# Supplementary material for: Activation of HIV Transcription with Short-Course Vorinostat in HIV-Infected Patients on Suppressive Antiretroviral Therapy
Source: PLoS Pathog. 2014 Nov 13;10(11):e1004473. doi: 10.1371/journal.ppat.1004473 (PMC4231123; doi:10.1371/journal.ppat.1004473)
Supplement: Dataset S1 — Complete gene set enrichment lists. (ZIP) [file ppat.1004473.s010.zip]

Archive with 47 entries (38 files):
- 2hr Regression/
- 2hr Regression/CAHIVRNA_2hours_Regression_genes.xls
- 2hr Regression/Regression_2hours_pathways.xls
- 2hr-BL checkerboard/
- 2hr-BL checkerboard/gsea_Class_On_Vorinostat_Hr_2vsNone_Baseline_0hr.c5.checkerboard.png
- 2hr-BL checkerboard/gsea_Class_On_Vorinostat_Hr_2vsNone_Baseline_0hr.c5.pval.xls
- Day84 vs BL checkerboard/
- Day84 vs BL checkerboard/gsea_Class_Off_Vorinostat_Day_84vsNone_Baseline_0hr.IPA_CP_R.checkerboard.png
- Day84 vs BL checkerboard/gsea_Class_Off_Vorinostat_Day_84vsNone_Baseline_0hr.IPA_CP_R.pval.xls
- heatmap1-2h,8h,D1/
- heatmap1-2h,8h,D1/8h-2h.xls
- heatmap1-2h,8h,D1/D1-2h.xls
- heatmap1-2h,8h,D1/D1-8h.xls
- heatmap1-2h,8h,D1/Ftest_2h-8h-D1.xls
- heatmap2-2h,D7,D7+2/
- heatmap2-2h,D7,D7+2/D7+2h-2h.xls
- heatmap2-2h,D7,D7+2/D7+2h-D7.xls
- heatmap2-2h,D7,D7+2/D7-2h.xls
- heatmap2-2h,D7,D7+2/Ftest_2h-D7-D7+2h.xls
- heatmap4-D1,D14,D84/
- heatmap4-D1,D14,D84/D14-D1.xls
- heatmap4-D1,D14,D84/D14-D84.xls
- heatmap4-D1,D14,D84/D84-D1.xls
- heatmap4-D1,D14,D84/Ftest_D1-D14-D84.xls
- heatmaps3-All vs BL/
- heatmaps3-All vs BL/2hr-BL.xls
- heatmaps3-All vs BL/8hr-BL.xls
- heatmaps3-All vs BL/D1-BL.xls
- heatmaps3-All vs BL/D14-BL.xls
- heatmaps3-All vs BL/D84-BL.xls
- NakayaCheckerboards/
- NakayaCheckerboards/gsea_Class_Off_Vorinostat_Day_84vsNone_Baseline_0hr.NakayaHI_2011_NatImmunol.checkerboard.png
- NakayaCheckerboards/gsea_Class_Off_Vorinostat_Day_84vsNone_Baseline_0hr.NakayaHI_2011_NatImmunol.pval.xls
- NakayaCheckerboards/gsea_Class_On_Vorinostat_Day_14vsNone_Baseline_0hr.NakayaHI_2011_NatImmunol.checkerboard.png
- NakayaCheckerboards/gsea_Class_On_Vorinostat_Day_14vsNone_Baseline_0hr.NakayaHI_2011_NatImmunol.pval.xls
- NakayaCheckerboards/gsea_Class_On_Vorinostat_Day_1vsNone_Baseline_0hr.NakayaHI_2011_NatImmunol.checkerboard.png
- NakayaCheckerboards/gsea_Class_On_Vorinostat_Day_1vsNone_Baseline_0hr.NakayaHI_2011_NatImmunol.pval.xls
- NakayaCheckerboards/gsea_Class_On_Vorinostat_Hr_2vsNone_Baseline_0hr.NakayaHI_2011_NatImmunol.checkerboard.png
- NakayaCheckerboards/gsea_Class_On_Vorinostat_Hr_2vsNone_Baseline_0hr.NakayaHI_2011_NatImmunol.pval.xls
- NakayaCheckerboards/gsea_Class_On_Vorinostat_Hr_8vsNone_Baseline_0hr.NakayaHI_2011_NatImmunol.checkerboard.png
- NakayaCheckerboards/gsea_Class_On_Vorinostat_Hr_8vsNone_Baseline_0hr.NakayaHI_2011_NatImmunol.pval.xls
- supplemental_table.xlsx
- Venn/
- Venn/2hrPathways.csv
- Venn/D7+2hrvsD7Pathways.csv
- Venn/Genes_D7+2hrvsD7and2hours_CommonList.xls
- Venn/HR2_D7vsD7+2HR_CommonpathwayList.xls
