# Supplementary material for: Activation of HIV Transcription with Short-Course Vorinostat in HIV-Infected Patients on Suppressive Antiretroviral Therapy
Source: PLoS Pathog. 2014 Nov 13;10(11):e1004473. doi: 10.1371/journal.ppat.1004473 (PMC4231123; doi:10.1371/journal.ppat.1004473)
Supplement: Dataset S1 — Complete gene set enrichment lists. (ZIP) [file ppat.1004473.s010.zip › 2hr Regression/CAHIVRNA_2hours_Regression_genes.xls]

vectprobe	vectSYM	vectcoef	vectp	vectrsqr
7610204	VARS	1649.544853	0.000107726	0.896647296
630059	ProbeID: 630059	1357.437057	0.000117537	0.894074189
5310364	PAPLN	-1261.998204	0.000146234	0.887344895
6480075	LOC643770	-1115.985903	0.000193609	0.878079563
1230491	SNORD107	-1482.027403	0.000211128	0.875070958
6650021	ProbeID: 6650021	-808.3156317	0.00022295	0.873141535
7000424	ProbeID: 7000424	-1085.881671	0.000239947	0.870493069
4590487	GAGE12J	-1221.466602	0.000240774	0.870367719
2750008	C16orf3	1373.928926	0.000242556	0.870098704
6590553	ProbeID: 6590553	-1856.967666	0.000245546	0.869650483
5810128	LOC283432	-905.2763866	0.000292348	0.863100834
60537	NAT14	-548.7377404	0.000296843	0.862512835
630709	ELOF1	-328.4971011	0.000299153	0.862213191
6060152	USP46	1739.387608	0.000301577	0.86190048
4900309	C2orf88	-298.3756818	0.00034072	0.857087149
5420347	HCFC1R1	-307.3931268	0.000352363	0.855733284
7040450	ACMSD	1677.593746	0.000389083	0.851665295
5130487	SRRD	-391.8205824	0.000448415	0.845645058
2320079	NME4	-237.5331734	0.00046555	0.844014851
7200603	PIP4K2A	-243.3578715	0.000468871	0.843703899
1400253	RAD50	-1038.661741	0.000471444	0.843464185
5700520	PRMT5	-1220.609685	0.00047166	0.84344407
1710278	CDC34	-342.821587	0.000471674	0.843442747
1510154	TCFL5	797.7029146	0.000559865	0.835747277
6480091	DNAJA4	-424.5046583	0.000566066	0.83524031
7510338	ProbeID: 7510338	1570.206229	0.000574138	0.834586411
70300	LYPLA1	-864.4045148	0.000610441	0.831725437
1430021	ProbeID: 1430021	1677.901051	0.000612246	0.831586504
5550132	AATK	859.0324159	0.00062776	0.830404077
1300278	ProbeID: 1300278	-1634.450717	0.000647956	0.828896233
4920402	C3orf48	-1261.262915	0.000648868	0.828828952
2810022	C1orf163	1491.670371	0.000669297	0.82733964
870253	LOC653075	1143.406845	0.000674366	0.826975249
4210678	PCSK1N	-188.5030742	0.000717748	0.823935253
5560400	SLC14A1	-689.5547643	0.000723596	0.823535825
4730347	ProbeID: 4730347	1994.784958	0.000747005	0.821959898
5570445	PRR5	-436.1725502	0.000747337	0.8219378
5700408	LILRB2	1834.049006	0.000784948	0.819480278
2640121	tAKR	-2100.939725	0.000798905	0.818590135
2000414	OR4E2	-1143.535683	0.000806666	0.818100048
6420333	FAM203B	1195.630634	0.000818946	0.81733161
2030484	GLRX5	-305.8732254	0.000822778	0.817093502
4860360	LOC390933	2562.883877	0.000847269	0.815590649
460735	FAM75D4	-1839.889267	0.000873042	0.814042977
4200180	ProbeID: 4200180	-1264.837182	0.000933123	0.810560272
5900653	PCDHA12	1319.150978	0.000934947	0.810457097
1190546	RALBP1	-680.4135617	0.000941551	0.810084901
5390327	LOC643778	-1299.907779	0.000974806	0.80823904
5700068	TRPM2	1238.95482	0.001010366	0.80631536
3710484	CMTM4	2463.555984	0.001042212	0.804634115
5900544	FAM13B	733.6045573	0.001075356	0.802923656
6350309	CAMK2B	1374.771689	0.001119213	0.800718606
6860066	PEX3	-1416.700905	0.001119647	0.800697085
1170468	UBE2MP1	-1146.275451	0.001145426	0.799430635
5560674	LPL	-1308.158913	0.001166144	0.798427779
3390224	ProbeID: 3390224	-1553.424871	0.001186511	0.797454555
3800392	GRINA	-264.3921597	0.001196879	0.796963806
3190538	SNRNP48	976.1916743	0.001206554	0.796508627
2000288	CCDC25	-852.2154683	0.001225741	0.795613854
5220220	SUCLA2	1159.445132	0.001226322	0.79558691
2900048	HOXA3	1291.152663	0.001246265	0.794667951
2140220	DISC1	1415.109996	0.001266337	0.793753808
6250674	FAM18A	1526.879934	0.001276232	0.793307108
1580576	ITM2A	406.0465897	0.001344501	0.790291919
6480044	LOC100131107	-2155.16581	0.00138602	0.788512591
3940424	TCEAL2	951.8983956	0.001387189	0.788463062
2850008	ProbeID: 2850008	-1166.602571	0.001417478	0.787190254
1690240	C5orf4	-244.9161374	0.001438156	0.786332663
2680161	GGT7	-1357.174456	0.001449489	0.785866483
3290477	ProbeID: 3290477	-979.0802915	0.001482101	0.784539718
6980041	SMC5	-1149.645889	0.001495534	0.783999431
4290040	NPPB	-1525.886544	0.001546786	0.781970098
3520095	RAD23A	-341.302005	0.001555765	0.781619657
150592	TAS2R5	-1254.562069	0.001577335	0.780783824
1260719	BCAM	-1185.575304	0.001585833	0.780456823
7610433	SLC1A5	-499.3994288	0.001586946	0.780414115
3290161	TMEM86B	-784.8877844	0.001587767	0.780382592
6250403	GATA5	2069.029017	0.001590312	0.78028498
3310370	ProbeID: 3310370	1134.050714	0.001626477	0.778910402
4120091	CES1	1532.440604	0.001693813	0.776409527
6380743	STX12	806.5582625	0.001708682	0.77586715
1820242	CCNYL2	1208.559197	0.001709738	0.775828789
4810427	KLRAP1	924.9908151	0.001730332	0.775083596
1660193	LOC729513	451.5053911	0.001740482	0.774718694
6760543	UBAP1	-417.601944	0.001750107	0.774374115
5310687	ProbeID: 5310687	820.7782458	0.001760733	0.773995326
240187	AP2M1	-443.1848714	0.001821625	0.771856382
1050220	ProbeID: 1050220	-926.1573415	0.00184756	0.770961241
3780187	GYPB	-289.3750271	0.001850781	0.770850746
610358	PGS1	-1028.233137	0.001860447	0.770519895
2470114	COL6A3	-1426.923617	0.001861276	0.770491579
1170630	ANKRA2	585.7223572	0.001893766	0.76938908
4150437	ProbeID: 4150437	-1280.115222	0.001895739	0.769322597
5700162	ZCCHC16	-1737.548622	0.001927993	0.768242584
1430706	PPHLN1	608.1910212	0.001931092	0.768139505
4920491	LOC646572	-1219.662408	0.001982568	0.766444958
6280753	ProbeID: 6280753	961.6588521	0.001994074	0.7660706
1470215	MAP3K8	532.9183029	0.002021042	0.765199383
6060296	ZNF354A	928.5779129	0.002028359	0.764964499
6040037	CDC14B	1320.60931	0.002034585	0.764765109
1450358	HBD	-196.3361983	0.002045095	0.764429529
4830750	GYG2	982.2663761	0.002075171	0.763476164
2340349	SYNE1	823.0344864	0.0021212	0.762036586
4180224	MOGAT3	-1142.645054	0.002158036	0.760900962
3850064	PLCXD1	-683.7769864	0.002163895	0.76072166
5420482	AIF1L	1821.981377	0.002171467	0.760490445
6900754	MXI1	-1454.771399	0.002192748	0.759843804
4390360	PARP6	2301.648782	0.002201497	0.759579286
50725	LCE1B	-1302.079637	0.002210911	0.759295528
7550292	SELENBP1	-232.9886012	0.002214031	0.759201674
6450167	FAM92A3	1556.735132	0.002243899	0.758308149
5860356	PTPRM	1613.695596	0.002273087	0.757443364
1820400	SNORA52	961.5792382	0.002273712	0.757424916
2810093	LOC285074	-301.4624755	0.002282797	0.757157465
3610747	ProbeID: 3610747	-909.5738734	0.002289282	0.756967058
6130630	PRR5	-351.719658	0.002341841	0.755438118
770091	TREML2P1	-1500.816128	0.002344699	0.755355701
1170367	LOC729626	-2169.394138	0.002412906	0.753410456
4890181	RAP1GAP	-87.60557622	0.00242477	0.753076249
7570201	ProbeID: 7570201	-1399.101958	0.002426901	0.753016332
4890082	FAM179B	1833.921598	0.002446752	0.752460159
6580240	MIR186	-1019.148834	0.002482311	0.751472128
3120307	ZWINT	-1024.663184	0.002487281	0.751334865
2360138	ATP6V0C	-241.2084858	0.002507364	0.750782238
4890722	CD28	-658.2350488	0.002514293	0.750592358
5220615	RHD	-779.2234388	0.002521592	0.7503927
1030133	FAM164C	2099.882121	0.002530709	0.750143961
1230053	MIR1247	-710.29779	0.002563484	0.749255106
2140112	CABP1	-1238.163644	0.002597463	0.748342389
430437	HN1L	-568.159592	0.0026141	0.747898679
1230348	CARHSP1	-311.0806405	0.002638111	0.747261992
2570739	ProbeID: 2570739	1798.456338	0.002656571	0.746775407
2600634	8-Mar	-237.7385237	0.00269418	0.745791687
6290603	EIF3B	-486.5522962	0.002700437	0.745629008
10379	ST6GALNAC4	-300.7894175	0.002714072	0.745275448
1850435	GYLTL1B	887.5876013	0.002718541	0.745159852
3170619	ProbeID: 3170619	-1252.930234	0.002734237	0.744754998
4120008	ZNF33B	-1302.385027	0.002752234	0.744292861
6350746	LOC643855	-1197.096258	0.002793253	0.743247814
6290224	SOX14	-730.5772043	0.002867696	0.741379787
7200259	NF2	1449.994914	0.002870362	0.741313564
3440446	C9orf156	-991.8527897	0.002919618	0.740097947
6350181	LOC730183	-762.2035982	0.002953992	0.739258521
3140553	SAR1A	467.2397482	0.002982994	0.738555873
70070	GRINA	-187.7238085	0.003027105	0.737496781
130750	YPEL3	-334.7161718	0.003030675	0.737411574
20369	CASP8	1628.950551	0.003045429	0.737060174
6420440	LGALS7	-1585.488424	0.003052624	0.736889251
2190139	CA1	-210.9066948	0.003074533	0.736370674
5130196	ProbeID: 5130196	-1696.239463	0.003085035	0.736123052
2640608	FBXL14	-941.4517378	0.003090559	0.735993037
830288	BOLL	-1879.787064	0.003091798	0.735963911
5700661	LOC440895	1083.267255	0.003129252	0.735087227
2260612	ZNF304	839.0797359	0.003165465	0.734246946
6330561	RNF126	-644.8654465	0.00326825	0.731899921
510435	PKIA	739.0420833	0.003291555	0.731375367
770220	LOC100131656	-1206.289977	0.003299423	0.731198891
830639	ProbeID: 830639	-311.5883301	0.003308972	0.730985125
3440674	ASB2	1117.7018	0.00333244	0.730461697
1190156	ProbeID: 1190156	-1311.256399	0.00333579	0.730387191
6420703	LIN9	-1260.37896	0.003338693	0.730322692
3440379	ZNRF1	2206.435987	0.003341624	0.730257593
4150519	FAM108C1	1120.900451	0.003350889	0.73005212
7610497	ProbeID: 7610497	-1014.130868	0.003352181	0.730023512
620682	SLC25A37	-276.9268164	0.003439428	0.728109358
7050402	LOC730179	-1046.892602	0.003465186	0.727551121
5340338	E2F2	-245.5624352	0.003465656	0.727540955
6040164	ProbeID: 6040164	896.7247725	0.003466644	0.727519615
3140110	C18orf10	-200.2152863	0.003498111	0.726841979
2490408	C14orf104	1897.948844	0.003520441	0.726363847
4880433	IDH2	939.4318874	0.003552495	0.725681408
4610095	HSP90AA1	-784.6194094	0.003560689	0.725507674
1070279	DLK2	1469.523303	0.003577415	0.725153979
2470048	ProbeID: 2470048	-1566.80757	0.003578041	0.725140754
5870138	VWF	1133.274547	0.003584779	0.724998637
1710088	OTX2	-1125.636815	0.003594586	0.724792131
4730538	SLC25A25	978.2980125	0.003621141	0.724235057
840753	C17orf78	758.5737113	0.00363111	0.724026693
6940286	OR14K1	-1272.810323	0.00364646	0.723706714
5130301	PABPC5	-1800.674013	0.003672234	0.723171648
4760390	CHST9	-1152.780239	0.003724488	0.722095321
5270037	ProbeID: 5270037	1624.08876	0.003741315	0.721751094
6520274	ProbeID: 6520274	-567.6082716	0.003798825	0.720583217
6580110	PAH	-1040.70859	0.003818527	0.720186123
7210477	C1orf87	-881.6432674	0.003847647	0.719601989
4670601	SNURF	1392.009431	0.003863183	0.719291658
2060554	PDZK1	1066.45559	0.003896219	0.718634876
870242	STEAP2	-1928.488289	0.003910931	0.718343701
4250280	TSNAX	979.7835197	0.003914904	0.718265211
2650092	JOSD2	-904.8031237	0.003916861	0.718226567
650689	CLIP3	1999.556715	0.003928169	0.718003567
4890347	FOXK2	-2292.476745	0.003962272	0.717333903
6110025	FHL2	-521.6502003	0.003970605	0.717170927
6330112	TMEM37	-1353.883173	0.003971901	0.717145605
540451	ProbeID: 540451	-406.5871689	0.00397482	0.717088582
4230187	FAM55D	-1312.578019	0.003993058	0.716733018
2070307	EMX2	-882.5565143	0.004016328	0.716281127
4150379	TNNT3	-1071.402163	0.004056406	0.715507321
5310437	MYL9	535.8212521	0.004058227	0.715472294
110653	NPL	-477.7002935	0.004068402	0.715276812
20070	C21orf136	957.4906835	0.004097611	0.714717641
1780747	SLC22A3	-963.7528158	0.004177193	0.713208961
2570131	HPS1	-223.2723185	0.004210182	0.712589803
6560167	DIAPH3	1483.318833	0.004218359	0.712436886
6960093	ProbeID: 6960093	1558.636868	0.004220263	0.712401317
1300086	PRAMEF21	1274.556582	0.004221518	0.712377878
2470040	ProbeID: 2470040	1411.046467	0.004236133	0.71210526
1400066	AKR1CL1	-1152.525255	0.004261768	0.711628789
6400475	TMIGD2	1668.619233	0.00427253	0.711429368
4220598	IP6K3	1781.876919	0.004317579	0.710598694
2480730	ACSBG1	880.1780681	0.0043307	0.710357963
130598	KIAA1524	-1136.99117	0.004337367	0.710235852
5550750	ATP6V1C1	1493.504797	0.004340056	0.710186646
2690440	MIR421	-1262.783485	0.004395679	0.709173676
5810168	COMMD5	-1058.814857	0.004396868	0.709152136
5130612	ADAR	-893.5306316	0.004397012	0.709149517
5260577	ProbeID: 5260577	1110.256948	0.004417278	0.7087829
7330189	REEP2	1181.599205	0.004431307	0.708529823
2230019	RGPD2	1575.700262	0.004450941	0.708176648
2900349	LOC728648	-1516.622198	0.004480779	0.707642128
7210192	ADA	774.2433479	0.00462344	0.705122361
6100148	ProbeID: 6100148	-835.8052391	0.004647177	0.704708709
650398	SPDYE1	-887.4306818	0.004669566	0.704319985
7510097	CMTM1	1513.374812	0.004678949	0.704157493
270398	ProbeID: 270398	-531.9270318	0.004709859	0.703623888
2480270	ProbeID: 2480270	-922.6158173	0.004730695	0.703265642
1410398	CCNYL1	1148.03257	0.004739561	0.703113564
5810048	ProbeID: 5810048	-1219.851041	0.004755208	0.702845696
3440131	ProbeID: 3440131	-1167.688364	0.004783098	0.702369839
6060138	RBBP8	-1226.702598	0.004796073	0.702149146
7650048	EDARADD	1215.812259	0.004846971	0.701287732
6520358	LOC646268	-1130.616782	0.004864025	0.701000601
4200491	BMP4	-1595.602893	0.004875258	0.700811883
5490279	MLC1	1216.464231	0.004877669	0.700771428
1570139	HPS1	-300.5760523	0.004948131	0.699595393
3710154	SLC7A2	-876.0129438	0.004950642	0.699553709
240736	TSPAN6	946.7478363	0.004956692	0.699453352
2690689	ITGB8	1437.603502	0.004999765	0.698741476
5900576	ProbeID: 5900576	1369.499344	0.005004491	0.698663638
2260176	SRFBP1	1157.699883	0.005022937	0.698360376
3520047	MUC3B	-1296.502373	0.00502568	0.698315355
4730220	OR5M10	-1315.441331	0.005038758	0.698100941
830095	SEZ6L	-1689.605291	0.005040026	0.698080177
1030202	TTTY6B	1462.355171	0.005057594	0.697792837
2680114	SCAND2	-917.8671958	0.005062862	0.697706823
6450402	LOC643699	-827.4299991	0.005092829	0.697218781
1450129	CSTF1	1181.819477	0.005107803	0.696975716
1170093	EML1	-1835.496012	0.005166725	0.696024368
2630673	ASF1B	-561.7612511	0.005169029	0.695987326
4200181	C19orf70	-443.0462656	0.0052044	0.695420284
870504	SNORD91B	-1226.401636	0.005250627	0.694683504
4860482	OR6C74	1119.721095	0.005271118	0.694358448
1190047	DENND5B	1686.59113	0.005271735	0.694348668
2970301	FAM92A1	-973.7355452	0.005281797	0.694189417
6370458	TCP11L2	-596.1015943	0.005285331	0.69413353
3140386	NFATC3	1326.674263	0.005340563	0.69326377
380253	LGI3	-780.3463755	0.005350637	0.693105855
4560255	RNF216	-1810.215232	0.005425093	0.69194549
4560730	XPO7	-300.549368	0.005427219	0.691912533
3840386	STIM2	906.4098289	0.005459517	0.691412996
1170035	ProbeID: 1170035	-1439.16929	0.005462088	0.691373336
4920397	LYSMD4	-867.9941675	0.005469187	0.691263877
4540332	TTF1	-1117.812414	0.005499175	0.690802644
6860072	TRAPPC6A	-680.3390159	0.005506753	0.690686378
6580682	CLN3	706.2628282	0.00551937	0.690493088
4280563	ProbeID: 4280563	-1672.688179	0.005586882	0.689464312
290053	DGCR8	-718.2405639	0.005609349	0.689124007
3610670	SSTR3	-1137.604657	0.005639903	0.688662832
7040445	FMR1NB	-1169.20516	0.005658583	0.688381782
6420114	MAST1	-1478.408948	0.005664288	0.688296086
3780328	LOC388996	-1095.451171	0.005696074	0.687819805
1690273	ProbeID: 1690273	-1303.742197	0.00571561	0.687528057
5220477	DPY19L3	1258.521148	0.0057163	0.687517766
2810154	ACSS3	-1208.169688	0.005736269	0.687220358
2120368	VPS13B	1028.581616	0.005737074	0.687208371
3850215	FAM169A	629.009289	0.005742944	0.687121102
940543	PRTFDC1	-934.2089818	0.005799043	0.686290378
3830672	ACTR3B	-1276.86124	0.005802301	0.686242315
1580309	SERF2	-249.1186954	0.005893511	0.684904891
6380563	UQCR10	-648.1898583	0.005903242	0.684763106
1580674	SYNRG	1674.076419	0.005917922	0.684549566
870280	MAP2K3	-811.1306026	0.005923621	0.684466766
3420102	NBPF5	1962.623979	0.005937363	0.684267356
7610129	RAD51C	-1336.177208	0.005953481	0.684033915
840647	RPL36	-358.004883	0.005964253	0.683878155
5720193	ProbeID: 5720193	-1626.384482	0.005972111	0.683764674
3440576	PSMD12	965.2244755	0.005977725	0.683683654
3310521	LOC646836	642.8200349	0.005990105	0.683505213
4010369	C14orf48	-1417.477138	0.005994645	0.683439833
1660086	FAM100A	-453.2906348	0.006004976	0.683291218
7330373	ProbeID: 7330373	-866.590627	0.006007155	0.683259901
5270551	ProbeID: 5270551	1088.85665	0.006057963	0.682531947
4670482	ProbeID: 4670482	1279.760567	0.006059789	0.682505867
1340347	C6orf124	1834.628955	0.00607499	0.682289012
1230541	BRS3	-1627.089979	0.006082428	0.682183036
2370326	GPR111	1096.61162	0.006108791	0.681808231
3830653	DNAJB2	-286.2533527	0.006112253	0.68175911
50491	MAML2	-836.1846112	0.006171098	0.680927178
380373	BANP	-465.3182896	0.006174519	0.680879
7560309	ProbeID: 7560309	1249.840674	0.006243557	0.679910868
1410678	FAM21C	1144.140052	0.006310015	0.678986432
7000161	OIP5	901.2851242	0.006321524	0.678827068
7210112	ProbeID: 7210112	-794.3013765	0.006370057	0.678157452
4490703	ProbeID: 4490703	806.9377927	0.006401857	0.677720755
1230521	ProbeID: 1230521	-972.0509167	0.006414411	0.677548801
1500528	GDF7	-1077.927924	0.006464674	0.676862845
2570747	LOC650293	-616.2997778	0.006475154	0.676720328
1710735	DAAM1	928.4793113	0.006483448	0.676607657
3850358	SLC25A33	-1281.681355	0.006491075	0.676504135
450209	PBLD	-1004.464311	0.006493812	0.676467017
4040170	HBQ1	-186.56126	0.006499692	0.676387299
1410142	PGM5P2	-933.6537973	0.006523009	0.676071705
2070010	DDHD2	-1056.945319	0.006523116	0.676070258
730088	LOC653562	-805.1931922	0.006558942	0.675586994
2490014	CD8B	-1470.168372	0.006564843	0.675507592
7150255	ARVP6125	1788.323232	0.006639578	0.67450646
1170296	ProbeID: 1170296	-1028.692851	0.006656787	0.674277114
3940450	ProbeID: 3940450	-1942.061648	0.00670132	0.673685688
780605	ProbeID: 780605	965.3606889	0.006703743	0.673653599
360767	ProbeID: 360767	851.7937038	0.006745165	0.673106265
2900440	ProbeID: 2900440	1818.809729	0.006753954	0.672990452
2690196	LOC649489	-833.1055143	0.006769668	0.672783665
1990204	TMPO	1345.697561	0.006863638	0.671554521
1010367	CSTF3	1760.389654	0.006874076	0.671418772
3890093	GPX5	964.3777148	0.006920712	0.670814105
3990630	DCDC5	-1381.105624	0.006925055	0.670757951
4860551	ZNF778	1291.26223	0.00696477	0.670245655
1240497	WDR78	-600.3235495	0.007043746	0.669233369
3420019	ZNF557	-621.9672052	0.007074638	0.668839711
1510343	CHD3	914.5139386	0.007175721	0.667560501
4670494	HPS1	-517.57104	0.007207341	0.667163115
6200754	ProbeID: 6200754	1903.190987	0.007212119	0.667103178
5560725	FGF17	-924.5419425	0.007213298	0.667088397
780687	ProbeID: 780687	1786.651329	0.00721563	0.667059159
1070242	EIF2AK1	-292.8105879	0.007220676	0.666995919
4390523	AGAP7	1829.666515	0.007230707	0.666870301
2100129	NEDD9	-1341.088884	0.007271693	0.666358376
6550064	PRDX2	-276.5017712	0.007306447	0.66592598
6660356	TMX4	428.295017	0.007311137	0.66586774
780240	C12orf24	565.7807604	0.007408622	0.664663584
5270053	ARL10	1777.881203	0.007415662	0.66457709
5960477	NTAN1	-398.1720564	0.007488816	0.663681854
4220672	MT1F	-540.5867201	0.007499701	0.663549218
4280048	WFDC3	-1298.086746	0.007500072	0.663544691
5270762	DHRSX	1323.789279	0.007531575	0.663161618
1510719	PLDN	622.8829969	0.007538095	0.663082481
7160600	PDZD11	-741.8105084	0.007546263	0.66298342
1470129	ProbeID: 1470129	-1107.5635	0.007573705	0.662651185
1430082	ProbeID: 1430082	-1067.789282	0.00757754	0.662604827
4590343	ProbeID: 4590343	-1476.870338	0.007581666	0.662554966
2470008	PPARA	1217.657474	0.007588529	0.662472076
2690008	GPM6A	1032.294265	0.007592845	0.662419989
2450059	ProbeID: 2450059	-827.9229756	0.007599081	0.662344754
5220356	LOC646938	1762.74878	0.007612604	0.662181767
5960097	ADSS	514.4453816	0.007619578	0.662097804
70142	NR5A1	-1034.44681	0.007666844	0.661530218
7160626	PPP2R5E	450.9198782	0.007728834	0.66078979
5690187	EPB42	-197.0700463	0.007770667	0.660292618
6760072	ProbeID: 6760072	-1587.731892	0.007823856	0.659663382
7150132	PNN	697.3721796	0.007833311	0.659551857
4280324	ProbeID: 4280324	1005.733164	0.007897816	0.658793709
6650497	ProbeID: 6650497	1738.53767	0.007905761	0.658700646
3440619	ProbeID: 3440619	958.3699382	0.007921384	0.658517858
2450500	CCDC62	1350.141168	0.00792215	0.658508895
290431	ProbeID: 290431	1156.071858	0.007928149	0.658438791
7050113	NTRK1	1307.496858	0.00794004	0.658299929
2940494	GUCY2C	1072.318766	0.007954524	0.658131011
4830019	LOC100216001	-958.2477635	0.007971324	0.657935361
380202	NUAK2	1144.990678	0.007975911	0.657881997
1300259	ProbeID: 1300259	-1384.117116	0.008024319	0.657320218
130020	C14orf159	-795.493068	0.008033887	0.65720948
4860474	ProbeID: 4860474	-1242.597079	0.008048612	0.657039246
1030091	LOC100130827	1392.178906	0.008054562	0.656970526
3440154	ProbeID: 3440154	1076.820591	0.008076422	0.656718387
5270482	ProbeID: 5270482	2008.32388	0.008096092	0.656491935
5560386	ProbeID: 5560386	848.3656278	0.008136719	0.656025513
3360020	CIDEC	1514.85799	0.008140586	0.655981219
6560044	ProbeID: 6560044	938.2329124	0.008191207	0.655402703
6270066	ProbeID: 6270066	-1664.841812	0.008229076	0.654971677
6660386	MIR365-2	-1422.326056	0.008231707	0.654941776
4860463	TAF15	-698.1537205	0.008233558	0.654920755
3780091	ProbeID: 3780091	896.2078108	0.008244682	0.654794475
3140689	KIAA1407	1295.035218	0.008276063	0.654438923
460575	TBX1	-1840.05244	0.00827765	0.654420969
5290037	HEATR2	994.9842086	0.008278895	0.654406884
2600452	SURF6	-916.1252077	0.008291241	0.654267308
2940070	GOLGA4	1461.684477	0.00829669	0.654205764
650671	LRRC67	967.9545043	0.008349769	0.653607768
2690541	C18orf10	-274.3215609	0.00837	0.653380589
5700026	NFATC1	967.5013577	0.008380106	0.653267267
6020598	PMAIP1	1377.372441	0.008386815	0.653192085
4560546	ProbeID: 4560546	-973.6019277	0.008424935	0.65276579
5050356	C17orf101	-869.3468908	0.008442496	0.652569884
7510129	FAM108B1	800.0918924	0.008486347	0.65208205
1470482	ProbeID: 1470482	1660.500043	0.008501116	0.65191816
4860544	CCDC57	1335.691279	0.008512548	0.651791459
4250202	STAC3	-785.8686609	0.008561058	0.65125521
4040187	THEMIS	485.4440933	0.008601257	0.650812565
70403	C14orf45	-587.8092454	0.008668338	0.65007735
7550500	JUNB	-731.4586535	0.008715295	0.649565224
6290088	CCL17	-1131.29305	0.008749768	0.64919058
3390424	ITGAD	617.5934341	0.008753945	0.649145255
5670037	MUTYH	1192.591853	0.008773025	0.64893844
1070066	ProbeID: 1070066	-688.6113092	0.008777975	0.648884845
6590039	ProbeID: 6590039	-1288.928326	0.008787304	0.648783889
520601	ATXN1	-660.171736	0.008793497	0.648716916
2340537	ARGFXP2	-758.9377304	0.008794875	0.648702019
5050630	HYDIN	-680.7546762	0.008844777	0.648163712
5820647	ZNF668	994.0934685	0.008847877	0.648130351
4200136	ProbeID: 4200136	-866.8339416	0.008855722	0.648045954
2230598	IGFALS	944.2386449	0.008919633	0.647360472
2760091	NKAPP1	-1149.888119	0.008943851	0.647101691
7570753	PCDHB2	-1733.953213	0.008973447	0.646786143
3840093	ProbeID: 3840093	852.5716323	0.008998695	0.646517575
620437	ProbeID: 620437	1294.466991	0.009002492	0.646477241
1710100	ProbeID: 1710100	-866.4629089	0.00900687	0.646430745
3840195	ProbeID: 3840195	980.1119204	0.009011251	0.646384226
2710494	MGC11082	-814.2088799	0.009054067	0.645930546
780041	LAMP2	446.1644832	0.009093809	0.645510881
6350504	PCDHB3	-993.1164484	0.009093944	0.645509452
1260398	EME1	-1190.351705	0.009203411	0.64436059
6580468	RHOT1	1096.051365	0.0092629	0.643740542
6860747	THNSL1	957.1377483	0.009263015	0.64373934
4040136	MARK2	-605.1585008	0.009276465	0.643599575
1340022	PMVK	-1206.5047	0.009282687	0.64353496
620546	RRAS2	888.3555525	0.009292793	0.643430094
4040056	TAS2R8	-862.2605682	0.009300302	0.643352231
240291	OR10K1	-1140.634573	0.009349581	0.642842397
110114	ProbeID: 110114	1167.101006	0.009353546	0.642801472
3450519	RIBC1	-604.4915617	0.009389062	0.642435391
6250021	ProbeID: 6250021	1283.689495	0.009402481	0.642297353
5720369	THBD	-630.8758269	0.009449692	0.641812858
2640259	LOC441956	-1269.218647	0.009451934	0.641789888
110615	DNAJC17	693.7796175	0.009461409	0.641692895
6580044	PTPN22	384.3171367	0.009480578	0.641496874
1300044	TTTY15	-1029.279052	0.009517387	0.641121307
4850327	PDGFC	1381.69218	0.009552407	0.64076501
3780100	OSBP2	-138.4428855	0.009568709	0.640599479
5270148	PLEK2	-329.6138489	0.009608403	0.640197329
1780735	C12orf67	-803.8779546	0.009621436	0.640065557
5490711	KCNH6	-1513.378295	0.009663158	0.639644624
3440273	ProbeID: 3440273	-570.9028087	0.009684748	0.639427341
1240292	ProbeID: 1240292	-678.4937741	0.009696296	0.639311263
4590403	PPDPF	-358.8837281	0.009722846	0.639044795
2600386	FABP5P3	1686.697858	0.0097443	0.638829874
5310286	SPA17	-787.0808422	0.009749472	0.638778113
2070497	ProbeID: 2070497	1262.038014	0.009775471	0.63851824
60270	C8ORFK29	-770.2588159	0.009791743	0.638355861
7040538	CD276	-1193.51982	0.009812258	0.638151424
4210524	RND3	1328.007406	0.009821736	0.638057083
2510377	ProbeID: 2510377	-1132.54376	0.009863864	0.637638575
730274	MCM7	951.1341114	0.009933154	0.636953155
1570066	TMEM39B	-674.8505364	0.009935519	0.636929824
3290315	NRD1	-628.3206651	0.009997623	0.636318643
7400600	ADAM22	-1816.287759	0.010052431	0.635781627
5260291	POMC	-825.9933201	0.010059376	0.635713732
5900608	PAGE5	1208.44064	0.010063518	0.635673259
3290301	FZD8	-827.4071865	0.01018744	0.634468123
5050519	RHOQ	266.3236456	0.010231832	0.6340391
6940086	GYPE	-228.5370765	0.010234861	0.63400987
4180240	CSNK1G3	-1474.408336	0.010254081	0.633824599
2370750	LOC100131015	1121.287921	0.010319303	0.633197814
6450433	CAMK4	-1018.334865	0.010330855	0.633087112
6620672	SDHAP1	1363.775411	0.010337513	0.633023347
4540270	LOC643401	-1154.167337	0.010340831	0.632991577
430097	ProbeID: 430097	-879.1095201	0.010347064	0.63293193
6280452	LOC729324	495.9444129	0.010376703	0.632648653
3780255	ProbeID: 3780255	-923.6250999	0.010414403	0.632289216
2120193	FAM193B	-1065.806457	0.0104562	0.631891857
4670377	ProbeID: 4670377	1267.211359	0.0104714	0.63174765
2490343	GRK4	-840.5827424	0.010475633	0.631707519
2100440	LOC646976	871.8737069	0.010495183	0.631522328
5050564	ProbeID: 5050564	-503.9492596	0.010512053	0.631362735
6590703	RAP1B	857.5481196	0.010525484	0.631235813
3180075	PDIA3	1616.916245	0.01057962	0.630725463
20630	C1orf194	-1412.203652	0.010605408	0.630483043
4150259	NRXN1	1196.37035	0.010611682	0.630424128
2810050	ProbeID: 2810050	412.4563214	0.010625684	0.630292747
7380100	MCL1	1057.398064	0.010731212	0.629306749
4070291	ProbeID: 4070291	-1166.125958	0.010747583	0.629154443
5310390	TRIM65	806.1159719	0.010752484	0.629108877
6840608	AKAP2	-1203.772686	0.010755043	0.6290851
5290364	AGAP11	-1257.823037	0.010772038	0.628927251
1740707	ProbeID: 1740707	1266.566458	0.010903221	0.627715121
2230446	ProbeID: 2230446	-1861.991	0.010914461	0.62761178
6180427	G0S2	1120.233758	0.010970741	0.627095522
6620519	MRGPRX3	1589.868054	0.010980544	0.627005802
6380739	ProbeID: 6380739	2610.224913	0.011000814	0.626820479
6040048	PTPLAD1	-1339.404486	0.011010689	0.626730287
780168	ISCU	-348.6861808	0.011058965	0.626290239
6650747	ZNF641	428.3168505	0.011066763	0.626219298
1450747	LOC100131315	-1259.975001	0.011075969	0.626135591
1240019	PHKB	1078.377379	0.011085746	0.626046749
3830722	ProbeID: 3830722	-1164.669751	0.011094285	0.625969208
990358	LIMS1	520.3874999	0.011116711	0.625765766
830309	FAM104A	-420.1775464	0.011129066	0.625653818
3370593	KCNJ4	801.9704433	0.011131222	0.6256343
110468	S100A16	1591.663073	0.011132193	0.625625508
2680333	ProbeID: 2680333	-1253.812969	0.011186482	0.625134818
7160154	F2RL3	-563.6897396	0.011202221	0.624992895
3520296	ProbeID: 3520296	819.222152	0.011233919	0.624707526
6580112	CACNG2	-1246.34935	0.01128789	0.624223027
1500192	HIST3H2A	-223.960158	0.011294373	0.624164946
510746	BDNF	-1053.838162	0.011297391	0.624137918
2350274	AHSP	-208.6569502	0.011303888	0.624079749
4780367	ProbeID: 4780367	-1110.526831	0.011312545	0.624002283
430259	CTNNBIP1	1041.679095	0.011333638	0.623813721
4670309	ZNF514	1018.045712	0.011375009	0.623444641
870044	CNNM3	-637.0285584	0.011380696	0.623393981
5810243	XKR4	-1084.365474	0.011395068	0.623266051
2970255	C2orf50	-1817.328208	0.011419795	0.623046232
1300059	5-Mar	963.9127442	0.011422603	0.623021292
3390338	KLF1	-307.8509558	0.011443627	0.622834713
1850041	DPM2	-273.1029396	0.011542159	0.621963686
3370368	ProbeID: 3370368	916.3773825	0.011542509	0.621960601
4180484	ProbeID: 4180484	-2067.122983	0.011558829	0.621816883
1030044	B4GALT3	-339.7724508	0.01157656	0.621660909
7560373	CFC1	-1579.740353	0.011597068	0.621480726
2350553	ProbeID: 2350553	-908.5365731	0.011619573	0.621283276
2000086	ISCA1P1	-249.9220625	0.011645747	0.621054
1780435	ProbeID: 1780435	-1114.767455	0.011662639	0.620906238
2230082	ProbeID: 2230082	-707.5639604	0.011705656	0.620530676
6660414	PRKAG2	-725.1985717	0.011732748	0.62029468
2680408	EPO	-1438.78009	0.011735846	0.620267715
1690072	YY2	1267.042415	0.011741876	0.62021526
3840156	TMCC2	-431.7343745	0.011779778	0.619885982
5220463	ProbeID: 5220463	-1294.553945	0.011784507	0.619844955
4560189	ZNF853	1255.296472	0.011830883	0.619443266
4150100	PASK	-655.6441047	0.011836893	0.619391296
1980326	TMEM90B	1448.372867	0.011850881	0.619270418
50192	DARC	-518.4427123	0.01191594	0.618709621
7210630	ZNF287	1535.376034	0.011954443	0.618378818
7610326	SNAPC5	856.5336869	0.011982118	0.618141537
6280066	ZNF124	699.0268428	0.011990043	0.618073668
6270465	SLC22A18	-1113.207839	0.012010174	0.617901417
6350239	RRAS2	967.9509737	0.012053974	0.617527399
3710681	ARFGEF1	945.4460399	0.012078286	0.617320231
2060279	ProbeID: 2060279	-777.8569613	0.012093045	0.617194624
2230139	ProbeID: 2230139	1463.804304	0.012096182	0.617167938
7560020	OR4K2	-3252.584242	0.012099753	0.617137568
4830440	TXNDC2	2214.418557	0.012105226	0.617091041
6860270	ProbeID: 6860270	-688.2525338	0.012124989	0.616923155
2260243	ProbeID: 2260243	1610.746638	0.012129021	0.616888926
5340435	STOML1	-967.1211069	0.01213176	0.61686568
3800132	TMPRSS9	-272.1858695	0.012141919	0.616779494
2680600	CCL16	-1224.038251	0.01216727	0.616564665
1190463	PNPLA2	-235.4522818	0.012183777	0.616424964
7150554	LCOR	642.46019	0.012203821	0.616255514
4070670	TRIM6-TRIM34	758.5011081	0.012207684	0.616222883
4040682	MCF2L	1110.785418	0.012219667	0.61612171
1580189	LOC730102	-1878.785221	0.012244834	0.61590946
3990400	LOC390595	-1061.039706	0.012278934	0.615622399
2850451	FLT3	-890.1589291	0.01227943	0.615618231
4560600	C3orf57	-1272.836555	0.012315767	0.615313007
6840037	ProbeID: 6840037	1418.906426	0.012318562	0.615289559
4220309	ProbeID: 4220309	1219.262294	0.012340264	0.615107625
2640037	CD209	-1575.821023	0.012346783	0.615053022
6280743	MMP21	1552.84728	0.012371543	0.614845827
2140128	SCD	1075.489568	0.01237556	0.61481224
7040131	ProbeID: 7040131	503.4826347	0.01237678	0.614802043
520184	HPCAL1	-385.2886107	0.012389112	0.614698996
730563	ProbeID: 730563	1393.491702	0.012411685	0.614510585
2370739	FBXO18	1147.348448	0.012504373	0.61373962
6960161	FAM47C	1620.931689	0.012515621	0.613646352
2230630	CMTM4	952.3642408	0.012520985	0.613601899
7100097	ProbeID: 7100097	636.0005814	0.01253097	0.613519181
670195	NUDCD2	951.8390592	0.012584438	0.613077115
580347	LOC388572	1038.987084	0.012596096	0.612980915
6550593	RPL38	-394.1158957	0.012613244	0.612839542
5820327	LOC644456	-1945.981811	0.012625569	0.612738018
1340577	TAAR1	-1241.288955	0.012626206	0.612732773
7400338	ProbeID: 7400338	-1058.182958	0.012659682	0.612457402
1660722	ZXDB	972.0899439	0.01267448	0.612335858
3400356	WDR33	1074.255844	0.01270323	0.612100014
6130044	TRIM52	564.3316396	0.012717039	0.611986882
840148	AP2M1	-344.3664566	0.012739629	0.611802008
4480154	ProbeID: 4480154	699.8032544	0.012749463	0.611721601
5720131	C9orf91	1360.889034	0.01277339	0.611526163
4230128	PEG10	-1618.739279	0.012783188	0.611446217
3360711	PRDM14	1039.134425	0.012802235	0.611290931
4830010	USP30	984.4398037	0.012848476	0.61091466
2320035	ProbeID: 2320035	-1803.520343	0.012863119	0.610795729
3460450	SNORA78	-1134.099209	0.012869276	0.610745744
4850746	DCD	1222.238689	0.012889674	0.610580296
2140274	SPPL2B	-1198.533357	0.012926113	0.610285219
2680615	RBMS3	1221.010989	0.01293526	0.610211252
6270711	ProbeID: 6270711	547.1111031	0.01295359	0.610063131
6180072	NFYA	1418.784825	0.012960138	0.610010261
1780021	FAM22B	868.558094	0.012985365	0.609806755
1820427	LOC644006	1195.811171	0.012989985	0.609769514
5490035	BMP4	-1445.854466	0.013010665	0.609602956
1010491	KIR2DL2	1045.626198	0.013028657	0.60945821
1430102	ProbeID: 1430102	-1296.425733	0.013069728	0.609128361
4920026	LOC646890	-1108.124587	0.013081655	0.609032711
2490010	LOC100131257	-1378.13343	0.013085248	0.609003912
3830377	LOC100128239	2011.610998	0.01311111	0.608796802
3290035	KRT18P26	1758.158267	0.013117486	0.608745785
6200563	DNMT3B	-1027.026995	0.01314637	0.608514915
4120402	GLRA2	-688.3646787	0.013147787	0.608503597
1980113	MKRN1	-302.6726889	0.013152018	0.608469811
1230685	ProbeID: 1230685	-1555.162491	0.013212623	0.607986799
3520193	ATP2B2	-1523.944415	0.013213213	0.607982109
540022	SPTBN4	1845.03295	0.013215043	0.607967547
5910133	GTF2A1	1074.273854	0.013231343	0.607837942
7380315	WFDC12	-726.0871028	0.013296473	0.607321284
5720601	ProbeID: 5720601	-647.6020371	0.013308623	0.607225112
4150601	MIR138-2	1394.587858	0.013323553	0.607107034
2000377	DNAH10	-986.9400814	0.013334008	0.607024401
5890731	ProbeID: 5890731	1522.62098	0.013399429	0.606508458
5270240	ProbeID: 5270240	-1162.119215	0.013403135	0.606479288
2940221	SLC35E2	1238.437853	0.013460798	0.606026203
1090431	ProbeID: 1090431	1359.887372	0.013464716	0.605995468
4200474	WRNIP1	1180.643479	0.013545519	0.605363165
2900240	SOHLH2	-1692.243469	0.013625117	0.60474308
110075	TRAK2	-408.2018163	0.013648891	0.604558412
1580609	ProbeID: 1580609	-939.5557284	0.013677522	0.604336335
110072	SGSM1	851.7620367	0.013704071	0.604130716
5550551	FLJ40453	-1203.069945	0.013786255	0.603496139
130296	ProbeID: 130296	-1073.247275	0.013796482	0.603417369
2030019	TREX2	1365.76543	0.013804647	0.603354513
10564	ProbeID: 10564	-945.635782	0.013859553	0.602932575
2510475	ProbeID: 2510475	2646.327429	0.013871233	0.602842988
1240739	LEPRE1	869.215935	0.013901041	0.602614593
2120204	AGPAT3	-1466.502823	0.013902421	0.602604032
3190452	DNAJB11	-574.0119416	0.013965029	0.602125571
3170482	8-Mar	-204.3201359	0.013971286	0.602077844
5420364	ProbeID: 5420364	934.7815099	0.013985148	0.601972159
3780259	ProbeID: 3780259	2874.345093	0.01402394	0.601676844
4890747	PRTG	-1243.022069	0.01402532	0.601666348
780040	LOC286467	-1957.554003	0.014025514	0.601664872
730554	ICAM4	-1191.559536	0.0140961	0.60112914
150332	ProbeID: 150332	1499.932206	0.01412957	0.600875822
1740735	ProbeID: 1740735	-865.6942733	0.014137455	0.60081621
7040026	ProbeID: 7040026	924.429889	0.014155974	0.600676304
7000537	TRAF5	742.8164096	0.014177025	0.600517433
6350093	ProbeID: 6350093	601.8756279	0.014178353	0.60050742
270133	PITHD1	-183.0339305	0.014193747	0.600391364
770097	ProbeID: 770097	1715.89578	0.01420433	0.600311634
4590747	ProbeID: 4590747	803.3745008	0.01421538	0.600228436
460722	KRT40	1057.350587	0.014219051	0.600200809
4220128	ProbeID: 4220128	-1313.317724	0.01426366	0.599865497
2030537	ProbeID: 2030537	-762.3065028	0.014279376	0.59974755
5560735	ProbeID: 5560735	1784.341183	0.014280715	0.599737507
450463	SERPINB7	-1400.366506	0.014288905	0.599676085
6860619	ProbeID: 6860619	-2069.070254	0.014316837	0.599466816
7380053	ProbeID: 7380053	-742.0402953	0.01431904	0.599450325
3450403	OCLM	-1618.140469	0.01435929	0.59914934
2260068	KRT18P28	-1058.526131	0.014392836	0.598898984
5810598	ProbeID: 5810598	702.5726545	0.014425266	0.598657371
940020	LARS	-872.8820439	0.014428301	0.598634782
2140373	ProbeID: 2140373	1060.041792	0.01445018	0.59847203
6380164	IRF7	-621.2083228	0.014466943	0.59834747
7040341	CELF1	595.9128562	0.01447057	0.59832053
5910332	FIGNL2	659.3427875	0.014562634	0.597638489
4850450	DBC1	768.6748029	0.014575615	0.597542586
4150768	MMAB	-794.8241972	0.014582321	0.597493061
1230286	LTC4S	-884.31511	0.014646742	0.597018243
1710682	SOCS5	-1126.391477	0.014657297	0.596940593
4640044	HOXA3	-1112.249979	0.014693397	0.596675347
2100630	ProbeID: 2100630	1167.949636	0.014718483	0.596491325
6200161	CECR6	-1148.897101	0.01472898	0.596414387
6370484	POLR1D	-283.6155341	0.014758981	0.596194741
380521	SNX18	1316.268051	0.014797752	0.595911376
4260338	LOC647307	-198.1102281	0.014813689	0.595795063
4730343	ATP6V0E1	664.0024282	0.014838319	0.595615497
6350377	MRM1	-454.8008405	0.014906379	0.595120464
4490259	COX8A	-470.4289292	0.014909319	0.595099116
1710014	TNFRSF10B	915.8486046	0.014930669	0.594944202
5870390	TOP1MT	1058.057545	0.01494719	0.594824445
7650546	TMEM146	1097.784516	0.014954024	0.594774936
2470438	C2CD3	1390.090113	0.014954622	0.594770604
7100168	GPR34	-1037.480482	0.014985683	0.594545805
7200092	ProbeID: 7200092	911.350718	0.015006548	0.594394997
20673	BSG	-172.2016971	0.015042226	0.594137492
2340681	RARRES1	-794.0658822	0.015054717	0.594047443
1340431	MRPL42P5	-859.0100944	0.015073583	0.593911551
6130678	LOC642361	-1050.902368	0.015093066	0.593771351
7000209	FAM153C	-734.7285327	0.015157084	0.593311641
3940438	NCF1	-410.7679709	0.015176314	0.593173839
1070086	LOC254312	1161.286439	0.015208364	0.592944463
620224	MIR660	-1173.843871	0.015214381	0.592901438
4180437	ANKRD35	605.9621348	0.015225425	0.592822509
4260615	CCDC151	946.7871424	0.015246625	0.592671115
1660152	UNC13C	-1562.44393	0.015250054	0.592646642
5270291	UBE2R2	821.6492118	0.015263334	0.5925519
7610520	OTOL1	1314.782177	0.0153037	0.59226432
1300398	CGGBP1	-525.8296484	0.015325487	0.592109342
6280414	ATP7A	955.3099897	0.015355975	0.591892747
4050156	ERBB2	1060.203008	0.015364722	0.59183067
7400750	ProbeID: 7400750	-931.8763324	0.015410676	0.591504959
2470626	IL31RA	1027.793856	0.015441559	0.591286484
840673	ZNF383	875.3274227	0.015445451	0.591258978
4260019	NGRN	-840.3976788	0.015468351	0.591097224
1010301	ProbeID: 1010301	-1486.77574	0.015520145	0.59073204
5130053	SLC4A4	-1072.086811	0.015566965	0.590402726
6110725	SSX9	-1549.573242	0.015578374	0.590322593
7400162	ProbeID: 7400162	-1041.552739	0.015614517	0.590069034
3710070	ProbeID: 3710070	880.3052319	0.015618882	0.590038443
3930468	ProbeID: 3930468	-732.1450388	0.01562887	0.58996847
2490411	ITGB5	442.340186	0.015655248	0.589783822
2190450	SLC22A10	-1625.307063	0.015655557	0.589781663
620520	KRTAP5-6	-1610.195503	0.01571623	0.589357856
2470372	ProbeID: 2470372	-1185.269387	0.015725938	0.589290164
3710010	PPP2R5D	680.6587935	0.015727088	0.589282144
2600204	SACM1L	700.9668447	0.015830362	0.588564002
3120523	PPM1A	-719.8083208	0.015882748	0.588201081
5700541	LRIG2	881.5581672	0.015889526	0.588154189
1580592	CKM	1763.80799	0.015892226	0.58813552
5870110	PLA2G2E	2328.280165	0.01593226	0.587858909
2940082	UGT1A3	1400.241126	0.01594543	0.587768025
4490092	ProbeID: 4490092	1605.110386	0.015958645	0.587676894
2510541	MPP2	-1346.44607	0.016033315	0.587163027
5860242	ProbeID: 5860242	-422.3464705	0.016056497	0.587003863
2350164	ProbeID: 2350164	-1250.563832	0.016057645	0.586995984
2750730	LOC100130705	-1207.389198	0.016140632	0.58642767
830113	TNFRSF10D	748.7190104	0.016142967	0.586411713
6520255	ERVFRDE1	1028.792832	0.016163292	0.586272878
6980195	ProbeID: 6980195	-1430.434836	0.01620975	0.585956025
6100471	RGS11	-1319.38567	0.016281042	0.585471153
5290039	RGSL1	1796.658122	0.016289327	0.58541491
4290746	SLC5A11	905.4312	0.016321915	0.585193889
2370184	ProbeID: 2370184	1154.99171	0.016325789	0.585167641
6560397	ProbeID: 6560397	-625.0297486	0.016347317	0.585021842
5560288	ZNF599	676.2779685	0.016358605	0.584945454
10253	LRR1	844.7731492	0.016372823	0.584849298
5130709	MEG8	921.396081	0.016394572	0.584702327
4250167	SOX13	-857.9818278	0.016394711	0.584701385
3520474	ProbeID: 3520474	2195.763497	0.016410878	0.584592235
1440019	CASP2	1361.72024	0.016433866	0.584437173
2640164	ProbeID: 2640164	-780.2933236	0.016462568	0.584243799
3840280	PTP4A2	1045.606063	0.016477572	0.584142813
5810414	CYB5A	-679.5330974	0.016484937	0.584093267
6290619	DYNC1LI1	916.9562718	0.016517778	0.583872547
4730753	ProbeID: 4730753	-1183.542669	0.016562009	0.583575811
10450	LOC728477	1547.854049	0.01657777	0.583470213
4890484	ProbeID: 4890484	-1159.924089	0.016624816	0.58315548
7050709	DRD4	1698.015396	0.016652066	0.582973484
2340202	LOC728650	-501.915031	0.016652878	0.582968069
3140414	LOC728056	-653.7490274	0.016683117	0.582766384
5570561	CATSPER2P1	-871.182381	0.016683483	0.582763945
870735	ZNF514	936.2649547	0.01672999	0.582454311
3780392	ProbeID: 3780392	-762.4265186	0.016753329	0.582299173
3610348	ST13	-745.8648303	0.016765055	0.582221288
1690671	C2orf57	-1039.425688	0.016767386	0.582205811
1300450	CEP170P1	-1124.995253	0.01677309	0.582167945
650458	FILIP1L	-1072.370367	0.016781989	0.58210889
1260091	ProbeID: 1260091	-1010.403067	0.016798527	0.581999198
6250110	TNS1	-207.0636824	0.016808715	0.581931666
7560452	AGK	1082.297001	0.016812678	0.581905408
7040369	MSI2	-790.4110851	0.016875476	0.581489908
2480646	ProbeID: 2480646	1505.745203	0.016876046	0.581486142
3170487	ERP44	1125.039749	0.016936958	0.581084259
4890390	KERA	1327.368758	0.017014369	0.580575104
5490243	C15orf32	1117.261873	0.017069368	0.580214429
7610615	SLC6A10P	-244.6108471	0.01708563	0.580107957
3520563	TSHR	-1804.383073	0.017115836	0.579910389
2640408	DENND5A	-509.6123723	0.017154548	0.579657578
7210470	PIWIL2	-1147.382634	0.017155024	0.579654473
2100204	ProbeID: 2100204	-1097.656124	0.017160343	0.579619772
1070484	AKAP11	721.6060566	0.017212363	0.579280818
1260452	NRG2	1855.525597	0.017234826	0.579134697
3060338	ProbeID: 3060338	1615.880336	0.017271392	0.578897148
6280324	ZNF658B	-833.4683662	0.017276552	0.578863656
990747	CYTH2	530.7973603	0.017294185	0.578749266
5310491	TMPPE	-665.6651788	0.017372855	0.578239991
2320082	LOC645359	-1854.595216	0.017379041	0.578200024
4070674	ProbeID: 4070674	-836.9921036	0.017396242	0.578088938
4640243	TAF3	763.2003543	0.017397183	0.578082857
1440504	ProbeID: 1440504	-1242.434611	0.017412086	0.577986684
240537	ProbeID: 240537	1931.93313	0.017435305	0.57783697
6100546	OR1D5	1256.697679	0.017445238	0.577772967
4810064	ProbeID: 4810064	769.8639933	0.017449634	0.577744656
5810494	LOC100129195	1078.952277	0.017467945	0.577626767
990228	VAC14	816.9813336	0.017540991	0.577157426
150465	MSH3	747.4809425	0.017542002	0.577150939
3930739	LOC728732	-1002.658475	0.017588233	0.576854674
5870288	ABHD13	1311.462936	0.017590864	0.576837836
620138	OR2T5	1601.971047	0.017633721	0.576563754
3180465	FYTTD1	532.8884355	0.017636893	0.576543488
4010068	ProbeID: 4010068	908.9544281	0.017652742	0.57644227
7200010	14-Sep	-981.0776025	0.017711404	0.576068247
1230451	TPM2	-1322.584451	0.017723103	0.575993764
2350300	C22orf37	1198.292879	0.017752761	0.575805124
1240066	LOC729080	1155.94286	0.017758929	0.575765919
2230520	ProbeID: 2230520	-693.7003717	0.017777715	0.575646586
5720273	RPL38	-325.3751645	0.017819222	0.575383262
6900719	NUDT19	765.1178454	0.017831401	0.575306083
7400632	ProbeID: 7400632	949.8893824	0.017835666	0.575279067
580463	KIAA0895L	-807.7197519	0.017859523	0.575128034
3870653	OR52W1	-862.4024194	0.017870801	0.575056686
7610095	LOC100128770	-1146.487934	0.017873878	0.575037227
610102	ProbeID: 610102	1214.455436	0.017875562	0.575026577
2900564	ProbeID: 2900564	-1373.814382	0.017883727	0.574974956
4590717	CLEC2D	267.8266678	0.01794007	0.574619242
780504	ProbeID: 780504	461.5509705	0.017961071	0.574486872
6220554	ProbeID: 6220554	-1306.952192	0.017970611	0.574426779
6290743	APOBEC3F	845.9623789	0.017971357	0.574422077
840035	FAM71F1	1406.055919	0.018176493	0.573135827
4280689	RWDD3	-1750.884161	0.018190722	0.573047023
3400463	AGAP8	-615.5335779	0.018228183	0.572813472
1990110	TRIM10	-499.8590167	0.018231294	0.57279409
1440433	HIST3H2BB	-768.6369977	0.018236244	0.572763262
830324	FLT3LG	-352.7385029	0.01824491	0.572709304
1580086	REG3G	1341.168126	0.018271673	0.57254279
6280747	ProbeID: 6280747	-1020.771307	0.01831589	0.572268089
1990594	HAR1A	-685.2715886	0.018350344	0.572054389
1660187	ProbeID: 1660187	893.4167697	0.018380745	0.571866085
7160528	FRAS1	972.5511274	0.018383732	0.571847597
840446	CYB561	-698.4128418	0.018384879	0.571840497
1500021	CWC22	1070.816372	0.018386291	0.571831762
7330259	SH3GLB2	-303.3315059	0.018390539	0.571805471
4150291	ProbeID: 4150291	506.8359036	0.018390741	0.571804223
580731	LOC642826	-1320.219904	0.018399825	0.571748028
5360348	C3orf35	-1289.659025	0.018446256	0.571461118
2190711	SLC26A9	2323.268906	0.018450354	0.571435824
5810682	ZNF788	-1278.12652	0.018473987	0.571290024
4290707	ProbeID: 4290707	1160.580964	0.018502079	0.571116904
5870398	PDLIM2	-1591.658797	0.018506763	0.571088057
5720661	CASS4	1381.223909	0.018520029	0.571006387
6520286	ProbeID: 6520286	747.3419577	0.018522162	0.570993264
6520129	ZNF148	291.2461147	0.018533291	0.570924789
1300201	OR6C6	-808.7312489	0.01859975	0.570516551
6060274	ProbeID: 6060274	-1062.839611	0.018619355	0.570396332
4060746	ProbeID: 4060746	-1295.833131	0.018666736	0.5701062
580754	COX7B2	963.7204521	0.018673443	0.570065171
6330187	PLS1	-1465.616423	0.018675829	0.570050583
7210121	TRNT1	934.5217461	0.01879859	0.56930175
4490332	RBM33	1442.754449	0.018878527	0.568816144
3520044	ProbeID: 3520044	-920.6605784	0.018897961	0.568698322
620139	ProbeID: 620139	1079.07598	0.018916444	0.568586352
2230722	ADAT2	1108.724842	0.018920762	0.56856021
2750341	RAP2B	-853.5214733	0.018921349	0.568556654
10164	ZNF566	-1155.470481	0.018933932	0.568480493
3890280	LOC100132977	1189.134409	0.01894301	0.568425568
2600041	ProbeID: 2600041	-843.1933119	0.018961233	0.568315375
7050440	ADRB1	1157.614706	0.018961533	0.568313557
3800360	ProbeID: 3800360	-815.7050523	0.01898087	0.568196719
6420367	TRIM60	889.819802	0.01898394	0.568178178
1510392	LAMB1	-1063.822207	0.019015042	0.567990464
6510541	ProbeID: 6510541	1374.565601	0.019047479	0.567794943
4760050	FAM18B1	-1023.66496	0.019048947	0.5677861
4860044	WDR93	-1258.978155	0.019113726	0.567396414
620239	RCAN1	-800.183119	0.019121584	0.56734921
60017	T1560	-1777.969896	0.019128016	0.567310586
150315	C21orf7	241.4439152	0.019138893	0.567245291
460382	CARM1	-272.2467712	0.019146926	0.567197087
3400553	OPRK1	-1318.237646	0.019152546	0.567163369
1940376	ProbeID: 1940376	929.1956271	0.019155922	0.567143119
3520324	FAM13B	446.4741694	0.019165481	0.5670858
1510082	LARP1B	772.5856456	0.019207834	0.56683209
3170722	IFT74	624.2656129	0.019224503	0.566732355
2810717	LOC255130	-988.1529486	0.01926596	0.566484586
3400349	TTC9C	590.2658644	0.019272365	0.566446344
1110326	AADAT	712.7378939	0.019277135	0.566417872
5570376	FAM50B	-541.8234225	0.019301963	0.566269748
3800594	ProbeID: 3800594	-1513.753716	0.019313387	0.566201644
1050706	CDK1	-950.846737	0.019318296	0.566172386
7050754	ProbeID: 7050754	-791.3706508	0.019340694	0.566038974
2510520	ABL2	-1200.6836	0.019340879	0.566037874
670543	C11orf16	-1150.737093	0.019382209	0.565792002
1340156	XKR6	-1152.861848	0.019473732	0.565248968
7050563	RIOK3	1294.500883	0.019523724	0.564953172
1030441	REL	799.5103743	0.019533729	0.564894042
4480575	FOXO4	-178.7620689	0.019550364	0.564795784
2470386	DEXI	-418.1880656	0.019690737	0.56396916
5720500	ProbeID: 5720500	-1569.178387	0.019696942	0.563932723
6220195	BATF	808.0482319	0.019713582	0.563835061
2600270	ProbeID: 2600270	717.1579843	0.019743326	0.563660639
450082	MAPK12	1095.954977	0.019764049	0.563539235
5550356	EXOSC8	401.4868162	0.019785602	0.563413076
5290041	LOC285442	-1365.162899	0.019785768	0.563412101
4280333	MNX1	-573.0451781	0.019797512	0.563343402
240487	SH3BP5L	-791.9597752	0.019834166	0.563129188
3850603	PTPRN	-691.5275262	0.019836208	0.563117264
6900576	ACR	-850.0376268	0.019877458	0.562876572
1580646	ProbeID: 1580646	-1898.649433	0.019887599	0.562817459
3830553	KLHDC1	1681.174155	0.019891046	0.562797365
6580379	COG5	1072.468216	0.019891903	0.562792373
2190619	C5orf4	-1061.542179	0.019915933	0.562652414
4120463	SLC6A19	740.734352	0.019926021	0.562593697
2120129	FAM65C	-417.4983637	0.019941451	0.562503926
2000538	ADAMTS14	1108.890262	0.019980208	0.562278681
1240725	SLFN5	379.4990958	0.0199969	0.562181776
5890673	FAM71D	-1548.435474	0.020018424	0.56205691
380221	ProbeID: 380221	-1092.894362	0.020046466	0.561894381
2710095	C14orf64	1244.42469	0.020121912	0.561457977
6510494	ProbeID: 6510494	-1030.391181	0.020145944	0.561319228
7050209	POTEH	1338.535315	0.02026264	0.560647295
1980669	SNORD68	-767.6479473	0.020263448	0.560642652
2640092	SNORA16A	-1846.320398	0.02030598	0.5603985
5130682	ERI3	-678.6790068	0.020369794	0.560032907
4810482	OPHN1	-816.6343083	0.020402826	0.559844014
4480414	IL17RC	-536.9857004	0.020433931	0.559666351
1580494	ProbeID: 1580494	843.3496621	0.020488988	0.559352388
6580343	ProbeID: 6580343	1491.54892	0.020495458	0.559315541
7150315	ProbeID: 7150315	-1101.884949	0.020497005	0.559306726
4120292	FBLIM1	768.910754	0.020556175	0.558970132
5870020	LOC400464	783.0941513	0.020581154	0.558828261
6620037	ZNF460	-1185.182555	0.020618407	0.558616926
1770333	PDE5A	671.3082137	0.020643714	0.558473521
4210228	PON3	-1620.345787	0.020651149	0.558431415
1940463	LOC729156	-1369.402421	0.020666308	0.558345607
3930541	PLEKHA1	423.3646438	0.020707177	0.5581145
2230563	PPBP	159.3615194	0.020709773	0.558099833
1050370	ProbeID: 1050370	-959.8166353	0.020710533	0.558095538
4280279	CPM	-1832.589685	0.020760227	0.557815036
1340092	RALY	-607.8003848	0.020761634	0.5578071
7050053	CFC1B	895.7145003	0.020778203	0.557713695
7210075	TTC1	462.9212283	0.020787085	0.557663645
610132	HAS2	-719.4058119	0.020834474	0.5573969
1690376	MMP16	1189.51352	0.020902516	0.557014706
2490041	LOC730179	-1495.687995	0.020920018	0.556916554
840021	ProbeID: 840021	-719.4616957	0.020929372	0.556864121
360521	ProbeID: 360521	1462.34017	0.020955558	0.556717435
3190075	S100B	1092.121566	0.021067304	0.556093035
1570280	GCC1	-489.1161916	0.02109018	0.555965524
3830324	ProbeID: 3830324	-827.3796129	0.021104092	0.555888032
3710438	ProbeID: 3710438	-929.3633156	0.021110799	0.555850688
1770670	RFPL2	-810.7152315	0.021111914	0.555844482
5080220	ProbeID: 5080220	-1702.244952	0.021138489	0.555696601
360424	SDHA	353.1512655	0.021148369	0.555641662
2750358	PEX16	-1322.873373	0.021153875	0.555611053
7400440	ProbeID: 7400440	-1495.885852	0.021155236	0.555603488
4570491	ProbeID: 4570491	-1485.841571	0.021160823	0.555572435
6650022	LOC649395	-1391.203575	0.021197112	0.555370895
5570639	HNRNPF	1313.687243	0.021239692	0.555134759
6100095	GCGR	1237.411259	0.021241391	0.555125342
1190131	RNASE7	-1356.774441	0.021269331	0.554970602
1980615	ProbeID: 1980615	-1258.820412	0.021304009	0.554778759
1500092	LOC100129268	-659.0739113	0.02130516	0.554772393
4390630	STAG3	-435.9924344	0.021343572	0.554560183
2690753	TATDN2	647.2163266	0.021449112	0.553978621
2850039	TBC1D2B	-637.1396627	0.021471421	0.553855973
2690079	ProbeID: 2690079	-1455.021851	0.021483932	0.553787233
4540707	SLX1B	-675.9184332	0.021484317	0.553785119
6770647	TLK1	897.0663534	0.02152009	0.553588744
6590386	C16orf89	779.5893142	0.021530542	0.553531414
6560291	FAR2	-862.1069506	0.021538953	0.553485295
6940754	LOC338963	775.0284292	0.0216527	0.552862956
360187	RIOK3	-255.5528925	0.021653218	0.552860131
2900669	RAB30	791.7081374	0.021677052	0.552730049
1450717	NCRNA00176	1288.47013	0.021721513	0.552487682
4590435	LOC146880	-1169.710565	0.021742186	0.552375123
5310440	ProbeID: 5310440	-1915.072316	0.021778182	0.552179326
6940112	MIR216B	-1121.425654	0.021789456	0.552118053
6380102	ATP8B3	1647.602592	0.021794452	0.552090906
3290730	LOC100133591	-282.2866366	0.021812271	0.551994129
4610072	EGR4	1034.643769	0.02183002	0.551897789
4900367	KCNJ16	888.424967	0.021850643	0.551785925
610612	ProbeID: 610612	1282.302871	0.021869116	0.551685795
460497	TTLL1	1171.283474	0.021942041	0.551291147
5420438	C11orf84	-614.7864089	0.021967409	0.551154102
1090333	CDKN2D	1063.142392	0.02201158	0.550915763
5270133	ProbeID: 5270133	-724.2639567	0.022017058	0.55088623
3780068	ATPIF1	578.5559084	0.022116784	0.550349577
60497	ProbeID: 60497	957.6464945	0.022159159	0.550122105
4060437	C11orf70	1778.672602	0.022165187	0.550089776
3440376	FECH	-917.6184039	0.022175364	0.550035205
7560435	XKR8	-832.172734	0.022187224	0.549971638
1740441	PPP2R4	-697.7843196	0.02223259	0.549728722
1050674	ProbeID: 1050674	-899.757594	0.022261885	0.549572056
2680528	PEX26	-971.8899503	0.022269604	0.549530806
7100470	TSPAN19	-856.5268889	0.022273378	0.549510638
2680280	PLCXD2	1090.542288	0.022320985	0.549256492
830341	TBRG4	537.8567235	0.022324046	0.54924016
3930681	DHX58	831.3096502	0.022332502	0.54919507
6290092	ProbeID: 6290092	-955.4216286	0.02235194	0.549091459
3290561	LOC100132878	-1900.784453	0.022376794	0.548959081
4480592	CHMP6	637.42381	0.022415246	0.548754505
7510500	ANKRD20A8P	945.5271993	0.022466723	0.548481046
4810717	ProbeID: 4810717	1214.728265	0.022541072	0.548086938
3370390	ProbeID: 3370390	-835.3134716	0.022543167	0.548075851
3400561	LOC100129699	1867.030703	0.02256975	0.547935193
1110139	C9orf167	632.9841832	0.022576951	0.547897112
1090474	CD3G	224.8920819	0.022601096	0.547769495
6660138	ProbeID: 6660138	726.639457	0.02260503	0.547748714
2810201	KIF14	-712.1663077	0.022614905	0.54769656
1300431	LY6G6F	559.383371	0.022755321	0.546956822
4010196	GATA2	1830.749823	0.022773789	0.54685979
6200324	TUBB8	1283.770992	0.022791434	0.546767139
5820471	C14orf149	695.5676316	0.022836646	0.546529991
6980315	ProbeID: 6980315	-854.2798842	0.022841202	0.546506113
5340468	ITGA2B	354.2860346	0.022847579	0.546472697
1850300	TC2N	624.8749983	0.022868084	0.546365304
2370603	ZNF155	1146.063662	0.02289042	0.546248401
1010021	ProbeID: 1010021	945.8668152	0.022896997	0.546213997
2810010	CCL3L3	-506.5686487	0.02290265	0.546184432
4670593	LOC100130764	351.1219201	0.022909035	0.546151041
6200494	CFDP1	794.9236144	0.02293852	0.545996953
2100403	ProbeID: 2100403	1400.809741	0.022954254	0.545914794
6760736	ProbeID: 6760736	1324.058577	0.022972006	0.545822146
2230746	ABCC2	-1164.740313	0.023053037	0.545399941
1090497	CREG1	-271.9223294	0.023067546	0.545324465
1570133	CAND2	-824.1189546	0.023085086	0.545233265
770561	C20orf108	-158.2890863	0.023099605	0.545157817
4670753	ARHGAP28	-998.0883654	0.023134394	0.544977182
1780538	SLC6A8	-277.6331229	0.02315261	0.544882685
4120639	PRDM2	-916.7039272	0.02316952	0.544795014
6280072	LOC646543	1811.527103	0.02317142	0.544785167
1510528	AKR1C2	-737.1159475	0.0231768	0.544757283
620477	ProbeID: 620477	-1134.86405	0.023181948	0.544730609
3180593	ProbeID: 3180593	653.7209907	0.023206159	0.54460522
4290347	ProbeID: 4290347	959.2420727	0.023218774	0.544539929
5490424	ProbeID: 5490424	-1393.097875	0.023229496	0.544484453
730064	IFT80	-1305.920091	0.023259528	0.544329179
4010400	PPP1R12A	500.3135231	0.023325631	0.543987949
5390747	SPTB	-846.2124572	0.023325895	0.543986584
430289	NIPSNAP3B	961.182248	0.023362858	0.543796106
5340379	ProbeID: 5340379	-997.6492758	0.023384511	0.543684629
5340647	ProbeID: 5340647	-1191.642083	0.023394103	0.54363527
4120706	ProbeID: 4120706	771.5223495	0.023412169	0.543542353
1430301	ABCD4	847.329523	0.023423628	0.543483443
5310129	ProbeID: 5310129	1241.876669	0.023423995	0.543481557
4730397	ProbeID: 4730397	681.5714834	0.023444456	0.543376425
870133	C19orf38	422.2822382	0.023490425	0.543140489
2690364	NLRP14	-1210.298962	0.023495701	0.543113436
1510008	GALR2	1737.389222	0.023521078	0.542983362
3290121	UBE2Q2P1	-1009.630028	0.023530312	0.542936061
1440273	MIS18A	-383.1625145	0.023547821	0.542846405
510014	ProbeID: 510014	690.5813681	0.023560416	0.542781944
2510132	CRABP1	826.1337854	0.023583329	0.542664746
7510048	ProbeID: 7510048	919.0912313	0.023632099	0.542415583
7320168	ProbeID: 7320168	-909.5072003	0.023651167	0.54231827
3800278	SNORA8	926.1085929	0.02365737	0.542286627
5420039	ProbeID: 5420039	-2077.802709	0.023658326	0.542281753
4540072	C16orf75	-743.4115069	0.023669115	0.542226733
4200703	CDC42BPB	-1719.384279	0.023692447	0.542107814
2570014	CNPY4	-2356.3779	0.023703693	0.542050525
4260347	ARRB2	-366.6698213	0.023714899	0.541993463
1500619	ProbeID: 1500619	-267.2835246	0.023952975	0.540786039
1850348	ERCC4	-1369.079656	0.023969008	0.540705058
2630162	TNRC18	-662.6151999	0.023972356	0.540688157
70646	CAPN2	-597.0790367	0.023979795	0.540650598
4560615	ProbeID: 4560615	-1058.91167	0.024037921	0.540357467
6370327	MIR206	1073.220871	0.024082998	0.540130514
5890082	TMEM59L	488.1134052	0.024088546	0.540102604
770202	NTM	-1159.708978	0.02411838	0.539952606
4010241	ProbeID: 4010241	-983.7181776	0.02413996	0.539844195
6450161	ARRDC3	1143.668987	0.02416051	0.539741028
1470634	SDHAF1	766.0416768	0.024170286	0.539691974
4260372	GTSCR1	-1219.768537	0.024172617	0.53968028
1260181	ProbeID: 1260181	1087.479794	0.02418062	0.539640136
7380338	UST	890.7620443	0.02418481	0.539619123
4220376	AIM1L	-749.585331	0.024254352	0.53927077
3850348	WDR17	-1064.630969	0.024270561	0.539189689
7210670	ProbeID: 7210670	-888.4285598	0.024277286	0.53915606
6130181	BMP1	-801.2648097	0.024324413	0.538920601
6200204	IMPACT	-1426.177253	0.0243412	0.538836812
7200608	HSPB1	-293.3128699	0.024361456	0.538735767
4290095	ProbeID: 4290095	1026.329513	0.024417074	0.538458662
3400563	EPB41L1	982.5439754	0.024423401	0.538427171
4570110	RNU105A	-885.5522703	0.02442775	0.538405526
2070292	ProbeID: 2070292	1124.986081	0.0244479	0.538305286
7000689	ProbeID: 7000689	860.6184335	0.024461677	0.538236786
6200470	DCAF13	840.1365728	0.024471628	0.538187329
3140433	LOC401220	-1490.453286	0.024476885	0.538161206
2230551	ProbeID: 2230551	633.4189577	0.024519807	0.537948091
5090040	ING1	803.1461821	0.024534327	0.537876062
3180307	NANOS1	-798.8229609	0.024538216	0.537856775
5050685	SNORD124	1376.03634	0.024544544	0.537825396
4920114	LOC100131760	-913.6525005	0.024550092	0.537797892
4560475	LOC375295	-1892.560811	0.024584739	0.537626239
1780139	ProbeID: 1780139	791.3086388	0.024588559	0.537607323
3930193	ProbeID: 3930193	776.5878449	0.024625766	0.537423215
5090538	ProbeID: 5090538	-1131.586581	0.024715477	0.536980182
610301	PHLDB2	1020.872021	0.024716686	0.53697422
6060241	ProbeID: 6060241	-1249.628845	0.024749613	0.536811928
2120593	OR10K2	-768.925999	0.024804207	0.536543215
5720364	TMEM183B	-364.5164211	0.024810916	0.536510222
20326	MIR937	913.3313598	0.024840846	0.53636313
620450	RNASEH2B	724.9463231	0.024865222	0.53624343
6590066	ProbeID: 6590066	-1271.891555	0.024869069	0.536224549
1980121	LOC644632	-831.0221314	0.024874033	0.536200186
7160554	HYDIN	1754.532407	0.024903243	0.536056914
6250093	GOLGA3	-438.559376	0.024927295	0.535939036
6660521	SPATA3	-770.9331129	0.024945126	0.535851705
6980192	HBZ	-93.59423423	0.024961311	0.535772475
3360685	OSBPL9	742.2871865	0.024987201	0.53564582
2070392	SLFN12	1113.253626	0.025002192	0.53557253
6100196	ZNF653	-334.1385466	0.025027783	0.535447495
1470500	HOXB5	-1111.033983	0.02503788	0.535398189
4640519	CACNG8	1505.730042	0.025046744	0.535354914
6840338	ProbeID: 6840338	-1298.213492	0.02505492	0.535315011
3190681	QRSL1	908.1154972	0.025097398	0.535107864
630445	C11orf10	-315.9878593	0.025117163	0.535011565
1030187	ADCY5	594.9676165	0.025133005	0.534934426
6770561	OR4N4	-1195.300462	0.025139212	0.534904212
3850682	ProbeID: 3850682	-764.1765756	0.025171266	0.534748276
2230639	LOC100133049	1202.139913	0.025184349	0.534684675
3390379	ACCS	452.8967572	0.025202122	0.534598313
670544	ProbeID: 670544	920.4847141	0.025233556	0.534445684
1770224	PRICKLE1	716.6434344	0.025251953	0.534356424
6380259	LOC729217	-416.6799925	0.025273072	0.534254022
3830050	ZNF654	-844.795248	0.025298975	0.534128512
2810438	ProbeID: 2810438	905.734305	0.025299372	0.534126589
6480300	ProbeID: 6480300	765.7256991	0.025329723	0.533979653
6220743	LOC728975	337.4270163	0.025419674	0.53354498
7560167	LOC100131509	-1089.560145	0.025463733	0.533332506
1260148	ProbeID: 1260148	-604.0466755	0.025535494	0.532987049
3420747	ADD3	358.2406447	0.025539695	0.532966849
4570600	GPR89B	422.8950752	0.025546353	0.532934838
3930280	LOC642236	1328.468496	0.025605235	0.532652034
3180273	PDXP	423.107328	0.025625746	0.532553638
6180471	LOC100131756	-1074.190263	0.025637636	0.532496628
3120475	MAP7	790.1467147	0.025644039	0.532465933
4120288	ProbeID: 4120288	-1123.256927	0.025662631	0.532376845
6280551	ANKRD24	952.7370079	0.025663842	0.532371043
3870309	RGS7BP	-1019.479002	0.025708809	0.53215579
770703	ARHGEF6	582.1367628	0.025740857	0.532002553
3390154	HORMAD1	1422.987941	0.02578217	0.531805237
520070	PML	-984.4616592	0.025788262	0.53177616
4880747	SLC16A11	-991.7323087	0.025800483	0.531717851
380349	WHSC1	-1256.507663	0.025805398	0.531694404
4150491	ProbeID: 4150491	-561.3265424	0.025823361	0.531608746
3290369	PSMF1	-249.7161199	0.025899577	0.531245814
1050437	ProbeID: 1050437	1228.38155	0.025916526	0.531165218
1260553	ProbeID: 1260553	1773.602309	0.025925616	0.531122006
7050450	EPB41	-431.3537931	0.025941482	0.531046618
6510196	TRIM24	757.4556028	0.025945611	0.531027006
3420288	PDPN	-699.3207437	0.026028926	0.530631754
6200367	FTCD	1564.867125	0.026036458	0.53059607
4250450	ProbeID: 4250450	1474.752944	0.026050242	0.530530785
6580411	ACSL4	-785.4117879	0.026062943	0.530470656
4540246	KRT16	1153.997644	0.026069296	0.530440587
6450022	LRRC16A	-765.0946301	0.026076038	0.530408684
4220121	MTMR14	-823.867186	0.026082221	0.530379433
7610369	TMEM184B	-592.7027739	0.026107242	0.530261108
2230273	AFF3	1322.461977	0.026135892	0.530125731
4010296	RNASE1	-1180.201344	0.026142434	0.530094836
4480162	SND1	-504.8841729	0.026163799	0.529993973
150195	ProbeID: 150195	-794.365191	0.026170714	0.529961344
1780376	ZNF567	-937.284927	0.02619464	0.529848495
3310411	ProbeID: 3310411	-1597.703981	0.026235665	0.529655179
7570139	FBXO38	-559.6646989	0.026238474	0.52964195
4610468	PLEC	-597.4333599	0.026269542	0.529495722
3520608	ProbeID: 3520608	1798.69026	0.026342818	0.529151358
6660382	CDKN1A	392.3691933	0.026345611	0.529138247
1340497	SNORD18A	1420.267536	0.026361472	0.529063812
6480427	NEK11	-1005.283366	0.026370419	0.529021841
7160139	ProbeID: 7160139	-277.4681407	0.026419269	0.528792865
4220707	PMPCB	512.9637902	0.026425114	0.528765487
1260209	KRTAP9-8	-1454.092972	0.026445671	0.528669244
3780736	ProbeID: 3780736	-655.4548122	0.026461768	0.528593923
670082	GNA12	-400.1626279	0.026468728	0.528561366
5340603	ATG10	682.7745461	0.026482541	0.528496775
580070	LOC441736	-1237.993356	0.02649065	0.528458869
2490025	ProbeID: 2490025	-705.1866407	0.026500621	0.528412269
5870072	FAM161A	1728.905401	0.02653091	0.528270793
50692	RAB43	-1572.739057	0.026535773	0.528248092
4830215	LOC647946	-1504.652911	0.026562714	0.528122378
7200039	LOC645969	1494.886808	0.026577564	0.528053129
650347	NUDT1	-239.0926452	0.026580075	0.528041424
1030600	ProbeID: 1030600	894.8601133	0.026679214	0.527579899
1090279	ProbeID: 1090279	-1341.624755	0.026729903	0.527344441
4290411	BCL2L1	-218.8828629	0.026749977	0.527251288
6180746	ProbeID: 6180746	-790.7874751	0.026806824	0.526987785
4250386	C11orf44	966.9859026	0.026844343	0.526814111
6900398	FDPS	-621.6638001	0.026854736	0.526766035
2340039	ZFP41	2115.980736	0.026934923	0.526395591
2600372	HTR4	974.5573444	0.026937322	0.526384524
6020372	AATF	607.7394532	0.026944751	0.526350247
4810598	ProbeID: 4810598	712.3000958	0.026971655	0.526226187
2370411	ProbeID: 2370411	-824.8418063	0.026974513	0.526213011
6180075	TLL2	1808.563543	0.026977858	0.526197597
2510053	FCRL5	-635.8802003	0.027036867	0.525925867
2480154	SLC26A1	-904.3040164	0.027051289	0.525859528
4730102	SNORD47	1077.09521	0.027057341	0.525831695
7570474	FLJ12334	-1222.187976	0.027067406	0.525785424
6290639	C16orf81	-1195.112611	0.027078996	0.525732152
5360398	ERI1	-1058.448311	0.027092552	0.525669867
620768	LOC728544	-717.3140792	0.027111019	0.52558506
580707	ABCC1	-1590.967473	0.027118791	0.525549384
7210095	CTNNB1	709.1318578	0.027121852	0.525535334
730408	ProbeID: 730408	-808.7888894	0.02712396	0.525525658
1770739	ProbeID: 1770739	991.2607268	0.027134648	0.52547661
1230066	ProbeID: 1230066	-676.5926221	0.027157777	0.525370528
240601	PGLYRP2	1130.454967	0.027159946	0.525360583
510364	FLJ34690	1088.028882	0.027180655	0.525265665
1240133	MIR16-2	-756.25423	0.027187428	0.525234636
6900026	ZSCAN23	-1294.776475	0.027225631	0.525059716
6110605	KRTCAP2	-285.3211042	0.027271459	0.524850132
1770731	PRTN3	-799.7355231	0.027276468	0.524827241
6620528	MT1X	-356.179945	0.027284887	0.524788775
1470133	ZNF197	-786.1407513	0.027317656	0.52463914
5260082	CP110	565.793237	0.027320219	0.52462744
5960333	NCRNA00160	-1358.620565	0.027323313	0.524613322
2360424	IKZF5	-1110.870867	0.027334189	0.524563697
290093	ProbeID: 290093	-1871.419796	0.027336733	0.524552088
5090364	PPEF2	-1672.884664	0.027443062	0.524067764
6280474	RB1	914.5164444	0.027462563	0.523979095
2630437	SMOC2	-893.0883442	0.027477359	0.523911853
4890382	ILVBL	569.4322414	0.027481079	0.523894951
20379	FLJ16779	1110.725779	0.027481083	0.523894934
1980671	RIC8B	-599.8278746	0.027497623	0.523819809
5700301	C14orf129	452.9631682	0.027505217	0.523785323
780338	ANKK1	-2016.237145	0.027507908	0.523773107
5360068	LOC646665	1126.672243	0.027557564	0.523547836
7100328	CLDN15	-809.1526964	0.027634119	0.523201153
4010253	ERMN	734.9465693	0.027648455	0.523136311
6370661	AP2S1	-325.2471871	0.027672452	0.523027837
1410747	LOC646360	898.7414387	0.027679958	0.522993923
3440709	ProbeID: 3440709	-537.8279522	0.027713283	0.522843432
20671	PSME4	-855.2640524	0.027773617	0.522571332
6400682	ProbeID: 6400682	-709.7045245	0.027796726	0.522467235
4010097	FBXO5	1264.989755	0.027825435	0.522338002
3400632	GRIN3A	-900.852178	0.027842245	0.522262381
2630184	NAA11	854.9597018	0.027881703	0.522085016
240634	ProbeID: 240634	-1249.709698	0.027911984	0.521949034
1110113	STMN1	1072.19296	0.027918185	0.521921203
7560286	UPK3B	976.6420539	0.027961374	0.521727486
4610039	ELOVL2	1355.879666	0.027985961	0.52161731
5130021	MECP2	993.2425338	0.027987063	0.521612372
3890189	TTLL4	1095.841359	0.028045533	0.521350673
670647	BMP2K	-255.3353858	0.028060761	0.521282585
2490259	PINK1	-729.8693462	0.028108317	0.521070132
6100184	ZNF569	1458.117856	0.028112082	0.521053327
6450403	C8A	-976.0861541	0.028144808	0.520907303
2680767	MRPS24	-438.171858	0.028188821	0.520711124
4490228	SSX2	-850.6306853	0.028206182	0.520633808
5050148	CDRT4	847.8022283	0.028211412	0.520610525
3120674	LOC100132146	-952.6126593	0.028227163	0.520540419
3140750	RBM38	-147.1252206	0.028236647	0.520498222
780491	FRA10AC1	747.0434938	0.028237946	0.520492442
1230403	SLC26A1	1160.930279	0.028258673	0.520400265
6860594	TAC1	804.3387389	0.02828422	0.520286721
3990561	LY6H	-668.645345	0.028290912	0.520256993
2680722	HIF1A	388.5310614	0.028305688	0.520191369
7000291	VLDLR	-898.5281061	0.028306364	0.520188369
1660025	CDK18	-1677.835883	0.028322127	0.520118391
4730605	AURKA	-913.6500727	0.028340235	0.520038043
1340187	LOC283143	-1149.644522	0.028349068	0.519998864
5490750	RELA	-712.53512	0.028402744	0.519760985
7570601	ProbeID: 7570601	-1048.153415	0.028412543	0.519717595
3800064	ProbeID: 3800064	-1009.862378	0.028413093	0.519715161
4390541	CYP2U1	782.8857237	0.028414914	0.519707097
1990196	DACT3	699.5565719	0.028422632	0.519672933
5890487	TPCN2	-800.9509037	0.028424595	0.519664245
3170195	FAM193B	599.8841704	0.028440656	0.519593175
6040563	RPS4X	264.6520906	0.028475057	0.519441062
1850184	PMS2CL	949.1378402	0.028487614	0.519385571
2190554	ZC3HAV1L	-3158.398084	0.028513604	0.519270781
620358	ProbeID: 620358	1333.750524	0.028530209	0.519197481
5490326	ProbeID: 5490326	909.5627244	0.028539768	0.519155303
5090601	GPR112	-1001.283933	0.028560368	0.519064441
5900470	LOC340239	-623.9893959	0.028570408	0.519020177
2120722	MIR208A	975.1901013	0.028590386	0.51893213
5910170	CTAGE6P	999.177824	0.028619998	0.518801712
160379	LOC100133616	-1768.732636	0.02864335	0.518698939
4880187	OR5A2	-1014.506616	0.028648628	0.51867572
7330070	ProbeID: 7330070	-1196.410494	0.028669674	0.518583166
6280341	PTS	-976.4800682	0.028672447	0.518570977
7000086	KCTD20	624.2773716	0.028679416	0.51854034
730195	LOC407835	-450.017129	0.028708842	0.518411056
3390661	FLYWCH1	783.5064441	0.028722226	0.518352286
4150376	ZNF418	-1192.766786	0.028754034	0.5182127
940411	GLRA4	-1270.586104	0.028755031	0.51820833
770280	OR5P2	-851.5463939	0.028758332	0.518193848
5700324	UBL4A	438.1056398	0.028841893	0.517827768
990376	AREGB	1009.282144	0.028859886	0.517749045
6280730	ProbeID: 6280730	-1086.932569	0.028862185	0.517738989
5420605	FHAD1	-1201.895051	0.0288824	0.517650599
6350187	LOC643582	-979.2590113	0.02888828	0.5176249
6760112	LOC100133478	1895.024113	0.028891315	0.517611636
4560333	LOC100131223	1471.485659	0.028900914	0.51756969
4120632	ProbeID: 4120632	1051.543432	0.028910297	0.517528697
2570360	MIR129-2	-538.3553969	0.028967018	0.517281127
7040093	PRR15	-661.5139807	0.028996525	0.517152483
1580035	VPS26A	320.2180692	0.0290616	0.516869137
2470730	ProbeID: 2470730	372.6942618	0.029075978	0.516806598
870113	PTGES2	523.7083432	0.029141736	0.516520889
2000356	CYP4Z1	1083.110242	0.029156106	0.516458516
5720129	NFIX	-227.3696	0.029209561	0.516226717
580356	OR10V1	-749.2180085	0.029226253	0.516154403
1340739	FAM160B1	485.0494906	0.029259687	0.516009654
4480402	SLC28A1	-763.6171615	0.029273453	0.515950092
5550358	ProbeID: 5550358	1298.540089	0.029280703	0.515918731
3190435	ProbeID: 3190435	-848.3414212	0.029316263	0.515765006
1190300	MAPK7	906.0905648	0.029316929	0.515762124
1340292	CGB1	-1283.174877	0.029322568	0.515737761
6620161	SPIB	-578.1241084	0.029382299	0.515479912
270286	GADL1	898.1088865	0.029416348	0.515333108
3170392	MIPOL1	-1616.788849	0.029474368	0.515083257
5560639	MB	1275.765454	0.029541649	0.514794005
6400093	ProbeID: 6400093	-1274.581779	0.029594608	0.514566684
6130609	ProbeID: 6130609	880.1814543	0.029623421	0.514443141
4390095	GLS2	-1068.806851	0.029630141	0.51441434
2850661	DSTYK	-497.9576885	0.029655506	0.514305675
3170719	ZNF658	-911.6417607	0.029661722	0.514279057
1990181	SPEF2	1192.208924	0.029670059	0.514243362
6940452	NFE2L3	-1066.447387	0.029670551	0.514241256
5080500	WASH3P	-1281.642573	0.029673615	0.514228142
1570086	B3GNTL1	-685.7538147	0.029692302	0.514148171
270152	SLC7A5	-275.2162468	0.029705725	0.51409075
5900541	FLJ40453	953.4448068	0.029729586	0.513988732
3520136	LCNL1	474.5259321	0.029736163	0.513960621
5870291	SLC13A2	-660.7487093	0.029743636	0.51392869
6900309	ARSB	-1401.944388	0.029768167	0.51382391
5570689	XAGE1A	-391.94023	0.02978105	0.51376891
7210600	PRSS27	-1208.569979	0.029785626	0.513749378
2260386	ProbeID: 2260386	-1341.852889	0.029794556	0.513711267
4780376	ProbeID: 4780376	-987.3832418	0.029811832	0.513637566
1450746	SPRNP1	786.7308375	0.029815031	0.513623927
5570441	ProbeID: 5570441	1024.695917	0.029826981	0.513572967
6900132	LOC646663	-1038.3394	0.029839293	0.513520486
1500709	ProbeID: 1500709	567.731003	0.029883678	0.513331425
1940608	RPE	1001.845888	0.029913425	0.513204837
2690181	NECAB2	-1005.341786	0.029936955	0.513104775
1070121	ProbeID: 1070121	1597.572898	0.029957661	0.513016775
6200309	DNALI1	-698.6194799	0.029984914	0.51290102
7000445	ProbeID: 7000445	-711.0263778	0.029990077	0.5128791
2940095	SLC36A1	-1393.045145	0.029991268	0.51287404
6380398	ProbeID: 6380398	-937.1261142	0.030019741	0.512753213
160050	LHX5	1111.704132	0.030066009	0.512557054
6900291	ProbeID: 6900291	-561.1127468	0.030077837	0.512506948
7150215	DKKL1	1084.418496	0.030166076	0.512133615
6510554	DACH1	1189.581196	0.030182357	0.512064826
7550064	KCTD5	-503.9197396	0.03018992	0.512032881
6660739	DIAPH3	977.174711	0.030210055	0.511947861
4900168	TSPAN5	-254.188392	0.030226815	0.511877128
2570209	UGT2B4	720.116697	0.030252998	0.511766688
6900543	PDE2A	-905.9766782	0.030293847	0.511594531
4830309	GCSH	-835.3446288	0.030298286	0.511575835
2030463	ProbeID: 2030463	1348.375498	0.030339003	0.511404436
3460367	ZNF107	-1095.361589	0.030344446	0.511381536
7400288	ProbeID: 7400288	728.6529306	0.030361404	0.511310213
5810564	CMBL	-230.3849046	0.030382471	0.511221652
2970370	PCDH17	-1474.50913	0.030428813	0.511027005
990670	MLL3	-618.3676832	0.030485198	0.510790489
2320343	MAMLD1	-910.8694231	0.030511663	0.510679597
3420164	CLEC7A	844.9452546	0.030530287	0.510601604
7380437	LOC100128627	1113.333854	0.030538441	0.510567464
3360438	ESP33	862.5733962	0.030580963	0.510389568
1580678	STS	-1572.569617	0.030623261	0.510212798
540129	KDELR3	-1218.399747	0.030634675	0.510165129
1190220	COX5B	-442.8229402	0.030641019	0.510138641
290707	ST7OT4	-1266.030016	0.030674081	0.510000664
620414	HSD17B10	905.3177674	0.030691968	0.509926061
3450639	ProbeID: 3450639	-1386.895968	0.030752352	0.509674476
3710142	ProbeID: 3710142	-1063.127836	0.030755004	0.509663434
4730020	USP22	-766.9937832	0.030766678	0.509614842
2000424	ProbeID: 2000424	967.8670796	0.030774953	0.50958041
6290364	LOC100131540	1106.063711	0.030791041	0.509513481
4150091	CPT1A	1188.41977	0.030801119	0.509471571
3890632	DNM1L	638.7303973	0.030808376	0.509441399
6380538	ProbeID: 6380538	739.879566	0.030825177	0.509371563
2760220	CA7	1599.124084	0.030827254	0.509362934
650020	SYNJ1	417.40459	0.030838487	0.509316261
510747	ATXN3	707.3430268	0.030844038	0.509293203
5900278	PPIP5K1	-1650.528882	0.030862307	0.509217337
7550626	BIRC5	-1621.701916	0.030920904	0.508974238
5900241	ProbeID: 5900241	476.2189224	0.030922727	0.50896668
6040601	ADD2	815.0040974	0.030995629	0.508664751
3370164	ATP1A1	-396.7777173	0.031004579	0.508627721
7330538	PYHIN1	698.2999323	0.031045982	0.508456529
7550088	LOC388780	-1112.636278	0.031070371	0.508355773
5290300	ADAM10	524.4362104	0.031076446	0.508330684
3520477	ProbeID: 3520477	1166.557813	0.031112655	0.508181229
4590609	ProbeID: 4590609	-782.735038	0.031113527	0.508177632
2060133	RBM27	622.3810223	0.03111416	0.50817502
6330603	P2RX2	-947.4759473	0.031137686	0.508077992
6840220	LYPD6	-1166.297121	0.031152951	0.508015062
4050280	ProbeID: 4050280	1394.947791	0.031166611	0.507958773
3870193	TMEM180	1414.145441	0.031199869	0.507821802
4480152	OGN	-1157.33694	0.031208098	0.507787929
2100619	ProbeID: 2100619	-587.310274	0.031294845	0.507431277
3360669	PODXL2	931.8083474	0.031302486	0.507399901
6560564	PRKCA	-496.7936556	0.031356483	0.507178326
7570176	TEK	981.4708664	0.031389922	0.507041262
3460612	ProbeID: 3460612	-1094.239774	0.031392061	0.507032498
2100202	ProbeID: 2100202	932.0651563	0.031413784	0.506943522
6020689	ProbeID: 6020689	839.0658022	0.031426111	0.506893052
7610471	COMMD6	956.4584393	0.031442976	0.506824028
2060411	ProbeID: 2060411	-641.423506	0.031478255	0.506679732
7400743	RNF213	699.8176842	0.0314938	0.506616193
5810398	SPI1	-304.7619753	0.031496981	0.506603192
2100563	QTRT1	-746.8885884	0.031521725	0.506502108
4010670	ProbeID: 4010670	-535.4389762	0.031549123	0.506390255
5340739	ProbeID: 5340739	-1723.892182	0.031582224	0.50625522
620470	FAM90A7	-785.9525092	0.031584767	0.506244851
3370671	MED20	741.6609567	0.031622213	0.506092232
1240450	CD27	-414.463884	0.031669768	0.505898618
610397	AIM1L	1157.694465	0.031669947	0.505897886
2260487	OMG	656.5957561	0.031677217	0.505868309
4050687	DLL1	-932.5846652	0.031680935	0.505853184
6580114	LOC442041	1192.912093	0.031702056	0.505767289
2900162	TMEM155	-1025.35692	0.031782819	0.505439248
6330059	RHOQ	1159.090909	0.031813001	0.505316822
240220	CD163L1	-1024.570263	0.031814545	0.505310562
1850626	ProbeID: 1850626	-966.9508637	0.031831211	0.505243
50187	CS	-1334.431938	0.03189329	0.504991588
5340110	POF1B	692.0691441	0.031897167	0.504975902
1300040	TRIM14	-3256.813957	0.031900007	0.504964408
6370731	SUN3	1025.075474	0.031942919	0.504790874
6250349	SCARA3	906.9802763	0.031952061	0.504753927
3310324	ALKBH7	-606.7682976	0.031970856	0.504677992
6770215	SARDH	-598.3839896	0.031987306	0.504611562
4010370	ProbeID: 4010370	708.175779	0.03201419	0.504503054
3360047	ProbeID: 3360047	-1549.082554	0.032022453	0.504469719
3870241	DNAJC5G	727.640158	0.032036463	0.504413208
6270097	SNORD114-24	-780.2422831	0.032036664	0.5044124
6420379	BCL2L12	-403.7105714	0.032050242	0.504357652
2350520	FBXO22	817.5672143	0.032056848	0.504331023
5690348	LOC642580	1731.486458	0.032087835	0.50420617
2000224	FAM89B	-163.7789186	0.03210042	0.504155493
5490470	MX2	-395.6941452	0.032127484	0.504046558
1740594	RBM24	1386.474001	0.032153048	0.503943724
380201	STAP1	661.2574457	0.032199068	0.503758769
620372	UCP3	908.5156471	0.032206562	0.503728668
2510327	ProbeID: 2510327	843.0716491	0.032249594	0.503555939
2940646	REPIN1	798.1967191	0.032258192	0.503521449
7000474	RALGAPA1	759.5649074	0.03225962	0.503515723
7100131	BCS1L	-755.7395645	0.032263758	0.503499127
1300669	SLCO3A1	-987.0844117	0.032280211	0.503433156
4010403	NKAPL	-2011.614228	0.032310592	0.503311405
4200646	IFRD1	-1368.356949	0.032326886	0.503246143
6040270	RLN2	1448.88043	0.032374221	0.503056705
510131	ProbeID: 510131	-1225.573967	0.032385496	0.503011611
4830544	ASAH2	-1054.202749	0.032452485	0.502743955
6100082	ProbeID: 6100082	-642.4109912	0.03250662	0.502527975
2490397	THOC2	481.2015595	0.032507673	0.502523776
5560484	DNAJB12	-880.4735236	0.032549023	0.502358993
2750438	ProbeID: 2750438	-974.7005394	0.032635068	0.502016627
5960674	PRDX2	-302.1309894	0.032671324	0.501872574
6270500	CARD16	-1204.148682	0.032695678	0.501775881
4610561	CSGALNACT1	821.6675708	0.032705078	0.501738577
2750167	ProbeID: 2750167	-1100.329032	0.032747258	0.501571284
3180048	IDH1	1012.90913	0.032787447	0.501412039
2370703	BBX	370.0898147	0.032796596	0.501375812
580576	ProbeID: 580576	839.7961979	0.032801203	0.501357568
6980095	ProbeID: 6980095	-651.9126462	0.032834163	0.501227126
4780767	ProbeID: 4780767	-602.1558765	0.032862716	0.501114209
3360601	TMEM105	1360.19747	0.032864673	0.501106471
1010148	ProbeID: 1010148	1087.704865	0.032878591	0.501051463
2940687	C9orf5	-512.602536	0.032934942	0.50082892
580138	CAPN7	-899.323028	0.032949135	0.500772916
5870255	ZNF620	912.322413	0.032961227	0.500725216
7560411	ProbeID: 7560411	685.5778251	0.032993574	0.500597683
4670538	ProbeID: 4670538	-603.0538841	0.033007873	0.500541339
3870706	FURIN	-576.3809309	0.033026231	0.50046903
4490678	AQP6	-970.857138	0.033089363	0.500220595
3610615	PKIB	-992.6020813	0.03312583	0.500077265
4850576	SLCO1B3	1149.720311	0.033161201	0.499938356
60193	WDR17	1030.404357	0.033177769	0.499873329
5820504	ProbeID: 5820504	-806.0971655	0.03318873	0.499830323
5550142	LHX2	1055.231503	0.033190363	0.499823916
4220594	ProbeID: 4220594	929.2353068	0.033204697	0.499767696
5550537	OTUD6B	552.1699585	0.033233992	0.499652854
6650309	LOC100128295	1036.259506	0.033234752	0.499649877
3940647	ProbeID: 3940647	1106.87388	0.033238996	0.499633249
4390424	ProbeID: 4390424	490.5923553	0.033260219	0.499550106
5820592	ProbeID: 5820592	-865.8975902	0.03327369	0.499497357
3460196	SCN8A	-1247.126819	0.033279135	0.499476044
3870491	LOC441617	751.2061535	0.033283668	0.499458299
6420743	DYSFIP1	1299.76425	0.033293039	0.499421623
2450224	ProbeID: 2450224	-859.9697741	0.033342172	0.499229455
4610154	C1orf103	-1100.778845	0.03334612	0.499214023
6270400	FMR1	-996.607045	0.03334629	0.499213357
610095	ELAVL3	992.3550161	0.033352564	0.49918884
1430435	C3orf34	-370.996632	0.033375359	0.499099781
7330379	PTMS	-240.6680681	0.033377911	0.499089812
3390731	NFX1	745.25425	0.033399696	0.499004753
4900706	ProbeID: 4900706	1147.822049	0.033403323	0.498990594
6590575	SPRY2	591.9627838	0.033413432	0.498951139
6060470	LDHC	-815.5063537	0.033450042	0.498808337
1010524	MAGEB1	2030.688314	0.033469609	0.498732061
10681	ProbeID: 10681	-159.7086868	0.033531108	0.498492553
7650010	ProbeID: 7650010	775.9733809	0.033545688	0.498435826
4290072	SERTAD1	-309.5447881	0.033585475	0.498281109
670176	ZNF618	-979.1713975	0.033586562	0.498276886
3850653	ProbeID: 3850653	-957.3850493	0.033609869	0.498186324
1850368	MIR1203	-972.764712	0.033631509	0.498102285
3130184	RBFOX2	-775.4627676	0.033639136	0.498072674
1570328	MRPL27	-644.1883503	0.033648168	0.498037617
4850768	ProbeID: 4850768	-1564.029658	0.033669617	0.49795439
10181	SCMH1	832.1803705	0.033672433	0.497943468
5890138	TRIM58	-203.5453678	0.033686417	0.497889236
6840750	GKAP1	-1214.492039	0.033701354	0.497831324
1980274	XKRY	-632.7090917	0.033703367	0.497823523
1500181	ProbeID: 1500181	766.6662274	0.033726591	0.497733525
1780202	GAK	885.1001959	0.033744476	0.497664255
6940634	RUNDC3A	-308.6063596	0.033745083	0.497661906
3930201	ARMCX2	897.6507759	0.033776066	0.497541968
2640348	ANGPTL7	-1526.88321	0.033806492	0.497424275
7560347	KCNJ14	818.652771	0.033839907	0.497295112
4180673	C20orf43	-515.9978269	0.033883284	0.497127595
5860066	NMT2	646.6807547	0.033907273	0.497035021
4280128	FBXO22OS	1439.984761	0.033931386	0.49694202
1980750	APOL3	-501.9194619	0.033937986	0.496916574
3170504	HPS4	-1166.867761	0.033948278	0.496876903
380164	ProbeID: 380164	-1630.153154	0.033965839	0.496809233
2190576	ProbeID: 2190576	-1483.739845	0.033971739	0.496786502
3140746	LOC100133080	536.9419327	0.033985731	0.496732612
4210196	TGIF1	1516.995901	0.034059421	0.496449077
7380021	CLK3	870.9246276	0.034061839	0.496439782
2680435	MRPL1	495.5372515	0.034155029	0.496081925
3710538	ProbeID: 3710538	-623.725032	0.034216208	0.49584741
4560327	BTNL3	-640.1448412	0.034254458	0.495700951
3440722	ProbeID: 3440722	639.6343114	0.034278061	0.49561064
6380402	SYNE1	992.0687717	0.034287287	0.495575353
6290114	SDPR	182.9969914	0.034307579	0.495497765
6770446	SPAG6	-1250.444916	0.034363006	0.495286022
5690347	TPST2	374.1571404	0.034388807	0.495187547
1050703	ProbeID: 1050703	-702.0331993	0.034391288	0.495178081
7050711	LYST	-1289.022979	0.034434782	0.49501222
1940634	PRIM2	-785.1142963	0.034499733	0.494764835
1440681	C1orf84	1034.604306	0.034541449	0.494606138
290368	C4orf32	1106.449526	0.034551048	0.494569645
5310477	RBM46	-1200.346925	0.034593749	0.494407395
2000253	ProbeID: 2000253	1008.42471	0.034611903	0.49433846
2760689	MAGEE1	634.9394702	0.03464849	0.494199621
4390564	NUCKS1	335.1215638	0.034672633	0.494108069
6060403	C3orf70	862.0625011	0.034675213	0.494098288
4880072	LOC401480	-1077.396349	0.034698062	0.494011693
2470050	KRAS	1194.270456	0.034709597	0.493967992
2480372	SCARF1	-1303.979022	0.034725305	0.493908504
4070041	ProbeID: 4070041	-914.0624238	0.03474891	0.493819141
4220286	ProbeID: 4220286	-1222.764646	0.034749925	0.493815302
4290360	CLEC4F	919.8874863	0.034808712	0.493592969
5820240	FNTB	-814.8439527	0.034823988	0.493535243
4760164	TOR2A	-816.6583614	0.034829311	0.493515134
4010722	ProbeID: 4010722	-1155.1096	0.034836769	0.49348696
4060435	ACBD5	1101.301662	0.034860824	0.493396127
450687	ZNF225	1300.455759	0.034866227	0.49337573
7510255	TBX19	1054.300384	0.034896245	0.493262462
4610242	TOMM20L	-745.8166031	0.034980512	0.4929449
1820541	OTX2	1420.156674	0.035011425	0.492828556
1770577	PRKAA2	-1163.380566	0.03501829	0.492802729
3060315	ProbeID: 3060315	-900.1683078	0.035037735	0.492729595
4610452	ProbeID: 4610452	-541.0007596	0.035053958	0.492668605
7200634	ProbeID: 7200634	1704.398527	0.035060206	0.492645124
5360427	ZNF90	-1444.815597	0.03507777	0.492579126
50670	ProbeID: 50670	-857.6456246	0.035078096	0.492577901
5690689	NETO1	-957.8832528	0.035078957	0.492574664
1070138	ProbeID: 1070138	1006.270812	0.03508202	0.492563158
4260039	DKFZP547L112	-1105.791713	0.035082408	0.492561703
5390021	OR14A16	-861.2253152	0.03511979	0.492421337
4850634	ProbeID: 4850634	-638.2095549	0.035211609	0.492077071
3290072	ProbeID: 3290072	1014.663486	0.035212824	0.49207252
2750327	ProbeID: 2750327	1098.186209	0.035261825	0.491889084
2320021	TAS1R2	-950.0912719	0.03526282	0.491885362
110242	ProbeID: 110242	1256.15291	0.03528735	0.491793611
4050056	TBC1D16	-812.2818619	0.035300689	0.491743741
5270594	LOC440905	-625.9137439	0.0353085	0.491714543
1230131	ATAD2B	443.2708827	0.035308947	0.491712875
240445	SETD3	1022.97482	0.035314147	0.491693439
2570373	PPHLN1	991.0053808	0.035341906	0.491589735
6020576	TAS2R46	1332.328664	0.035366663	0.491497298
7510020	DQX1	-1277.335196	0.035416558	0.491311155
6380136	NFATC2IP	353.3250249	0.035424894	0.491280078
5900414	FUZ	-523.9272149	0.035472721	0.491101874
6900592	GSTM4	-785.3444361	0.035490052	0.491037346
7560343	ProbeID: 7560343	1530.223347	0.035493992	0.491022681
830739	RPP21	-483.4251487	0.035566773	0.490751988
4920202	MAP1A	986.2711172	0.035578132	0.490709781
6290523	ProbeID: 6290523	-978.2162997	0.035585735	0.490681534
7320349	KCNA5	-1418.848489	0.035587907	0.490673469
3850368	ProbeID: 3850368	-992.0012966	0.035663919	0.490391354
6220564	ProbeID: 6220564	666.1535628	0.035677197	0.490342121
290066	ProbeID: 290066	1541.157738	0.035698911	0.49026164
6370152	DRD1	-1851.901157	0.035712081	0.490212849
1230241	RGPD4	-1064.906489	0.035723208	0.490171634
4890408	PMM1	906.8662848	0.035760181	0.49003476
6450164	ADAM32	1256.324581	0.035788139	0.48993133
4060397	ProbeID: 4060397	-1228.344032	0.035800453	0.489885798
50592	WDR45	-326.8965707	0.035810714	0.489847863
6370241	ZBTB44	-566.6271952	0.035814381	0.48983431
4040088	TCP11L2	-532.5033385	0.035814917	0.489832327
160100	ProbeID: 160100	-846.1152124	0.035833105	0.489765119
2260360	ProbeID: 2260360	-881.9047454	0.035865895	0.489644016
4590053	ProbeID: 4590053	1270.930771	0.035867758	0.489637137
3060682	BPGM	-344.4210046	0.035878121	0.489598883
2320296	KCNK17	-1019.213676	0.035918467	0.489450035
7510563	B3GAT3	774.2311468	0.035997553	0.489158637
2070327	MUC3B	-979.2176398	0.036008197	0.489119457
1820341	INTS6	351.9609459	0.03602863	0.489044268
7200491	CDK18	-1191.565873	0.036031074	0.48903528
3840092	PFAS	-711.8407769	0.03603991	0.489002777
7610010	ProbeID: 7610010	-690.2899737	0.036077536	0.488864447
5290253	SERHL	1073.844094	0.036088413	0.488824476
780142	NOX5	-1372.830866	0.036100398	0.48878045
3990170	IFI27	-229.1836934	0.036102429	0.488772988
2710176	EFCAB11	707.1241684	0.036152222	0.488590201
6200411	PCDHA8	947.5037738	0.036161514	0.488556112
2450037	KIF3B	940.129682	0.036236307	0.488281972
1030164	BAIAP2	735.0597299	0.036239691	0.48826958
6350376	TP53I11	629.0308421	0.036289056	0.488088898
7570196	TSPAN9	518.2612007	0.036297369	0.48805849
5290315	ProbeID: 5290315	-1198.531605	0.036306585	0.488024784
6420192	ProbeID: 6420192	-929.1663745	0.036308037	0.488019477
110092	NUDT14	510.0183673	0.0363086	0.488017417
5390452	ProbeID: 5390452	-725.3846123	0.036323067	0.487964523
5910669	IFFO1	-637.1651728	0.036329205	0.48794209
3610707	GCOM1	1362.546686	0.036376344	0.487769884
4830433	LARP6	-1078.9285	0.036400614	0.487681289
2810632	PTK2B	-351.0932774	0.036419423	0.487612665
770168	CLPTM1	-369.4267104	0.036437074	0.487548287
4200615	MIR631	-1149.49718	0.036474294	0.48741262
5340360	ProbeID: 5340360	-1250.205309	0.036511275	0.48727793
3870022	AGPAT6	1311.29171	0.036512182	0.487274625
7400411	MED24	-668.0880838	0.036530594	0.487207611
4060113	ProbeID: 4060113	929.4947106	0.036581522	0.487022373
130433	CTTN	786.5391772	0.036583875	0.48701382
7570025	C11orf45	1076.035626	0.036585836	0.487006693
2710315	UTS2	852.3929725	0.03661771	0.486890875
5360152	LOC100128601	-1230.997189	0.036637229	0.486819988
5550575	LOC541471	-1244.503955	0.036660156	0.486736767
4290022	ProbeID: 4290022	-822.9732511	0.036667813	0.486708979
6060189	C14orf105	-781.0606982	0.036672707	0.486691221
6560717	POMP	-1056.188832	0.036691043	0.486624711
3870092	AKT1S1	-618.7928443	0.03670296	0.486581497
4490048	SNORD4A	514.7562483	0.036721454	0.486514456
770148	ZNF579	671.7067497	0.036742375	0.486438647
4150468	MIR17HG	-974.019319	0.036759779	0.486375611
6020736	UBE2H	-396.6528379	0.036794779	0.48624891
5690341	ProbeID: 5690341	506.6008177	0.036818967	0.486161403
70504	GREM1	1206.816951	0.036842815	0.486075172
2650554	NR2C1	585.3107595	0.036897403	0.485877954
1580021	TCTEX1D2	-893.2546499	0.036906905	0.485843647
2340274	CDH9	-917.4426303	0.036965484	0.48563231
3830014	ProbeID: 3830014	-907.6583325	0.036983906	0.4855659
4670348	OR56B4	1400.226836	0.037067713	0.485264118
3780452	IFIT1B	-169.1304536	0.037080245	0.485219037
3170091	GIMAP7	215.6982162	0.037098473	0.485153489
6510520	ProbeID: 6510520	-1171.885424	0.037152897	0.484957925
4670288	DENND4A	720.3740906	0.037173953	0.484882326
6980576	PARP15	691.51021	0.037181083	0.484856733
3290086	SOX11	-1221.321381	0.037207305	0.484762646
2640202	NOS2	-1024.744208	0.037263526	0.484561094
7400070	TBC1D22B	-502.8787902	0.037270653	0.484535559
4490068	UPK1B	1026.52533	0.037313837	0.484380932
5560180	SEC31A	405.9836163	0.037314888	0.48437717
4900315	LOC390251	-773.5301713	0.037368621	0.484184967
5900538	CCDC140	-1267.689823	0.037371049	0.48417629
6380546	LOC100131471	1238.5499	0.03739219	0.484100729
4760689	TMEM200C	-1183.668496	0.03741523	0.484018423
5890086	ProbeID: 5890086	651.3288884	0.037440857	0.483926924
770669	CSRP3	2485.662667	0.037461889	0.483851864
4060253	UNCX	-1302.978215	0.037494732	0.483734723
2640463	ProbeID: 2640463	988.1345653	0.037497579	0.483724573
7050615	ProbeID: 7050615	-418.6187343	0.037542039	0.483566133
2900139	SLC48A1	-205.2757642	0.037556449	0.483514811
1240551	ACADVL	478.5747163	0.037603252	0.483348232
240592	ACCN1	-1228.468607	0.037606243	0.483337593
3940343	TAF1B	808.457907	0.037613736	0.483310942
4810021	SPINT3	536.7023019	0.037694684	0.483023281
3140048	KCTD18	933.0421549	0.037721481	0.482928161
2340563	AGAP1	-991.5962559	0.037795673	0.482665082
2070376	RFNG	-460.2677094	0.037797661	0.482658039
160608	PURA	-1249.857402	0.037827074	0.48255386
7200463	POLD3	-1169.122857	0.037832633	0.482534177
5080112	MARK1	1027.30508	0.037832711	0.482533901
5550450	NPPC	-1334.342866	0.037846493	0.482485113
6510075	ProbeID: 6510075	-223.5710922	0.037849717	0.482473702
3140541	MIR1280	-811.8790477	0.037920505	0.482223353
2900215	ProbeID: 2900215	700.4591386	0.037946778	0.482130531
730468	MED26	-748.0137897	0.03794761	0.482127591
6550347	FAM162B	-1044.973381	0.037949304	0.482121608
6980747	NSL1	461.1901184	0.037961546	0.482078375
540064	ProbeID: 540064	-709.1605241	0.037979404	0.482015332
1010246	IFI6	-371.7896142	0.038009524	0.481909049
3460653	CYP4Z2P	-699.7500655	0.038022389	0.481863675
1780632	ProbeID: 1780632	-896.7114248	0.038037511	0.481810352
1710021	ZCCHC10	-1024.760282	0.038064399	0.481715588
3450521	ECM1	1487.966592	0.038095583	0.481605745
3130243	ProbeID: 3130243	-773.5912714	0.038103363	0.481578353
3460274	LOC729023	1431.176516	0.03811664	0.481531614
4900458	KRT14	-1083.7635	0.038186152	0.481287129
360053	MPPE1	546.2617795	0.038207091	0.481213551
2850053	ProbeID: 2850053	-655.0531678	0.038214977	0.48118585
730056	ProbeID: 730056	-929.3893183	0.038236987	0.481108553
1410458	ProbeID: 1410458	-632.0074011	0.038241938	0.48109117
2450528	SLC39A12	742.2762071	0.038269577	0.480994168
2970440	LOC440181	876.4811731	0.03828245	0.480949009
2850364	G2E3	691.4099181	0.038285828	0.48093716
1170626	PPP2R5C	1159.37638	0.038286638	0.480934319
380066	LOC727916	1026.410892	0.038315161	0.480834307
4120274	LOC100129636	-1148.586114	0.038353648	0.480699448
290653	ProbeID: 290653	-763.435223	0.038354807	0.480695389
3840066	BBS9	714.4135024	0.038370507	0.480640408
580487	ProbeID: 580487	863.0452733	0.038382498	0.480598429
3060133	PPP2R4	692.778658	0.038402657	0.480527874
450754	ProbeID: 450754	743.5559412	0.038417239	0.48047686
7570324	ID3	702.1415552	0.038428241	0.480438379
3850382	ProbeID: 3850382	-656.60434	0.038453519	0.480349997
7610082	C10orf118	589.6952992	0.038462156	0.480319809
2350477	LRRC6	1661.916969	0.038467704	0.480300424
6590075	ProbeID: 6590075	827.538276	0.038468707	0.480296917
3610040	C9orf93	901.2884133	0.038475332	0.48027377
1740497	RAB8B	349.356127	0.03851951	0.480119487
430598	GPR52	-1098.605344	0.038570796	0.479940555
3610138	AIPL1	-1463.135834	0.038572717	0.479933857
5960328	ProbeID: 5960328	-544.6805478	0.038593648	0.479860888
4480561	OR4C15	-821.9346404	0.038620396	0.479767682
6620609	ABTB1	-314.2983778	0.038635244	0.479715966
2750703	MXRA8	834.3172229	0.038651568	0.479659129
620037	ProbeID: 620037	-880.1832787	0.038689305	0.479527804
830307	OR56A4	-1356.150357	0.038695048	0.479507827
4040544	EPHA3	1193.130612	0.038695284	0.479507006
620494	PBX1	-300.1565279	0.038730019	0.479386233
2070615	OPRM1	-715.7936363	0.03875774	0.479289907
6590609	ProbeID: 6590609	-1275.243655	0.038774649	0.479231178
2100240	DUX2	-1272.184565	0.038804034	0.479129162
1170192	QSER1	-1023.332077	0.038807822	0.479116017
2450100	STAG2	785.4951988	0.038918512	0.478732319
5900747	CBFA2T3	-780.5654929	0.038927714	0.478700461
2120241	ProbeID: 2120241	-818.5074717	0.03892867	0.478697151
1430168	TWF1	866.6098194	0.038946559	0.478635233
5910358	RPTN	977.9307497	0.038951855	0.478616907
6040196	PRKCD	-770.0248128	0.038966512	0.4785662
2760463	PKD2L1	817.7867994	0.038966709	0.478565517
2260475	MIR543	781.1426205	0.038966788	0.478565245
3130673	SCARNA5	606.418098	0.038990233	0.478484164
3990598	DRAP1	-282.2534957	0.03900434	0.478435396
4730279	ProbeID: 4730279	-1108.095335	0.039058517	0.478248234
4570142	NOC4L	-836.9194522	0.039058844	0.478247103
5960528	FAM108B1	-538.9783208	0.039075165	0.478190762
5560446	MIR611	-784.9927714	0.03909645	0.478117308
6620427	KLK5	1003.841722	0.039101706	0.478099175
7040053	COL4A6	1059.022684	0.039105588	0.478085783
1710112	ProbeID: 1710112	-1001.949758	0.039166661	0.477875243
4860072	ProbeID: 4860072	1209.112045	0.039167557	0.477872157
5080241	ProbeID: 5080241	-1117.967856	0.039179329	0.477831603
7380703	ProbeID: 7380703	-844.6736739	0.039206756	0.47773716
4670382	SCARNA17	-515.1943165	0.039212401	0.47771773
7210484	C6orf108	-400.8485378	0.039217567	0.477699947
4540753	ProbeID: 4540753	-922.869933	0.039348004	0.477251607
4260072	C12orf40	-1203.219489	0.039355547	0.477225713
830133	EML5	-1392.903587	0.039365277	0.477192323
6290682	ProbeID: 6290682	-1478.99037	0.039371955	0.477169407
430477	LOC647481	-1101.509288	0.039372927	0.477166072
670435	LOC729667	726.4446192	0.039422888	0.476994742
3420341	HSD17B12	396.5581568	0.039424887	0.476987889
2190706	ProbeID: 2190706	710.5715571	0.039444663	0.476920119
4850068	ProbeID: 4850068	1101.898511	0.039453486	0.476889893
160356	KIF21B	-1370.897613	0.039467666	0.476841326
1340240	ProbeID: 1340240	565.2960641	0.039470628	0.476831184
5960563	C11orf86	1178.325917	0.03953297	0.476617836
460609	ANAPC1	1369.964461	0.03953855	0.476598754
730100	UFD1L	-1320.714234	0.039556018	0.476539028
650064	GPM6A	-1006.699741	0.039618955	0.476324012
160386	SRSF10	-974.7084468	0.039632409	0.476278082
4860762	INPP4B	-606.0019963	0.039678866	0.476119581
940673	ADCYAP1	427.7773462	0.039733097	0.475934746
4830092	A3GALT2P	-835.3966931	0.039777239	0.47578444
6020035	EDA	1149.529072	0.039787075	0.475750967
4480021	FAM131C	-703.583828	0.039843933	0.475557596
4120431	TMEM100	835.6266884	0.039846788	0.475547892
510246	POSTN	842.7568681	0.039862179	0.475495585
1240463	ProbeID: 1240463	-1104.54894	0.039873352	0.475457628
2490360	GLB1L	676.1239964	0.039885366	0.47541682
4760541	ProbeID: 4760541	-801.7818683	0.039966141	0.475142705
6860180	ProbeID: 6860180	-155.4545824	0.03998125	0.475091481
4920044	LOC653720	-375.7803502	0.039990364	0.475060589
6520348	ProbeID: 6520348	-1068.221399	0.040015844	0.474974253
4570343	TAS2R38	-1011.547634	0.04006278	0.474815327
6220673	SASH1	-703.4717994	0.040075691	0.474771639
3940541	PTPRO	-795.7190275	0.040092056	0.474716273
1990608	ProbeID: 1990608	-950.7251102	0.040128794	0.474592057
2070398	ProbeID: 2070398	-559.1431423	0.040156101	0.474499783
3780767	ProbeID: 3780767	-278.0491957	0.040209579	0.474319217
4250674	GSTA3	906.2959024	0.040227978	0.474257137
3460343	ERC1	1031.892028	0.040237552	0.474224843
3180170	PTPN5	-1352.566217	0.040239674	0.474217686
1110646	ProbeID: 1110646	-883.7619812	0.040250293	0.474181875
3460097	HOXB2	-920.2223126	0.040263613	0.474136967
4610424	RBP4	1018.588875	0.040268179	0.474121574
6980440	FBXO44	1847.288265	0.040277278	0.474090908
1430332	PVRL4	1440.690786	0.040279388	0.474083795
2600543	ProbeID: 2600543	782.2573818	0.040313584	0.473968593
5050181	ERCC6L	-972.474617	0.04034097	0.473876388
1050414	HAMP	-847.2666429	0.040353502	0.473834211
20722	ProbeID: 20722	-723.6167452	0.040401318	0.473673377
6980482	ProbeID: 6980482	-1012.56651	0.040404096	0.473664037
5960035	OR2AG2	-608.7901466	0.040490137	0.473375022
7100059	ERI2	860.4119545	0.040490169	0.473374917
1470709	CFHR1	1210.647432	0.040497189	0.473351357
3290075	FAM115B	-552.3334045	0.040512999	0.473298312
2000215	ProbeID: 2000215	1108.81902	0.040560737	0.473138237
4120273	LOC642909	484.6158995	0.04056202	0.473133936
2850382	TMTC4	1433.084518	0.040597361	0.47301553
7510349	ProbeID: 7510349	-1014.289795	0.040605198	0.472989285
70020	LOC283332	-845.1421728	0.040621218	0.472935648
2940671	LZTS2	985.878992	0.040642387	0.472864795
2060332	ProbeID: 2060332	837.707309	0.040682111	0.472731919
6400470	ZNF789	-2002.374283	0.040721123	0.472601522
4210220	TMEM111	-358.4672913	0.040748426	0.472510324
6940474	OR9K2	1117.896729	0.040787669	0.472379324
1570300	SPATA13	290.5809213	0.040830738	0.472235668
5360296	ProbeID: 5360296	755.3849587	0.040870958	0.472101622
6980088	MAGEA1	-869.1015138	0.040877125	0.472081079
2690707	MARS	-407.9829337	0.040903734	0.471992464
2190768	ProbeID: 2190768	-844.0125998	0.040907477	0.471980002
4670066	C14orf180	-1058.88459	0.040954864	0.471822316
6760598	ProbeID: 6760598	684.6917791	0.040975001	0.471755349
6200463	SPATC1	-459.3773264	0.040977577	0.471746784
1070193	ProbeID: 1070193	-1314.861122	0.041047878	0.471513214
6330491	MED23	-879.3490627	0.041087597	0.471381391
610598	CHI3L2	373.6266337	0.041111336	0.471302653
1780326	ProbeID: 1780326	-954.1508868	0.041139388	0.471209652
6020050	GSTA3	1150.041909	0.041165272	0.471123884
2570341	ProbeID: 2570341	-1086.791311	0.041234515	0.470894654
1230612	CCT6B	-723.6129897	0.041259581	0.470811749
3930411	CAMTA1	-1061.232277	0.041319047	0.470615224
2470131	TREML3	-1006.547634	0.041329205	0.470581674
4730170	PKN3	1088.263607	0.041404975	0.470331639
4830685	FBLN1	-1121.77254	0.041412438	0.470307031
1770703	VKORC1	-501.2757631	0.041419916	0.470282378
1470397	C8orf33	915.0384233	0.041425576	0.470263718
7000259	DDX17	485.1095958	0.041432563	0.470240691
510564	LOC728264	1132.21181	0.041439457	0.470217971
5570619	ProbeID: 5570619	-688.0365977	0.041440526	0.470214449
1780609	LOC100128750	-922.3542678	0.041464638	0.470135008
5310543	TBC1D3C	-635.445893	0.041522112	0.469945804
2100438	ProbeID: 2100438	-1347.886899	0.041531801	0.469913929
150021	SMARCB1	-473.1652713	0.041534755	0.469904211
7210722	YBEY	-884.0519261	0.041548338	0.469859535
6370463	ProbeID: 6370463	-865.4399413	0.041554972	0.469837721
5560093	LOC400558	768.728461	0.041560205	0.469820516
610646	LOC400858	-962.2212638	0.041574391	0.469773881
5690131	CCDC101	-556.5018898	0.041583987	0.469742343
6110441	ProbeID: 6110441	1349.096769	0.041608825	0.469660735
4120164	ProbeID: 4120164	403.0750873	0.041618872	0.469627736
5090746	CLCN5	1067.790428	0.041669452	0.469461702
4880195	ProbeID: 4880195	377.5519353	0.041690608	0.469392303
1770187	ANKRD50	646.9203388	0.04170745	0.469337075
3610014	AGBL1	-953.6313421	0.041715384	0.469311065
4060224	LOC100130550	-584.1405414	0.041717664	0.469303592
1170500	LOC402112	686.5095397	0.041727067	0.469272769
1850671	LOC100131132	-1279.107313	0.041760369	0.469163661
4280372	ProbeID: 4280372	872.7997031	0.04181979	0.468969142
1300576	TMEM107	1119.305419	0.041845253	0.468885855
5130563	GFPT2	1191.526405	0.041859367	0.468839708
7160575	FAM192A	-809.7785831	0.041865072	0.468821057
5960682	RBPMS2	573.4129339	0.041900155	0.468706414
110324	MAP2K6	819.6652081	0.04194419	0.468562622
7100327	ProbeID: 7100327	-1876.112528	0.041954602	0.468528641
830010	SLC6A10P	-461.6785059	0.041974961	0.468462213
7510674	ProbeID: 7510674	-900.3453717	0.042069312	0.468154702
5670671	LOC339674	1577.085766	0.042069547	0.468153936
3400091	QPCTL	-939.5264815	0.042071516	0.468147525
1820437	ProbeID: 1820437	687.2600588	0.042074728	0.468137065
1500554	TTTY17A	-784.8862612	0.042100446	0.468053347
5310692	SPDYA	-915.5625025	0.042118137	0.467995781
6980538	KLKP1	1128.67845	0.042143567	0.46791307
650035	PVR	939.9483219	0.042231515	0.467627314
2000646	B4GALT4	472.2485559	0.042290944	0.467434488
2490463	MXI1	-1292.035989	0.04232069	0.467338053
5860056	KRTAP6-2	853.0051305	0.042345623	0.467257262
6480255	LOC392452	-932.536413	0.042357051	0.467220243
2470521	OR1E2	-1012.127416	0.042368783	0.467182249
2490309	SH3TC1	739.5245039	0.042383489	0.467134636
2750100	HMGXB4	-922.7180898	0.042432243	0.466976878
4150301	LOC440313	-948.2144762	0.04246377	0.466874939
2810537	ProbeID: 2810537	-1298.566219	0.042504734	0.466742578
2370110	MATR3	565.1558945	0.042519581	0.46669463
2320259	ERG	-1747.389405	0.042539701	0.466629672
7650097	OASL	392.0460542	0.042543172	0.466618468
4850050	DDX31	-815.2706431	0.042561972	0.4665578
1010204	LOC100131530	1640.173578	0.042568318	0.466537325
3310671	ProbeID: 3310671	550.4270407	0.042613516	0.466391573
1260315	PMM2	-1239.126335	0.04262243	0.46636284
1110095	CLTB	-654.1124379	0.042636734	0.466316747
770678	ProbeID: 770678	-986.7459144	0.042662943	0.466232321
5960647	IGSF10	846.2705564	0.042681518	0.466172512
3870646	PDCL3	800.2799844	0.042703462	0.466101879
6580075	TAF1D	747.5484798	0.04270852	0.466085604
2940286	ProbeID: 2940286	1232.469995	0.042714755	0.466065541
50762	ProbeID: 50762	-998.0373815	0.04276265	0.465911513
5910070	GPR174	633.8416696	0.042768304	0.465893338
5560128	TAS2R10	800.5808981	0.042782928	0.465846342
6370332	TM4SF5	1268.64115	0.042835687	0.465676891
4280692	PARP1	412.9011699	0.042907432	0.465446728
160463	ProbeID: 160463	647.0124373	0.04294045	0.465340904
1660739	LOC260339	1112.766479	0.043019672	0.465087264
6060703	MAPK11	1059.515423	0.043044103	0.465009117
6620091	ProbeID: 6620091	952.8511845	0.043044593	0.465007552
2850546	ProbeID: 2850546	1360.636595	0.043045245	0.465005465
2470168	H6PD	947.9563103	0.043060857	0.464955548
6040546	LOC647859	-822.0310712	0.043106331	0.464810234
5810360	LOC100128081	-1394.854484	0.043119188	0.464769169
5960739	PSMD4	-607.332693	0.043136943	0.464712477
3060307	ProbeID: 3060307	-543.9221161	0.043156239	0.464650887
7160309	LOC728142	-604.5870291	0.043202119	0.46450453
5570463	TANK	1231.984375	0.043204622	0.46449655
3170148	LOC100128737	1004.199204	0.043231676	0.46441031
4250195	ProbeID: 4250195	1067.911432	0.043303958	0.464180106
7560494	GPR156	430.9427638	0.043305054	0.464176618
1410279	APOBEC3F	1064.081014	0.043306086	0.464173334
780358	RAB11A	446.0207985	0.043312459	0.46415305
4150739	MTMR2	-847.2558507	0.043368163	0.463975881
7040474	ProbeID: 7040474	-1009.970216	0.043386616	0.463917227
6960300	ProbeID: 6960300	546.9951351	0.043401639	0.463869493
4490132	ProbeID: 4490132	1354.052494	0.04341149	0.463838197
3990427	LOC202181	1288.476985	0.043431586	0.463774378
2190184	PRSS23	728.3408255	0.043452746	0.463707201
1050553	BRWD1	683.8405463	0.043457973	0.463690611
2630671	TRAF5	-1447.746633	0.04347064	0.463650411
5490543	ProbeID: 5490543	-645.576485	0.043478385	0.463625838
1850594	TBC1D8B	-952.4836258	0.043484437	0.46360664
7650368	CPLX2	-673.1730722	0.043506892	0.463535421
3310102	ProbeID: 3310102	1328.158249	0.043555806	0.463380386
990491	EXOG	-1079.119266	0.043593446	0.46326118
2940463	LOC643896	1315.96875	0.043626033	0.463158041
6420528	CCDC144A	-770.735245	0.04365211	0.463075552
460736	ProbeID: 460736	-356.772278	0.043676947	0.462997018
4590408	RNF19A	-753.9948668	0.043678251	0.462992897
6860600	FAM82A1	1122.729966	0.043687104	0.462964913
7550450	SLC22A23	844.8455368	0.043720381	0.46285977
6040014	SPIRE2	495.1552921	0.04373275	0.462820705
7100609	ProbeID: 7100609	1986.746066	0.043743751	0.462785968
630338	ProbeID: 630338	1756.670039	0.043836342	0.46249387
6290692	ProbeID: 6290692	-845.6449823	0.043840496	0.462480778
3990753	SLC9A7	-1656.66141	0.043854615	0.462436283
2340386	TXLNG	-506.9499424	0.043855408	0.462433783
290360	TMEM117	-1246.134739	0.043863377	0.462408676
7150112	ProbeID: 7150112	-1253.088966	0.043874301	0.462374265
6840408	LY86	345.872162	0.043921087	0.462226954
7050110	NLGN4X	796.436055	0.043967326	0.462081491
2600612	NCBP1	-945.338488	0.043972797	0.462064286
7570368	SUZ12P	1720.297367	0.043977849	0.462048402
3840639	EFCAB6	-649.6927159	0.043996971	0.461988291
5690113	NUFIP2	471.0460296	0.044009442	0.4619491
4610017	LOC100130987	1108.754967	0.04402651	0.461895479
4590537	ERAL1	-313.9233218	0.044029103	0.461887333
2510079	CLPP	-542.8068291	0.044041783	0.461847508
5090598	ProbeID: 5090598	-1193.812562	0.044095185	0.461679885
6020017	SPAG11B	-1127.496813	0.044124231	0.46158878
4730019	EFNB1	1005.818417	0.04412692	0.461580348
1110364	CAMK2D	460.1246322	0.044128166	0.46157644
7000446	PRELP	-846.0351165	0.044142126	0.461532673
730192	PCDHB13	1016.482365	0.044175882	0.461426889
6650754	P2RX5	2419.052364	0.044195846	0.461364357
6400097	MUL1	-788.8222606	0.044289136	0.461072441
1710240	DNAJB14	470.4026286	0.044300776	0.461036054
1470121	FZD3	-1094.019505	0.044312109	0.461000631
4050612	ProbeID: 4050612	-574.2410157	0.044349461	0.460883936
1570451	ProbeID: 1570451	-935.7587793	0.044398797	0.460729921
5810092	LOC440525	-1121.597658	0.044436996	0.460610768
7380121	AMY2A	994.7360493	0.044485308	0.460460183
1340398	VPS13B	1193.518917	0.044486026	0.460457948
7570400	TXNRD3IT1	708.0067714	0.044564185	0.460214611
6520463	POLR3G	-929.2955215	0.044584186	0.460152392
3390445	RABL2A	-764.0215717	0.04458652	0.460145135
3370053	ProbeID: 3370053	570.9785028	0.044587437	0.460142283
5360646	PSMC4	726.4558688	0.044611768	0.460066631
1090632	LOC440742	-969.7134021	0.044616627	0.460051528
160280	ProbeID: 160280	-1650.600517	0.044637279	0.459987346
130661	ProbeID: 130661	-1113.491846	0.044640718	0.459976662
430673	C12orf51	470.5968508	0.044649969	0.459947922
2750523	SNORA9	791.8298945	0.044685643	0.459837138
4150561	AASDH	-643.1121705	0.04474637	0.459648711
7570053	RND1	1034.028015	0.04475411	0.459624712
2030066	ProbeID: 2030066	1058.119066	0.04477262	0.459567325
4210538	GPR155	-858.772243	0.044788565	0.459517909
4540240	PARD6A	-746.4540488	0.044797002	0.459491765
1570519	ProbeID: 1570519	-1068.567186	0.044827877	0.45939613
7560707	ProbeID: 7560707	368.3497206	0.044839158	0.4593612
3120504	CCDC68	1074.573662	0.044866353	0.459277021
4640609	GNAZ	988.2255467	0.044882505	0.459227047
6200605	ProbeID: 6200605	1886.734999	0.044903617	0.459161745
1430553	C14orf21	-1003.90522	0.044917231	0.459119649
6840075	PNP	-534.5650696	0.044925759	0.459093281
6520608	SMN1	-972.5997236	0.044947339	0.459026584
650692	ERICH1	429.8239087	0.044954255	0.459005214
4210706	PSMB8	1791.112709	0.044974527	0.458942591
3800544	NCK1	357.9991844	0.04498581	0.458907745
6840398	HYDIN	-825.4738987	0.044988655	0.458898958
6250037	ProbeID: 6250037	-876.9341164	0.04498918	0.458897337
4860609	NEK9	-1286.151487	0.045027705	0.458778417
1850367	CCDC47	546.528252	0.045037344	0.458748677
5490487	ProbeID: 5490487	486.4503365	0.045051747	0.458704245
4150112	LOC730268	-1248.059994	0.045060195	0.45867819
2070092	UGT1A8	-1312.80449	0.045066228	0.458659586
2140647	CDC14A	1818.920883	0.045084863	0.45860213
3400300	BZW1	-1222.662027	0.045109262	0.458526934
7100291	FOLR1	1344.628623	0.045135921	0.458444807
4150669	CD34	-1604.897781	0.045136301	0.458443635
6940427	ZFP30	801.1112015	0.045146586	0.458411961
7160433	UBN1	-272.1357797	0.045191554	0.458273546
7610193	FBXL21	-913.0840378	0.04519763	0.45825485
3520370	MSI2	-372.8874019	0.045201845	0.458241885
5340605	DIRAS2	562.2351826	0.045222371	0.45817875
1660176	DFNB31	-415.4331016	0.045237513	0.458132193
5270487	ProbeID: 5270487	740.4257155	0.045238387	0.458129505
430201	ProbeID: 430201	-917.5422792	0.045258795	0.458066776
2760543	ProbeID: 2760543	-623.3885486	0.045259816	0.458063636
5860537	ProbeID: 5860537	-707.5540806	0.045280184	0.458001054
2140196	HPX	-928.0133282	0.045283091	0.457992122
2060300	RSBN1L	483.0984586	0.045328702	0.457852063
130414	ProbeID: 130414	997.3466199	0.045333857	0.45783624
6580743	FBXL18	1993.846281	0.04533416	0.45783531
1070129	ProbeID: 1070129	-879.3600665	0.045458392	0.457454431
2810358	GLYCAM1	1157.379473	0.04547444	0.45740529
4780619	AKAP7	324.1138852	0.045485456	0.457371567
2360044	ProbeID: 2360044	1527.868784	0.045487455	0.457365447
6860458	C1orf180	-1069.418883	0.045500322	0.457326066
3520326	ESF1	834.3465841	0.045540229	0.45720398
3370673	GUSBP4	-631.2842039	0.045569051	0.457115858
5490010	UOX	1004.545644	0.04558681	0.457061586
[truncated: 209 more rows]
