# Supplementary material for: Activation of HIV Transcription with Short-Course Vorinostat in HIV-Infected Patients on Suppressive Antiretroviral Therapy
Source: PLoS Pathog. 2014 Nov 13;10(11):e1004473. doi: 10.1371/journal.ppat.1004473 (PMC4231123; doi:10.1371/journal.ppat.1004473)
Supplement: Dataset S1 — Complete gene set enrichment lists. (ZIP) [file ppat.1004473.s010.zip › 2hr Regression/Regression_2hours_pathways.xls]

## Sheet: Regression_2hours.csv
NAME	-log(p-value)	Ratio	Molecules
Molecular Mechanisms of Cancer	3.86	0.103	RAP1B,RAP2B,MAP2K6,RELA,BMP4,FZD3,ARHGEF7,KRAS,HIF1A,MAPK11,RB1,CAMK2D,ADCY5,RHOT1,CTNNB1,CASP8,E2F2,CAMK2B,PRKCA,BMP1,PMAIP1,GNA12,AURKA,GNAZ,MAPK12,RALBP1,BCL2L1,FZD8,CDKN2D,RRAS2,RHOQ,RABIF,RND3,PRKCD,ARHGEF6,CDKN1A,PRKAG2,MAP2K3,CDKN1B,BCL2L11
NRF2-mediated Oxidative Stress Response	2.96	0.118	MAP2K6,GSTA3,DNAJC17,DNAJB12,ABCC2,DNAJA4,KRAS,DNAJB2,JUNB,DNAJB14,CLPP,DNAJC5G,RRAS2,ABCC1,PRKCD,DNAJB11,CYP4Z1,GSTM4,MAP2K3,CDC34,MAPK7,PTPLAD1,PRKCA
3-phosphoinositide Degradation	2.92	0.119	PPP2R5D,MTMR14,PP2D1,PPIP5K1,NUDT14,PTPRM,UBLCP1,SACM1L,INPP4B,SYNJ1,PDXP,PTPRO,PPP2R4,PPP1R12A,MTMR2,PPP2R5E,PTPRN,PTPN22,NUDT1
D-myo-inositol (1,4,5,6)-Tetrakisphosphate Biosynthesis	2.77	0.12	PPP2R5D,PPIP5K1,PP2D1,NUDT14,PTPRM,UBLCP1,SACM1L,SYNJ1,PTPRO,PPP2R4,PDXP,PPP1R12A,MTMR2,PPP2R5E,PTPRN,PTPN22,NUDT1
D-myo-inositol (3,4,5,6)-tetrakisphosphate Biosynthesis	2.77	0.12	PPP2R5D,PPIP5K1,PP2D1,NUDT14,PTPRM,UBLCP1,SACM1L,SYNJ1,PTPRO,PPP2R4,PDXP,PPP1R12A,MTMR2,PPP2R5E,PTPRN,PTPN22,NUDT1
Thrombin Signaling	2.61	0.109	RELA,GATA5,CAMK4,F2RL3,PDIA3,GNA12,KRAS,GNAZ,MAPK12,GATA2,MAPK11,MYL9,RRAS2,RHOQ,CAMK2D,RND3,RHOT1,ADCY5,PRKCD,ARHGEF6,PPP1R12A,PRKCA,CAMK2B
D-myo-inositol-5-phosphate Metabolism	2.57	0.113	PPP2R5D,PP2D1,PPIP5K1,NUDT14,PTPRM,UBLCP1,SACM1L,SYNJ1,PTPRO,PPP2R4,PDXP,PPP1R12A,MTMR2,PPP2R5E,PTPRN,PIP4K2A,PTPN22,NUDT1
Dopamine-DARPP32 Feedback in cAMP Signaling	2.44	0.107	CAMK4,PDIA3,CSNK1G3,PPP2R5D,CSNK1D,KCNJ16,GRIN3A,GRINA,KCNJ4,DRD1,PPP2R4,ADCY5,KCNJ14,PRKCD,PRKAG2,PPP1R12A,PPP2R5C,DRD4,PPP2R5E,PRKCA
CDK5 Signaling	2.44	0.134	LAMC1,RRAS2,DRD1,ADCY5,PPP2R4,BDNF,PPP2R5D,PRKAG2,LAMB1,PPP1R12A,PPP2R5C,KRAS,PPP2R5E
Apoptosis Signaling	2.44	0.13	RELA,KRAS,CDK1,PARP1,BCL2L1,RRAS2,CASP2,CAPN2,CAPN7,CASP8,BCL2L11,PRKCA,MCL1
ILK Signaling	2.4	0.107	MAP2K6,RELA,FBLIM1,PPP2R5D,ITGB8,HIF1A,RICTOR,MAPK12,PDGFC,MYL9,RHOQ,RND3,LIMS1,PPP2R4,RHOT1,ARHGEF6,PPP1R12A,PPP2R5C,PPP2R5E,NOS2,CTNNB1,ITGB5
CD27 Signaling in Lymphocytes	2.35	0.153	MAP2K6,BCL2L1,RELA,MAP3K8,MAP2K3,TRAF5,CD27,CASP8,MAPK12
Production of Nitric Oxide and Reactive Oxygen Species in Macrophages	2.3	0.0991	RAP1B,PPARA,RELA,PPP2R5D,PCYOX1,MAPK12,MAPK11,SPI1,NCF1,RHOQ,RND3,PPP2R4,RHOT1,PRKCD,PPP1R12A,PPP2R5C,MAP3K8,PPP2R5E,NOS2,PRKCA,RBP4
PI3K/AKT Signaling	2.3	0.105	RELA,PPP2R5D,KRAS,BCL2L1,RRAS2,SYNJ1,PPP2R4,LIMS1,CDKN1A,HSP90AA1,PPP2R5C,MAP3K8,CDKN1B,PPP2R5E,CTNNB1,MCL1
Breast Cancer Regulation by Stathmin1	2.24	0.103	CAMK4,PPP2R5D,ARHGEF7,KRAS,CDK1,STMN1,CAMK2D,RRAS2,ADCY5,PPP2R4,TUBB8,PRKCD,CDKN1A,ARHGEF6,PRKAG2,PPP1R12A,PPP2R5C,CDKN1B,PPP2R5E,E2F2,PRKCA,CAMK2B
3-phosphoinositide Biosynthesis	2.18	0.101	PPP2R5D,PP2D1,PPIP5K1,NUDT14,PTPRM,UBLCP1,SACM1L,SYNJ1,PTPRO,PPP2R4,PDXP,PPP1R12A,MTMR2,PPP2R5E,PTPRN,PIP4K2A,PTPN22,NUDT1
Integrin Signaling	2.14	0.106	ITGAD,RAP1B,RAP2B,ITGA2B,TSPAN5,ARHGEF7,KRAS,ITGB8,NCK1,MYL9,RHOQ,RRAS2,RND3,LIMS1,RHOT1,PPP1R12A,CAPN2,CAPN7,TSPAN6,CTTN,NEDD9,ITGB5
ErbB Signaling	2.13	0.133	MAP2K6,NRG2,RRAS2,PRKCD,KRAS,MAP2K3,NCK1,ERBB2,MAPK12,MAPK11,AREG/AREGB,PRKCA
Salvage Pathways of Pyrimidine Ribonucleotides	2.13	0.117	MAP2K6,CDK18,GRK4,NME4,APOBEC3F,PRKCD,CSNK1D,PRKAA2,MAP3K8,MAP2K3,MAPK7,CDK1
Role of CHK Proteins in Cell Cycle Checkpoint Control	2.13	0.153	PPP2R4,PPP2R5D,CDKN1A,PPP2R5C,TLK1,PPP2R5E,CDK1,RAD50,E2F2
Pyridoxal 5'-phosphate Salvage Pathway	2.11	0.133	MAP2K6,CDK18,GRK4,PRKCD,CSNK1D,PRKAA2,MAP3K8,MAP2K3,MAPK7,CDK1
Actin Nucleation by ARP-WASP Complex	2.07	0.134	RRAS2,RHOQ,RND3,RHOT1,GNA12,BAIAP2,PPP1R12A,KRAS,NCK1
HER-2 Signaling in Breast Cancer	2.07	0.134	RRAS2,PRKCD,CDKN1A,KRAS,ITGB8,ERBB2,CDKN1B,PARD6A,ITGB5,AREG/AREGB,PRKCA
GNRH Signaling	2.07	0.105	MAP2K6,RELA,KRAS,MAPK12,MAPK11,CAMK2D,RRAS2,ADCY5,PRKCD,PRKAG2,MAP3K8,MAP2K3,MAPK7,DNM1L,PRKCA,CAMK2B
nNOS Signaling in Neurons	2.05	0.154	CAMK4,PRKCD,DLG2,CAPN2,CAPN7,GRINA,PRKCA,GRIN3A
Xenobiotic Metabolism Signaling	2.03	0.0954	MAP2K6,RELA,CAMK4,ABCC2,KRAS,MAPK11,ANKRA2,CAMK2D,CES1,UST,GSTM4,PPP2R5C,NOS2,PRKCA,CAMK2B,GSTA3,UGT2B4,PPP2R5D,UGT1A3,MAPK12,RRAS2,PPP2R4,PRKCD,HSP90AA1,MAP2K3,MAP3K8,MAPK7,PPP2R5E,UGT1A9 (includes others)
Agrin Interactions at Neuromuscular Junction	1.98	0.143	LAMC1,NRG2,RRAS2,ARHGEF7,ARHGEF6,LAMB1,KRAS,ERBB2,MAPK12,CTTN
Chemokine Signaling	1.93	0.133	CAMK4,RRAS2,CAMK2D,PTK2B,PPP1R12A,KRAS,MAPK12,MAPK11,CAMK2B,PRKCA
Cholecystokinin/Gastrin-mediated Signaling	1.93	0.123	MAP2K6,RHOQ,RRAS2,RND3,PTK2B,RHOT1,PRKCD,GNA12,MAP2K3,KRAS,MAPK7,MAPK12,PRKCA
Cardiac _-adrenergic Signaling	1.92	0.101	PDE2A,PPP2R5D,AKAP7,MPPE1,AKAP11,AKAP2,ADRB1,PPP2R4,ADCY5,PKIB,PRKAG2,PPP1R12A,PDE5A,PPP2R5C,PKIA,PPP2R5E
cAMP-mediated signaling	1.88	0.102	GRK4,PDE2A,CAMK4,HTR4,OPRM1,SSTR3,TAAR1,AKAP7,MPPE1,AKAP11,AKAP2,ADRB1,CAMK2D,DRD1,RAP1GAP,ADCY5,PKIB,OPRK1,PDE5A,HTR1F,DRD4,PKIA,CAMK2B
Thyroid Hormone Metabolism II (via Conjugation and/or Degradation)	1.84	0.113	EXT2,UGT2B4,UGT1A3,B3GAT3,CSGALNACT1,UGT1A9 (includes others)
IL-17 Signaling	1.81	0.133	MAP2K6,RELA,RRAS2,IL17RC,KRAS,MAP2K3,CXCL5,MAPK12,NOS2,MAPK11
Estrogen-mediated S-phase Entry	1.8	0.179	RB1,CDKN1A,CDKN1B,CDK1,E2F2
Glioma Signaling	1.76	0.106	RB1,CDKN2D,CAMK4,RRAS2,CAMK2D,PRKCD,CDKN1A,KRAS,PDGFC,E2F2,CAMK2B,PRKCA
mTOR Signaling	1.71	0.0939	PPP2R5D,KRAS,HIF1A,RICTOR,PDGFC,RPS4X,RHOQ,RRAS2,RND3,EIF3B,RHOT1,PPP2R4,PRKCD,PRKAA2,PRKAG2,PRR5,PPP2R5C,PPP2R5E,AKT1S1,PRKCA
Mitochondrial L-carnitine Shuttle Pathway	1.7	0.182	ACSBG1,CPT1A,CPT1B,ACSL4
BMP signaling pathway	1.7	0.118	RELA,CAMK4,BMP4,RRAS2,PRKAG2,GREM1,KRAS,MAPK12,MAPK11,BMP1
Role of IL-17A in Arthritis	1.7	0.125	MAP2K6,RELA,IL17RC,MAP2K3,CXCL5,MAPK12,NOS2,MAPK11
Cell Cycle Regulation by BTG Family Proteins	1.66	0.154	RB1,PPP2R4,PPP2R5D,PPP2R5C,PPP2R5E,E2F2
Dopamine Receptor Signaling	1.66	0.104	DRD1,PPP2R4,ADCY5,PPP2R5D,PTS,PRKAG2,PPP1R12A,PPP2R5C,DRD4,PPP2R5E
Geranylgeranyldiphosphate Biosynthesis	1.65	0.25	FDPS,FNTB
CTLA4 Signaling in Cytotoxic T Lymphocytes	1.63	0.115	CD3G,CD28,AP2M1,PPP2R4,PPP2R5D,CLTB,PPP2R5C,PPP2R5E,CD8B,AP2S1,PTPN22
G-Protein Coupled Receptor Signaling	1.62	0.0906	RELA,CAMK4,PTK2B,HTR4,TAAR1,KRAS,MPPE1,CAMK2D,ADRB1,DRD1,ADCY5,DRD4,PRKCA,CAMK2B,GRK4,PDE2A,OPRM1,SSTR3,RRAS2,RAP1GAP,OPRK1,PRKAG2,PDE5A,MAP3K8,HTR1F
Glioblastoma Multiforme Signaling	1.6	0.0952	RB1,FZD8,RHOQ,RRAS2,RND3,RHOT1,FZD3,PDIA3,PRKCD,CDKN1A,NF2,KRAS,CDKN1B,CTNNB1,PDGFC,E2F2
Mitotic Roles of Polo-Like Kinase	1.59	0.122	PPP2R4,PPP2R5D,HSP90AA1,FBXO5,PPP2R5C,PPP2R5E,ANAPC1,CDK1,STAG2
Paxillin Signaling	1.57	0.103	ITGAD,ITGA2B,RRAS2,PTK2B,ARHGEF7,ARHGEF6,KRAS,NCK1,ITGB8,MAPK12,MAPK11,ITGB5
Superpathway of Inositol Phosphate Compounds	1.55	0.0826	PPP2R5D,PP2D1,PPIP5K1,NUDT14,PTPRM,UBLCP1,SACM1L,IP6K3,SYNJ1,PTPRO,PPP2R4,PDXP,PPP1R12A,MTMR2,PPP2R5E,PTPRN,PIP4K2A,PTPN22,NUDT1
Cyclins and Cell Cycle Regulation	1.52	0.104	RB1,CDKN2D,PPP2R4,PPP2R5D,CDKN1A,PPP2R5C,CDKN1B,PPP2R5E,CDK1,E2F2
HIF1_ Signaling	1.51	0.107	EPO,RRAS2,MMP16,HSP90AA1,KRAS,HIF1A,MAPK7,MAPK12,NOS2,MAPK11,LDHC,PDGFC
April Mediated Signaling	1.5	0.136	RELA,NFATC3,TRAF5,MAPK12,MAPK11,NFATC1
Melatonin Signaling	1.48	0.111	MAP2K6,CAMK4,CAMK2D,PDIA3,PRKCD,PRKAG2,MAP2K3,CAMK2B,PRKCA
Lysine Degradation II	1.45	0.105	AASDH,AADAT
Lysine Degradation V	1.45	0.0714	AASDH,AADAT
PEDF Signaling	1.45	0.114	BCL2L1,RELA,RRAS2,BDNF,KRAS,CASP8,MAPK12,PNPLA2,MAPK11
Cleavage and Polyadenylation of Pre-mRNA	1.43	0.231	CSTF1,CSTF3,WDR33
Oleate Biosynthesis II (Animals)	1.43	0.167	SCD,SCD5,CYB5A
Pancreatic Adenocarcinoma Signaling	1.4	0.0938	BCL2L1,RB1,RELA,CDKN1A,KRAS,ERBB2,CDKN1B,MAPK12,RALBP1,BIRC5,PDGFC,E2F2
B Cell Activating Factor Signaling	1.4	0.13	RELA,NFATC3,TRAF5,MAPK12,MAPK11,NFATC1
LPS-stimulated MAPK Signaling	1.38	0.108	MAP2K6,RELA,RRAS2,PRKCD,KRAS,MAP2K3,MAPK12,MAPK11,PRKCA
Amyloid Processing	1.38	0.115	CSNK1D,MARK1,PRKAG2,CAPN2,CAPN7,MAPK12,MAPK11
Synaptic Long Term Potentiation	1.38	0.1	RAP1B,CAMK4,PDIA3,KRAS,GRINA,GRIN3A,RRAS2,CAMK2D,PRKCD,PRKAG2,PPP1R12A,PRKCA,CAMK2B
Protein Kinase A Signaling	1.36	0.0811	RAP1B,RELA,CAMK4,PTK2B,PDIA3,NFATC3,PTPN5,ANAPC1,AKAP7,NFATC1,MPPE1,AKAP11,AKAP2,CAMK2D,PHKB,PTPRO,ADCY5,CTNNB1,PTPRN,CAMK2B,PRKCA,PDE2A,ADD2,PTPRM,MYL9,ADD3,PRKCD,CDC14B,KDELR3,PRKAG2,PPP1R12A,PDE5A,PTPN22
Nicotine Degradation III	1.34	0.0959	EXT2,UGT2B4,CYP2U1,UGT1A3,B3GAT3,CSGALNACT1,UGT1A9 (includes others)
AMPK Signaling	1.33	0.0778	CPT1A,CKM,PPP2R5D,CPT1B,MAPK12,MAPK11,ADRB1,PPP2R4,PRKAA2,PRKAG2,MAP2K3,PPP2R5C,PPM1A,PPP2R5E
Polyamine Regulation in Colon Cancer	1.32	0.133	PSMF1,PSME4,KRAS,CTNNB1
UVC-Induced MAPK Signaling	1.31	0.136	RRAS2,PRKCD,KRAS,MAPK12,MAPK11,PRKCA
Adenine and Adenosine Salvage III	1.29	0.125	PNP,ADA
GDP-mannose Biosynthesis	1.29	0.154	PMM1,PMM2
PAK Signaling	1.28	0.0909	MYL9,RRAS2,PTK2B,ARHGEF7,ARHGEF6,KRAS,NCK1,EPHA3,MAPK12,PDGFC
Neuropathic Pain Signaling In Dorsal Horn Neurons	1.28	0.101	CAMK4,CAMK2D,BDNF,PDIA3,PRKCD,PRKAG2,TAC1,GRINA,CAMK2B,PRKCA,GRIN3A
Colanic Acid Building Blocks Biosynthesis	1.26	0.0833	PMM1,GALE,PMM2
Acute Myeloid Leukemia Signaling	1.26	0.107	MAP2K6,RELA,RRAS2,FLT3,KRAS,MAP2K3,PML,SPI1,FLT3LG
Corticotropin Releasing Hormone Signaling	1.25	0.0828	RAP1B,CAMK4,GUCY2C,BDNF,ADCY5,PRKCD,PRKAG2,POMC,MAPK12,NOS2,MAPK11,PRKCA
Virus Entry via Endocytic Pathways	1.25	0.099	AP2M1,RRAS2,PRKCD,CLTB,KRAS,ITGB8,ITGB5,AP2S1,PRKCA,FOLR1
PPAR_/RXR_ Activation	1.25	0.0854	PPARA,MAP2K6,RELA,MED23,PDIA3,CPT1B,KRAS,RRAS2,ADCY5,LPL,PRKAG2,PRKAA2,HSP90AA1,MAP2K3,MED24,ITGB5,PRKCA
Melatonin Degradation I	1.23	0.106	EXT2,UGT2B4,CYP2U1,UGT1A3,B3GAT3,CSGALNACT1,UGT1A9 (includes others)
PXR/RXR Activation	1.21	0.087	PPARA,SCD,RELA,CPT1A,ABCC2,PRKAG2,UGT1A9 (includes others),SLCO1B3
Role of MAPK Signaling in the Pathogenesis of Influenza	1.21	0.113	MAP2K6,RRAS2,PLA2G2E,KRAS,MAP2K3,MAPK12,MAPK11,PRKCA
Synaptic Long Term Depression	1.2	0.087	PLA2G2E,RRAS2,GUCY2C,PPP2R4,PDIA3,PRKCD,GNA12,PPP2R5D,PPP2R5C,KRAS,PPP2R5E,GNAZ,NOS2,PRKCA
Regulation of IL-2 Expression in Activated and Anergic T Lymphocytes	1.2	0.101	CD3G,RELA,CD28,CAMK4,RRAS2,NFATC3,KRAS,MAPK12,NFATC1
UVA-Induced MAPK Signaling	1.2	0.102	PARP6,BCL2L1,RRAS2,PARP15,PDIA3,KRAS,MAPK12,MAPK11,PRKCA,PARP1
2-amino-3-carboxymuconate Semialdehyde Degradation to Glutaryl-CoA	1.2	0.0909	ACMSD
Xanthine and Xanthosine Salvage	1.2	0.111	PNP
UDP-N-acetyl-D-galactosamine Biosynthesis I	1.2	0.333	GALE
Inositol Pyrophosphates Biosynthesis	1.16	0.125	IP6K3,PPIP5K1
Purine Ribonucleosides Degradation to Ribose-1-phosphate	1.16	0.105	PNP,ADA
Regulation of Cellular Mechanics by Calpain Protease	1.16	0.0959	RB1,RRAS2,KRAS,CAPN2,CAPN7,CDKN1B,CDK1
IL-17A Signaling in Fibroblasts	1.16	0.125	RELA,IL17RC,CXCL5,MAPK12,MAPK11
IL-17A Signaling in Gastric Cells	1.15	0.143	RELA,IL17RC,MAPK12,MAPK11
HMGB1 Signaling	1.15	0.0917	MAP2K6,RELA,RRAS2,RHOQ,RND3,RHOT1,KRAS,MAP2K3,MAPK12,MAPK11
Gap Junction Signaling	1.14	0.0829	ADRB1,RRAS2,DRD1,GUCY2C,ADCY5,TUBB8,PDIA3,PRKCD,CSNK1G3,PRKAG2,CSNK1D,KRAS,MAPK7,CTNNB1,PRKCA
Leukotriene Biosynthesis	1.11	0.111	LTC4S,ALOX5,GGT7
Axonal Guidance Signaling	1.1	0.0725	RAP1B,MMP21,BMP4,RND1,ADAM22,PDIA3,BDNF,NFATC3,FZD3,ARHGEF7,KRAS,NCK1,PDGFC,NFATC1,ADAM28,EFNB1,BAIAP2,NTRK1,ERBB2,GDF7,PRKCA,BMP1,PAPPA,GNA12,GNAZ,EPHA3,MYL9,FZD8,KIF7,RRAS2,TUBB8,PRKCD,ARHGEF6,ADAM10,PRKAG2
Endothelin-1 Signaling	1.1	0.0838	GUCY2C,PDIA3,GNA12,KRAS,GNAZ,MAPK12,MAPK11,RRAS2,PLA2G2E,ADCY5,CASP2,PRKCD,MAPK7,CASP8,NOS2,PRKCA
B Cell Receptor Signaling	1.09	0.0857	MAP2K6,RELA,CAMK4,NFATC3,KRAS,MAPK12,MAPK11,NFATC1,BCL2L1,CAMK2D,RRAS2,SYNJ1,MAP2K3,MAP3K8,CAMK2B
Type I Diabetes Mellitus Signaling	1.08	0.0909	MAP2K6,CD3G,RELA,CD28,MAP2K3,CASP8,MAPK12,NOS2,MAPK11,SOCS5,PTPRN
Superpathway of Melatonin Degradation	1.07	0.0864	EXT2,UGT2B4,CYP2U1,UGT1A3,B3GAT3,CSGALNACT1,UGT1A9 (includes others)
Histidine Degradation III	1.06	0.111	FTCD,MTHFD2L
IL-8 Signaling	1.05	0.0756	RELA,PTK2B,GNA12,KRAS,MAPK12,PDGFC,MYL9,BCL2L1,ARRB2,RRAS2,RHOQ,RND3,RHOT1,PRKCD,TEK,ITGB5,PRKCA
_-linolenate Biosynthesis II (Animals)	1.05	0.125	ACSBG1,ACSL4,CYB5A
Phosphatidylglycerol Biosynthesis II (Non-plastidic)	1.05	0.0909	PGS1,AGPAT6,AGPAT3
Sphingosine-1-phosphate Signaling	1.04	0.0894	RHOQ,RND3,PTK2B,RHOT1,PDIA3,ADCY5,GNA12,CASP2,CASP8,PDGFC,ASAH2
Notch Signaling	1.04	0.116	MAML2,DLL1,FURIN,CNTN1,RFNG
Nicotine Degradation II	1.04	0.0824	EXT2,UGT2B4,CYP2U1,UGT1A3,B3GAT3,CSGALNACT1,UGT1A9 (includes others)
Serotonin Degradation	1.04	0.0897	HSD17B10,EXT2,UGT2B4,UGT1A3,B3GAT3,CSGALNACT1,UGT1A9 (includes others)
Role of Tissue Factor in Cancer	1.02	0.0846	BCL2L1,ARRB2,RRAS2,PTK2B,PDXP,GNA12,KRAS,MAPK12,MAPK11,ITGB5,PRKCA
Sertoli Cell-Sertoli Cell Junction Signaling	1	0.0808	PLS1,CLDN15,KRAS,MAPK12,MAPK11,EPB41,RRAS2,TUBB8,PRKAG2,SPTB,MAP2K3,MAP3K8,MTMR2,NOS2,CTNNB1,RAB8B
RANK Signaling in Osteoclasts	0.994	0.0928	MAP2K6,RELA,CAMK4,PTK2B,MAP3K8,TRAF5,MAPK12,MAPK11,NFATC1
CD40 Signaling	0.981	0.0986	TANK,MAP2K6,RELA,MAP2K3,TRAF5,MAPK12,MAPK11
Aldosterone Signaling in Epithelial Cells	0.978	0.0833	DNAJC17,DNAJB12,ASIC2,PDIA3,KRAS,DNAJB2,DNAJB14,DNAJC5G,DNAJB11,PRKCD,HSP90AA1,PIP4K2A,PRKCA,HSPB1
Neuregulin Signaling	0.97	0.0865	NRG2,RRAS2,PRKCD,HSP90AA1,KRAS,ERBB2,CDKN1B,AREG/AREGB,PRKCA
Assembly of RNA Polymerase I Complex	0.966	0.154	POLR1D,TAF1B
Role of PKR in Interferon Induction and Antiviral Response	0.965	0.102	MAP2K6,RELA,MAP2K3,TRAF5,CASP8
Thyroid Cancer Signaling	0.965	0.114	RRAS2,BDNF,NTRK1,KRAS,CTNNB1
Nitric Oxide Signaling in the Cardiovascular System	0.962	0.08	PDE2A,CAMK4,ADRB1,GUCY2C,PRKCD,PRKAG2,HSP90AA1,PDE5A,PDGFC,PRKCA
Tight Junction Signaling	0.961	0.0838	RELA,CSTF1,CLDN15,PPP2R5D,MARK2,PARD6A,MYL9,EPB41,PPP2R4,PRKAG2,PPP2R5C,PPP2R5E,CTNNB1,CSTF3
Superpathway of Geranylgeranyldiphosphate Biosynthesis I (via Mevalonate)	0.933	0.0811	FDPS,PMVK,FNTB
Germ Cell-Sertoli Cell Junction Signaling	0.912	0.0828	MAP2K6,PLS1,KRAS,MAPK12,RRAS2,RHOQ,RND3,RHOT1,TUBB8,MAP3K8,MTMR2,MAP2K3,CTNNB1,RAB8B
Guanine and Guanosine Salvage I	0.909	0.111	PNP
L-glutamine Biosynthesis II (tRNA-dependent)	0.909	0.0909	QRSL1
Adenine and Adenosine Salvage I	0.909	0.111	PNP
Cardiolipin Biosynthesis II	0.909	0.111	PGS1
Glutamine Degradation I	0.909	0.2	GLS2
Cardiac Hypertrophy Signaling	0.908	0.0763	MAP2K6,CAMK4,PDIA3,GNA12,KRAS,GNAZ,MAPK12,MAPK11,MYL9,ADRB1,RHOQ,RRAS2,RND3,ADCY5,RHOT1,PRKAG2,MAP3K8,MAP2K3,HSPB1
Hypoxia Signaling in the Cardiovascular System	0.901	0.103	EPO,UBE2H,UBE2R2,CSNK1D,HSP90AA1,HIF1A,CDC34
Wnt/_-catenin Signaling	0.887	0.0857	FZD3,CSNK1G3,PPP2R5D,MARK2,CSNK1D,DKKL1,KREMEN1,SOX11,SOX13,FZD8,PPP2R4,SOX14,PPP2R5C,PPP2R5E,CTNNB1
G_12/13 Signaling	0.882	0.0866	MYL9,RELA,CDH9,RRAS2,F2RL3,PTK2B,GNA12,KRAS,MAPK7,MAPK12,CTNNB1
Sperm Motility	0.882	0.0769	NPPB,PDE2A,CAMK4,PLA2G2E,TWF1,PTK2B,PDIA3,PRKCD,NPPC,PRKAG2,PRKCA
DNA Methylation and Transcriptional Repression Signaling	0.882	0.13	DNMT3B,CHD3,MECP2
Clathrin-mediated Endocytosis Signaling	0.881	0.0808	AP2M1,CLTB,GAK,PCYOX1,ITGB8,PDGFC,AP2S1,FGF17,ARRB2,SYNJ1,RAB11A,SH3GLB2,DNM1L,CTTN,ITGB5,RBP4
Retinoic acid Mediated Apoptosis Signaling	0.876	0.0959	PARP6,PARP15,TNFRSF10B,TNFRSF10D,CASP8,CRABP1,PARP1
Protein Ubiquitination Pathway	0.865	0.0778	DNAJC17,DNAJB12,MED20,UBE2R2,PSMC4,USP30,DNAJB2,PSMB8,ANAPC1,DNAJB14,DNAJC5G,UBE2H,USP22,DNAJB11,PSMD12,HSP90AA1,USP46,SUGT1,CDC34,PSMD4,HSPB1
p53 Signaling	0.862	0.0833	BCL2L1,RB1,PMAIP1,CDKN1A,TNFRSF10B,CSNK1D,PML,CTNNB1,BIRC5
IL-1 Signaling	0.862	0.0826	MAP2K6,RELA,ADCY5,GNA12,PRKAG2,MAP2K3,GNAZ,MAPK12,MAPK11
Neurotrophin/TRK Signaling	0.852	0.0921	MAP2K6,RRAS2,BDNF,SPRY2,NTRK1,KRAS,MAP2K3
Macropinocytosis Signaling	0.852	0.0909	RRAS2,PRKCD,KRAS,ITGB8,PDGFC,ITGB5,PRKCA
Toll-like Receptor Signaling	0.841	0.0938	PPARA,MAP2K6,RELA,MAP2K3,MAPK12,MAPK11
Role of RIG1-like Receptors in Antiviral Innate Immunity	0.835	0.102	DHX58,TANK,RELA,IRF7,CASP8
iNOS Signaling	0.835	0.0943	RELA,CAMK4,MAPK12,NOS2,MAPK11
Tryptophan Degradation III (Eukaryotic)	0.835	0.0625	ACMSD,HSD17B10,L3HYPDH
IL-12 Signaling and Production in Macrophages	0.835	0.0764	RELA,PRKCD,ZNF668,MAP3K8,PCYOX1,REL,MAPK12,NOS2,MAPK11,SPI1,PRKCA,RBP4
Mouse Embryonic Stem Cell Pluripotency	0.823	0.0909	FZD8,BMP4,RRAS2,FZD3,KRAS,MAPK12,CTNNB1,MAPK11,ID3
Pentose Phosphate Pathway	0.817	0.087	RPE,H6PD
Triacylglycerol Biosynthesis	0.808	0.087	ELOVL2,MOGAT3,AGPAT6,AGPAT3
Fc Epsilon RI Signaling	0.807	0.0855	MAP2K6,RRAS2,PLA2G2E,SYNJ1,PRKCD,KRAS,MAP2K3,MAPK12,MAPK11,PRKCA
Renin-Angiotensin Signaling	0.807	0.0794	RELA,RRAS2,PTK2B,ADCY5,PRKCD,PRKAG2,KRAS,MAPK12,MAPK11,PRKCA
CCR5 Signaling in Macrophages	0.805	0.0722	CD3G,CAMK4,PTK2B,PRKCD,MAPK12,MAPK11,PRKCA
Prostate Cancer Signaling	0.802	0.0777	RB1,RELA,RRAS2,CDKN1A,HSP90AA1,KRAS,CDKN1B,CTNNB1
TGF-_ Signaling	0.802	0.0889	MAP2K6,BMP4,RRAS2,KRAS,MAP2K3,MAPK12,MAPK11,TGIF1
Glioma Invasiveness Signaling	0.79	0.0909	RRAS2,RHOQ,RND3,RHOT1,KRAS,ITGB5
Death Receptor Signaling	0.79	0.0882	TANK,RELA,CASP2,TNFRSF10B,CASP8,HSPB1
Relaxin Signaling	0.787	0.0732	RAP1B,RELA,PDE2A,GUCY2C,ADCY5,GNA12,RLN2,PRKAG2,PDE5A,GNAZ,NOS2,MPPE1
T Cell Receptor Signaling	0.784	0.0826	CD3G,RELA,CD28,CAMK4,RRAS2,NFATC3,KRAS,CD8B,NFATC1
Phospholipase C Signaling	0.783	0.0717	RAP1B,RELA,CAMK4,NFATC3,ARHGEF7,KRAS,NFATC1,MYL9,CD3G,RHOQ,PLA2G2E,RRAS2,RND3,ADCY5,RHOT1,PRKCD,ARHGEF6,PPP1R12A,PRKCA
Circadian Rhythm Signaling	0.774	0.105	CSNK1D,ADCYAP1,GRINA,GRIN3A
Calcium Signaling	0.76	0.0691	RAP1B,RAP2B,CAMK4,NFATC3,TPM2,NFATC1,GRINA,ATP2B2,GRIN3A,MYL9,RCAN1,CAMK2D,TNNT3,PRKAG2,CAMK2B
Hepatic Cholestasis	0.756	0.0656	PPARA,RELA,GCGR,SLCO3A1,ADCY5,PRKCD,ABCC1,ABCC2,PRKAG2,MAPK12,SLCO1B3,PRKCA
Glutaryl-CoA Degradation	0.756	0.0833	HSD17B10,L3HYPDH
Purine Nucleotides De Novo Biosynthesis II	0.756	0.0476	ADSS,PFAS
TCA Cycle II (Eukaryotic)	0.75	0.0732	SDHA,SUCLA2,CS
5-aminoimidazole Ribonucleotide Biosynthesis I	0.747	0.0556	PFAS
Tetrahydrobiopterin Biosynthesis I	0.747	0.0909	PTS
Hypusine Biosynthesis	0.747	0.2	EIF5A
Oxidized GTP and dGTP Detoxification	0.747	0.0909	NUDT1
Tetrahydrobiopterin Biosynthesis II	0.747	0.0769	PTS
S-adenosyl-L-methionine Biosynthesis	0.747	0.125	MAT2B
Stearate Biosynthesis I (Animals)	0.742	0.0816	THEM5,ACSBG1,ELOVL2,ACSL4
ATM Signaling	0.742	0.0909	CDKN1A,TLK1,MAPK12,MAPK11,CDK1,RAD50
Mitochondrial Dysfunction	0.738	0.0647	SDHA,HSD17B10,FURIN,CPT1A,COX7B2,UQCR10,CPT1B,COX8A,CYB5A,CASP8,MAPK12,COX5B,PINK1
Role of NFAT in Cardiac Hypertrophy	0.734	0.0718	MAP2K6,CAMK4,PDIA3,KRAS,MAPK12,MAPK11,RCAN1,CAMK2D,RRAS2,ADCY5,PRKCD,PRKAG2,MAP2K3,PRKCA,CAMK2B
Estrogen Receptor Signaling	0.731	0.0809	PELP1,MED23,RRAS2,MED20,TAF3,KRAS,RBFOX2,GTF2A1,MED24,CARM1,TAF15
IL-15 Signaling	0.719	0.0833	BCL2L1,RELA,RRAS2,KRAS,MAPK12,MAPK11
Telomerase Signaling	0.713	0.0849	RB1,RRAS2,PPP2R4,PPP2R5D,CDKN1A,HSP90AA1,PPP2R5C,KRAS,PPP2R5E
_-Adrenergic Signaling	0.705	0.0734	PHKB,CAMK4,RRAS2,ADCY5,PRKCD,PRKAG2,KRAS,PRKCA
Role of IL-17A in Psoriasis	0.701	0.143	IL17RC,CXCL5
Fatty Acid Activation	0.701	0.105	ACSBG1,ACSL4
Cellular Effects of Sildenafil (Viagra)	0.701	0.071	MYL9,CACNG2,PDE2A,CAMK4,GUCY2C,PDIA3,ADCY5,PRKAG2,PPP1R12A,PDE5A,CACNG8
PKC_ Signaling in T Lymphocytes	0.69	0.0694	CD3G,RELA,CD28,RRAS2,CAMK2D,NFATC3,KRAS,MAP3K8,NFATC1,CAMK2B
Bladder Cancer Signaling	0.687	0.0825	FGF17,RB1,RRAS2,MMP16,CDKN1A,KRAS,ERBB2,PDGFC
G Beta Gamma Signaling	0.687	0.0661	RRAS2,PRKCD,GNA12,ARHGEF6,PRKAG2,KRAS,GNAZ,PRKCA
Activation of IRF by Cytosolic Pattern Recognition Receptors	0.675	0.0811	DHX58,TANK,RELA,IRF7,ADAR,MAPK12
PTEN Signaling	0.675	0.0725	FOXO4,BCL2L1,RELA,RRAS2,SYNJ1,CDKN1A,NTRK1,KRAS,CDKN1B,BCL2L11
Signaling by Rho Family GTPases	0.669	0.0687	RELA,PTK2B,ARHGEF7,GNA12,DIAPH3,GNAZ,MAPK12,PARD6A,MYL9,STMN1,CDH9,RHOQ,RND3,RHOT1,ARHGEF6,BAIAP2,PPP1R12A,PIP4K2A
ERK/MAPK Signaling	0.661	0.0711	RAP1B,PTK2B,PPP2R5D,KRAS,NFATC1,RRAS2,PLA2G2E,PPP2R4,PRKCD,PRKAG2,PPP1R12A,PPP2R5C,PPP2R5E,PRKCA,HSPB1
tRNA Charging	0.655	0.0494	LARS,SARS2,VARS,MARS
Antiproliferative Role of Somatostatin Receptor 2	0.655	0.0833	RAP1B,RRAS2,GUCY2C,CDKN1A,KRAS,CDKN1B
ERK5 Signaling	0.655	0.0882	RRAS2,GNA12,NTRK1,KRAS,MAP3K8,MAPK7
DNA Double-Strand Break Repair by Non-Homologous End Joining	0.652	0.1	RAD50,PARP1
Chondroitin Sulfate Degradation (Metazoa)	0.652	0.087	HYAL1,ARSB
Superpathway of Citrulline Metabolism	0.652	0.0526	NOS2,GLS2
Lipid Antigen Presentation by CD1	0.642	0.1	AP2M1,PDIA3,AP2S1
Antiproliferative Role of TOB in T Cell Signaling	0.642	0.115	RB1,CDC34,CDKN1B
Arsenate Detoxification I (Glutaredoxin)	0.636	0.05	PNP
Heme Biosynthesis from Uroporphyrinogen-III I	0.636	0.0909	FECH
Rapoport-Luebering Glycolytic Shunt	0.636	0.111	BPGM
Tyrosine Biosynthesis IV	0.636	0.125	PAH
Angiopoietin Signaling	0.635	0.08	RELA,RRAS2,KRAS,NCK1,BIRC5,TEK
p70S6K Signaling	0.631	0.0758	RRAS2,F2RL3,PPP2R4,PDIA3,PPP2R5D,PRKCD,PPP2R5C,KRAS,PPP2R5E,PRKCA
Netrin Signaling	0.629	0.069	NFATC3,PRKAG2,NCK1,NFATC1
iCOS-iCOSL Signaling in T Helper Cells	0.617	0.0714	CD3G,RELA,CD28,CAMK4,CAMK2D,NFATC3,PLEKHA1,NFATC1,CAMK2B
NGF Signaling	0.617	0.0738	RAP1B,RELA,RRAS2,PRKCD,NTRK1,KRAS,MAP3K8,MAPK7,MAPK12
IL-15 Production	0.61	0.0968	RELA,TWF1,PTK2B
Ceramide Signaling	0.608	0.0769	RELA,RRAS2,PPP2R4,PPP2R5D,PPP2R5C,KRAS,PPP2R5E
CDP-diacylglycerol Biosynthesis I	0.607	0.0741	AGPAT6,AGPAT3
Adenosine Nucleotides Degradation II	0.607	0.0769	PNP,ADA
Methionine Degradation I (to Homocysteine)	0.607	0.087	PRMT5,MAT2B
Chronic Myeloid Leukemia Signaling	0.604	0.0755	BCL2L1,RB1,RELA,RRAS2,CDKN1A,KRAS,CDKN1B,E2F2
Mechanisms of Viral Exit from Host Cells	0.604	0.0889	CHMP6,PRKCD,SH3GLB2,PRKCA
G_i Signaling	0.603	0.0741	RRAS2,RAP1GAP,ADCY5,OPRM1,OPRK1,SSTR3,PRKAG2,HTR1F,KRAS,DRD4
Erythropoietin Signaling	0.596	0.0759	EPO,RELA,RRAS2,PRKCD,KRAS,PRKCA
fMLP Signaling in Neutrophils	0.588	0.0682	RELA,NCF1,CAMK4,RRAS2,NFATC3,PRKCD,KRAS,NFATC1,PRKCA
MIF Regulation of Innate Immunity	0.58	0.0769	RELA,PLA2G2E,MAPK12,NOS2
Regulation of Actin-based Motility by Rho	0.574	0.0769	MYL9,RHOQ,RND3,RHOT1,BAIAP2,PPP1R12A,PIP4K2A
CXCR4 Signaling	0.57	0.069	MYL9,RRAS2,RHOQ,RND3,RHOT1,ADCY5,PRKCD,GNA12,KRAS,GNAZ,MAPK12,PRKCA
Granzyme B Signaling	0.567	0.111	CASP8,PARP1
Parkinson's Signaling	0.567	0.105	MAPK12,MAPK11
Nur77 Signaling in T Lymphocytes	0.566	0.0781	CD3G,CD28,CAMK4,MAPK7,NFATC1
Melanoma Signaling	0.556	0.08	RB1,RRAS2,CDKN1A,KRAS
Acute Phase Response Signaling	0.552	0.0718	MAP2K6,HAMP,RELA,HPX,RRAS2,VWF,MAP2K3,KRAS,MAPK12,SOCS5,MAPK11,CRABP1,RBP4
Creatine-phosphate Biosynthesis	0.552	0.111	CKM
Pyruvate Fermentation to Lactate	0.552	0.111	LDHC
Pentose Phosphate Pathway (Oxidative Branch)	0.552	0.0909	H6PD
Tetrahydrofolate Salvage from 5,10-methenyltetrahydrofolate	0.552	0.1	MTHFD2L
Trans, trans-farnesyl Diphosphate Biosynthesis	0.552	0.1	FDPS
Citrulline-Nitric Oxide Cycle	0.552	0.0625	NOS2
Galactose Degradation I (Leloir Pathway)	0.552	0.0625	GALE
Phenylalanine Degradation I (Aerobic)	0.552	0.0833	PAH
Acetate Conversion to Acetyl-CoA	0.552	0.0909	ACSS3
Colorectal Cancer Metastasis Signaling	0.551	0.0672	RELA,MSH3,FZD3,MMP16,KRAS,MAPK12,PDGFC,BIRC5,FZD8,BCL2L1,RRAS2,RHOQ,RND3,ADCY5,RHOT1,PRKAG2,NOS2,CTNNB1
Androgen Signaling	0.547	0.0621	RELA,CAMK4,PRKCD,GNA12,PRKAG2,HSP90AA1,GNAZ,GTF2A1,PRKCA
G_s Signaling	0.547	0.072	ADD3,ADRB1,DRD1,HTR4,ADD2,ADCY5,OPRK1,TAAR1,PRKAG2
Role of NFAT in Regulation of the Immune Response	0.531	0.065	RELA,CAMK4,NFATC3,CSNK1G3,GNA12,CSNK1D,KRAS,GNAZ,NFATC1,RCAN1,CD3G,CD28,RRAS2
Cysteine Biosynthesis III (mammalia)	0.53	0.0667	PRMT5,MAT2B
ErbB2-ErbB3 Signaling	0.528	0.0794	NRG2,RRAS2,KRAS,ERBB2,CDKN1B
Fatty Acid _-oxidation I	0.526	0.0667	HSD17B10,ACSBG1,ACSL4
Sonic Hedgehog Signaling	0.526	0.0857	ARRB2,PRKAG2,CDK1
PI3K Signaling in B Lymphocytes	0.526	0.0699	RELA,CAMK4,RRAS2,CAMK2D,NFATC3,PDIA3,KRAS,PLEKHA1,NFATC1,CAMK2B
Role of Macrophages, Fibroblasts and Endothelial Cells in Rheumatoid Arthritis	0.519	0.0643	MAP2K6,RELA,CAMK4,FZD3,NFATC3,PDIA3,DAAM1,IL17RC,DKKL1,KRAS,PDGFC,NFATC1,FZD8,RRAS2,CAMK2D,PRKCD,MAP2K3,TRAF5,NOS2,CTNNB1,PRKCA,CAMK2B
HGF Signaling	0.516	0.0721	RAP1B,RRAS2,PRKCD,CDKN1A,KRAS,MAP3K8,MAPK12,PRKCA
Glucocorticoid Receptor Signaling	0.515	0.0635	RELA,NFATC3,PBX1,POMC,KRAS,GTF2A1,MAPK12,MAPK11,NFATC1,BCL2L1,CD3G,RRAS2,CDKN1A,PRKAA2,PRKAG2,HSP90AA1,TAF3,NOS2,TAF15
Basal Cell Carcinoma Signaling	0.51	0.0779	FZD8,KIF7,BMP4,FZD3,CTNNB1,BMP1
CCR3 Signaling in Eosinophils	0.508	0.0672	CAMK4,RRAS2,PLA2G2E,PRKCD,PPP1R12A,KRAS,MAPK12,MAPK11,PRKCA
4-1BB Signaling in T Lymphocytes	0.5	0.0833	RELA,MAPK12,MAPK11
RAR Activation	0.5	0.0681	RELA,MAPK12,MAPK11,CRABP1,PARP1,TRIM24,ADCY5,PRKCD,PRKAG2,PML,CARM1,RBP4,PRKCA
FAK Signaling	0.498	0.066	RRAS2,ARHGEF7,ARHGEF6,KRAS,CAPN2,CAPN7,TNS1
Type II Diabetes Mellitus Signaling	0.496	0.0526	RELA,ACSBG1,PRKCD,PRKAA2,PRKAG2,ACSL4,MAPK12,SOCS5,PRKCA
IL-6 Signaling	0.496	0.0726	MAP2K6,RELA,RRAS2,KRAS,MAP2K3,MAPK12,MAPK11,HSPB1,MCL1
Purine Nucleotides Degradation II (Aerobic)	0.496	0.0571	PNP,ADA
Chondroitin and Dermatan Biosynthesis	0.487	0.0769	CSGALNACT1
Thioredoxin Pathway	0.487	0.125	TXNDC2
Pentose Phosphate Pathway (Non-oxidative Branch)	0.487	0.0769	RPE
Glycine Cleavage Complex	0.487	0.0667	GCSH
Selenocysteine Biosynthesis II (Archaea and Eukaryotes)	0.487	0.0588	SARS2
UDP-N-acetyl-D-glucosamine Biosynthesis II	0.487	0.0588	GFPT2
Ceramide Degradation	0.487	0.0714	ASAH2
Glycogen Biosynthesis II (from UDP-D-Glucose)	0.487	0.0833	GYG2
Factors Promoting Cardiogenesis in Vertebrates	0.484	0.0714	FZD8,BMP4,FZD3,PRKCD,CTNNB1,PRKCA,BMP1
14-3-3-mediated Signaling	0.484	0.0744	RRAS2,TUBB8,PDIA3,PRKCD,KRAS,CDKN1B,MAPK12,AKT1S1,PRKCA
NF-_B Activation by Viruses	0.479	0.0723	RELA,RRAS2,PRKCD,KRAS,ITGB5,PRKCA
Rac Signaling	0.477	0.063	MCF2L,RELA,RRAS2,PTK2B,BAIAP2,KRAS,PIP4K2A,PARD6A
Role of BRCA1 in DNA Damage Response	0.475	0.0704	RB1,CDKN1A,RBBP8,RAD50,E2F2
ErbB4 Signaling	0.475	0.0725	NRG2,RRAS2,PRKCD,KRAS,PRKCA
FLT3 Signaling in Hematopoietic Progenitor Cells	0.464	0.0759	RRAS2,FLT3,KRAS,MAPK12,MAPK11,FLT3LG
Cardiomyocyte Differentiation via BMP Receptors	0.464	0.0909	NPPB,BMP4
Crosstalk between Dendritic Cells and Natural Killer Cells	0.457	0.066	CD209,RELA,CD28,KIR2DL2,CAMK2D,TYROBP,CAMK2B
TNFR1 Signaling	0.455	0.0741	TANK,RELA,CASP2,CASP8
Calcium-induced T Lymphocyte Apoptosis	0.443	0.0704	CD3G,CAMK4,PRKCD,CAPN2,PRKCA
LXR/RXR Activation	0.438	0.0647	SCD,RELA,HPX,LPL,UGT1A3,PCYOX1,NOS2,PON3,RBP4
Retinol Biosynthesis	0.437	0.069	CES1,LPL,BCMO1,PNPLA2
PDGF Signaling	0.436	0.0698	RRAS2,ABL2,SYNJ1,KRAS,PDGFC,PRKCA
GADD45 Signaling	0.435	0.0833	CDKN1A,CDK1
VEGF Signaling	0.432	0.0642	BCL2L1,RRAS2,PTK2B,KRAS,HIF1A,PDGFC,PRKCA
Estrogen-Dependent Breast Cancer Signaling	0.428	0.0685	HSD17B10,RELA,RRAS2,HSD17B12,KRAS
GM-CSF Signaling	0.428	0.0735	BCL2L1,RRAS2,CAMK2D,KRAS,CAMK2B
P2Y Purigenic Receptor Signaling Pathway	0.427	0.0625	RELA,ITGA2B,RRAS2,PDIA3,ADCY5,PRKCD,PRKAG2,KRAS,PRKCA
IL-17A Signaling in Airway Cells	0.413	0.0658	RELA,IL17RC,CXCL5,MAPK12,MAPK11
tRNA Splicing	0.412	0.0652	PDE2A,PDE5A,MPPE1
Non-Small Cell Lung Cancer Signaling	0.399	0.0602	RB1,RRAS2,KRAS,ERBB2,PRKCA
Aryl Hydrocarbon Receptor Signaling	0.397	0.0585	GSTA3,RB1,RELA,NFIX,CDKN1A,GSTM4,HSP90AA1,CDKN1B,HSPB1,MCM7
Natural Killer Cell Signaling	0.396	0.0678	RRAS2,KIR2DL2,SYNJ1,TYROBP,PRKCD,KRAS,NCK1,PRKCA
Tec Kinase Signaling	0.389	0.0598	RELA,RHOQ,RND3,PTK2B,RHOT1,PRKCD,GNA12,TNFRSF10B,GNAZ,MAPK12,PRKCA
Sphingosine and Sphingosine-1-phosphate Metabolism	0.388	0.0476	ASAH2
Citrulline Biosynthesis	0.388	0.0385	GLS2
Glycoaminoglycan-protein Linkage Region Biosynthesis	0.388	0.0625	B3GAT3
RhoGDI Signaling	0.374	0.0597	MYL9,CDH9,RHOQ,RND3,RHOT1,ARHGEF7,GNA12,ARHGEF6,PPP1R12A,GNAZ,PIP4K2A,PRKCA
Role of Osteoblasts, Osteoclasts and Chondrocytes in Rheumatoid Arthritis	0.373	0.0602	MAP2K6,RELA,CAMK4,BMP4,PTK2B,NFATC3,FZD3,DKKL1,MAPK12,NFATC1,FZD8,MAP2K3,TRAF5,CTNNB1,BMP1
Semaphorin Signaling in Neurons	0.372	0.0741	RHOQ,RND1,RND3,RHOT1
Endometrial Cancer Signaling	0.372	0.0667	RRAS2,KRAS,ERBB2,CTNNB1
JAK/Stat Signaling	0.372	0.0704	BCL2L1,RRAS2,CDKN1A,KRAS,SOCS5
IL-10 Signaling	0.359	0.0641	MAP2K6,RELA,MAP2K3,MAPK12,MAPK11
CREB Signaling in Neurons	0.358	0.058	CAMK4,RRAS2,CAMK2D,PDIA3,ADCY5,PRKCD,GNA12,PRKAG2,KRAS,GNAZ,CAMK2B,PRKCA
Ephrin Receptor Signaling	0.358	0.0571	RAP1B,RRAS2,GNA12,EFNB1,ADAM10,KRAS,NCK1,GNAZ,EPHA3,PDGFC,GRINA,GRIN3A
UVB-Induced MAPK Signaling	0.358	0.069	PRKCD,MAPK12,MAPK11,PRKCA
Estrogen Biosynthesis	0.357	0.0612	HSD17B10,CYP2U1,HSD17B12
Amyotrophic Lateral Sclerosis Signaling	0.353	0.0556	BCL2L1,CAPN2,CAPN7,RNF19A,PDGFC,GRINA,GRIN3A
Prostanoid Biosynthesis	0.35	0.0667	PTGES2
Folate Transformations I	0.35	0.0312	MTHFD2L
Inhibition of Matrix Metalloproteases	0.341	0.075	MMP21,MMP16,ADAM10
IL-22 Signaling	0.34	0.08	MAPK12,MAPK11
TR/RXR Activation	0.339	0.055	UCP3,AKR1C1/AKR1C2,CAMK4,ADRB1,COL6A3,HIF1A
Insulin Receptor Signaling	0.332	0.0604	FOXO4,ASIC2,RRAS2,RHOQ,SYNJ1,PRKAG2,PPP1R12A,KRAS,NCK1
Thrombopoietin Signaling	0.33	0.0625	RRAS2,PRKCD,KRAS,PRKCA
FXR/RXR Activation	0.328	0.0545	PPARA,UGT2B4,ABCC2,MAPK12,VLDLR,SLCO1B3
FGF Signaling	0.328	0.0638	FGF17,MAP2K6,MAP2K3,MAPK12,MAPK11,PRKCA
Regulation of eIF4 and p70S6K Signaling	0.328	0.0571	RPS4X,RRAS2,EIF3B,PPP2R4,PPP2R5D,PPP2R5C,KRAS,PPP2R5E,MAPK12,MAPK11
G_q Signaling	0.328	0.0585	RELA,CAMK4,RHOQ,RND3,PTK2B,RHOT1,NFATC3,PRKCD,NFATC1,PRKCA
RhoA Signaling	0.328	0.0656	MYL9,ABL2,RND3,PTK2B,GNA12,BAIAP2,PPP1R12A,PIP4K2A
Neuroprotective Role of THOP1 in Alzheimer's Disease	0.325	0.0545	NFYA,PRKAG2,TAC1
Small Cell Lung Cancer Signaling	0.323	0.0532	BCL2L1,RB1,RELA,TRAF5,CDKN1B
Role of JAK family kinases in IL-6-type Cytokine Signaling	0.32	0.0714	MAPK12,MAPK11
Triacylglycerol Degradation	0.32	0.0625	LPL,PNPLA2
Embryonic Stem Cell Differentiation into Cardiac Lineages	0.317	0.1	HOXB5
Calcium Transport I	0.317	0.0714	ATP2B2
Heme Biosynthesis II	0.317	0.0417	FECH
Glycine Betaine Degradation	0.317	0.0435	SARDH
UDP-N-acetyl-D-galactosamine Biosynthesis II	0.317	0.04	GALE
Fc_RIIB Signaling in B Lymphocytes	0.31	0.0469	RRAS2,KRAS,MAPK12
Prolactin Signaling	0.301	0.0595	RRAS2,PRKCD,KRAS,SOCS5,PRKCA
Myc Mediated Apoptosis Signaling	0.293	0.0635	RRAS2,KRAS,CASP8,MAPK12
Caveolar-mediated Endocytosis Signaling	0.291	0.0588	ITGAD,ITGA2B,ITGB8,ITGB5,PRKCA
IL-4 Signaling	0.291	0.0625	RRAS2,SYNJ1,NFATC3,KRAS,NFATC1
Dolichyl-diphosphooligosaccharide Biosynthesis	0.288	0.025	DPM2
Induction of Apoptosis by HIV1	0.281	0.0597	BCL2L1,RELA,CASP8,MAPK12
VEGF Family Ligand-Receptor Interactions	0.271	0.0568	RRAS2,PLA2G2E,PRKCD,KRAS,PRKCA
TNFR2 Signaling	0.268	0.0588	TANK,RELA
Glutathione-mediated Detoxification	0.268	0.0455	GSTA3,GSTM4
Hematopoiesis from Multipotent Stem Cells	0.263	0.0833	EPO
Acyl-CoA Hydrolysis	0.263	0.0667	THEM5
Guanosine Nucleotides Degradation III	0.263	0.0455	PNP
Fc_ Receptor-mediated Phagocytosis in Macrophages and Monocytes	0.262	0.0566	NCF1,PTK2B,PRKCD,RAB11A,NCK1,PRKCA
Role of Oct4 in Mammalian Embryonic Stem Cell Pluripotency	0.257	0.0577	RB1,NR5A1,PARP1
Role of IL-17F in Allergic Inflammatory Airway Diseases	0.257	0.0625	RELA,IL17RC,CXCL5
PPAR Signaling	0.254	0.0561	PPARA,RELA,RRAS2,HSP90AA1,KRAS,PDGFC
VDR/RXR Activation	0.252	0.0568	PRKCD,CDKN1A,CDKN1B,THBD,PRKCA
Cell Cycle: G1/S Checkpoint Regulation	0.25	0.0588	RB1,CDKN1A,CDKN1B,E2F2
Eicosanoid Signaling	0.25	0.0471	PTGES2,PLA2G2E,LTC4S,ALOX5
Urate Biosynthesis/Inosine 5'-phosphate Degradation	0.24	0.0455	PNP
Bile Acid Biosynthesis, Neutral Pathway	0.24	0.0172	AKR1C1/AKR1C2
Superpathway of Methionine Degradation	0.238	0.0312	PRMT5,MAT2B
Superpathway of Cholesterol Biosynthesis	0.238	0.023	FDPS,PMVK
Role of p14/p19ARF in Tumor Suppression	0.238	0.0571	RB1,TTF1
DNA Double-Strand Break Repair by Homologous Recombination	0.22	0.0556	RAD50
Pyrimidine Deoxyribonucleotides De Novo Biosynthesis I	0.22	0.0294	NME4
Phenylalanine Degradation IV (Mammalian, via Side Chain)	0.22	0.0256	AASDH
Vitamin-C Transport	0.22	0.0455	TXNDC2
Telomere Extension by Telomerase	0.202	0.0556	RAD50
nNOS Signaling in Skeletal Muscle Cells	0.202	0.0323	CAMK4
Isoleucine Degradation I	0.202	0.0333	HSD17B10
Dermatan Sulfate Degradation (Metazoa)	0.202	0.0435	HYAL1
Mevalonate Pathway I	0.202	0.0345	PMVK
