# Supplementary material for: Activation of HIV Transcription with Short-Course Vorinostat in HIV-Infected Patients on Suppressive Antiretroviral Therapy
Source: PLoS Pathog. 2014 Nov 13;10(11):e1004473. doi: 10.1371/journal.ppat.1004473 (PMC4231123; doi:10.1371/journal.ppat.1004473)
Supplement: Dataset S1 — Complete gene set enrichment lists. (ZIP) [file ppat.1004473.s010.zip › 2hr-BL checkerboard/gsea_Class_On_Vorinostat_Hr_2vsNone_Baseline_0hr.c5.pval.xls]

## Sheet: On_Vorinostat_Hr_2-None_Baseli
NAME	NES	NOM_pval	FDR_qval	RANK_max	LEADING_edge
UNFOLDED_PROTEIN_BINDING	1.67	0	0.394	4537	HSPA1B,DNAJA3,GRPEL1,SPG7,TCP1,CCT4,HSPD1,SCG5,AIP,TTC1,TOR1B,DNAJB4,CDC37,CCT6A,CHAF1A,PTGES3,NPM1
PORE_COMPLEX	1.6	0	0.425	2939	NXT1,NUP88,NUP133,RANBP2,RANGAP1,RAE1,NUP214,SNUPN,BAK1,SENP2,C7,KPNB1
NUCLEAR_MEMBRANE_PART	1.52	0	0.38	2939	NXT1,NARF,LBR,NUP88,NUP133,RANBP2,RANGAP1,RAE1,NUP214,SNUPN,SENP2,KPNB1
DNA_REPLICATION	1.42	0	0.501	7029	MSH6,RAD9A,REV1,GMNN,TERF2IP,REPIN1,POLE3,NASP,TINF2,MCM7,CDK2,GLI2,TSPYL2,HMGB2,POLG2,CDKN2D,TFAM,KCTD13,PTMS,SET,RPAIN,PRIM1,POLB,POLD2,EGF,RPA4,DKC1,PRKCG,ACHE,PMS1,NAE1,POT1,MCM3,CDT1,RNASEH2A,RFC4,RPA3,IGF1,TERF2,TIPIN,DUT,POLD4,IGHMBP2,RAD17
NEGATIVE_REGULATION_OF_NUCLEOBASENUCLEOSIDENUCLEOTIDE_AND_NUCLEIC_ACID_METABOLIC_PROCESS	1.35	0	0.556	6644	TNF,SIN3A,RAD9A,ARID4A,KDM5B,GMNN,CBY1,ID3,TERF2IP,ARID5A,ZNF593,PML,NR1H2,BCOR,VPS72,COMMD7,ID2,EPC1,CTCF,MXD4,HEXIM1,KLF10,NR0B2,CHMP1A,PRDM1,KLF11,GLI2,ZFP161,SUPT4H1,SMAD3,EID2,ZNF281,ATP8B1,TSPYL2,IRF8,SRSF10,CREBZF,TCF25,RYBP,E2F6,ERCC1,TLE1,ING4,SET,SIRT5,RBPJ,PAWR,PPARD,UBP1,GRM8,SNW1,MEN1,UIMC1,BRCA1,SNX6,BCLAF1,FOXN3,ID4,E2F1,RIPPLY1,NDUFA13,PHF12,ZMYND11,NKRF,RBFOX2,ZNF157,JAZF1,ZNF174…
DNA_METABOLIC_PROCESS	1.35	0	0.553	7029	MSH6,RAD9A,VCP,REV1,GMNN,SMARCB1,UNG,TERF2IP,REPIN1,XAB2,POLE3,KPNA2,NASP,TINF2,CIB1,SETX,SMUG1,DNASE2,MCM7,GADD45G,SUPV3L1,UBE2A,GADD45A,CDK2,RAD54B,ASF1A,ERCC2,GLI2,DFFB,XRN2,TSPYL2,IL7R,HMGB2,POLG2,CDKN2D,TFAM,NHEJ1,TDG,KCTD13,PTMS,PICK1,ERCC1,CSNK1E,RAD54L,KAT5,SET,FEN1,RPAIN,PRIM1,ERCC6,MMS19,POLL,POLB,IGFBP4,POLD2,EGF,XRCC2,LIG1,BRCA1,PTGES3,FANCC,CYCS,TPD52L1,RPA4,GTF2H4,PIF1,FANCG,DKC1,AL…
RESPONSE_TO_DNA_DAMAGE_STIMULUS	1.34	0	0.565	7171	MSH6,RAD9A,VCP,REV1,DDIT3,UNG,XAB2,PML,CIB1,TOPORS,SETX,C16orf5,SMUG1,MCM7,GADD45G,UBE2A,GADD45A,RAD54B,ASF1A,ATRIP,ERCC2,IFI16,HMGB2,PPP1R15A,CDKN2D,NHEJ1,TDG,ERCC1,CSNK1E,RAD54L,KAT5,FEN1,APC,RPAIN,ERCC6,MMS19,POLL,CIDEB,XRCC2,LIG1,BRCA1,FANCC,GTF2H4,FOXN3,FANCG,ALKBH1,PRKCG,PMS1,NAE1,ERCC3,RECQL5,MAP2K6,BRCC3,XRCC6,RAD51C,UBR5,BRE,PARP1,APEX1,TNP1,IGHMBP2,AIFM1,RAD17,LIG3,POLQ,MRE11A,CHEK2
NUCLEOPLASM_PART	1.33	0	0.595	5535	ING2,LMO4,SAP30,ARID4A,CDK9,MED6,INTS5,ASH2L,SMARCB1,COIL,SMARCD1,GTF3C2,RBM14,PML,TOPORS,GTF2F1,RELA,MCM7,GTF3C3,TOPBP1,HDAC1,ELP3,HDAC10,ASF1A,APPL2,U2AF1,ERCC2,HDAC3,TAF5,ZNF281,POLR2E,NFYC,TAF7,HDAC2,SRSF2,POLR2D,TAF6,KAT5,TAF1,TBP,INTS9,RPAIN,MED30,POLR3K,ERCC6,PPARGC1B,TAF6L,GTF3C5,MED22,UBE2I,NFYB,MED11,MED18,MEN1,CHAF1A,EDF1,GTF2H4,ELP2,POLR2B,NAP1L3,TRRAP,LRCH4,ERCC3,GTF3C6,OIP5,C1orf124…
NEGATIVE_REGULATION_OF_METABOLIC_PROCESS	1.31	0	0.609	6668	TNF,SIN3A,RAD9A,ARID4A,KDM5B,GMNN,CBY1,ID3,TERF2IP,ARID5A,ZNF593,EIF4A3,PML,NR1H2,BCOR,VPS72,COMMD7,ID2,EPC1,KATNB1,CTCF,MXD4,HEXIM1,KLF10,ARHGEF2,EIF2AK3,NR0B2,CHMP1A,PRDM1,KLF11,GLI2,ZFP161,SUPT4H1,SMAD3,EID2,ZNF281,ATP8B1,TSPYL2,IRF8,SRSF10,CDKN2D,CREBZF,TCF25,RYBP,E2F6,ERCC1,TLE1,ING4,SET,GLA,SIRT5,RBPJ,APC,PAWR,PPARD,UBP1,GRM8,SNW1,MEN1,UIMC1,BRCA1,SNX6,BCLAF1,FOXN3,ID4,FURIN,PRKCG,E2F1,EIF2…
NEGATIVE_REGULATION_OF_CELLULAR_METABOLIC_PROCESS	1.31	0	0.6	6668	TNF,SIN3A,RAD9A,ARID4A,KDM5B,GMNN,CBY1,ID3,TERF2IP,ARID5A,ZNF593,EIF4A3,PML,NR1H2,BCOR,VPS72,COMMD7,ID2,EPC1,KATNB1,CTCF,MXD4,HEXIM1,KLF10,ARHGEF2,EIF2AK3,NR0B2,CHMP1A,PRDM1,KLF11,GLI2,ZFP161,SUPT4H1,SMAD3,EID2,ZNF281,ATP8B1,TSPYL2,IRF8,SRSF10,CDKN2D,CREBZF,TCF25,RYBP,E2F6,ERCC1,TLE1,ING4,SET,GLA,SIRT5,RBPJ,APC,PAWR,PPARD,UBP1,GRM8,SNW1,MEN1,UIMC1,BRCA1,SNX6,BCLAF1,FOXN3,ID4,FURIN,PRKCG,E2F1,EIF2…
