# Supplementary material for: Activation of HIV Transcription with Short-Course Vorinostat in HIV-Infected Patients on Suppressive Antiretroviral Therapy
Source: PLoS Pathog. 2014 Nov 13;10(11):e1004473. doi: 10.1371/journal.ppat.1004473 (PMC4231123; doi:10.1371/journal.ppat.1004473)
Supplement: Dataset S1 — Complete gene set enrichment lists. (ZIP) [file ppat.1004473.s010.zip › Day84 vs BL checkerboard/gsea_Class_Off_Vorinostat_Day_84vsNone_Baseline_0hr.IPA_CP_R.pval.xls]

## Sheet: Off_Vorinostat_Day_84-None_Bas
NAME	NES	NOM_pval	FDR_qval	RANK_max	LEADING_edge
PHOSPHOLIPID_DEGRADATION	1.45	0	0.647	6735	PLA2G4F,PLA2G4D,PLA2G15,PLA2G4E,PLA2G10,PLA2G6,DGKG,LYPLA1,DGKZ,PLA2G12A,PLA2G3,PLA2G2D,PRDX6,PLCB1,PLCD4,LPIN2,PLA2R1,PLD1,PPAP2A,PLCZ1,PLD2,PPAP2C,PLCG1,PPAP2B,CEL,LIPG,DGKI,PLCL1,GPLD1,ASPG,LCAT
MIF-MEDIATED_GLUCOCORTICOID_REGULATION	1.59	0.001	0.169	3372	PLA2G4F,PLA2G4D,PLA2G4E,PLA2G10,PLA2G6,NR3C1,PLA2G12A,PLA2G3,PLA2G2D,TLR4,MAPK1
GLYCEROPHOSPHOLIPID_METABOLISM	1.31	0.005	1	7375	ACHE,PLA2G4F,PLA2G4D,PLA2G15,PLA2G4E,PLA2G10,PLA2G6,PEMT,DGKG,LYPLA1,DGKZ,PLA2G12A,PLA2G3,PLA2G2D,PIGO,PRDX6,PLCB1,PLCD4,AGPAT5,GPAT2,GPD1,LPIN2,PLA2R1,PLD1,CDS2,PPAP2A,AGPAT3,BCHE,PLCZ1,PLD2,PPAP2C,PLCG1,PPAP2B,CEL,LIPG,DGKI,PLCL1,DBT,GPLD1,GNPAT,GOT1,ASPG,LCAT,DGKK,PIGF,PCYT1A
PENTOSE_AND_GLUCURONATE_INTERCONVERSIONS	1.41	0.00601	0.782	4547	UGT1A7,CSGALNACT1,UCHL1,BCKDHB,UGT2B4,AKR7A2,UGT1A10,UGT2A1,UGT2B28,UGT2B10,UGT1A1,HPSE,UGT1A3
MIF_REGULATION_OF_INNATE_IMMUNITY	1.35	0.019	0.976	3372	PLA2G4F,PLA2G4D,PLA2G4E,PLA2G10,PLA2G6,PLA2G12A,PLA2G3,PLA2G2D,TLR4,MAPK9,MAPK1
CALCIUM_SIGNALING	1.18	0.021	1	5820	PNCK,SLC8A2,CAMK2A,GRIA2,PRKACG,CHRNA3,CHRNE,CACNA1A,CACNA1E,CHRNA5,RCAN1,ATP2A1,CALM2,CACNG3,MYL2,PRKACB,CACNG1,CAMK1G,CACNG5,HDAC6,CHRNA2,RYR2,MEF2D,TP63,CAMK1D,MYH8,CACNA1B,MYH7,ATP2B1,MYL7,GRIN2D,MYH11,CREB1,AKAP5,GRIN3A,MYH2,TNNC1,MAPK1,CAMK2B,SLC8A1,CHRFAM7A,TRPC7,NFATC4,PPP3CA,ATP2B2,RCAN3,ATF4,GRIN2A,CATSPER2,TRPC2,ATP2A2,CAMKK1,CACNA1D,TNNI2,HDAC8,CACNB4,CACNG8,CATSPER3,MYL6B,ATP2B3,CHRN…
PROTEIN_UBIQUITINATION_PATHWAY	1.15	0.028	1	9202	BRCA1,UBE2D2,DNAJC13,USP21,DNAJC4,USP27X,B2M,HSPB7,PSMB9,DNAJB6,USP22,USP9Y,UBA1,UBE2L6,UBE2D4,PSMD7,UBR1,HSPA8,PSME1,PSMA1,USP49,USP10,HSCB,USP48,UCHL1,ANAPC4,PSMB2,USP51,BIRC6,FZR1,PSME2,LOC728405,PSMC4,UBE2Q1,UBE2A,DNAJB5,PSMB8,USP33,DNAJB4,USP32,HSPA12A,USP15,HSPH1,PSMD3,CRYAB,USP42,BAG1,HSPA6,PSMB6,STUB1,SKP1,UBE2C,DNAJC28,USP5,USP17L5,DNAJB11,HSP90B1,TAP1,MDM2,DNAJA1,PSMD6,DNAJB8,PSMD12,LOC…
CARDIOMYOCYTE_DIFFERENTIATION_VIA_BMP_RECEPTORS	1.39	0.0382	0.764	9241	BMPR2,MYL2,BMP4,BMPR1B,SMAD9,MYH7,BMP10,MAP3K7,BMPR1A,GATA4,SMAD4,ATF2,BMP5,SMAD1
POLYAMINE_REGULATION_IN_COLON_CANCER	1.26	0.042	1	7388	PPARG,PSMB9,PSMD7,PSME1,PSMA1,SAT1,PSMB2,PSME2,PSMC4,MXD1,PSMB8,TCF4,APC,PSMD3,PSMB6,PSMD6,PSMD12,OAZ3,PSMB3,PSMB1,PSMD5,PSMD1,PSMA7,MAX,PSMD14,PSMB11,KRAS
RETINOL_METABOLISM	1.29	0.047	1	4669	UGT1A7,PLB1,CSGALNACT1,DHRS9,RDH16,UGT2B4,UGT1A10,UGT2A1,UGT2B28,RDH13,UGT2B10,UGT1A1,UGT1A3,CEL
