# Supplementary material for: Activation of HIV Transcription with Short-Course Vorinostat in HIV-Infected Patients on Suppressive Antiretroviral Therapy
Source: PLoS Pathog. 2014 Nov 13;10(11):e1004473. doi: 10.1371/journal.ppat.1004473 (PMC4231123; doi:10.1371/journal.ppat.1004473)
Supplement: Dataset S1 — Complete gene set enrichment lists. (ZIP) [file ppat.1004473.s010.zip › heatmap1-2h,8h,D1/8h-2h.xls]

	ProbeID	SYMBOL	RefSeq_ID	Entrez_Gene_ID	Protein_Product	Probe_Id	Array_Address_Id	Probe_Type	Probe_Sequence	Definition	Synonyms	BROAD.Probe.Set.ID	BROAD.Gene.Symbol	BROAD.Gene.Title	BROAD.Entrez.Gene.ID	IPA.Notes	IPA.Symbol	logFC	AveExpr	t	P.Value	adj.P.Val	B	FC
23670	3850433	HSPA1B	NM_005346.3	3304	NP_005337.1	ILMN_1660436	3850433	S	GAGGTGGACTGTTGGGACTCAAGGACTTTGCTGCTGTTTTCCTATGTCAT	"\Homo sapiens heat shock 70kDa protein 1B (HSPA1B), mRNA.\"""""	HSP70-2; HSPA1A	ILMN_1660436	HSPA1B	"\Homo sapiens heat shock 70kDa protein 1B (HSPA1B), mRNA.\"""""	3304	D	HSPA1A/HSPA1B	-1.133219943	0.013962142	-8.55281753	1.01E-12	1.01E-12	17.71934053	-2.193477554
37560	6100356	ALPL	NM_000478.3	249	NP_000469.3	ILMN_1701603	6100356	S	TCACACTCCTGGGCTCTGAACACACACGCCAGCTCCTCTCTGAAGCGACT	"\Homo sapiens alkaline phosphatase, liver/bone/kidney (ALPL), transcript variant 1, mRNA.\"""""	TNSALP; HOPS; FLJ40094; AP-TNAP; TNAP; MGC161443	ILMN_1701603	ALPL	"\Homo sapiens alkaline phosphatase, liver/bone/kidney (ALPL), transcript variant 1, mRNA.\"""""	249	 	ALPL	-0.958051304	0.105114259	-2.900022116	0.004885879	0.004885879	-2.21346889	-1.942684075
16922	2650019	FAM53C	NM_016605.1	51307	NP_057689.1	ILMN_1744508	2650019	S	GCCCTTCACTCCCACCTGCTGCCAAAGTCCCTGTGCTAATGGGATTACAA	"\Homo sapiens family with sequence similarity 53, member C (FAM53C), mRNA.\"""""	C5orf6	ILMN_1744508	FAM53C	"\Homo sapiens family with sequence similarity 53, member C (FAM53C), mRNA.\"""""	51307	 	FAM53C	-0.865557714	0.036643484	-6.397130054	1.20E-08	1.20E-08	9.326652726	-1.822043892
18990	3060022	PHF13	NM_153812.1	148479	NP_722519.1	ILMN_1761560	3060022	S	TAGGCACGACCCATCTGTGGTTCCTGGTTGGTGGCTAATGAAGTGAGGGG	"\Homo sapiens PHD finger protein 13 (PHF13), mRNA.\"""""	SPOC1; PHF5; MGC43399	ILMN_1761560	PHF13	"\Homo sapiens PHD finger protein 13 (PHF13), mRNA.\"""""	148479	 	PHF13	-0.857635833	0.017690133	-9.515344837	1.49E-14	1.49E-14	21.44592325	-1.812066415
29777	4760474	TUBA4A	NM_006000.1	7277	NP_005991.1	ILMN_1784300	4760474	S	GAGGGAGAAGAATAAAGCAGCTGCCTGGAGCCTATTCACTATGTTTATTG	"\Homo sapiens tubulin, alpha 4a (TUBA4A), mRNA.\"""""	TUBA1; H2-ALPHA; FLJ30169	ILMN_1784300	TUBA4A	"\Homo sapiens tubulin, alpha 4a (TUBA4A), mRNA.\"""""	7277	 	TUBA4A	-0.853589902	-0.053370201	-5.801868719	1.45E-07	1.45E-07	7.081513356	-1.806991728
27807	4390450	SGK1	NM_005627.2	6446	NP_005618.2	ILMN_1702487	4390450	S	AGAAAGGGTTTTTATGGACCAATGCCCCAGTTGTCAGTCAGAGCCGTTGG	"\Homo sapiens serum/glucocorticoid regulated kinase (SGK), mRNA.\"""""	SGK1	ILMN_1702487	SGK	"\Homo sapiens serum/glucocorticoid regulated kinase (SGK), mRNA.\"""""	6446	D	SGK1	0.833720321	0.104382488	4.535013971	2.13E-05	2.13E-05	2.590057363	1.782275448
43676	6960382	ING2	NM_001564.2	3622	NP_001555.1	ILMN_2085722	6960382	S	CGCTCCAAGGCCAAGCAGGAAAGGGAAGCTTCACCTGTTGAGTTTGCAAT	"\Homo sapiens inhibitor of growth family, member 2 (ING2), mRNA.\"""""	p33ING2; ING1L	ILMN_2085722	ING2	"\Homo sapiens inhibitor of growth family, member 2 (ING2), mRNA.\"""""	3622	D	ING2	-0.799413093	0.022382854	-8.172606463	5.40E-12	5.40E-12	16.23346911	-1.740392968
44860	7160025	ING2	NM_001564.2	3622	NP_001555.1	ILMN_1671265	7160025	S	CCCCGCAGGCAGCGGACCAGTGAAAGCCGTGATTTATGTCACATGGCAAA	"\Homo sapiens inhibitor of growth family, member 2 (ING2), mRNA.\"""""	p33ING2; ING1L	ILMN_1671265	ING2	"\Homo sapiens inhibitor of growth family, member 2 (ING2), mRNA.\"""""	3622	D	ING2	-0.781106587	0.018592579	-9.473772489	1.78E-14	1.78E-14	21.28643362	-1.718448466
23027	3800168	SLC2A3	NM_006931.1	6515	NP_008862.1	ILMN_1775708	3800168	S	CTTTCTGGCTCCTCAAACAGTAGGTTGGCAGTAAGGCAGGGTCCCATTTC	"\Homo sapiens solute carrier family 2 (facilitated glucose transporter), member 3 (SLC2A3), mRNA.\"""""	GLUT3; FLJ90380	ILMN_1775708	SLC2A3	"\Homo sapiens solute carrier family 2 (facilitated glucose transporter), member 3 (SLC2A3), mRNA.\"""""	6515	 	SLC2A3	-0.751023428	-0.021637982	-4.653886528	1.37E-05	1.37E-05	2.989298511	-1.682986294
38903	6270646	MYC	NM_002467.3	4609	NP_002458.2	ILMN_1680618	6270646	S	CCTGCGTGACCAGATCCCGGAGTTGGAAAACAATGAAAAGGCCCCCAAGG	"\Homo sapiens v-myc myelocytomatosis viral oncogene homolog (avian) (MYC), mRNA.\"""""	c-Myc	ILMN_1680618	MYC	"\Homo sapiens v-myc myelocytomatosis viral oncogene homolog (avian) (MYC), mRNA.\"""""	4609	D	MYC	0.734778043	0.022062304	4.367800196	3.95E-05	3.95E-05	2.038000337	1.664141423
2922	450673	SPATA2L	NM_152339.2	124044	NP_689552.2	ILMN_1691111	450673	S	ACCCCCTCCTCCCCAGAACACTCAGAGGGACGGTCAACATCAGAGCACAT	"\Homo sapiens spermatogenesis associated 2-like (SPATA2L), mRNA.\"""""	MGC26885; C16orf76; tamo	ILMN_1691111	SPATA2L	"\Homo sapiens spermatogenesis associated 2-like (SPATA2L), mRNA.\"""""	124044	 	SPATA2L	-0.728631883	-0.022874239	-3.871396277	0.000228425	0.000228425	0.471813123	-1.657066939
27759	4390273	RASSF7	NM_003475.2	8045	NP_003466.1	ILMN_1733110	4390273	S	ACAGCAAGAGCATGTGTGTGCCACTTCCCCTACCCCAACGTGAAAACCTC	"\Homo sapiens Ras association (RalGDS/AF-6) domain family (N-terminal) member 7 (RASSF7), mRNA.\"""""	C11orf13; HRC1; MGC126070; MGC126069; HRAS1	ILMN_1733110	RASSF7	"\Homo sapiens Ras association (RalGDS/AF-6) domain family (N-terminal) member 7 (RASSF7), mRNA.\"""""	8045	 	RASSF7	-0.723203119	0.000913323	-5.1095902	2.36E-06	2.36E-06	4.566936094	-1.650843225
31392	4920110	GADD45B	NM_015675.2	4616	NP_056490.2	ILMN_1718977	4920110	S	GACCACACTTTGGGACTTGGGAGCTGGGGCTGAAGTTGCTCTGTACCCAT	"\Homo sapiens growth arrest and DNA-damage-inducible, beta (GADD45B), mRNA.\"""""	MYD118; DKFZP566B133; GADD45BETA	ILMN_1718977	GADD45B	"\Homo sapiens growth arrest and DNA-damage-inducible, beta (GADD45B), mRNA.\"""""	4616	 	GADD45B	-0.718223034	0.018210725	-7.558047552	8.00E-11	8.00E-11	13.8274437	-1.645154451
44458	7050600	RARA	NM_000964.2	5914	NP_000955.1	ILMN_1659206	7050600	A	CCTGGAGCCCGTGGGTGCACCTGTTACTGTTGGGCTTTCCACTGAGATCT	"\Homo sapiens retinoic acid receptor, alpha (RARA), transcript variant 1, mRNA.\"""""	NR1B1; RAR	ILMN_1659206	RARA	"\Homo sapiens retinoic acid receptor, alpha (RARA), transcript variant 1, mRNA.\"""""	5914	D	RARA	-0.709885076	-0.001571691	-4.420976475	3.25E-05	3.25E-05	2.212314765	-1.635673816
39106	6280750	ProbeID: 6280750				ILMN_1822307	6280750	S	GGACCAGCTACAAAATCTTCAGGACCAGCTCAGAATGAAAATGCCGGGGC	"\Homo sapiens cDNA FLJ46527 fis, clone THYMU3034853\"""""		ILMN_1822307		"\Homo sapiens cDNA FLJ46527 fis, clone THYMU3034853\"""""	-999	D	IL23A	0.706961891	0.031452925	7.343610286	2.04E-10	2.04E-10	12.98928961	1.632362972
18946	2970575	CCL4L2	NM_207007.2	388372	NP_996890.1	ILMN_1716276	2970575	S	AACTTTGTGGTAGATTACTATGAGACCAGCAGCCTCTGCTCCCAGCCAGC	"\Homo sapiens chemokine (C-C motif) ligand 4-like 2 (CCL4L2), mRNA.\"""""	AT744.2; SCYA4L; CCL4L	ILMN_1716276	CCL4L2	"\Homo sapiens chemokine (C-C motif) ligand 4-like 2 (CCL4L2), mRNA.\"""""	388372	D	CCL4L1/CCL4L2	0.706762134	0.091428649	5.39129332	7.72E-07	7.72E-07	5.57506663	1.63213697
46523	7560041	CSRNP1	NM_033027.2	64651	NP_149016.1	ILMN_1703123	7560041	S	GGCCTTGCCAGCCTGTGTGCTTGTGGGAACACCTTGTACCTGAGCTTACA	"\Homo sapiens AXIN1 up-regulated 1 (AXUD1), mRNA.\"""""	FAM130B; TAIP-3; DKFZp566F164; URAX1	ILMN_1703123	AXUD1	"\Homo sapiens AXIN1 up-regulated 1 (AXUD1), mRNA.\"""""	64651	 	CSRNP1	-0.705351467	0.03738916	-5.662186343	2.57E-07	2.57E-07	6.564543433	-1.630541847
19781	3170091	GIMAP7	NM_153236.3	168537	NP_694968.1	ILMN_1776678	3170091	S	GATGTGGGCCTAAAAAGCATCGTCAAGGAGTGCGGGAACCGCTGCTGTGC	"\Homo sapiens GTPase, IMAP family member 7 (GIMAP7), mRNA.\"""""	MGC27027; hIAN7; IAN7	ILMN_1776678	GIMAP7	"\Homo sapiens GTPase, IMAP family member 7 (GIMAP7), mRNA.\"""""	168537	D	GIMAP7	0.701398562	0.060602497	2.944917988	0.004293331	0.004293331	-2.102085773	1.626080367
3690	540747	ProbeID: 540747				ILMN_1821176	540747	S	GCAGACCTCCTTAGAGACCTCCAGGCAGACCTCCTTACTGTCTTCAGGTG	"\601441142F1 NIH_MGC_72 Homo sapiens cDNA clone IMAGE:3915971 5, mRNA sequence\"""""		ILMN_1821176		"\601441142F1 NIH_MGC_72 Homo sapiens cDNA clone IMAGE:3915971 5, mRNA sequence\"""""	-999	D	RNF125	0.697034065	0.041071738	6.50698991	7.53E-09	7.53E-09	9.747126346	1.621168518
7507	1190040	GIMAP8	NM_175571.2	155038	NP_783161.1	ILMN_1747305	1190040	S	GGTGGCAGGAGGGTGAAGATTGAAAAGCTGCCTATTGCGTGTTATGCTGG	"\Homo sapiens GTPase, IMAP family member 8 (GIMAP8), mRNA.\"""""	hIAN6; MGC129545; IANT; DKFZp667I133	ILMN_1747305	GIMAP8	"\Homo sapiens GTPase, IMAP family member 8 (GIMAP8), mRNA.\"""""	155038	 	GIMAP8	0.69547634	-0.026762388	6.82841412	1.90E-09	1.90E-09	10.98558198	1.619419035
8848	1410209	SGK1	NM_005627.3	6446	NP_005618.2	ILMN_3229324	1410209	A	CGGACGCTGTTCTAAAAAAGGTCTCCTGCAGATCTGTCTGGGCTGTGATG	"\Homo sapiens serum/glucocorticoid regulated kinase 1 (SGK1), transcript variant 1, mRNA.\"""""	SGK	ILMN_3229324	SGK1	"\Homo sapiens serum/glucocorticoid regulated kinase 1 (SGK1), transcript variant 1, mRNA.\"""""	6446	D	SGK1	0.693761905	0.096277633	4.70428944	1.13E-05	1.13E-05	3.160205387	1.617495732
20117	3180681	NCF1C	NR_003187.1	654817		ILMN_2112988	3180681	S	CAGGCTACTTTCCGTCCATGTACCTGCAAAAGTCGGGGCAAGACGTGTCC	"\Homo sapiens neutrophil cytosolic factor 1C pseudogene (NCF1C), non-coding RNA.\"""""	SH3PXD1C	ILMN_2112988	NCF1C	"\Homo sapiens neutrophil cytosolic factor 1C pseudogene (NCF1C), non-coding RNA.\"""""	654817	 	NCF1C	-0.683146836	0.104295894	-3.581299779	0.000602671	0.000602671	-0.387093679	-1.605638189
44180	7040176	C20orf24	NM_018840.2	55969	NP_061328.1	ILMN_2283388	7040176	I	GTGGCACGTGGGAGCTCACGAAGGAAGGGTTTATGACCTCTTTTGCCTTG	"\Homo sapiens chromosome 20 open reading frame 24 (C20orf24), transcript variant 1, mRNA.\"""""	PNAS-11; RIP5	ILMN_2283388	C20ORF24	"\Homo sapiens chromosome 20 open reading frame 24 (C20orf24), transcript variant 1, mRNA.\"""""	55969	D	C20orf24	-0.677591673	0.110200445	-4.000283582	0.000146414	0.000146414	0.867312269	-1.599467494
24058	3890523	IL7R	XM_937367.1	3575	XP_942460.1	ILMN_1691341	3890523	I	GCTGATTTCCTACCAGCCTTTGCCTCTTCCTTCAATGTGGTTTCCATGGG	"\PREDICTED: Homo sapiens interleukin 7 receptor (IL7R), mRNA.\"""""		ILMN_1691341	IL7R	"\PREDICTED: Homo sapiens interleukin 7 receptor (IL7R), mRNA.\"""""	3575	D	IL7R	0.675784948	-0.168584293	2.466513441	0.015913841	0.015913841	-3.21751425	1.597465693
1111	110719	SLC16A3	NM_004207.2	9123	NP_004198.1	ILMN_2364022	110719	A	CACCCCTGGAAGATGGAAATAAACCTGCGTGTGGGTGGAGTGTTAGGACC	"\Homo sapiens solute carrier family 16, member 3 (monocarboxylic acid transporter 4) (SLC16A3), transcript variant 2, mRNA.\"""""	MCT3; MGC138472; MGC138474; MCT4	ILMN_2364022	SLC16A3	"\Homo sapiens solute carrier family 16, member 3 (monocarboxylic acid transporter 4) (SLC16A3), transcript variant 2, mRNA.\"""""	9123	 	SLC16A3	-0.675540638	0.013764075	-4.314494359	4.79E-05	4.79E-05	1.864462496	-1.597195196
37085	6020630	MMP25	NM_022468.4	64386	NP_071913.1	ILMN_1717207	6020630	A	GCGAGGGGTTGCCCCAGTTGCTCATACAAACAGATCAGCATGAGGACAGA	"\Homo sapiens matrix metallopeptidase 25 (MMP25), mRNA.\"""""	MMPL1; MMP20; MT6-MMP; MT-MMP6	ILMN_1717207	MMP25	"\Homo sapiens matrix metallopeptidase 25 (MMP25), mRNA.\"""""	64386	D	MMP25	-0.675005379	0.147956561	-2.69123204	0.008763463	0.008763463	-2.713528527	-1.596602726
45513	7320372	EOMES	NM_005442.2	8320	NP_005433.2	ILMN_1760509	7320372	S	GTCCAGGATTGCCTCACTTGAGACTTGCTAGGCCTCTGCTGTGTGCTGGG	"\Homo sapiens eomesodermin homolog (Xenopus laevis) (EOMES), mRNA.\"""""	TBR2	ILMN_1760509	EOMES	"\Homo sapiens eomesodermin homolog (Xenopus laevis) (EOMES), mRNA.\"""""	8320	 	EOMES	0.671599691	-0.00684248	4.798066932	7.90E-06	7.90E-06	3.48066998	1.592838162
38898	6270619	ZNF689	NM_138447.1	115509	NP_612456.1	ILMN_1759008	6270619	S	CCACTACACCTTCTGGGGCTGGACTTGTTTCAGCAGCTTTGGTTGCACTG	"\Homo sapiens zinc finger protein 689 (ZNF689), mRNA.\"""""	FLJ90415; DKFZp762C173; TIPUH1	ILMN_1759008	ZNF689	"\Homo sapiens zinc finger protein 689 (ZNF689), mRNA.\"""""	115509	 	ZNF689	0.667384261	-0.038863974	6.962003242	1.07E-09	1.07E-09	11.50331658	1.588190819
13683	2140288	PLBD1	NM_024829.4	79887	NP_079105.3	ILMN_1707286	2140288	S	CAGTACACATCCTATGCCATAAGTGGTCCCACAGTACAAGGTGGCCTCCC	"\Homo sapiens hypothetical protein FLJ22662 (FLJ22662), mRNA.\"""""		ILMN_1707286	FLJ22662	"\Homo sapiens hypothetical protein FLJ22662 (FLJ22662), mRNA.\"""""	79887	 	PLBD1	-0.659848549	0.027740833	-3.137929874	0.002427674	0.002427674	-1.608250868	-1.579916759
32526	5260288	DUSP6	NM_022652.2	1848	NP_073143.2	ILMN_2396020	5260288	A	GTTGTCGCAAAGGGGATAATCTGGGAAAGACACCAAATCATGGGCTCACT	"\Homo sapiens dual specificity phosphatase 6 (DUSP6), transcript variant 2, mRNA.\"""""	MKP3; PYST1	ILMN_2396020	DUSP6	"\Homo sapiens dual specificity phosphatase 6 (DUSP6), transcript variant 2, mRNA.\"""""	1848	D	DUSP6	0.657252125	0.02801747	4.137451803	9.04E-05	9.04E-05	1.297044197	1.577075933
39451	6330615	GIMAP6	NM_001007224.1	474344	NP_001007225.1	ILMN_2329429	6330615	A	GCCATCCCCCATCTTCCCTAGACACAGCAGACATCTGAGAAAGCTTCAGC	"\Homo sapiens GTPase, IMAP family member 6 (GIMAP6), transcript variant 3, mRNA.\"""""	IAN6; hIAN2; FLJ22690; DKFZp686A01175	ILMN_2329429	GIMAP6	"\Homo sapiens GTPase, IMAP family member 6 (GIMAP6), transcript variant 3, mRNA.\"""""	474344	D	GIMAP6	0.654201042	0.072200602	6.795516792	2.19E-09	2.19E-09	10.85833026	1.57374418
9427	1450349	ProbeID: 1450349	XM_926814.1	653158	XP_931907.1	ILMN_1659490	1450349	I	GCTACTCAGGTGGCGGAGGTGAGAGGATTGCCCGAACCCAGGAGTCAAAA	"\PREDICTED: Homo sapiens similar to hypothetical protein MGC40405, transcript variant 1 (LOC653158), mRNA.\"""""		ILMN_1659490	LOC653158	"\PREDICTED: Homo sapiens similar to hypothetical protein MGC40405, transcript variant 1 (LOC653158), mRNA.\"""""	653158	D	LOC728153	-0.651165624	-0.08857334	-3.162041388	0.002257165	0.002257165	-1.544888851	-1.570436516
16803	2640301	TNF	NM_000594.2	7124	NP_000585.2	ILMN_1728106	2640301	S	CCGTGAAAACGGAGCTGAACAATAGGCTGTTCCCATGTAGCCCCCTGGCC	"\Homo sapiens tumor necrosis factor (TNF superfamily, member 2) (TNF), mRNA.\"""""	TNFSF2; DIF; TNF-alpha; TNFA	ILMN_1728106	TNF	"\Homo sapiens tumor necrosis factor (TNF superfamily, member 2) (TNF), mRNA.\"""""	7124	 	TNF	-0.650888398	0.102909627	-8.558159644	9.91E-13	9.91E-13	17.74018025	-1.570134772
12755	2030324	SGK1	NM_005627.3	6446	NP_005618.2	ILMN_3305938	2030324	M	CCTTGTGGATATGCTGTGTGAACCGTCGTGTGAGTGTGGTATGCCTGATC	"\Homo sapiens serum/glucocorticoid regulated kinase 1 (SGK1), transcript variant 1, mRNA.\"""""	SGK	ILMN_3305938	SGK1	"\Homo sapiens serum/glucocorticoid regulated kinase 1 (SGK1), transcript variant 1, mRNA.\"""""	6446	D	SGK1	0.649779782	0.038235492	3.51854324	0.000739043	0.000739043	-0.566903584	1.568928691
34843	5670465	ADM	NM_001124.1	133	NP_001115.1	ILMN_1708934	5670465	S	GTCTCAGCGAGGTGTAAAGTTGTTCGCCGCGTGGAATGTGAGTGTGTTTG	"\Homo sapiens adrenomedullin (ADM), mRNA.\"""""	AM	ILMN_1708934	ADM	"\Homo sapiens adrenomedullin (ADM), mRNA.\"""""	133	 	ADM	-0.646086777	0.011576784	-3.138548723	0.002423151	0.002423151	-1.606629171	-1.56491769
133	10487	SLC25A25	NM_052901.2	114789	NP_443133.2	ILMN_1791728	10487	A	CTGCCCTTGCTTAACAATGCCGGCCAACTGGCGACCTCACGGTTGCACTT	"\Homo sapiens solute carrier family 25 (mitochondrial carrier; phosphate carrier), member 25 (SLC25A25), nuclear gene encoding mitochondrial protein, transcript variant 1, mRNA.\"""""	MGC105138; KIAA1896; SCAMC-2; RP11-395P17.4; MCSC; MGC119517; MGC119514; MGC119516; MGC119515; PCSCL	ILMN_1791728	SLC25A25	"\Homo sapiens solute carrier family 25 (mitochondrial carrier; phosphate carrier), member 25 (SLC25A25), nuclear gene encoding mitochondrial protein, transcript variant 1, mRNA.\"""""	114789	D	SLC25A25	-0.64557273	0.070868097	-6.726897778	2.94E-09	2.94E-09	10.59324023	-1.564360192
41394	6560201	ProbeID: 6560201	XM_001133190.1	728835	XP_001133190.1	ILMN_3235832	6560201	S	GTCTGCGCTGACCCCAGTGAGTCCTGGGTCCAGGAGTACGTGTATGACCT	"\PREDICTED: Homo sapiens similar to cytokine, transcript variant 3 (LOC728835), mRNA.\"""""		ILMN_3235832	LOC728835	"\PREDICTED: Homo sapiens similar to cytokine, transcript variant 3 (LOC728835), mRNA.\"""""	728835	 		0.636930414	0.044456798	5.82021687	1.35E-07	1.35E-07	7.149734631	1.555017066
17684	2750040	ZNF526	NM_133444.1	116115	NP_597701.1	ILMN_1756631	2750040	S	GGAGGCTGAGGCGGAGGCAGGATTGCTTGATATGAGGGAGATTGAGGCTG	"\Homo sapiens zinc finger protein 526 (ZNF526), mRNA.\"""""	KIAA1951; MGC4267; DKFZp762O059	ILMN_1756631	ZNF526	"\Homo sapiens zinc finger protein 526 (ZNF526), mRNA.\"""""	116115	 	ZNF526	-0.633660704	-0.065780918	-5.306779305	1.08E-06	1.08E-06	5.27024656	-1.551496782
145	10551	C14orf102	NM_017970.2	55051	NP_060440.2	ILMN_1740165	10551	I	GAAGCAGCTCCAGCCCATGTTTCTGAAGGGTTACCGCTGACAAGGAGTCA	"\Homo sapiens chromosome 14 open reading frame 102 (C14orf102), transcript variant 1, mRNA.\"""""	FLJ14051; FLJ10008	ILMN_1740165	C14ORF102	"\Homo sapiens chromosome 14 open reading frame 102 (C14orf102), transcript variant 1, mRNA.\"""""	55051	D	C14orf102	0.630193814	0.028716463	6.752981603	2.63E-09	2.63E-09	10.69395233	1.54777291
23264	3830349	IL7R	NM_002185.2	3575	NP_002176.2	ILMN_2342579	3830349	A	CTGACATTGAACCCAGTTGCTCAGGGTCAGCCCATTCTTACTTCCCTGGG	"\Homo sapiens interleukin 7 receptor (IL7R), mRNA.\"""""	CDW127; CD127; IL-7R-alpha	ILMN_2342579	IL7R	"\Homo sapiens interleukin 7 receptor (IL7R), mRNA.\"""""	3575	D	IL7R	0.627783098	-0.028773123	3.934790695	0.000183729	0.000183729	0.665315915	1.54518877
38348	6200630	RBM22	NM_018047.1	55696	NP_060517.1	ILMN_1760256	6200630	S	TCACCTTCGTGTGTCTTCAGTGTCTCATTGTCATCCCTGCTTCTGTTTGG	"\Homo sapiens RNA binding motif protein 22 (RBM22), mRNA.\"""""	FLJ10290; ZC3H16	ILMN_1760256	RBM22	"\Homo sapiens RNA binding motif protein 22 (RBM22), mRNA.\"""""	55696	 	RBM22	0.61908541	-0.010272136	6.098461363	4.23E-08	4.23E-08	8.192456442	1.535901195
5260	780465	SLC11A1	NM_000578.3	6556	NP_000569.3	ILMN_1741165	780465	A	GGGACCTGCTGTTTCCTAGCGCAGCCATGTGATTACCCTCTGGGTCTCAG	"\Homo sapiens solute carrier family 11 (proton-coupled divalent metal ion transporters), member 1 (SLC11A1), mRNA.\"""""	NRAMP1; NRAMP; LSH	ILMN_1741165	SLC11A1	"\Homo sapiens solute carrier family 11 (proton-coupled divalent metal ion transporters), member 1 (SLC11A1), mRNA.\"""""	6556	D	SLC11A1	-0.617032107	0.028656658	-3.711503065	0.000392045	0.000392045	-0.007118025	-1.533716792
4616	670136	FLJ38717	NM_001004322.1	401261	NP_001004322.1	ILMN_1771320	670136	S	TTGCAGGGGCCCGAGACCCCACCATTGCACTCCAGTCCGGGAAACAAGAA	"\Homo sapiens FLJ38717 protein (FLJ38717), mRNA.\"""""	FLJ40915	ILMN_1771320	FLJ38717	"\Homo sapiens FLJ38717 protein (FLJ38717), mRNA.\"""""	401261	 	FLJ38717	0.616638518	-0.032413908	3.44402259	0.000938942	0.000938942	-0.777526294	1.533298428
32184	5130414	C9orf23	NM_148178.1	138716	NP_680544.1	ILMN_1683175	5130414	A	TGAGCCAGCCTGTTCTCCGGGCCTGAATGTCTGGGGTGCTTGTGCCTTTT	"\Homo sapiens chromosome 9 open reading frame 23 (C9orf23), transcript variant 1, mRNA.\"""""	MGC29635; bA296L22.5	ILMN_1683175	C9ORF23	"\Homo sapiens chromosome 9 open reading frame 23 (C9orf23), transcript variant 1, mRNA.\"""""	138716	D	C9orf23	0.616495762	-0.00455535	6.97624058	1.00E-09	1.00E-09	11.55858202	1.533146714
11851	1850468	CCDC56	NM_001040431.1	28958	NP_001035521.1	ILMN_2064898	1850468	S	CCCCTTCACCTTCCAGGGACGCAGTTGTTACGAGGTTAGACGTGGCAGCT	"\Homo sapiens coiled-coil domain containing 56 (CCDC56), mRNA.\"""""	HSPC009	ILMN_2064898	CCDC56	"\Homo sapiens coiled-coil domain containing 56 (CCDC56), mRNA.\"""""	28958	D	CCDC56	0.608004441	0.004852462	6.636437647	4.33E-09	4.33E-09	10.24452004	1.524149522
33918	5420564	NFIL3	NM_005384.2	4783	NP_005375.2	ILMN_1707312	5420564	S	CACTCAAGAGACTTATAGCCACACAACCAATCTCTGCTTCAGACTCTGGG	"\Homo sapiens nuclear factor, interleukin 3 regulated (NFIL3), mRNA.\"""""	IL3BP1; NF-IL3A; E4BP4; NFIL3A	ILMN_1707312	NFIL3	"\Homo sapiens nuclear factor, interleukin 3 regulated (NFIL3), mRNA.\"""""	4783	 	NFIL3	-0.60661787	0.031381085	-5.111971562	2.34E-06	2.34E-06	4.57536055	-1.522685369
42871	6840064	BICD2	NM_001003800.1	23299	NP_001003800.1	ILMN_2380418	6840064	A	GCTGAGTGAGGTTAGTGGGAGTGGTCAAATTGGTACTCTTGGAGGAAGAA	"\Homo sapiens bicaudal D homolog 2 (Drosophila) (BICD2), transcript variant 1, mRNA.\"""""	bA526D8.1; KIAA0699	ILMN_2380418	BICD2	"\Homo sapiens bicaudal D homolog 2 (Drosophila) (BICD2), transcript variant 1, mRNA.\"""""	23299	D	BICD2	-0.604223513	-0.048293029	-3.599877265	0.000567122	0.000567122	-0.333444732	-1.520160353
30216	4810768	S1PR1	NM_001400.4	1901	NP_001391.2	ILMN_3235853	4810768	S	GCCAGGATCCTTGGTGTCCTAGGAGAAACAGACAAGCAAAACAAAGTGAA	"\Homo sapiens sphingosine-1-phosphate receptor 1 (S1PR1), mRNA.\"""""		ILMN_3235853	S1PR1	"\Homo sapiens sphingosine-1-phosphate receptor 1 (S1PR1), mRNA.\"""""	1901	D	S1PR1	0.60394047	0.001625272	3.514166606	0.000749571	0.000749571	-0.579360975	1.51986214
24606	3990546	PLEKHO2	NM_025201.3	80301	NP_079477.2	ILMN_1689968	3990546	S	GCTATTAATTTCCATCCTTTAGCAGGCTGGGCCCTAGGCAGGAAGCTGGC	"\Homo sapiens pleckstrin homology domain containing, family O member 2 (PLEKHO2), mRNA.\"""""	pp9099; PP1628; DKFZp761K2312; FLJ38884	ILMN_1689968	PLEKHO2	"\Homo sapiens pleckstrin homology domain containing, family O member 2 (PLEKHO2), mRNA.\"""""	80301	 	PLEKHO2	-0.603180893	0.005476123	-3.943772639	0.000178119	0.000178119	0.692893921	-1.519062146
10062	1510673	ProbeID: 1510673	XR_017532.2	644132		ILMN_3237368	1510673	S	AGGGGCTGTGCACTCAGGCCTGACCCGTTGCACTGAACAAGACCAAATCT	"\PREDICTED: Homo sapiens misc_RNA (LOC644132), miscRNA.\"""""		ILMN_3237368	LOC644132	"\PREDICTED: Homo sapiens misc_RNA (LOC644132), miscRNA.\"""""	644132	 		-0.600251594	0.024443524	-8.511726671	1.22E-12	1.22E-12	17.55900289	-1.515980918
20170	3190148	DDIT4	NM_019058.2	54541	NP_061931.1	ILMN_1661599	3190148	S	GCTGCGTTTAAGCCTTCCCCCATCGTGTACTGCAGAGTTGAGCTGGCAGG	"\Homo sapiens DNA-damage-inducible transcript 4 (DDIT4), mRNA.\"""""	RTP801; Dig2; REDD1; FLJ20500; RP11-442H21.1; REDD-1	ILMN_1661599	DDIT4	"\Homo sapiens DNA-damage-inducible transcript 4 (DDIT4), mRNA.\"""""	54541	 	DDIT4	-0.596305608	-0.021116688	-3.991435356	0.000150993	0.000150993	0.839899825	-1.511840149
44853	7160008	LOC728499	XM_001127568.1	728499	XP_001127568.1	ILMN_1718934	7160008	A	TGTGGTGGTTTCCTTTTGTCTCCTTTATTACATGGGACTCTGACATGTGC	"\PREDICTED: Homo sapiens similar to Nuclear envelope pore membrane protein POM 121 (Pore membrane protein of 121 kDa) (P145) (LOC728499), mRNA.\"""""		ILMN_1718934	LOC728499	"\PREDICTED: Homo sapiens similar to Nuclear envelope pore membrane protein POM 121 (Pore membrane protein of 121 kDa) (P145) (LOC728499), mRNA.\"""""	728499	 		0.595117235	0.087154213	3.616845514	0.000536401	0.000536401	-0.284276724	1.510595333
6168	990328	MS4A7	NM_206938.1	58475	NP_996821.1	ILMN_2331082	990328	A	CAGTGCTCATTTTGAGATACCCTGCTATCGATGGTCGCTACAAACCAGGA	"\Homo sapiens membrane-spanning 4-domains, subfamily A, member 7 (MS4A7), transcript variant 2, mRNA.\"""""	CFFM4; MGC22368; MS4A8; 4SPAN2; CD20L4	ILMN_2331082	MS4A7	"\Homo sapiens membrane-spanning 4-domains, subfamily A, member 7 (MS4A7), transcript variant 2, mRNA.\"""""	58475	D	MS4A7	0.593596399	0.084438586	3.021922615	0.003429324	0.003429324	-1.907949659	1.509003758
26890	4230626	PRKCD	NM_006254.3	5580	NP_006245.2	ILMN_1801105	4230626	A	TTGGCTGCCGTCTGGCCGGGCTCTCATGGTACTTCCTCTGTGAACTGTGT	"\Homo sapiens protein kinase C, delta (PRKCD), transcript variant 1, mRNA.\"""""	MAY1; MGC49908; nPKC-delta	ILMN_1801105	PRKCD	"\Homo sapiens protein kinase C, delta (PRKCD), transcript variant 1, mRNA.\"""""	5580	D	PRKCD	-0.590843243	0.043217529	-4.706962305	1.12E-05	1.12E-05	3.169294959	-1.506126808
20013	3180273	PDXP	NM_020315.4	57026	NP_064711.1	ILMN_1736441	3180273	S	GGGGCTTTCGTGTCCCCCTGTGCGGTCAGTGTTTTCAGTACCACCTCTCT	"\Homo sapiens pyridoxal (pyridoxine, vitamin B6) phosphatase (PDXP), mRNA.\"""""	CIN; FLJ32703; PLP; dJ37E16.5	ILMN_1736441	PDXP	"\Homo sapiens pyridoxal (pyridoxine, vitamin B6) phosphatase (PDXP), mRNA.\"""""	57026	 	PDXP	-0.589863963	0.001449791	-6.716511787	3.08E-09	3.08E-09	10.55315834	-1.505104819
13434	2120053	CYP1B1	NM_000104.2	1545	NP_000095.1	ILMN_1693338	2120053	S	GCTTTCATGTCCCAGAACTTAGCCTTTACCTGTGAAGTGTTACTACAGCC	"\Homo sapiens cytochrome P450, family 1, subfamily B, polypeptide 1 (CYP1B1), mRNA.\"""""	GLC3A; CP1B	ILMN_1693338	CYP1B1	"\Homo sapiens cytochrome P450, family 1, subfamily B, polypeptide 1 (CYP1B1), mRNA.\"""""	1545	 	CYP1B1	0.583211525	0.045698497	4.886116611	5.64E-06	5.64E-06	3.784404147	1.498180579
5937	940152	MKNK2	NM_017572.2	2872	NP_060042.2	ILMN_2347068	940152	A	GGTCAGAACCGTTACTGTGAATGAGTGAAGATCCTGGAGGACCCTGGGCC	"\Homo sapiens MAP kinase interacting serine/threonine kinase 2 (MKNK2), transcript variant 1, mRNA.\"""""	GPRK7; MNK2	ILMN_2347068	MKNK2	"\Homo sapiens MAP kinase interacting serine/threonine kinase 2 (MKNK2), transcript variant 1, mRNA.\"""""	2872	D	MKNK2	-0.581607404	-0.013463636	-3.740609351	0.000355679	0.000355679	0.079071316	-1.49651569
40057	6400025	C16orf61	NM_020188.2	56942	NP_064573.1	ILMN_1783333	6400025	S	GGGCAGGGCGTTTAGTACTGTCTCCCCTTTACCAGCAAACCTGACTTCAC	"\Homo sapiens chromosome 16 open reading frame 61 (C16orf61), mRNA.\"""""	DC13; 2310061C15Rik	ILMN_1783333	C16ORF61	"\Homo sapiens chromosome 16 open reading frame 61 (C16orf61), mRNA.\"""""	56942	 	C16orf61	-0.577430953	0.001540714	-3.426975534	0.000991363	0.000991363	-0.825259211	-1.492189697
29789	4760537	C20orf24	NM_199483.1	55969	NP_955777.1	ILMN_1679195	4760537	A	CCCGTGTTTCCTGGACCGCGAATCAGTGTGTTGGGCATCAGTGTTTTCTG	"\Homo sapiens chromosome 20 open reading frame 24 (C20orf24), transcript variant 2, mRNA.\"""""	PNAS-11; RIP5	ILMN_1679195	C20ORF24	"\Homo sapiens chromosome 20 open reading frame 24 (C20orf24), transcript variant 2, mRNA.\"""""	55969	D	C20orf24	-0.577084003	0.092415328	-3.291120336	0.00151946	0.00151946	-1.199564209	-1.491830888
5277	780528	CKS2	NM_001827.1	1164	NP_001818.1	ILMN_2072296	780528	S	CCAACAGAGTCTAGGCTGGGTTCATTACATGATTCATGAGCCAGAACCAC	"\Homo sapiens CDC28 protein kinase regulatory subunit 2 (CKS2), mRNA.\"""""	CKSHS2	ILMN_2072296	CKS2	"\Homo sapiens CDC28 protein kinase regulatory subunit 2 (CKS2), mRNA.\"""""	1164	D	CKS2	-0.577037349	0.03560595	-6.177971241	3.03E-08	3.03E-08	8.493011136	-1.491782646
3799	580411	LAX1	NM_017773.2	54900	NP_060243.2	ILMN_1769782	580411	S	GGCTGCAAAGGGAATAGGCTGATGGAGCTGTTCTGTATGGTACTGTGTGG	"\Homo sapiens lymphocyte transmembrane adaptor 1 (LAX1), mRNA.\"""""	LAX; FLJ20340	ILMN_1769782	LAX1	"\Homo sapiens lymphocyte transmembrane adaptor 1 (LAX1), mRNA.\"""""	54900	 	LAX1	0.574759341	0.004755818	6.163238264	3.22E-08	3.22E-08	8.437238878	1.489428988
43458	6940242	BRPF1	NM_004634.2	7862	NP_004625.2	ILMN_2365549	6940242	A	TATTCTCATTTGTAACTGCGTTTCCGGGTCGCGCCAGAGTCATTTGGTAC	"\Homo sapiens bromodomain and PHD finger containing, 1 (BRPF1), transcript variant 2, mRNA.\"""""	BR140	ILMN_2365549	BRPF1	"\Homo sapiens bromodomain and PHD finger containing, 1 (BRPF1), transcript variant 2, mRNA.\"""""	7862	D	BRPF1	-0.572376265	-0.018570471	-6.760900988	2.54E-09	2.54E-09	10.72454341	-1.486970746
16291	2570477	BTN2A1	NM_007049.2	11120	NP_008980.1	ILMN_2364852	2570477	A	GGGGACACCAGTGGCTTCAAACTTCCTGGTTTCATGATATCTTGAGACGC	"\Homo sapiens butyrophilin, subfamily 2, member A1 (BTN2A1), transcript variant 1, mRNA.\"""""	BK14H9.1; BTF1; FLJ36567; DJ3E1.1; BT2.1	ILMN_2364852	BTN2A1	"\Homo sapiens butyrophilin, subfamily 2, member A1 (BTN2A1), transcript variant 1, mRNA.\"""""	11120	D	BTN2A1	0.57164439	0.079879135	4.185878004	7.61E-05	7.61E-05	1.450852008	1.486216601
14990	2360392	SLC25A28	NM_031212.3	81894	NP_112489.3	ILMN_1790472	2360392	S	GCAGCAAAGCACACCACAGCACCTTTGATAACCTCTCTCCATCCTGGGCC	"\Homo sapiens solute carrier family 25, member 28 (SLC25A28), mRNA.\"""""	MRS4L; MFRN2; DKFZp547C109; NPD016; MRS3/4	ILMN_1790472	SLC25A28	"\Homo sapiens solute carrier family 25, member 28 (SLC25A28), mRNA.\"""""	81894	 	SLC25A28	-0.569762792	0.043304332	-6.586382037	5.37E-09	5.37E-09	10.05194849	-1.484279505
5968	940291	MIDN	NM_177401.4	90007	NP_796375.3	ILMN_1746408	940291	S	GAACCGGCTCGCCACCCTCTGCCCGGTAAGGGCTGCCCAAGAAAGCATTA	"\Homo sapiens midnolin (MIDN), mRNA.\"""""	DKFZp547M072	ILMN_1746408	MIDN	"\Homo sapiens midnolin (MIDN), mRNA.\"""""	90007	 	MIDN	-0.56682928	0.026305008	-3.385766274	0.001129725	0.001129725	-0.939949481	-1.481264503
17564	2710292	H2AFZ	NM_002106.3	3015	NP_002097.1	ILMN_1707858	2710292	S	ACTCTAACAGCTGTCCAGTGTTGGTGATTCCAGTGGACTGTATCTCTGTG	"\Homo sapiens H2A histone family, member Z (H2AFZ), mRNA.\"""""	H2A/z; H2AZ; H2A.z; MGC117173	ILMN_1707858	H2AFZ	"\Homo sapiens H2A histone family, member Z (H2AFZ), mRNA.\"""""	3015	 	H2AFZ	-0.564446013	0.0446623	-2.867424015	0.005362444	0.005362444	-2.293499	-1.478819541
34891	5670674	MME	NM_000902.3	4311	NP_000893.2	ILMN_1678170	5670674	A	GAGTCTGCCTCCATGCTGCAGTGTTCGAGTGGATTGTAGGTGCAAGATGG	"\Homo sapiens membrane metallo-endopeptidase (MME), transcript variant 1, mRNA.\"""""	MGC126681; NEP; CD10; MGC126707; DKFZp686O16152; CALLA	ILMN_1678170	MME	"\Homo sapiens membrane metallo-endopeptidase (MME), transcript variant 1, mRNA.\"""""	4311	D	MME	-0.562673242	0.018672043	-2.475433216	0.015551554	0.015551554	-3.198207129	-1.477003497
16185	2570079	STAT1	NM_139266.1	6772	NP_644671.1	ILMN_1691364	2570079	I	CGCCATCACAGCTGAACTTGTTGAGATCCCCGTGTTACTGCCTATCAGCA	"\Homo sapiens signal transducer and activator of transcription 1, 91kDa (STAT1), transcript variant beta, mRNA.\"""""	ISGF-3; STAT91; DKFZp686B04100	ILMN_1691364	STAT1	"\Homo sapiens signal transducer and activator of transcription 1, 91kDa (STAT1), transcript variant beta, mRNA.\"""""	6772	D	STAT1	-0.562394344	0.08649715	-3.24457061	0.00175455	0.00175455	-1.325276478	-1.476717994
10740	1690326	PGRMC2	NM_006320.1	10424	NP_006311.1	ILMN_2195236	1690326	S	GTGAGGCCTTGGAAGGGACTCTTTCTGCAGATACTGTAAATACAAGTACC	"\Homo sapiens progesterone receptor membrane component 2 (PGRMC2), mRNA.\"""""	DG6; PMBP	ILMN_2195236	PGRMC2	"\Homo sapiens progesterone receptor membrane component 2 (PGRMC2), mRNA.\"""""	10424	 	PGRMC2	-0.561964058	0.057702714	-6.444449728	9.83E-09	9.83E-09	9.507565556	-1.476277627
31686	5050553	MKNK2	NM_199054.2	2872	NP_951009.1	ILMN_1654060	5050553	I	TCTGCCTGGCCCTGCTGCCCCTCCTGAATCTCGTATGATGGTCACAGTCC	"\Homo sapiens MAP kinase interacting serine/threonine kinase 2 (MKNK2), transcript variant 2, mRNA.\"""""	GPRK7; MNK2	ILMN_1654060	MKNK2	"\Homo sapiens MAP kinase interacting serine/threonine kinase 2 (MKNK2), transcript variant 2, mRNA.\"""""	2872	D	MKNK2	-0.554140746	-0.064005756	-4.278001823	5.47E-05	5.47E-05	1.746366839	-1.468293873
42115	6650035	LOC338758	XM_931359.2	338758	XP_936452.1	ILMN_1795835	6650035	A	AACTTGCGGTATTTCGATGCTCAAAGGTAACCGGCGGCTCTGCTCCAACC	"\PREDICTED: Homo sapiens hypothetical protein LOC338758 (LOC338758), mRNA.\"""""		ILMN_1795835	LOC338758	"\PREDICTED: Homo sapiens hypothetical protein LOC338758 (LOC338758), mRNA.\"""""	338758	 	LOC338758	0.554072527	2.04E-05	3.491224914	0.000807122	0.000807122	-0.644483221	1.468224444
38670	6250382	ANAPC13	NM_015391.2	25847	NP_056206.1	ILMN_1793894	6250382	S	AGCCTTTTCTCAAAGCCCTTTCAGTTACAACCACCCCACTATGGAATCAG	"\Homo sapiens anaphase promoting complex subunit 13 (ANAPC13), mRNA.\"""""	SWM1; APC13; DKFZP566D193m; DKFZP566D193	ILMN_1793894	ANAPC13	"\Homo sapiens anaphase promoting complex subunit 13 (ANAPC13), mRNA.\"""""	25847	 	ANAPC13	0.549041347	0.036750773	3.655858456	0.000471655	0.000471655	-0.170633403	1.463113152
23228	3830192	ZNF791	NM_153358.1	163049	NP_699189.1	ILMN_1758105	3830192	S	CCACATAATCATGTTTCAGTCAGCAATGGGCCATATAGGTTGGTAGCCCC	"\Homo sapiens zinc finger protein 791 (ZNF791), mRNA.\"""""	MGC126179; FLJ90396; MGC126180	ILMN_1758105	ZNF791	"\Homo sapiens zinc finger protein 791 (ZNF791), mRNA.\"""""	163049	 	ZNF791	-0.548705741	-0.054367671	-5.193886819	1.69E-06	1.69E-06	4.866196631	-1.462772836
40040	6380717	HSPA1A	NM_005345.4	3303	NP_005336.2	ILMN_1789074	6380717	S	GGAGCTTCAAGACTTTGCATTTCCTAGTATTTCTGTTTGTCAGTTCTCAA	"\Homo sapiens heat shock 70kDa protein 1A (HSPA1A), mRNA.\"""""	HSPA1; HSP70-1; HSPA1B; HSP72	ILMN_1789074	HSPA1A	"\Homo sapiens heat shock 70kDa protein 1A (HSPA1A), mRNA.\"""""	3303	D	HSPA1A/HSPA1B	-0.548231123	-0.012265199	-2.673930409	0.009186428	0.009186428	-2.753613749	-1.462291692
28774	4590228	GLRX	NM_002064.1	2745	NP_002055.1	ILMN_1737308	4590228	S	AGTTGGTCTTGGTGTCATATGGATCAGAGGCACAAGTGCAGAGGCTGTGG	"\Homo sapiens glutaredoxin (thioltransferase) (GLRX), mRNA.\"""""	GRX; GRX1; MGC117407	ILMN_1737308	GLRX	"\Homo sapiens glutaredoxin (thioltransferase) (GLRX), mRNA.\"""""	2745	 	GLRX	-0.543921559	-0.033565087	-2.715913237	0.008190771	0.008190771	-2.655982555	-1.457930107
28510	4560554	C20orf24	NM_018840.2	55969	NP_061328.1	ILMN_2387599	4560554	A	CCTGGACCGCGAATCAGTGTGTTGGGCATCAGTGTTTTCTGCAAGGGTTG	"\Homo sapiens chromosome 20 open reading frame 24 (C20orf24), transcript variant 1, mRNA.\"""""	PNAS-11; RIP5	ILMN_2387599	C20ORF24	"\Homo sapiens chromosome 20 open reading frame 24 (C20orf24), transcript variant 1, mRNA.\"""""	55969	D	C20orf24	-0.541430851	0.161198707	-3.05688293	0.003092972	0.003092972	-1.818538073	-1.455415269
5755	870148	MSH6	NM_000179.1	2956	NP_000170.1	ILMN_1729051	870148	S	TCGGGAAGTTTGCCTGGCTAGTGAAAGGTCAACTGTAGATGCTGAAGCTG	"\Homo sapiens mutS homolog 6 (E. coli) (MSH6), mRNA.\"""""	HSAP; HNPCC5; GTBP	ILMN_1729051	MSH6	"\Homo sapiens mutS homolog 6 (E. coli) (MSH6), mRNA.\"""""	2956	 	MSH6	-0.540863683	0.057354935	-4.86747135	6.06E-06	6.06E-06	3.71986151	-1.454843212
30768	4860673	DDX39A	NM_005804.2	10212	NP_005795.2	ILMN_1747303	4860673	A	CCAGAGGAAATCGACATCTCCACATACATCGAGCAGAGCCGGTAACCACC	"\Homo sapiens DEAD (Asp-Glu-Ala-Asp) box polypeptide 39 (DDX39), mRNA.\"""""	BAT1; MGC18203; BAT1L; DDXL; URH49; MGC8417	ILMN_1747303	DDX39	"\Homo sapiens DEAD (Asp-Glu-Ala-Asp) box polypeptide 39 (DDX39), mRNA.\"""""	10212	D	DDX39A	-0.539093704	0.018170177	-3.941270527	0.000179665	0.000179665	0.685207475	-1.453059424
9679	1470593	LST1	NM_205840.1	7940	NP_995312.1	ILMN_2345353	1470593	A	GCATTGCTGAGAACAAACCCACCTGAGCACCCCAGACACCTTCCTCAACC	"\Homo sapiens leukocyte specific transcript 1 (LST1), transcript variant 5, mRNA.\"""""	D6S49E; LST-1; B144; MGC119007; MGC119006	ILMN_2345353	LST1	"\Homo sapiens leukocyte specific transcript 1 (LST1), transcript variant 5, mRNA.\"""""	7940	D	LST1	-0.536696908	0.1028649	-2.634188209	0.010229208	0.010229208	-2.844890298	-1.450647413
24410	3940438	NCF1	NM_000265.4	653361	NP_000256.3	ILMN_1697309	3940438	S	CGCTTCGTACCCAGCCAGCACTATGTGTACATGTTCCTGGTGAAATGGCA	"\Homo sapiens neutrophil cytosolic factor 1 (NCF1), mRNA.\"""""	NOXO2; SH3PXD1A; NCF1A; p47phox	ILMN_1697309	NCF1	"\Homo sapiens neutrophil cytosolic factor 1 (NCF1), mRNA.\"""""	653361	D	NCF1	-0.535267001	0.187922174	-2.879006569	0.005188415	0.005188415	-2.265144886	-1.449210337
41987	6620292	C10orf54	NM_022153.1	64115	NP_071436.1	ILMN_2205963	6620292	S	TGTTTGATCCACCCCCTTCCCTGAAAATCCTGGGAGGTTTTATTGCTGCC	"\Homo sapiens chromosome 10 open reading frame 54 (C10orf54), mRNA.\"""""	PP2135; GI24; SISP1	ILMN_2205963	C10ORF54	"\Homo sapiens chromosome 10 open reading frame 54 (C10orf54), mRNA.\"""""	64115	 	C10orf54	-0.533436779	0.052915646	-4.004114931	0.000144473	0.000144473	0.879193827	-1.447373015
26603	4220187	DYSF	NM_003494.2	8291	NP_003485.1	ILMN_1810420	4220187	S	GGGCCATCATCCTCTTCATCATCCTCTTCATCCTGCTGCTGTTCCTGGCC	"\Homo sapiens dysferlin, limb girdle muscular dystrophy 2B (autosomal recessive) (DYSF), mRNA.\"""""	LGMD2B; FER1L1; FLJ90168; FLJ00175	ILMN_1810420	DYSF	"\Homo sapiens dysferlin, limb girdle muscular dystrophy 2B (autosomal recessive) (DYSF), mRNA.\"""""	8291	 	DYSF	-0.529345635	-0.027093633	-2.74434016	0.007573624	0.007573624	-2.589176468	-1.443274419
27158	4260139	AKR1B1	NM_001628.2	231	NP_001619.1	ILMN_1701731	4260139	S	GCTGTGGTTGCCTGCTCGTCCCCAAGTGACCTATACCTGTGTTTCTTGCC	"\Homo sapiens aldo-keto reductase family 1, member B1 (aldose reductase) (AKR1B1), mRNA.\"""""	ALDR1; MGC1804; ALR2; AR; ADR	ILMN_1701731	AKR1B1	"\Homo sapiens aldo-keto reductase family 1, member B1 (aldose reductase) (AKR1B1), mRNA.\"""""	231	 	AKR1B1	0.527815191	-0.082159797	5.425572748	6.72E-07	6.72E-07	5.699252019	1.441744172
203	20022	SRF	NM_003131.2	6722	NP_003122.1	ILMN_1803398	20022	S	TATGTGCAGCGACCCTTGGTGTTTCCCTTCCTCGGTGGCTCTGGGGTATG	"\Homo sapiens serum response factor (c-fos serum response element-binding transcription factor) (SRF), mRNA.\"""""	MCM1	ILMN_1803398	SRF	"\Homo sapiens serum response factor (c-fos serum response element-binding transcription factor) (SRF), mRNA.\"""""	6722	 	SRF	-0.527062754	0.039369677	-6.578408027	5.55E-09	5.55E-09	10.0212982	-1.440992427
34511	5560682	KRT10	NM_000421.2	3858	NP_000412.2	ILMN_1716093	5560682	S	CTCCTCTTCCGGGTCCGTGGGCGAGTCTTCATCTAAGGGACCAAGATACT	"\Homo sapiens keratin 10 (epidermolytic hyperkeratosis; keratosis palmaris et plantaris) (KRT10), mRNA.\"""""	K10; KPP; CK10	ILMN_1716093	KRT10	"\Homo sapiens keratin 10 (epidermolytic hyperkeratosis; keratosis palmaris et plantaris) (KRT10), mRNA.\"""""	3858	 	KRT10	0.517347264	0.055086228	4.906214132	5.22E-06	5.22E-06	3.854106795	1.431321005
26308	4200541	FAM113B	NM_138371.1	91523	NP_612380.1	ILMN_1712431	4200541	S	ACTTCCTGGGAGTGACCCAGCGTTATTCCTGCCTCCTCACTCCTATTCTC	"\Homo sapiens family with sequence similarity 113, member B (FAM113B), mRNA.\"""""	MGC16044	ILMN_1712431	FAM113B	"\Homo sapiens family with sequence similarity 113, member B (FAM113B), mRNA.\"""""	91523	 	FAM113B	0.514390202	0.057299365	4.091169251	0.000106481	0.000106481	1.151055231	1.428390261
31870	5080561	BARD1	NM_000465.1	580	NP_000456.1	ILMN_2074258	5080561	S	TGTAATTATCACCCAGAGAGGGTTCGGCAGGGCAAAGTCTGGAAGGCTCC	"\Homo sapiens BRCA1 associated RING domain 1 (BARD1), mRNA.\"""""		ILMN_2074258	BARD1	"\Homo sapiens BRCA1 associated RING domain 1 (BARD1), mRNA.\"""""	580	 	BARD1	-0.51342124	-0.011170111	-5.588351917	3.48E-07	3.48E-07	6.293067434	-1.427431228
20965	3370288	CBX6	NM_014292.3	23466	NP_055107.3	ILMN_1691930	3370288	S	GTGAGTGACCACCTGGGTGCCAGTTACAGGTGTTTCCAGAGACCATAGAA	"\Homo sapiens chromobox homolog 6 (CBX6), mRNA.\"""""		ILMN_1691930	CBX6	"\Homo sapiens chromobox homolog 6 (CBX6), mRNA.\"""""	23466	 	CBX6	-0.50800023	0.046218505	-4.692603341	1.18E-05	1.18E-05	3.120495685	-1.422077637
11521	1780619	EHD1	NM_006795.2	10938	NP_006786.2	ILMN_1651832	1780619	S	CACTCCATACAGTATTAGGTGAGGATGGATGCGGGCGCTGTCCTTGCCGG	"\Homo sapiens EH-domain containing 1 (EHD1), mRNA.\"""""	PAST1; PAST; HPAST1; FLJ42622; FLJ44618; H-PAST	ILMN_1651832	EHD1	"\Homo sapiens EH-domain containing 1 (EHD1), mRNA.\"""""	10938	 	EHD1	-0.506957992	0.009102879	-5.666473012	2.53E-07	2.53E-07	6.58034374	-1.421050664
18894	2970347	ITPRIP	NM_033397.2	85450	NP_203755.1	ILMN_3239181	2970347	S	TCTGGCTTCTTGTGTGTACAGAGACAACAGAACTCGGTGGGGAAACGGGA	"\Homo sapiens inositol 1,4,5-triphosphate receptor interacting protein (ITPRIP), mRNA.\"""""	bA127L20.2; RP11-127L20.4; DANGER; bA127L20	ILMN_3239181	ITPRIP	"\Homo sapiens inositol 1,4,5-triphosphate receptor interacting protein (ITPRIP), mRNA.\"""""	85450	D	ITPRIP	-0.50333675	0.008373767	-4.020888684	0.000136262	0.000136262	0.931295012	-1.417488225
28390	4560022	MMADHC	NM_015702.1	27249	NP_056517.1	ILMN_2090558	4560022	S	GATGAACGCTACCGACATTTAGGATTCTCTGTTGATGACCTTGGATGCTG	"\Homo sapiens chromosome 2 open reading frame 25 (C2orf25), mRNA.\"""""	CL25022	ILMN_2090558	C2ORF25	"\Homo sapiens chromosome 2 open reading frame 25 (C2orf25), mRNA.\"""""	27249	D	MMADHC	0.500710248	0.042368911	3.185092266	0.002104678	0.002104678	-1.483974291	1.41490996
12688	2030070	ZNF598	NM_178167.2	90850	NP_835461.1	ILMN_2075818	2030070	S	GAGCTGAAAGCTGCGGCGCCACTGGTGCCAGAGTCAGATGTCACAGATGT	"\Homo sapiens zinc finger protein 598 (ZNF598), mRNA.\"""""	FLJ00086; DKFZp762F135	ILMN_2075818	ZNF598	"\Homo sapiens zinc finger protein 598 (ZNF598), mRNA.\"""""	90850	D	ZNF598	-0.497611915	-0.030871374	-5.792059798	1.51E-07	1.51E-07	7.045071397	-1.411874559
38587	6250064	IRF1	NM_002198.1	3659	NP_002189.1	ILMN_1708375	6250064	S	CCTCAACAGGCCCAGGGAGGGAAGTGTGAGCGCCTTGGTATGACTTAAAA	"\Homo sapiens interferon regulatory factor 1 (IRF1), mRNA.\"""""	IRF-1; MAR	ILMN_1708375	IRF1	"\Homo sapiens interferon regulatory factor 1 (IRF1), mRNA.\"""""	3659	 	IRF1	-0.493979669	0.25495097	-2.97086974	0.003981863	0.003981863	-2.037092991	-1.40832438
25199	4050639	PAICS	NM_006452.3	10606	NP_006443.1	ILMN_1773760	4050639	S	TAATTTTGGACTGCCACACATTGGTACCTTTAGTTCTCTGAAGGCCCACG	"\Homo sapiens phosphoribosylaminoimidazole carboxylase, phosphoribosylaminoimidazole succinocarboxamide synthetase (PAICS), transcript variant 2, mRNA.\"""""	MGC1343; MGC5024; PAIS; AIRC; ADE2; DKFZp781N1372; ADE2H1	ILMN_1773760	PAICS	"\Homo sapiens phosphoribosylaminoimidazole carboxylase, phosphoribosylaminoimidazole succinocarboxamide synthetase (PAICS), transcript variant 2, mRNA.\"""""	10606	D	PAICS	-0.492712445	-0.062254268	-4.543016978	2.07E-05	2.07E-05	2.616763156	-1.407087889
29968	4780519	ZC3HC1	NM_016478.3	51530	NP_057562.3	ILMN_1761479	4780519	S	GGACCTGACCACCCATTTCAGCATCTTCAATGTGGAGCAGTGTTCTGAGG	"\Homo sapiens zinc finger, C3HC-type containing 1 (ZC3HC1), mRNA.\"""""	1110054L24Rik; NIPA; HSPC216	ILMN_1761479	ZC3HC1	"\Homo sapiens zinc finger, C3HC-type containing 1 (ZC3HC1), mRNA.\"""""	51530	 	ZC3HC1	0.492687021	0.056610544	5.220438842	1.53E-06	1.53E-06	4.960897394	1.407063093
18303	2850192	PPCS	NM_024664.2	79717	NP_078940.2	ILMN_1776094	2850192	S	AATATTGGTTGAATGCCTATGTATGTCAGGCCCTGTGCTGAGCCATGAGG	"\Homo sapiens phosphopantothenoylcysteine synthetase (PPCS), transcript variant 1, mRNA.\"""""	MGC138220; FLJ11838; RP11-163G10.1; MGC117357	ILMN_1776094	PPCS	"\Homo sapiens phosphopantothenoylcysteine synthetase (PPCS), transcript variant 1, mRNA.\"""""	79717	D	PPCS	0.49122235	0.041522188	4.026355292	0.000133685	0.000133685	0.948304166	1.405635322
1701	160754	S1PR1	NM_001400.3	1901	NP_001391.2	ILMN_1653504	160754	S	GGCTATGTTGAGTACGTAGGCTGTGGGAAGATGAAGATGGTTTGGAGGTG	"\Homo sapiens endothelial differentiation, sphingolipid G-protein-coupled receptor, 1 (EDG1), mRNA.\"""""	CHEDG1; S1PR1; EDG-1; D1S3362; ECGF1	ILMN_1653504	EDG1	"\Homo sapiens endothelial differentiation, sphingolipid G-protein-coupled receptor, 1 (EDG1), mRNA.\"""""	1901	D	S1PR1	0.49102671	-0.04457755	3.241921114	0.001768908	0.001768908	-1.332392036	1.40544472
27545	4290110	CYP4F3	NM_000896.1	4051	NP_000887.1	ILMN_1736190	4290110	S	CTATCTATTCCATGTTGGACCAATACCACACTGCCCTAGTCACTGTTGCA	"\Homo sapiens cytochrome P450, family 4, subfamily F, polypeptide 3 (CYP4F3), mRNA.\"""""	CPF3; CYP4F; LTB4H	ILMN_1736190	CYP4F3	"\Homo sapiens cytochrome P450, family 4, subfamily F, polypeptide 3 (CYP4F3), mRNA.\"""""	4051	D	CYP4F3	-0.490341568	-0.023255695	-2.361295951	0.020794663	0.020794663	-3.440806823	-1.404777427
28375	4540725	PDHB	NM_000925.1	5162	NP_000916.1	ILMN_1739274	4540725	S	TCTCCTCCCCTAGATGCCATGCTTCCTTTTGTCTGTTACGGTTGCCATGT	"\Homo sapiens pyruvate dehydrogenase (lipoamide) beta (PDHB), mRNA.\"""""	DKFZp564K0164; PHE1B	ILMN_1739274	PDHB	"\Homo sapiens pyruvate dehydrogenase (lipoamide) beta (PDHB), mRNA.\"""""	5162	 	PDHB	0.489999554	0.039203426	4.731841392	1.02E-05	1.02E-05	3.254026991	1.404444441
26017	4180079	CRISPLD2	NM_031476.2	83716	NP_113664.1	ILMN_1790689	4180079	S	ACGGCGTTCCTGGCTCTCCTGCCCACAGGATGAACATTTTCGGCTTCCTT	"\Homo sapiens cysteine-rich secretory protein LCCL domain containing 2 (CRISPLD2), mRNA.\"""""	DKFZP434B044; MGC74865; CRISP11; LCRISP2	ILMN_1790689	CRISPLD2	"\Homo sapiens cysteine-rich secretory protein LCCL domain containing 2 (CRISPLD2), mRNA.\"""""	83716	 	CRISPLD2	-0.48926472	0.083013519	-2.621522095	0.01058347	0.01058347	-2.873745295	-1.403729273
46492	7550707	ING3	NM_019071.2	54556	NP_061944.2	ILMN_2237746	7550707	I	GCAGGCTGAAGGAAATGGTTCATGTGATAATGTGGGCTGGTATCCTCTAG	"\Homo sapiens inhibitor of growth family, member 3 (ING3), transcript variant 1, mRNA.\"""""	FLJ20089; p47ING3; ING2; Eaf4	ILMN_2237746	ING3	"\Homo sapiens inhibitor of growth family, member 3 (ING3), transcript variant 1, mRNA.\"""""	54556	D	ING3	0.487331676	0.001005895	5.950093045	7.86E-08	7.86E-08	7.634599584	1.401849698
11545	1780730	CCDC59	NM_014167.2	29080	NP_054886.1	ILMN_1662318	1780730	S	ATCTGCTGCCTATTAGGTTCTTCTGTGACATGTGCCTCCCAGCAGTGAAC	"\Homo sapiens coiled-coil domain containing 59 (CCDC59), mRNA.\"""""	FLJ10294; HSPC128	ILMN_1662318	CCDC59	"\Homo sapiens coiled-coil domain containing 59 (CCDC59), mRNA.\"""""	29080	 	CCDC59	0.487065541	-0.026637693	5.079879126	2.65E-06	2.65E-06	4.461975675	1.401591122
41522	6560722	RASGRP2	NM_005825.2	10235	NP_005816.2	ILMN_2375319	6560722	A	GGACTCATTCCTGCCTTGGAGAAAATACTTCAACCAGAGCAGGGAGCCTG	"\Homo sapiens RAS guanyl releasing protein 2 (calcium and DAG-regulated) (RASGRP2), transcript variant 1, mRNA.\"""""	CDC25L; CALDAG-GEFI	ILMN_2375319	RASGRP2	"\Homo sapiens RAS guanyl releasing protein 2 (calcium and DAG-regulated) (RASGRP2), transcript variant 1, mRNA.\"""""	10235	D	RASGRP2	-0.482435112	0.028273904	-4.247238712	6.11E-05	6.11E-05	1.647265233	-1.397099829
12533	2000224	FAM89B	NM_001098784.1	23625	NP_001092254.1	ILMN_1804117	2000224	S	GAGTGCCTGGCTCCCATCTCCTCCTCACCTTTTGTTGCTATCGGCAGCTG	"\Homo sapiens family with sequence similarity 89, member B (FAM89B), transcript variant 3, mRNA.\"""""	MTVR1	ILMN_1804117	FAM89B	"\Homo sapiens family with sequence similarity 89, member B (FAM89B), transcript variant 3, mRNA.\"""""	23625	 	FAM89B	-0.480061228	0.070288261	-2.101697151	0.038919031	0.038919031	-3.955726342	-1.39480286
19030	3060187	ProbeID: 3060187	XM_001714921.1	100133923	XP_001714973.1	ILMN_3236021	3060187	S	AAAGGATGGACAAATACGTGGGACAGTGTCTCCTCAGAAACAATCGGCCC	"\PREDICTED: Homo sapiens hypothetical protein LOC100133923 (LOC100133923), mRNA.\"""""		ILMN_3236021	LOC100133923	"\PREDICTED: Homo sapiens hypothetical protein LOC100133923 (LOC100133923), mRNA.\"""""	100133923	 		0.478937981	-0.011195248	3.929789851	0.000186926	0.000186926	0.649978706	1.393717324
19011	3060110	SRSF6	NM_006275.4	6431	NP_006266.2	ILMN_1697469	3060110	S	GCCTACTTTGACTTTTACGTTCCCATTCCTGTGTTACCACCTTCCTCCCG	"\Homo sapiens splicing factor, arginine/serine-rich 6 (SFRS6), mRNA.\"""""	B52; MGC5045; SRP55	ILMN_1697469	SFRS6	"\Homo sapiens splicing factor, arginine/serine-rich 6 (SFRS6), mRNA.\"""""	6431	 	SRSF6	0.477716762	-0.026341839	2.644699217	0.009943435	0.009943435	-2.8208583	1.392538063
26039	4180196	MMADHC	NM_015702.1	27249	NP_056517.1	ILMN_1810759	4180196	S	CGAGCTGAGGGTTATTGGGCTGACTTTATTGACCCATCATCTGGTTTGGC	"\Homo sapiens chromosome 2 open reading frame 25 (C2orf25), mRNA.\"""""	CL25022	ILMN_1810759	C2ORF25	"\Homo sapiens chromosome 2 open reading frame 25 (C2orf25), mRNA.\"""""	27249	D	MMADHC	0.47679972	0.007271523	2.757139526	0.007309885	0.007309885	-2.558913525	1.391653184
40330	6420424	PAICS	NM_006452.3	10606	NP_006443.1	ILMN_2392546	6420424	A	ATTTTGGACTGCCACACATTGGTACCTTTAGTTCTCTGAAGGCCCACGTT	"\Homo sapiens phosphoribosylaminoimidazole carboxylase, phosphoribosylaminoimidazole succinocarboxamide synthetase (PAICS), transcript variant 2, mRNA.\"""""	MGC1343; MGC5024; PAIS; AIRC; ADE2; DKFZp781N1372; ADE2H1	ILMN_2392546	PAICS	"\Homo sapiens phosphoribosylaminoimidazole carboxylase, phosphoribosylaminoimidazole succinocarboxamide synthetase (PAICS), transcript variant 2, mRNA.\"""""	10606	D	PAICS	-0.47641654	-0.014305115	-4.731470966	1.02E-05	1.02E-05	3.252763751	-1.39128361
29939	4780398	NXT1	NM_013248.2	29107	NP_037380.1	ILMN_1760280	4780398	S	TTCTGTTGTTGCGGAGACACTGCAGACTCCACTGTGCCGAGGTTGAACTC	"\Homo sapiens NTF2-like export factor 1 (NXT1), mRNA.\"""""	P15; MTR2	ILMN_1760280	NXT1	"\Homo sapiens NTF2-like export factor 1 (NXT1), mRNA.\"""""	29107	 	NXT1	-0.474672097	0.036273294	-5.600214026	3.31E-07	3.31E-07	6.336595603	-1.389602348
27432	4280435	LST1	NM_205839.1	7940	NP_995311.1	ILMN_1688373	4280435	A	TGCTGAGAACAAACCCACCTGAGCACCCCAGACACCTTCCTCAACCCAGG	"\Homo sapiens leukocyte specific transcript 1 (LST1), transcript variant 4, mRNA.\"""""	D6S49E; LST-1; B144; MGC119007; MGC119006	ILMN_1688373	LST1	"\Homo sapiens leukocyte specific transcript 1 (LST1), transcript variant 4, mRNA.\"""""	7940	D	LST1	-0.471236224	0.077577637	-2.812532982	0.006262633	0.006262633	-2.426639244	-1.386296856
9335	1440750	S1PR5	NM_030760.3	53637	NP_110387.1	ILMN_2073184	1440750	S	CCAGCTAAGCCCAGACCCCGTGGATTCTAGATAGATTTTAGAGGCAGCAG	"\Homo sapiens sphingosine-1-phosphate receptor 5 (S1PR5), mRNA.\"""""	SPPR-2; SPPR-1; Edg-8; S1P5; S1PR5	ILMN_2073184	S1PR5	"\Homo sapiens sphingosine-1-phosphate receptor 5 (S1PR5), mRNA.\"""""	53637	 	S1PR5	0.471101306	0.075306289	2.682861127	0.008965836	0.008965836	-2.732948933	1.386167219
376	50050	AMD1	NM_001033059.1	262	NP_001028231.1	ILMN_1788462	50050	A	GGAGCTCTGTTTTGAGGACCAATGCTTAAGGTGGACTTTGTTCGTAAACA	"\Homo sapiens adenosylmethionine decarboxylase 1 (AMD1), transcript variant 2, mRNA.\"""""	ADOMETDC; AMD; DKFZp313L1234; FLJ26964	ILMN_1788462	AMD1	"\Homo sapiens adenosylmethionine decarboxylase 1 (AMD1), transcript variant 2, mRNA.\"""""	262	D	AMD1	-0.471041665	0.047450471	-3.245404785	0.001750052	0.001750052	-1.323035309	-1.386109916
35786	5820528	TSEN34	NM_001077446.1	79042	NP_001070914.1	ILMN_2368292	5820528	A	GAGCTTCCCGAGAATGGGGCCTGGGTTTGATTCATCTGTTTTCTACAGGG	"\Homo sapiens tRNA splicing endonuclease 34 homolog (S. cerevisiae) (TSEN34), transcript variant 2, mRNA.\"""""	LENG5; SEN34; SEN34L	ILMN_2368292	TSEN34	"\Homo sapiens tRNA splicing endonuclease 34 homolog (S. cerevisiae) (TSEN34), transcript variant 2, mRNA.\"""""	79042	D	TSEN34	-0.470156695	0.020919333	-2.823655989	0.006069716	0.006069716	-2.39982523	-1.385259917
3327	520040	AKIRIN1	NM_024595.1	79647	NP_078871.1	ILMN_1802799	520040	A	CAGGCCCCGGCAGCACTGCTACTTGGGAGGAGCCACTTCACCTTTGTATT	"\Homo sapiens akirin 1 (AKIRIN1), mRNA.\"""""	STRF2; FLJ12666; RP11-781D11.2	ILMN_1802799	AKIRIN1	"\Homo sapiens akirin 1 (AKIRIN1), mRNA.\"""""	79647	D	AKIRIN1	-0.470149638	-0.011876737	-3.516289386	0.000744447	0.000744447	-0.573320173	-1.385253141
42450	6660626	BRD3	NM_007371.2	8019	NP_031397.1	ILMN_1785635	6660626	S	GTCAACACGCATTGTCCTTGTCATTTGGGCCCCGAGCTCTGACCCTCGTG	"\Homo sapiens bromodomain containing 3 (BRD3), mRNA.\"""""	KIAA0043; RING3L; ORFX	ILMN_1785635	BRD3	"\Homo sapiens bromodomain containing 3 (BRD3), mRNA.\"""""	8019	 	BRD3	-0.469860385	-0.039023491	-4.119889942	9.62E-05	9.62E-05	1.241531675	-1.384975433
3844	580601	PIGC	NM_153747.1	5279	NP_714969.1	ILMN_1723632	580601	A	GTGGGAGCCGTACTCTTTGCCCTTCTGCTGATGTCTATCTCATGTCTGTG	"\Homo sapiens phosphatidylinositol glycan anchor biosynthesis, class C (PIGC), transcript variant 1, mRNA.\"""""	GPI2; MGC2049	ILMN_1723632	PIGC	"\Homo sapiens phosphatidylinositol glycan anchor biosynthesis, class C (PIGC), transcript variant 1, mRNA.\"""""	5279	D	PIGC	0.468438246	0.017672106	6.535684962	6.66E-09	6.66E-09	9.857210374	1.383610863
38785	6270114	CSF3R	NM_172313.1	1441	NP_758519.1	ILMN_2371280	6270114	A	GACCAGATCATGCTCCATCCAGCCCCACCCAATGGCCTTTTGTGCTTGTT	"\Homo sapiens colony stimulating factor 3 receptor (granulocyte) (CSF3R), transcript variant 4, mRNA.\"""""	GCSFR; CD114	ILMN_2371280	CSF3R	"\Homo sapiens colony stimulating factor 3 receptor (granulocyte) (CSF3R), transcript variant 4, mRNA.\"""""	1441	D	CSF3R	-0.467825056	0.135563705	-2.113292295	0.037883358	0.037883358	-3.933844914	-1.383022911
35111	5700056	HSD17B8	NM_014234.3	7923	NP_055049.1	ILMN_1715324	5700056	S	CCGATGGGACACTTGGGGGACCCTGAGGATGTGGCAGATGTGGTCGCATT	"\Homo sapiens hydroxysteroid (17-beta) dehydrogenase 8 (HSD17B8), mRNA.\"""""	FABGL; FABG; dJ1033B10.9; RING2; H2-KE6; KE6; D6S2245E; HKE6	ILMN_1715324	HSD17B8	"\Homo sapiens hydroxysteroid (17-beta) dehydrogenase 8 (HSD17B8), mRNA.\"""""	7923	 	HSD17B8	0.467819228	-0.097881585	4.215772799	6.84E-05	6.84E-05	1.546333331	1.383017324
12745	2030280	CAMK1D	NM_153498.2	57118	NP_705718.1	ILMN_1751561	2030280	I	CCCACCTTGCATGGTGCCCCTTCCTGCATAGGACTGGAAGACCGAAGTTT	"\Homo sapiens calcium/calmodulin-dependent protein kinase ID (CAMK1D), transcript variant 2, mRNA.\"""""	CKLiK; CaMKID; CaM-K1	ILMN_1751561	CAMK1D	"\Homo sapiens calcium/calmodulin-dependent protein kinase ID (CAMK1D), transcript variant 2, mRNA.\"""""	57118	D	CAMK1D	-0.465902076	-0.121479758	-2.272066016	0.025933011	0.025933011	-3.623647478	-1.381180696
10292	1580035	VPS26A	NM_001035260.1	9559	NP_001030337.1	ILMN_2344850	1580035	A	GGAACCAACTTTACTGGCAAAAGGGTCCATGTACCACCATGTGCTGGAGC	"\Homo sapiens vacuolar protein sorting 26 homolog A (S. pombe) (VPS26A), transcript variant 2, mRNA.\"""""	PEP8A; Hbeta58; VPS26; HB58; FLJ12930	ILMN_2344850	VPS26A	"\Homo sapiens vacuolar protein sorting 26 homolog A (S. pombe) (VPS26A), transcript variant 2, mRNA.\"""""	9559	D	VPS26A	-0.46572389	-0.01305571	-3.530341448	0.000711355	0.000711355	-0.533267985	-1.381010119
45342	7210450	LMO4	NM_006769.2	8543	NP_006760.1	ILMN_2117171	7210450	S	CAGGCTCATAGCAGCTACTGTGTAGAAAATTCCCCCTACTTCTAATTTGC	"\Homo sapiens LIM domain only 4 (LMO4), mRNA.\"""""		ILMN_2117171	LMO4	"\Homo sapiens LIM domain only 4 (LMO4), mRNA.\"""""	8543	D	LMO4	-0.465722522	0.038304675	-4.486314744	2.55E-05	2.55E-05	2.428099659	-1.381008809
8446	1340075	BAG3	NM_004281.3	9531	NP_004272.2	ILMN_1659766	1340075	S	TTCTGCAGCCCTGTCTACTTGGGCACCCCCACCACCTGTTAGCTGTGGTT	"\Homo sapiens BCL2-associated athanogene 3 (BAG3), mRNA.\"""""	BAG-3; MGC104307; CAIR-1; BIS	ILMN_1659766	BAG3	"\Homo sapiens BCL2-associated athanogene 3 (BAG3), mRNA.\"""""	9531	 	BAG3	-0.459868199	-0.005500225	-6.240120167	2.33E-08	2.33E-08	8.72866658	-1.375416157
46417	7550358	NELL2	NM_006159.1	4753	NP_006150.1	ILMN_1725417	7550358	S	CCGTGACATCCTGAACCCTGGATAGAAAGCCTGAGCCCATTGGATCTGTG	"\Homo sapiens NEL-like 2 (chicken) (NELL2), mRNA.\"""""	NRP2	ILMN_1725417	NELL2	"\Homo sapiens NEL-like 2 (chicken) (NELL2), mRNA.\"""""	4753	 	NELL2	0.458351563	-0.063322906	2.988017028	0.00378769	0.00378769	-1.993907018	1.373971008
45184	7200598	MED6	NM_005466.2	10001	NP_005457.2	ILMN_1654543	7200598	S	CTTCTGTAACCTTTCCTCTCCCGGACTTGAGCAACCTACACACTCACATG	"\Homo sapiens mediator complex subunit 6 (MED6), mRNA.\"""""	NY-REN-28	ILMN_1654543	MED6	"\Homo sapiens mediator complex subunit 6 (MED6), mRNA.\"""""	10001	 	MED6	0.457513649	-0.015534691	4.198234416	7.28E-05	7.28E-05	1.490268447	1.373173241
28345	4540577	LOC729660	XR_039044.1	729660		ILMN_3224856	4540577	A	CCTCACAGCGGACTCTCCACGCCCAGCTAGCTCTCGCCTCACTGCGGCCT	"\PREDICTED: Homo sapiens misc_RNA (LOC729660), miscRNA.\"""""		ILMN_3224856	LOC729660	"\PREDICTED: Homo sapiens misc_RNA (LOC729660), miscRNA.\"""""	729660	D	LOC729660	-0.457378559	0.146193795	-2.352145645	0.021276377	0.021276377	-3.459834244	-1.373044667
27475	4280603	SLBP	NM_006527.2	7884	NP_006518.1	ILMN_2055700	4280603	S	GCACTAGTTAGACTCTTTAGAATACTCCAAGAGTTAGGGCAGCAGAGTGG	"\Homo sapiens stem-loop binding protein (SLBP), mRNA.\"""""	HBP	ILMN_2055700	SLBP	"\Homo sapiens stem-loop binding protein (SLBP), mRNA.\"""""	7884	D	SLBP	-0.456212126	0.021559829	-3.208240949	0.001961282	0.001961282	-1.422469126	-1.371934996
17835	2750678	LOC729021	XR_015834.1	729021		ILMN_1809173	2750678	S	CTCTCCGGGTGCAAAAGTTCCTCGAGTCAGCCTCTCCAGGCCCAGCTCCT	"\PREDICTED: Homo sapiens hypothetical protein LOC729021 (LOC729021), mRNA.\"""""		ILMN_1809173	LOC729021	"\PREDICTED: Homo sapiens hypothetical protein LOC729021 (LOC729021), mRNA.\"""""	729021	 		-0.452653208	0.01122335	-2.492607249	0.014874791	0.014874791	-3.16086871	-1.368554803
36068	5870202	FBXO33	NM_203301.1	254170	NP_976046.1	ILMN_1664826	5870202	S	CCTTTTGACAGGTGTGCACTGTTTTGTCTCCAGTGAGCACATACCATGCG	"\Homo sapiens F-box protein 33 (FBXO33), mRNA.\"""""	c14_5247; Fbx33	ILMN_1664826	FBXO33	"\Homo sapiens F-box protein 33 (FBXO33), mRNA.\"""""	254170	 	FBXO33	-0.449439188	0.023202619	-3.48288425	0.000829063	0.000829063	-0.668084802	-1.365509346
46121	7400653	PFKFB4	NM_004567.2	5210	NP_004558.1	ILMN_1653292	7400653	S	GCTGGCGTGCCCATGTTGCAGATATTTTCCCGAGTTCCCCAGAATGGATG	"\Homo sapiens 6-phosphofructo-2-kinase/fructose-2,6-biphosphatase 4 (PFKFB4), mRNA.\"""""		ILMN_1653292	PFKFB4	"\Homo sapiens 6-phosphofructo-2-kinase/fructose-2,6-biphosphatase 4 (PFKFB4), mRNA.\"""""	5210	 	PFKFB4	-0.448023191	0.071553605	-3.343172198	0.001291747	0.001291747	-1.057445227	-1.364169763
24608	3990553	ProbeID: 3990553				ILMN_1906187	3990553	S	TCTTAGTCCCACGTTCAGGTGAGAAGACCTCAAAGGTACCCTCTGTCCAG	"\Homo sapiens cDNA FLJ40058 fis, clone TCOLN1000180\"""""		ILMN_1906187		"\Homo sapiens cDNA FLJ40058 fis, clone TCOLN1000180\"""""	-999	 	LOC283070	-0.446695022	-0.005093786	-4.725709515	1.04E-05	1.04E-05	3.233122252	-1.362914464
31050	4890241	GPR56	NM_201524.1	9289	NP_958932.1	ILMN_2352097	4890241	A	GCCAACATTCAGTCTGGTATGTGAGGCGTGCGTGAAGCAAGAACTCCTGG	"\Homo sapiens G protein-coupled receptor 56 (GPR56), transcript variant 2, mRNA.\"""""	BFPP; DKFZp781L1398; TM7LN4; TM7XN1	ILMN_2352097	GPR56	"\Homo sapiens G protein-coupled receptor 56 (GPR56), transcript variant 2, mRNA.\"""""	9289	D	GPR56	0.445316849	0.017501255	2.346419868	0.021582826	0.021582826	-3.471708488	1.361613125
30957	4880630	ProbeID: 4880630	XR_037646.1	100130914		ILMN_3183139	4880630	A	TGGGCCCGGCCTCGGCCTCACAGAGGACTCTCCATGCCCAGCTAGCTCTT	"\PREDICTED: Homo sapiens misc_RNA (LOC100130914), miscRNA.\"""""		ILMN_3183139	LOC100130914	"\PREDICTED: Homo sapiens misc_RNA (LOC100130914), miscRNA.\"""""	100130914	 		-0.4441637	0.126308888	-2.570857378	0.0121145	0.0121145	-2.988019029	-1.36052522
46251	7510424	C12orf35	NM_018169.2	55196	NP_060639.2	ILMN_2229922	7510424	S	TGAGAACTTTGGGTAGCCATGTGTAAGAAATGGATGGTATTCACCGGGGA	"\Homo sapiens chromosome 12 open reading frame 35 (C12orf35), mRNA.\"""""	FLJ20696; FLJ10652	ILMN_2229922	C12ORF35	"\Homo sapiens chromosome 12 open reading frame 35 (C12orf35), mRNA.\"""""	55196	D	C12orf35	0.442195262	0.017814601	2.331392833	0.022405806	0.022405806	-3.502754098	1.358670161
31098	4890437	ZBED5	NM_021211.2	58486	NP_067034.2	ILMN_2093500	4890437	S	TTGGAGTAGCCTAATTCAGGAATACCCAAGCATTGCAAGGCGTGCAGTGC	"\Homo sapiens zinc finger, BED-type containing 5 (ZBED5), mRNA.\"""""		ILMN_2093500	ZBED5	"\Homo sapiens zinc finger, BED-type containing 5 (ZBED5), mRNA.\"""""	58486	D	ZBED5	0.441974169	-0.011959361	2.259764692	0.026722884	0.026722884	-3.648378114	1.358461961
30234	4830056	ARPC5L	NM_030978.1	81873	NP_112240.1	ILMN_2043816	4830056	S	ACTGCAGAACTGACATTTTGACGGTCTACCAGCGTGGCGGCTGGTGTTGG	"\Homo sapiens actin related protein 2/3 complex, subunit 5-like (ARPC5L), mRNA.\"""""	MGC3038; ARC16-2	ILMN_2043816	ARPC5L	"\Homo sapiens actin related protein 2/3 complex, subunit 5-like (ARPC5L), mRNA.\"""""	81873	 	ARPC5L	-0.441959765	0.015088021	-4.423396342	3.22E-05	3.22E-05	2.220275284	-1.358448398
39771	6370369	CD14	NM_001040021.1	929	NP_001035110.1	ILMN_2396444	6370369	A	CCCGTCAGGACGTTGAGGACTTTTCGACCAATTCAACCCTTTGCCCCACC	"\Homo sapiens CD14 molecule (CD14), transcript variant 2, mRNA.\"""""		ILMN_2396444	CD14	"\Homo sapiens CD14 molecule (CD14), transcript variant 2, mRNA.\"""""	929	D	CD14	-0.440591257	0.101943344	-2.587061568	0.011604331	0.011604331	-2.951670923	-1.357160416
45962	7380725	GRB2	NM_002086.3	2885	NP_002077.1	ILMN_1748797	7380725	I	AGCAAACAGCGGCACGATGGGGCCTTTCTTATCCGAGAGAGTGAGAGCGC	"\Homo sapiens growth factor receptor-bound protein 2 (GRB2), transcript variant 1, mRNA.\"""""	MST084; ASH; MSTP084; EGFRBP-GRB2; Grb3-3	ILMN_1748797	GRB2	"\Homo sapiens growth factor receptor-bound protein 2 (GRB2), transcript variant 1, mRNA.\"""""	2885	D	GRB2	-0.440021349	0.033239741	-3.491807991	0.000805609	0.000805609	-0.642831803	-1.356624403
34159	5550037	CNN2	NM_201277.1	1265	NP_958434.1	ILMN_1770290	5550037	A	CTTATACTGCTCCATCTTCCCCGGCCACATGCCCCGCCAAGTACTGCACA	"\Homo sapiens calponin 2 (CNN2), transcript variant 2, mRNA.\"""""		ILMN_1770290	CNN2	"\Homo sapiens calponin 2 (CNN2), transcript variant 2, mRNA.\"""""	1265	D	CNN2	-0.439417183	-0.010303648	-3.885626426	0.000217567	0.000217567	0.515073387	-1.3560564
10561	1660300	PRCP	NM_199418.2	5547	NP_955450.2	ILMN_1769091	1660300	A	TGTAATTGCAGCTGGTAGGATGTCTGGTGCCAATCCAGGAAGTGAGAGCC	"\Homo sapiens prolylcarboxypeptidase (angiotensinase C) (PRCP), transcript variant 2, mRNA.\"""""	HUMPCP; PCP; MGC2202	ILMN_1769091	PRCP	"\Homo sapiens prolylcarboxypeptidase (angiotensinase C) (PRCP), transcript variant 2, mRNA.\"""""	5547	D	PRCP	0.43909435	0.048108746	3.472741683	0.000856505	0.000856505	-0.696731688	1.355752988
21012	3370474	SERTAD3	NM_013368.2	29946	NP_037500.2	ILMN_1801934	3370474	A	AAAGAAAGCTGGGCCTGTCGAAGGATGACAGGGATGTGCTGCCAGGTTGC	"\Homo sapiens SERTA domain containing 3 (SERTAD3), transcript variant 1, mRNA.\"""""	RBT1	ILMN_1801934	SERTAD3	"\Homo sapiens SERTA domain containing 3 (SERTAD3), transcript variant 1, mRNA.\"""""	29946	D	SERTAD3	-0.438404699	0.015170766	-6.360421731	1.40E-08	1.40E-08	9.186522842	-1.355105053
1297	130717	ARPC1B	NM_005720.2	10095	NP_005711.1	ILMN_2085760	130717	S	GAGCCCATCAGCTGCCACGCCTGGAACAAGGACCGCACCCAGATTGCCAT	"\Homo sapiens actin related protein 2/3 complex, subunit 1B, 41kDa (ARPC1B), mRNA.\"""""	p41-ARC; ARC41; p40-ARC	ILMN_2085760	ARPC1B	"\Homo sapiens actin related protein 2/3 complex, subunit 1B, 41kDa (ARPC1B), mRNA.\"""""	10095	 	ARPC1B	-0.438306305	0.125430098	-3.071625981	0.002960545	0.002960545	-1.780596671	-1.355012636
23506	3840564	MS4A7	NM_206938.1	58475	NP_996821.1	ILMN_2331087	3840564	A	CCTCTCAACACACAGCAAGCATGTCCCTGCCTCCCATGAATCTTACCATG	"\Homo sapiens membrane-spanning 4-domains, subfamily A, member 7 (MS4A7), transcript variant 2, mRNA.\"""""	CFFM4; MGC22368; MS4A8; 4SPAN2; CD20L4	ILMN_2331087	MS4A7	"\Homo sapiens membrane-spanning 4-domains, subfamily A, member 7 (MS4A7), transcript variant 2, mRNA.\"""""	58475	D	MS4A7	0.437228938	0.055603819	2.32102285	0.022989845	0.022989845	-3.524078634	1.354001126
18625	2940017	SNN	NM_003498.4	8303	NP_003489.1	ILMN_1788251	2940017	S	TGCAGAAGCAACAGTGGGGGCACAGGGAGGGAACTCTTGACACTGAGCCA	"\Homo sapiens stannin (SNN), mRNA.\"""""		ILMN_1788251	SNN	"\Homo sapiens stannin (SNN), mRNA.\"""""	8303	 	SNN	-0.437134753	0.023202661	-2.934169504	0.004428811	0.004428811	-2.128873759	-1.353912733
11136	1740471	TINF2	NM_012461.1	26277	NP_036593.1	ILMN_1697420	1740471	S	CCTTGATACCCACTTTTTGTGAATACCTACCCCCTTCTGGCCACGGTGCC	"\Homo sapiens TERF1 (TRF1)-interacting nuclear factor 2 (TINF2), mRNA.\"""""	TIN2	ILMN_1697420	TINF2	"\Homo sapiens TERF1 (TRF1)-interacting nuclear factor 2 (TINF2), mRNA.\"""""	26277	 	TINF2	0.436857301	0.08252828	4.322389801	4.66E-05	4.66E-05	1.890089371	1.353652381
44004	7000270	PYHIN1	NM_198930.2	149628	NP_945148.1	ILMN_1669447	7000270	I	GTGTGGAAATTTTGCCTGAAGTCCTCCACCTAAAAACCTGATGCCATTGG	"\Homo sapiens pyrin and HIN domain family, member 1 (PYHIN1), transcript variant b2, mRNA.\"""""	IFIX; MGC23885; RP11-520H16.1	ILMN_1669447	PYHIN1	"\Homo sapiens pyrin and HIN domain family, member 1 (PYHIN1), transcript variant b2, mRNA.\"""""	149628	D	PYHIN1	0.43388179	0.042078835	3.729171914	0.000369568	0.000369568	0.045149315	1.350863394
3321	520017	PAPD5	NM_001040285.1	64282	NP_001035375.1	ILMN_1710571	520017	S	GTGCAATGATCTCATGCTCAGGACAGTTGCGCAGGGACTCCTGGGAGATA	"\Homo sapiens PAP associated domain containing 5 (PAPD5), transcript variant 2, mRNA.\"""""	FLJ40270; TRF4-2	ILMN_1710571	PAPD5	"\Homo sapiens PAP associated domain containing 5 (PAPD5), transcript variant 2, mRNA.\"""""	64282	 	PAPD5	-0.43337847	0.018214255	-3.064967363	0.003019687	0.003019687	-1.797749957	-1.350392194
7470	1170630	ANKRA2	NM_023039.2	57763	NP_075526.1	ILMN_1687351	1170630	S	CCAGTTGGCTGCTCAGGGAGAGATGCTCTATCTGGCTACTCGTATCGAAC	"\Homo sapiens ankyrin repeat, family A (RFXANK-like), 2 (ANKRA2), mRNA.\"""""	ANKRA	ILMN_1687351	ANKRA2	"\Homo sapiens ankyrin repeat, family A (RFXANK-like), 2 (ANKRA2), mRNA.\"""""	57763	D	ANKRA2	0.432892091	0.037099334	4.12677735	9.39E-05	9.39E-05	1.26328556	1.34993701
43345	6900520	ProbeID: 6900520	XM_942586.1	651309	XP_947679.1	ILMN_1742431	6900520	S	TCTCCCTTTCCCATCTTGACTTCTGGAATAGCCCTTGCCAAATACCAGGG	"\PREDICTED: Homo sapiens hypothetical protein LOC651309 (LOC651309), mRNA.\"""""		ILMN_1742431	LOC651309	"\PREDICTED: Homo sapiens hypothetical protein LOC651309 (LOC651309), mRNA.\"""""	651309	 		0.432393834	-0.049654215	3.108718996	0.00265034	0.00265034	-1.684523271	1.349470869
40209	6400647	EHD4	NM_139265.2	30844	NP_644670.1	ILMN_1720083	6400647	S	TCAATCAAATCCTGTCCTAGTGTGTGCAGTGTCTTCGGCCCTGTGGACAC	"\Homo sapiens EH-domain containing 4 (EHD4), mRNA.\"""""	PAST4	ILMN_1720083	EHD4	"\Homo sapiens EH-domain containing 4 (EHD4), mRNA.\"""""	30844	 	EHD4	-0.431573857	0.018814837	-4.443064989	2.99E-05	2.99E-05	2.285068052	-1.348704096
31520	4920612	GNLY	NM_012483.1	10578	NP_036615.1	ILMN_2256295	4920612	I	GCAAGAACACTTCTGGAAGGGAGAGTGGATTTGGCTGGGCCTCTGGATGG	"\Homo sapiens granulysin (GNLY), transcript variant 519, mRNA.\"""""	D2S69E; 519; LAG2; NKG5; LAG-2; TLA519	ILMN_2256295	GNLY	"\Homo sapiens granulysin (GNLY), transcript variant 519, mRNA.\"""""	10578	D	GNLY	0.429694306	0.017945508	2.059088096	0.042938272	0.042938272	-4.035220514	1.346948141
9336	1440753	LOC550643	NR_015367.2	550643		ILMN_3247645	1440753	S	TGCCTGTGAGATGGTCCTGCAGCAGCCAACCAGTGAACTCTTTTGGTGAC	"\Homo sapiens hypothetical LOC550643 (LOC550643), non-coding RNA.\"""""		ILMN_3247645	LOC550643	"\Homo sapiens hypothetical LOC550643 (LOC550643), non-coding RNA.\"""""	550643	 	LOC550643	0.429484486	-0.00759297	4.61741368	1.57E-05	1.57E-05	2.866222655	1.346752259
37764	6110386	PRCP	NM_005040.2	5547	NP_005031.1	ILMN_2367215	6110386	A	CTGCAAGCAGAGATTTCTCTTTGGTTTTGAGGTTGAAGTGTCTTTGGCCC	"\Homo sapiens prolylcarboxypeptidase (angiotensinase C) (PRCP), transcript variant 1, mRNA.\"""""	HUMPCP; PCP; MGC2202	ILMN_2367215	PRCP	"\Homo sapiens prolylcarboxypeptidase (angiotensinase C) (PRCP), transcript variant 1, mRNA.\"""""	5547	D	PRCP	0.429381629	0.045660156	3.135474597	0.002445695	0.002445695	-1.614682548	1.346656246
40279	6420168	DBNDD2	NM_001048223.1	55861	NP_001041688.1	ILMN_1730612	6420168	I	AGGTGGTACTCAAGCCATGCTGCCTCCTTACATCCTTTTTGGAACAGAGC	"\Homo sapiens dysbindin (dystrobrevin binding protein 1) domain containing 2 (DBNDD2), transcript variant 3, mRNA.\"""""	HSMNP1; CK1BP; C20orf35	ILMN_1730612	DBNDD2	"\Homo sapiens dysbindin (dystrobrevin binding protein 1) domain containing 2 (DBNDD2), transcript variant 3, mRNA.\"""""	55861	D	DBNDD2	0.42929977	-0.024908194	3.942313006	0.00017902	0.00017902	0.688409578	1.346579839
4413	630735	COX17	NM_005694.1	10063	NP_005685.1	ILMN_2187718	630735	S	GAGGCTGGCATAGATTTGGCTGTCTCCGCTCATAGCTGCTTTTGGCGCGA	"\Homo sapiens COX17 cytochrome c oxidase assembly homolog (S. cerevisiae) (COX17), nuclear gene encoding mitochondrial protein, mRNA.\"""""	MGC117386; MGC104397	ILMN_2187718	COX17	"\Homo sapiens COX17 cytochrome c oxidase assembly homolog (S. cerevisiae) (COX17), nuclear gene encoding mitochondrial protein, mRNA.\"""""	10063	 	COX17	0.426881808	0.074270435	2.647378848	0.009871751	0.009871751	-2.814719145	1.344324857
4058	610678	ERF	NM_006494.1	2077	NP_006485.1	ILMN_1652749	610678	S	CATGGGCCACAAATCTCTACAAGTGCCTGCTATCCCTCTCCCACTCCCCA	"\Homo sapiens Ets2 repressor factor (ERF), mRNA.\"""""	PE-2	ILMN_1652749	ERF	"\Homo sapiens Ets2 repressor factor (ERF), mRNA.\"""""	2077	 	ERF	-0.425930892	-0.065768639	-4.945119374	4.49E-06	4.49E-06	3.989425901	-1.343439071
3574	540221	NOP2	NM_001033714.1	4839	NP_001028886.1	ILMN_1723158	540221	A	GACGGGTGGCTCACTGCCATTGTCACCAGGTTGGAACTCTTGCCTCTGTG	"\Homo sapiens NOP2 nucleolar protein homolog (yeast) (NOP2), transcript variant 2, mRNA.\"""""	p120; NOP120; MGC149288; NSUN1; MGC117384; MGC149287	ILMN_1723158	NOP2	"\Homo sapiens NOP2 nucleolar protein homolog (yeast) (NOP2), transcript variant 2, mRNA.\"""""	4839	D	NOP2	-0.42455484	0.03557531	-3.948187042	0.000175422	0.000175422	0.706462424	-1.3421583
39093	6280707	ProbeID: 6280707	XR_038632.1	339970		ILMN_3294033	6280707	M	CCCCTCTTGACACTCACTGTTTCCCCGAGAGCTAACTATCCTGACGTACG	"\PREDICTED: Homo sapiens misc_RNA (LOC339970), miscRNA.\"""""		ILMN_3294033	LOC339970	"\PREDICTED: Homo sapiens misc_RNA (LOC339970), miscRNA.\"""""	339970	D	GRINL1B	0.423518344	-0.023320852	4.325781384	4.60E-05	4.60E-05	1.901105953	1.341194381
5977	940338	ZCCHC9	NM_032280.1	84240	NP_115656.1	ILMN_1723007	940338	S	CCCCTGTAGCCAGGACTATGCTGTAGATATCAGTATGATCTGGGTGTGGC	"\Homo sapiens zinc finger, CCHC domain containing 9 (ZCCHC9), mRNA.\"""""	DKFZp761J139	ILMN_1723007	ZCCHC9	"\Homo sapiens zinc finger, CCHC domain containing 9 (ZCCHC9), mRNA.\"""""	84240	 	ZCCHC9	0.422969862	0.025070003	4.255467546	5.93E-05	5.93E-05	1.67373308	1.340684584
4473	650241	IER5	NM_016545.4	51278	NP_057629.2	ILMN_1721833	650241	S	GGGATTTAGCCAAGAGCACAGACTTGGATTCCTTCTGTCCCTCCCCACCT	"\Homo sapiens immediate early response 5 (IER5), mRNA.\"""""	SBBI48; MGC102760	ILMN_1721833	IER5	"\Homo sapiens immediate early response 5 (IER5), mRNA.\"""""	51278	 	IER5	-0.422686918	0.02558258	-3.184279437	0.002109887	0.002109887	-1.48612791	-1.340421672
27116	4250768	COIL	NM_004645.2	8161	NP_004636.1	ILMN_1688034	4250768	S	CAGGCACCTGGCTGAGTGTGCTGGAGTGAGGATCTTGAACAGAAACTTCC	"\Homo sapiens coilin (COIL), mRNA.\"""""	p80-coilin; CLN80	ILMN_1688034	COIL	"\Homo sapiens coilin (COIL), mRNA.\"""""	8161	 	COIL	0.421992318	0.049907605	4.826877938	7.08E-06	7.08E-06	3.579758071	1.339776469
36704	5910523	LMO4	NM_006769.2	8543	NP_006760.1	ILMN_1703487	5910523	S	CTACCCTCATTAACAATTAGCAGGGCACTGGCCAGAGTTTGTACCCTGTG	"\Homo sapiens LIM domain only 4 (LMO4), mRNA.\"""""		ILMN_1703487	LMO4	"\Homo sapiens LIM domain only 4 (LMO4), mRNA.\"""""	8543	D	LMO4	-0.421870355	0.066719425	-4.840509056	6.72E-06	6.72E-06	3.626740407	-1.33966321
33128	5310369	LYAR	NM_017816.1	55646	NP_060286.1	ILMN_2221564	5310369	S	ACACAGTGACAGATGAGCATCACAGATCCGAAGAGGAACTCCTGGTCATC	"\Homo sapiens Ly1 antibody reactive homolog (mouse) (LYAR), mRNA.\"""""	ZLYAR; FLJ20425	ILMN_2221564	LYAR	"\Homo sapiens Ly1 antibody reactive homolog (mouse) (LYAR), mRNA.\"""""	55646	D	LYAR	0.421601111	0.020580642	3.712218201	0.000391111	0.000391111	-0.00500576	1.339413218
27663	4290605	SLC44A1	NM_080546.3	23446	NP_536856.2	ILMN_1700695	4290605	I	CCCTGCATCATGGACTGTTGCTGCTCCCTGTTCCATATGCTCGCAATCTC	"\Homo sapiens solute carrier family 44, member 1 (SLC44A1), mRNA.\"""""	RP11-287A8.1; CHTL1; CD92; CDW92; CTL1	ILMN_1700695	SLC44A1	"\Homo sapiens solute carrier family 44, member 1 (SLC44A1), mRNA.\"""""	23446	D	SLC44A1	0.420931535	-0.002301905	5.281645028	1.20E-06	1.20E-06	5.179974292	1.338791721
18950	2970594	MYADM	NM_138373.3	91663	NP_612382.1	ILMN_2350574	2970594	A	TCCTGGCCATGAGGACAAAAATTACTGAGTGGCCCTTAAAGAGGGAAGTT	"\Homo sapiens myeloid-associated differentiation marker (MYADM), transcript variant 2, mRNA.\"""""	SB135	ILMN_2350574	MYADM	"\Homo sapiens myeloid-associated differentiation marker (MYADM), transcript variant 2, mRNA.\"""""	91663	D	MYADM	-0.419167181	0.007730964	-1.992254004	0.049962444	0.049962444	-4.156994706	-1.337155438
25742	4120538	ProbeID: 4120538	XM_001129173.1	731314	XP_001129173.1	ILMN_1785756	4120538	S	TGGCTTCACGGCTGGCTATGTGGACAGCAAGAGTCGTTTTCGCGGAAGCC	"\PREDICTED: Homo sapiens similar to H2A histone family, member X (LOC731314), mRNA.\"""""		ILMN_1785756	LOC731314	"\PREDICTED: Homo sapiens similar to H2A histone family, member X (LOC731314), mRNA.\"""""	731314	 		-0.418831551	0.022724179	-4.885029317	5.66E-06	5.66E-06	3.78063709	-1.336844397
36331	5890497	TSEN34	NM_001077446.1	79042	NP_001070914.1	ILMN_1673111	5890497	S	TGCAGTGAACTCCAGAGACCTAGGGGATGTGGCTGTGTCGGCAGCAAGAG	"\Homo sapiens tRNA splicing endonuclease 34 homolog (S. cerevisiae) (TSEN34), transcript variant 2, mRNA.\"""""	LENG5; SEN34; SEN34L	ILMN_1673111	TSEN34	"\Homo sapiens tRNA splicing endonuclease 34 homolog (S. cerevisiae) (TSEN34), transcript variant 2, mRNA.\"""""	79042	D	TSEN34	-0.41870357	-0.013509549	-2.51324195	0.014096735	0.014096735	-3.115720568	-1.336725811
23903	3870619	AMD1	NM_001634.4	262	NP_001625.2	ILMN_1667994	3870619	I	ACCACCCTCTTGCTGAAAGCACTGGTTCCCCTGTTGAAGCTTGCTAGGGA	"\Homo sapiens adenosylmethionine decarboxylase 1 (AMD1), transcript variant 1, mRNA.\"""""	ADOMETDC; AMD; DKFZp313L1234; FLJ26964	ILMN_1667994	AMD1	"\Homo sapiens adenosylmethionine decarboxylase 1 (AMD1), transcript variant 1, mRNA.\"""""	262	D	AMD1	-0.418564888	0.053392732	-4.827423383	7.06E-06	7.06E-06	3.581636808	-1.336597321
17135	2680064	SYVN1	NM_032431.2	84447	NP_115807.1	ILMN_1803143	2680064	A	GCCAGACTCCTGGTCTTTCCAGTTTAGAAAAGGCTCTGTGCCAAGGAGGG	"\Homo sapiens synovial apoptosis inhibitor 1, synoviolin (SYVN1), transcript variant 1, mRNA.\"""""	KIAA1810; MGC40372; HRD1	ILMN_1803143	SYVN1	"\Homo sapiens synovial apoptosis inhibitor 1, synoviolin (SYVN1), transcript variant 1, mRNA.\"""""	84447	D	SYVN1	-0.418471396	-0.012887918	-5.415274998	7.01E-07	7.01E-07	5.661913339	-1.336510708
28109	4490273	KLHDC5	NM_020782.1	57542	NP_065833.1	ILMN_1727134	4490273	S	GAAGAGCAAAGGGTGCTGAAATGACTTGTACGGTTGGCTGGTGCTTTCTC	"\Homo sapiens kelch domain containing 5 (KLHDC5), mRNA.\"""""	MGC131714; KIAA1340	ILMN_1727134	KLHDC5	"\Homo sapiens kelch domain containing 5 (KLHDC5), mRNA.\"""""	57542	 	KLHDC5	0.417910196	-0.015235768	4.414653195	3.32E-05	3.32E-05	2.191524847	1.335990914
1639	160494	AQP9	NM_020980.2	366	NP_066190.1	ILMN_1715068	160494	S	GAGTTACAAGCACCAGGGGATGCTCTACATCAAGGGATGCACCTTCAGTC	"\Homo sapiens aquaporin 9 (AQP9), mRNA.\"""""	HsT17287; SSC1	ILMN_1715068	AQP9	"\Homo sapiens aquaporin 9 (AQP9), mRNA.\"""""	366	 	AQP9	-0.417704955	0.098442955	-2.042773051	0.044569406	0.044569406	-4.065276796	-1.335800866
28059	4490053	IL10RA	NM_001558.2	3587	NP_001549.1	ILMN_1652825	4490053	S	TCCAGCCATGACCCCCACCCCTCTGCCAAAGTACTCTTAGGTGCCAGTCT	"\Homo sapiens interleukin 10 receptor, alpha (IL10RA), mRNA.\"""""	IL-10R1; CDW210A; IL10R; HIL-10R	ILMN_1652825	IL10RA	"\Homo sapiens interleukin 10 receptor, alpha (IL10RA), mRNA.\"""""	3587	 	IL10RA	0.417178849	0.051782375	4.501707197	2.41E-05	2.41E-05	2.479187217	1.33531383
9209	1440243	SEPX1	NM_016332.2	51734	NP_057416.1	ILMN_1719661	1440243	S	GGAGGCCCTTCCCAAGGTGTGGTGACTGTGCCTTACTGTACATGCTCGGA	"\Homo sapiens selenoprotein X, 1 (SEPX1), mRNA.\"""""	MSRB1; SELR; MGC3344; HSPC270; SELX	ILMN_1719661	SEPX1	"\Homo sapiens selenoprotein X, 1 (SEPX1), mRNA.\"""""	51734	 	SEPX1	-0.416628689	0.077530855	-2.501226308	0.014545222	0.014545222	-3.142048324	-1.334804717
17916	2760239	RASGRP1	NM_005739.2	10125	NP_005730.1	ILMN_1768958	2760239	S	TCAAGCCTAGTGTAAATTTCTGCATCTCACACGACTTTAGTTTGGCCAGG	"\Homo sapiens RAS guanyl releasing protein 1 (calcium and DAG-regulated) (RASGRP1), mRNA.\"""""	V; CALDAG-GEFI; CALDAG-GEFII; MGC129999; RASGRP; MGC129998; hRasGRP1	ILMN_1768958	RASGRP1	"\Homo sapiens RAS guanyl releasing protein 1 (calcium and DAG-regulated) (RASGRP1), mRNA.\"""""	10125	 	RASGRP1	0.416554853	-0.006298299	3.083301276	0.002859438	0.002859438	-1.750451439	1.334736404
17379	2690324	ITPRIP	NM_033397.2	85450	NP_203755.1	ILMN_1805192	2690324	S	GCCTCCAGAAGCCAAAACCATGCCTGGATCTCCCATAGCTTCTCCTTTGC	"\Homo sapiens inositol 1,4,5-triphosphate receptor interacting protein (ITPRIP), mRNA.\"""""	bA127L20.2; RP11-127L20.4; DANGER; bA127L20	ILMN_1805192	ITPRIP	"\Homo sapiens inositol 1,4,5-triphosphate receptor interacting protein (ITPRIP), mRNA.\"""""	85450	D	ITPRIP	-0.416144875	-0.010525634	-3.459199506	0.000894486	0.000894486	-0.734888616	-1.334357158
9985	1510291	PTTG1	NM_004219.2	9232	NP_004210.1	ILMN_2042771	1510291	S	CTCCACCATGGGAATCCAATCTGTTGCAGTCTCCTTCAAGCATTCTGTCG	"\Homo sapiens pituitary tumor-transforming 1 (PTTG1), mRNA.\"""""	SECURIN; PTTG; MGC138276; EAP1; TUTR1; MGC126883; HPTTG	ILMN_2042771	PTTG1	"\Homo sapiens pituitary tumor-transforming 1 (PTTG1), mRNA.\"""""	9232	D	PTTG1	-0.415852764	-0.034578438	-3.607033657	0.000553967	0.000553967	-0.312727338	-1.33408701
30848	4880193	KLRG1	NM_005810.3	10219	NP_005801.3	ILMN_1658399	4880193	S	GTATGGAAACTAATGCTGCCACTCTCATCCCCGTCCCAACCATCTCTGTC	"\Homo sapiens killer cell lectin-like receptor subfamily G, member 1 (KLRG1), mRNA.\"""""	MAFA-2F1; MAFA-L; CLEC15A; MGC13600; MAFA; 2F1	ILMN_1658399	KLRG1	"\Homo sapiens killer cell lectin-like receptor subfamily G, member 1 (KLRG1), mRNA.\"""""	10219	D	KLRG1	0.415240492	0.012696068	3.036817676	0.003282067	0.003282067	-1.869951756	1.333520951
42392	6660398	FCN1	NM_002003.2	2219	NP_001994.2	ILMN_1668063	6660398	S	CCAGCTCAGTCAAGCCGCCACATGCCCACAACCTCACCAGAGGGAGAATT	"\Homo sapiens ficolin (collagen/fibrinogen domain containing) 1 (FCN1), mRNA.\"""""	FCNM	ILMN_1668063	FCN1	"\Homo sapiens ficolin (collagen/fibrinogen domain containing) 1 (FCN1), mRNA.\"""""	2219	 	FCN1	-0.415193885	0.05750261	-2.499738222	0.014601649	0.014601649	-3.145301561	-1.333477872
6521	1030209	EMR3	NM_032571.2	84658	NP_115960.1	ILMN_2348487	1030209	A	TACTTCCCAAGCTGTTTGTTCTCCACAATAGGCTCTCAACAAATGTGTGG	"\Homo sapiens egf-like module containing, mucin-like, hormone receptor-like 3 (EMR3), transcript variant 1, mRNA.\"""""		ILMN_2348487	EMR3	"\Homo sapiens egf-like module containing, mucin-like, hormone receptor-like 3 (EMR3), transcript variant 1, mRNA.\"""""	84658	D	EMR3	-0.415136927	0.022206286	-2.297973879	0.024336499	0.024336499	-3.571183429	-1.333425227
34411	5560279	ProbeID: 5560279	XM_001128421.1	728069	XP_001128421.1	ILMN_1668743	5560279	S	AGCAGACTGAGGAGGGAGGAGACGAGGTTCTCTTGGCATCACTTTCTCCC	"\PREDICTED: Homo sapiens hypothetical LOC728069 (LOC728069), mRNA.\"""""		ILMN_1668743	LOC728069	"\PREDICTED: Homo sapiens hypothetical LOC728069 (LOC728069), mRNA.\"""""	728069	 		-0.415025546	0.016301132	-4.755086725	9.31E-06	9.31E-06	3.333399161	-1.333322286
3955	610279	YY1	NM_003403.3	7528	NP_003394.1	ILMN_1770892	610279	S	AGACCCTTCTCGACCACGGGAAGCATCTTCCAGAAGTGTGATTGGGAATA	"\Homo sapiens YY1 transcription factor (YY1), mRNA.\"""""	UCRBP; YIN-YANG-1; DELTA; NF-E1	ILMN_1770892	YY1	"\Homo sapiens YY1 transcription factor (YY1), mRNA.\"""""	7528	D	YY1	-0.414828058	0.051326646	-4.202853537	7.16E-05	7.16E-05	1.505020951	-1.333139782
36908	5960670	ARID3B	NM_006465.2	10620	NP_006456.1	ILMN_1696956	5960670	S	AAGGTGCCATCAGCCAGGGCAGCTCTGTCCCCTCCTGCTCTCCATCTTAT	"\Homo sapiens AT rich interactive domain 3B (BRIGHT-like) (ARID3B), mRNA.\"""""	DRIL2; BDP	ILMN_1696956	ARID3B	"\Homo sapiens AT rich interactive domain 3B (BRIGHT-like) (ARID3B), mRNA.\"""""	10620	 	ARID3B	-0.414460483	0.000956543	-6.385865612	1.26E-08	1.26E-08	9.283631826	-1.332800164
40922	6510553	ARID3A	NM_005224.2	1820	NP_005215.1	ILMN_1670130	6510553	S	CCACACACTCACCACTCCCAGCTTCTCGTGTCCAGTGAAACCCCTGAACC	"\Homo sapiens AT rich interactive domain 3A (BRIGHT-like) (ARID3A), mRNA.\"""""	E2FBP1; BRIGHT; DRIL3; DRIL1	ILMN_1670130	ARID3A	"\Homo sapiens AT rich interactive domain 3A (BRIGHT-like) (ARID3A), mRNA.\"""""	1820	 	ARID3A	-0.411021191	-0.025215477	-2.751531281	0.007424395	0.007424395	-2.572187673	-1.329626638
12170	1980309	IL8	NM_000584.2	3576	NP_000575.1	ILMN_2184373	1980309	S	CCCAGTCTTGTCATTGCCAGCTGTGTTGGTAGTGCTGTGTTGAATTACGG	"\Homo sapiens interleukin 8 (IL8), mRNA.\"""""	GCP-1; MDNCF; NAP1; CXCL8; AMCF-I; TSG-1; LYNAP; NAP-1; MONAP; GCP1; SCYB8; LUCT; K60; LECT; 3-10C; b-ENAP; NAF	ILMN_2184373	IL8	"\Homo sapiens interleukin 8 (IL8), mRNA.\"""""	3576	D	IL8	0.410781003	-0.032541262	4.033949036	0.000130182	0.000130182	0.971955602	1.329405293
4433	650040	PILRA	NM_178272.1	29992	NP_840056.1	ILMN_2362858	650040	A	CAAGACTGAATGGTGAGGCCAGGTACAGTGGCGCACACCTGTAATCCCAG	"\Homo sapiens paired immunoglobin-like type 2 receptor alpha (PILRA), transcript variant 2, mRNA.\"""""	FDF03	ILMN_2362858	PILRA	"\Homo sapiens paired immunoglobin-like type 2 receptor alpha (PILRA), transcript variant 2, mRNA.\"""""	29992	D	PILRA	-0.410134792	0.042534436	-2.669236051	0.009304351	0.009304351	-2.764453512	-1.32880996
42821	6770619	GLO1	NM_006708.2	2739	NP_006699.2	ILMN_1702177	6770619	S	GTGCTCTTGGCTCTTGGGCTGGAGTACCGTGGTGAGGGAGTAAACACTAG	"\Homo sapiens glyoxalase I (GLO1), mRNA.\"""""	GLYI; GLOD1	ILMN_1702177	GLO1	"\Homo sapiens glyoxalase I (GLO1), mRNA.\"""""	2739	 	GLO1	0.40934676	-0.030242861	4.123637775	9.49E-05	9.49E-05	1.253366483	1.328084333
32124	5130129	C20orf4	NM_015511.3	25980	NP_056326.2	ILMN_1721225	5130129	S	ACCTGGTCAGCCTAAATCTTCCCAGTCCCGCTGTGGAGCTGTCAGTCACC	"\Homo sapiens chromosome 20 open reading frame 4 (C20orf4), mRNA.\"""""	bA234K24.2; CGI-23; DKFZp564N1363	ILMN_1721225	C20ORF4	"\Homo sapiens chromosome 20 open reading frame 4 (C20orf4), mRNA.\"""""	25980	 	C20orf4	0.408885341	-0.054472686	4.843450625	6.64E-06	6.64E-06	3.636887609	1.327659637
6858	1070047	CDC42EP4	NM_012121.4	23580	NP_036253.2	ILMN_1745223	1070047	S	TCCAGGTTCGGTGCCCTGTTGGTGCTCCTGTTTCCAATAGCTTAGGTCCC	"\Homo sapiens CDC42 effector protein (Rho GTPase binding) 4 (CDC42EP4), mRNA.\"""""	MGC17125; MGC3740; BORG4; KAIA1777; CEP4	ILMN_1745223	CDC42EP4	"\Homo sapiens CDC42 effector protein (Rho GTPase binding) 4 (CDC42EP4), mRNA.\"""""	23580	 	CDC42EP4	-0.407924273	-0.015560798	-4.603720356	1.65E-05	1.65E-05	2.820146394	-1.326775496
37667	6110037	LILRA3	NM_006865.2	11026	NP_006856.2	ILMN_1661631	6110037	I	TGAGTGAGGAGATGCTTGCCGTGATGACGCTGGGCACAGAGGGTCAGGTC	"\Homo sapiens leukocyte immunoglobulin-like receptor, subfamily A (without TM domain), member 3 (LILRA3), mRNA.\"""""	HM31; LIR-4; e3; CD85E; ILT6; HM43; LIR4	ILMN_1661631	LILRA3	"\Homo sapiens leukocyte immunoglobulin-like receptor, subfamily A (without TM domain), member 3 (LILRA3), mRNA.\"""""	11026	D	LILRA3	-0.405500506	-0.003614413	-2.91272812	0.004710949	0.004710949	-2.182082314	-1.324548349
23614	3850202	IGSF6	NM_005849.1	10261	NP_005840.1	ILMN_1653498	3850202	S	TGTGCCGGAAGCGAGAGCTAAACAGACAGGAGGAGGGACCACACTGGTGG	"\Homo sapiens immunoglobulin superfamily, member 6 (IGSF6), mRNA.\"""""	DORA	ILMN_1653498	IGSF6	"\Homo sapiens immunoglobulin superfamily, member 6 (IGSF6), mRNA.\"""""	10261	 	IGSF6	-0.405298481	-0.046688702	-2.229605615	0.028749692	0.028749692	-3.708517948	-1.324362881
43625	6960170	C3orf19	NM_016474.3	51244	NP_057558.2	ILMN_1750144	6960170	S	CCCCTAGACAGTCTTTTTAGTGCCCTCTGCTCTCAGTCTTGTTGCCCTAG	"\Homo sapiens chromosome 3 open reading frame 19 (C3orf19), mRNA.\"""""	FLJ33839	ILMN_1750144	C3ORF19	"\Homo sapiens chromosome 3 open reading frame 19 (C3orf19), mRNA.\"""""	51244	 	C3orf19	0.404495814	0.062197956	6.978054129	9.97E-10	9.97E-10	11.56562286	1.323626255
30841	4880168	PTTG1IP	NM_004339.2	754	NP_004330.1	ILMN_2128750	4880168	S	GCGTAGTCAGCCCTTGCGCTCAGTGTAGAAACCCACGTCTGTAAGGTCGG	"\Homo sapiens pituitary tumor-transforming 1 interacting protein (PTTG1IP), mRNA.\"""""	C21orf3; C21orf1; PBF	ILMN_2128750	PTTG1IP	"\Homo sapiens pituitary tumor-transforming 1 interacting protein (PTTG1IP), mRNA.\"""""	754	D	PTTG1IP	-0.403646119	-0.01547365	-3.026207699	0.003386344	0.003386344	-1.89703295	-1.322846917
31254	4900332	FOXJ2	NM_018416.2	55810	NP_060886.1	ILMN_1731648	4900332	S	GTCCCTGCTCCTCATGTTTCTGGTTTGGTGAGTCCTTTGTGCCACCACCC	"\Homo sapiens forkhead box J2 (FOXJ2), mRNA.\"""""	FHX	ILMN_1731648	FOXJ2	"\Homo sapiens forkhead box J2 (FOXJ2), mRNA.\"""""	55810	 	FOXJ2	-0.402380805	-0.014076848	-2.930880959	0.004471045	0.004471045	-2.137054374	-1.321687224
26715	4220672	MT1F	NM_005949.2	4494	NP_005940.1	ILMN_1718766	4220672	S	CTGCTGCGACTGATGCCAGGACAACCTTTCTCCCAGATGTAAACAGAGAG	"\Homo sapiens metallothionein 1F (MT1F), mRNA.\"""""	MT1; MGC32732	ILMN_1718766	MT1F	"\Homo sapiens metallothionein 1F (MT1F), mRNA.\"""""	4494	 	MT1F	0.400851275	0.010719702	4.266079683	5.71E-05	5.71E-05	1.707910898	1.320286728
21224	3390594	KLRD1	NM_002262.2	3824	NP_002253.1	ILMN_1797988	3390594	I	CCACTCTGTGGAGGTTAATTTCTGGGACCTTAGGGATAATATGCCTTTCG	"\Homo sapiens killer cell lectin-like receptor subfamily D, member 1 (KLRD1), transcript variant 1, mRNA.\"""""	CD94	ILMN_1797988	KLRD1	"\Homo sapiens killer cell lectin-like receptor subfamily D, member 1 (KLRD1), transcript variant 1, mRNA.\"""""	3824	D	KLRD1	0.400430448	0.048692329	2.20658885	0.030386143	0.030386143	-3.753943106	1.319901663
5519	830750	NCF1B	NR_003186.1	654816		ILMN_2106725	830750	S	ACGTGGTGGAGGTCGTGGAGAAGAGCGAGAGCGGTCAGACCTCCCACCTT	"\Homo sapiens neutrophil cytosolic factor 1B pseudogene (NCF1B), non-coding RNA.\"""""	SH3PXD1B	ILMN_2106725	NCF1B	"\Homo sapiens neutrophil cytosolic factor 1B pseudogene (NCF1B), non-coding RNA.\"""""	654816	D	NCF1B	-0.400193445	0.097363989	-3.922074545	0.000191963	0.000191963	0.626340774	-1.31968485
17636	2710575	CD69	NM_001781.1	969	NP_001772.1	ILMN_2188333	2710575	S	TCCTCAGCTGTAGACAGGTCCTTTTCGATGGTACATATTTCTTTGCCTTT	"\Homo sapiens CD69 molecule (CD69), mRNA.\"""""	CLEC2C	ILMN_2188333	CD69	"\Homo sapiens CD69 molecule (CD69), mRNA.\"""""	969	D	CD69	-0.399453831	-0.028133639	-2.521851719	0.013783069	0.013783069	-3.096790693	-1.319008472
16351	2570725	PPCS	NM_001077447.1	79717	NP_001070915.1	ILMN_2396996	2570725	A	AGAAAGGGAAAAGGCAGTGGTGTGTAGGCAAATATGGTTTGGCATTTGTC	"\Homo sapiens phosphopantothenoylcysteine synthetase (PPCS), transcript variant 2, mRNA.\"""""	MGC138220; FLJ11838; RP11-163G10.1; MGC117357	ILMN_2396996	PPCS	"\Homo sapiens phosphopantothenoylcysteine synthetase (PPCS), transcript variant 2, mRNA.\"""""	79717	D	PPCS	0.399407503	-0.066837568	2.97391021	0.003946775	0.003946775	-2.029449531	1.318966116
27402	4280292	RNF126	NM_194460.1	55658	NP_919442.1	ILMN_1790741	4280292	A	GACCCGGAGTAGGGGGGCTCGGGACCATGAGGATGACCAGCAAAATTCAA	"\Homo sapiens ring finger protein 126 (RNF126), mRNA.\"""""	MGC14317; MGC1022; FLJ20552	ILMN_1790741	RNF126	"\Homo sapiens ring finger protein 126 (RNF126), mRNA.\"""""	55658	D	RNF126	-0.399337572	0.093297486	-3.212286046	0.001937183	0.001937183	-1.41168745	-1.318902185
3416	520376	TMEM216	NM_016499.3	51259	NP_057583.2	ILMN_1732577	520376	S	TGAGCACGGAGAGCCTCATGTTGGTGGGTTTCCAGAGTGATGTGAAAGCC	"\Homo sapiens transmembrane protein 216 (TMEM216), mRNA.\"""""		ILMN_1732577	TMEM216	"\Homo sapiens transmembrane protein 216 (TMEM216), mRNA.\"""""	51259	 	TMEM216	0.398376292	0.097091265	4.06841822	0.00011536	0.00011536	1.079658809	1.318023681
11531	1780673	SAP30	NM_003864.3	8819	NP_003855.1	ILMN_1700896	1780673	S	CAGATCTCAAGGTTGATAGTGGTGTTCACTAGGAGACGTGGAATTGAGAC	"\Homo sapiens Sin3A-associated protein, 30kDa (SAP30), mRNA.\"""""		ILMN_1700896	SAP30	"\Homo sapiens Sin3A-associated protein, 30kDa (SAP30), mRNA.\"""""	8819	 	SAP30	-0.396378355	0.004320065	-5.325418042	1.00E-06	1.00E-06	5.337303378	-1.31619966
34650	5570465	LOC100128326	XR_038006.1	100128326		ILMN_3183620	5570465	A	TCAGCCTCACAGCGGACTCTCCACGCCCAGCTAGCTCTCGCCTCACTACA	"\PREDICTED: Homo sapiens misc_RNA (LOC100128326), miscRNA.\"""""		ILMN_3183620	LOC100128326	"\PREDICTED: Homo sapiens misc_RNA (LOC100128326), miscRNA.\"""""	100128326	D	LOC100128326 (includes others)	-0.396254399	0.079834189	-2.164952745	0.033554508	0.033554508	-3.83506996	-1.316086578
27322	4280017	FOS	NM_005252.2	2353	NP_005243.1	ILMN_1669523	4280017	S	CCCAGTGACACTTCAGAGAGCTGGTAGTTAGTAGCATGTTGAGCCAGGCC	"\Homo sapiens v-fos FBJ murine osteosarcoma viral oncogene homolog (FOS), mRNA.\"""""	c-fos	ILMN_1669523	FOS	"\Homo sapiens v-fos FBJ murine osteosarcoma viral oncogene homolog (FOS), mRNA.\"""""	2353	 	FOS	-0.395906362	-0.058442152	-2.310493562	0.023596616	0.023596616	-3.545647281	-1.315769123
30076	4810187	STAT1	NM_007315.2	6772	NP_009330.1	ILMN_1777325	4810187	I	GCACACAGTGCTTTCCGTGGCACTGCATACAATCTGAGGCCTCCTCTCTC	"\Homo sapiens signal transducer and activator of transcription 1, 91kDa (STAT1), transcript variant alpha, mRNA.\"""""	ISGF-3; STAT91; DKFZp686B04100	ILMN_1777325	STAT1	"\Homo sapiens signal transducer and activator of transcription 1, 91kDa (STAT1), transcript variant alpha, mRNA.\"""""	6772	D	STAT1	-0.395803213	0.047422436	-2.645718175	0.009916121	0.009916121	-2.818524421	-1.315675051
18586	2900594	PGD	NM_002631.2	5226	NP_002622.2	ILMN_1794165	2900594	S	CTGCTCCTGTCACCCTCCACGATTCCACAGACCAGGACATTCCATGTGCC	"\Homo sapiens phosphogluconate dehydrogenase (PGD), mRNA.\"""""	6PGD	ILMN_1794165	PGD	"\Homo sapiens phosphogluconate dehydrogenase (PGD), mRNA.\"""""	5226	 	PGD	-0.395622226	-0.016865345	-2.953674024	0.004185808	0.004185808	-2.080207036	-1.315510009
20403	3290292	LAP3	NM_015907.2	51056	NP_056991.2	ILMN_1683792	3290292	S	CCAACAAAGATGAAGTTCCCTATCTACGGAAAGGCATGACTGGGAGGCCC	"\Homo sapiens leucine aminopeptidase 3 (LAP3), mRNA.\"""""	LAP; LAPEP; PEPS	ILMN_1683792	LAP3	"\Homo sapiens leucine aminopeptidase 3 (LAP3), mRNA.\"""""	51056	 	LAP3	-0.395457616	0.147487651	-2.096689069	0.039373882	0.039373882	-3.965144353	-1.31535992
38584	6250053	PTTG1IP	NM_004339.2	754	NP_004330.1	ILMN_1802251	6250053	S	ACGTGGCTTTAGTAAGCAGACCAAGCGCTTCGTGGCAGGGAAAGCAGCGT	"\Homo sapiens pituitary tumor-transforming 1 interacting protein (PTTG1IP), mRNA.\"""""	C21orf3; C21orf1; PBF	ILMN_1802251	PTTG1IP	"\Homo sapiens pituitary tumor-transforming 1 interacting protein (PTTG1IP), mRNA.\"""""	754	D	PTTG1IP	-0.395038447	-0.054342141	-3.110334088	0.002637548	0.002637548	-1.680320198	-1.314977803
23493	3840521	STK40	NM_032017.1	83931	NP_114406.1	ILMN_2075927	3840521	S	GACAGACTGGGCCCTTCCAAGGTCAAGCCATGTGTCTGATGACATTCCTG	"\Homo sapiens serine/threonine kinase 40 (STK40), mRNA.\"""""	SgK495; SHIK; RP11-268J15.4; MGC4796	ILMN_2075927	STK40	"\Homo sapiens serine/threonine kinase 40 (STK40), mRNA.\"""""	83931	D	STK40	-0.395032979	-0.024379047	-2.568456627	0.012191785	0.012191785	-2.993388144	-1.314972819
40914	6510524	CYTH4	NM_013385.2	27128	NP_037517.1	ILMN_1660364	6510524	S	CTGTCCTGCTCCTGGGATGCACTGGCTACTCCCTTAGTCTACTCCCTTCC	"\Homo sapiens pleckstrin homology, Sec7 and coiled-coil domains 4 (PSCD4), mRNA.\"""""	DJ63G5.1; CYT4	ILMN_1660364	PSCD4	"\Homo sapiens pleckstrin homology, Sec7 and coiled-coil domains 4 (PSCD4), mRNA.\"""""	27128	D	CYTH4	-0.393525622	-0.011904461	-3.393972801	0.001100796	0.001100796	-0.91718892	-1.313599626
41301	6550600	MYC	NM_002467.3	4609	NP_002458.2	ILMN_2110908	6550600	S	ACTTGTTTCAAATGCATGATCAAATGCAACCTCACAACCTTGGCTGAGTC	"\Homo sapiens v-myc myelocytomatosis viral oncogene homolog (avian) (MYC), mRNA.\"""""	c-Myc	ILMN_2110908	MYC	"\Homo sapiens v-myc myelocytomatosis viral oncogene homolog (avian) (MYC), mRNA.\"""""	4609	D	MYC	0.392548455	-0.000818025	2.480375867	0.015354005	0.015354005	-3.187483408	1.3127102
6642	1030707	ProbeID: 1030707	XM_001714618.1	100134530	XP_001714670.1	ILMN_3249327	1030707	S	GCTCCTGCCTCCCGGCAGACTCTGCAGGCCCAAGTCGTCCTCAAGTCAGC	"\PREDICTED: Homo sapiens hypothetical protein LOC100134530 (LOC100134530), mRNA.\"""""		ILMN_3249327	LOC100134530	"\PREDICTED: Homo sapiens hypothetical protein LOC100134530 (LOC100134530), mRNA.\"""""	100134530	 		-0.392402367	-0.027786883	-2.359802867	0.020872598	0.020872598	-3.443915893	-1.31257728
41646	6580474	TUBB	NM_178014.2	203068	NP_821133.1	ILMN_2101885	6580474	S	CTCTGGAGTGGTGTATACTGCCACATCAGTGTTTGAGTCAGTCCCCAGAG	"\Homo sapiens tubulin, beta (TUBB), mRNA.\"""""	M40; OK/SW-cl.56; MGC117247; TUBB1; MGC16435; TUBB5	ILMN_2101885	TUBB	"\Homo sapiens tubulin, beta (TUBB), mRNA.\"""""	203068	D	TUBB	-0.391775394	-0.001668875	-3.484405481	0.00082502	0.00082502	-0.663783132	-1.312006979
28422	4560154	ATG14	NM_014924.3	22863	NP_055739.2	ILMN_1678808	4560154	S	GTGGACGGGACTCATGTAAGGACTCAATTTGGGGAAGAGCATTCAGTGGC	"\Homo sapiens KIAA0831 (KIAA0831), mRNA.\"""""	MGC126291; MGC126292	ILMN_1678808	KIAA0831	"\Homo sapiens KIAA0831 (KIAA0831), mRNA.\"""""	22863	 	ATG14	0.390963154	-0.030282415	4.366523138	3.96E-05	3.96E-05	2.033828695	1.311268524
42553	6760255	MNT	NM_020310.2	4335	NP_064706.1	ILMN_1792910	6760255	S	CCCAGAGGTGGCCCTTGTTTACAGTGAGGACTCGGCCACTGTGTCTCTGT	"\Homo sapiens MAX binding protein (MNT), mRNA.\"""""	MXD6; ROX; MAD6	ILMN_1792910	MNT	"\Homo sapiens MAX binding protein (MNT), mRNA.\"""""	4335	 	MNT	-0.390921169	-0.056264073	-3.530920977	0.000710021	0.000710021	-0.53161378	-1.311230364
21719	3440348	ASH2L	NM_004674.2	9070	NP_004665.1	ILMN_1666933	3440348	S	GTGTACCATAAGCCAACAACCGCTGACTCCAGGATTGCATAAGCCCCCTG	"\Homo sapiens ash2 (absent, small, or homeotic)-like (Drosophila) (ASH2L), mRNA.\"""""	ASH2; ASH2L2; ASH2L1	ILMN_1666933	ASH2L	"\Homo sapiens ash2 (absent, small, or homeotic)-like (Drosophila) (ASH2L), mRNA.\"""""	9070	 	ASH2L	0.390227761	0.033540747	5.099381397	2.46E-06	2.46E-06	4.530840595	1.310600295
44031	7000369	CD14	NM_000591.2	929	NP_000582.1	ILMN_1740015	7000369	S	CAGCCTGACGAGCTGCCCGAGGTGGATAACCTGACACTGGACGGGAATCC	"\Homo sapiens CD14 molecule (CD14), transcript variant 1, mRNA.\"""""		ILMN_1740015	CD14	"\Homo sapiens CD14 molecule (CD14), transcript variant 1, mRNA.\"""""	929	D	CD14	-0.390057632	0.098721725	-2.206893835	0.030363936	0.030363936	-3.753343878	-1.310445752
38156	6180592	ProbeID: 6180592				ILMN_1852793	6180592	S	GGCGACACCCTTGCCCAAGCTGGATTTTGCAGACCTGGTAGGCGTGAGAT	Homo sapiens cDNA clone IMAGE:30332316		ILMN_1852793		Homo sapiens cDNA clone IMAGE:30332316	-999	 		-0.389550694	-0.00868684	-4.199021947	7.26E-05	7.26E-05	1.492782977	-1.309985365
11723	1820750	STAT1	NM_007315.2	6772	NP_009330.1	ILMN_1690105	1820750	A	TACTCCAGGCCAAAGGAAGCACCAGAGCCAATGGAACTTGATGGCCCTAA	"\Homo sapiens signal transducer and activator of transcription 1, 91kDa (STAT1), transcript variant alpha, mRNA.\"""""	ISGF-3; STAT91; DKFZp686B04100	ILMN_1690105	STAT1	"\Homo sapiens signal transducer and activator of transcription 1, 91kDa (STAT1), transcript variant alpha, mRNA.\"""""	6772	D	STAT1	-0.389422688	0.064313043	-2.63915137	0.010093353	0.010093353	-2.833552479	-1.309869138
14428	2320356	VASP	NM_003370.3	7408	NP_003361.1	ILMN_1743646	2320356	A	GGATGTGGGAGTTTTTAAATGCTATAGCCCTGGGCTTGCCCCATTTGGGG	"\Homo sapiens vasodilator-stimulated phosphoprotein (VASP), mRNA.\"""""		ILMN_1743646	VASP	"\Homo sapiens vasodilator-stimulated phosphoprotein (VASP), mRNA.\"""""	7408	D	VASP	-0.388974288	-0.065763861	-2.6407406	0.0100502	0.0100502	-2.829918351	-1.309462085
15797	2490017	ZC3H12A	NM_025079.1	80149	NP_079355.1	ILMN_1672295	2490017	S	AGGCCTCATCTGTGCTCTCGCTGGGCACGTGGCTTCATGTCAGTAAGCAA	"\Homo sapiens zinc finger CCCH-type containing 12A (ZC3H12A), mRNA.\"""""	MCPIP; FLJ23231; dJ423B22.1; RP3-423B22.1	ILMN_1672295	ZC3H12A	"\Homo sapiens zinc finger CCCH-type containing 12A (ZC3H12A), mRNA.\"""""	80149	 	ZC3H12A	-0.388924949	-0.023302926	-5.281166665	1.20E-06	1.20E-06	5.178257925	-1.309417304
46963	7610309	ProbeID: 7610309				ILMN_1858599	7610309	S	CCTCAGCTGCGAGGTTTGGACCTTGAGGCTTGGATGAGGGAATTTTTCCC	"\AV652851 GLC Homo sapiens cDNA clone GLCDEG06 3, mRNA sequence\"""""		ILMN_1858599		"\AV652851 GLC Homo sapiens cDNA clone GLCDEG06 3, mRNA sequence\"""""	-999	D	RBM43	0.388176683	0.03073012	4.028964703	0.000132471	0.000132471	0.956428309	1.308738339
22787	3710735	RASGRP2	NM_153819.1	10235	NP_722541.1	ILMN_1794594	3710735	A	AGGAGGTACAGACGGTGGAGGATGGGGTGTTTGACATCCACTTGTAATAG	"\Homo sapiens RAS guanyl releasing protein 2 (calcium and DAG-regulated) (RASGRP2), transcript variant 2, mRNA.\"""""	CDC25L; CALDAG-GEFI	ILMN_1794594	RASGRP2	"\Homo sapiens RAS guanyl releasing protein 2 (calcium and DAG-regulated) (RASGRP2), transcript variant 2, mRNA.\"""""	10235	D	RASGRP2	-0.386702983	0.02980448	-4.253897341	5.96E-05	5.96E-05	1.668680241	-1.307402158
12424	1990546	MLEC	NM_014730.2	9761	NP_055545.1	ILMN_1657495	1990546	S	TTCCCATCCTCTCTCTGTGGAGGCCAAACCAACTCTTTGCCAGCAGCCAC	"\Homo sapiens malectin (MLEC), mRNA.\"""""		ILMN_1657495	MLEC	"\Homo sapiens malectin (MLEC), mRNA.\"""""	9761	D	MLEC	-0.386529942	-0.01513127	-4.46942889	2.72E-05	2.72E-05	2.372165653	-1.307245353
21077	3370762	LOC401357	NM_001013685.1	401357	NP_001013707.1	ILMN_2072598	3370762	S	CTCGGAATCACAGCAGACTCTCCACGCCCAGCTAGCTCTCGCCTCACTGT	"\Homo sapiens hypothetical LOC401357 (LOC401357), mRNA.\"""""		ILMN_2072598	LOC401357	"\Homo sapiens hypothetical LOC401357 (LOC401357), mRNA.\"""""	401357	D	LOC401357	-0.385934571	0.110788346	-2.195286541	0.03121919	0.03121919	-3.776098711	-1.306705991
20225	3190379	TGFBR3	NM_003243.2	7049	NP_003234.2	ILMN_1784287	3190379	S	TGCATGGCAAATCCTGTCGGTCTCCAGTTGGTTATCTGAATAGTGTCACC	"\Homo sapiens transforming growth factor, beta receptor III (TGFBR3), mRNA.\"""""	BGCAN; betaglycan	ILMN_1784287	TGFBR3	"\Homo sapiens transforming growth factor, beta receptor III (TGFBR3), mRNA.\"""""	7049	 	TGFBR3	0.385449496	-0.009705724	2.962251315	0.004082901	0.004082901	-2.058725903	1.306266713
16551	2600746	VAT1	NM_006373.3	10493	NP_006364.2	ILMN_1700690	2600746	S	AGGACCTGGGCCATTGCAACCAAAATGGGGACTTCCTGGGTAGGGAGGTC	"\Homo sapiens vesicle amine transport protein 1 homolog (T. californica) (VAT1), mRNA.\"""""	FLJ20230; VATI	ILMN_1700690	VAT1	"\Homo sapiens vesicle amine transport protein 1 homolog (T. californica) (VAT1), mRNA.\"""""	10493	 	VAT1	0.385440097	-0.05231389	4.295996747	5.12E-05	5.12E-05	1.804528888	1.306258203
41220	6550243	ESYT1	NM_015292.1	23344	NP_056107.1	ILMN_1761159	6550243	S	AGCTCCTAGCTGGTGATACGGAGAGGGCTTTGGAGGACTTGGGACAGCAG	"\Homo sapiens extended synaptotagmin-like protein 1 (ESYT1), mRNA.\"""""	KIAA0747; MBC2	ILMN_1761159	ESYT1	"\Homo sapiens extended synaptotagmin-like protein 1 (ESYT1), mRNA.\"""""	23344	 	ESYT1	-0.385423914	-0.046449707	-3.423786679	0.001001471	0.001001471	-0.834169517	-1.306243551
9903	1500747	CBX7	NM_175709.2	23492	NP_783640.1	ILMN_1657361	1500747	S	CTGGGGGCAGGCGCTGTGCTTCTGTGAGGTGGTTTAGCTTTTGCTTTCGA	"\Homo sapiens chromobox homolog 7 (CBX7), mRNA.\"""""		ILMN_1657361	CBX7	"\Homo sapiens chromobox homolog 7 (CBX7), mRNA.\"""""	23492	 	CBX7	0.38530429	0.006411769	3.359867303	0.001225794	0.001225794	-1.011519624	1.306135245
19039	3060239	ProbeID: 3060239				ILMN_1816713	3060239	S	TCCAAGTTGGTGATGGGTAGTGCGGGGAGTTGAGTCAGATAAACTACCAG	"\BX393727 Homo sapiens NEUROBLASTOMA COT 25-NORMALIZED Homo sapiens cDNA clone CS0DC001YP02 5-PRIME, mRNA sequence\"""""		ILMN_1816713		"\BX393727 Homo sapiens NEUROBLASTOMA COT 25-NORMALIZED Homo sapiens cDNA clone CS0DC001YP02 5-PRIME, mRNA sequence\"""""	-999	 		0.385071729	0.005275622	3.725541026	0.000374084	0.000374084	0.034395031	1.305924714
32039	5090491	CXorf38	NM_144970.1	159013	NP_659407.1	ILMN_1697864	5090491	S	ACAGGAACCTGGGAGACAAACACCTGACAGGAAGGCCTGAGGTTGCCCGT	"\Homo sapiens chromosome X open reading frame 38 (CXorf38), mRNA.\"""""	MGC39350	ILMN_1697864	CXORF38	"\Homo sapiens chromosome X open reading frame 38 (CXorf38), mRNA.\"""""	159013	 	CXorf38	-0.384637588	0.009366456	-4.377271042	3.81E-05	3.81E-05	2.068959332	-1.30553179
15372	2450452	SLC9A3R1	NM_004252.2	9368	NP_004243.1	ILMN_1680925	2450452	S	GGCCTCAGCCTTAAACTTTTGTTCCTACTCCCACCCTCAGCGAACTGGGC	"\Homo sapiens solute carrier family 9 (sodium/hydrogen exchanger), member 3 regulator 1 (SLC9A3R1), mRNA.\"""""	NHERF1; NHERF; EBP50	ILMN_1680925	SLC9A3R1	"\Homo sapiens solute carrier family 9 (sodium/hydrogen exchanger), member 3 regulator 1 (SLC9A3R1), mRNA.\"""""	9368	 	SLC9A3R1	-0.384532393	0.089559333	-2.578098299	0.011884073	0.011884073	-2.971800051	-1.3054366
39425	6330484	CTSS	NM_004079.3	1520	NP_004070.3	ILMN_1743032	6330484	S	GACTGTCATGTAAGAGGTGCTCTCCTGGCACCCAGAGAAAAGGAGCATCC	"\Homo sapiens cathepsin S (CTSS), mRNA.\"""""	MGC3886	ILMN_1743032	CTSS	"\Homo sapiens cathepsin S (CTSS), mRNA.\"""""	1520	 	CTSS	-0.384472624	0.151879282	-2.993805934	0.003724144	0.003724144	-1.979284033	-1.305382518
35476	5810068	SIPA1	NM_006747.2	6494	NP_006738.2	ILMN_1682930	5810068	A	GTGGCGGAAGTGGCCTCCACCCCTTCCCTGTTTGTAAATATTCTGTGGAG	"\Homo sapiens signal-induced proliferation-associated gene 1 (SIPA1), transcript variant 2, mRNA.\"""""	MGC102688; SPA1; MGC17037	ILMN_1682930	SIPA1	"\Homo sapiens signal-induced proliferation-associated gene 1 (SIPA1), transcript variant 2, mRNA.\"""""	6494	D	SIPA1	-0.3840288	0.096554565	-3.333000485	0.001333553	0.001333553	-1.085344802	-1.304980998
17844	2750719	DDX21	NM_004728.2	9188	NP_004719.2	ILMN_1735461	2750719	S	CAGTTCTGTCCTTGAATCCCGACTAGATATTTCTTGCCCTCTGGTCTCAG	"\Homo sapiens DEAD (Asp-Glu-Ala-Asp) box polypeptide 21 (DDX21), mRNA.\"""""	RH-II/GU; GUA; GURDB; RH-II/GuA; DKFZp686F21172	ILMN_1735461	DDX21	"\Homo sapiens DEAD (Asp-Glu-Ala-Asp) box polypeptide 21 (DDX21), mRNA.\"""""	9188	 	DDX21	-0.383706115	0.001727265	-3.630038104	0.000513615	0.000513615	-0.245940088	-1.304689148
7019	1070678	COTL1	NM_021149.2	23406	NP_066972.1	ILMN_1788283	1070678	S	AGAGAGGCCCAGGGTGGGGACTGGGAATTTAAGGAGAGCTGGGAACGGAT	"\Homo sapiens coactosin-like 1 (Dictyostelium) (COTL1), mRNA.\"""""	CLP; FLJ43657; MGC19733	ILMN_1788283	COTL1	"\Homo sapiens coactosin-like 1 (Dictyostelium) (COTL1), mRNA.\"""""	23406	 	COTL1	-0.383464107	-0.020720871	-2.629379679	0.010362412	0.010362412	-2.855858179	-1.304470309
15735	2480487	STX6	NM_005819.4	10228	NP_005810.1	ILMN_2157951	2480487	S	GGCTTTTCAATTCTGTGGACTTTGTACCATTTGGCTTCACCTTGTACTGC	"\Homo sapiens syntaxin 6 (STX6), mRNA.\"""""		ILMN_2157951	STX6	"\Homo sapiens syntaxin 6 (STX6), mRNA.\"""""	10228	D	STX6	-0.383440358	0.016842299	-5.351411657	9.05E-07	9.05E-07	5.430981015	-1.304448835
18279	2850100	RNASET2	NM_003730.3	8635	NP_003721.2	ILMN_1671565	2850100	S	GATGGCCCAGTCTTCTATCCCCCACCTAAAAAGACCAAGCATTGATGCCC	"\Homo sapiens ribonuclease T2 (RNASET2), mRNA.\"""""	RP11-514O12.3; RNASE6PL; bA514O12.3	ILMN_1671565	RNASET2	"\Homo sapiens ribonuclease T2 (RNASET2), mRNA.\"""""	8635	 	RNASET2	-0.382835709	0.060533882	-2.786612991	0.006734224	0.006734224	-2.488796051	-1.303902241
30956	4880626	GIMAP4	NM_018326.2	55303	NP_060796.1	ILMN_1748473	4880626	S	TTGAATACTTATTGTTTGGCAGGTCATCCACACACTTCTGCCCCCACTGC	"\Homo sapiens GTPase, IMAP family member 4 (GIMAP4), mRNA.\"""""	FLJ11110; IMAP4; MSTP062; IAN1; HIMAP4; hIAN1	ILMN_1748473	GIMAP4	"\Homo sapiens GTPase, IMAP family member 4 (GIMAP4), mRNA.\"""""	55303	 	GIMAP4	0.382282823	0.078031218	2.539317096	0.013166018	0.013166018	-3.058224679	1.303402641
42056	6620544	TACO1	NM_016360.2	51204	NP_057444.2	ILMN_1685112	6620544	S	GACTCTGATGTTGGGTAGCTGGCCTCTGTGGGGATTGTAAGTGCCCTGAG	"\Homo sapiens translational activator of mitochondrially encoded cytochrome c oxidase I (TACO1), nuclear gene encoding mitochondrial protein, mRNA.\"""""		ILMN_1685112	TACO1	"\Homo sapiens translational activator of mitochondrially encoded cytochrome c oxidase I (TACO1), nuclear gene encoding mitochondrial protein, mRNA.\"""""	51204	 	TACO1	0.381419713	0.005261797	6.354349894	1.44E-08	1.44E-08	9.163362716	1.302623097
39322	6330091	CD7	NM_006137.6	924	NP_006128.1	ILMN_1792538	6330091	S	ACGGGAGGAGACCAGTCCCCCACCCAGCCGTACCAGAAATAAAGGCTTCT	"\Homo sapiens CD7 molecule (CD7), mRNA.\"""""	Tp40; LEU-9; GP40; TP41	ILMN_1792538	CD7	"\Homo sapiens CD7 molecule (CD7), mRNA.\"""""	924	 	CD7	-0.381405223	0.018197601	-2.781341224	0.006834037	0.006834037	-2.501381525	-1.302610014
5631	840402	SPEN	NM_015001.2	23013	NP_055816.2	ILMN_1802611	840402	S	TGCCCACTCATTTGTATAAGTGCGCTTCGGTACAGCACGGGTCCTGCTCC	"\Homo sapiens spen homolog, transcriptional regulator (Drosophila) (SPEN), mRNA.\"""""	RP1-134O19.1; MINT; KIAA0929; SHARP	ILMN_1802611	SPEN	"\Homo sapiens spen homolog, transcriptional regulator (Drosophila) (SPEN), mRNA.\"""""	23013	 	SPEN	-0.380994806	-0.060919292	-4.619440726	1.55E-05	1.55E-05	2.873049517	-1.302239501
35621	5810630	PIGP	NM_153682.2	51227	NP_710149.1	ILMN_1764871	5810630	A	GCTCTTGTTTGGGATTAACATGATGAGTACCTCTCCACTCGACTCCATCC	"\Homo sapiens phosphatidylinositol glycan anchor biosynthesis, class P (PIGP), transcript variant 2, mRNA.\"""""	DCRC-S; DSCR5; DCRC; DSRC	ILMN_1764871	PIGP	"\Homo sapiens phosphatidylinositol glycan anchor biosynthesis, class P (PIGP), transcript variant 2, mRNA.\"""""	51227	D	PIGP	0.380854679	-0.036200721	4.882021576	5.73E-06	5.73E-06	3.770218525	1.302113023
44429	7050458	DBP	NM_001352.2	1628	NP_001343.2	ILMN_1715555	7050458	S	GAAAAATCCAGGTGCCGGAGGAGCAGAAGGATGAGAAATACTGGAGCCGG	"\Homo sapiens D site of albumin promoter (albumin D-box) binding protein (DBP), mRNA.\"""""	DABP	ILMN_1715555	DBP	"\Homo sapiens D site of albumin promoter (albumin D-box) binding protein (DBP), mRNA.\"""""	1628	 	DBP	-0.380596305	0.001760486	-4.65901811	1.34E-05	1.34E-05	3.006655249	-1.301879847
19410	3130138	BRPF1	NM_001003694.1	7862	NP_001003694.1	ILMN_1669308	3130138	A	CTACCTGCTCATGCCAGGAGAATCCATAACTGCCTAGAGGCCTGGGGCCC	"\Homo sapiens bromodomain and PHD finger containing, 1 (BRPF1), transcript variant 1, mRNA.\"""""	BR140	ILMN_1669308	BRPF1	"\Homo sapiens bromodomain and PHD finger containing, 1 (BRPF1), transcript variant 1, mRNA.\"""""	7862	D	BRPF1	-0.380039527	-0.052434121	-5.911341257	9.23E-08	9.23E-08	7.489575841	-1.30137751
8567	1340600	PPP1R15A	NM_014330.2	23645	NP_055145.2	ILMN_1659936	1340600	S	CCCTGGACCTCAGTGGGAGGCGTGGCTGAGACCAACTGGTTTGCCTATAA	"\Homo sapiens protein phosphatase 1, regulatory (inhibitor) subunit 15A (PPP1R15A), mRNA.\"""""	GADD34	ILMN_1659936	PPP1R15A	"\Homo sapiens protein phosphatase 1, regulatory (inhibitor) subunit 15A (PPP1R15A), mRNA.\"""""	23645	 	PPP1R15A	-0.379153556	0.02809049	-2.949602666	0.00423549	0.00423549	-2.090386447	-1.300578569
39962	6380370	CCND3	NM_001760.2	896	NP_001751.1	ILMN_1668721	6380370	S	GCCCTGTTGACACAGGTCTTTCCTAAGGCTGCAAGGTTTAGGCTGGTGGC	"\Homo sapiens cyclin D3 (CCND3), mRNA.\"""""		ILMN_1668721	CCND3	"\Homo sapiens cyclin D3 (CCND3), mRNA.\"""""	896	 	CCND3	-0.378945499	0.059753391	-2.840583382	0.005786585	0.005786585	-2.358857176	-1.300391021
19833	3170300	MTSS1	NM_014751.2	9788	NP_055566.2	ILMN_2073289	3170300	S	TTGTGCTTTAGTTGCTAGTTTGTACTGAGAGTTGACCTCTCCCTGTGCAG	"\Homo sapiens metastasis suppressor 1 (MTSS1), mRNA.\"""""	MIM; KIAA0429; MIMA; MIMB; FLJ44694	ILMN_2073289	MTSS1	"\Homo sapiens metastasis suppressor 1 (MTSS1), mRNA.\"""""	9788	D	MTSS1	0.378860637	-0.048978407	3.097818969	0.0027382	0.0027382	-1.712845939	1.300314531
38247	6200187	TNFAIP8L1	NM_152362.1	126282	NP_689575.1	ILMN_1684346	6200187	S	CCCAGCTACTTGAGAGATGACGAGGGAAGATCACTTGAGCCCAGGAGTTA	"\Homo sapiens tumor necrosis factor, alpha-induced protein 8-like 1 (TNFAIP8L1), mRNA.\"""""	MGC17791	ILMN_1684346	TNFAIP8L1	"\Homo sapiens tumor necrosis factor, alpha-induced protein 8-like 1 (TNFAIP8L1), mRNA.\"""""	126282	 	TNFAIP8L1	-0.378849033	-0.016767024	-3.794057424	0.000297115	0.000297115	0.238502273	-1.300304072
11654	1820441	ANGEL2	NM_144567.3	90806	NP_653168.2	ILMN_1736340	1820441	S	GTTGACCAGAATAGTTGGTAACTCTGCCAGAGCCTGTACTTACCTGCCAA	"\Homo sapiens angel homolog 2 (Drosophila) (ANGEL2), mRNA.\"""""	FLJ12793; KIAA0759L	ILMN_1736340	ANGEL2	"\Homo sapiens angel homolog 2 (Drosophila) (ANGEL2), mRNA.\"""""	90806	 	ANGEL2	0.378504757	-0.01270554	3.1491849	0.002346638	0.002346638	-1.578719445	1.299993813
16840	2640441	SGK223	NM_001080826.1	157285	NP_001074295.1	ILMN_3240222	2640441	S	ACGTCCTGAGGACAGTTCTGTGAACTGAATGCAGCCTGGACACTGGCCTC	"\Homo sapiens homolog of rat pragma of Rnd2 (PRAGMIN), mRNA.\"""""	DKFZp761P0423	ILMN_3240222	PRAGMIN	"\Homo sapiens homolog of rat pragma of Rnd2 (PRAGMIN), mRNA.\"""""	157285	D	SGK223	0.378376481	-0.071973798	4.574160095	1.84E-05	1.84E-05	2.720926832	1.29987823
587	60092	PUS1	NM_001002019.1	80324	NP_001002019.1	ILMN_1662658	60092	A	CCGGCGTTGTAACCTCAGGACCTTCCCTTGTAGGAACAGCCTTTCTCGAA	"\Homo sapiens pseudouridylate synthase 1 (PUS1), transcript variant 2, mRNA.\"""""	MLASA; MGC11268	ILMN_1662658	PUS1	"\Homo sapiens pseudouridylate synthase 1 (PUS1), transcript variant 2, mRNA.\"""""	80324	D	PUS1	-0.37780024	0.049543428	-4.215866021	6.84E-05	6.84E-05	1.546631702	-1.299359136
33279	5340193	VPS4B	NM_004869.3	9525	NP_004860.2	ILMN_1792587	5340193	S	GGGTCTTGTCCTTCACCTTTTAAGTTCAGGGAACAGTTTGTCCTGACCAC	"\Homo sapiens vacuolar protein sorting 4 homolog B (S. cerevisiae) (VPS4B), mRNA.\"""""	SKD1; VPS4-2; MIG1	ILMN_1792587	VPS4B	"\Homo sapiens vacuolar protein sorting 4 homolog B (S. cerevisiae) (VPS4B), mRNA.\"""""	9525	 	VPS4B	0.377424822	0.025130352	2.18827312	0.031746112	0.031746112	-3.789797032	1.299021061
9034	1430280	CEBPA	NM_004364.2	1050	NP_004355.2	ILMN_1715715	1430280	S	GCCCCAGCAGTGCCTTGTGCAATGTGAATGTGCGCGTCTCTGCTAAACCA	"\Homo sapiens CCAAT/enhancer binding protein (C/EBP), alpha (CEBPA), mRNA.\"""""	CEBP; C/EBP-alpha	ILMN_1715715	CEBPA	"\Homo sapiens CCAAT/enhancer binding protein (C/EBP), alpha (CEBPA), mRNA.\"""""	1050	 	CEBPA	-0.377140379	-0.080366654	-2.484164736	0.015204099	0.015204099	-3.179250813	-1.298764971
31862	5080524	LBR	NM_002296.2	3930	NP_002287.2	ILMN_1768969	5080524	A	GGGTGATCTCATCATGGCCTTGGCGTGGTCCCTCCCATGTGGTTTTAACC	"\Homo sapiens lamin B receptor (LBR), transcript variant 1, mRNA.\"""""	PRO0650; PHA; MGC9041; LMN2R; DHCR14B	ILMN_1768969	LBR	"\Homo sapiens lamin B receptor (LBR), transcript variant 1, mRNA.\"""""	3930	D	LBR	-0.376342716	-0.077599722	-3.70611442	0.000399156	0.000399156	-0.023025481	-1.298047085
45389	7210634	ZBED5	NM_021211.2	58486	NP_067034.2	ILMN_1664424	7210634	S	GCAGTGCCATTGTGCAGCACCTAAGGGGTTTGCGCGCTACTCTGTTAAAA	"\Homo sapiens zinc finger, BED-type containing 5 (ZBED5), mRNA.\"""""		ILMN_1664424	ZBED5	"\Homo sapiens zinc finger, BED-type containing 5 (ZBED5), mRNA.\"""""	58486	D	ZBED5	0.375479131	-0.041753527	2.702417068	0.008499553	0.008499553	-2.687502668	1.297270318
22073	3460204	ProbeID: 3460204	XM_001732867.1	730235	XP_001732919.1	ILMN_3231621	3460204	I	CCCCAGTCGAAAGCTCCTGCCTTTCGGCCGCTTTGGCAGGCCCAGCTCCT	"\PREDICTED: Homo sapiens hypothetical LOC730235 (LOC730235), mRNA.\"""""		ILMN_3231621	LOC730235	"\PREDICTED: Homo sapiens hypothetical LOC730235 (LOC730235), mRNA.\"""""	730235	D	LOC730234	-0.375086909	0.089826616	-2.158822814	0.034044526	0.034044526	-3.846899826	-1.29691768
19717	3140603	SVIL	NM_003174.3	6840	NP_003165.2	ILMN_1671404	3140603	A	GTTTCCTGCAGCATTAGGTATGACTTGTTCTGAGTACTGCTTCCGGTGCT	"\Homo sapiens supervillin (SVIL), transcript variant 1, mRNA.\"""""	DKFZp686A17191	ILMN_1671404	SVIL	"\Homo sapiens supervillin (SVIL), transcript variant 1, mRNA.\"""""	6840	D	SVIL	-0.374600065	0.004625136	-3.136318784	0.002439485	0.002439485	-1.6124716	-1.296480102
4904	730605	MRPS22	NM_020191.2	56945	NP_064576.1	ILMN_1655377	730605	S	AGATGGCCAGTCGGCTCAAGGGGCCAAGGATCAGGCTGCTGAGGGAATAA	"\Homo sapiens mitochondrial ribosomal protein S22 (MRPS22), nuclear gene encoding mitochondrial protein, mRNA.\"""""	MRP-S22; RPMS22; GIBT; GK002; COXPD5; C3orf5	ILMN_1655377	MRPS22	"\Homo sapiens mitochondrial ribosomal protein S22 (MRPS22), nuclear gene encoding mitochondrial protein, mRNA.\"""""	56945	 	MRPS22	0.37400603	0.036823925	3.390745854	0.001112087	0.001112087	-0.926143478	1.295946382
7817	1230639	TRAPPC4	NM_016146.3	51399	NP_057230.1	ILMN_1814650	1230639	S	TGGACCTGGGTCATAGGCTGAACCTGTTATGGACCCCCAAATTCTGAGAG	"\Homo sapiens trafficking protein particle complex 4 (TRAPPC4), mRNA.\"""""	SBDN; CGI-104; HSPC172; TRS23; PTD009	ILMN_1814650	TRAPPC4	"\Homo sapiens trafficking protein particle complex 4 (TRAPPC4), mRNA.\"""""	51399	 	TRAPPC4	-0.373637728	0.016863451	-3.287716189	0.001535595	0.001535595	-1.208801971	-1.295615585
29379	4670414	TMEM140	NM_018295.2	55281	NP_060765.2	ILMN_1736863	4670414	S	ACCTGAAGCCAGACAGGGCAGAGGCGTCCGCTGACAAATCACTCCCATGA	"\Homo sapiens transmembrane protein 140 (TMEM140), mRNA.\"""""	FLJ11000	ILMN_1736863	TMEM140	"\Homo sapiens transmembrane protein 140 (TMEM140), mRNA.\"""""	55281	 	TMEM140	0.373458745	0.146043986	2.070546263	0.041823715	0.041823715	-4.013985067	1.295454859
23224	3830170	CBX4	NM_003655.2	8535	NP_003646.2	ILMN_1724145	3830170	S	GAAATGTATTGTTTGAGCTCAAAAGGCCCGACCACCCCCCTTCGGGCTGC	"\Homo sapiens chromobox homolog 4 (Pc class homolog, Drosophila) (CBX4), mRNA.\"""""	NBP16; PC2; hPC2	ILMN_1724145	CBX4	"\Homo sapiens chromobox homolog 4 (Pc class homolog, Drosophila) (CBX4), mRNA.\"""""	8535	 	CBX4	-0.372861435	-0.018359412	-3.746176348	0.0003491	0.0003491	0.095607313	-1.294918622
43727	6960630	CD97	NM_078481.2	976	NP_510966.1	ILMN_1673363	6960630	A	GGGCGCTTGTCCCATCCTGGACTTTTCCTCTCATGTCTTTGCTGCAGAAC	"\Homo sapiens CD97 molecule (CD97), transcript variant 1, mRNA.\"""""	TM7LN1	ILMN_1673363	CD97	"\Homo sapiens CD97 molecule (CD97), transcript variant 1, mRNA.\"""""	976	D	CD97	-0.372543676	0.064604444	-2.676412133	0.009124638	0.009124638	-2.747876913	-1.294633442
14354	2320053	SAP30L	NM_024632.4	79685	NP_078908.1	ILMN_1757781	2320053	S	GAAGAGTAACAAGAGTAGACTGGACCAGAAATCGGAGGGTGGCAAGCAGC	"\Homo sapiens SAP30-like (SAP30L), mRNA.\"""""	FLJ11526; NS4ATP2	ILMN_1757781	SAP30L	"\Homo sapiens SAP30-like (SAP30L), mRNA.\"""""	79685	D	SAP30L	-0.372533667	0.022002525	-3.813971583	0.000277747	0.000277747	0.298284645	-1.29462446
6509	1030167	SAMD3	NM_001017373.2	154075	NP_001017373.2	ILMN_2258816	1030167	I	GGTGGACGACTGTGTTACAGCCTTGGCTGCGCTAGTAGCTGCCTTTCATG	"\Homo sapiens sterile alpha motif domain containing 3 (SAMD3), transcript variant 1, mRNA.\"""""	MGC35163; FLJ34563	ILMN_2258816	SAMD3	"\Homo sapiens sterile alpha motif domain containing 3 (SAMD3), transcript variant 1, mRNA.\"""""	154075	D	SAMD3	0.372311441	0.061585942	3.083880431	0.002854507	0.002854507	-1.748953814	1.294425058
46082	7400465	USP42	NM_032172.1	84132	NP_115548.1	ILMN_2115696	7400465	S	GCGTCTCTTGTCTTCACTGATACTGGAGTCTCCGTTGTCTGCTTGGTCCC	"\Homo sapiens ubiquitin specific peptidase 42 (USP42), mRNA.\"""""	FLJ12697	ILMN_2115696	USP42	"\Homo sapiens ubiquitin specific peptidase 42 (USP42), mRNA.\"""""	84132	D	USP42	-0.370715213	0.033667465	-3.669090178	0.000451437	0.000451437	-0.131902067	-1.29299367
26891	4230632	BAG4	NM_004874.2	9530	NP_004865.1	ILMN_1727996	4230632	S	GGGGGCCAGGACTCTGTACGGCAGGCCAGAAAAGAGGCTGTTTGTAAGAT	"\Homo sapiens BCL2-associated athanogene 4 (BAG4), mRNA.\"""""	SODD; BAG-4	ILMN_1727996	BAG4	"\Homo sapiens BCL2-associated athanogene 4 (BAG4), mRNA.\"""""	9530	D	BAG4	-0.370647358	0.02291199	-3.687934179	0.000424063	0.000424063	-0.076579717	-1.292932858
18944	2970563	MAP7D1	NM_018067.2	55700	NP_060537.2	ILMN_1777906	2970563	S	GGTACCCATGCCCCCTGCCCTCGCCTGGAATCAGTGTTACTGCATCTGAT	"\Homo sapiens arginine/proline rich coiled-coil 1 (RPRC1), mRNA.\"""""	PARCC1; FLJ10350	ILMN_1777906	RPRC1	"\Homo sapiens arginine/proline rich coiled-coil 1 (RPRC1), mRNA.\"""""	55700	D	MAP7D1	-0.370612074	0.013074714	-3.193189813	0.002053437	0.002053437	-1.462497166	-1.292901237
31025	4890133	NUFIP2	NM_020772.1	57532	NP_065823.1	ILMN_1765829	4890133	S	CTTGTGTAACCACTTGTCGCCTTAGGGCCAGATTCCCCTCTCTAGTCCCC	"\Homo sapiens nuclear fragile X mental retardation protein interacting protein 2 (NUFIP2), mRNA.\"""""	82-FIP; PIG1; KIAA1321; MGC117262; FIP-82; 182-FIP	ILMN_1765829	NUFIP2	"\Homo sapiens nuclear fragile X mental retardation protein interacting protein 2 (NUFIP2), mRNA.\"""""	57532	D	NUFIP2	-0.37008833	-0.026586866	-2.103884827	0.038721771	0.038721771	-3.951606061	-1.292431958
30182	4810615	SLC25A44	NM_014655.1	9673	NP_055470.1	ILMN_1810514	4810615	S	AGAAACCTCTGGGAGACTGGAAACCTGATTGGAGCACTGAGGAACAAGGG	"\Homo sapiens solute carrier family 25, member 44 (SLC25A44), mRNA.\"""""	FLJ90431; KIAA0446; RP11-54H19.3	ILMN_1810514	SLC25A44	"\Homo sapiens solute carrier family 25, member 44 (SLC25A44), mRNA.\"""""	9673	 	SLC25A44	-0.369706832	-0.037547089	-3.507374418	0.000766192	0.000766192	-0.59867239	-1.29209024
29327	4670193	PRF1	NM_005041.4	5551	NP_005032.2	ILMN_1740633	4670193	S	GATTCACCCTGTCCAAACTGCCTAAGCCCTCCGCCATTCTCAAGCCCTGC	"\Homo sapiens perforin 1 (pore forming protein) (PRF1), transcript variant 1, mRNA.\"""""	HPLH2; FLH2; P1; MGC65093; PFP	ILMN_1740633	PRF1	"\Homo sapiens perforin 1 (pore forming protein) (PRF1), transcript variant 1, mRNA.\"""""	5551	 	PRF1	0.36963312	0.048981874	2.116718443	0.037581948	0.037581948	-3.927359058	1.292024225
25084	4050161	STX6	NM_005819.4	10228	NP_005810.1	ILMN_1777915	4050161	S	GGTCTGGTAGCCAACAACTTGGCAACTTCCACTCCTTCTCACCTCGTGAG	"\Homo sapiens syntaxin 6 (STX6), mRNA.\"""""		ILMN_1777915	STX6	"\Homo sapiens syntaxin 6 (STX6), mRNA.\"""""	10228	D	STX6	-0.368501119	0.007680657	-4.524469986	2.22E-05	2.22E-05	2.554911164	-1.291010844
6170	990343	SP4	NM_003112.3	6671	NP_003103.2	ILMN_1721081	990343	S	GCAGTAGAGTCTTGTTTAATGGCATTTCACTGTTCATTCCCTTTACCACC	"\Homo sapiens Sp4 transcription factor (SP4), mRNA.\"""""	MGC130009; SPR-1; HF1B; MGC130008	ILMN_1721081	SP4	"\Homo sapiens Sp4 transcription factor (SP4), mRNA.\"""""	6671	D	SP4	0.368290159	-0.048033808	3.192564307	0.002057353	0.002057353	-1.464157645	1.290822079
25519	4070392	CYBA	NM_000101.2	1535	NP_000092.2	ILMN_1744604	4070392	S	AATTACTATGTTCGGGCCGTCCTGCATCTCCTGCTCTCGGTGCCCGCCGG	"\Homo sapiens cytochrome b-245, alpha polypeptide (CYBA), mRNA.\"""""		ILMN_1744604	CYBA	"\Homo sapiens cytochrome b-245, alpha polypeptide (CYBA), mRNA.\"""""	1535	 	CYBA	-0.367955399	0.042548565	-2.702185524	0.008504942	0.008504942	-2.688042323	-1.290522594
4611	670113	TPP1	NM_000391.3	1200	NP_000382.3	ILMN_1729234	670113	S	CAGTGCTTGGCACCTGGAAGTAGGTGGCAGATGTTAACGCCCTTCCTCCC	"\Homo sapiens tripeptidyl peptidase I (TPP1), mRNA.\"""""	MGC21297; LPIC; TPP I; GIG1; CLN2	ILMN_1729234	TPP1	"\Homo sapiens tripeptidyl peptidase I (TPP1), mRNA.\"""""	1200	 	TPP1	0.367005168	-0.122122594	2.541552637	0.013088862	0.013088862	-3.053272292	1.289672871
32673	5270110	EIF4A3	NM_014740.2	9775	NP_055555.1	ILMN_1667043	5270110	S	CAGCAGATCAGTGGGATGAGGGAGACTGTTCACCTGCTGTGTACTCCTGT	"\Homo sapiens eukaryotic translation initiation factor 4A, isoform 3 (EIF4A3), mRNA.\"""""	eIF4AIII; MGC10862; hNMP265; NUK-34; KIAA0111; DDX48	ILMN_1667043	EIF4A3	"\Homo sapiens eukaryotic translation initiation factor 4A, isoform 3 (EIF4A3), mRNA.\"""""	9775	 	EIF4A3	-0.366243551	0.007150811	-3.24865148	0.00173265	0.00173265	-1.314308394	-1.288992215
12385	1990397	SP110	NM_004510.2	3431	NP_004501.2	ILMN_1672661	1990397	A	GGTGGATAAGGTGACTCAAAGGAAAGACGACTCAACCTGGAACTCAGAGG	"\Homo sapiens SP110 nuclear body protein (SP110), transcript variant b, mRNA.\"""""	FLJ22835; IFI75; VODI; IFI41	ILMN_1672661	SP110	"\Homo sapiens SP110 nuclear body protein (SP110), transcript variant b, mRNA.\"""""	3431	D	SP110	-0.365550629	0.074325086	-2.785654358	0.006752275	0.006752275	-2.49108605	-1.288373265
25017	4040672	DDX47	NM_201224.1	51202	NP_957518.1	ILMN_1814859	4040672	A	GCCTTTTTTAGCTGCAAGTCAAGGACTAGGTTGATGATGCCCATGACCTG	"\Homo sapiens DEAD (Asp-Glu-Ala-Asp) box polypeptide 47 (DDX47), transcript variant 2, mRNA.\"""""	DKFZp564O176; FLJ30012; E4-DBP; MSTP162; HQ0256	ILMN_1814859	DDX47	"\Homo sapiens DEAD (Asp-Glu-Ala-Asp) box polypeptide 47 (DDX47), transcript variant 2, mRNA.\"""""	51202	D	DDX47	0.364949666	0.085674972	3.77338249	0.000318584	0.000318584	0.17665365	1.287836698
24064	3890544	NUP37	NM_024057.2	79023	NP_076962.2	ILMN_1771903	3890544	S	GACTGTCCTGGCATCGAACTCTCCCTCTGTGTGTAATTGGAGGAGACCAC	"\Homo sapiens nucleoporin 37kDa (NUP37), mRNA.\"""""	MGC5585; p37; FLJ22618	ILMN_1771903	NUP37	"\Homo sapiens nucleoporin 37kDa (NUP37), mRNA.\"""""	79023	 	NUP37	0.364558246	0.042404951	4.259377766	5.85E-05	5.85E-05	1.686320694	1.28748734
47203	7650653	EGLN2	NM_080732.1	112398	NP_542770.1	ILMN_2354391	7650653	A	TGCCACTGCTTGGGCAGAGTAAAAGGTGCCAGGAGGAGCATGGGTGTGGA	"\Homo sapiens egl nine homolog 2 (C. elegans) (EGLN2), transcript variant 3, mRNA.\"""""	DKFZp434E026; EIT6; PHD1; HIFPH1	ILMN_2354391	EGLN2	"\Homo sapiens egl nine homolog 2 (C. elegans) (EGLN2), transcript variant 3, mRNA.\"""""	112398	D	EGLN2	-0.363704239	0.05874116	-3.201032294	0.002004925	0.002004925	-1.441657811	-1.286725434
31005	4890068	MAP3K11	NM_002419.3	4296	NP_002410.1	ILMN_1651788	4890068	S	CTGTCACCAGCACTTTTGACCAAGTCCTGCTACTGCGGCCCCTGCCCTAG	"\Homo sapiens mitogen-activated protein kinase kinase kinase 11 (MAP3K11), mRNA.\"""""	SPRK; MLK-3; MGC17114; MLK3; PTK1	ILMN_1651788	MAP3K11	"\Homo sapiens mitogen-activated protein kinase kinase kinase 11 (MAP3K11), mRNA.\"""""	4296	 	MAP3K11	-0.363576239	-0.066596189	-3.985514693	0.000154133	0.000154133	0.821578399	-1.286611277
30650	4860195	SLC35A2	NM_001032289.1	7355	NP_001027460.1	ILMN_1742731	4860195	I	CTCATGGGGGTGTCTTGGGATTGATGAACTGTGGAACCTGCCTCCTGCGC	"\Homo sapiens solute carrier family 35 (UDP-galactose transporter), member A2 (SLC35A2), transcript variant 2, mRNA.\"""""	UGALT; UGT2; UGT1; UGT; UGTL; UGAT	ILMN_1742731	SLC35A2	"\Homo sapiens solute carrier family 35 (UDP-galactose transporter), member A2 (SLC35A2), transcript variant 2, mRNA.\"""""	7355	D	SLC35A2	-0.363389194	-0.002784532	-4.308371874	4.90E-05	4.90E-05	1.844608785	-1.286444479
36817	5960240	ProbeID: 5960240	XM_001726406.1	100134634	XP_001726458.1	ILMN_3248247	5960240	S	GCCTCTGCAGACCCAAGTCGTCCTGAAGTCGGCCTCTCCAGGCCCAGCTC	"\PREDICTED: Homo sapiens hypothetical protein LOC100134634 (LOC100134634), mRNA.\"""""		ILMN_3248247	LOC100134634	"\PREDICTED: Homo sapiens hypothetical protein LOC100134634 (LOC100134634), mRNA.\"""""	100134634	 		-0.363338801	0.01796276	-2.241246629	0.027951897	0.027951897	-3.685387751	-1.286399545
45728	7330523	C5orf39	NM_001014279.1	389289	NP_001014301.1	ILMN_2098616	7330523	S	GGAGCTAAGCAGCCTTAGATAGCAGCAGAAGGCTTTTTGGATTCTCCTCC	"\Homo sapiens chromosome 5 open reading frame 39 (C5orf39), mRNA.\"""""	AX2R; AXIIR	ILMN_2098616	C5ORF39	"\Homo sapiens chromosome 5 open reading frame 39 (C5orf39), mRNA.\"""""	389289	 	C5orf39	0.362662792	-0.083852739	3.725303434	0.000374382	0.000374382	0.033691554	1.285796913
39835	6370612	CHURC1	NM_145165.2	91612	NP_660148.2	ILMN_1798177	6370612	S	GCCCAAGAGTCTAATTTTATATGCCCTGCCAATGTCCTCATCTATTGCAG	"\Homo sapiens churchill domain containing 1 (CHURC1), mRNA.\"""""	FLJ33064; chch; My015; C14orf52	ILMN_1798177	CHURC1	"\Homo sapiens churchill domain containing 1 (CHURC1), mRNA.\"""""	91612	 	CHURC1	0.362453978	-0.007401391	2.821214323	0.006111591	0.006111591	-2.405718529	1.285610821
34965	5690181	KIAA1712	NM_001040157.1	80817	NP_001035247.1	ILMN_2213199	5690181	S	GTCAGTTGCTTGTGCTGCCCTGTCTATGTTATGCTCTGAATAGGTCTCGG	"\Homo sapiens KIAA1712 (KIAA1712), mRNA.\"""""	PS1TP3	ILMN_2213199	KIAA1712	"\Homo sapiens KIAA1712 (KIAA1712), mRNA.\"""""	80817	D	CEP44	0.361867555	0.059629427	4.053121719	0.000121725	0.000121725	1.031793307	1.285088356
24726	4010243	NAE1	NM_001018160.1	8883	NP_001018170.1	ILMN_1689665	4010243	A	TGGAGCTGCTGAGCCACATACCATTGCTGCATTCTTGGGGGGAGCTGCTG	"\Homo sapiens NEDD8 activating enzyme E1 subunit 1 (NAE1), transcript variant 3, mRNA.\"""""	APPBP1; ula-1; HPP1; A-116A10.1	ILMN_1689665	NAE1	"\Homo sapiens NEDD8 activating enzyme E1 subunit 1 (NAE1), transcript variant 3, mRNA.\"""""	8883	D	NAE1	0.361591558	0.034412322	3.498188289	0.000789226	0.000789226	-0.624748596	1.284842534
1795	240348	PPM1F	NM_014634.2	9647	NP_055449.1	ILMN_2059535	240348	S	GACAAGTCCCAAGATGCCAGAAAGGCAGTCTCCCAAGGACCCACCATGCA	"\Homo sapiens protein phosphatase 1F (PP2C domain containing) (PPM1F), mRNA.\"""""	POPX2; CaMKPase; FEM-2; hFEM-2; KIAA0015	ILMN_2059535	PPM1F	"\Homo sapiens protein phosphatase 1F (PP2C domain containing) (PPM1F), mRNA.\"""""	9647	 	PPM1F	-0.361559252	0.077104781	-2.747755502	0.007502411	0.007502411	-2.581112298	-1.284813763
34258	5550408	TMED3	NM_007364.2	23423	NP_031390.1	ILMN_1719316	5550408	S	CAGCCATGCAAGCAGGACAGAATGGTGACTGGGTGCCCTTGGTGAGCTGT	"\Homo sapiens transmembrane emp24 protein transport domain containing 3 (TMED3), mRNA.\"""""	MGC133022; C15orf22; P24B	ILMN_1719316	TMED3	"\Homo sapiens transmembrane emp24 protein transport domain containing 3 (TMED3), mRNA.\"""""	23423	 	TMED3	0.361234742	-0.001449864	3.82381456	0.000268626	0.000268626	0.327908827	1.284524798
27947	4480288	AEN	NM_022767.2	64782	NP_073604.2	ILMN_1814282	4480288	S	TCAATTGAGCAGTAGCTTTGATCCCTTGGTCTGGGGGTCGAAGGAAGATG	"\Homo sapiens interferon stimulated exonuclease gene 20kDa-like 1 (ISG20L1), mRNA.\"""""	FLJ12484; FLJ12562; pp12744; AEN	ILMN_1814282	ISG20L1	"\Homo sapiens interferon stimulated exonuclease gene 20kDa-like 1 (ISG20L1), mRNA.\"""""	64782	D	AEN	-0.361168922	0.035442768	-4.061541409	0.000118181	0.000118181	1.058126317	-1.284466195
26464	4210376	LOC728431	XM_001132105.2	728431	XP_001132105.1	ILMN_3305849	4210376	M	GTCCTTCCTGGGGTCTAATCTCTACCTTTTGCATGATGAGGCAGCTGAGG	"\PREDICTED: Homo sapiens hypothetical LOC728431 (LOC728431), mRNA.\"""""		ILMN_3305849	LOC728431	"\PREDICTED: Homo sapiens hypothetical LOC728431 (LOC728431), mRNA.\"""""	728431	 	LOC728431	-0.361037672	0.01277396	-3.528687738	0.000715176	0.000715176	-0.537987287	-1.284349346
34946	5690113	NUFIP2	NM_020772.1	57532	NP_065823.1	ILMN_2102693	5690113	S	TTGCCTAGGTACAAGCAGGACTTTGGGACAAATCTCTTTGTGCTGTTTGG	"\Homo sapiens nuclear fragile X mental retardation protein interacting protein 2 (NUFIP2), mRNA.\"""""	82-FIP; PIG1; KIAA1321; MGC117262; FIP-82; 182-FIP	ILMN_2102693	NUFIP2	"\Homo sapiens nuclear fragile X mental retardation protein interacting protein 2 (NUFIP2), mRNA.\"""""	57532	D	NUFIP2	-0.360711014	-0.038693212	-4.544982277	2.05E-05	2.05E-05	2.623325172	-1.284058574
1374	150224	ProbeID: 150224	NM_001010864.1	196752	NP_001010864.1	ILMN_1803743	150224	S	GATCCCTTCCGGGCTCTGGTCTATCTTGTCTCCTTAGCTGGGGGCCTACA	"\Homo sapiens similar to CG32542-PA (LOC196752), mRNA.\"""""	FLJ34302	ILMN_1803743	LOC196752	"\Homo sapiens similar to CG32542-PA (LOC196752), mRNA.\"""""	196752	D	KIAA0913	-0.360180555	-0.026073703	-2.464311633	0.016004428	0.016004428	-3.222271112	-1.28358653
38763	6270022	HCK	NM_002110.2	3055	NP_002101.2	ILMN_1791771	6270022	S	CCCTTCCTACTCCCAGACACCCACCCTCGCTTCAGCCACAGTTTCCTCAT	"\Homo sapiens hemopoietic cell kinase (HCK), mRNA.\"""""	JTK9	ILMN_1791771	HCK	"\Homo sapiens hemopoietic cell kinase (HCK), mRNA.\"""""	3055	 	HCK	-0.35996197	0.039154872	-2.16587415	0.033481386	0.033481386	-3.833289244	-1.283392066
38843	6270382	DYRK4	NM_003845.1	8798	NP_003836.1	ILMN_1681269	6270382	S	GGCGGAGGTGTCCATGACCTCCCCAGGACAGAGCAAAAACTTCTCCCTCA	"\Homo sapiens dual-specificity tyrosine-(Y)-phosphorylation regulated kinase 4 (DYRK4), mRNA.\"""""		ILMN_1681269	DYRK4	"\Homo sapiens dual-specificity tyrosine-(Y)-phosphorylation regulated kinase 4 (DYRK4), mRNA.\"""""	8798	 	DYRK4	0.358291447	-0.002070906	4.915895005	5.02E-06	5.02E-06	3.887731033	1.281906864
36020	5870020	LOC400464	NM_001013670.1	400464	NP_001013692.1	ILMN_1786168	5870020	I	GTTTGGACCTGGGCGTCTGAGGGCCCCACTTTGGGAACCGTTGAAATAGG	"\Homo sapiens similar to FLJ43276 protein (LOC400464), mRNA.\"""""		ILMN_1786168	LOC400464	"\Homo sapiens similar to FLJ43276 protein (LOC400464), mRNA.\"""""	400464	 		0.358276522	-0.015391169	5.209719827	1.59E-06	1.59E-06	4.922641944	1.281893602
34093	5490524	ZNF302	NM_018443.2	55900	NP_060913.2	ILMN_2307450	5490524	A	AGCTAGTGGGCATGTGAAGATATTTAGTCACCCAGAGGAGCCAGTAAATG	"\Homo sapiens zinc finger protein 302 (ZNF302), transcript variant 1, mRNA.\"""""	HSD16; ZNF327; MST154; ZNF135L; ZNF140L; MSTP154	ILMN_2307450	ZNF302	"\Homo sapiens zinc finger protein 302 (ZNF302), transcript variant 1, mRNA.\"""""	55900	D	ZNF302	0.358186853	-0.017273082	3.084010463	0.002853401	0.002853401	-1.748617539	1.28181393
42937	6840348	BRI3BP	XM_941876.1	140707	XP_946969.1	ILMN_1693410	6840348	I	GGACCAGCCCTCTCTAGATTGCTGGAATTGTATGGATGTGTTGGGGTTGG	"\PREDICTED: Homo sapiens BRI3 binding protein (BRI3BP), mRNA.\"""""		ILMN_1693410	BRI3BP	"\PREDICTED: Homo sapiens BRI3 binding protein (BRI3BP), mRNA.\"""""	140707	D	BRI3BP	-0.357140728	-0.048991297	-3.775493665	0.000316326	0.000316326	0.182958981	-1.2808848
28268	4540241	C5orf32	NM_032412.3	84418	NP_115788.1	ILMN_1761566	4540241	S	GCCACCTCTGACAGGTGTGCCTGCCCCCATCTCTTCTGATTGCTGTTAAC	"\Homo sapiens chromosome 5 open reading frame 32 (C5orf32), mRNA.\"""""	ORF1-FL49	ILMN_1761566	C5ORF32	"\Homo sapiens chromosome 5 open reading frame 32 (C5orf32), mRNA.\"""""	84418	 	C5orf32	0.356203245	0.017313045	2.518195632	0.013915489	0.013915489	-3.104835753	1.280052734
7737	1230292	MED30	NM_080651.1	90390	NP_542382.1	ILMN_1671603	1230292	S	CGGGCTGGCCCACCTCGTTTTGCTAGTGAAGAGAGGCGAGAAATTGCTGA	"\Homo sapiens mediator complex subunit 30 (MED30), mRNA.\"""""	TRAP25; MGC9890; MED30; THRAP6	ILMN_1671603	MED30	"\Homo sapiens mediator complex subunit 30 (MED30), mRNA.\"""""	90390	 	MED30	0.355637792	0.027413109	3.415193967	0.001029194	0.001029194	-0.858149864	1.279551125
5516	830739	RPP21	NM_024839.1	79897	NP_079115.1	ILMN_2186597	830739	S	CCACTACAACCCTTGCCAAACACAGCCCACTCCATTTCAGACCGCCTTCC	"\Homo sapiens ribonuclease P/MRP 21kDa subunit (RPP21), mRNA.\"""""	FLJ22638; C6orf135	ILMN_2186597	RPP21	"\Homo sapiens ribonuclease P/MRP 21kDa subunit (RPP21), mRNA.\"""""	79897	 	RPP21	0.355366406	-0.00332364	3.607806331	0.000552564	0.000552564	-0.310488801	1.279310451
44060	7000465	RGL4	NM_153615.1	266747	NP_705843.1	ILMN_1663422	7000465	S	GCTCTGCACCATCCCTCACCCAGACCGTAGACACCAGGGAACCACATCTA	"\Homo sapiens ral guanine nucleotide dissociation stimulator-like 4 (RGL4), mRNA.\"""""	Rgr; MGC119678; MGC119680	ILMN_1663422	RGL4	"\Homo sapiens ral guanine nucleotide dissociation stimulator-like 4 (RGL4), mRNA.\"""""	266747	 	RGL4	-0.354453869	-0.003634447	-2.74953534	0.007465542	0.007465542	-2.576906613	-1.278501514
18807	2940754	NPAT	NM_002519.1	4863	NP_002510.1	ILMN_2120965	2940754	S	AGGCTTGCTGATAGTAGTGATTTACCTGTGCCCCGGACACCTGGCTCAGG	"\Homo sapiens nuclear protein, ataxia-telangiectasia locus (NPAT), mRNA.\"""""	E14	ILMN_2120965	NPAT	"\Homo sapiens nuclear protein, ataxia-telangiectasia locus (NPAT), mRNA.\"""""	4863	 	NPAT	-0.354131909	0.027825489	-3.309914734	0.001433205	0.001433205	-1.148436557	-1.278216229
19004	3060086	ProbeID: 3060086	XR_019265.1	728698		ILMN_3226012	3060086	A	TGCAGACGAAGCTCCTCACATCATTGTGGGTACCCCTGGCCATGTGTTTG	"\PREDICTED: Homo sapiens misc_RNA (LOC728698), miscRNA.\"""""		ILMN_3226012	LOC728698	"\PREDICTED: Homo sapiens misc_RNA (LOC728698), miscRNA.\"""""	728698	 		-0.354119684	0.106101603	-3.612247311	0.000544566	0.000544566	-0.297616331	-1.278205397
42016	6620392	LFNG	NM_001040167.1	3955	NP_001035257.1	ILMN_1663080	6620392	S	GGCCCAGCATGGCTCACCTGTCCCGTGGGCTGTGTTTCTTGTTGTTTTTC	"\Homo sapiens LFNG O-fucosylpeptide 3-beta-N-acetylglucosaminyltransferase (LFNG), transcript variant 1, mRNA.\"""""	SCDO3	ILMN_1663080	LFNG	"\Homo sapiens LFNG O-fucosylpeptide 3-beta-N-acetylglucosaminyltransferase (LFNG), transcript variant 1, mRNA.\"""""	3955	D	LFNG	-0.353922446	0.031904116	-3.76367088	0.000329173	0.000329173	0.147678515	-1.278030659
46593	7560296	RBM43	NM_198557.2	375287	NP_940959.1	ILMN_3251415	7560296	S	TCAGAGCACCCACGAAATGAGCTCTCAAAGTTCAAAGGCATGCCAGAATA	"\Homo sapiens RNA binding motif protein 43 (RBM43), mRNA.\"""""		ILMN_3251415	RBM43	"\Homo sapiens RNA binding motif protein 43 (RBM43), mRNA.\"""""	375287	D	RBM43	0.352392018	0.010053782	4.996547211	3.68E-06	3.68E-06	4.169071194	1.276675628
16096	2510477	B3GALT6	NM_080605.3	126792	NP_542172.2	ILMN_1739749	2510477	S	GTTTGGAATTGCTTGAGGAACCCTGCGTGTGCTTGGAGAGGCCAGAGGGC	"\Homo sapiens UDP-Gal:betaGal beta 1,3-galactosyltransferase polypeptide 6 (B3GALT6), mRNA.\"""""	beta3GalT6	ILMN_1739749	B3GALT6	"\Homo sapiens UDP-Gal:betaGal beta 1,3-galactosyltransferase polypeptide 6 (B3GALT6), mRNA.\"""""	126792	 	B3GALT6	0.352001743	0.030774546	4.845913492	6.58E-06	6.58E-06	3.6453858	1.27633031
42263	6650639	VAMP1	NM_199245.1	6843	NP_954740.1	ILMN_1737611	6650639	A	CATCCCGTTCTTCGGTTTGCCATGAGACGATGTGGGGTTTCCACTGTGTG	"\Homo sapiens vesicle-associated membrane protein 1 (synaptobrevin 1) (VAMP1), transcript variant 2, mRNA.\"""""	SYB1; VAMP-1; DKFZp686H12131	ILMN_1737611	VAMP1	"\Homo sapiens vesicle-associated membrane protein 1 (synaptobrevin 1) (VAMP1), transcript variant 2, mRNA.\"""""	6843	D	VAMP1	-0.35198003	-0.018914853	-3.83838122	0.000255651	0.000255651	0.371841021	-1.276311101
11038	1740050	GVINP1	XM_495863.3	387751	XP_495863.2	ILMN_1668526	1740050	A	CACCCTGTTCTTCCCTGGTATGTTGGCAATTCCCTGCGCATGCTAAGAAA	"\PREDICTED: Homo sapiens GTPase, very large interferon inducible 1 (GVIN1), mRNA.\"""""		ILMN_1668526	GVIN1	"\PREDICTED: Homo sapiens GTPase, very large interferon inducible 1 (GVIN1), mRNA.\"""""	387751	 	GVIN1	0.351957614	-0.063631373	3.615985967	0.000537919	0.000537919	-0.286771192	1.276291271
9415	1450301	SLAMF6	NM_052931.3	114836	NP_443163.1	ILMN_1760109	1450301	S	CTGGCCCACCTCCAGCCTCAGCTAGCATTACCCTTCTGACACTCTCTATG	"\Homo sapiens SLAM family member 6 (SLAMF6), mRNA.\"""""	NTB-A; SF2000; NTBA; MGC104953; KALIb; Ly108; KALI	ILMN_1760109	SLAMF6	"\Homo sapiens SLAM family member 6 (SLAMF6), mRNA.\"""""	114836	D	SLAMF6	0.351791853	0.00704903	3.323246359	0.001374835	0.001374835	-1.112041045	1.276144638
18564	2900474	RINL	NM_198445.2	126432	NP_940847.1	ILMN_1790962	2900474	S	TGCCCTTTAAGGAGCCATGGGCAGAAGAGACTGTGACAGGGACCAGTGAC	"\Homo sapiens Ras and Rab interactor-like (RINL), mRNA.\"""""	FLJ44131	ILMN_1790962	RINL	"\Homo sapiens Ras and Rab interactor-like (RINL), mRNA.\"""""	126432	 	RINL	0.351665102	-0.128423068	3.206931893	0.001969141	0.001969141	-1.425956081	1.276032525
12306	1990092	CYB561D1	NM_182580.2	284613	NP_872386.1	ILMN_3256325	1990092	M	GAGCAGGGAGGCTTCTGGTAGTGCTCTTGATGCTCCTGTGTCTGGTTGGC	"\Homo sapiens cytochrome b-561 domain containing 1 (CYB561D1), transcript variant 2, mRNA.\"""""		ILMN_3256325	CYB561D1	"\Homo sapiens cytochrome b-561 domain containing 1 (CYB561D1), transcript variant 2, mRNA.\"""""	284613	D	CYB561D1	0.351482049	0.013183409	6.372195271	1.34E-08	1.34E-08	9.231446275	1.275870629
1672	160639	EBAG9	NM_198120.1	9166	NP_936056.1	ILMN_1791896	160639	A	GGCCATCCAGGACACCACGATTCTCCCAAAGTACCTTGAACTCTTAGTGA	"\Homo sapiens estrogen receptor binding site associated, antigen, 9 (EBAG9), transcript variant 2, mRNA.\"""""	RCAS1; EB9; PDAF	ILMN_1791896	EBAG9	"\Homo sapiens estrogen receptor binding site associated, antigen, 9 (EBAG9), transcript variant 2, mRNA.\"""""	9166	D	EBAG9	0.350867064	0.037222062	2.980674132	0.00386974	0.00386974	-2.012423911	1.275326872
15223	2370601	CCDC94	NM_018074.3	55702	NP_060544.2	ILMN_1703430	2370601	S	GCTTCCAACACTACTTCAGGGTGGCAGTGTTTGGGGCACTGGGCGAGCCT	"\Homo sapiens hypothetical protein FLJ10374 (FLJ10374), mRNA.\"""""		ILMN_1703430	FLJ10374	"\Homo sapiens hypothetical protein FLJ10374 (FLJ10374), mRNA.\"""""	55702	D	CCDC94	0.35084848	0.037210867	2.392803433	0.019209306	0.019209306	-3.374807788	1.275310444
9434	1450370	DCP1A	NM_018403.4	55802	NP_060873.3	ILMN_1809285	1450370	S	GGAAAGCCAGCTCCCCTTCTCCTCTAACTATTGGAACGCCAGAAAGTCAG	"\Homo sapiens DCP1 decapping enzyme homolog A (S. cerevisiae) (DCP1A), mRNA.\"""""	Nbla00360; FLJ21691; SMIF; SMAD4IP1; HSA275986	ILMN_1809285	DCP1A	"\Homo sapiens DCP1 decapping enzyme homolog A (S. cerevisiae) (DCP1A), mRNA.\"""""	55802	 	DCP1A	0.350470709	-0.021645087	3.946013117	0.000176746	0.000176746	0.699779253	1.274976547
37062	6020523	PPP2R2B	NM_181676.1	5521	NP_858062.1	ILMN_1660732	6020523	A	GCCCAGTTTTCTCTGGTGGGTCCAGTGTTTTGTTCCTAGGTGTCTGCTGC	"\Homo sapiens protein phosphatase 2 (formerly 2A), regulatory subunit B, beta isoform (PPP2R2B), transcript variant 4, mRNA.\"""""	PR2AB-BETA; PR52B; PR2APR55-BETA; PR2AB55-BETA; MGC24888; PR55-BETA; PP2A-PR55B; SCA12	ILMN_1660732	PPP2R2B	"\Homo sapiens protein phosphatase 2 (formerly 2A), regulatory subunit B, beta isoform (PPP2R2B), transcript variant 4, mRNA.\"""""	5521	D	PPP2R2B	0.349320716	0.013534157	2.821366975	0.006108965	0.006108965	-2.4053502	1.27396065
33633	5390148	ProbeID: 5390148	XR_019071.1	642333		ILMN_1696027	5390148	A	GGCCGGGAAGCTAAAAGACAAGTCCAAAACAGACCTGGAGAGCTCCTTGG	"\PREDICTED: Homo sapiens similar to M-phase phosphoprotein, mpp8 (LOC642333), mRNA.\"""""		ILMN_1696027	LOC642333	"\PREDICTED: Homo sapiens similar to M-phase phosphoprotein, mpp8 (LOC642333), mRNA.\"""""	642333	 		0.349229247	-0.011560976	3.286456417	0.001541607	0.001541607	-1.212218812	1.273879882
40865	6510333	ProbeID: 6510333	XR_038094.1	730286		ILMN_3305772	6510333	M	CCAGGCCCAAGTCGTCCTCAAGTCGGCCTGGAAGTGGGCCTGGAAGAGCT	"\PREDICTED: Homo sapiens misc_RNA (LOC730286), miscRNA.\"""""		ILMN_3305772	LOC730286	"\PREDICTED: Homo sapiens misc_RNA (LOC730286), miscRNA.\"""""	730286	 		-0.348844053	-0.039546174	-2.372241604	0.020231188	0.020231188	-3.417963324	-1.273539805
13478	2120224	ANKRD13A	NM_033121.1	88455	NP_149112.1	ILMN_1689908	2120224	S	CCGTGAGCAAAGATACTTCTTGGAATGGCTGCAGTGAGGCCGTGTCATTG	"\Homo sapiens ankyrin repeat domain 13A (ANKRD13A), mRNA.\"""""	ANKRD13; NY-REN-25	ILMN_1689908	ANKRD13A	"\Homo sapiens ankyrin repeat domain 13A (ANKRD13A), mRNA.\"""""	88455	 	ANKRD13A	-0.348456142	0.024084805	-2.367234561	0.020487239	0.020487239	-3.428424166	-1.273197423
43783	6980092	PHF23	NM_024297.2	79142	NP_077273.2	ILMN_1746135	6980092	S	CCTGGCCAAGTGAGGAAGGAAAGCAGAAAGGTGACGATTCTCACTCACCT	"\Homo sapiens PHD finger protein 23 (PHF23), mRNA.\"""""	hJUNE-1b; MGC2941; FLJ16355; FLJ22884	ILMN_1746135	PHF23	"\Homo sapiens PHD finger protein 23 (PHF23), mRNA.\"""""	79142	 	PHF23	-0.347787904	0.003555026	-5.589260936	3.47E-07	3.47E-07	6.296401902	-1.272607831
26530	4210670	PAM	NM_138821.1	5066	NP_620176.1	ILMN_2313901	4210670	A	GCCAGTGTCTTTCTTTGGTGCCTTTCCTGTTCAGCATTCTTAGCCTGTGG	"\Homo sapiens peptidylglycine alpha-amidating monooxygenase (PAM), transcript variant 3, mRNA.\"""""	PHM; PAL	ILMN_2313901	PAM	"\Homo sapiens peptidylglycine alpha-amidating monooxygenase (PAM), transcript variant 3, mRNA.\"""""	5066	 	PAM	0.346972271	0.036457771	5.578228408	3.63E-07	3.63E-07	6.255945745	1.271888561
17016	2650370	RFX5	NM_001025603.1	5993	NP_001020774.1	ILMN_1741200	2650370	A	GCTAGTTCTGTGGTCAGGCGGCACCAATGAGAAAGGAATGCAGACCCTCC	"\Homo sapiens regulatory factor X, 5 (influences HLA class II expression) (RFX5), transcript variant 2, mRNA.\"""""		ILMN_1741200	RFX5	"\Homo sapiens regulatory factor X, 5 (influences HLA class II expression) (RFX5), transcript variant 2, mRNA.\"""""	5993	D	RFX5	0.346818078	-0.010876682	2.537651766	0.013223761	0.013223761	-3.061911522	1.27175263
10435	1580576	ITM2A	NM_004867.3	9452	NP_004858.1	ILMN_2076600	1580576	S	CCGCCTTCGTCGCAGAGACCTCTTGCTGGGTTTCAACAAACGTGCCATTG	"\Homo sapiens integral membrane protein 2A (ITM2A), mRNA.\"""""	E25A; BRICD2A	ILMN_2076600	ITM2A	"\Homo sapiens integral membrane protein 2A (ITM2A), mRNA.\"""""	9452	D	ITM2A	0.346631434	-0.004120998	2.476929755	0.0154915	0.0154915	-3.194962089	1.271588112
38906	6270670	IDH1	NM_005896.2	3417	NP_005887.2	ILMN_2091347	6270670	S	CCTGTCCATGACCTTGGGCACAGGGAAGTTCTGGTGTCATAGATATCCCG	"\Homo sapiens isocitrate dehydrogenase 1 (NADP+), soluble (IDH1), mRNA.\"""""	PICD; IDH; IDP	ILMN_2091347	IDH1	"\Homo sapiens isocitrate dehydrogenase 1 (NADP+), soluble (IDH1), mRNA.\"""""	3417	D	IDH1	-0.346631093	0.005921889	-4.418257435	3.28E-05	3.28E-05	2.203372969	-1.271587812
38471	6220379	PRELID1	NM_013237.2	27166	NP_037369.1	ILMN_2179652	6220379	S	TCATGTCTGAGCCAGGTCTGCTTATTCTCCCATTGGGCAGCTGAGGACCG	"\Homo sapiens PRELI domain containing 1 (PRELID1), mRNA.\"""""	CGI-106; PRELI; PX19; MGC87972	ILMN_2179652	PRELID1	"\Homo sapiens PRELI domain containing 1 (PRELID1), mRNA.\"""""	27166	 	PRELID1	-0.346495026	0.012830968	-3.997579309	0.000147799	0.000147799	0.85893021	-1.271467888
11108	1740364	STAMBP	NM_006463.3	10617	NP_006454.1	ILMN_1739253	1740364	A	CTGGGGTGAGGGACAGCTTACTCCATTTGACCAGATTGTTTGGCTAACAC	"\Homo sapiens STAM binding protein (STAMBP), transcript variant 1, mRNA.\"""""	MGC126518; AMSH; MGC126516	ILMN_1739253	STAMBP	"\Homo sapiens STAM binding protein (STAMBP), transcript variant 1, mRNA.\"""""	10617	D	STAMBP	0.346405246	0.045126484	4.861318445	6.20E-06	6.20E-06	3.698588754	1.271388766
28695	4570670	RRAS	NM_006270.3	6237	NP_006261.1	ILMN_1780825	4570670	S	CATACCCACCCTTACTTCCTGGCCTCTTCTGGGCTACTGCCACTGTGTGC	"\Homo sapiens related RAS viral (r-ras) oncogene homolog (RRAS), mRNA.\"""""		ILMN_1780825	RRAS	"\Homo sapiens related RAS viral (r-ras) oncogene homolog (RRAS), mRNA.\"""""	6237	 	RRAS	0.346185466	-0.001489591	2.888773041	0.005045733	0.005045733	-2.241166509	1.271195097
29548	4730292	PAPD7	NM_006999.3	11044	NP_008930.1	ILMN_1756793	4730292	S	GACTGTAAACCCACATTAAGGAAACCACTACGGGTCTGGCAGTGCGTGTC	"\Homo sapiens polymerase (DNA directed) sigma (POLS), mRNA.\"""""	TRF4; TRF4-1; POLK; LAK-1	ILMN_1756793	POLS	"\Homo sapiens polymerase (DNA directed) sigma (POLS), mRNA.\"""""	11044	 	PAPD7	-0.345650229	0.000528713	-3.488826134	0.000813376	0.000813376	-0.651275112	-1.270723574
30965	4880673	GADD45A	NM_001924.2	1647	NP_001915.1	ILMN_2052208	4880673	S	GAGTTCAACTACATGTTCTGGGGGCCCGGAGATAGATGACTTTGCAGATG	"\Homo sapiens growth arrest and DNA-damage-inducible, alpha (GADD45A), mRNA.\"""""	GADD45; DDIT1	ILMN_2052208	GADD45A	"\Homo sapiens growth arrest and DNA-damage-inducible, alpha (GADD45A), mRNA.\"""""	1647	D	GADD45A	-0.345541445	0.017182265	-3.816446033	0.000275427	0.000275427	0.30572725	-1.270627761
1648	160537	KDSR	NM_002035.1	2531	NP_002026.1	ILMN_2154053	160537	S	CTCAAATGCTTAGGGAACGTTTCATTTCTCATTCATGGGGAAAGGCAGCC	"\Homo sapiens follicular lymphoma variant translocation 1 (FVT1), mRNA.\"""""		ILMN_2154053	FVT1	"\Homo sapiens follicular lymphoma variant translocation 1 (FVT1), mRNA.\"""""	2531	D	KDSR	-0.344936684	-0.0548505	-3.205725466	0.001976409	0.001976409	-1.429168725	-1.27009524
39437	6330561	RNF126	NM_194460.1	55658	NP_919442.1	ILMN_1669572	6330561	I	CAACTCGTGAGCCCACGTCGGCCGTCGGGAAAGCACGGGGCCTTTCCCAC	"\Homo sapiens ring finger protein 126 (RNF126), mRNA.\"""""	MGC14317; MGC1022; FLJ20552	ILMN_1669572	RNF126	"\Homo sapiens ring finger protein 126 (RNF126), mRNA.\"""""	55658	D	RNF126	-0.344839004	0.056687075	-3.728616084	0.000370256	0.000370256	0.043502558	-1.270009249
31461	4920372	KBTBD2	NM_015483.1	25948	NP_056298.1	ILMN_1784540	4920372	S	CACTAGCAGTAGTGGGGCGCCGCCAATCTAACATGAGCACAGGTGCTTCA	"\Homo sapiens kelch repeat and BTB (POZ) domain containing 2 (KBTBD2), mRNA.\"""""	BKLHD1	ILMN_1784540	KBTBD2	"\Homo sapiens kelch repeat and BTB (POZ) domain containing 2 (KBTBD2), mRNA.\"""""	25948	 	KBTBD2	0.344479137	0.026176077	2.547522144	0.012884828	0.012884828	-3.040030303	1.269692497
11614	1820253	PRKRIR	NM_004705.2	5612	NP_004696.2	ILMN_1655622	1820253	S	GCCTGCTGTTGTTCCACATCTCGTTGCTGTTTACATTCCTTTGTGGAGCC	"\Homo sapiens protein-kinase, interferon-inducible double stranded RNA dependent inhibitor, repressor of (P58 repressor) (PRKRIR), mRNA.\"""""	MGC102750; DAP4; P52rIPK	ILMN_1655622	PRKRIR	"\Homo sapiens protein-kinase, interferon-inducible double stranded RNA dependent inhibitor, repressor of (P58 repressor) (PRKRIR), mRNA.\"""""	5612	 	PRKRIR	0.343812483	-0.054174091	2.902139579	0.004856317	0.004856317	-2.208245781	1.269105921
33258	5340132	TWF2	NM_007284.3	11344	NP_009215.1	ILMN_1703305	5340132	S	ACCGGGCTGGCATTTTGTGACCCTTCCCTGTTGCTGTCCCTGCATCTCGT	"\Homo sapiens twinfilin, actin-binding protein, homolog 2 (Drosophila) (TWF2), mRNA.\"""""	MSTP011; A6RP; PTK9L; A6r	ILMN_1703305	TWF2	"\Homo sapiens twinfilin, actin-binding protein, homolog 2 (Drosophila) (TWF2), mRNA.\"""""	11344	 	TWF2	-0.3428133	0.019475402	-3.567487464	0.000630461	0.000630461	-0.42685757	-1.268227267
40337	6420450	LIME1	NM_017806.1	54923	NP_060276.1	ILMN_2183687	6420450	S	GGGCTCCAGAGAAGGCCCGCGTCTAAATAAAGCGCCAGCGCAGGATGAAA	"\Homo sapiens Lck interacting transmembrane adaptor 1 (LIME1), mRNA.\"""""	dJ583P15.4; LIME; RP4-583P15.5; FLJ20406; LP8067	ILMN_2183687	LIME1	"\Homo sapiens Lck interacting transmembrane adaptor 1 (LIME1), mRNA.\"""""	54923	 	LIME1	-0.342633106	0.060978475	-2.305479487	0.023890512	0.023890512	-3.555888713	-1.268068874
15972	2490754	MAP1LC3B	NM_022818.3	81631	NP_073729.1	ILMN_1703244	2490754	S	CGGGGAAAACCAGATTCTTTGCATCTGGGCCCTCTACTGATTGTTAAAGG	"\Homo sapiens microtubule-associated protein 1 light chain 3 beta (MAP1LC3B), mRNA.\"""""	MAP1A/1BLC3	ILMN_1703244	MAP1LC3B	"\Homo sapiens microtubule-associated protein 1 light chain 3 beta (MAP1LC3B), mRNA.\"""""	81631	 	MAP1LC3B	-0.34247021	0.056376188	-4.056119646	0.000120452	0.000120452	1.041165622	-1.267925703
3976	610358	PGS1	NM_024419.3	9489	NP_077733.3	ILMN_2075051	610358	S	TTCGTAGGTGATGGCCTGCATGTTGTAACTACCCCGTCCCGCTGGGCTCA	"\Homo sapiens phosphatidylglycerophosphate synthase 1 (PGS1), mRNA.\"""""	DKFZP762M186; MGC131960	ILMN_2075051	PGS1	"\Homo sapiens phosphatidylglycerophosphate synthase 1 (PGS1), mRNA.\"""""	9489	 	PGS1	-0.342258707	-0.00912108	-2.747222532	0.007513483	0.007513483	-2.582371257	-1.267739836
4145	620300	LASP1	NM_006148.1	3927	NP_006139.1	ILMN_1665909	620300	S	GTCTCATTTTGGTCTGTTTTGGTCCCCTCCCTCGTGGGCTTGTGCTCGGG	"\Homo sapiens LIM and SH3 protein 1 (LASP1), mRNA.\"""""	MLN50; Lasp-1	ILMN_1665909	LASP1	"\Homo sapiens LIM and SH3 protein 1 (LASP1), mRNA.\"""""	3927	 	LASP1	-0.342250745	0.009349054	-2.559320293	0.012489995	0.012489995	-3.013782904	-1.267732839
10898	1710242	HENMT1	NM_144584.1	113802	NP_653185.1	ILMN_1682428	1710242	S	GACTCAATTCCTCTGAGCAGTGATGGTTCTGCAGTGGTGGCTGACCTGCG	"\Homo sapiens chromosome 1 open reading frame 59 (C1orf59), mRNA.\"""""	MGC111091; RP11-256E16.2; FLJ30525	ILMN_1682428	C1ORF59	"\Homo sapiens chromosome 1 open reading frame 59 (C1orf59), mRNA.\"""""	113802	 	HENMT1	0.341948378	0.040011929	2.916776284	0.004656442	0.004656442	-2.172059868	1.267467169
33734	5390561	UNC50	NM_014044.4	25972	NP_054763.2	ILMN_1766981	5390561	S	GTATCCATTTGCACCTCTGATTCTGCTCTACGGGCTTTCCCTGGCACTGG	"\Homo sapiens unc-50 homolog (C. elegans) (UNC50), mRNA.\"""""	URP; GMH1; DKFZp564G0222; HSD23; hGMH1p; UNCL	ILMN_1766981	UNC50	"\Homo sapiens unc-50 homolog (C. elegans) (UNC50), mRNA.\"""""	25972	 	UNC50	0.341433576	0.017487531	2.56303353	0.012368009	0.012368009	-3.005501228	1.267014975
33432	5360079	GIMAP5	NM_018384.3	55340	NP_060854.2	ILMN_1769383	5360079	S	GATAGAACCTGTCTTCCTCCCTGGCATTGTGGGGTCTGGGCGTGACACTG	"\Homo sapiens GTPase, IMAP family member 5 (GIMAP5), mRNA.\"""""	HIMAP3; IAN5; FLJ11296; hIAN5; IAN4L1; IMAP3; IAN4	ILMN_1769383	GIMAP5	"\Homo sapiens GTPase, IMAP family member 5 (GIMAP5), mRNA.\"""""	55340	 	GIMAP5	0.341310454	-0.055254201	2.658176213	0.00958764	0.00958764	-2.789930356	1.266906851
6404	1010537	MMADHC	NM_015702.2	27249	NP_056517.1	ILMN_3248966	1010537	S	GGGGTACCCATGTAGTTGTAGGGAGTATCTTCACTAATGCAACACCAGAC	"\Homo sapiens methylmalonic aciduria (cobalamin deficiency) cblD type, with homocystinuria (MMADHC), nuclear gene encoding mitochondrial protein, mRNA.\"""""		ILMN_3248966	MMADHC	"\Homo sapiens methylmalonic aciduria (cobalamin deficiency) cblD type, with homocystinuria (MMADHC), nuclear gene encoding mitochondrial protein, mRNA.\"""""	27249	D	MMADHC	0.340876602	0.047830349	2.530778167	0.013464516	0.013464516	-3.077107544	1.266525919
40920	6510546	PCNP	NM_020357.1	57092	NP_065090.1	ILMN_1807994	6510546	S	GGAGGCAGCTTCAGACTGTTTTATTGGTGGTAGCTGCTTGCTGAGGTCTT	"\Homo sapiens PEST proteolytic signal containing nuclear protein (PCNP), mRNA.\"""""	DKFZp781I24156	ILMN_1807994	PCNP	"\Homo sapiens PEST proteolytic signal containing nuclear protein (PCNP), mRNA.\"""""	57092	 	PCNP	0.340819255	0.001039885	2.061212541	0.04272971	0.04272971	-4.031291162	1.266475576
33009	5290626	IRF2BPL	NM_024496.2	64207	NP_078772.1	ILMN_1804396	5290626	S	GCCTAGGTACAGAATTAATAGCCCTTAGCAACGACTGCTGCTGGTGTGTA	"\Homo sapiens chromosome 14 open reading frame 4 (C14orf4), mRNA.\"""""	IRF2BPL; KIAA1865; EAP1	ILMN_1804396	C14ORF4	"\Homo sapiens chromosome 14 open reading frame 4 (C14orf4), mRNA.\"""""	64207	 	IRF2BPL	0.340562314	0.018637388	2.835409319	0.005871812	0.005871812	-2.371400208	1.26625004
21403	3400598	WIPI1	NM_017983.4	55062	NP_060453.2	ILMN_1781386	3400598	S	ACCTGGTTAACTCCTCACCAAGCTTCCCACGACCCTGGTTGCCAATGGGC	"\Homo sapiens WD repeat domain, phosphoinositide interacting 1 (WIPI1), mRNA.\"""""	WIPI49; FLJ10055; Atg18	ILMN_1781386	WIPI1	"\Homo sapiens WD repeat domain, phosphoinositide interacting 1 (WIPI1), mRNA.\"""""	55062	 	WIPI1	-0.340466515	-0.015687997	-3.98717815	0.000153244	0.000153244	0.826724228	-1.26616596
34113	5490608	SELS	NM_018445.4	55829	NP_060915.2	ILMN_1787680	5490608	I	GGTGAGCCCACCAGTGAGGATTACTGATGTGGACAGTTGATGGGGTTTGT	"\Homo sapiens selenoprotein S (SELS), transcript variant 2, mRNA.\"""""	SEPS1; ADO15; MGC2553; SBBI8; VIMP; AD-015; MGC104346	ILMN_1787680	SELS	"\Homo sapiens selenoprotein S (SELS), transcript variant 2, mRNA.\"""""	55829	D	SELS	-0.340013379	0.051298465	-2.814005344	0.006236777	0.006236777	-2.423094696	-1.265768333
8604	1340739	FAM160B1	NM_020940.3	57700	NP_065991.3	ILMN_3231638	1340739	I	CCAGCGTCTGGAATTCTTGGTCCCTCCGTGGAGAAACTCTTCAGATGGTC	"\Homo sapiens family with sequence similarity 160, member B1 (FAM160B1), transcript variant 1, mRNA.\"""""		ILMN_3231638	FAM160B1	"\Homo sapiens family with sequence similarity 160, member B1 (FAM160B1), transcript variant 1, mRNA.\"""""	57700	D	FAM160B1	0.339849839	-0.03643307	2.681942287	0.008988307	0.008988307	-2.73507763	1.265624856
8949	1410706	IKBIP	NM_201612.1	121457	NP_963906.1	ILMN_2324994	1410706	A	CTGGTGAAGAAGCTGCCCTGGGCTTGTCGTCCTAGGGTCTCCAGACATGT	"\Homo sapiens IKBKB interacting protein (IKBIP), transcript variant 2, mRNA.\"""""	FLJ31051	ILMN_2324994	IKBIP	"\Homo sapiens IKBKB interacting protein (IKBIP), transcript variant 2, mRNA.\"""""	121457	D	IKBIP	-0.339846417	0.054193102	-5.405580601	7.29E-07	7.29E-07	5.626787905	-1.265621854
40877	6510377	TNFRSF12A	NM_016639.1	51330	NP_057723.1	ILMN_1689004	6510377	S	CAGAAAGGGAGCCTCACGCTGGCTCACACAAAACAGCTGACACTGACTAA	"\Homo sapiens tumor necrosis factor receptor superfamily, member 12A (TNFRSF12A), mRNA.\"""""	CD266; TWEAKR; FN14	ILMN_1689004	TNFRSF12A	"\Homo sapiens tumor necrosis factor receptor superfamily, member 12A (TNFRSF12A), mRNA.\"""""	51330	 	TNFRSF12A	-0.33977865	0.032126011	-5.578460521	3.62E-07	3.62E-07	6.256796597	-1.265562406
10557	1660286	RILPL2	NM_145058.1	196383	NP_659495.1	ILMN_1678490	1660286	S	GATGCCTGGCAAAACCACCTCCCTGTGCCACACAGACACACTAGGCCTGT	"\Homo sapiens Rab interacting lysosomal protein-like 2 (RILPL2), mRNA.\"""""	FLJ30380; MGC7036; FLJ32372	ILMN_1678490	RILPL2	"\Homo sapiens Rab interacting lysosomal protein-like 2 (RILPL2), mRNA.\"""""	196383	 	RILPL2	-0.339511488	-0.033383272	-4.402916034	3.47E-05	3.47E-05	2.152979056	-1.265328068
33687	5390372	C2orf64	NM_001008215.1	493753	NP_001008216.1	ILMN_1683065	5390372	S	ACCTCCGTGGTTCACTGGAGTTAAAGCAATCGGGGCGTTGTACAGCTCAC	"\Homo sapiens chromosome 2 open reading frame 64 (C2orf64), mRNA.\"""""	6330578E17Rik; MGC52110	ILMN_1683065	C2ORF64	"\Homo sapiens chromosome 2 open reading frame 64 (C2orf64), mRNA.\"""""	493753	 	C2orf64	0.33888813	0.051147614	2.883169484	0.005127149	0.005127149	-2.254932035	1.264781464
42103	6620750	ZC3HAV1	NM_020119.3	56829	NP_064504.2	ILMN_1667068	6620750	I	TGTAAGCCCCCTGAGGGTTGAGTCAGTCTGTCTTGTTTGCTGTGCCACGC	"\Homo sapiens zinc finger CCCH-type, antiviral 1 (ZC3HAV1), transcript variant 1, mRNA.\"""""	FLJ13288; ZC3HDC2; FLB6421; ZAP; DKFZp686H1869; DKFZp686O19171; MGC48898; DKFZp686F2052; ZC3H2	ILMN_1667068	ZC3HAV1	"\Homo sapiens zinc finger CCCH-type, antiviral 1 (ZC3HAV1), transcript variant 1, mRNA.\"""""	56829	D	ZC3HAV1	-0.338666531	-0.048936168	-2.656561988	0.009629637	0.009629637	-2.793641569	-1.264587208
29048	4610608	ProbeID: 4610608	XM_001129232.1	731049	XP_001129232.1	ILMN_1808591	4610608	S	CGGCGGCTGTAGTGGGCTCTCTTCCTCCTTCCACCGTGACCCCAACCTCT	"\PREDICTED: Homo sapiens similar to Ubiquitin-conjugating enzyme E2S (Ubiquitin-conjugating enzyme E2-24 kDa) (Ubiquitin-protein ligase) (Ubiquitin carrier protein) (E2-EPF5) (LOC731049), mRNA.\"""""		ILMN_1808591	LOC731049	"\PREDICTED: Homo sapiens similar to Ubiquitin-conjugating enzyme E2S (Ubiquitin-conjugating enzyme E2-24 kDa) (Ubiquitin-protein ligase) (Ubiquitin carrier protein) (E2-EPF5) (LOC731049), mRNA.\"""""	731049	 		-0.338571532	0.016840326	-3.002736713	0.003628045	0.003628045	-1.956681659	-1.26450394
36780	5960093	TBCA	NM_004607.2	6902	NP_004598.1	ILMN_1726239	5960093	S	GATGATGATCCCAGATTGCCAGCGCAGGTTGGAAGCCGCATATTTGGATC	"\Homo sapiens tubulin folding cofactor A (TBCA), mRNA.\"""""		ILMN_1726239	TBCA	"\Homo sapiens tubulin folding cofactor A (TBCA), mRNA.\"""""	6902	 	TBCA	0.337680097	0.043353444	2.132159575	0.036249229	0.036249229	-3.898013559	1.26372285
45865	7380327	FBXO31	NM_024735.2	79791	NP_079011.3	ILMN_1771139	7380327	S	GTGACGGTGACTGTGGCCTTGAAGCCTGGAGGACTGTTGGGCATGTAGAC	"\Homo sapiens F-box protein 31 (FBXO31), mRNA.\"""""	FBX14; Fbx31; FLJ22477; DKFZP434B027; MGC15419; DKFZp434J1815; MGC9527; FBXO14; pp2386	ILMN_1771139	FBXO31	"\Homo sapiens F-box protein 31 (FBXO31), mRNA.\"""""	79791	 	FBXO31	-0.337551039	0.007290279	-3.886879038	0.000216635	0.000216635	0.518886266	-1.263609807
43635	6960215	PITPNM1	NM_004910.1	9600	NP_004901.1	ILMN_1653220	6960215	S	CCCAGCCCCACACCCTATATCTCCGTGTGCTCCTCGGTGTTACTTCCCTT	"\Homo sapiens phosphatidylinositol transfer protein, membrane-associated 1 (PITPNM1), mRNA.\"""""	NIR2; PITPNM; RDGBA1; FLJ44997; RDGB1; RDGB; Rd9; DRES9	ILMN_1653220	PITPNM1	"\Homo sapiens phosphatidylinositol transfer protein, membrane-associated 1 (PITPNM1), mRNA.\"""""	9600	 	PITPNM1	-0.337353723	-0.020502639	-2.676552953	0.009121143	0.009121143	-2.747551259	-1.263436996
3863	580706	CCR2	NM_000647.4	1231	NP_000638.1	ILMN_1774761	580706	I	GCTTCGCAGATGTCCTTGATGCTCATATTGTTCCCTATTTTGCCAGTGGG	"\Homo sapiens chemokine (C-C motif) receptor 2 (CCR2), transcript variant A, mRNA.\"""""	CKR2A; MCP-1-R; CCR2B; CC-CKR-2; CMKBR2; CCR2A; CD192; CKR2; CKR2B	ILMN_1774761	CCR2	"\Homo sapiens chemokine (C-C motif) receptor 2 (CCR2), transcript variant A, mRNA.\"""""	1231	D	CCR2	0.337096864	0.028954764	2.185866781	0.031928685	0.031928685	-3.794488178	1.263212072
21401	3400593	SMARCD1	NM_003076.3	6602	NP_003067.2	ILMN_1728845	3400593	A	CCTGGCTGGAACCATGAGAAGGAAGCTCAGTACTTCCCACAGTGTCCCTG	"\Homo sapiens SWI/SNF related, matrix associated, actin dependent regulator of chromatin, subfamily d, member 1 (SMARCD1), transcript variant 1, mRNA.\"""""	Rsc6p; BAF60A; CRACD1	ILMN_1728845	SMARCD1	"\Homo sapiens SWI/SNF related, matrix associated, actin dependent regulator of chromatin, subfamily d, member 1 (SMARCD1), transcript variant 1, mRNA.\"""""	6602	D	SMARCD1	0.335902466	0.002324747	3.991235556	0.000151098	0.000151098	0.839281268	1.2621667
44172	7040139	ZNF324	NM_014347.1	25799	NP_055162.1	ILMN_1745784	7040139	S	CAGACAAGATGGAGCTGCTCACTTTTGCCGGGTTTGGTGGCCACTTCACC	"\Homo sapiens zinc finger protein 324 (ZNF324), mRNA.\"""""	ZF5128; ZNF324A	ILMN_1745784	ZNF324	"\Homo sapiens zinc finger protein 324 (ZNF324), mRNA.\"""""	25799	D	ZNF324/ZNF324B	-0.335843947	0.032533858	-3.790389454	0.00030082	0.00030082	0.227513404	-1.262115504
2052	270678	DNAL4	NM_005740.2	10126	NP_005731.1	ILMN_1801845	270678	S	CTGCCCGCGACTTCGCATCAGGGACCGCATGCTGATTTGTACTGCTCTCT	"\Homo sapiens dynein, axonemal, light chain 4 (DNAL4), mRNA.\"""""	PIG27	ILMN_1801845	DNAL4	"\Homo sapiens dynein, axonemal, light chain 4 (DNAL4), mRNA.\"""""	10126	 	DNAL4	0.335818522	0.000206345	4.91022915	5.14E-06	5.14E-06	3.868048177	1.262093262
38069	6180170	PFDN1	NM_002622.4	5201	NP_002613.2	ILMN_1717855	6180170	S	CTTTTCCCTTCCTGTACCTTTGACTAACGCTCAGCTTCCGGGCCTGCATG	"\Homo sapiens prefoldin subunit 1 (PFDN1), mRNA.\"""""	PDF; PFD1	ILMN_1717855	PFDN1	"\Homo sapiens prefoldin subunit 1 (PFDN1), mRNA.\"""""	5201	 	PFDN1	0.335062615	-0.015027139	4.28853593	5.26E-05	5.26E-05	1.780397363	1.261432156
33622	5390113	CORO1A	NM_007074.2	11151	NP_009005.1	ILMN_1713749	5390113	S	GATGCTGGGCCCCTCCTCATCTCCCTCAAGGATGGCTACGTACCCCCAAA	"\Homo sapiens coronin, actin binding protein, 1A (CORO1A), mRNA.\"""""	MGC117380; TACO; p57; HCORO1; CLABP; FLJ41407; CLIPINA	ILMN_1713749	CORO1A	"\Homo sapiens coronin, actin binding protein, 1A (CORO1A), mRNA.\"""""	11151	 	CORO1A	-0.334914041	-0.034591181	-2.624121415	0.010509874	0.010509874	-2.867833035	-1.261302256
19193	3120079	SDF2L1	NM_022044.2	23753	NP_071327.2	ILMN_1749213	3120079	S	GCAGGGCCACTCTTGGCAGAGACTTTGGGTTTGTAGGGGTCCTCAAGTGC	"\Homo sapiens stromal cell-derived factor 2-like 1 (SDF2L1), mRNA.\"""""		ILMN_1749213	SDF2L1	"\Homo sapiens stromal cell-derived factor 2-like 1 (SDF2L1), mRNA.\"""""	23753	 	SDF2L1	-0.334857389	0.057213583	-2.711350996	0.008293987	0.008293987	-2.666651848	-1.261252727
31659	5050441	ZEB2	NM_014795.2	9839	NP_055610.1	ILMN_1688698	5050441	S	CTGTGTTTCTGCAAGTGCCATCCTTGTACAGTGTTAAGAGGGTAACATGG	"\Homo sapiens zinc finger E-box binding homeobox 2 (ZEB2), mRNA.\"""""	KIAA0569; SMADIP1; ZFHX1B; SIP1; SIP-1	ILMN_1688698	ZEB2	"\Homo sapiens zinc finger E-box binding homeobox 2 (ZEB2), mRNA.\"""""	9839	D	ZEB2	0.334738177	-0.042950359	4.602377899	1.66E-05	1.66E-05	2.815633084	1.261148512
14197	2260132	HDDC2	NM_016063.2	51020	NP_057147.2	ILMN_1753745	2260132	S	CAGGAAGCGGTCATGAAAGTGCCATGGATGAACACTGGAGGTGGCAGTGC	"\Homo sapiens HD domain containing 2 (HDDC2), mRNA.\"""""	NS5ATP2; dJ167O5.2; C6orf74; CGI-130; MGC87330	ILMN_1753745	HDDC2	"\Homo sapiens HD domain containing 2 (HDDC2), mRNA.\"""""	51020	 	HDDC2	0.334658105	-0.016446753	2.935954976	0.004406036	0.004406036	-2.124429203	1.261078518
2644	430224	CHD4	NM_001273.2	1108	NP_001264.2	ILMN_1658411	430224	S	GGCGGGCTGGCCTTCTGGACCCTGGCTTCTCCCCACTGTAACGCCTGTTA	"\Homo sapiens chromodomain helicase DNA binding protein 4 (CHD4), mRNA.\"""""	Mi-2b; Mi2-BETA; DKFZp686E06161	ILMN_1658411	CHD4	"\Homo sapiens chromodomain helicase DNA binding protein 4 (CHD4), mRNA.\"""""	1108	D	CHD4	-0.334620372	-0.09055827	-2.428332502	0.017551607	0.017551607	-3.299494134	-1.261045536
3389	520278	FAM100B	NM_182565.2	283991	NP_872371.1	ILMN_1775498	520278	S	CTCTTGGTATCAGGGCTCTCTCCCCATGGCCTCTTCCCCACCTCTGATTG	"\Homo sapiens family with sequence similarity 100, member B (FAM100B), mRNA.\"""""	MGC71792; MGC29814	ILMN_1775498	FAM100B	"\Homo sapiens family with sequence similarity 100, member B (FAM100B), mRNA.\"""""	283991	 	FAM100B	-0.33447154	0.041741762	-3.009865313	0.003552994	0.003552994	-1.938603019	-1.26091545
15176	2370402	C14orf167	NR_023922.1	55449		ILMN_3187771	2370402	A	GCTGTACCCTTTTCCAGTGGCAGAGAACCTTCCTGAAAGGCAGTCCTGTG	"\Homo sapiens chromosome 14 open reading frame 167 (C14orf167), transcript variant 2, non-coding RNA.\"""""		ILMN_3187771	C14ORF167	"\Homo sapiens chromosome 14 open reading frame 167 (C14orf167), transcript variant 2, non-coding RNA.\"""""	55449	D	C14orf167	0.334318493	-0.013376294	4.861909584	6.19E-06	6.19E-06	3.700631963	1.260781694
3479	520639	TIGD5	NM_032862.2	84948	NP_116251.2	ILMN_1705774	520639	S	AGTCACATGCACTGGACGAGGGCCGAAACTCCTGTCTGCTATCGAGCCCT	"\Homo sapiens tigger transposable element derived 5 (TIGD5), mRNA.\"""""	FLJ14926; MGC44883	ILMN_1705774	TIGD5	"\Homo sapiens tigger transposable element derived 5 (TIGD5), mRNA.\"""""	84948	 	TIGD5	-0.334141998	0.050242394	-3.855459177	0.000241202	0.000241202	0.423485202	-1.260627463
35516	5810201	ZNF593	NM_015871.3	51042	NP_056955.1	ILMN_1703441	5810201	S	ATGGACAGTGACGCAAGGACTAGGCTGGGAGGGAGCGTGCCAACCCCTTT	"\Homo sapiens zinc finger protein 593 (ZNF593), mRNA.\"""""	ZT86	ILMN_1703441	ZNF593	"\Homo sapiens zinc finger protein 593 (ZNF593), mRNA.\"""""	51042	 	ZNF593	0.333909998	0.017944066	3.034959842	0.003300108	0.003300108	-1.874698998	1.260424758
10378	1580356	TMED1	NM_006858.2	11018	NP_006849.1	ILMN_1693045	1580356	S	GCCCGGCCAAAGTCTAGGCAGAAGCCTCCTATAACAAAGGGTGGTGTGGC	"\Homo sapiens transmembrane emp24 protein transport domain containing 1 (TMED1), mRNA.\"""""	Il1rl1l; MGC1270; IL1RL1LG; ST2L	ILMN_1693045	TMED1	"\Homo sapiens transmembrane emp24 protein transport domain containing 1 (TMED1), mRNA.\"""""	11018	 	TMED1	0.333908553	0.043201823	3.464489986	0.000879462	0.000879462	-0.719994497	1.260423496
16907	2640735	BHLHE40	NM_003670.1	8553	NP_003661.1	ILMN_1768534	2640735	S	GGTCCAGAGTACTTGTTTTCCCGATGTGTCCAGCCAGCTCCGCAGCAGCT	"\Homo sapiens basic helix-loop-helix domain containing, class B, 2 (BHLHB2), mRNA.\"""""	DEC1; STRA13; Stra14; SHARP-2	ILMN_1768534	BHLHB2	"\Homo sapiens basic helix-loop-helix domain containing, class B, 2 (BHLHB2), mRNA.\"""""	8553	 	BHLHE40	0.333669118	-0.011021648	2.113563587	0.037859415	0.037859415	-3.933331682	1.260214328
11084	1740242	KDSR	NM_002035.1	2531	NP_002026.1	ILMN_2154052	1740242	S	GACAGCCCTGTGTTGTGCTCAGGACTCACTCTGCTGCTGGTGGAAACTCA	"\Homo sapiens follicular lymphoma variant translocation 1 (FVT1), mRNA.\"""""		ILMN_2154052	FVT1	"\Homo sapiens follicular lymphoma variant translocation 1 (FVT1), mRNA.\"""""	2531	D	KDSR	-0.333491921	-0.040123728	-2.881658009	0.005149316	0.005149316	-2.258641472	-1.260059554
6287	1010037	CYTH4	NM_013385.3	27128	NP_037517.1	ILMN_3238196	1010037	S	TCTGGGTTGGGCGTCTGCAGGAGGACACCTTGTGGGACATCTGAGGACAT	"\Homo sapiens cytohesin 4 (CYTH4), mRNA.\"""""		ILMN_3238196	CYTH4	"\Homo sapiens cytohesin 4 (CYTH4), mRNA.\"""""	27128	D	CYTH4	-0.333362837	-0.034551789	-2.651354999	0.009766249	0.009766249	-2.805600226	-1.259946816
3878	580767	FAM101B	NM_182705.2	359845	NP_874364.1	ILMN_1714418	580767	S	CCTGGCTCCCGGCTGTGCGCTGAGGCTTTGTCCCCTGTCCTTTGGCGAAG	"\Homo sapiens family with sequence similarity 101, member B (FAM101B), mRNA.\"""""	MGC45871	ILMN_1714418	FAM101B	"\Homo sapiens family with sequence similarity 101, member B (FAM101B), mRNA.\"""""	359845	D	FAM101B	-0.331787026	-0.064771055	-2.503988682	0.014440994	0.014440994	-3.136004961	-1.258571367
38359	6200685	PARVG	NM_022141.4	64098	NP_071424.1	ILMN_1695851	6200685	S	AGGGTGTCCTCCCACAGTCCCGCTGTTTCCTGTGCATTCGTGACCCGCTT	"\Homo sapiens parvin, gamma (PARVG), mRNA.\"""""		ILMN_1695851	PARVG	"\Homo sapiens parvin, gamma (PARVG), mRNA.\"""""	64098	 	PARVG	-0.330971745	-0.028714648	-3.884990925	0.000218041	0.000218041	0.51313926	-1.257860337
9690	1470626	CD97	NM_001784.3	976	NP_001775.2	ILMN_2413508	1470626	A	CCTCCCTGATCCCGTGTGCCACCAGGAGGGAGTGGCAGCTATAGTCTGGC	"\Homo sapiens CD97 molecule (CD97), transcript variant 2, mRNA.\"""""	TM7LN1	ILMN_2413508	CD97	"\Homo sapiens CD97 molecule (CD97), transcript variant 2, mRNA.\"""""	976	D	CD97	-0.330602492	0.000429424	-2.791521593	0.006642491	0.006642491	-2.477060422	-1.257538433
36843	5960358	PELO	NM_015946.4	53918	NP_057030.3	ILMN_1770811	5960358	S	CCGCTTCCCTGTTCCCGAACTTTCTGACCAAGAGGGTGATTCCAGTTCTG	"\Homo sapiens pelota homolog (Drosophila) (PELO), mRNA.\"""""	PRO1770; CGI-17	ILMN_1770811	PELO	"\Homo sapiens pelota homolog (Drosophila) (PELO), mRNA.\"""""	53918	 	PELO	-0.330513885	0.051288109	-3.533905782	0.000703186	0.000703186	-0.52309097	-1.257461199
1055	110450	SLC12A9	NM_020246.2	56996	NP_064631.2	ILMN_1695962	110450	S	CCAGGCCTCCTCTGTGACTCTGGGCTACCTCAGTTTCCCCATTTTGGCCA	"\Homo sapiens solute carrier family 12 (potassium/chloride transporters), member 9 (SLC12A9), mRNA.\"""""	FLJ46905; CIP1	ILMN_1695962	SLC12A9	"\Homo sapiens solute carrier family 12 (potassium/chloride transporters), member 9 (SLC12A9), mRNA.\"""""	56996	 	SLC12A9	-0.330479674	-0.030255329	-2.538904041	0.013180319	0.013180319	-3.059139321	-1.257431382
34829	5670431	ProbeID: 5670431	XM_001715759.1	100128510	XP_001715811.1	ILMN_3186390	5670431	A	GGCTATCCTCGAGGCTGAGGAGGGAGAATCATTTGAACCTGGGAGGTTGC	"\PREDICTED: Homo sapiens hypothetical protein LOC100128510 (LOC100128510), mRNA.\"""""		ILMN_3186390	LOC100128510	"\PREDICTED: Homo sapiens hypothetical protein LOC100128510 (LOC100128510), mRNA.\"""""	100128510	D	ZNF75A	0.330453438	-0.087528545	2.737804483	0.007711626	0.007711626	-2.604585695	1.257408515
21103	3390075	PTPN4	NM_002830.2	5775	NP_002821.1	ILMN_1793549	3390075	S	TGTGGTGGTGCCATGCAATCCCCTTTTGGTAGAATTGCCACAAACAAGGC	"\Homo sapiens protein tyrosine phosphatase, non-receptor type 4 (megakaryocyte) (PTPN4), mRNA.\"""""	PTPMEG1; PTPMEG	ILMN_1793549	PTPN4	"\Homo sapiens protein tyrosine phosphatase, non-receptor type 4 (megakaryocyte) (PTPN4), mRNA.\"""""	5775	 	PTPN4	0.330236129	0.020908222	3.178370521	0.002148118	0.002148118	-1.501771444	1.25721913
35919	5860358	CANT1	NM_138793.2	124583	NP_620148.1	ILMN_1664012	5860358	S	TGCCTGGCTGTCTCCTTGACCCGCCTCCTAGATCATTGTCCTTGATGTCC	"\Homo sapiens calcium activated nucleotidase 1 (CANT1), mRNA.\"""""	SHAPY; SCAN-1	ILMN_1664012	CANT1	"\Homo sapiens calcium activated nucleotidase 1 (CANT1), mRNA.\"""""	124583	 	CANT1	0.329985525	-0.012840141	2.598145575	0.011266647	0.011266647	-2.92669939	1.257000762
32292	5220093	HAVCR2	NM_032782.3	84868	NP_116171.3	ILMN_1693826	5220093	S	GACGGTATAGGCTTGATCTGTCTTGCTTATTGTTGCCCCCTGCGCCTAGC	"\Homo sapiens hepatitis A virus cellular receptor 2 (HAVCR2), mRNA.\"""""	TIMD3; FLJ14428; KIM-3; Tim-3; TIM3	ILMN_1693826	HAVCR2	"\Homo sapiens hepatitis A virus cellular receptor 2 (HAVCR2), mRNA.\"""""	84868	 	HAVCR2	0.329531226	0.052677478	3.311971829	0.001424049	0.001424049	-1.142827611	1.256605
37054	6020491	SNRPB2	NM_198220.1	6629	NP_937863.1	ILMN_1690706	6020491	A	GGAGCTGCCAGGGATGCTTTACAGGGATTTAAGATCACACCGTCCCATGC	"\Homo sapiens small nuclear ribonucleoprotein polypeptide B'' (SNRPB2), transcript variant 2, mRNA.\"""""	MGC45309; MGC24807	ILMN_1690706	SNRPB2	"\Homo sapiens small nuclear ribonucleoprotein polypeptide B'' (SNRPB2), transcript variant 2, mRNA.\"""""	6629	D	SNRPB2	0.329444585	0.01063414	2.047155881	0.044126067	0.044126067	-4.057223408	1.256529538
19015	3060128	CHSY1	NM_014918.3	22856	NP_055733.2	ILMN_1791576	3060128	S	ACACGTCATTGGAGGGCTGCGTATTTGTAAATAGCCTGATGCTCATTTGG	"\Homo sapiens chondroitin sulfate synthase 1 (CHSY1), mRNA.\"""""	CSS1; KIAA0990	ILMN_1791576	CHSY1	"\Homo sapiens chondroitin sulfate synthase 1 (CHSY1), mRNA.\"""""	22856	 	CHSY1	-0.329423738	-0.010303929	-2.194758136	0.031258621	0.031258621	-3.777132101	-1.25651138
46412	7550333	PACSIN2	NM_007229.1	11252	NP_009160.1	ILMN_1702396	7550333	S	CCGCCGCCGTCACCAGCTATGCATTCACTCCGTTTCCAGTGAGCAGATGT	"\Homo sapiens protein kinase C and casein kinase substrate in neurons 2 (PACSIN2), mRNA.\"""""	SDPII	ILMN_1702396	PACSIN2	"\Homo sapiens protein kinase C and casein kinase substrate in neurons 2 (PACSIN2), mRNA.\"""""	11252	D	PACSIN2	-0.329333921	0.0175652	-2.938752886	0.004370563	0.004370563	-2.117460145	-1.256433157
23972	3890138	MTMR11	NM_181873.2	10903	NP_870988.2	ILMN_1769299	3890138	A	CATCAGTCCCAACAAGATGGCCTAGAAATCGCATTCTCACCTCGCCTTGC	"\Homo sapiens myotubularin related protein 11 (MTMR11), mRNA.\"""""	CRA; RP11-212K13.1	ILMN_1769299	MTMR11	"\Homo sapiens myotubularin related protein 11 (MTMR11), mRNA.\"""""	10903	D	MTMR11	0.32882551	0.038460632	2.495957266	0.014745906	0.014745906	-3.15356015	1.255990464
1990	270403	TTC14	NM_133462.2	151613	NP_597719.1	ILMN_2390472	270403	A	GCCCTCTCTCTTCATCTTCACTTGAAATACCGGATGATTTTGGAGGTAGG	"\Homo sapiens tetratricopeptide repeat domain 14 (TTC14), transcript variant 1, mRNA.\"""""	DRDL5813; KIAA1980; DKFZp313M1015; FLJ00166; PRO19630	ILMN_2390472	TTC14	"\Homo sapiens tetratricopeptide repeat domain 14 (TTC14), transcript variant 1, mRNA.\"""""	151613	D	TTC14	0.328769531	0.021940501	3.348419033	0.001270668	0.001270668	-1.043029832	1.25594173
28411	4560110	MANF	NM_006010.2	7873	NP_006001.2	ILMN_2183510	4560110	S	GGCAGCCAGTGCACGGACCGATTTGTAGTCTGCTCAATCTCTGTTGCACC	"\Homo sapiens arginine-rich, mutated in early stage tumors (ARMET), mRNA.\"""""	MANF; MGC142150; ARP; MGC142148	ILMN_2183510	ARMET	"\Homo sapiens arginine-rich, mutated in early stage tumors (ARMET), mRNA.\"""""	7873	 	MANF	-0.328510843	0.017209126	-2.26390438	0.026454738	0.026454738	-3.640068624	-1.255716548
10544	1660215	ATP6V0A1	NM_005177.3	535	NP_005168.2	ILMN_1752579	1660215	S	GCCCTGGTGTCCTGGGTTTTCGTGATGATCTTTGCTCTGTTTCCAGTGGG	"\Homo sapiens ATPase, H+ transporting, lysosomal V0 subunit a1 (ATP6V0A1), transcript variant 3, mRNA.\"""""	ATP6N1; VPP1; DKFZp781J1951; Stv1; a1; ATP6N1A; Vph1	ILMN_1752579	ATP6V0A1	"\Homo sapiens ATPase, H+ transporting, lysosomal V0 subunit a1 (ATP6V0A1), transcript variant 3, mRNA.\"""""	535	 	ATP6V0A1	-0.328120966	-0.084951092	-2.835042221	0.005877902	0.005877902	-2.372289441	-1.255377247
31962	5090176	C9orf89	NM_032310.3	84270	NP_115686.3	ILMN_1659189	5090176	S	CTGGGCCTTGCTGTGGGACTGGCCCTGCTCCTGTACTGCTATCCGCCAGA	"\Homo sapiens chromosome 9 open reading frame 89 (C9orf89), mRNA.\"""""	MGC11115; BinCARD; MGC110898; bA370F5.1	ILMN_1659189	C9ORF89	"\Homo sapiens chromosome 9 open reading frame 89 (C9orf89), mRNA.\"""""	84270	 	C9orf89	-0.328020135	-0.043016686	-3.173564818	0.002179688	0.002179688	-1.514478264	-1.255289511
21473	3420121	SRRT	NM_015908.4	51593	NP_056992.4	ILMN_2358202	3420121	A	TCCCCCGTTCCTCAGTCCTGTATCATCCATACTTGTACTACCTTGTCCTA	"\Homo sapiens arsenate resistance protein 2 (ARS2), transcript variant 1, mRNA.\"""""	ASR2; MGC126427	ILMN_2358202	ARS2	"\Homo sapiens arsenate resistance protein 2 (ARS2), transcript variant 1, mRNA.\"""""	51593	D	SRRT	-0.327809778	-0.015085144	-3.937164217	0.000182231	0.000182231	0.67259966	-1.255106492
39098	6280725	C7orf40	NR_003697.1	285958		ILMN_3248773	6280725	S	CCTGTGCAGGGATGAGGCCTGCCTGTGTTAATACACCTAGTGAGGAGTGG	"\Homo sapiens chromosome 7 open reading frame 40 (C7orf40), non-coding RNA.\"""""	FLJ38860	ILMN_3248773	C7ORF40	"\Homo sapiens chromosome 7 open reading frame 40 (C7orf40), non-coding RNA.\"""""	285958	D	C7orf40	-0.326704119	0.009426006	-3.514875589	0.000747856	0.000747856	-0.577343705	-1.254144967
40766	6480692	NCF4	NM_000631.3	4689	NP_000622.2	ILMN_2335704	6480692	A	TCAAAGACTTCCCTGAGGAGGACGACCCCACCAACTGGCTGCGTTGCTAC	"\Homo sapiens neutrophil cytosolic factor 4, 40kDa (NCF4), transcript variant 1, mRNA.\"""""	SH3PXD4; P40PHOX; NCF; MGC3810	ILMN_2335704	NCF4	"\Homo sapiens neutrophil cytosolic factor 4, 40kDa (NCF4), transcript variant 1, mRNA.\"""""	4689	D	NCF4	-0.326636779	0.056203745	-2.237271259	0.028222126	0.028222126	-3.693298392	-1.254086429
33672	5390324	DNAJC30	NM_032317.2	84277	NP_115693.2	ILMN_1771824	5390324	S	TGAGTCACTGGACGTTGGCAGGGAGTTGGCTGTGAGATTGTAGGTGCTCA	"\Homo sapiens DnaJ (Hsp40) homolog, subfamily C, member 30 (DNAJC30), mRNA.\"""""	MGC12943	ILMN_1771824	DNAJC30	"\Homo sapiens DnaJ (Hsp40) homolog, subfamily C, member 30 (DNAJC30), mRNA.\"""""	84277	D	DNAJC30	0.325995491	0.021254016	4.075401759	0.000112561	0.000112561	1.101548359	1.253529103
1400	150343	ProbeID: 150343				ILMN_1869109	150343	S	GAAGGGTTTCCAGGACTGCGTGTCTGCTCCTGAGCTCTGTTTTAAGTATG	"\Homo sapiens cDNA FLJ38536 fis, clone HCHON2001200\"""""		ILMN_1869109		"\Homo sapiens cDNA FLJ38536 fis, clone HCHON2001200\"""""	-999	D	NUCKS1	0.325969739	-0.05106893	2.746361809	0.007531396	0.007531396	-2.584404007	1.253506728
32317	5220187	TMEM85	NM_016454.2	51234	NP_057538.1	ILMN_1798874	5220187	S	GCCTTCATTGAGCCCCCTGAGAGAATGGAGTTCAGTGGTGGAGGACTGCT	"\Homo sapiens transmembrane protein 85 (TMEM85), mRNA.\"""""	PIG17; MGC24415; FLJ90746	ILMN_1798874	TMEM85	"\Homo sapiens transmembrane protein 85 (TMEM85), mRNA.\"""""	51234	 	TMEM85	0.325940737	0.004469163	3.499130789	0.000786833	0.000786833	-0.622075373	1.253481529
24337	3940133	FAM46A	NM_017633.2	55603	NP_060103.2	ILMN_1740466	3940133	S	CAGCCAGTATTCACGTGCCAGCAACAGACCTACTCCACTTGGCTACCCTG	"\Homo sapiens family with sequence similarity 46, member A (FAM46A), mRNA.\"""""	XTP11; C6orf37; FLJ20037; FLJ31495	ILMN_1740466	FAM46A	"\Homo sapiens family with sequence similarity 46, member A (FAM46A), mRNA.\"""""	55603	 	FAM46A	-0.324878931	0.062119573	-3.084011714	0.00285339	0.00285339	-1.748614303	-1.252559321
34853	5670497	ProbeID: 5670497	XR_016912.2	644363		ILMN_3201453	5670497	A	GCCTGCTGTTGTTCCACATCTCATTGCTGTTTACATTCCTTTGTGGAGCC	"\PREDICTED: Homo sapiens misc_RNA (LOC644363), miscRNA.\"""""		ILMN_3201453	LOC644363	"\PREDICTED: Homo sapiens misc_RNA (LOC644363), miscRNA.\"""""	644363	 		0.324872707	-0.099920393	2.592611324	0.011434124	0.011434124	-2.939178708	1.252553917
26420	4210192	DCTPP1	NM_024096.1	79077	NP_077001.1	ILMN_3242459	4210192	S	TAGAGATTGAAGGCTGTAAGAGTCCAGATGGTGGAGCCAGGCTGTCTGGG	"\Homo sapiens dCTP pyrophosphatase 1 (DCTPP1), mRNA.\"""""	RS21C6; CDA03; MGC5627	ILMN_3242459	DCTPP1	"\Homo sapiens dCTP pyrophosphatase 1 (DCTPP1), mRNA.\"""""	79077	D	DCTPP1	-0.324738676	0.027961044	-3.710782964	0.000392988	0.000392988	-0.009244682	-1.252437556
21630	3440014	LYRM2	NM_020466.4	57226	NP_065199.1	ILMN_1703132	3440014	S	GTGGACATGGCTGCTTCCCGCTTACCCCCAGCGACGCTAACGTTAAAGCA	"\Homo sapiens LYR motif containing 2 (LYRM2), transcript variant 1, mRNA.\"""""	DJ122O8.2; FLJ21130; MGC104253	ILMN_1703132	LYRM2	"\Homo sapiens LYR motif containing 2 (LYRM2), transcript variant 1, mRNA.\"""""	57226	 	LYRM2	0.324041065	0.020807049	3.456254442	0.000902954	0.000902954	-0.743172787	1.251832091
45467	7320181	COPS7A	NM_016319.1	50813	NP_057403.1	ILMN_1758412	7320181	S	GGCCCTGGCCATCTCGGGAAGCTTGATGGCAATCCTGGAAGGGTTTAATC	"\Homo sapiens COP9 constitutive photomorphogenic homolog subunit 7A (Arabidopsis) (COPS7A), mRNA.\"""""	MGC110877	ILMN_1758412	COPS7A	"\Homo sapiens COP9 constitutive photomorphogenic homolog subunit 7A (Arabidopsis) (COPS7A), mRNA.\"""""	50813	 	COPS7A	0.323963591	0.009049739	3.605075894	0.000557537	0.000557537	-0.318397766	1.251764868
15793	2480768	DHFRL1	NM_176815.3	200895	NP_789785.1	ILMN_1762426	2480768	S	AAGCAAAAGGATGGCTTGAGCCCAAGAGTTCAGAGCAGCCTGGCCACCAT	"\Homo sapiens dihydrofolate reductase-like 1 (DHFRL1), mRNA.\"""""	FLJ16119; DHFRP4	ILMN_1762426	DHFRL1	"\Homo sapiens dihydrofolate reductase-like 1 (DHFRL1), mRNA.\"""""	200895	D	DHFRL1	0.32351122	-0.030872604	4.390712516	3.63E-05	3.63E-05	2.112962713	1.251372426
14108	2230538	LRRN3	NM_001099660.1	54674	NP_001093130.1	ILMN_1773650	2230538	S	GCTGCCTCTCTCCAGAAATGAACTGTGATGGTGGACACAGCTATGTGAGG	"\Homo sapiens leucine rich repeat neuronal 3 (LRRN3), transcript variant 1, mRNA.\"""""	NLRR-3; NLRR3; FLJ11129; FIGLER5	ILMN_1773650	LRRN3	"\Homo sapiens leucine rich repeat neuronal 3 (LRRN3), transcript variant 1, mRNA.\"""""	54674	D	LRRN3	0.323026212	-0.005344502	3.267391344	0.001635332	0.001635332	-1.263811203	1.250951808
45255	7210110	HM13	NM_178582.1	81502	NP_848697.1	ILMN_2236655	7210110	I	CAGGCTGAGAAACACTGATAGACCAAGAGGTGGCCAGGGTTCCCAGAAGG	"\Homo sapiens histocompatibility (minor) 13 (HM13), transcript variant 4, mRNA.\"""""	MSTP086; IMPAS; dJ324O17.1; H13; SPP; IMP1; PSL3; PSENL3	ILMN_2236655	HM13	"\Homo sapiens histocompatibility (minor) 13 (HM13), transcript variant 4, mRNA.\"""""	81502	D	HM13	-0.32287082	0.020153706	-4.484756346	2.57E-05	2.57E-05	2.422932663	-1.250817076
37898	6130156	RAB11FIP1	NM_001002814.1	80223	NP_001002814.1	ILMN_1692219	6130156	I	CTGTGTGAGCTACTTAACTGACGCCCTCTTCCTCCAACTGAAGGATCGCC	"\Homo sapiens RAB11 family interacting protein 1 (class I) (RAB11FIP1), transcript variant 3, mRNA.\"""""	FLJ22622; MGC78448; DKFZp686E2214; rab11-FIP1; RCP; FLJ22524; NOEL1A	ILMN_1692219	RAB11FIP1	"\Homo sapiens RAB11 family interacting protein 1 (class I) (RAB11FIP1), transcript variant 3, mRNA.\"""""	80223	D	RAB11FIP1	-0.322851788	0.057001238	-2.528596663	0.013541748	0.013541748	-3.081923195	-1.250800575
30626	4860093	LOC653888	XM_936251.2	653888	XP_941344.1	ILMN_1804530	4860093	S	CTCTGGCCTCTGAAACACTACCACTCGTGGCGCTGACCTTCATCACAGAC	"\PREDICTED: Homo sapiens similar to Actin-related protein 2/3 complex subunit 1B (ARP2/3 complex 41 kDa subunit) (p41-ARC) (LOC653888), mRNA.\"""""		ILMN_1804530	LOC653888	"\PREDICTED: Homo sapiens similar to Actin-related protein 2/3 complex subunit 1B (ARP2/3 complex 41 kDa subunit) (p41-ARC) (LOC653888), mRNA.\"""""	653888	 	LOC653888	-0.322726293	-0.029385204	-2.153634589	0.034464129	0.034464129	-3.856889371	-1.250691777
23781	3870112	TSEN15	NM_052965.1	116461	NP_443197.1	ILMN_1734486	3870112	S	GTGGTGCCATAGTTTGTCATCCCTGGGTCTAGGAAATAGTCAATAAACAG	"\Homo sapiens chromosome 1 open reading frame 19 (C1orf19), mRNA.\"""""	sen15	ILMN_1734486	C1ORF19	"\Homo sapiens chromosome 1 open reading frame 19 (C1orf19), mRNA.\"""""	116461	D	TSEN15	0.322606642	0.044216618	3.534612557	0.000701577	0.000701577	-0.521072109	1.250588055
42624	6760546	TIPARP	NM_015508.3	25976	NP_056323.2	ILMN_1765578	6760546	S	CCTGTTGTTTGCTGCCATTGGCATGAAATGGCCAACTGTGGCTGTTACAG	"\Homo sapiens TCDD-inducible poly(ADP-ribose) polymerase (TIPARP), mRNA.\"""""	PARP-7; PARP-1; FLJ40466; DDF1; DKFZp686P1838; DKFZp686N0351; PARP7; DKFZP434J214	ILMN_1765578	TIPARP	"\Homo sapiens TCDD-inducible poly(ADP-ribose) polymerase (TIPARP), mRNA.\"""""	25976	 	TIPARP	-0.322318786	0.012538041	-3.620120029	0.000530658	0.000530658	-0.274770132	-1.250338554
1483	150681	ZNHIT6	NM_017953.2	54680	NP_060423.2	ILMN_1668540	150681	S	CTGTGCCTTTCATCACATTCCTAGCCCACTCTCATCATTACTGCAGAAGG	"\Homo sapiens zinc finger, HIT type 6 (ZNHIT6), mRNA.\"""""	NY-BR-75; FLJ20729; MGC131963; FLJ20760	ILMN_1668540	ZNHIT6	"\Homo sapiens zinc finger, HIT type 6 (ZNHIT6), mRNA.\"""""	54680	D	ZNHIT6	0.322237809	-0.026936092	4.556009575	1.97E-05	1.97E-05	2.6601729	1.250268375
31377	4920053	BTG3	NM_006806.3	10950	NP_006797.3	ILMN_1707339	4920053	S	CAGTGACATGGGTACCTCCTCCTGGAATGCATTGTGACCGGAATCACTGG	"\Homo sapiens BTG family, member 3 (BTG3), mRNA.\"""""	TOB55; TOB5; MGC8928; ANA; TOFA	ILMN_1707339	BTG3	"\Homo sapiens BTG family, member 3 (BTG3), mRNA.\"""""	10950	D	BTG3	-0.321767938	-0.031244189	-3.631647887	0.000510899	0.000510899	-0.241255667	-1.249861242
6401	1010521	SP4	NM_003112.3	6671	NP_003103.2	ILMN_2145997	1010521	S	ATGCATGTCACTAAGTTGTCATCCCACATAAATTGATGTGCAGCATAGGG	"\Homo sapiens Sp4 transcription factor (SP4), mRNA.\"""""	MGC130009; SPR-1; HF1B; MGC130008	ILMN_2145997	SP4	"\Homo sapiens Sp4 transcription factor (SP4), mRNA.\"""""	6671	D	SP4	0.321677833	0.012461714	2.960460077	0.004104196	0.004104196	-2.063215916	1.249783183
3553	540139	NFKBIE	NM_004556.2	4794	NP_004547.2	ILMN_1717313	540139	S	GAAGAGCATGGGGCAATAAACCAGCACAGTCTCTGACCACTTGGAGCGTC	"\Homo sapiens nuclear factor of kappa light polypeptide gene enhancer in B-cells inhibitor, epsilon (NFKBIE), mRNA.\"""""	IKBE	ILMN_1717313	NFKBIE	"\Homo sapiens nuclear factor of kappa light polypeptide gene enhancer in B-cells inhibitor, epsilon (NFKBIE), mRNA.\"""""	4794	 	NFKBIE	-0.321611578	0.014680553	-5.712791684	2.09E-07	2.09E-07	6.751336927	-1.249725789
42703	6770097	UBTD1	NM_024954.3	80019	NP_079230.1	ILMN_1794914	6770097	S	CTGGTGCTGCCAGCTGTGCTCACTCTGGTTTTCTGCTCAGGGTCTGAAGC	"\Homo sapiens ubiquitin domain containing 1 (UBTD1), mRNA.\"""""	FLJ11807	ILMN_1794914	UBTD1	"\Homo sapiens ubiquitin domain containing 1 (UBTD1), mRNA.\"""""	80019	 	UBTD1	-0.321552371	-0.042851212	-3.253169737	0.001708701	0.001708701	-1.302152889	-1.249674503
42109	6650017	ATP6V1B2	NM_001693.3	526	NP_001684.2	ILMN_1787705	6650017	S	TCCTGCGCCTTCCTGACGTGAGCCCTGAGCGATCTTCTATGCAGTTCTGC	"\Homo sapiens ATPase, H+ transporting, lysosomal 56/58kDa, V1 subunit B2 (ATP6V1B2), mRNA.\"""""	VATB; VPP3; ATP6B2; ATP6B1B2; Vma2; HO57	ILMN_1787705	ATP6V1B2	"\Homo sapiens ATPase, H+ transporting, lysosomal 56/58kDa, V1 subunit B2 (ATP6V1B2), mRNA.\"""""	526	 	ATP6V1B2	-0.321245712	0.03667818	-2.008253147	0.048197067	0.048197067	-4.128169615	-1.2494089
11619	1820279	TSPAN18	NM_130783.3	90139	NP_570139.2	ILMN_1699980	1820279	A	GGCTGCCCCTCTTGAACCACCCACATGCTTAGCCCCAGCTTTTTGGAAGA	"\Homo sapiens tetraspanin 18 (TSPAN18), transcript variant 2, mRNA.\"""""	TSPAN	ILMN_1699980	TSPAN18	"\Homo sapiens tetraspanin 18 (TSPAN18), transcript variant 2, mRNA.\"""""	90139	D	TSPAN18	-0.321146264	0.091963674	-2.078267504	0.04108682	0.04108682	-3.999616429	-1.249322779
20637	3310471	TMEM99	NM_145274.2	147184	NP_660317.2	ILMN_1758173	3310471	S	CTCTCTCAAGGGTCTCACGTTGCAGCATTCTTACCAGAGGCCATTGGGCC	"\Homo sapiens transmembrane protein 99 (TMEM99), mRNA.\"""""	MGC21518	ILMN_1758173	TMEM99	"\Homo sapiens transmembrane protein 99 (TMEM99), mRNA.\"""""	147184	D	TMEM99	0.32112337	-0.009245636	3.922399212	0.000191748	0.000191748	0.627334883	1.249302954
7942	1240386	KLHL21	NM_014851.2	9903	NP_055666.2	ILMN_1692785	1240386	S	AAAACCAGGCACCAGCCTCTGCAGCAATGGGTCCCTCTAGCCTGTGGACA	"\Homo sapiens kelch-like 21 (Drosophila) (KLHL21), mRNA.\"""""	KIAA0469; MGC99635	ILMN_1692785	KLHL21	"\Homo sapiens kelch-like 21 (Drosophila) (KLHL21), mRNA.\"""""	9903	 	KLHL21	-0.321095768	0.041261246	-4.419121858	3.27E-05	3.27E-05	2.206215367	-1.249279051
15247	2370703	BBX	NM_020235.3	56987	NP_064620.2	ILMN_1745415	2370703	S	CTACCCTAGCCTTGTCTTTACCGAGGGATGCTAGTGAGTCCAAGTGGTGG	"\Homo sapiens bobby sox homolog (Drosophila) (BBX), mRNA.\"""""	MDS001; HSPC339	ILMN_1745415	BBX	"\Homo sapiens bobby sox homolog (Drosophila) (BBX), mRNA.\"""""	56987	 	BBX	0.321008028	-0.072414153	2.936951719	0.004393368	0.004393368	-2.121947101	1.249203077
1333	150072	IRF8	NM_002163.2	3394	NP_002154.1	ILMN_1666594	150072	S	GCCAGATATGCCTGTTTCCTTTTCCCAGCACCATGCCTGTGGAGGGGACA	"\Homo sapiens interferon regulatory factor 8 (IRF8), mRNA.\"""""	H-ICSBP; ICSBP; IRF-8; ICSBP1	ILMN_1666594	IRF8	"\Homo sapiens interferon regulatory factor 8 (IRF8), mRNA.\"""""	3394	 	IRF8	-0.320293491	-0.024848555	-2.359227119	0.020902719	0.020902719	-3.445114331	-1.248584525
35293	5720072	ZNF234	NM_006630.1	10780	NP_006621.1	ILMN_2103397	5720072	S	CCTATACATGTGGGGAGTGTGGGAAGCACTTCAGTCAGGCCTCAAGTCTC	"\Homo sapiens zinc finger protein 234 (ZNF234), mRNA.\"""""	HZF4; ZNF269	ILMN_2103397	ZNF234	"\Homo sapiens zinc finger protein 234 (ZNF234), mRNA.\"""""	10780	D	ZNF234	0.319681841	0.012422376	4.539336739	2.10E-05	2.10E-05	2.604479163	1.248055284
19303	3120494	LOC729799	XR_038768.1	729799		ILMN_3226276	3120494	A	CTCCACCCTCCCGCCGAGCAGAGACATTGTATGGACTCCTCTCACCTCTA	"\PREDICTED: Homo sapiens misc_RNA (LOC729799), miscRNA.\"""""		ILMN_3226276	LOC729799	"\PREDICTED: Homo sapiens misc_RNA (LOC729799), miscRNA.\"""""	729799	 		0.319301138	-0.02478364	5.726684359	1.98E-07	1.98E-07	6.802717955	1.247725986
41203	6550170	KLHL9	NM_018847.2	55958	NP_061335.1	ILMN_1664466	6550170	S	GGAACCAAGGCAAAATGAATTGGCTTCTAGGGGTCTGAACCTTACTGCCC	"\Homo sapiens kelch-like 9 (Drosophila) (KLHL9), mRNA.\"""""	RP11-380P16.6; FLJ21815	ILMN_1664466	KLHL9	"\Homo sapiens kelch-like 9 (Drosophila) (KLHL9), mRNA.\"""""	55958	 	KLHL9	0.317981437	-0.012223138	3.984855426	0.000154486	0.000154486	0.81953936	1.246585154
18041	2760719	ProbeID: 2760719	XM_001722872.1	100130919	XP_001722924.1	ILMN_3176090	2760719	A	TGGGAACGTGCTTGGCGCGACCCTGCGGGCATCTGACTGGTCTTCCAGCT	"\PREDICTED: Homo sapiens hypothetical protein LOC100130919 (LOC100130919), mRNA.\"""""		ILMN_3176090	LOC100130919	"\PREDICTED: Homo sapiens hypothetical protein LOC100130919 (LOC100130919), mRNA.\"""""	100130919	 		-0.317638868	0.076687092	-3.113168957	0.002615233	0.002615233	-1.672938815	-1.246289187
30981	4880735	MAP7D1	NM_018067.3	55700	NP_060537.3	ILMN_3234997	4880735	S	CAGGTCTGGGGATGGGGGACACCTTGGGCCACAGGATACTGGTTGCTTCA	"\Homo sapiens MAP7 domain containing 1 (MAP7D1), mRNA.\"""""	FLJ39022; RPRC1; MGC117315; PARCC1; FLJ10350	ILMN_3234997	MAP7D1	"\Homo sapiens MAP7 domain containing 1 (MAP7D1), mRNA.\"""""	55700	D	MAP7D1	-0.317549759	-0.06813495	-2.219490234	0.029459098	0.029459098	-3.728531826	-1.246212211
18084	2810112	RRAGC	NM_022157.2	64121	NP_071440.1	ILMN_1760121	2810112	S	ACGAAACGCCATCTAGTCTGAATCCCAGCGTCGGGGCTCTGTGCCAGCTT	"\Homo sapiens Ras-related GTP binding C (RRAGC), mRNA.\"""""	FLJ13311; GTR2; RAGC	ILMN_1760121	RRAGC	"\Homo sapiens Ras-related GTP binding C (RRAGC), mRNA.\"""""	64121	 	RRAGC	-0.317504242	-0.027395186	-5.10964717	2.36E-06	2.36E-06	4.567137615	-1.246172894
7776	1230470	RHOU	NM_021205.4	58480	NP_067028.1	ILMN_3242586	1230470	S	GCAAGGCCTTCTCTCCAGACTATCGTAACCTGGTGCCTTACCAAGTTGTG	"\Homo sapiens ras homolog gene family, member U (RHOU), mRNA.\"""""	WRCH1; CDC42L1; hG28K; ARHU; FLJ10616; fJ646B12.2; DJ646B12.2	ILMN_3242586	RHOU	"\Homo sapiens ras homolog gene family, member U (RHOU), mRNA.\"""""	58480	 	RHOU	0.317323464	0.032507706	2.854560397	0.005562012	0.005562012	-2.324883247	1.246016751
24589	3990477	MTHFR	NM_005957.2	4524	NP_005948.2	ILMN_1734830	3990477	S	GGTGCCATTCCCAGCGTTTAGTTTCTAGAGGCCTCAGTTTCTCCATCAGC	"\Homo sapiens 5,10-methylenetetrahydrofolate reductase (NADPH) (MTHFR), mRNA.\"""""		ILMN_1734830	MTHFR	"\Homo sapiens 5,10-methylenetetrahydrofolate reductase (NADPH) (MTHFR), mRNA.\"""""	4524	 	MTHFR	-0.317289243	0.003026098	-3.749621391	0.000345087	0.000345087	0.105848518	-1.245987196
107	10386	TM2D1	NM_032027.2	83941	NP_114416.1	ILMN_2143148	10386	S	TAGGACTTCCTTTGAAAGCTGTATAATAGTGTTTCTCGGGCTTCTGTCTC	"\Homo sapiens TM2 domain containing 1 (TM2D1), mRNA.\"""""	BBP	ILMN_2143148	TM2D1	"\Homo sapiens TM2 domain containing 1 (TM2D1), mRNA.\"""""	83941	D	TM2D1	0.317245625	-0.006898666	2.178684017	0.032479125	0.032479125	-3.808464129	1.245949525
401	50129	FHOD1	NM_013241.2	29109	NP_037373.2	ILMN_1651776	50129	S	GCCTGGAGGTGTGAAGGTGCTGTATCCCGGAAATCTATCTGGACCCTGGA	"\Homo sapiens formin homology 2 domain containing 1 (FHOD1), mRNA.\"""""	FHOS	ILMN_1651776	FHOD1	"\Homo sapiens formin homology 2 domain containing 1 (FHOD1), mRNA.\"""""	29109	 	FHOD1	-0.316864572	-0.038727067	-4.150886227	8.62E-05	8.62E-05	1.339606067	-1.245620482
38696	6250468	DUSP6	NM_001946.2	1848	NP_001937.2	ILMN_1677466	6250468	I	CTGACCTTGACCGAGACCCCAATAGTGCAACAGACTCGGATGGTAGTCCG	"\Homo sapiens dual specificity phosphatase 6 (DUSP6), transcript variant 1, mRNA.\"""""	MKP3; PYST1	ILMN_1677466	DUSP6	"\Homo sapiens dual specificity phosphatase 6 (DUSP6), transcript variant 1, mRNA.\"""""	1848	D	DUSP6	0.316596645	0.047989925	3.644660528	0.000489436	0.000489436	-0.203337399	1.245389176
36040	5870113	THOC7	NM_025075.1	80145	NP_079351.1	ILMN_1805028	5870113	S	TGGAATCAGATCCTAAGCCATAGACAGGCTAATTGCCCACCACTCCCAGG	"\Homo sapiens THO complex 7 homolog (Drosophila) (THOC7), mRNA.\"""""	FLJ23445; NIF3L1BP1	ILMN_1805028	THOC7	"\Homo sapiens THO complex 7 homolog (Drosophila) (THOC7), mRNA.\"""""	80145	 	THOC7	0.316154798	0.038434179	2.619588077	0.010638532	0.010638532	-2.878141173	1.245007815
15059	2360706	TOM1	NM_005488.1	10043	NP_005479.1	ILMN_2082314	2360706	S	GGCACCACAGCACTGGGGCTCACCTCTTGGTTGATCCTCTTGTACTGGGA	"\Homo sapiens target of myb1 (chicken) (TOM1), mRNA.\"""""	FLJ33404	ILMN_2082314	TOM1	"\Homo sapiens target of myb1 (chicken) (TOM1), mRNA.\"""""	10043	D	TOM1	-0.31612603	0.029625545	-3.091497733	0.002790388	0.002790388	-1.729236475	-1.244982989
10120	1570110	MANBAL	NM_001003897.1	63905	NP_001003897.1	ILMN_1673944	1570110	A	GCTCCATCAGGTGCAGGGGATTTGGCTGAAGGCGTGCATATTTCCTGGGC	"\Homo sapiens mannosidase, beta A, lysosomal-like (MANBAL), transcript variant 2, mRNA.\"""""		ILMN_1673944	MANBAL	"\Homo sapiens mannosidase, beta A, lysosomal-like (MANBAL), transcript variant 2, mRNA.\"""""	63905	D	MANBAL	0.315725127	-0.042490899	3.686264948	0.000426422	0.000426422	-0.081487966	1.244637076
19857	3170431	LRCH4	NM_002319.2	4034	NP_002310.2	ILMN_1654518	3170431	S	GTGCTGACCTCTCTCTCCCACAGACCCCAGACACCCATTGTCCATAGCCT	"\Homo sapiens leucine-rich repeats and calponin homology (CH) domain containing 4 (LRCH4), mRNA.\"""""	LRRN1; PP14183; SAP25; FLJ46315; LRRN4; LRN	ILMN_1654518	LRCH4	"\Homo sapiens leucine-rich repeats and calponin homology (CH) domain containing 4 (LRCH4), mRNA.\"""""	4034	D	LRCH4	-0.315661896	-0.032496634	-3.198912219	0.002017932	0.002017932	-1.447295112	-1.244582526
290	20403	TOR1AIP1	NM_015602.2	26092	NP_056417.2	ILMN_1729318	20403	S	TCCGCGCATCCACTTGTTGCAGTCCAAGTCCTCTAGTGCAACGCCATAGC	"\Homo sapiens torsin A interacting protein 1 (TOR1AIP1), mRNA.\"""""	MGC3413; LAP1B; DKFZP586G011; RP11-533E19.1; FLJ13142	ILMN_1729318	TOR1AIP1	"\Homo sapiens torsin A interacting protein 1 (TOR1AIP1), mRNA.\"""""	26092	D	TOR1AIP1	0.315379225	0.022301236	2.13044202	0.036395412	0.036395412	-3.901287004	1.244338695
37854	6110747	GIMAP2	NM_015660.2	26157	NP_056475.1	ILMN_2135272	6110747	S	GTGGGTGAATCACAGTAATTTCCCTGTAAAATGTGGTACCTGAAGTCATA	"\Homo sapiens GTPase, IMAP family member 2 (GIMAP2), mRNA.\"""""	HIMAP2; DKFZP586D0824; MGC24275; IMAP2	ILMN_2135272	GIMAP2	"\Homo sapiens GTPase, IMAP family member 2 (GIMAP2), mRNA.\"""""	26157	D	GIMAP2	0.315309989	0.008481691	2.072984149	0.041589827	0.041589827	-4.009453464	1.24427898
7063	1090102	ZNF274	NM_016324.2	10782	NP_057408.2	ILMN_1688629	1090102	A	CCTTGCCTTTTCAGCTTGACCCTGCAATATAACATGCACAGGCCTGCTTG	"\Homo sapiens zinc finger protein 274 (ZNF274), transcript variant ZNF274b, mRNA.\"""""	ZKSCAN19; DKFZp686K08243; FLJ37843; HFB101; ZF2	ILMN_1688629	ZNF274	"\Homo sapiens zinc finger protein 274 (ZNF274), transcript variant ZNF274b, mRNA.\"""""	10782	D	ZNF274	0.315086086	0.031782749	3.598988809	0.000568776	0.000568776	-0.336014801	1.244085886
21552	3420450	KIAA0240	NM_015349.1	23506	NP_056164.1	ILMN_1696127	3420450	S	AGGGAGGCCTTACAGACTGACTTTACTTAAAGAGGACGCGTCACTCGCTG	"\Homo sapiens KIAA0240 (KIAA0240), mRNA.\"""""	DKFZp686P0250	ILMN_1696127	KIAA0240	"\Homo sapiens KIAA0240 (KIAA0240), mRNA.\"""""	23506	 	KIAA0240	0.314201693	-0.067333182	3.320546367	0.001386473	0.001386473	-1.119420655	1.243323477
31325	4900612	DNAH1	NM_015512.3	25981	NP_056327.3	ILMN_1685052	4900612	S	CAGCGACACTGGATAAAGCGTGGTGTGGCCCTCATCTGTGCCCTGGACTA	"\Homo sapiens dynein, axonemal, heavy chain 1 (DNAH1), mRNA.\"""""	HDHC7; HL11; HL-11; XLHSRF-1; DNAHC1	ILMN_1685052	DNAH1	"\Homo sapiens dynein, axonemal, heavy chain 1 (DNAH1), mRNA.\"""""	25981	 	DNAH1	-0.314162291	0.030166959	-4.180943516	7.74E-05	7.74E-05	1.435130508	-1.243289521
26374	4210022	CAMK1D	NM_153498.2	57118	NP_705718.1	ILMN_1795561	4210022	A	CTCGGCAGCAGCCTGGACAGTTCAAATGCAAGTGTTTCGAGCAGCCTCAG	"\Homo sapiens calcium/calmodulin-dependent protein kinase ID (CAMK1D), transcript variant 2, mRNA.\"""""	CKLiK; CaMKID; CaM-K1	ILMN_1795561	CAMK1D	"\Homo sapiens calcium/calmodulin-dependent protein kinase ID (CAMK1D), transcript variant 2, mRNA.\"""""	57118	D	CAMK1D	-0.313781942	0.009799404	-3.164160583	0.002242726	0.002242726	-1.539302468	-1.242961785
36603	5910095	CCDC115	NM_032357.2	84317	NP_115733.2	ILMN_1730347	5910095	S	TGACTTGAGTCCACAAGGACACAAACACCTGAGTAGCTGGGCAGCCCTTG	"\Homo sapiens coiled-coil domain containing 115 (CCDC115), mRNA.\"""""	ccp1; MGC12981; FLJ30131	ILMN_1730347	CCDC115	"\Homo sapiens coiled-coil domain containing 115 (CCDC115), mRNA.\"""""	84317	 	CCDC115	0.31373437	-0.012016724	2.667859011	0.009339203	0.009339203	-2.767630294	1.2429208
44203	7040270	ZNF362	NM_152493.2	149076	NP_689706.2	ILMN_1686968	7040270	S	TTCTCTGCCCCCACCCCCGGCCCTTTGTTTGACTTGCGTCGTCTGATACT	"\Homo sapiens zinc finger protein 362 (ZNF362), mRNA.\"""""	RP11-415J8.1; MGC138318	ILMN_1686968	ZNF362	"\Homo sapiens zinc finger protein 362 (ZNF362), mRNA.\"""""	149076	 	ZNF362	0.313546691	-0.046261112	3.599035372	0.000568689	0.000568689	-0.335880115	1.24275912
34673	5570553	ProbeID: 5570553	XM_001725190.1	100132510	XP_001725242.1	ILMN_3280402	5570553	M	CCTGTCCATACTGCAGGAGGGCCCAAGAGATCCTCAGTCAATTGTCCACC	"\PREDICTED: Homo sapiens similar to hCG1979388 (LOC100132510), mRNA.\"""""		ILMN_3280402	LOC100132510	"\PREDICTED: Homo sapiens similar to hCG1979388 (LOC100132510), mRNA.\"""""	100132510	 	LOC100132510	-0.311480652	-0.033688516	-4.440909521	3.02E-05	3.02E-05	2.277959695	-1.240980677
30409	4830731	MRPS9	NM_182640.1	64965	NP_872578.1	ILMN_1813207	4830731	S	AGCCTTGTGCAGCTTTGTCACCGAGGACGAGGTCGAGTGGATGAGACAAG	"\Homo sapiens mitochondrial ribosomal protein S9 (MRPS9), nuclear gene encoding mitochondrial protein, mRNA.\"""""	RPMS9	ILMN_1813207	MRPS9	"\Homo sapiens mitochondrial ribosomal protein S9 (MRPS9), nuclear gene encoding mitochondrial protein, mRNA.\"""""	64965	 	MRPS9	0.311397928	0.015522971	4.235464575	6.37E-05	6.37E-05	1.609446193	1.240909522
15965	2490719	STK17B	NM_004226.2	9262	NP_004217.1	ILMN_1798543	2490719	S	GACCAACAGCAGAGATATGCCTTTCTCATTCTTGGCTACAGCAGTGGGAC	"\Homo sapiens serine/threonine kinase 17b (STK17B), mRNA.\"""""	DRAK2	ILMN_1798543	STK17B	"\Homo sapiens serine/threonine kinase 17b (STK17B), mRNA.\"""""	9262	D	STK17B	-0.311386411	-0.038046577	-3.232236333	0.001822331	0.001822331	-1.358365189	-1.240899615
5653	840482	RNF31	NM_017999.4	55072	NP_060469.4	ILMN_1758831	840482	S	ACCTTGTATGAGGTGGAAGAGCTGGAGACGGCCACTGAGCGCTACCTGCA	"\Homo sapiens ring finger protein 31 (RNF31), mRNA.\"""""	FLJ23501; MGC19975; FLJ10111; ZIBRA	ILMN_1758831	RNF31	"\Homo sapiens ring finger protein 31 (RNF31), mRNA.\"""""	55072	 	RNF31	-0.31115151	0.003446206	-3.44474577	0.000936777	0.000936777	-0.775497622	-1.240697588
42892	6840156	GMDS	NM_001500.2	2762	NP_001491.1	ILMN_1711227	6840156	S	CCTCCAGGGTTTGGGTCGCTTTGCGTTTGTCGAAGCCTCCTCTGAATGGC	"\Homo sapiens GDP-mannose 4,6-dehydratase (GMDS), mRNA.\"""""	GMD	ILMN_1711227	GMDS	"\Homo sapiens GDP-mannose 4,6-dehydratase (GMDS), mRNA.\"""""	2762	 	GMDS	0.310749544	-0.018217514	4.457086545	2.84E-05	2.84E-05	2.33135525	1.240351951
2962	460072	MTX2	NM_006554.3	10651	NP_006545.1	ILMN_2306565	460072	A	ATCGTGGTAAAGGCAGGCTGTCATAGAGTTATGTGTTAGTCTCAGGAGTC	"\Homo sapiens metaxin 2 (MTX2), transcript variant 1, mRNA.\"""""	MGC111067	ILMN_2306565	MTX2	"\Homo sapiens metaxin 2 (MTX2), transcript variant 1, mRNA.\"""""	10651	D	MTX2	0.310659955	-0.036372167	3.7349318	0.00036251	0.00036251	0.062223771	1.240274929
32321	5220196	CTCF	NM_006565.2	10664	NP_006556.1	ILMN_1786015	5220196	S	ATGTAGCAGAATGGCACCCAGACCACTGCCCACCAGTGACGGACATGCAC	"\Homo sapiens CCCTC-binding factor (zinc finger protein) (CTCF), mRNA.\"""""		ILMN_1786015	CTCF	"\Homo sapiens CCCTC-binding factor (zinc finger protein) (CTCF), mRNA.\"""""	10664	 	CTCF	0.310026117	0.027252321	4.52179291	2.24E-05	2.24E-05	2.545994721	1.239730143
36564	5900735	ANXA11	NM_001157.2	311	NP_001148.1	ILMN_1685170	5900735	A	GGTAGCCTGTGCATCTGGTGAGTGTGTCACGAGCTTTGTTACTGCCAAAC	"\Homo sapiens annexin A11 (ANXA11), transcript variant a, mRNA.\"""""	CAP50; ANX11	ILMN_1685170	ANXA11	"\Homo sapiens annexin A11 (ANXA11), transcript variant a, mRNA.\"""""	311	D	ANXA11	-0.310016741	-0.007993614	-2.256338592	0.026946614	0.026946614	-3.65524529	-1.239722086
716	60619	KLRF1	NM_016523.1	51348	NP_057607.1	ILMN_2055781	60619	S	ACTTTGTTTCCAGGCTTTTGCTACTCTTCACTCAGCTACAATAAACATCC	"\Homo sapiens killer cell lectin-like receptor subfamily F, member 1 (KLRF1), mRNA.\"""""	MGC119907; CLEC5C; MGC119908; MGC119909	ILMN_2055781	KLRF1	"\Homo sapiens killer cell lectin-like receptor subfamily F, member 1 (KLRF1), mRNA.\"""""	51348	D	KLRF1	0.31000276	0.000749426	2.29402193	0.024574271	0.024574271	-3.579219349	1.239710072
45999	7400114	ANKRA2	NM_023039.2	57763	NP_075526.1	ILMN_2185563	7400114	S	GTAGACACAGTCATCAGAAAATGTCTGCCCTTTTGTTTACTTCTTGGTCC	"\Homo sapiens ankyrin repeat, family A (RFXANK-like), 2 (ANKRA2), mRNA.\"""""	ANKRA	ILMN_2185563	ANKRA2	"\Homo sapiens ankyrin repeat, family A (RFXANK-like), 2 (ANKRA2), mRNA.\"""""	57763	D	ANKRA2	0.309650548	0.035269892	3.088236043	0.002817677	0.002817677	-1.737683866	1.239407452
18908	2970397	ZNF296	NM_145288.1	162979	NP_660331.1	ILMN_1693242	2970397	S	GTACCGCTGCCAACACCCATTGACCTCCTCGTTTTTGCCCGCCTTCTCCA	"\Homo sapiens zinc finger protein 296 (ZNF296), mRNA.\"""""	ZNF296	ILMN_1693242	ZNF296	"\Homo sapiens zinc finger protein 296 (ZNF296), mRNA.\"""""	162979	 	ZNF296	-0.309428188	-0.017352245	-4.244185682	6.18E-05	6.18E-05	1.63745286	-1.23921644
33768	5390730	PIK3IP1	NM_052880.3	113791	NP_443112.2	ILMN_1719986	5390730	S	GCTCCTAGCCATAGAGCTTCCTTTCCAGAACCCTTCCACTGCCCAATGTG	"\Homo sapiens phosphoinositide-3-kinase interacting protein 1 (PIK3IP1), mRNA.\"""""	HGFL; hHGFL(S); MGC17330	ILMN_1719986	PIK3IP1	"\Homo sapiens phosphoinositide-3-kinase interacting protein 1 (PIK3IP1), mRNA.\"""""	113791	 	PIK3IP1	0.309405277	-0.121850364	2.219224664	0.029477928	0.029477928	-3.729056207	1.23919676
1218	130382	SH3BP1	NM_018957.3	23616	NP_061830.3	ILMN_1692539	130382	S	ACAAAGGGGCATGGGCCTCCAGCCTTTGCCCACAAGTGCCTCAGTGCCCA	"\Homo sapiens SH3-domain binding protein 1 (SH3BP1), mRNA.\"""""		ILMN_1692539	SH3BP1	"\Homo sapiens SH3-domain binding protein 1 (SH3BP1), mRNA.\"""""	23616	 	SH3BP1	-0.309112863	-0.039427093	-2.910457915	0.004741773	0.004741773	-2.187698113	-1.238945618
28628	4570333	YARS2	NM_001040436.1	51067	NP_001035526.1	ILMN_1782635	4570333	S	CCAGATGGTCCCCGAGGGTATCGAATGATAACAGAAGGCGGAGTCAGCAT	"\Homo sapiens tyrosyl-tRNA synthetase 2, mitochondrial (YARS2), nuclear gene encoding mitochondrial protein, mRNA.\"""""	FLJ13995; CGI-04; mt-TyrRS; TYRRS	ILMN_1782635	YARS2	"\Homo sapiens tyrosyl-tRNA synthetase 2, mitochondrial (YARS2), nuclear gene encoding mitochondrial protein, mRNA.\"""""	51067	 	YARS2	0.308962995	0.042114037	3.603856095	0.000559772	0.000559772	-0.321929702	1.238816921
37317	6060025	CUL5	NM_003478.3	8065	NP_003469.2	ILMN_2176955	6060025	S	CTCAAGCTGGTTTTTCTGTTCTCATGTAAGTGACTGGGATGCTGTCTTAT	"\Homo sapiens cullin 5 (CUL5), mRNA.\"""""	VACM-1; VACM1	ILMN_2176955	CUL5	"\Homo sapiens cullin 5 (CUL5), mRNA.\"""""	8065	 	CUL5	0.308893678	-0.02778337	3.202024879	0.001998862	0.001998862	-1.439017558	1.238757402
44689	7150059	STAMBPL1	NM_020799.2	57559	NP_065850.1	ILMN_1682799	7150059	S	TGTAAGCACCGTCAACATCAGACACCTACTCATGGACATGTGGTTGCCGG	"\Homo sapiens STAM binding protein-like 1 (STAMBPL1), mRNA.\"""""	bA399O19.2; AMSH-LP; ALMalpha; KIAA1373; FLJ31524; AMSH-FP	ILMN_1682799	STAMBPL1	"\Homo sapiens STAM binding protein-like 1 (STAMBPL1), mRNA.\"""""	57559	 	STAMBPL1	0.308574534	-0.026536468	2.663273147	0.009456126	0.009456126	-2.778200067	1.238483402
43425	6940102	TNC	NM_002160.1	3371	NP_002151.1	ILMN_2145670	6940102	S	ATGGGAGAGGGGTAGGATGTACAGGGGTAGTTTGTTTTAGAACCAGCCGT	"\Homo sapiens tenascin C (hexabrachion) (TNC), mRNA.\"""""	HXB; TN	ILMN_2145670	TNC	"\Homo sapiens tenascin C (hexabrachion) (TNC), mRNA.\"""""	3371	D	TNC	0.308417809	0.091559343	3.817354664	0.00027458	0.00027458	0.308461004	1.238348868
38447	6220288	PRDM1	NM_001198.2	639	NP_001189.1	ILMN_1655077	6220288	A	TCTCTTTTCTGCCTCTTACATGTGAATGTTGAGCCCACAATCAACAGTGG	"\Homo sapiens PR domain containing 1, with ZNF domain (PRDM1), transcript variant 1, mRNA.\"""""	MGC118922; BLIMP1; PRDI-BF1; MGC118925; MGC118924; MGC118923	ILMN_1655077	PRDM1	"\Homo sapiens PR domain containing 1, with ZNF domain (PRDM1), transcript variant 1, mRNA.\"""""	639	D	PRDM1	0.308229261	-0.024433149	2.176343233	0.032660289	0.032660289	-3.813010053	1.238187037
7677	1230044	SSBP1	NM_003143.1	6742	NP_003134.1	ILMN_1809478	1230044	S	GATGTGGCGATCAGGGGATAGTGAAGTTTACCAACTGGGTGATGTCAGTC	"\Homo sapiens single-stranded DNA binding protein 1 (SSBP1), mRNA.\"""""	SSBP	ILMN_1809478	SSBP1	"\Homo sapiens single-stranded DNA binding protein 1 (SSBP1), mRNA.\"""""	6742	 	SSBP1	0.30802615	-0.012370777	2.93313815	0.004442017	0.004442017	-2.131440136	1.238012731
39238	6290524	TOR1AIP1	NM_015602.2	26092	NP_056417.2	ILMN_2141941	6290524	S	CCCTTTGAGAGTTCCACAAGTGGTAGTAGAGTGGTTTAACGTCTTTCCTC	"\Homo sapiens torsin A interacting protein 1 (TOR1AIP1), mRNA.\"""""	MGC3413; LAP1B; DKFZP586G011; RP11-533E19.1; FLJ13142	ILMN_2141941	TOR1AIP1	"\Homo sapiens torsin A interacting protein 1 (TOR1AIP1), mRNA.\"""""	26092	D	TOR1AIP1	0.30771015	-0.033012924	2.099548556	0.039113613	0.039113613	-3.959769338	1.237741593
20513	3290731	PRKCH	NM_006255.3	5583	NP_006246.2	ILMN_1780898	3290731	S	AGAAGGGTCACTGCCACAACAGCACAGTCAGCGGGTGAATTACAGGTGCC	"\Homo sapiens protein kinase C, eta (PRKCH), mRNA.\"""""	PRKCL; MGC26269; nPKC-eta; PKCL; MGC5363; PKC-L	ILMN_1780898	PRKCH	"\Homo sapiens protein kinase C, eta (PRKCH), mRNA.\"""""	5583	 	PRKCH	0.307637116	0.00446803	2.147611708	0.034956882	0.034956882	-3.868459552	1.237678936
36422	5900112	ZNF830	NM_052857.2	91603	NP_443089.2	ILMN_1795922	5900112	S	GCAGATAGAGTGTTACCGACGGGTGGAAAAGCTACGGAATCGCCAGGATG	"\Homo sapiens coiled-coil domain containing 16 (CCDC16), mRNA.\"""""	MGC20398	ILMN_1795922	CCDC16	"\Homo sapiens coiled-coil domain containing 16 (CCDC16), mRNA.\"""""	91603	D	ZNF830	0.307144776	0.036151209	3.364420068	0.001208367	0.001208367	-0.998967025	1.237256633
19379	3130041	ProbeID: 3130041	XM_001130627.1	729559	XP_001130627.1	ILMN_1807136	3130041	S	GCTGCAGAGAGCATTTTTGCACATGTATCGTGGCAGATGTAGGCCAGAGG	"\PREDICTED: Homo sapiens similar to ciliary rootlet coiled-coil, rootletin (LOC729559), mRNA.\"""""		ILMN_1807136	LOC729559	"\PREDICTED: Homo sapiens similar to ciliary rootlet coiled-coil, rootletin (LOC729559), mRNA.\"""""	729559	D	MGC12760	0.306879083	-0.011906291	2.784247451	0.006778846	0.006778846	-2.494445749	1.237028795
37053	6020487	USP39	NM_006590.2	10713	NP_006581.2	ILMN_1659523	6020487	S	CCCACTTGCCTGGGATGGCCCCACACTGTCACTCAGCTGTTCTTTGATCA	"\Homo sapiens ubiquitin specific peptidase 39 (USP39), mRNA.\"""""	SAD1; HSPC332; CGI-21; MGC75069	ILMN_1659523	USP39	"\Homo sapiens ubiquitin specific peptidase 39 (USP39), mRNA.\"""""	10713	 	USP39	-0.306759319	0.015580902	-4.088239264	0.000107587	0.000107587	1.141846804	-1.236926108
2542	380551	SPSB2	NM_032641.1	84727	NP_116030.1	ILMN_1787541	380551	S	TTGCCCCCTGCCATGAAGCGCTACCTGCTCTACCAGTGAGCCCTGTGATA	"\Homo sapiens splA/ryanodine receptor domain and SOCS box containing 2 (SPSB2), mRNA.\"""""	MGC2519; GRCC9; SSB2; SSB-2	ILMN_1787541	SPSB2	"\Homo sapiens splA/ryanodine receptor domain and SOCS box containing 2 (SPSB2), mRNA.\"""""	84727	 	SPSB2	-0.306256932	-0.068816994	-4.129191663	9.31E-05	9.31E-05	1.270916372	-1.236495451
24398	3940390	TBXAS1	NM_001061.2	6916	NP_001052.1	ILMN_2282641	3940390	I	TCAAGTTGACACTGCTCCACGTGCTGCACAAGTTCCGGTTCCAAGCCTGC	"\Homo sapiens thromboxane A synthase 1 (platelet, cytochrome P450, family 5, subfamily A) (TBXAS1), transcript variant TXS-I, mRNA.\"""""	TS; CYP5A1; TXS; TXAS; CYP5; THAS	ILMN_2282641	TBXAS1	"\Homo sapiens thromboxane A synthase 1 (platelet, cytochrome P450, family 5, subfamily A) (TBXAS1), transcript variant TXS-I, mRNA.\"""""	6916	 	TBXAS1	-0.30623693	-0.01123048	-2.761693622	0.00721809	0.00721809	-2.548118441	-1.236478308
18333	2850315	ORM1	NM_000607.1	5004	NP_000598.1	ILMN_1696584	2850315	S	ACGTGGGAGGCCAAGAGCATTTCGCTCACTTGCTGATCCTCAGGGACACC	"\Homo sapiens orosomucoid 1 (ORM1), mRNA.\"""""	AGP1; ORM; AGP-A	ILMN_1696584	ORM1	"\Homo sapiens orosomucoid 1 (ORM1), mRNA.\"""""	5004	D	ORM1/ORM2	-0.305798378	-0.030092548	-2.593597245	0.011404124	0.011404124	-2.936957138	-1.236102499
14516	2320709	ProbeID: 2320709	XR_016041.2	729236		ILMN_3304130	2320709	M	AAAAAACAAGCCTTTCGTTGCCTGATCGCCGCCATCATGGGTCGTATGCG	"\PREDICTED: Homo sapiens misc_RNA (LOC729236), miscRNA.\"""""		ILMN_3304130	LOC729236	"\PREDICTED: Homo sapiens misc_RNA (LOC729236), miscRNA.\"""""	729236	 		0.305762835	0.026053695	2.049969117	0.043843503	0.043843503	-4.052046051	1.236072046
22783	3710719	MRPL45	NM_032351.3	84311	NP_115727.3	ILMN_1748650	3710719	A	CTGGGCATGGACCAGCCTTCAGATGGCAGAAGTGGAAGATGAGCCTACTT	"\Homo sapiens mitochondrial ribosomal protein L45 (MRPL45), nuclear gene encoding mitochondrial protein, mRNA.\"""""	MGC11321	ILMN_1748650	MRPL45	"\Homo sapiens mitochondrial ribosomal protein L45 (MRPL45), nuclear gene encoding mitochondrial protein, mRNA.\"""""	84311	D	MRPL45	0.305529189	-0.042845919	3.007342038	0.003579393	0.003579393	-1.945006006	1.235871879
34044	5490356	NXF1	NM_001081491.1	10482	NP_001074960.1	ILMN_1705783	5490356	S	CCTTGGATATTACCGTCTGGTTGTCGTCTGTCATCTCCTCCTGTCTGGCC	"\Homo sapiens nuclear RNA export factor 1 (NXF1), transcript variant 2, mRNA.\"""""	MEX67; TAP; DKFZp667O0311	ILMN_1705783	NXF1	"\Homo sapiens nuclear RNA export factor 1 (NXF1), transcript variant 2, mRNA.\"""""	10482	D	NXF1	-0.305526585	0.027473374	-4.978197251	3.95E-06	3.95E-06	4.104872417	-1.235869648
32611	5260612	TRIM25	NM_005082.4	7706	NP_005073.2	ILMN_1813625	5260612	S	CCTGAGCTTATGCTAAAAGGTGGGATGACTCAGAGCTGGGGCTGGTCACC	"\Homo sapiens tripartite motif-containing 25 (TRIM25), mRNA.\"""""	Z147; ZNF147; EFP; RNF147	ILMN_1813625	TRIM25	"\Homo sapiens tripartite motif-containing 25 (TRIM25), mRNA.\"""""	7706	D	TRIM25	-0.305429047	0.017383987	-3.281660379	0.001564698	0.001564698	-1.225218189	-1.235786096
46748	7570156	LOC728666	XR_015842.2	728666		ILMN_3300744	7570156	M	TCTGACAAGTGGCTGGACCGAAATCCGCCGGGAAGCCTGAGTCTCCTCTA	"\PREDICTED: Homo sapiens misc_RNA (LOC728666), miscRNA.\"""""		ILMN_3300744	LOC728666	"\PREDICTED: Homo sapiens misc_RNA (LOC728666), miscRNA.\"""""	728666	 		-0.304635559	0.055056206	-3.060666043	0.003058475	0.003058475	-1.808815488	-1.235106596
3176	510162	ELK1	NM_005229.2	2002	NP_005220.1	ILMN_1654289	510162	S	GGCAAGAGAGAGTGGGTTCAAAAGACTCCTGGGCTCACCTGTTAGCGCTG	"\Homo sapiens ELK1, member of ETS oncogene family (ELK1), mRNA.\"""""		ILMN_1654289	ELK1	"\Homo sapiens ELK1, member of ETS oncogene family (ELK1), mRNA.\"""""	2002	 	ELK1	-0.304304361	0.020306702	-4.424395587	3.21E-05	3.21E-05	2.223563159	-1.234823087
26362	4200743	NBEAL2	NM_015175.1	23218	NP_055990.1	ILMN_1660629	4200743	A	CGCTGTTTCGTCAAAGCACGAGGGCCGCCTGTGGCCTTAATTCCTAACGG	"\Homo sapiens neurobeachin-like 2 (NBEAL2), mRNA.\"""""	KIAA0540	ILMN_1660629	NBEAL2	"\Homo sapiens neurobeachin-like 2 (NBEAL2), mRNA.\"""""	23218	 	NBEAL2	-0.304292594	-0.045461169	-2.19752192	0.031052861	0.031052861	-3.771724627	-1.234813015
14109	2230541	ZNF830	NM_052857.2	91603	NP_443089.2	ILMN_2154603	2230541	S	GCGGTTACTTCATGCCTCAAGATTTGGGTACCTGGATTGCTAAACTGGAT	"\Homo sapiens coiled-coil domain containing 16 (CCDC16), mRNA.\"""""	MGC20398	ILMN_2154603	CCDC16	"\Homo sapiens coiled-coil domain containing 16 (CCDC16), mRNA.\"""""	91603	D	ZNF830	0.304280787	0.025266706	3.276933038	0.001587775	0.001587775	-1.23801775	1.234802909
12962	2060411	ProbeID: 2060411	XM_942152.1	652616	XP_947245.1	ILMN_1652680	2060411	S	TTGAGAAGCGCTTCGTACCCAGCCAGCACTATGAAGCCTTCCCTGACTAG	"\PREDICTED: Homo sapiens similar to neutrophil cytosolic factor 1 (LOC652616), mRNA.\"""""		ILMN_1652680	LOC652616	"\PREDICTED: Homo sapiens similar to neutrophil cytosolic factor 1 (LOC652616), mRNA.\"""""	652616	 		-0.304156326	0.061715415	-3.474138552	0.000852675	0.000852675	-0.692789835	-1.234696388
13010	2060612	MRPL27	NM_148571.1	51264	NP_683412.1	ILMN_1811327	2060612	A	TGTTGAGGCCATCGGACAGAGACTGGAGCCCAGGTGACAGGAGATGGTGA	"\Homo sapiens mitochondrial ribosomal protein L27 (MRPL27), nuclear gene encoding mitochondrial protein, transcript variant 2, mRNA.\"""""	MGC23716; L27mt	ILMN_1811327	MRPL27	"\Homo sapiens mitochondrial ribosomal protein L27 (MRPL27), nuclear gene encoding mitochondrial protein, transcript variant 2, mRNA.\"""""	51264	D	MRPL27	0.303855423	0.010302296	2.565424794	0.012290023	0.012290023	-3.000162691	1.234438893
726	60672	ZNF217	NM_006526.2	7764	NP_006517.1	ILMN_1755303	60672	S	GCTCCTGTGTTACAAGGGAGAACTCATTTGAGATCAGTCTGTTGGCATTG	"\Homo sapiens zinc finger protein 217 (ZNF217), mRNA.\"""""	ZABC1	ILMN_1755303	ZNF217	"\Homo sapiens zinc finger protein 217 (ZNF217), mRNA.\"""""	7764	 	ZNF217	0.303764029	0.033605266	2.676197304	0.009129972	0.009129972	-2.748373691	1.234360695
16888	2640670	IDI1	NM_004508.2	3422	NP_004499.2	ILMN_1755075	2640670	S	TGAGCACAGAGGTGTTCATAAAATGGGAATTGAGTCCCACTCGGTAAGAG	"\Homo sapiens isopentenyl-diphosphate delta isomerase 1 (IDI1), mRNA.\"""""	IPP1; IPPI1	ILMN_1755075	IDI1	"\Homo sapiens isopentenyl-diphosphate delta isomerase 1 (IDI1), mRNA.\"""""	3422	 	IDI1	-0.303606231	0.013487393	-3.287206084	0.001538027	0.001538027	-1.21018563	-1.234225691
29811	4760630	RAB11FIP2	NM_014904.1	22841	NP_055719.1	ILMN_2072541	4760630	S	CATGTGGGCCTGTTAGTCTTCGAAGCTTCCAGATGGTTTGTGTTTTGAGG	"\Homo sapiens RAB11 family interacting protein 2 (class I) (RAB11FIP2), mRNA.\"""""	Rab11-FIP2; KIAA0941; nRip11	ILMN_2072541	RAB11FIP2	"\Homo sapiens RAB11 family interacting protein 2 (class I) (RAB11FIP2), mRNA.\"""""	22841	D	RAB11FIP2	0.303426082	-0.010193605	3.473800389	0.000853601	0.000853601	-0.693744208	1.234071584
984	110167	TRAM1	NM_014294.4	23471	NP_055109.1	ILMN_1737146	110167	S	GTTCACATCTTGTTCCCCATTTCTCACTTGTGTCACCAGCTGTTTGTGCC	"\Homo sapiens translocation associated membrane protein 1 (TRAM1), mRNA.\"""""	PNAS-8; TRAMP; TRAM	ILMN_1737146	TRAM1	"\Homo sapiens translocation associated membrane protein 1 (TRAM1), mRNA.\"""""	23471	 	TRAM1	0.303240423	-0.077721415	1.992362532	0.049950285	0.049950285	-4.156799869	1.233912783
15286	2450129	FLOT2	NM_004475.2	2319	NP_004466.2	ILMN_1726222	2450129	S	GGGGCTTGGATGTTGCACTGCCCCACTGCCTGTCCCTTCTGGTAAAATAA	"\Homo sapiens flotillin 2 (FLOT2), mRNA.\"""""	ECS-1; ESA1; ESA; ECS1; M17S1	ILMN_1726222	FLOT2	"\Homo sapiens flotillin 2 (FLOT2), mRNA.\"""""	2319	 	FLOT2	-0.30304067	0.018189175	-2.014254015	0.047548842	0.047548842	-4.117305022	-1.233741948
40281	6420180	TJAP1	NM_080604.1	93643	NP_542171.1	ILMN_1743763	6420180	S	GCCTGGCCCCCACTCCCAACCTTGGCTCTAGACTGTTACTCTTAAGCTTT	"\Homo sapiens tight junction associated protein 1 (peripheral) (TJAP1), mRNA.\"""""	PILT; RP3-337H4.1; TJP4; DKFZp686F06131	ILMN_1743763	TJAP1	"\Homo sapiens tight junction associated protein 1 (peripheral) (TJAP1), mRNA.\"""""	93643	 	TJAP1	0.303031819	0.005489621	3.872861126	0.000227284	0.000227284	0.476261609	1.233734379
1425	150437	ProbeID: 150437	XM_927705.1	644590	XP_932798.1	ILMN_1664233	150437	S	GCCCTGCTGCTGGCTGTGATCTACCTCAACATCCAGGTGGTGCTGGACCA	"\PREDICTED: Homo sapiens similar to EVIN1 (LOC644590), mRNA.\"""""		ILMN_1664233	LOC644590	"\PREDICTED: Homo sapiens similar to EVIN1 (LOC644590), mRNA.\"""""	644590	 		-0.302989111	-0.045152374	-3.142412087	0.002395094	0.002395094	-1.596499778	-1.233697858
21571	3420523	RHBDF2	NM_001005498.2	79651	NP_001005498.2	ILMN_1691717	3420523	I	TGCTCGAGGCGCATCAGGCCCGTTTTTTACCAGTTTATATCACGGTCTTC	"\Homo sapiens rhomboid 5 homolog 2 (Drosophila) (RHBDF2), transcript variant 2, mRNA.\"""""	RHBDL6; RHBDL5; FLJ22341	ILMN_1691717	RHBDF2	"\Homo sapiens rhomboid 5 homolog 2 (Drosophila) (RHBDF2), transcript variant 2, mRNA.\"""""	79651	D	RHBDF2	-0.302869734	0.069150323	-2.327067587	0.022647786	0.022647786	-3.511658318	-1.233595779
30676	4860315	TESK1	NM_006285.2	7016	NP_006276.2	ILMN_1791067	4860315	S	AGCCCGTGGTCTCAGGCCTCCAACTTTGGCCTTCAGGACACCCTGTAAGA	"\Homo sapiens testis-specific kinase 1 (TESK1), mRNA.\"""""		ILMN_1791067	TESK1	"\Homo sapiens testis-specific kinase 1 (TESK1), mRNA.\"""""	7016	 	TESK1	-0.302742907	0.036024862	-3.751566924	0.00034284	0.00034284	0.111634833	-1.233487338
46497	7550722	ZMYM6	NM_007167.2	9204	NP_009098.2	ILMN_1657632	7550722	S	ATCCAGGGTCAGCCAGTGTTGAAAGAGACATTTTGTCTACCTGGCACTGC	"\Homo sapiens zinc finger, MYM-type 6 (ZMYM6), mRNA.\"""""	ZNF198L4; ZNF258; MYM	ILMN_1657632	ZMYM6	"\Homo sapiens zinc finger, MYM-type 6 (ZMYM6), mRNA.\"""""	9204	D	ZMYM6	0.302648021	0.056930757	2.730793844	0.007862209	0.007862209	-2.621081765	1.233406215
25841	4150138	LANCL1	NM_006055.1	10314	NP_006046.1	ILMN_2081988	4150138	S	CTTCCGCTAAGTAAGAGCACCTCATTCCTGTGTTTTCTCTACTATTGAGC	"\Homo sapiens LanC lantibiotic synthetase component C-like 1 (bacterial) (LANCL1), mRNA.\"""""	p40; GPR69A	ILMN_2081988	LANCL1	"\Homo sapiens LanC lantibiotic synthetase component C-like 1 (bacterial) (LANCL1), mRNA.\"""""	10314	D	LANCL1	0.301331794	-0.034711699	2.404957086	0.018627165	0.018627165	-3.349150686	1.232281443
2246	290750	SAMD3	NM_001017373.1	154075	NP_001017373.1	ILMN_1659158	290750	I	GGTGGACGACTGTGTTACAGCCTTGGCTGCGCTAGTAGCTGGCTTTCATG	"\Homo sapiens sterile alpha motif domain containing 3 (SAMD3), transcript variant 1, mRNA.\"""""	MGC35163; FLJ34563	ILMN_1659158	SAMD3	"\Homo sapiens sterile alpha motif domain containing 3 (SAMD3), transcript variant 1, mRNA.\"""""	154075	D	SAMD3	0.301105633	0.109023768	2.515188731	0.014025254	0.014025254	-3.111445006	1.232088283
44036	7000379	USP38	NM_032557.4	84640	NP_115946.2	ILMN_1704876	7000379	S	CAGGGAGTATATCTTCTGTGGTTTTGAAGGAGGTGAGTTCTGTATGTGCC	"\Homo sapiens ubiquitin specific peptidase 38 (USP38), mRNA.\"""""	HP43.8KD; KIAA1891; FLJ35970	ILMN_1704876	USP38	"\Homo sapiens ubiquitin specific peptidase 38 (USP38), mRNA.\"""""	84640	 	USP38	-0.300677526	-0.01744306	-3.287045941	0.001538791	0.001538791	-1.210619985	-1.231722725
8788	1400746	CSF3R	NM_000760.2	1441	NP_000751.1	ILMN_2323172	1400746	A	AAGCTCACAGTGCTGGAGGAGGATGAAAAGAAGCCGGTGCCCTGGGAGTC	"\Homo sapiens colony stimulating factor 3 receptor (granulocyte) (CSF3R), transcript variant 1, mRNA.\"""""	GCSFR; CD114	ILMN_2323172	CSF3R	"\Homo sapiens colony stimulating factor 3 receptor (granulocyte) (CSF3R), transcript variant 1, mRNA.\"""""	1441	D	CSF3R	-0.300363271	0.058924775	-2.323909891	0.022825907	0.022825907	-3.518149995	-1.231454455
29059	4610672	PRR5L	NM_024841.3	79899	NP_079117.2	ILMN_1697491	4610672	S	GAGAGCTATTGGAGTGAGAGCTGAGGTGTCCTTAACCACTTTTTCTCTCC	"\Homo sapiens protor-2 (FLJ14213), mRNA.\"""""	MGC16218	ILMN_1697491	FLJ14213	"\Homo sapiens protor-2 (FLJ14213), mRNA.\"""""	79899	 	PRR5L	0.299310704	0.043544781	2.909426514	0.004755839	0.004755839	-2.190248351	1.230556334
45149	7200435	ASCL2	NM_005170.2	430	NP_005161.1	ILMN_1723412	7200435	S	AAGAACCCTTGACCTGGGGCGTAATAAAGATGACCTGGACCCCTGCCCCC	"\Homo sapiens achaete-scute complex homolog 2 (Drosophila) (ASCL2), mRNA.\"""""	ASH2; MASH2; HASH2	ILMN_1723412	ASCL2	"\Homo sapiens achaete-scute complex homolog 2 (Drosophila) (ASCL2), mRNA.\"""""	430	 	ASCL2	0.299241161	0.081045443	2.527656908	0.01357514	0.01357514	-3.083996628	1.230497018
35313	5720154	ZBTB48	NM_005341.1	3104	NP_005332.1	ILMN_1801101	5720154	S	AGCCCACTTGGCCCCACCCCTCAATAAACCGTGTGGCTTTGGACTCTCGT	"\Homo sapiens zinc finger and BTB domain containing 48 (ZBTB48), mRNA.\"""""	pp9964; HKR3	ILMN_1801101	ZBTB48	"\Homo sapiens zinc finger and BTB domain containing 48 (ZBTB48), mRNA.\"""""	3104	 	ZBTB48	-0.298672421	0.00910195	-3.150522367	0.002337178	0.002337178	-1.575204856	-1.230012026
42393	6660400	NDRG3	NM_022477.2	57446	NP_071922.2	ILMN_1738229	6660400	A	CTACTGTTAGGTGAGGGAGTCACAGCCAGACAGAGAGTATTGCTGGAGGG	"\Homo sapiens NDRG family member 3 (NDRG3), transcript variant 2, mRNA.\"""""	FLJ13556	ILMN_1738229	NDRG3	"\Homo sapiens NDRG family member 3 (NDRG3), transcript variant 2, mRNA.\"""""	57446	D	NDRG3	0.298475874	-0.054037829	3.687576291	0.000424568	0.000424568	-0.077632186	1.229844466
46599	7560327	GPN1	NM_007266.2	11321	NP_009197.1	ILMN_1772719	7560327	S	GCCTCTACTCCCCCAGCTTCTTGCTCTTGACCCTGCACTGTAAGTTGCCC	"\Homo sapiens GPN-loop GTPase 1 (GPN1), mRNA.\"""""	MBDIN; ATPBD1A; NTPBP	ILMN_1772719	GPN1	"\Homo sapiens GPN-loop GTPase 1 (GPN1), mRNA.\"""""	11321	 	GPN1	0.298420142	0.02106315	3.663610949	0.000459707	0.000459707	-0.147952118	1.229796956
12610	2000504	CCDC28A	NM_015439.2	25901	NP_056254.1	ILMN_1798659	2000504	S	TCCAGTGTTGATCGCAAGCTGTTGATGCACAGGCGTCTTGTGGCAAGCCC	"\Homo sapiens coiled-coil domain containing 28A (CCDC28A), mRNA.\"""""	C6orf80; CCRL1AP; MGC131913; DKFZp586D0623	ILMN_1798659	CCDC28A	"\Homo sapiens coiled-coil domain containing 28A (CCDC28A), mRNA.\"""""	25901	 	CCDC28A	0.298183606	0.021764747	3.664232754	0.000458762	0.000458762	-0.146131509	1.229595343
11705	1820681	DPEP2	NM_022355.1	64174	NP_071750.1	ILMN_1689160	1820681	S	GGCCACCTTCCCAGTCCTTATTCTGTGGCTCTGATGACCCAGTTAGTCCT	"\Homo sapiens dipeptidase 2 (DPEP2), mRNA.\"""""	MBD2	ILMN_1689160	DPEP2	"\Homo sapiens dipeptidase 2 (DPEP2), mRNA.\"""""	64174	 	DPEP2	-0.298143283	0.068983037	-2.191314275	0.031516681	0.031516681	-3.783861872	-1.229560977
15411	2450612	LANCL1	NM_006055.1	10314	NP_006046.1	ILMN_1703697	2450612	S	GGACGGCGGTGTGGCCTGAGTTGTCAGTCTTTAATCCTGAGTCATGTGGC	"\Homo sapiens LanC lantibiotic synthetase component C-like 1 (bacterial) (LANCL1), mRNA.\"""""	p40; GPR69A	ILMN_1703697	LANCL1	"\Homo sapiens LanC lantibiotic synthetase component C-like 1 (bacterial) (LANCL1), mRNA.\"""""	10314	D	LANCL1	0.298115399	-0.066638059	2.45394239	0.016437282	0.016437282	-3.244625106	1.229537212
29444	4670681	RAB12	NM_001025300.1	201475	NP_001020471.1	ILMN_1670666	4670681	S	GGCACAGCTGCTCAGCAAGTGGTCAGGGCCAAGGGCTGCAAGTGAATTCT	"\Homo sapiens RAB12, member RAS oncogene family (RAB12), mRNA.\"""""	MGC104724; FLJ45927	ILMN_1670666	RAB12	"\Homo sapiens RAB12, member RAS oncogene family (RAB12), mRNA.\"""""	201475	D	RAB12	-0.298077735	0.042043913	-3.135231868	0.002447484	0.002447484	-1.615318181	-1.229505113
21899	3450280	PLEKHO1	NM_016274.4	51177	NP_057358.2	ILMN_1694213	3450280	S	AGTCAGTACCGGAAGAGCCTGATGTGAGGGCAGGGTGGGGTCTGGAACTT	"\Homo sapiens pleckstrin homology domain containing, family O member 1 (PLEKHO1), mRNA.\"""""	CKIP-1; OC120; RP11-458I7.3	ILMN_1694213	PLEKHO1	"\Homo sapiens pleckstrin homology domain containing, family O member 1 (PLEKHO1), mRNA.\"""""	51177	 	PLEKHO1	-0.29807088	0.059224562	-2.867978796	0.005353987	0.005353987	-2.292142953	-1.229499271
45730	7330538	PYHIN1	NM_152501.3	149628	NP_689714.2	ILMN_2395981	7330538	A	CCCTACCTGAAAGCCATCTCAAGACTCCTCAGATGCCACCAACAACCCCA	"\Homo sapiens pyrin and HIN domain family, member 1 (PYHIN1), transcript variant a1, mRNA.\"""""	IFIX; MGC23885; RP11-520H16.1	ILMN_2395981	PYHIN1	"\Homo sapiens pyrin and HIN domain family, member 1 (PYHIN1), transcript variant a1, mRNA.\"""""	149628	D	PYHIN1	0.297630956	0.138946532	2.801147952	0.00646591	0.00646591	-2.453997472	1.229124415
4042	610600	PAFAH2	NM_000437.3	5051	NP_000428.2	ILMN_1682919	610600	S	GTTTGGTCAGCTAAAACTCAGCTGCAGCCTGGACAGTAGAGCGAGACCCC	"\Homo sapiens platelet-activating factor acetylhydrolase 2, 40kDa (PAFAH2), mRNA.\"""""	HSD-PLA2; FLJ26025	ILMN_1682919	PAFAH2	"\Homo sapiens platelet-activating factor acetylhydrolase 2, 40kDa (PAFAH2), mRNA.\"""""	5051	 	PAFAH2	0.297406784	-0.047089207	3.516055791	0.00074501	0.00074501	-0.57398504	1.228933443
45	10136	PML	XM_942288.1	5371	XP_947381.1	ILMN_1728019	10136	I	AACGTGGATGGAGGGTGTGTCAGGGAGGTTGGGACAGAGGCAGAGAAGAG	"\PREDICTED: Homo sapiens promyelocytic leukemia, transcript variant 12 (PML), mRNA.\"""""		ILMN_1728019	PML	"\PREDICTED: Homo sapiens promyelocytic leukemia, transcript variant 12 (PML), mRNA.\"""""	5371	D	PML	-0.297356591	-0.021628912	-3.028450508	0.003364048	0.003364048	-1.891314412	-1.228890688
19029	3060184	MRPL43	NM_032112.2	84545	NP_115488.2	ILMN_2258774	3060184	I	ATGAAGAGCTGCCTGTTTCTTTCCAGTGCCTGCTTCTGGGGGCAGTGACC	"\Homo sapiens mitochondrial ribosomal protein L43 (MRPL43), nuclear gene encoding mitochondrial protein, transcript variant 1, mRNA.\"""""	MGC48892; MGC17989; bMRP36a	ILMN_2258774	MRPL43	"\Homo sapiens mitochondrial ribosomal protein L43 (MRPL43), nuclear gene encoding mitochondrial protein, transcript variant 1, mRNA.\"""""	84545	D	MRPL43	0.29687561	0.045403069	3.506114047	0.000769314	0.000769314	-0.602252979	1.228481055
45731	7330544	ALDOC	NM_005165.2	230	NP_005156.1	ILMN_1755974	7330544	S	CCATGATGAGGTAGCTTCTCCCTGGGCTCTCCTTCTTGCCTGCCCTGTCT	"\Homo sapiens aldolase C, fructose-bisphosphate (ALDOC), mRNA.\"""""	ALDC	ILMN_1755974	ALDOC	"\Homo sapiens aldolase C, fructose-bisphosphate (ALDOC), mRNA.\"""""	230	 	ALDOC	0.296770612	-0.037344686	3.113686489	0.002611178	0.002611178	-1.671590723	1.228391651
9229	1440343	TMEM209	NM_032842.3	84928	NP_116231.2	ILMN_1748926	1440343	S	ACCGTGTATCAGTGTTAGATGTGCATCCCGTTTTGTCATTCCCTCAGACT	"\Homo sapiens transmembrane protein 209 (TMEM209), mRNA.\"""""	FLJ14803; NET31	ILMN_1748926	TMEM209	"\Homo sapiens transmembrane protein 209 (TMEM209), mRNA.\"""""	84928	 	TMEM209	0.296731258	-0.03983383	2.965532792	0.004044154	0.004044154	-2.050494898	1.228358143
29146	4640220	MAX	NM_145113.1	4149	NP_660088.1	ILMN_1706546	4640220	I	CTTTGTTCCTGGGGAATTCACTTCTCTTCCTCCCTCATGGAAGATGCAAG	"\Homo sapiens MYC associated factor X (MAX), transcript variant 3, mRNA.\"""""	MGC34679; MGC36767; MGC11225; MGC10775; orf1; MGC18164	ILMN_1706546	MAX	"\Homo sapiens MYC associated factor X (MAX), transcript variant 3, mRNA.\"""""	4149	D	MAX	-0.296601155	-0.014266679	-2.576659549	0.01192954	0.01192954	-2.975025721	-1.228247374
39473	6330711	LOC728728	XR_037362.1	728728		ILMN_3302350	6330711	M	GTCCTCAAGTTGGCCTCCCCAGGCCCAGCAACGGCCTCTCGGCGGCCTTT	"\PREDICTED: Homo sapiens misc_RNA (LOC728728), miscRNA.\"""""		ILMN_3302350	LOC728728	"\PREDICTED: Homo sapiens misc_RNA (LOC728728), miscRNA.\"""""	728728	D	LOC100128326 (includes others)	-0.295975319	0.036697183	-2.229921743	0.028727765	0.028727765	-3.707891195	-1.22771468
15486	2470161	PLEKHF1	NM_024310.4	79156	NP_077286.3	ILMN_1708041	2470161	S	GGACTCTGTCCTGTGTCACCTCTCTCCAGGTGTCCAGCTGTCTCATGCCT	"\Homo sapiens pleckstrin homology domain containing, family F (with FYVE domain) member 1 (PLEKHF1), mRNA.\"""""	APPD; ZFYVE15; PHAFIN1; MGC4090	ILMN_1708041	PLEKHF1	"\Homo sapiens pleckstrin homology domain containing, family F (with FYVE domain) member 1 (PLEKHF1), mRNA.\"""""	79156	 	PLEKHF1	-0.295843252	0.025349708	-2.967724272	0.004018468	0.004018468	-2.044994016	-1.227602298
13834	2190128	RAB32	NM_006834.2	10981	NP_006825.1	ILMN_2115434	2190128	S	CCAGTGTTGCTGATATATGGCTTCTGCTTCTCTTGTGTGTGCCTCAGCTC	"\Homo sapiens RAB32, member RAS oncogene family (RAB32), mRNA.\"""""		ILMN_2115434	RAB32	"\Homo sapiens RAB32, member RAS oncogene family (RAB32), mRNA.\"""""	10981	 	RAB32	-0.295785007	0.057587935	-3.372633842	0.001177515	0.001177515	-0.976289544	-1.227552739
46521	7560037	KIAA1949	NM_133471.1	170954	NP_597728.1	ILMN_1732967	7560037	A	GCCACGCTTACTTGCTGTGTCTGCGTGGAATTCTCTCCTCTGTCCCCTCC	"\Homo sapiens KIAA1949 (KIAA1949), mRNA.\"""""	HKMT1098	ILMN_1732967	KIAA1949	"\Homo sapiens KIAA1949 (KIAA1949), mRNA.\"""""	170954	 	KIAA1949	-0.295776206	0.111799876	-2.639544826	0.010082654	0.010082654	-2.83265292	-1.22754525
3043	460379	IFI27L1	NM_145249.2	122509	NP_660292.1	ILMN_3272500	460379	M	CCACACTGAGGCAGGGAGTTGGCTCTCTTGGTGGAGATGACTTTCCTGGG	"\Homo sapiens interferon, alpha-inducible protein 27-like 1 (IFI27L1), transcript variant 1, mRNA.\"""""		ILMN_3272500	IFI27L1	"\Homo sapiens interferon, alpha-inducible protein 27-like 1 (IFI27L1), transcript variant 1, mRNA.\"""""	122509	D	IFI27L1	0.295645663	0.007680315	3.190181949	0.002072333	0.002072333	-1.470479674	1.22743418
42445	6660600	COQ9	NM_020312.1	57017	NP_064708.1	ILMN_1756898	6660600	S	CAAGCCACAGAAACCCAGCATGTCCCTGTCACAATCTCATGGGCACCTTG	"\Homo sapiens coenzyme Q9 homolog (S. cerevisiae) (COQ9), mRNA.\"""""	C16orf49; DKFZP434K046	ILMN_1756898	COQ9	"\Homo sapiens coenzyme Q9 homolog (S. cerevisiae) (COQ9), mRNA.\"""""	57017	 	COQ9	0.295539991	-0.022239171	3.422401219	0.001005892	0.001005892	-0.83803893	1.227344278
29195	4640435	CHD4	NM_001273.2	1108	NP_001264.2	ILMN_1685551	4640435	S	CTTTCTCTTGTCCCAGCTTCTCCCCTGGGGGCCTGAGAGACCCTCACCTT	"\Homo sapiens chromodomain helicase DNA binding protein 4 (CHD4), mRNA.\"""""	Mi-2b; Mi2-BETA; DKFZp686E06161	ILMN_1685551	CHD4	"\Homo sapiens chromodomain helicase DNA binding protein 4 (CHD4), mRNA.\"""""	1108	D	CHD4	-0.295516745	-0.087330514	-2.664727271	0.009418907	0.009418907	-2.774850123	-1.227324502
9219	1440296	H3F3B	NM_005324.3	3021	NP_005315.1	ILMN_1695706	1440296	S	GAGCACTCAACCCAGAAGGCGAAGATAGCTTTTGGTTGTAGGCGGCTTCC	"\Homo sapiens H3 histone, family 3B (H3.3B) (H3F3B), mRNA.\"""""	H3F3A; H3.3B	ILMN_1695706	H3F3B	"\Homo sapiens H3 histone, family 3B (H3.3B) (H3F3B), mRNA.\"""""	3021	D	H3F3A/H3F3B	-0.295081011	-0.047019209	-2.470569759	0.015748161	0.015748161	-3.20874149	-1.226953872
11065	1740139	USP10	NM_005153.2	9100	NP_005144.2	ILMN_1721116	1740139	S	GATCAACCAGTACCAGGTGGTGAAACCAACTGCTGAACGCACAGCCTACC	"\Homo sapiens ubiquitin specific peptidase 10 (USP10), mRNA.\"""""	MGC2621; UBPO; KIAA0190	ILMN_1721116	USP10	"\Homo sapiens ubiquitin specific peptidase 10 (USP10), mRNA.\"""""	9100	 	USP10	-0.294727783	0.079956583	-2.483324554	0.015237227	0.015237227	-3.181077301	-1.226653503
25497	4070300	PANX2	NM_052839.2	56666	NP_443071.1	ILMN_1694810	4070300	S	CCTCAGCCATGGAGACCATGTCATGCAGAATTAACAAGGTAGCACCGAGC	"\Homo sapiens pannexin 2 (PANX2), mRNA.\"""""	hPANX2; MGC119432	ILMN_1694810	PANX2	"\Homo sapiens pannexin 2 (PANX2), mRNA.\"""""	56666	 	PANX2	-0.294017498	0.002011061	-2.175043844	0.032761236	0.032761236	-3.815531689	-1.226049731
9934	1510091	VPS36	NM_016075.2	51028	NP_057159.2	ILMN_1802519	1510091	S	CTGGTTTGTTCATGGATGTATTCTAAGAGCTGAGAACAGGGCCTGGACAC	"\Homo sapiens vacuolar protein sorting 36 homolog (S. cerevisiae) (VPS36), mRNA.\"""""	EAP45; DKFZp781E0871; C13orf9; CGI-145	ILMN_1802519	VPS36	"\Homo sapiens vacuolar protein sorting 36 homolog (S. cerevisiae) (VPS36), mRNA.\"""""	51028	 	VPS36	0.293941426	-0.053773751	2.003896519	0.04867241	0.04867241	-4.136039189	1.225985083
40830	6510176	TUBA1B	NM_006082.2	10376	NP_006073.2	ILMN_1800261	6510176	S	GGAGAGGAATACTAATTATCCATTCCTTTTGGCCCTGCAGCATGTCATGC	"\Homo sapiens tubulin, alpha 1b (TUBA1B), mRNA.\"""""	K-ALPHA-1	ILMN_1800261	TUBA1B	"\Homo sapiens tubulin, alpha 1b (TUBA1B), mRNA.\"""""	10376	 	TUBA1B	-0.293667438	0.031117284	-2.18640902	0.031887464	0.031887464	-3.793431479	-1.225752274
10310	1580093	SCYL1	NM_020680.3	57410	NP_065731.3	ILMN_2400874	1580093	A	CCGGCCCAGCCAGGCCATCTCACGTGTACATAATCAGAGCCACAATAAAT	"\Homo sapiens SCY1-like 1 (S. cerevisiae) (SCYL1), transcript variant A, mRNA.\"""""	TRAP; P105; NTKL; TEIF; GKLP; MGC78454; NKTL; TAPK; HT019	ILMN_2400874	SCYL1	"\Homo sapiens SCY1-like 1 (S. cerevisiae) (SCYL1), transcript variant A, mRNA.\"""""	57410	D	SCYL1	-0.293608339	0.069741458	-2.480634757	0.01534372	0.01534372	-3.186921219	-1.225702063
41711	6580750	CFP	NM_002621.1	5199	NP_002612.1	ILMN_1658121	6580750	S	TCTGCACACCCTTGCTCCCCAAGTACCCGCCCACCGTTTCCATGGTCGAA	"\Homo sapiens complement factor properdin (CFP), mRNA.\"""""	PFC; PROPERDIN; BFD; PFD	ILMN_1658121	CFP	"\Homo sapiens complement factor properdin (CFP), mRNA.\"""""	5199	 	CFP	-0.293483234	-0.009937798	-2.365991694	0.020551242	0.020551242	-3.431017875	-1.225595779
28389	4560021	ProbeID: 4560021	XR_037182.1	100132112		ILMN_3238001	4560021	S	TGGGCCTCCCGGCGGCCTCTGCAGGCCCAAGTGGTCCTGAAGTCAGCCTC	"\PREDICTED: Homo sapiens misc_RNA (LOC100132112), partial miscRNA.\"""""		ILMN_3238001	LOC100132112	"\PREDICTED: Homo sapiens misc_RNA (LOC100132112), partial miscRNA.\"""""	100132112	 		-0.292955375	0.039850125	-2.186754604	0.031861218	0.031861218	-3.792757897	-1.225147435
39737	6370228	ProbeID: 6370228				ILMN_1874689	6370228	S	GAATAGAAACCAGACAGCAATTCTTTAGTTCCAGCCACCATTCGCCCCAC	"\Homo sapiens primary neuroblastoma cDNA, clone:Nbla10527, full insert sequence\"""""		ILMN_1874689		"\Homo sapiens primary neuroblastoma cDNA, clone:Nbla10527, full insert sequence\"""""	-999	 	MIR181A2HG	0.292760128	0.037117041	2.83253813	0.005919602	0.005919602	-2.378352745	1.224981642
19137	3060612	HK3	NM_002115.1	3101	NP_002106.1	ILMN_1670302	3060612	S	TCACCGCTGTTGCCTGCCGCCTTGCGCAGTTGACTCGTGTCTGAGGAAAC	"\Homo sapiens hexokinase 3 (white cell) (HK3), nuclear gene encoding mitochondrial protein, mRNA.\"""""	HXK3; HKIII	ILMN_1670302	HK3	"\Homo sapiens hexokinase 3 (white cell) (HK3), nuclear gene encoding mitochondrial protein, mRNA.\"""""	3101	 	HK3	-0.292467014	-0.048253165	-2.329551214	0.022508555	0.022508555	-3.506547101	-1.224732786
20587	3310288	ProbeID: 3310288	XM_929980.2	647000	XP_935073.1	ILMN_1703692	3310288	S	TCCTTTCCAACTCTACCTCCCTCACTCGAGCTCCTTTCCCCTGATCAGAG	"\PREDICTED: Homo sapiens similar to tubulin, beta 5 (LOC647000), mRNA.\"""""		ILMN_1703692	LOC647000	"\PREDICTED: Homo sapiens similar to tubulin, beta 5 (LOC647000), mRNA.\"""""	647000	D	LOC647000	-0.292340603	-0.070152281	-2.689860474	0.008796333	0.008796333	-2.716713912	-1.224625477
29826	4760692	C1orf131	NM_152379.2	128061	NP_689592.2	ILMN_1805474	4760692	S	ATTTCTAGTTGCCGAAGTGTCTGCTTCATGGTGCTGAACGTGTCAGGCCC	"\Homo sapiens chromosome 1 open reading frame 131 (C1orf131), mRNA.\"""""	DKFZp547B1713	ILMN_1805474	C1ORF131	"\Homo sapiens chromosome 1 open reading frame 131 (C1orf131), mRNA.\"""""	128061	 	C1orf131	0.292287644	-0.003529146	2.957001397	0.004145606	0.004145606	-2.071879652	1.224580524
5488	830619	DDIT3	NM_004083.4	1649	NP_004074.2	ILMN_1676984	830619	S	ACCAAGGGAGAACCAGGAAACGGAAACAGAGTGGTCATTCCCCAGCCCGG	"\Homo sapiens DNA-damage-inducible transcript 3 (DDIT3), mRNA.\"""""	MGC4154; CEBPZ; CHOP10; CHOP; GADD153	ILMN_1676984	DDIT3	"\Homo sapiens DNA-damage-inducible transcript 3 (DDIT3), mRNA.\"""""	1649	 	DDIT3	-0.292090604	-0.030295382	-5.547853825	4.10E-07	4.10E-07	6.144714648	-1.224413286
42131	6650086	ELL	NM_006532.2	8178	NP_006523.1	ILMN_1736048	6650086	S	CCTCTGCCCTGGGAACCAGTCCAAGGGGCTGTCAGTTGAATTTGCCTTTT	"\Homo sapiens elongation factor RNA polymerase II (ELL), mRNA.\"""""	C19orf17; ELL_HUMAN; DKFZp434I1916; ELL1; Men	ILMN_1736048	ELL	"\Homo sapiens elongation factor RNA polymerase II (ELL), mRNA.\"""""	8178	 	ELL	-0.291788173	0.017498088	-4.256224524	5.91E-05	5.91E-05	1.676169383	-1.224156639
36137	5870482	KDM5B	NM_006618.3	10765	NP_006609.3	ILMN_1755727	5870482	S	AAGGGGTCTGTTCTGCAGTGGAGAAGACATTCTGGTGACCAGACTTTTGC	"\Homo sapiens lysine (K)-specific demethylase 5B (KDM5B), mRNA.\"""""	FLJ23670; FLJ12491; RBBP2H1A; KDM5B; PLU-1; FLJ12459; FLJ10538; FLJ16281; PUT1	ILMN_1755727	KDM5B	"\Homo sapiens lysine (K)-specific demethylase 5B (KDM5B), mRNA.\"""""	10765	 	KDM5B	-0.29177683	-0.028773948	-3.907532995	0.000201811	0.000201811	0.58186928	-1.224147015
26790	4230196	KPNA2	NM_002266.2	3838	NP_002257.1	ILMN_1721868	4230196	A	ATGTCATCTTTAGCATGTGGCTACTTACGTAATCTTACCTGGACACTTTC	"\Homo sapiens karyopherin alpha 2 (RAG cohort 1, importin alpha 1) (KPNA2), mRNA. XM_001133262 XM_001133265 XM_001133267 XM_001133271\"""""	RCH1; IPOA1; SRP1alpha; QIP2	ILMN_1721868	KPNA2	"\Homo sapiens karyopherin alpha 2 (RAG cohort 1, importin alpha 1) (KPNA2), mRNA. XM_001133262 XM_001133265 XM_001133267 XM_001133271\"""""	3838	D	KPNA2	-0.291647161	-0.042788774	-4.514753934	2.30E-05	2.30E-05	2.522563878	-1.224036994
14690	2340673	PTPRE	NM_130435.2	5791	NP_569119.1	ILMN_1734543	2340673	A	CAGCCCCCAAACAGCCCAGTGCCGACACCATTGTTCCTTTCACACTTTCC	"\Homo sapiens protein tyrosine phosphatase, receptor type, E (PTPRE), transcript variant 2, mRNA.\"""""	DKFZp313F1310; PTPE; HPTPE; R-PTP-EPSILON	ILMN_1734543	PTPRE	"\Homo sapiens protein tyrosine phosphatase, receptor type, E (PTPRE), transcript variant 2, mRNA.\"""""	5791	D	PTPRE	-0.291486619	0.014238996	-2.127423618	0.036653552	0.036653552	-3.907034078	-1.223900792
43012	6840674	ZNF185	NM_007150.2	7739	NP_009081.2	ILMN_1802888	6840674	S	GCAGGACCAGTGGATGAAAGGCAAGGTAAAGAGGCCCAAGATAGGCTGGC	"\Homo sapiens zinc finger protein 185 (LIM domain) (ZNF185), mRNA.\"""""		ILMN_1802888	ZNF185	"\Homo sapiens zinc finger protein 185 (LIM domain) (ZNF185), mRNA.\"""""	7739	 	ZNF185	-0.290762426	-0.020959799	-2.522868186	0.013746455	0.013746455	-3.094552273	-1.223286581
7157	1090546	PPTC7	NM_139283.1	160760	NP_644812.1	ILMN_1800855	1090546	S	CAGACCCAAGCTTCCATGGGTTGTTACTGTGCTGTACCACTTGGTGGGTC	"\Homo sapiens PTC7 protein phosphatase homolog (S. cerevisiae) (PPTC7), mRNA.\"""""	MGC133072; TA-PP2C; DKFZp686M07120	ILMN_1800855	PPTC7	"\Homo sapiens PTC7 protein phosphatase homolog (S. cerevisiae) (PPTC7), mRNA.\"""""	160760	 	PPTC7	-0.29063905	0.014288228	-3.273778873	0.001603351	0.001603351	-1.246550313	-1.223181973
8025	1240730	SPINT2	NM_021102.2	10653	NP_066925.1	ILMN_1800739	1240730	S	GGCTGCTTCCTGGTCTGGCAGGGATGGGTTTGCTTTGGAAATCCTCTAGG	"\Homo sapiens serine peptidase inhibitor, Kunitz type, 2 (SPINT2), mRNA.\"""""	Kop; PB; HAI-2; HAI2	ILMN_1800739	SPINT2	"\Homo sapiens serine peptidase inhibitor, Kunitz type, 2 (SPINT2), mRNA.\"""""	10653	 	SPINT2	0.290391027	-0.025477705	2.284528549	0.025153854	0.025153854	-3.598474561	1.222971706
13965	2190717	IL18BP	NM_173042.2	10068	NP_766630.2	ILMN_2334296	2190717	A	GCAGCTGCTTCGGATCCACACTGTATCTGTGTCATCCCCACATGGGTCCT	"\Homo sapiens interleukin 18 binding protein (IL18BP), transcript variant A, mRNA.\"""""	IL18BPa	ILMN_2334296	IL18BP	"\Homo sapiens interleukin 18 binding protein (IL18BP), transcript variant A, mRNA.\"""""	10068	D	IL18BP	-0.290100384	-0.055376322	-3.764786944	0.000327939	0.000327939	0.151005843	-1.222725353
26831	4230373	MAP3K1	NM_005921.1	4214	NP_005912.1	ILMN_1723020	4230373	S	TGCTGTGTGACTATGATTCCTAAGATTTCCAGGGCTTAAGGGCTAACTTC	"\Homo sapiens mitogen-activated protein kinase kinase kinase 1 (MAP3K1), mRNA.\"""""	MAPKKK1; MEKK1; MEKK	ILMN_1723020	MAP3K1	"\Homo sapiens mitogen-activated protein kinase kinase kinase 1 (MAP3K1), mRNA.\"""""	4214	 	MAP3K1	0.289965766	-0.108526468	2.172460339	0.032962752	0.032962752	-3.820541412	1.222611266
38802	6270193	ProbeID: 6270193	XM_001726973.1	390557	XP_001727025.1	ILMN_3233930	6270193	I	TATAAAGTCGTAGGGGAGATGCCCGGCCCTGGGATGCTGTTTGGAGATGG	"\PREDICTED: Homo sapiens hypothetical LOC390557 (LOC390557), mRNA.\"""""		ILMN_3233930	LOC390557	"\PREDICTED: Homo sapiens hypothetical LOC390557 (LOC390557), mRNA.\"""""	390557	 		-0.289753797	0.025374907	-2.751281344	0.007429536	0.007429536	-2.572778743	-1.222431646
15016	2360491	NARF	NM_001038618.1	26502	NP_001033707.1	ILMN_2334693	2360491	A	ATCAACTCCCCCAAGGCCCGAGAGGTGCTGCATACCACGTACCAGAGCCA	"\Homo sapiens nuclear prelamin A recognition factor (NARF), transcript variant 3, mRNA.\"""""	FLJ10067; DKFZp434G0420; IOP2	ILMN_2334693	NARF	"\Homo sapiens nuclear prelamin A recognition factor (NARF), transcript variant 3, mRNA.\"""""	26502	 	NARF	-0.289268957	0.07384287	-2.700437761	0.00854572	0.00854572	-2.692114598	-1.222020898
30793	4880010	ZBP1	NM_030776.1	81030	NP_110403.1	ILMN_1765994	4880010	S	GGGGCATCTGCCTGGAGTTACCTTCCATCATGGCTACCTGCTGTGGTTTG	"\Homo sapiens Z-DNA binding protein 1 (ZBP1), mRNA.\"""""	DLM-1; DLM1; C20orf183	ILMN_1765994	ZBP1	"\Homo sapiens Z-DNA binding protein 1 (ZBP1), mRNA.\"""""	81030	 	ZBP1	-0.288595438	0.06131798	-2.469177484	0.015804853	0.015804853	-3.211753984	-1.221450533
32894	5290161	C17orf91	NM_001001870.1	84981	NP_001001870.1	ILMN_2390310	5290161	A	CTCCATCCAGATGGTGGAGTACCGCGCAGACATTAAAAGTCATGTAAAAG	"\Homo sapiens chromosome 17 open reading frame 91 (C17orf91), transcript variant 2, mRNA.\"""""	DKFZp686O06159; MGC14376; MGC149751	ILMN_2390310	C17ORF91	"\Homo sapiens chromosome 17 open reading frame 91 (C17orf91), transcript variant 2, mRNA.\"""""	84981	 	C17orf91	-0.288319209	0.021786408	-5.192863705	1.70E-06	1.70E-06	4.86255173	-1.221216688
23283	3830433	ProbeID: 3830433				ILMN_1896455	3830433	S	GAGGCTTTCAGGTAGGAGGACAATGGTAGCACTGTAGGTCCCCAGTGTCG	"\BX096301 Soares retina N2b5HR Homo sapiens cDNA clone IMAGp998C16444, mRNA sequence\"""""		ILMN_1896455		"\BX096301 Soares retina N2b5HR Homo sapiens cDNA clone IMAGp998C16444, mRNA sequence\"""""	-999	 		-0.28821774	-0.064670769	-2.026522338	0.046246831	0.046246831	-4.095003303	-1.221130799
35338	5720278	SNHG1	NR_003098.1	23642		ILMN_3236713	5720278	S	GGCACCCAGACTTTGCTGCCTTTCTTACATGATCCAGGCCCAGAACCCAA	"\Homo sapiens small nucleolar RNA host gene 1 (non-protein coding) (SNHG1), non-coding RNA.\"""""	U22HG; UHG	ILMN_3236713	SNHG1	"\Homo sapiens small nucleolar RNA host gene 1 (non-protein coding) (SNHG1), non-coding RNA.\"""""	23642	 	SNHG1	-0.288121245	0.020066241	-3.417937347	0.001020265	0.001020265	-0.85049837	-1.221049126
18512	2900292	RANGAP1	NM_002883.2	5905	NP_002874.1	ILMN_1662198	2900292	S	ATGCTGTATGACCTCCCTGAGCACCCGTGACTGCCCCATGCTTTCCCCTT	"\Homo sapiens Ran GTPase activating protein 1 (RANGAP1), mRNA.\"""""	SD; MGC20266; KIAA1835; Fug1	ILMN_1662198	RANGAP1	"\Homo sapiens Ran GTPase activating protein 1 (RANGAP1), mRNA.\"""""	5905	 	RANGAP1	-0.287786081	-0.006761382	-2.780509914	0.0068499	0.0068499	-2.503364396	-1.220765487
26111	4180468	ZBED1	NM_004729.3	9189	NP_004720.1	ILMN_1694466	4180468	S	CACGCCTCCGTGGGCTCCATTCTGTAGCATTGCCAGCGTTCTCTTCACGT	"\Homo sapiens zinc finger, BED-type containing 1 (ZBED1), mRNA.\"""""	KIAA0785; TRAMP; ALTE; DREF	ILMN_1694466	ZBED1	"\Homo sapiens zinc finger, BED-type containing 1 (ZBED1), mRNA.\"""""	9189	 	ZBED1	0.287493798	-0.033725755	3.051677881	0.003141026	0.003141026	-1.831899995	1.220518191
10170	1570291	SLTM	NM_024755.2	79811	NP_079031.2	ILMN_1742224	1570291	A	CCTTGGCCATGAGGTTTGTTTCACAAGGTTCTTAGACCGAGTTGTGCAGG	"\Homo sapiens SAFB-like, transcription modulator (SLTM), transcript variant 1, mRNA.\"""""	DKFZp762G052; FLJ13213; Met; FLJ10005	ILMN_1742224	SLTM	"\Homo sapiens SAFB-like, transcription modulator (SLTM), transcript variant 1, mRNA.\"""""	79811	D	SLTM	0.28665377	-0.02078735	2.417585519	0.01803901	0.01803901	-3.322374535	1.219807735
42471	6660709	TTC37	NM_014639.2	9652	NP_055454.1	ILMN_1795911	6660709	S	GGGCAAGAGAGACACGGCGTCTTTTGGAAAGAGTGGTATATCAGCCTGGG	"\Homo sapiens tetratricopeptide repeat domain 37 (TTC37), mRNA.\"""""	MGC32587; TTC37	ILMN_1795911	TTC37	"\Homo sapiens tetratricopeptide repeat domain 37 (TTC37), mRNA.\"""""	9652	 	TTC37	0.286263837	-0.015524282	2.945087672	0.004291223	0.004291223	-2.101662266	1.219478089
42114	6650026	ASTE1	NM_014065.2	28990	NP_054784.2	ILMN_1803813	6650026	S	GAGGGAGAACCACTGCACACACCAAGTGTTGGTATGAGGGAAACAACCGG	"\Homo sapiens asteroid homolog 1 (Drosophila) (ASTE1), mRNA.\"""""	HT001; MGC129980	ILMN_1803813	ASTE1	"\Homo sapiens asteroid homolog 1 (Drosophila) (ASTE1), mRNA.\"""""	28990	 	ASTE1	0.286077319	-0.033236985	3.485587393	0.000821891	0.000821891	-0.660440062	1.21932044
8300	1300279	DDX59	NM_001031725.3	83479	NP_001026895.1	ILMN_1748077	1300279	I	CTGGGATATTGCAAAACGAGTAAAGCCCACAGGATCCATTCTTCCCCCTC	"\Homo sapiens DEAD (Asp-Glu-Ala-Asp) box polypeptide 59 (DDX59), transcript variant 1, mRNA.\"""""	ZNHIT5; DKFZP564B1023; RP11-92G12.2	ILMN_1748077	DDX59	"\Homo sapiens DEAD (Asp-Glu-Ala-Asp) box polypeptide 59 (DDX59), transcript variant 1, mRNA.\"""""	83479	D	DDX59	0.285690145	-0.00260036	3.287231093	0.001537907	0.001537907	-1.210117796	1.218993257
41211	6550196	CRK	NM_016823.2	1398	NP_058431.2	ILMN_1686805	6550196	A	GGGATTCTTTTAGCCCTTGACATTCTTGTCCCCCAAACCTGTAAGTAGGT	"\Homo sapiens v-crk sarcoma virus CT10 oncogene homolog (avian) (CRK), transcript variant II, mRNA.\"""""	CRKII	ILMN_1686805	CRK	"\Homo sapiens v-crk sarcoma virus CT10 oncogene homolog (avian) (CRK), transcript variant II, mRNA.\"""""	1398	D	CRK	-0.285316343	-0.000554646	-3.905674116	0.000203105	0.000203105	0.576191991	-1.218677457
10484	1660008	ProbeID: 1660008	XM_001715936.1	100133888	XP_001715988.1	ILMN_3249006	1660008	S	ATGCAGCCATCGCCAAGCAAGCCCTGAAAAAGCCCATCAAGGGCAAACAG	"\PREDICTED: Homo sapiens similar to SET domain containing (lysine methyltransferase) 8 (LOC100133888), mRNA.\"""""		ILMN_3249006	LOC100133888	"\PREDICTED: Homo sapiens similar to SET domain containing (lysine methyltransferase) 8 (LOC100133888), mRNA.\"""""	100133888	 		-0.285310646	-0.011776999	-4.403639684	3.46E-05	3.46E-05	2.15535392	-1.218672645
34898	5670706	FAM171A1	NM_001010924.1	221061	NP_001010924.1	ILMN_1749868	5670706	S	GCCAAGTGCCATTTGGGGTCAGCATCCTCGTTTCAACACAGTGTGCTCTC	"\Homo sapiens family with sequence similarity 171, member A1 (FAM171A1), mRNA.\"""""	MGC130015; FLJ12884; MGC130014	ILMN_1749868	FAM171A1	"\Homo sapiens family with sequence similarity 171, member A1 (FAM171A1), mRNA.\"""""	221061	 	FAM171A1	0.284685107	-0.028206923	4.94798923	4.44E-06	4.44E-06	3.999427781	1.218144354
29277	4670020	NIPA2	NM_030922.5	81614	NP_112184.4	ILMN_1720344	4670020	A	CCGGCTTCCTCTGAGCATTCGATGGCCTTAGCACCTCATCAAGCCAGCAC	"\Homo sapiens non imprinted in Prader-Willi/Angelman syndrome 2 (NIPA2), transcript variant 1, mRNA.\"""""	MGC5466	ILMN_1720344	NIPA2	"\Homo sapiens non imprinted in Prader-Willi/Angelman syndrome 2 (NIPA2), transcript variant 1, mRNA.\"""""	81614	D	NIPA2	-0.284566874	0.05552134	-2.779321538	0.006872634	0.006872634	-2.506198131	-1.218044527
20510	3290717	GMCL1	NM_178439.3	64395	NP_848526.1	ILMN_2194627	3290717	S	CACTGAATCAGCCATGTAGCGGATCTGTCAGTTTACAGCCTCGAAGGAGC	"\Homo sapiens germ cell-less homolog 1 (Drosophila) (GMCL1), mRNA.\"""""	GCL1; BTBD13; GCL	ILMN_2194627	GMCL1	"\Homo sapiens germ cell-less homolog 1 (Drosophila) (GMCL1), mRNA.\"""""	64395	D	GMCL1	-0.284382982	-0.026219551	-3.183995648	0.002111708	0.002111708	-1.486879722	-1.21788928
23634	3850292	CHCHD4	NM_144636.2	131474	NP_653237.1	ILMN_1813938	3850292	S	GGGGCCCATGTTCACACTGGCTCTCAGTCTAGTCAGGTGCAATGTTCTTG	"\Homo sapiens coiled-coil-helix-coiled-coil-helix domain containing 4 (CHCHD4), nuclear gene encoding mitochondrial protein, transcript variant 2, mRNA.\"""""	FLJ31709; MIA40	ILMN_1813938	CHCHD4	"\Homo sapiens coiled-coil-helix-coiled-coil-helix domain containing 4 (CHCHD4), nuclear gene encoding mitochondrial protein, transcript variant 2, mRNA.\"""""	131474	 	CHCHD4	0.284333247	0.040603558	3.753578424	0.000340532	0.000340532	0.117619434	1.217847296
6676	1050082	KIAA1147	NM_001080392.1	57189	NP_001073861.1	ILMN_2355033	1050082	A	GACACTGCATAGATTTTGCCCTGAATACTGGTGTGCCCAGGTATGCCGTG	"\Homo sapiens KIAA1147 (KIAA1147), mRNA.\"""""	PRO2561; LCHN	ILMN_2355033	KIAA1147	"\Homo sapiens KIAA1147 (KIAA1147), mRNA.\"""""	57189	D	KIAA1147	0.283707565	0.013755017	2.887374254	0.005065944	0.005065944	-2.244604698	1.217319242
27258	4260520	METAP2	NM_006838.3	10988	NP_006829.1	ILMN_1670420	4260520	S	ATGCTTTGAATGACTACATCCAGTTCTGCACCTATACCCTCTGGTGTTGC	"\Homo sapiens methionyl aminopeptidase 2 (METAP2), mRNA.\"""""	p67eIF2; MAP2; p67; MNPEP	ILMN_1670420	METAP2	"\Homo sapiens methionyl aminopeptidase 2 (METAP2), mRNA.\"""""	10988	 	METAP2	0.283620308	-0.100551466	2.615573987	0.010753644	0.010753644	-2.887256387	1.217245619
3435	520468	LOC402175	XR_038253.1	402175		ILMN_3291709	520468	M	GGCCACTGTGCCTGAGACCCTCGACCCAGCCGAATACAACATATCTCTGG	"\PREDICTED: Homo sapiens misc_RNA (LOC402175), miscRNA.\"""""		ILMN_3291709	LOC402175	"\PREDICTED: Homo sapiens misc_RNA (LOC402175), miscRNA.\"""""	402175	 		0.283461335	0.060862638	2.41577994	0.018122073	0.018122073	-3.326210195	1.217111496
21537	3420400	LOC146880	XR_016048.1	146880		ILMN_1678300	3420400	A	CTGGTACAGATGAACAGACTCAGGTTGTGATTGATGCAGGAGCACTCGCC	"\PREDICTED: Homo sapiens hypothetical protein MGC40489 (MGC40489), misc RNA.\"""""		ILMN_1678300	MGC40489	"\PREDICTED: Homo sapiens hypothetical protein MGC40489 (MGC40489), misc RNA.\"""""	146880	D	LOC146880	-0.283150556	0.027494835	-3.990280525	0.0001516	0.0001516	0.836324876	-1.216849339
10907	1710279	GZMM	NM_005317.2	3004	NP_005308.1	ILMN_1690561	1710279	S	CTCCAAGTGCTGGACACCCGCATGTGTAACAACAGCCGCTTCTGGAACGG	"\Homo sapiens granzyme M (lymphocyte met-ase 1) (GZMM), mRNA.\"""""	LMET1; MET1	ILMN_1690561	GZMM	"\Homo sapiens granzyme M (lymphocyte met-ase 1) (GZMM), mRNA.\"""""	3004	 	GZMM	-0.282518464	0.002340134	-2.244074942	0.027761029	0.027761029	-3.679752241	-1.216316315
19705	3140553	SAR1A	NM_020150.3	56681	NP_064535.1	ILMN_1657697	3140553	S	GCCCCACGGAACACTATTCCTATAAGATAGCTGAAAGAAGCTGCTGTGAG	"\Homo sapiens SAR1 gene homolog A (S. cerevisiae) (SAR1A), mRNA.\"""""	masra2; SARA1; SAR1; Sara	ILMN_1657697	SAR1A	"\Homo sapiens SAR1 gene homolog A (S. cerevisiae) (SAR1A), mRNA.\"""""	56681	 	SAR1A	-0.282322114	-0.061612681	-2.173544018	0.032878093	0.032878093	-3.818440664	-1.216150786
5271	780504	ProbeID: 780504	NM_001013738.1	442535	NP_001013760.1	ILMN_1754249	780504	S	TTTTCCCGTGTCTGGACTGTGTGTCTTACTTCTAAAGGTGCACGTACTTC	"\Homo sapiens similar to T-cell receptor gamma chain V region PT-gamma-1/2 precursor (LOC442535), mRNA.\"""""		ILMN_1754249	LOC442535	"\Homo sapiens similar to T-cell receptor gamma chain V region PT-gamma-1/2 precursor (LOC442535), mRNA.\"""""	442535	 		0.282132527	0.019166589	3.1959083	0.002036498	0.002036498	-1.455277806	1.21599098
30539	4850497	NXF1	NM_006362.4	10482	NP_006353.2	ILMN_2358652	4850497	A	AAGTGGCATTCATGAAGTGATCGTAGTCATGCCTCAGAAGCAGTCCCCCC	"\Homo sapiens nuclear RNA export factor 1 (NXF1), transcript variant 1, mRNA.\"""""	MEX67; TAP; DKFZp667O0311	ILMN_2358652	NXF1	"\Homo sapiens nuclear RNA export factor 1 (NXF1), transcript variant 1, mRNA.\"""""	10482	D	NXF1	-0.281978022	0.007926356	-3.415838258	0.00102709	0.00102709	-0.856353283	-1.215860761
33885	5420437	CDK7	NM_001799.2	1022	NP_001790.1	ILMN_1778917	5420437	S	GGGCCAACACCTGGATGTCAGCTGCCAAGACCAAACTGTCCAGTGGAAAC	"\Homo sapiens cyclin-dependent kinase 7 (MO15 homolog, Xenopus laevis, cdk-activating kinase) (CDK7), mRNA.\"""""	p39MO15; CDKN7; CAK1; STK1	ILMN_1778917	CDK7	"\Homo sapiens cyclin-dependent kinase 7 (MO15 homolog, Xenopus laevis, cdk-activating kinase) (CDK7), mRNA.\"""""	1022	 	CDK7	0.281751599	-0.050934802	3.249260672	0.001729402	0.001729402	-1.312670205	1.215669953
11985	1940296	ProbeID: 1940296	XM_932678.1	387841	XP_937771.1	ILMN_1674983	1940296	A	CATCTCTAACCAATCAGCACTCCTGGCTCACTGGCTTCCCCTCATCTGCC	"\PREDICTED: Homo sapiens similar to ribosomal protein L13a, transcript variant 2 (LOC387841), mRNA.\"""""		ILMN_1674983	LOC387841	"\PREDICTED: Homo sapiens similar to ribosomal protein L13a, transcript variant 2 (LOC387841), mRNA.\"""""	387841	D	hCG 27695	0.281632361	-0.01635458	2.103483592	0.038757885	0.038757885	-3.952362032	1.215569482
43460	6940255	PLSCR3	NM_020360.2	57048	NP_065093.2	ILMN_1703433	6940255	S	GGGCCCTGCCTTCAGCTGGTGCTTGCTGCGATTCCTGTGCCTTATGTAAC	"\Homo sapiens phospholipid scramblase 3 (PLSCR3), mRNA.\"""""		ILMN_1703433	PLSCR3	"\Homo sapiens phospholipid scramblase 3 (PLSCR3), mRNA.\"""""	57048	 	PLSCR3	-0.280747551	0.050279478	-2.305935013	0.023863679	0.023863679	-3.554959073	-1.214824198
5051	770440	ULK1	NM_003565.1	8408	NP_003556.1	ILMN_1705144	770440	A	CGCCTCAACTGCTGCCCCTGGTTGAATGTTCTCTTGATAGTGCTGGACCC	"\Homo sapiens unc-51-like kinase 1 (C. elegans) (ULK1), mRNA.\"""""	FLJ38455; UNC51; Unc51.1; ATG1	ILMN_1705144	ULK1	"\Homo sapiens unc-51-like kinase 1 (C. elegans) (ULK1), mRNA.\"""""	8408	D	ULK1	-0.280704254	-0.013242099	-2.226716105	0.02895079	0.02895079	-3.71424308	-1.214787741
24359	3940215	MTFMT	NM_139242.2	123263	NP_640335.1	ILMN_1672884	3940215	S	TGGATATTTGCACCCCTGGTACCAGAAAAATTCCCAAGCTCAACCAAGCC	"\Homo sapiens mitochondrial methionyl-tRNA formyltransferase (MTFMT), mRNA.\"""""	FMT1	ILMN_1672884	MTFMT	"\Homo sapiens mitochondrial methionyl-tRNA formyltransferase (MTFMT), mRNA.\"""""	123263	D	MTFMT	-0.280679857	-0.00356379	-5.574310958	3.68E-07	3.68E-07	6.24158755	-1.214767198
12705	2030132	LOC653506	XM_927769.1	653506	XP_932862.1	ILMN_1780861	2030132	S	TTTCAGGCCGCCGGTTGTTTCCGTTCCCGAGAATAAAGACGAGGATCCGA	"\PREDICTED: Homo sapiens similar to meteorin, glial cell differentiation regulator-like (LOC653506), mRNA.\"""""		ILMN_1780861	LOC653506	"\PREDICTED: Homo sapiens similar to meteorin, glial cell differentiation regulator-like (LOC653506), mRNA.\"""""	653506	 	LOC653506	-0.280219473	0.070925015	-3.151924445	0.002327299	0.002327299	-1.571519279	-1.214379611
43066	6860132	SLC25A20	XM_001133926.1	788	XP_001133926.1	ILMN_1783060	6860132	I	GTAAGGTTGTCTACTCAGGAGGCTAAGGTGGGAGGATCACTTGAATGCCA	"\PREDICTED: Homo sapiens solute carrier family 25 (carnitine/acylcarnitine translocase), member 20 (SLC25A20), mRNA.\"""""		ILMN_1783060	SLC25A20	"\PREDICTED: Homo sapiens solute carrier family 25 (carnitine/acylcarnitine translocase), member 20 (SLC25A20), mRNA.\"""""	788	D	SLC25A20	-0.280079867	-0.103400612	-2.029095698	0.045977644	0.045977644	-4.090310075	-1.214262104
22427	3610092	RBM23	NM_001077352.1	55147	NP_001070820.1	ILMN_2363106	3610092	A	CAGGAGGTGTGAGAGTGATCTGTCCTGTGAGGCATTTAGGGGCTTTCAGG	"\Homo sapiens RNA binding motif protein 23 (RBM23), transcript variant 3, mRNA.\"""""	MGC4458; PP239; RNPC4; CAPERbeta; FLJ10482	ILMN_2363106	RBM23	"\Homo sapiens RNA binding motif protein 23 (RBM23), transcript variant 3, mRNA.\"""""	55147	D	RBM23	0.280013726	0.034561254	2.256982614	0.026904433	0.026904433	-3.653955118	1.214206436
45466	7320176	CCR1	NM_001295.2	1230	NP_001286.1	ILMN_1678833	7320176	S	GGGGTGAGATTCTGTGTTGATGTAGGAGGCCGAGAAGGCCCTTAACTCAA	"\Homo sapiens chemokine (C-C motif) receptor 1 (CCR1), mRNA.\"""""	HM145; MIP1aR; CKR-1; CD191; CMKBR1; SCYAR1	ILMN_1678833	CCR1	"\Homo sapiens chemokine (C-C motif) receptor 1 (CCR1), mRNA.\"""""	1230	 	CCR1	0.27995008	0.024716239	2.382598368	0.019710582	0.019710582	-3.396265974	1.214152871
35289	5720059	GFOD1	NM_018988.2	54438	NP_061861.1	ILMN_1778240	5720059	S	GAGGGTAAAGTGAGCCTAGCCAGGAGGTGTTTGGGGCTCTATCGCGCATC	"\Homo sapiens glucose-fructose oxidoreductase domain containing 1 (GFOD1), mRNA.\"""""		ILMN_1778240	GFOD1	"\Homo sapiens glucose-fructose oxidoreductase domain containing 1 (GFOD1), mRNA.\"""""	54438	D	GFOD1	-0.279703086	-0.021530596	-2.871788994	0.005296238	0.005296238	-2.28282412	-1.213945022
7097	1090292	BMI1	NM_005180.5	648	NP_005171.4	ILMN_1700915	1090292	S	TGGTCGAACTTGGTGTGTGTTCATCACCCATCAGTTATTTGTGAGGGTGT	"\Homo sapiens BMI1 polycomb ring finger oncogene (BMI1), mRNA.\"""""	MGC12685; PCGF4; BMI1; RNF51	ILMN_1700915	BMI1	"\Homo sapiens BMI1 polycomb ring finger oncogene (BMI1), mRNA.\"""""	648	 	BMI1	0.279127457	-0.015235913	2.130001748	0.036432966	0.036432966	-3.902125732	1.213460761
31106	4890463	EXOSC10	NM_001001998.1	5394	NP_001001998.1	ILMN_1670796	4890463	A	GACAGAGGCTTCAGGTACAACTGGCCACAGAGATAGTCCTGGAAGACACG	"\Homo sapiens exosome component 10 (EXOSC10), transcript variant 1, mRNA.\"""""	PMSCL2; PM-Scl; PM/Scl-100; PMSCL; RRP6; p4; Rrp6p; p2; p3	ILMN_1670796	EXOSC10	"\Homo sapiens exosome component 10 (EXOSC10), transcript variant 1, mRNA.\"""""	5394	D	EXOSC10	0.27897417	0.048302227	2.787095566	0.006725155	0.006725155	-2.48764303	1.213331837
36090	5870301	KIAA0513	NM_014732.2	9764	NP_055547.1	ILMN_1693233	5870301	S	CTTCTTGAACCTGGTGGCCCCCGTTGGAACTATCAGTGGCGTCTCCCATG	"\Homo sapiens KIAA0513 (KIAA0513), mRNA.\"""""		ILMN_1693233	KIAA0513	"\Homo sapiens KIAA0513 (KIAA0513), mRNA.\"""""	9764	 	KIAA0513	-0.278962245	0.018518816	-2.920930376	0.004601114	0.004601114	-2.161763825	-1.213321808
6165	990315	TCP1	NM_030752.2	6950	NP_110379.2	ILMN_1776347	990315	A	GCAATGGTAAACCTCGAGACAACAAACAAGCAGGGGTGTTTGAACCAACC	"\Homo sapiens t-complex 1 (TCP1), transcript variant 1, mRNA.\"""""	TCP-1-alpha; CCT-alpha; CCT1; D6S230E; CCTa	ILMN_1776347	TCP1	"\Homo sapiens t-complex 1 (TCP1), transcript variant 1, mRNA.\"""""	6950	D	TCP1	-0.278705428	0.038071193	-2.430132968	0.017471113	0.017471113	-3.295652535	-1.213105841
31777	5080156	CLP1	NM_006831.1	10978	NP_006822.1	ILMN_1659976	5080156	S	CCTAGAGGCAGATGGGCTGAGATAAAAGACTGTTGGGGCCACCTGACCAG	"\Homo sapiens CLP1, cleavage and polyadenylation factor I subunit, homolog (S. cerevisiae) (CLP1), mRNA.\"""""	HEAB; hClp1	ILMN_1659976	CLP1	"\Homo sapiens CLP1, cleavage and polyadenylation factor I subunit, homolog (S. cerevisiae) (CLP1), mRNA.\"""""	10978	 	CLP1	-0.278480871	0.030019832	-3.897931557	0.000208577	0.000208577	0.552563674	-1.212917034
7841	1230746	ZCCHC6	NM_024617.2	79670	NP_078893.2	ILMN_1779677	1230746	S	GACGGCGGCGAGATCAGGAAGATGCCCTGAACCAAAGATACCCTGAGAAC	"\Homo sapiens zinc finger, CCHC domain containing 6 (ZCCHC6), mRNA.\"""""	PAPD6; DKFZp686C11112; DKFZp686F119; DKFZp686I1269; DKFZp666B142	ILMN_1779677	ZCCHC6	"\Homo sapiens zinc finger, CCHC domain containing 6 (ZCCHC6), mRNA.\"""""	79670	 	ZCCHC6	-0.278331818	0.092224704	-2.674096435	0.009182282	0.009182282	-2.753230095	-1.212791728
27591	4290292	TATDN3	NM_001042552.1	128387	NP_001036017.1	ILMN_2330371	4290292	A	GCCTGAGTTTGAGTCAGGCCTGGGCAACATAGATGTGAGCACCTATCTCT	"\Homo sapiens TatD DNase domain containing 3 (TATDN3), transcript variant 1, mRNA.\"""""	MGC142198	ILMN_2330371	TATDN3	"\Homo sapiens TatD DNase domain containing 3 (TATDN3), transcript variant 1, mRNA.\"""""	128387	D	TATDN3	0.278218044	-0.015860569	2.666776732	0.009366678	0.009366678	-2.770126135	1.212696088
27849	4390612	CCDC14	NM_022757.3	64770	NP_073594.3	ILMN_1677239	4390612	S	ATACCAGGACTTCTTAGCTCAGTATCATCTCCCTTCATGTAAGCAGCACG	"\Homo sapiens coiled-coil domain containing 14 (CCDC14), mRNA.\"""""	FLJ41065; FLJ12892; DKFZp434L1050	ILMN_1677239	CCDC14	"\Homo sapiens coiled-coil domain containing 14 (CCDC14), mRNA.\"""""	64770	 	CCDC14	0.278023655	-0.040175505	2.572828808	0.012051367	0.012051367	-2.983606952	1.2125327
9721	1470750	CDC23	NM_004661.3	8697	NP_004652.2	ILMN_1799688	1470750	S	AGCCTTCTCAGGCAAGCTGTATACTAGTTACTGGTCTCCACTGCCATGCC	"\Homo sapiens cell division cycle 23 homolog (S. cerevisiae) (CDC23), mRNA.\"""""	APC8	ILMN_1799688	CDC23	"\Homo sapiens cell division cycle 23 homolog (S. cerevisiae) (CDC23), mRNA.\"""""	8697	 	CDC23	0.277874744	0.026026961	2.852140338	0.005600312	0.005600312	-2.330775144	1.212407553
12710	2030148	WDR54	NM_032118.2	84058	NP_115494.1	ILMN_1658289	2030148	S	GTGATTCCTCAGGCAACTCCTTTGCTGTGACTGGCTATGACCTTGCGGAG	"\Homo sapiens WD repeat domain 54 (WDR54), mRNA.\"""""	FLJ12953	ILMN_1658289	WDR54	"\Homo sapiens WD repeat domain 54 (WDR54), mRNA.\"""""	84058	 	WDR54	0.277812759	-0.009665299	3.290481563	0.001522475	0.001522475	-1.201298168	1.212355462
46564	7560180	SUSD1	NM_022486.3	64420	NP_071931.2	ILMN_1709750	7560180	S	TCTGTGAATCTTGGCTGGGACTTCCTCTGAGTGATGCCTGAGGGTCAGCT	"\Homo sapiens sushi domain containing 1 (SUSD1), mRNA.\"""""	RP11-4O1.1	ILMN_1709750	SUSD1	"\Homo sapiens sushi domain containing 1 (SUSD1), mRNA.\"""""	64420	 	SUSD1	-0.277807434	0.017561699	-3.634735499	0.000505727	0.000505727	-0.232266851	-1.212350988
3582	540255	AARS2	NM_020745.2	57505	NP_065796.1	ILMN_1674698	540255	S	GGCAGACAAAGGGCTCCCTGGCTACTGGGAAGATACAGAACCATCCTGTG	"\Homo sapiens alanyl-tRNA synthetase 2, mitochondrial (putative) (AARS2), nuclear gene encoding mitochondrial protein, mRNA.\"""""	KIAA1270; AARSL; bA444E17.1	ILMN_1674698	AARS2	"\Homo sapiens alanyl-tRNA synthetase 2, mitochondrial (putative) (AARS2), nuclear gene encoding mitochondrial protein, mRNA.\"""""	57505	 	AARS2	0.277686268	-0.015148054	4.591093485	1.73E-05	1.73E-05	2.777722633	1.212249172
38316	6200468	CKS2	NM_001827.1	1164	NP_001818.1	ILMN_1756326	6200468	S	TTTCTGCAGCGCGCCACGAGGATGGCCCACAAGCAGATCTACTACTCGGA	"\Homo sapiens CDC28 protein kinase regulatory subunit 2 (CKS2), mRNA.\"""""	CKSHS2	ILMN_1756326	CKS2	"\Homo sapiens CDC28 protein kinase regulatory subunit 2 (CKS2), mRNA.\"""""	1164	D	CKS2	-0.277366601	-0.00572052	-3.824258475	0.000268222	0.000268222	0.32924604	-1.211980596
9509	1450670	EIF4A1	NM_001416.2	1973	NP_001407.1	ILMN_1722900	1450670	S	TCGGTCGAGGTGGACGGTTTGGCCGTAAAGGTGTGGCTATTAACATGGTG	"\Homo sapiens eukaryotic translation initiation factor 4A, isoform 1 (EIF4A1), mRNA.\"""""	DDX2A; EIF-4A; EIF4A	ILMN_1722900	EIF4A1	"\Homo sapiens eukaryotic translation initiation factor 4A, isoform 1 (EIF4A1), mRNA.\"""""	1973	D	EIF4A1	-0.277284027	-0.000410549	-2.287242646	0.024986936	0.024986936	-3.592976643	-1.211911229
40031	6380681	C19orf12	NM_001031726.2	83636	NP_001026896.2	ILMN_1664920	6380681	I	GCAGTCCTGGAACCCATCCCCCATGGATACTGAGGCATAGCTGTACTGTG	"\Homo sapiens chromosome 19 open reading frame 12 (C19orf12), transcript variant 1, mRNA.\"""""	DKFZP762D096; MGC10922	ILMN_1664920	C19ORF12	"\Homo sapiens chromosome 19 open reading frame 12 (C19orf12), transcript variant 1, mRNA.\"""""	83636	D	C19orf12	0.27708351	0.085101494	3.034781613	0.003301844	0.003301844	-1.875154303	1.2117428
2652	430270	TAF7	NM_005642.2	6879	NP_005633.2	ILMN_1759460	430270	S	GCAAGCTCCAAGAGACCCAGGACAGGGCAAAACGACAAGAGGATCTCATC	"\Homo sapiens TAF7 RNA polymerase II, TATA box binding protein (TBP)-associated factor, 55kDa (TAF7), mRNA.\"""""	TAFII55; TAF2F	ILMN_1759460	TAF7	"\Homo sapiens TAF7 RNA polymerase II, TATA box binding protein (TBP)-associated factor, 55kDa (TAF7), mRNA.\"""""	6879	 	TAF7	0.276717463	-0.034924597	2.903209317	0.004841445	0.004841445	-2.20560594	1.21143539
35580	5810452	GTF2F1	NM_002096.1	2962	NP_002087.1	ILMN_1748616	5810452	S	GGCCTGTGCTGCCCACTGGGTAACTTCTACAGTTCTCCCTTCCACTTCCC	"\Homo sapiens general transcription factor IIF, polypeptide 1, 74kDa (GTF2F1), mRNA.\"""""	BTF4; TF2F1; RAP74; TFIIF	ILMN_1748616	GTF2F1	"\Homo sapiens general transcription factor IIF, polypeptide 1, 74kDa (GTF2F1), mRNA.\"""""	2962	 	GTF2F1	0.276063789	-0.015486611	3.431198442	0.000978125	0.000978125	-0.813450469	1.210886623
11627	1820324	APAF1	NM_013229.2	317	NP_037361.1	ILMN_1659463	1820324	A	TGATGGAGCTGCAAATTTCATGGCAGTTCATGCAGTCGGTCAAGAGGAGG	"\Homo sapiens apoptotic peptidase activating factor 1 (APAF1), transcript variant 1, mRNA.\"""""	CED4; DKFZp781B1145	ILMN_1659463	APAF1	"\Homo sapiens apoptotic peptidase activating factor 1 (APAF1), transcript variant 1, mRNA.\"""""	317	D	APAF1	-0.275957149	-0.113776683	-2.699467969	0.008568424	0.008568424	-2.694373282	-1.21079712
5521	830762	NDUFB5	NM_002492.2	4711	NP_002483.1	ILMN_1807397	830762	S	TGTTGGTTCAGATTGAGGCTTTTGTTTGAGGAGTTTGGCTTCCAGTCCCC	"\Homo sapiens NADH dehydrogenase (ubiquinone) 1 beta subcomplex, 5, 16kDa (NDUFB5), nuclear gene encoding mitochondrial protein, mRNA.\"""""	MGC12314; DKFZp686N02262; CI-SGDH; SGDH; FLJ30597; MGC111204	ILMN_1807397	NDUFB5	"\Homo sapiens NADH dehydrogenase (ubiquinone) 1 beta subcomplex, 5, 16kDa (NDUFB5), nuclear gene encoding mitochondrial protein, mRNA.\"""""	4711	 	NDUFB5	0.27594819	0.069391358	2.372928482	0.020196285	0.020196285	-3.416526812	1.210789601
46118	7400634	LOC100130298	XM_001719903.1	100130298	XP_001719955.1	ILMN_3270853	7400634	M	CTTCAGACTCACAGCCGCGCTAGTTAGGGTACCACTTGTTCAGACAGCTG	"\PREDICTED: Homo sapiens similar to hCG1816373 (LOC100130298), mRNA.\"""""		ILMN_3270853	LOC100130298	"\PREDICTED: Homo sapiens similar to hCG1816373 (LOC100130298), mRNA.\"""""	100130298	D	LOC100130298	0.275502948	0.016145833	3.157971684	0.002285137	0.002285137	-1.555609072	1.210415987
32468	5260082	CP110	NM_014711.3	9738	NP_055526.2	ILMN_1773200	5260082	S	CACATTCTTTTTTGGTGTTCATAGCTTCTTCTCATACAGGTGCCAGACAC	"\Homo sapiens CP110 protein (CP110), mRNA.\"""""	KIAA0419; DKFZp781G1416	ILMN_1773200	CP110	"\Homo sapiens CP110 protein (CP110), mRNA.\"""""	9738	 	CCP110	-0.27549966	-0.005760771	-3.385842077	0.001129455	0.001129455	-0.939739427	-1.210413228
28046	4490017	GLTP	NM_016433.3	51228	NP_057517.1	ILMN_1764380	4490017	S	CGCCTCACTGCCTTAACCTTAACTGTTCTTCCTGGCGCTAAAAAGAGCTG	"\Homo sapiens glycolipid transfer protein (GLTP), mRNA.\"""""		ILMN_1764380	GLTP	"\Homo sapiens glycolipid transfer protein (GLTP), mRNA.\"""""	51228	 	GLTP	0.275485844	0.066124478	2.094548762	0.039569672	0.039569672	-3.969163283	1.210401637
2551	380603	SLC31A1	NM_001859.2	1317	NP_001850.1	ILMN_1804562	380603	S	CCCTTTCAGGCTGTGGGTACTGGTCTTGGGTTCTAGTCATAAGGGGTTCC	"\Homo sapiens solute carrier family 31 (copper transporters), member 1 (SLC31A1), mRNA.\"""""	hCTR1; COPT1; MGC75487; CTR1	ILMN_1804562	SLC31A1	"\Homo sapiens solute carrier family 31 (copper transporters), member 1 (SLC31A1), mRNA.\"""""	1317	 	SLC31A1	-0.275345497	-0.037542329	-4.246162092	6.13E-05	6.13E-05	1.643804528	-1.210283894
6662	1050039	PROSC	NM_007198.2	11212	NP_009129.1	ILMN_1748908	1050039	S	CCTTGTCCTGAGGAGCACTTTCCAGGCATAGTTACAGCTTCCCCACTGTA	"\Homo sapiens proline synthetase co-transcribed homolog (bacterial) (PROSC), mRNA.\"""""	FLJ11861	ILMN_1748908	PROSC	"\Homo sapiens proline synthetase co-transcribed homolog (bacterial) (PROSC), mRNA.\"""""	11212	 	PROSC	0.274990508	0.006384204	2.299096156	0.024269348	0.024269348	-3.568899213	1.209986128
31981	5090273	TSG101	NM_006292.2	7251	NP_006283.1	ILMN_1747146	5090273	S	GGGAGAAGCCTTGAGAAGGGGCGTGATAGACCTGGATGTCTTCCTGAAGC	"\Homo sapiens tumor susceptibility gene 101 (TSG101), mRNA.\"""""	VPS23; TSG10	ILMN_1747146	TSG101	"\Homo sapiens tumor susceptibility gene 101 (TSG101), mRNA.\"""""	7251	 	TSG101	0.274956078	0.039743942	3.284729015	0.001549887	0.001549887	-1.216902437	1.209957252
8163	1260497	RFTN1	NM_015150.1	23180	NP_055965.1	ILMN_1800787	1260497	S	CTGGCGAACCTTGGAGAGGGAATGCTGATTGTCTTGACCAAACCCACAGC	"\Homo sapiens raftlin, lipid raft linker 1 (RFTN1), mRNA.\"""""	PIG9; RAFTLIN; KIAA0084; MGC141678; PIB10; MGC44480; MIG2; FLJ23866	ILMN_1800787	RFTN1	"\Homo sapiens raftlin, lipid raft linker 1 (RFTN1), mRNA.\"""""	23180	 	RFTN1	0.274908676	-0.044108059	2.063424825	0.042513454	0.042513454	-4.027195527	1.209917498
7131	1090433	RNF41	NM_194359.1	10193	NP_919340.1	ILMN_1808095	1090433	A	GCTGCAGGTCTGGGTAGTTGGATCATGGCTCCACTGGGATTGGGGTGGAA	"\Homo sapiens ring finger protein 41 (RNF41), transcript variant 3, mRNA.\"""""	SBBI03; MGC45228; NRDP1	ILMN_1808095	RNF41	"\Homo sapiens ring finger protein 41 (RNF41), transcript variant 3, mRNA.\"""""	10193	D	RNF41	-0.274726505	0.013288082	-4.05509242	0.000120887	0.000120887	1.03795376	-1.20976473
6978	1070487	KLRC3	NM_002261.2	3823	NP_002252.2	ILMN_2386790	1070487	A	GGGAAGAGAGTTTGCAGGCCTGTGCTTCAAAGAACTCTTCTAGTCTGCTT	"\Homo sapiens killer cell lectin-like receptor subfamily C, member 3 (KLRC3), transcript variant 1, mRNA.\"""""	NKG2E; NKG2-E	ILMN_2386790	KLRC3	"\Homo sapiens killer cell lectin-like receptor subfamily C, member 3 (KLRC3), transcript variant 1, mRNA.\"""""	3823	D	KLRC3	0.274553365	-0.00711453	2.546593284	0.012916386	0.012916386	-3.042092462	1.209619552
20901	3370048	SURF4	NM_033161.2	6836	NP_149351.1	ILMN_1690761	3370048	S	TCAACCTCACCAGGGCTGTCTCTTGGTCCACACCTCGCTCCCTGTTAGTG	"\Homo sapiens surfeit 4 (SURF4), mRNA.\"""""	FLJ22993; ERV29; MGC102753	ILMN_1690761	SURF4	"\Homo sapiens surfeit 4 (SURF4), mRNA.\"""""	6836	 	SURF4	-0.274324859	0.05923882	-3.286216923	0.001542752	0.001542752	-1.212868277	-1.209427979
26628	4220292	ProbeID: 4220292	XR_038892.1	646301		ILMN_3234967	4220292	S	GTGGGTCTGAAGAGCTTGGTTGCAGAAACTTCGGGGTCTACAAAGGCAGG	"\PREDICTED: Homo sapiens misc_RNA (LOC646301), miscRNA.\"""""		ILMN_3234967	LOC646301	"\PREDICTED: Homo sapiens misc_RNA (LOC646301), miscRNA.\"""""	646301	 		-0.274154361	0.00105657	-3.157624968	0.002287535	0.002287535	-1.556521895	-1.209285056
16825	2640377	PGCP	NM_016134.2	10404	NP_057218.1	ILMN_2058795	2640377	S	GGCCAGGAATCCTGGGTCTGCAACTTTGGAAAACTCCTCTTCACATAACA	"\Homo sapiens plasma glutamate carboxypeptidase (PGCP), mRNA.\"""""		ILMN_2058795	PGCP	"\Homo sapiens plasma glutamate carboxypeptidase (PGCP), mRNA.\"""""	10404	D	PGCP	-0.274092624	0.044348431	-2.696647627	0.008634764	0.008634764	-2.700938231	-1.209233308
6121	990138	PRKD2	NM_016457.3	25865	NP_057541.2	ILMN_1753805	990138	S	AGCTGGAGGGGAAGATGGGAGAGCGATACATCACGCATGAGAGTGACGAC	"\Homo sapiens protein kinase D2 (PRKD2), mRNA.\"""""	HSPC187; PKD2	ILMN_1753805	PRKD2	"\Homo sapiens protein kinase D2 (PRKD2), mRNA.\"""""	25865	D	PRKD2	-0.274031475	-0.018949933	-2.330064991	0.022479848	0.022479848	-3.505489185	-1.209182056
964	110095	GMCL1	NM_178439.3	64395	NP_848526.1	ILMN_1670532	110095	S	TACTGCTGGCGTTGGACAGGTTTTAACTTCGGCTTCGACCTACTTGTAAC	"\Homo sapiens germ cell-less homolog 1 (Drosophila) (GMCL1), mRNA.\"""""	GCL1; BTBD13; GCL	ILMN_1670532	GMCL1	"\Homo sapiens germ cell-less homolog 1 (Drosophila) (GMCL1), mRNA.\"""""	64395	D	GMCL1	-0.273881862	-0.004220488	-3.644028515	0.000490458	0.000490458	-0.205181186	-1.209056666
39656	6350711	LPP	NM_005578.2	4026	NP_005569.1	ILMN_1651254	6350711	S	GTGCCTCAAGTCCATTTCTTGGGATCGCTCGTTTGGTGCACTCTCGTGGG	"\Homo sapiens LIM domain containing preferred translocation partner in lipoma (LPP), mRNA.\"""""		ILMN_1651254	LPP	"\Homo sapiens LIM domain containing preferred translocation partner in lipoma (LPP), mRNA.\"""""	4026	D	LPP	-0.273794406	0.071354809	-2.337080919	0.022091071	0.022091071	-3.491022688	-1.208983375
23119	3800537	PLEKHB2	NM_001031706.1	55041	NP_001026876.1	ILMN_1698323	3800537	A	CCGATGAGACATCCGTGGTTTCCTCACCTCCACCATACACGGCCTATGCT	"\Homo sapiens pleckstrin homology domain containing, family B (evectins) member 2 (PLEKHB2), transcript variant 1, mRNA.\"""""	EVT2; FLJ20783	ILMN_1698323	PLEKHB2	"\Homo sapiens pleckstrin homology domain containing, family B (evectins) member 2 (PLEKHB2), transcript variant 1, mRNA.\"""""	55041	D	PLEKHB2	-0.273780379	0.040444115	-3.619315899	0.000532063	0.000532063	-0.27710523	-1.208971621
8712	1400408	EGLN2	NM_053046.2	112398	NP_444274.1	ILMN_1768773	1400408	A	GAGGAGGCATTGTCACTTCCCACCAGGATGCAGGACTTGGGGTTGAGGTG	"\Homo sapiens egl nine homolog 2 (C. elegans) (EGLN2), transcript variant 1, mRNA.\"""""	DKFZp434E026; EIT6; PHD1; HIFPH1; HPH-3	ILMN_1768773	EGLN2	"\Homo sapiens egl nine homolog 2 (C. elegans) (EGLN2), transcript variant 1, mRNA.\"""""	112398	D	EGLN2	-0.273770786	0.03590708	-3.978741093	0.000157802	0.000157802	0.800638485	-1.208963582
43019	6840711	DARS	NM_001349.2	1615	NP_001340.2	ILMN_1813836	6840711	S	GTTCGTCAGACCTCCATGTTCCCTCGTGATCCCAAACGACTCACTCCTTA	"\Homo sapiens aspartyl-tRNA synthetase (DARS), mRNA.\"""""	MGC111579; DKFZp781B11202	ILMN_1813836	DARS	"\Homo sapiens aspartyl-tRNA synthetase (DARS), mRNA.\"""""	1615	 	DARS	0.273418582	-0.088579926	2.874132618	0.005261002	0.005261002	-2.277087324	1.208668474
19462	3130358	ProbeID: 3130358				ILMN_1898124	3130358	S	CTTCTGGAAGGAGTCAGGAATTTCCAGTTCTGGGCCTGGGCTGTGGGTCT	"\Homo sapiens cDNA FLJ38860 fis, clone MESAN2011977\"""""		ILMN_1898124		"\Homo sapiens cDNA FLJ38860 fis, clone MESAN2011977\"""""	-999	D	C7orf40	-0.273333224	0.044178744	-2.861089947	0.005459873	0.005459873	-2.30896661	-1.208596965
25228	4060008	CAMK2N1	NM_018584.5	55450	NP_061054.2	ILMN_1794863	4060008	S	TATGACCGACAAGGCACCTCCTGGTGTCTAACTCCCCCAAAGACAATGAG	"\Homo sapiens calcium/calmodulin-dependent protein kinase II inhibitor 1 (CAMK2N1), mRNA.\"""""	ICAP-1alpha; MGC22256; PRO1489; RP11-401M16.1	ILMN_1794863	CAMK2N1	"\Homo sapiens calcium/calmodulin-dependent protein kinase II inhibitor 1 (CAMK2N1), mRNA.\"""""	55450	 	CAMK2N1	0.273126969	-0.038131126	4.013254388	0.000139942	0.000139942	0.907565208	1.20842419
45219	7200743	SLAMF6	NM_052931.3	114836	NP_443163.1	ILMN_2196078	7200743	S	GGTGGAGGTTCCAGTGAGCCAAAATCATGCCAATGTATTCCAGTCTGGGT	"\Homo sapiens SLAM family member 6 (SLAMF6), mRNA.\"""""	NTB-A; SF2000; NTBA; MGC104953; KALIb; Ly108; KALI	ILMN_2196078	SLAMF6	"\Homo sapiens SLAM family member 6 (SLAMF6), mRNA.\"""""	114836	D	SLAMF6	0.273052396	-0.003127546	2.530492968	0.01347459	0.01347459	-3.077737316	1.208361728
40690	6480360	TLR8	NM_138636.2	51311	NP_619542.1	ILMN_1657892	6480360	I	CAGTTGGTCATCAACTATTTTCCCTTGACTGCTGTCCTGGGATGGCCTGC	"\Homo sapiens toll-like receptor 8 (TLR8), transcript variant 2, mRNA.\"""""	MGC119600; MGC119599	ILMN_1657892	TLR8	"\Homo sapiens toll-like receptor 8 (TLR8), transcript variant 2, mRNA.\"""""	51311	D	TLR8	-0.272878329	0.063563341	-2.507971108	0.014291915	0.014291915	-3.127282621	-1.208215943
41479	6560523	DYRK2	NM_003583.3	8445	NP_003574.1	ILMN_1794588	6560523	A	GAGTGAGTTCACACTTTTCAGGTGCCACTGTAAGGTTCTCTCAGCCTGGG	"\Homo sapiens dual-specificity tyrosine-(Y)-phosphorylation regulated kinase 2 (DYRK2), transcript variant 1, mRNA.\"""""	FLJ21365; FLJ21217	ILMN_1794588	DYRK2	"\Homo sapiens dual-specificity tyrosine-(Y)-phosphorylation regulated kinase 2 (DYRK2), transcript variant 1, mRNA.\"""""	8445	D	DYRK2	0.272845078	-0.001087572	3.231763594	0.001824977	0.001824977	-1.359631533	1.208188097
7456	1170564	CHD8	NM_020920.2	57680	NP_065971.2	ILMN_1806122	1170564	S	GGCCCCATTGCTTGGGCGGCTGCTGTATTTTCATTTACTCTGGCCCTTGG	"\Homo sapiens chromodomain helicase DNA binding protein 8 (CHD8), mRNA.\"""""	KIAA1564; DKFZp686N17164; HELSNF1	ILMN_1806122	CHD8	"\Homo sapiens chromodomain helicase DNA binding protein 8 (CHD8), mRNA.\"""""	57680	 	CHD8	0.272776936	-0.046428038	2.002839679	0.048788323	0.048788323	-4.137945907	1.208131033
1587	160309	TSSC4	NM_005706.2	10078	NP_005697.2	ILMN_1802753	160309	S	TGTGGGGTGTGGGCTGGAAGCACTGGCTCCCTGGTAGGGACAATAAAGGT	"\Homo sapiens tumor suppressing subtransferable candidate 4 (TSSC4), mRNA.\"""""		ILMN_1802753	TSSC4	"\Homo sapiens tumor suppressing subtransferable candidate 4 (TSSC4), mRNA.\"""""	10078	 	TSSC4	0.27270006	0.014592473	2.296641591	0.024416429	0.024416429	-3.573893844	1.208066657
14852	2350563	MPHOSPH10	NM_005791.1	10199	NP_005782.1	ILMN_1652085	2350563	S	GAAGTAGCCCCAGTGAGTGTTAGTGATGCAGCTCTCCTGGCCCCAGAGGA	"\Homo sapiens M-phase phosphoprotein 10 (U3 small nucleolar ribonucleoprotein) (MPHOSPH10), mRNA.\"""""	MPP10P; MPP10	ILMN_1652085	MPHOSPH10	"\Homo sapiens M-phase phosphoprotein 10 (U3 small nucleolar ribonucleoprotein) (MPHOSPH10), mRNA.\"""""	10199	D	MPHOSPH10	0.272657363	0.034214757	2.859204226	0.005489191	0.005489191	-2.313566258	1.208030904
25193	4050609	DNAJA2	NM_005880.2	10294	NP_005871.1	ILMN_1770127	4050609	S	AAAAAATGGGCTTTGCACACAATGGGTTTGGAGCTGACTGGGAACAATGG	"\Homo sapiens DnaJ (Hsp40) homolog, subfamily A, member 2 (DNAJA2), mRNA.\"""""	RDJ2; DNAJ; DJA2; DNJ3; HIRIP4; PRO3015; CPR3	ILMN_1770127	DNAJA2	"\Homo sapiens DnaJ (Hsp40) homolog, subfamily A, member 2 (DNAJA2), mRNA.\"""""	10294	 	DNAJA2	-0.272250163	0.038318275	-2.189795317	0.031631092	0.031631092	-3.786827191	-1.207689987
46525	7560047	CIRBP	NM_001280.1	1153	NP_001271.1	ILMN_1674661	7560047	S	AACGGACTGTGAATCCGCTCTTTGTCGGAAGCTGAGCAAGCTGTGGCTTT	"\Homo sapiens cold inducible RNA binding protein (CIRBP), mRNA.\"""""	CIRP	ILMN_1674661	CIRBP	"\Homo sapiens cold inducible RNA binding protein (CIRBP), mRNA.\"""""	1153	 	CIRBP	0.272179784	-0.019742632	2.638068403	0.010122857	0.010122857	-2.836027894	1.207631073
40621	6480092	FAM65A	NM_024519.2	79567	NP_078795.2	ILMN_1680037	6480092	S	GGCTTGGCCACCCTGCCGCTGCCCAGCCACATCCCTTGGTTTTGTATTTT	"\Homo sapiens family with sequence similarity 65, member A (FAM65A), mRNA.\"""""	FLJ13725; KIAA1930	ILMN_1680037	FAM65A	"\Homo sapiens family with sequence similarity 65, member A (FAM65A), mRNA.\"""""	79567	 	FAM65A	-0.272030058	0.025457995	-3.063529619	0.003032601	0.003032601	-1.801450001	-1.207505749
2333	360424	SDHA	NM_004168.1	6389	NP_004159.1	ILMN_1744210	360424	S	GCCAACCGCCTCGGGGCAAACTCGCTCTTGGACCTGGTTGTCTTTGGTCG	"\Homo sapiens succinate dehydrogenase complex, subunit A, flavoprotein (Fp) (SDHA), nuclear gene encoding mitochondrial protein, mRNA.\"""""	SDHF; SDH2; FP	ILMN_1744210	SDHA	"\Homo sapiens succinate dehydrogenase complex, subunit A, flavoprotein (Fp) (SDHA), nuclear gene encoding mitochondrial protein, mRNA.\"""""	6389	D	SDHA	-0.271886606	0.019471004	-2.557785974	0.012540716	0.012540716	-3.017202006	-1.207385689
13348	2100437	GMEB2	NM_012384.2	26205	NP_036516.1	ILMN_1683204	2100437	S	TGGATTTTGCAGAGGGTGAGAACTTCTCTGTGCCTGCTCAGAGGCGCCCT	"\Homo sapiens glucocorticoid modulatory element binding protein 2 (GMEB2), mRNA.\"""""	P79PIF; KIAA1269; PIF79	ILMN_1683204	GMEB2	"\Homo sapiens glucocorticoid modulatory element binding protein 2 (GMEB2), mRNA.\"""""	26205	 	GMEB2	0.271811968	-0.015201717	2.663603491	0.009447659	0.009447659	-2.777439168	1.207323226
1527	160091	LOC399804	XR_037881.1	399804		ILMN_3284119	160091	M	GCTTTTATGGTTGAAGTGTGGTTCAGGGCCAGTGCATATTAGTGGACAGC	"\PREDICTED: Homo sapiens misc_RNA (LOC399804), miscRNA.\"""""		ILMN_3284119	LOC399804	"\PREDICTED: Homo sapiens misc_RNA (LOC399804), miscRNA.\"""""	399804	 		0.271718561	0.100885183	2.076196672	0.041283345	0.041283345	-4.003474735	1.207245061
41099	6520497	C16orf63	NM_144600.2	123811	NP_653201.1	ILMN_1790650	6520497	S	CTCCCGGGGGACTTGGTTTTCGTCCAAGGATGTTGGCAGTGGACACTTAG	"\Homo sapiens chromosome 16 open reading frame 63 (C16orf63), mRNA.\"""""	FLJ31153; DKFZp686N1651	ILMN_1790650	C16ORF63	"\Homo sapiens chromosome 16 open reading frame 63 (C16orf63), mRNA.\"""""	123811	 	FOPNL	0.271409427	0.018473167	3.718037583	0.000383585	0.000383585	0.012192826	1.206986406
44208	7040286	ACSL5	NM_016234.3	51703	NP_057318.2	ILMN_1705247	7040286	A	CCAACTGATCTCCCCCACCCTTGGATTAGAGTTCCTGCTCTACCTTACCC	"\Homo sapiens acyl-CoA synthetase long-chain family member 5 (ACSL5), transcript variant 1, mRNA.\"""""	ACS2; FACL5; ACS5	ILMN_1705247	ACSL5	"\Homo sapiens acyl-CoA synthetase long-chain family member 5 (ACSL5), transcript variant 1, mRNA.\"""""	51703	D	ACSL5	0.27137502	-0.008587407	2.77421332	0.006971148	0.006971148	-2.518367831	1.20695762
35673	5820050	DCTN2	NM_006400.3	10540	NP_006391.1	ILMN_1662232	5820050	S	GGCCCAGCCACATGCCAACTCATGTCCAATACTGCTTTGCCTGGTGTGGG	"\Homo sapiens dynactin 2 (p50) (DCTN2), mRNA.\"""""	DCTN50; RBP50; DYNAMITIN	ILMN_1662232	DCTN2	"\Homo sapiens dynactin 2 (p50) (DCTN2), mRNA.\"""""	10540	 	DCTN2	0.27079305	0.025515181	3.742631725	0.000353275	0.000353275	0.08507661	1.206470843
957	110064	RNASEL	NM_021133.2	6041	NP_066956.1	ILMN_2210601	110064	S	GGTGCTAAGTCTGATGTTCTTTCCATGAATCATTGTGGTGGTTGAGATGG	"\Homo sapiens ribonuclease L (2',5'-oligoisoadenylate synthetase-dependent) (RNASEL), mRNA.\"""""	DKFZp781D08126; MGC133329; RNS4; PRCA1; MGC104972	ILMN_2210601	RNASEL	"\Homo sapiens ribonuclease L (2',5'-oligoisoadenylate synthetase-dependent) (RNASEL), mRNA.\"""""	6041	D	RNASEL	0.270765818	-0.013250881	3.136809923	0.002435879	0.002435879	-1.611185086	1.20644807
39761	6370341	SPOP	NM_001007230.1	8405	NP_001007231.1	ILMN_2397024	6370341	A	TGGCCTGGCTGAGTTTGATACTGTGGGGATTCAGTTTAGGCGCTGGCCCG	"\Homo sapiens speckle-type POZ protein (SPOP), transcript variant 5, mRNA.\"""""	TEF2	ILMN_2397024	SPOP	"\Homo sapiens speckle-type POZ protein (SPOP), transcript variant 5, mRNA.\"""""	8405	D	SPOP	0.270742311	-0.004453958	3.35957045	0.001226939	0.001226939	-1.012337662	1.206428413
570	60022	C3orf39	NM_032806.4	84892	NP_116195.2	ILMN_1792415	60022	S	AAGGGACCTGACTTCCCCTTCTCCCATCCTGAACATTTGTACCCCTGGAG	"\Homo sapiens chromosome 3 open reading frame 39 (C3orf39), mRNA.\"""""	AGO61; FLJ14566	ILMN_1792415	C3ORF39	"\Homo sapiens chromosome 3 open reading frame 39 (C3orf39), mRNA.\"""""	84892	 	C3orf39	0.270515245	-0.018428509	2.84075103	0.005783842	0.005783842	-2.358450458	1.206238548
12691	2030088	PILRA	NM_178273.1	29992	NP_840057.1	ILMN_1729915	2030088	A	CATCGTCTATGCTTCCCTTGCCCTCTCCAGCTCCACCTCACCCAGAGCAC	"\Homo sapiens paired immunoglobin-like type 2 receptor alpha (PILRA), transcript variant 3, mRNA.\"""""	FDF03	ILMN_1729915	PILRA	"\Homo sapiens paired immunoglobin-like type 2 receptor alpha (PILRA), transcript variant 3, mRNA.\"""""	29992	D	PILRA	-0.270037855	0.052471022	-2.44463505	0.016834709	0.016834709	-3.264622208	-1.205839468
24874	4040097	KLF6	NM_001300.4	1316	NP_001291.3	ILMN_1735014	4040097	I	CCCTTCCGAGCGGCGCCTAAGCCTTTGCCGTGAGCATGCACACTGAGAAT	"\Homo sapiens Kruppel-like factor 6 (KLF6), transcript variant 2, mRNA.\"""""	GBF; ZF9; ST12; CPBP; BCD1; PAC1; DKFZp686N0199; COPEB	ILMN_1735014	KLF6	"\Homo sapiens Kruppel-like factor 6 (KLF6), transcript variant 2, mRNA.\"""""	1316	D	KLF6	0.269862074	0.016540584	2.111001781	0.03808603	0.03808603	-3.938175799	1.205692554
21278	3400088	CXXC1	NM_014593.2	30827	NP_055408.1	ILMN_1691276	3400088	S	TGGGGCTGCGGAGTCCACTCATCCTTGCCTCCTCTCCCTGGGTTTTGTTA	"\Homo sapiens CXXC finger 1 (PHD domain) (CXXC1), mRNA.\"""""	SPP1; HsT2645; 5830420C16Rik; hCGBP; CGBP; 2410002I16Rik; PHF18; PCCX1; CFP1	ILMN_1691276	CXXC1	"\Homo sapiens CXXC finger 1 (PHD domain) (CXXC1), mRNA.\"""""	30827	 	CXXC1	-0.269645199	0.042779731	-2.88153614	0.005151107	0.005151107	-2.258940494	-1.205511321
23422	3840215	FAM102A	NM_001035254.1	399665	NP_001030331.1	ILMN_2401779	3840215	A	ACATTGTTAGGGGAACTCAGGCTAGTGTCAGCGTCTTGGTTTGGGGAGAA	"\Homo sapiens family with sequence similarity 102, member A (FAM102A), transcript variant 1, mRNA.\"""""	MGC50853; C9orf132; EEIG1; bA203J24.7	ILMN_2401779	FAM102A	"\Homo sapiens family with sequence similarity 102, member A (FAM102A), transcript variant 1, mRNA.\"""""	399665	D	FAM102A	-0.269515086	-0.027118846	-2.782091634	0.006819747	0.006819747	-2.49959121	-1.205402604
25251	4060086	ProbeID: 4060086	XR_037039.1	100134393		ILMN_3236680	4060086	S	GGTGTCTAGCTTGTAAAGTTCTGGCTGTAGTTATGACCTTGGCTTCCCTG	"\PREDICTED: Homo sapiens misc_RNA (LOC100134393), miscRNA.\"""""		ILMN_3236680	LOC100134393	"\PREDICTED: Homo sapiens misc_RNA (LOC100134393), miscRNA.\"""""	100134393	 		-0.269259551	0.015600978	-3.098133292	0.002735629	0.002735629	-1.712030256	-1.205189117
19507	3130520	ProbeID: 3130520	XM_001732865.1	647597	XP_001732917.1	ILMN_3208881	3130520	A	TTTTTTGCATACAAGCCGAACGTTTGTGCTTCCCGTGCATGCAGTCAAAG	"\PREDICTED: Homo sapiens hypothetical LOC647597 (LOC647597), mRNA.\"""""		ILMN_3208881	LOC647597	"\PREDICTED: Homo sapiens hypothetical LOC647597 (LOC647597), mRNA.\"""""	647597	 		-0.269156229	-0.046117758	-4.330236853	4.52E-05	4.52E-05	1.915585783	-1.205102808
32421	5220672	FAM160B1	NM_020940.2	57700	NP_065991.2	ILMN_1752927	5220672	S	CTGGGCCCTGTAAAATAGTGTTACTGTAATACTCTGTTTTGCCTCCTGCC	"\Homo sapiens KIAA1600 (KIAA1600), mRNA.\"""""	RP11-106M7.3; bA106M7.3; DKFZp686D10123	ILMN_1752927	KIAA1600	"\Homo sapiens KIAA1600 (KIAA1600), mRNA.\"""""	57700	D	FAM160B1	0.268840632	-0.077168928	2.202595201	0.030678247	0.030678247	-3.761783073	1.204839214
2012	270487	SH2D3C	NM_170600.1	10044	NP_733745.1	ILMN_1775734	270487	I	AGGGTCCTGCGTGGACTCTGGGTTCCATCCCACCTGCTACATGCTCACCA	"\Homo sapiens SH2 domain containing 3C (SH2D3C), transcript variant 2, mRNA.\"""""	NSP3; PRO34088; CHAT; FLJ39664	ILMN_1775734	SH2D3C	"\Homo sapiens SH2 domain containing 3C (SH2D3C), transcript variant 2, mRNA.\"""""	10044	D	SH2D3C	-0.268675779	0.026698274	-2.766228738	0.007127728	0.007127728	-2.537354113	-1.204701549
24834	4010692	ProbeID: 4010692				ILMN_1821887	4010692	S	GCCAAGGAGGCAAACCTAGGGTGATGTCATTGTTCGAAGCTGTCACCGCC	"\AGENCOURT_8585572 NIH_MGC_113 Homo sapiens cDNA clone IMAGE:6302814 5, mRNA sequence\"""""		ILMN_1821887		"\AGENCOURT_8585572 NIH_MGC_113 Homo sapiens cDNA clone IMAGE:6302814 5, mRNA sequence\"""""	-999	 		-0.268482577	-0.002698265	-3.528673416	0.000715209	0.000715209	-0.538028153	-1.204540229
24430	3940520	NT5C3	NM_001002010.1	51251	NP_001002010.1	ILMN_2352121	3940520	A	CTCCAAGAAGACCTCTCTCCTGTGGGTGCAATTGAACTGTTCATCCGTTC	"\Homo sapiens 5'-nucleotidase, cytosolic III (NT5C3), transcript variant 1, mRNA.\"""""	MGC27337; UMPH1; MGC87828; UMPH; MGC87109; PN-I; PSN1; cN-III; P5'N-1	ILMN_2352121	NT5C3	"\Homo sapiens 5'-nucleotidase, cytosolic III (NT5C3), transcript variant 1, mRNA.\"""""	51251	D	NT5C3	-0.268361908	-0.038789934	-2.063862141	0.042470817	0.042470817	-4.026385457	-1.204439483
35968	5860546	ZNF22	NM_006963.3	7570	NP_008894.2	ILMN_2117904	5860546	S	TCACTTCCATGAGAATGGTGCCAAGTGTCAGACTCTAATGAGCCCTCAGC	"\Homo sapiens zinc finger protein 22 (KOX 15) (ZNF22), mRNA.\"""""	HKR-T1; Zfp422; KOX15; ZNF422	ILMN_2117904	ZNF22	"\Homo sapiens zinc finger protein 22 (KOX 15) (ZNF22), mRNA.\"""""	7570	D	ZNF22	0.26832407	-0.006866707	2.249495429	0.027398428	0.027398428	-3.668934525	1.204407895
43929	6980736	GPN3	NM_016301.2	51184	NP_057385.2	ILMN_3239426	6980736	S	GGCAGCCCTGAGTGCCATGATCTCTCTAGAAATTCCGCAAGTCAACATCA	"\Homo sapiens GPN-loop GTPase 3 (GPN3), mRNA.\"""""	MGC32810; MGC14560	ILMN_3239426	GPN3	"\Homo sapiens GPN-loop GTPase 3 (GPN3), mRNA.\"""""	51184	D	GPN3	-0.268289742	0.047041668	-3.537822802	0.000694311	0.000694311	-0.511898711	-1.204379237
10027	1510468	GRPEL1	NM_025196.2	80273	NP_079472.1	ILMN_1670817	1510468	S	CAGTCAACAGCGGCTGAAACTGACCACTGAGAAATGGGTGTGGGCACTGA	"\Homo sapiens GrpE-like 1, mitochondrial (E. coli) (GRPEL1), nuclear gene encoding mitochondrial protein, mRNA.\"""""	HMGE; FLJ25609	ILMN_1670817	GRPEL1	"\Homo sapiens GrpE-like 1, mitochondrial (E. coli) (GRPEL1), nuclear gene encoding mitochondrial protein, mRNA.\"""""	80273	 	GRPEL1	-0.268075889	0.062908285	-2.38605726	0.01953939	0.01953939	-3.389001701	-1.204200723
44826	7150661	HK2	NM_000189.4	3099	NP_000180.2	ILMN_1723486	7150661	S	GAGCACAGAGGGGCTAGGGGCTGGTCCTTCTCGTTTGCTCTAGTCTTGCT	"\Homo sapiens hexokinase 2 (HK2), mRNA.\"""""	HKII; HXK2; DKFZp686M1669	ILMN_1723486	HK2	"\Homo sapiens hexokinase 2 (HK2), mRNA.\"""""	3099	D	HK2	-0.267782833	0.00888681	-3.4564945	0.000902261	0.000902261	-0.742497714	-1.203956137
46320	7510719	TRAF3IP2	NM_147686.1	10758	NP_679211.1	ILMN_1701514	7510719	A	GTTCCTCCTGACAGTTTGATGTGTCCATTCTGGGCCTCTCAGTGCTTAGC	"\Homo sapiens TRAF3 interacting protein 2 (TRAF3IP2), transcript variant 2, mRNA.\"""""	C6orf6; CIKS; C6orf5; MGC3581; C6orf4; DKFZP586G0522; ACT1	ILMN_1701514	TRAF3IP2	"\Homo sapiens TRAF3 interacting protein 2 (TRAF3IP2), transcript variant 2, mRNA.\"""""	10758	D	TRAF3IP2	0.267733852	-0.038636944	3.911801475	0.000198871	0.000198871	0.594912373	1.203915263
40573	6450703	FAF2	NM_014613.2	23197	NP_055428.1	ILMN_1670472	6450703	S	TCCATCCACAAAGGATGCAGTGCCCCAACTTGTACTGCGCCTGAATAGTC	"\Homo sapiens Fas associated factor family member 2 (FAF2), mRNA.\"""""	ETEA; KIAA0887	ILMN_1670472	FAF2	"\Homo sapiens Fas associated factor family member 2 (FAF2), mRNA.\"""""	23197	 	FAF2	0.26758535	0.00851739	3.692150873	0.000418157	0.000418157	-0.064174197	1.203791346
10161	1570255	DEF6	NM_022047.2	50619	NP_071330.2	ILMN_2145280	1570255	S	CTGGGCTAGGAAAGAGAGAACAAGCAAGCCGGGGCTACCTGCCCCCAGGT	"\Homo sapiens differentially expressed in FDCP 6 homolog (mouse) (DEF6), mRNA.\"""""	IBP	ILMN_2145280	DEF6	"\Homo sapiens differentially expressed in FDCP 6 homolog (mouse) (DEF6), mRNA.\"""""	50619	 	DEF6	-0.266644681	-0.013020314	-2.165161066	0.033537963	0.033537963	-3.834667416	-1.203006703
36305	5890386	ProbeID: 5890386	XM_936233.1	642103	XP_941326.1	ILMN_1712999	5890386	S	GGAGTGGGCAGTGTCCCCGTTACCAGTGTCAGCATCTCTGTGAGTGGCAT	"\PREDICTED: Homo sapiens similar to Maltase-glucoamylase, intestinal (LOC642103), mRNA.\"""""		ILMN_1712999	LOC642103	"\PREDICTED: Homo sapiens similar to Maltase-glucoamylase, intestinal (LOC642103), mRNA.\"""""	642103	 		-0.266625349	-0.01604807	-2.795352172	0.006571702	0.006571702	-2.467890679	-1.202990583
2289	360192	INSIG1	NM_198336.1	3638	NP_938150.1	ILMN_1793474	360192	A	CCACCAGTCAGCAGAATGGAAGCTTAGAGGAACTTGCCTGTGAGCGCTGG	"\Homo sapiens insulin induced gene 1 (INSIG1), transcript variant 2, mRNA.\"""""	MGC1405; CL-6	ILMN_1793474	INSIG1	"\Homo sapiens insulin induced gene 1 (INSIG1), transcript variant 2, mRNA.\"""""	3638	D	INSIG1	-0.266207503	0.032007401	-2.781060945	0.006839381	0.006839381	-2.50205011	-1.202642213
23408	3840167	TMEM14C	NM_016462.2	51522	NP_057546.1	ILMN_2175131	3840167	S	GGTGTCAGCTTTCAGGGCTCTGAAACCCTATTCCCTGCTCTGAGGAACAG	"\Homo sapiens transmembrane protein 14C (TMEM14C), mRNA.\"""""	NET26; HSPC194; MSTP073; bA421M1.6; C6orf53	ILMN_2175131	TMEM14C	"\Homo sapiens transmembrane protein 14C (TMEM14C), mRNA.\"""""	51522	D	TMEM14C	0.266039133	0.032976173	2.2717051	0.025955889	0.025955889	-3.624374717	1.202501867
19893	3170561	CDC16	NM_001078645.1	8881	NP_001072113.1	ILMN_2339796	3170561	A	TAGGAACAGAGACCCGCCTTAAGAGACTGGATCGCACACCTTTGCAACAG	"\Homo sapiens cell division cycle 16 homolog (S. cerevisiae) (CDC16), transcript variant 2, mRNA.\"""""	APC6	ILMN_2339796	CDC16	"\Homo sapiens cell division cycle 16 homolog (S. cerevisiae) (CDC16), transcript variant 2, mRNA.\"""""	8881	D	CDC16	0.265993168	0.027778162	3.178626587	0.002146448	0.002146448	-1.501093974	1.202463554
44869	7160059	ATP6V0B	NM_004047.3	533	NP_004038.1	ILMN_1721391	7160059	S	GGCCCTCCCTGCACTCCCCTCTTGCTGCGTGTTGATTTGGAGGCACTGCA	"\Homo sapiens ATPase, H+ transporting, lysosomal 21kDa, V0 subunit b (ATP6V0B), transcript variant 1, mRNA.\"""""	HATPL; ATP6F; VMA16	ILMN_1721391	ATP6V0B	"\Homo sapiens ATPase, H+ transporting, lysosomal 21kDa, V0 subunit b (ATP6V0B), transcript variant 1, mRNA.\"""""	533	D	ATP6V0B	-0.265504055	0.064619793	-2.670752156	0.009266116	0.009266116	-2.760954367	-1.202055956
20402	3290291	SLBP	NM_006527.2	7884	NP_006518.1	ILMN_1753353	3290291	S	CTGGCCAGGCACCAAGCATGTGTGTGCACTTGTACCTGGTGGTTTCTCTG	"\Homo sapiens stem-loop binding protein (SLBP), mRNA.\"""""	HBP	ILMN_1753353	SLBP	"\Homo sapiens stem-loop binding protein (SLBP), mRNA.\"""""	7884	D	SLBP	-0.265328762	0.005048004	-2.706660995	0.00840133	0.00840133	-2.677604763	-1.20190991
37914	6130220	SNRNP40	NM_004814.2	9410	NP_004805.2	ILMN_3247064	6130220	S	CCACTTCTGTCCCATTTCACCAGGATGACTAAGGCAAGCTCCCTGTGGCC	"\Homo sapiens small nuclear ribonucleoprotein 40kDa (U5) (SNRNP40), mRNA.\"""""	SPF38; MGC1910; PRPF8BP; 40K; PRP8BP; FLJ41108; RP11-490K7.3	ILMN_3247064	SNRNP40	"\Homo sapiens small nuclear ribonucleoprotein 40kDa (U5) (SNRNP40), mRNA.\"""""	9410	D	SNRNP40	0.264876395	0.034725024	3.56233817	0.00064113	0.00064113	-0.441654572	1.201533102
28575	4570075	ANKRD36B	XM_944061.1	57730	XP_949154.1	ILMN_1699521	4570075	I	GGCACCCAAGCGATCCTTTTGCCTGGAATCCCAAAGTGTCAGATTTACTG	"\PREDICTED: Homo sapiens KIAA1641, transcript variant 7 (KIAA1641), mRNA.\"""""		ILMN_1699521	KIAA1641	"\PREDICTED: Homo sapiens KIAA1641, transcript variant 7 (KIAA1641), mRNA.\"""""	57730	D	ANKRD36B (includes others)	0.264494728	-0.001449588	3.412218816	0.00103896	0.00103896	-0.86644283	1.201215277
1988	270398	ProbeID: 270398	XR_038808.1	642367		ILMN_3292082	270398	M	CAGAACCTTCTTGGCCTGACAGAGACCATTGGTGGGGCCAGCAAGAATCC	"\PREDICTED: Homo sapiens misc_RNA (LOC642367), miscRNA.\"""""		ILMN_3292082	LOC642367	"\PREDICTED: Homo sapiens misc_RNA (LOC642367), miscRNA.\"""""	642367	 		0.264227683	0.001733786	2.917790525	0.004642877	0.004642877	-2.1695471	1.20099295
18056	2810010	CCL3L3	NM_001001437.3	414062	NP_001001437.2	ILMN_2105573	2810010	S	CATGCGTGTGACCTCCACAGCTACCTCTTCTATGGACTGGTTATTGCCAA	"\Homo sapiens chemokine (C-C motif) ligand 3-like 3 (CCL3L3), mRNA.\"""""	SCYA3L1; LD78BETA; 464.2; SCYA3L; D17S1718; LD78; MGC12815	ILMN_2105573	CCL3L3	"\Homo sapiens chemokine (C-C motif) ligand 3-like 3 (CCL3L3), mRNA.\"""""	414062	D	CCL3L1/CCL3L3	0.26400594	0.017026379	3.664684511	0.000458076	0.000458076	-0.144808659	1.200808372
36365	5890661	GIMAP2	NM_015660.2	26157	NP_056475.1	ILMN_1689371	5890661	S	CTCAAAGAAGTTACACAGCCTTGGCTGAAGCAAACTGCCTAAAAGGAGCC	"\Homo sapiens GTPase, IMAP family member 2 (GIMAP2), mRNA.\"""""	HIMAP2; DKFZP586D0824; MGC24275; IMAP2	ILMN_1689371	GIMAP2	"\Homo sapiens GTPase, IMAP family member 2 (GIMAP2), mRNA.\"""""	26157	D	GIMAP2	0.263874906	0.02064583	2.637155823	0.010147779	0.010147779	-2.838113199	1.200699312
42332	6660152	KLHL12	NM_021633.2	59349	NP_067646.1	ILMN_2164081	6660152	S	GCACATGTCTGCCAAGGAGTGGTTTGTACTGCTGTGTTTGGTACATCTAG	"\Homo sapiens kelch-like 12 (Drosophila) (KLHL12), mRNA.\"""""	C3IP1; FLJ27152; DKIR	ILMN_2164081	KLHL12	"\Homo sapiens kelch-like 12 (Drosophila) (KLHL12), mRNA.\"""""	59349	D	KLHL12	0.263825147	0.022860133	3.02641592	0.003384268	0.003384268	-1.896502181	1.2006579
4610	670112	DUSP11	NM_003584.1	8446	NP_003575.1	ILMN_1740171	670112	S	CTCCTATCCAGCCTGTTGGGAATGGACCCAGTGATACAAACCTGTCCTGG	"\Homo sapiens dual specificity phosphatase 11 (RNA/RNP complex 1-interacting) (DUSP11), mRNA.\"""""	PIR1	ILMN_1740171	DUSP11	"\Homo sapiens dual specificity phosphatase 11 (RNA/RNP complex 1-interacting) (DUSP11), mRNA.\"""""	8446	D	DUSP11	0.263766047	0.014640482	3.08982322	0.002804367	0.002804367	-1.733574111	1.200608716
46101	7400546	PPP3CB	NM_021132.1	5532	NP_066955.1	ILMN_1802669	7400546	S	TTGGTGGCCTGCTTCCCTCATGCCCTGGAATACAACTCAGAGCTCCAGGC	"\Homo sapiens protein phosphatase 3 (formerly 2B), catalytic subunit, beta isoform (PPP3CB), mRNA.\"""""	CALNA2; CALNB	ILMN_1802669	PPP3CB	"\Homo sapiens protein phosphatase 3 (formerly 2B), catalytic subunit, beta isoform (PPP3CB), mRNA.\"""""	5532	 	PPP3CB	0.263764258	0.004842036	2.75480563	0.007357341	0.007357341	-2.564440265	1.200607227
7072	1090142	ANKRD34A	NM_001039888.2	284615	NP_001034977.1	ILMN_2119793	1090142	S	GTCTCATTTTCCCAGGGGGTGGGTCATGGGCTCTAAGCTGCTCTTCTGTC	"\Homo sapiens ankyrin repeat domain 34A (ANKRD34A), mRNA.\"""""	ANKRD34; DKFZp761F202	ILMN_2119793	ANKRD34A	"\Homo sapiens ankyrin repeat domain 34A (ANKRD34A), mRNA.\"""""	284615	 	ANKRD34A	-0.263421462	0.006693611	-3.561840455	0.00064217	0.00064217	-0.443084021	-1.200321987
6219	990523	FBXL18	NM_024963.4	80028	NP_079239.3	ILMN_3307782	990523	S	CCCGTGGCGTCTCACGGTGATGCCTGCTCCTGACATTGGTGTTCACTGTA	"\Homo sapiens F-box and leucine-rich repeat protein 18 (FBXL18), mRNA.\"""""	FLJ11467; FLJ10776; FLJ41541; FLJ38075; Fbl18; FLJ26934	ILMN_3307782	FBXL18	"\Homo sapiens F-box and leucine-rich repeat protein 18 (FBXL18), mRNA.\"""""	80028	D	FBXL18	-0.262768751	-0.046551646	-3.390995801	0.001111209	0.001111209	-0.925450111	-1.199779054
10182	1570338	ZNF615	NM_198480.2	284370	NP_940882.2	ILMN_1672135	1570338	S	CCCTCATGCTCCTTGTTTATAGTCACAACCTCTCCTCAGCCCTAACCCTT	"\Homo sapiens zinc finger protein 615 (ZNF615), mRNA.\"""""	DKFZp686O1554; FLJ39372; FLJ33710	ILMN_1672135	ZNF615	"\Homo sapiens zinc finger protein 615 (ZNF615), mRNA.\"""""	284370	 	ZNF615	0.262686657	0.003594458	4.171250545	8.02E-05	8.02E-05	1.404280465	1.199710785
12381	1990379	SLFN11	NM_152270.2	91607	NP_689483.2	ILMN_1752520	1990379	S	CTTACTCTACTGATTTCCCCCCAGACTGTGATTTTTGAACTTCCTTGCCT	"\Homo sapiens schlafen family member 11 (SLFN11), mRNA.\"""""	FLJ34922; SLFN8/9	ILMN_1752520	SLFN11	"\Homo sapiens schlafen family member 11 (SLFN11), mRNA.\"""""	91607	D	SLFN11	-0.262604813	0.00661977	-2.171931584	0.033004129	0.033004129	-3.821566088	-1.199642728
25762	4120609	DGUOK	NM_080916.1	1716	NP_550438.1	ILMN_2312897	4120609	A	CCAATACCATGAAGTTCAGGCTGTGATCTGGGCTCCCTGACTTTCTGAAG	"\Homo sapiens deoxyguanosine kinase (DGUOK), nuclear gene encoding mitochondrial protein, transcript variant 1, mRNA.\"""""	dGK	ILMN_2312897	DGUOK	"\Homo sapiens deoxyguanosine kinase (DGUOK), nuclear gene encoding mitochondrial protein, transcript variant 1, mRNA.\"""""	1716	D	DGUOK	0.262271519	-0.001501346	2.893340945	0.004980248	0.004980248	-2.22992957	1.199365617
8932	1410603	RAB3IP	NM_001024647.2	117177	NP_001019818.1	ILMN_2291619	1410603	I	CGAGATTCCGTGGGCGTAGGACCCTCTGAGCCAGGTGTGGGATATAGTCT	"\Homo sapiens RAB3A interacting protein (rabin3) (RAB3IP), transcript variant A, mRNA.\"""""	MGC71495; RABIN3; FLJ22548; FLJ14660	ILMN_2291619	RAB3IP	"\Homo sapiens RAB3A interacting protein (rabin3) (RAB3IP), transcript variant A, mRNA.\"""""	117177	D	RAB3IP	0.261990076	0.062082513	2.681475658	0.008999738	0.008999738	-2.736158451	1.199131666
5944	940168	GTPBP8	NM_014170.2	29083	NP_054889.2	ILMN_2286514	940168	I	GGCTTTATTTTCACTGGCCCCTGAGGTTGAAGTCAGAGTCTCCAAAAAAC	"\Homo sapiens GTP-binding protein 8 (putative) (GTPBP8), transcript variant 1, mRNA.\"""""	HSPC135	ILMN_2286514	GTPBP8	"\Homo sapiens GTP-binding protein 8 (putative) (GTPBP8), transcript variant 1, mRNA.\"""""	29083	D	GTPBP8	0.261893719	0.015998978	3.778223365	0.000313428	0.000313428	0.191115075	1.199051578
37851	6110739	RDH14	NM_020905.1	57665	NP_065956.1	ILMN_2222984	6110739	S	CAATGTTTGGTGTTTGTGTGGAAATTATCTGCCTGGTGTGTGCACACAAG	"\Homo sapiens retinol dehydrogenase 14 (all-trans/9-cis/11-cis) (RDH14), mRNA.\"""""	PAN2	ILMN_2222984	RDH14	"\Homo sapiens retinol dehydrogenase 14 (all-trans/9-cis/11-cis) (RDH14), mRNA.\"""""	57665	D	RDH14	0.261885897	-0.020137634	2.021961257	0.046727269	0.046727269	-4.103308655	1.199045077
40240	6420017	SIN3A	NM_015477.1	25942	NP_056292.1	ILMN_1805996	6420017	S	CCTTGCTGCCTACCCTTTTCTCTCCTCTGGTTCTCAACCTCAACGAGTTC	"\Homo sapiens SIN3 homolog A, transcription regulator (yeast) (SIN3A), mRNA.\"""""	FLJ90319; KIAA0700; DKFZP434K2235	ILMN_1805996	SIN3A	"\Homo sapiens SIN3 homolog A, transcription regulator (yeast) (SIN3A), mRNA.\"""""	25942	 	SIN3A	-0.261813487	-0.020530345	-2.743154639	0.007598488	0.007598488	-2.591973782	-1.198984897
24067	3890553	TOP3A	NM_004618.3	7156	NP_004609.1	ILMN_2072973	3890553	S	GGTTGCAGTTAGCTGAGATTGCGCCACTGGACGACAGAGCGAGACTCAGT	"\Homo sapiens topoisomerase (DNA) III alpha (TOP3A), mRNA.\"""""	TOP3	ILMN_2072973	TOP3A	"\Homo sapiens topoisomerase (DNA) III alpha (TOP3A), mRNA.\"""""	7156	D	TOP3A	-0.261554577	0.011750626	-2.075854145	0.04131593	0.04131593	-4.004112591	-1.198769744
22617	3710039	MRPL54	NM_172251.1	116541	NP_758455.1	ILMN_1658486	3710039	S	GGAAGGGCAGGATGTACCCCTGAAACCGGATGCTGAGTACCCTGAATGGC	"\Homo sapiens mitochondrial ribosomal protein L54 (MRPL54), nuclear gene encoding mitochondrial protein, mRNA.\"""""		ILMN_1658486	MRPL54	"\Homo sapiens mitochondrial ribosomal protein L54 (MRPL54), nuclear gene encoding mitochondrial protein, mRNA.\"""""	116541	 	MRPL54	0.261480002	-0.030769154	2.60423209	0.011085025	0.011085025	-2.91294942	1.19870778
36181	5870685	IL6R	NM_000565.2	3570	NP_000556.1	ILMN_1754753	5870685	A	GACCCTATTGCTGCTTGAGGCAACTCATCTTAGGTTGGCAAAAAGGCAGG	"\Homo sapiens interleukin 6 receptor (IL6R), transcript variant 1, mRNA.\"""""	MGC104991; IL-6R-alpha; IL6RA; CD126; IL-6R-1	ILMN_1754753	IL6R	"\Homo sapiens interleukin 6 receptor (IL6R), transcript variant 1, mRNA.\"""""	3570	D	IL6R	-0.261455567	0.01930545	-2.040343207	0.044816841	0.044816841	-4.069734991	-1.198687477
45354	7210484	C6orf108	NM_199184.1	10591	NP_954653.1	ILMN_2380588	7210484	A	GGAGCAGCAGATGGCTCTCGGTTCCAGGTGTGGGACTATGAGGAGGGAGA	"\Homo sapiens chromosome 6 open reading frame 108 (C6orf108), transcript variant 2, mRNA.\"""""	RCL; RP3-330M21.3; dJ330M21.3	ILMN_2380588	C6ORF108	"\Homo sapiens chromosome 6 open reading frame 108 (C6orf108), transcript variant 2, mRNA.\"""""	10591	D	C6orf108	0.261447708	-0.067163846	2.357356082	0.021000874	0.021000874	-3.449007238	1.198680947
27308	4260722	TPRG1L	NM_182752.3	127262	NP_877429.2	ILMN_1727479	4260722	S	TGCAGGGCTGCCTCAGAAGCTGGCTGGGGACTCTAGCCTCTGTGTTCATA	"\Homo sapiens tumor protein p63 regulated 1-like (TPRG1L), mRNA.\"""""	RP11-46F15.3; FLJ21811	ILMN_1727479	TPRG1L	"\Homo sapiens tumor protein p63 regulated 1-like (TPRG1L), mRNA.\"""""	127262	 	TPRG1L	-0.261276089	0.037451413	-3.31748095	0.001399798	0.001399798	-1.127793755	-1.198538364
19676	3140438	GRAMD1A	NM_020895.2	57655	NP_065946.2	ILMN_1737157	3140438	S	GGGGCGCCTCCTGGGGTGCACGATTCCCTCAGCTCTGGGTTTAATGTATT	"\Homo sapiens GRAM domain containing 1A (GRAMD1A), mRNA.\"""""	FLJ90346; FLJ22411; KIAA1533	ILMN_1737157	GRAMD1A	"\Homo sapiens GRAM domain containing 1A (GRAMD1A), mRNA.\"""""	57655	 	GRAMD1A	-0.261247909	0.029388964	-2.408529223	0.018459085	0.018459085	-3.341588718	-1.198514953
35004	5690358	TMEM5	NM_014254.1	10329	NP_055069.1	ILMN_1689704	5690358	S	GAGGCTTGCTCCTATGGCTCCATTCCTGTGGTGGAAGACGTGATGACAGC	"\Homo sapiens transmembrane protein 5 (TMEM5), mRNA.\"""""	HP10481	ILMN_1689704	TMEM5	"\Homo sapiens transmembrane protein 5 (TMEM5), mRNA.\"""""	10329	 	TMEM5	0.260665278	-0.005105985	3.6534073	0.000475494	0.000475494	-0.177797917	1.198031032
34128	5490673	AP1S1	NM_057089.2	1174	NP_476430.1	ILMN_1712806	5490673	I	CCTTGGCTGCAGTGGGGCCTTTATCCAGTGCCAGGGAGGAACAACATAGT	"\Homo sapiens adaptor-related protein complex 1, sigma 1 subunit (AP1S1), transcript variant 2, mRNA.\"""""	SIGMA1A; CLAPS1; AP19	ILMN_1712806	AP1S1	"\Homo sapiens adaptor-related protein complex 1, sigma 1 subunit (AP1S1), transcript variant 2, mRNA.\"""""	1174	D	AP1S1	0.260173096	0.012944469	3.016882948	0.003480521	0.003480521	-1.920773519	1.197622388
13798	2140768	SIPA1	NM_153253.28	6494	NP_694985.28	ILMN_2415536	2140768	A	CTTGGAGTCCATGCTCAGGAAGCTGCAGGAGGACCTGCAGAAGGAGAAGG	"\Homo sapiens signal-induced proliferation-associated gene 1 (SIPA1), transcript variant 1, mRNA.\"""""	MGC102688; SPA1; MGC17037	ILMN_2415536	SIPA1	"\Homo sapiens signal-induced proliferation-associated gene 1 (SIPA1), transcript variant 1, mRNA.\"""""	6494	D	SIPA1	-0.260053023	-0.029844628	-2.078246271	0.041088831	0.041088831	-3.999656008	-1.197522716
5447	830445	MLL	NM_024891.1	79951	NP_079167.1	ILMN_1679003	830445	S	AACCCGCCTTCTGACAGAGCAAGGAGGACATGATGGGGGCGTGTTCCTTG	"\Homo sapiens hypothetical protein FLJ11783 (FLJ11783), mRNA.\"""""		ILMN_1679003	FLJ11783	"\Homo sapiens hypothetical protein FLJ11783 (FLJ11783), mRNA.\"""""	79951	D	MLL	-0.260026648	-0.000715723	-2.86811984	0.005351839	0.005351839	-2.291798168	-1.197500824
22028	3460066	LAMTOR2	NM_014017.2	28956	NP_054736.1	ILMN_3236928	3460066	S	CTCACCCAAGTGGCGGCATCTTAACGGCATTGGTGGAAGCTGGGGTCAGA	"\Homo sapiens roadblock domain containing 3 (ROBLD3), mRNA.\"""""		ILMN_3236928	ROBLD3	"\Homo sapiens roadblock domain containing 3 (ROBLD3), mRNA.\"""""	28956	D	LAMTOR2	0.260004539	0.055891709	3.39291368	0.00110449	0.00110449	-0.920128581	1.197482472
26556	4210762	MRPL46	NM_022163.2	26589	NP_071446.2	ILMN_1722838	4210762	S	CATTCAAGTTCCCCCAGGCAATGCGGACAGAGAGTAACCTCGGAGCCAAG	"\Homo sapiens mitochondrial ribosomal protein L46 (MRPL46), nuclear gene encoding mitochondrial protein, mRNA.\"""""	LIECG2; C15orf4; MGC22762; P2ECSL	ILMN_1722838	MRPL46	"\Homo sapiens mitochondrial ribosomal protein L46 (MRPL46), nuclear gene encoding mitochondrial protein, mRNA.\"""""	26589	 	MRPL46	0.259790427	0.06707261	2.932419216	0.004451243	0.004451243	-2.133228684	1.197304766
42714	6770176	ARF4	NM_001660.2	378	NP_001651.1	ILMN_1719518	6770176	A	CCCCTACATTGACTCCTGGCCTACATCAGCCAAACTTAACCTTGGTGGGG	"\Homo sapiens ADP-ribosylation factor 4 (ARF4), mRNA.\"""""	ARF2	ILMN_1719518	ARF4	"\Homo sapiens ADP-ribosylation factor 4 (ARF4), mRNA.\"""""	378	D	ARF4	-0.259556166	0.061604264	-2.20711861	0.030347579	0.030347579	-3.752902199	-1.197110366
25712	4120411	ARHGEF2	NM_004723.2	9181	NP_004714.2	ILMN_1703477	4120411	S	TGGGGGATTTTTCAGTGGAACCCTTGCCCCCAAATGTCGACCAGCCCCCA	"\Homo sapiens rho/rac guanine nucleotide exchange factor (GEF) 2 (ARHGEF2), mRNA.\"""""	P40; GEF; LFP40; DKFZp547L106; GEF-H1; DKFZp547P1516; GEFH1; KIAA0651	ILMN_1703477	ARHGEF2	"\Homo sapiens rho/rac guanine nucleotide exchange factor (GEF) 2 (ARHGEF2), mRNA.\"""""	9181	 	ARHGEF2	-0.259426242	0.01116277	-2.38976183	0.019357508	0.019357508	-3.381211522	-1.197002564
32774	5270468	EMR3	NM_032571.3	84658	NP_115960.2	ILMN_1755873	5270468	A	GGTCCTGACTCAAAACCCAGTGAGGGGGATGTTTTTCCAGGACAAGTGAA	"\Homo sapiens egf-like module containing, mucin-like, hormone receptor-like 3 (EMR3), mRNA.\"""""		ILMN_1755873	EMR3	"\Homo sapiens egf-like module containing, mucin-like, hormone receptor-like 3 (EMR3), mRNA.\"""""	84658	D	EMR3	-0.259266183	0.034040437	-2.402364856	0.018749991	0.018749991	-3.354632299	-1.19686977
5432	830379	MRPS11	NM_176805.1	64963	NP_789775.1	ILMN_1722905	830379	A	AAGGGAGAGTTTTGCCTCCTTACACAGTGGCCTTTGCTTGCACCTCCAGC	"\Homo sapiens mitochondrial ribosomal protein S11 (MRPS11), nuclear gene encoding mitochondrial protein, transcript variant 2, mRNA.\"""""	HCC-2; FLJ22512; FLJ23406	ILMN_1722905	MRPS11	"\Homo sapiens mitochondrial ribosomal protein S11 (MRPS11), nuclear gene encoding mitochondrial protein, transcript variant 2, mRNA.\"""""	64963	D	MRPS11	0.258936056	0.029042275	2.839791408	0.005799556	0.005799556	-2.360778267	1.196595926
24469	3940692	SBF1	NM_002972.1	6305	NP_002963.1	ILMN_1703246	3940692	S	CCTAACTTATTTTGGCGTCACAGCTGAGCACCGTGCCGGGAGGTGGCCAA	"\Homo sapiens SET binding factor 1 (SBF1), transcript variant 1, mRNA.\"""""	DKFZp761D0422; MTMR5; MGC99700	ILMN_1703246	SBF1	"\Homo sapiens SET binding factor 1 (SBF1), transcript variant 1, mRNA.\"""""	6305	 	SBF1	-0.258819639	-0.019968653	-2.357875704	0.020973574	0.020973574	-3.447926371	-1.196499371
27219	4260377	HAX1	NM_006118.3	10456	NP_006109.2	ILMN_1750658	4260377	A	TGGTGGACAGTGAGGGCCGGACAGAGACTACAGTAACCCGACACGAAGCA	"\Homo sapiens HCLS1 associated protein X-1 (HAX1), transcript variant 1, mRNA.\"""""	HCLSBP1; SCN3; HS1BP1	ILMN_1750658	HAX1	"\Homo sapiens HCLS1 associated protein X-1 (HAX1), transcript variant 1, mRNA.\"""""	10456	D	HAX1	0.258785681	0.006343864	2.634923053	0.010208989	0.010208989	-2.843212729	1.196471209
1896	270039	HM13	NM_178582.1	81502	NP_848697.1	ILMN_1766269	270039	I	CCCCAGCTTGTGACTACAGAGATGTCCCAGTATGTTTCTTTCTGCCCCGT	"\Homo sapiens histocompatibility (minor) 13 (HM13), transcript variant 4, mRNA.\"""""	MSTP086; IMPAS; dJ324O17.1; H13; SPP; IMP1; PSL3; PSENL3	ILMN_1766269	HM13	"\Homo sapiens histocompatibility (minor) 13 (HM13), transcript variant 4, mRNA.\"""""	81502	D	HM13	-0.258750052	0.006370771	-4.250697887	6.03E-05	6.03E-05	1.658387937	-1.19644166
5525	840014	TPMT	NM_000367.2	7172	NP_000358.1	ILMN_1740185	840014	S	AAACACCCTGTGTCCATGGGATAGAGTCCTTTCCGCTTGCAGTTGTGCCC	"\Homo sapiens thiopurine S-methyltransferase (TPMT), mRNA.\"""""		ILMN_1740185	TPMT	"\Homo sapiens thiopurine S-methyltransferase (TPMT), mRNA.\"""""	7172	 	TPMT	-0.258737618	0.017546246	-3.397726781	0.001087797	0.001087797	-0.906764203	-1.196431349
21681	3440201	TTC5	NM_138376.1	91875	NP_612385.1	ILMN_1706455	3440201	S	CTCTCTCCTCTGTCCTCATCATGTTCCAGCTCTCTACAGGGCCACATACT	"\Homo sapiens tetratricopeptide repeat domain 5 (TTC5), mRNA.\"""""	Strap	ILMN_1706455	TTC5	"\Homo sapiens tetratricopeptide repeat domain 5 (TTC5), mRNA.\"""""	91875	 	TTC5	0.258713545	-0.00218131	3.599355904	0.000568092	0.000568092	-0.334952944	1.196411385
38825	6270301	RAB33A	NM_004794.2	9363	NP_004785.1	ILMN_1724708	6270301	S	CCAGGTGCCCTCCAACTTAGCCCTGAAATTTGCTGATGCCCACAACATGC	"\Homo sapiens RAB33A, member RAS oncogene family (RAB33A), mRNA.\"""""	RabS10; MGC1488	ILMN_1724708	RAB33A	"\Homo sapiens RAB33A, member RAS oncogene family (RAB33A), mRNA.\"""""	9363	 	RAB33A	-0.258557454	0.033298431	-3.051187634	0.003145588	0.003145588	-1.833157616	-1.196281948
24595	3990497	SNORA61	NR_002987.1	677838		ILMN_3245458	3990497	S	CTCCTGATCCCTTTCCCATCGGATCTGAACACTGGTCTTGGTGGTCGTAA	"\Homo sapiens small nucleolar RNA, H/ACA box 61 (SNORA61), small nucleolar RNA.\"""""	ACA61	ILMN_3245458	SNORA61	"\Homo sapiens small nucleolar RNA, H/ACA box 61 (SNORA61), small nucleolar RNA.\"""""	677838	 	SNORA61	-0.258336802	-0.006063182	-3.943973408	0.000177996	0.000177996	0.693510814	-1.196098998
20865	3360646	MVP	NM_005115.3	9961	NP_005106.2	ILMN_1803277	3360646	A	GTCCCTGGGCCTGAAATCAACCCTCATCACCGATGGCTCCACTCCCATCA	"\Homo sapiens major vault protein (MVP), transcript variant 2, mRNA.\"""""	LRP; VAULT1	ILMN_1803277	MVP	"\Homo sapiens major vault protein (MVP), transcript variant 2, mRNA.\"""""	9961	D	MVP	-0.258287139	-0.03652908	-2.785890395	0.006747826	0.006747826	-2.490522261	-1.196057824
33940	5420719	C2orf42	NM_017880.1	54980	NP_060350.1	ILMN_1661594	5420719	S	CACCCTGGTTAGGGCAGAATGTTAAAGACCATCTTGGCAGAGTTCCAGCC	"\Homo sapiens chromosome 2 open reading frame 42 (C2orf42), mRNA.\"""""	FLJ20558	ILMN_1661594	C2ORF42	"\Homo sapiens chromosome 2 open reading frame 42 (C2orf42), mRNA.\"""""	54980	 	C2orf42	0.258120924	0.032203699	3.304321997	0.001458379	0.001458379	-1.16367306	1.195920032
21597	3420647	FBXO8	NM_012180.2	26269	NP_036312.2	ILMN_1672843	3420647	S	GGACTTAGCAGATATGGGGGTTACATCAGTGCTGGTCATTGTAGCCTGAG	"\Homo sapiens F-box protein 8 (FBXO8), mRNA.\"""""	FBS; FBX8; DC10	ILMN_1672843	FBXO8	"\Homo sapiens F-box protein 8 (FBXO8), mRNA.\"""""	26269	 	FBXO8	0.258110529	0.020442436	3.91337793	0.000197796	0.000197796	0.599731805	1.195911416
39871	6380008	EPC1	NM_025209.2	80314	NP_079485.1	ILMN_1746276	6380008	S	ACACAGTAGCGATGGAGGTGACGTAGCTTCCTCCGAGTGGAACTGCAGCC	"\Homo sapiens enhancer of polycomb homolog 1 (Drosophila) (EPC1), mRNA.\"""""	Epl1; DKFZp781P2312	ILMN_1746276	EPC1	"\Homo sapiens enhancer of polycomb homolog 1 (Drosophila) (EPC1), mRNA.\"""""	80314	 	EPC1	0.257848046	0.041589534	4.341682796	4.34E-05	4.34E-05	1.952822994	1.195693852
24744	4010343	TYW3	NM_138467.1	127253	NP_612476.1	ILMN_1726842	4010343	S	AGGAAATTTGGGCAGGAAAGGGAACTCACAGTGTCGGAATGCCTGGAGCA	"\Homo sapiens tRNA-yW synthesizing protein 3 homolog (S. cerevisiae) (TYW3), mRNA.\"""""	C1orf171; FLJ40918	ILMN_1726842	TYW3	"\Homo sapiens tRNA-yW synthesizing protein 3 homolog (S. cerevisiae) (TYW3), mRNA.\"""""	127253	 	TYW3	0.257719973	0.000950044	3.554472791	0.000657756	0.000657756	-0.46422796	1.195587711
11741	1850047	FAM189B	NM_006589.2	10712	NP_006580.2	ILMN_1795026	1850047	A	GCCACCTCTAGCTGCATGACCTTGGGCAAGCTATGTAACCCCAATTGCCT	"\Homo sapiens family with sequence similarity 189, member B (FAM189B), transcript variant 1, mRNA.\"""""	cote 1; COTE1	ILMN_1795026	FAM189B	"\Homo sapiens family with sequence similarity 189, member B (FAM189B), transcript variant 1, mRNA.\"""""	10712	D	FAM189B	0.257699149	0.057878707	3.261053934	0.001667654	0.001667654	-1.280912168	1.195570453
46796	7570367	GPR65	NM_003608.2	8477	NP_003599.2	ILMN_2232121	7570367	S	CTAGCATGTGAGGGGACTAAGTGTTCTCAGAGTGATGTTTTAATCCAGTC	"\Homo sapiens G protein-coupled receptor 65 (GPR65), mRNA.\"""""	TDAG8; hTDAG8	ILMN_2232121	GPR65	"\Homo sapiens G protein-coupled receptor 65 (GPR65), mRNA.\"""""	8477	D	GPR65	-0.257617393	-0.011517052	-2.52038232	0.013836152	0.013836152	-3.100025212	-1.195502704
30856	4880224	LBR	NM_002296.2	3930	NP_002287.2	ILMN_1810418	4880224	I	ATCTGCCGCCGGGTTGCTGTGCGACTATTCTCCGGGAGCCGTCCGTGTCA	"\Homo sapiens lamin B receptor (LBR), transcript variant 1, mRNA.\"""""	PHA; MGC9041; LMN2R; DHCR14B	ILMN_1810418	LBR	"\Homo sapiens lamin B receptor (LBR), transcript variant 1, mRNA.\"""""	3930	D	LBR	-0.257175158	-0.031967621	-3.224777646	0.001864502	0.001864502	-1.378329085	-1.195136298
45363	7210528	TMEM205	NM_198536.1	374882	NP_940938.1	ILMN_1730734	7210528	S	CTGAGCAATGGGCTCTGTCTCGCTGGCCTTGCCCTGGAAATAAGGAGCCT	"\Homo sapiens transmembrane protein 205 (TMEM205), mRNA.\"""""	UNQ501; MGC110858	ILMN_1730734	TMEM205	"\Homo sapiens transmembrane protein 205 (TMEM205), mRNA.\"""""	374882	 	TMEM205	0.256997577	-0.001352561	2.042959733	0.044550444	0.044550444	-4.064934083	1.194989198
18730	2940435	TFRC	NM_003234.1	7037	NP_003225.1	ILMN_1674243	2940435	S	GCTCCTGGTCTTGAGATGTCTTCTCGTTAAGGAGTAGGGCCTTTTGGAGG	"\Homo sapiens transferrin receptor (p90, CD71) (TFRC), mRNA.\"""""	TFR; TFR1; CD71; TRFR	ILMN_1674243	TFRC	"\Homo sapiens transferrin receptor (p90, CD71) (TFRC), mRNA.\"""""	7037	 	TFRC	-0.256924395	0.038673569	-2.220184411	0.029409928	0.029409928	-3.727160883	-1.194928582
35741	5820333	RPUSD2	NM_152260.1	27079	NP_689473.1	ILMN_1730077	5820333	S	GGACGGGCTTCTAAAGAGACCTGCTCATACTTGCTACCTCCTTCCAGTGG	"\Homo sapiens RNA pseudouridylate synthase domain containing 2 (RPUSD2), mRNA.\"""""	C15orf19; FLJ31409; C18B11	ILMN_1730077	RPUSD2	"\Homo sapiens RNA pseudouridylate synthase domain containing 2 (RPUSD2), mRNA.\"""""	27079	 	RPUSD2	-0.256837856	0.021651266	-3.995591043	0.000148825	0.000148825	0.852769719	-1.194856908
15606	2470730	ProbeID: 2470730				ILMN_1861376	2470730	S	CATGACCAAAGTATCGCTTACTGACCATGCAGCTGTAAACCTTCTGTGCC	Homo sapiens mRNA; cDNA DKFZp564O0862 (from clone DKFZp564O0862)		ILMN_1861376		Homo sapiens mRNA; cDNA DKFZp564O0862 (from clone DKFZp564O0862)	-999	 		-0.256771497	0.002258244	-2.255080308	0.027029196	0.027029196	-3.657765094	-1.19480195
36512	5900482	HMGB2	NM_002129.2	3148	NP_002120.1	ILMN_2219712	5900482	S	TGCAGGTTGTAGCTTTTTGATGGGCTACTCATACAGTTAGATTTTACAGC	"\Homo sapiens high-mobility group box 2 (HMGB2), mRNA.\"""""	HMG2	ILMN_2219712	HMGB2	"\Homo sapiens high-mobility group box 2 (HMGB2), mRNA.\"""""	3148	D	HMGB2	-0.256495558	0.050906653	-3.245768411	0.001748095	0.001748095	-1.322058223	-1.194573446
4691	670463	AK3	NM_016282.2	50808	NP_057366.2	ILMN_1778173	670463	S	GTGGCTATTACTTTGTTCTTGGTCCTTCACAGGGCCTGCTCCATCCCACC	"\Homo sapiens adenylate kinase 3 (AK3), nuclear gene encoding mitochondrial protein, mRNA.\"""""	AKL3L1; AK6; AKL3L; AK3L1; FIX	ILMN_1778173	AK3	"\Homo sapiens adenylate kinase 3 (AK3), nuclear gene encoding mitochondrial protein, mRNA.\"""""	50808	 	AK3	0.256329945	-0.034506916	2.667400756	0.009350827	0.009350827	-2.768687175	1.194436324
11706	1820682	RNASEL	NM_021133.2	6041	NP_066956.1	ILMN_1671281	1820682	S	GCTCCTCACGGGCGATGGCTGTCTTTTCTTGACTTTGTATCTTCACTGCC	"\Homo sapiens ribonuclease L (2',5'-oligoisoadenylate synthetase-dependent) (RNASEL), mRNA.\"""""	DKFZp781D08126; MGC133329; RNS4; PRCA1; MGC104972	ILMN_1671281	RNASEL	"\Homo sapiens ribonuclease L (2',5'-oligoisoadenylate synthetase-dependent) (RNASEL), mRNA.\"""""	6041	D	RNASEL	0.256268631	0.048029096	3.453157182	0.000911941	0.000911941	-0.751879686	1.194385562
40204	6400630	NAGPA	NM_016256.2	51172	NP_057340.2	ILMN_1675266	6400630	S	TGGGTTAAAGGGACGAGTCTGCCTTCCTGGCTGTGACACGGGACCCCTTT	"\Homo sapiens N-acetylglucosamine-1-phosphodiester alpha-N-acetylglucosaminidase (NAGPA), mRNA.\"""""	UCE; APAA	ILMN_1675266	NAGPA	"\Homo sapiens N-acetylglucosamine-1-phosphodiester alpha-N-acetylglucosaminidase (NAGPA), mRNA.\"""""	51172	 	NAGPA	0.256124551	-0.064263583	3.406199785	0.001058987	0.001058987	-0.883204554	1.194266286
43998	7000240	TTC14	NM_001042601.1	151613	NP_001036066.1	ILMN_1696757	7000240	S	ATAGAAGGTGGGAACCAGGTTCTGTGAGGCATTCTACCTCACCAGCAAGC	"\Homo sapiens tetratricopeptide repeat domain 14 (TTC14), transcript variant 2, mRNA.\"""""	DRDL5813; KIAA1980; DKFZp313M1015; FLJ00166; PRO19630	ILMN_1696757	TTC14	"\Homo sapiens tetratricopeptide repeat domain 14 (TTC14), transcript variant 2, mRNA.\"""""	151613	D	TTC14	0.255956592	0.066443216	2.504462797	0.014423173	0.014423173	-3.13496716	1.194127257
22604	3610750	UNG	NM_003362.2	7374	NP_003353.1	ILMN_1683120	3610750	A	TTCTCCTAGGGTTATGTCCAGTTGGGGTTTTTAAGGCAGCACAGACTGCC	"\Homo sapiens uracil-DNA glycosylase (UNG), nuclear gene encoding mitochondrial protein, transcript variant 1, mRNA.\"""""	UDG; UNG1; DKFZp781L1143; UNG15; HIGM4; DGU	ILMN_1683120	UNG	"\Homo sapiens uracil-DNA glycosylase (UNG), nuclear gene encoding mitochondrial protein, transcript variant 1, mRNA.\"""""	7374	D	UNG	-0.255913044	0.010249567	-2.302929849	0.024041195	0.024041195	-3.561089104	-1.194091213
11016	1710736	DOCK10	NM_014689.2	55619	NP_055504.2	ILMN_1702301	1710736	S	CCCTAAGTTTGCTGTCAGTTATTGTATGGTCAGTACCCCAGTCCTAGTAC	"\Homo sapiens dedicator of cytokinesis 10 (DOCK10), mRNA.\"""""	Nbla10300; DKFZp781A1532; DRIP2; ZIZ3	ILMN_1702301	DOCK10	"\Homo sapiens dedicator of cytokinesis 10 (DOCK10), mRNA.\"""""	55619	 	DOCK10	0.255460812	0.036963465	2.801909843	0.00645212	0.00645212	-2.452169416	1.193716968
19110	3060487	PSMC1	NM_002802.2	5700	NP_002793.2	ILMN_1736353	3060487	S	GGAGTACGATGTGTAAGTGCCCATTGGGTGGCCTGTTGGTCACTGTGCAG	"\Homo sapiens proteasome (prosome, macropain) 26S subunit, ATPase, 1 (PSMC1), mRNA.\"""""	P26S4; p56; MGC24583; S4; MGC8541	ILMN_1736353	PSMC1	"\Homo sapiens proteasome (prosome, macropain) 26S subunit, ATPase, 1 (PSMC1), mRNA.\"""""	5700	D	PSMC1	0.255443851	0.016428942	3.636207995	0.000503278	0.000503278	-0.227978216	1.193702934
35299	5720100	ZNF562	NM_017656.2	54811	NP_060126.1	ILMN_1672940	5720100	S	GTGGTGATGCATGCCTATAGTTTTAGCTACTTGGGAGGGTGGCCTGAGCC	"\Homo sapiens zinc finger protein 562 (ZNF562), mRNA.\"""""	MGC126160; FLJ20079	ILMN_1672940	ZNF562	"\Homo sapiens zinc finger protein 562 (ZNF562), mRNA.\"""""	54811	 	ZNF562	0.255241308	-0.004744725	3.159806196	0.002272488	0.002272488	-1.55077797	1.193535359
2067	270736	TRABD	NM_025204.2	80305	NP_079480.2	ILMN_1755737	270736	S	GCCGGCTGTGTCCTTCCTGCCACACTCGGGGATTCATTCCTTAGAAACTG	"\Homo sapiens TraB domain containing (TRABD), mRNA.\"""""	LP6054; PP2447; MGC110928	ILMN_1755737	TRABD	"\Homo sapiens TraB domain containing (TRABD), mRNA.\"""""	80305	 	TRABD	-0.25516554	0.004055299	-2.226945741	0.028934764	0.028934764	-3.713788326	-1.193472679
39345	6330176	KBTBD4	NM_018095.3	55709	NP_060565.3	ILMN_1687092	6330176	A	GCCTGTTCTCTGCCATTCCCTAGTCATCCTGTGCCTCACCACAGCTTGCT	"\Homo sapiens kelch repeat and BTB (POZ) domain containing 4 (KBTBD4), transcript variant 1, mRNA.\"""""	FLJ10450; BKLHD4; HSPC252	ILMN_1687092	KBTBD4	"\Homo sapiens kelch repeat and BTB (POZ) domain containing 4 (KBTBD4), transcript variant 1, mRNA.\"""""	55709	D	KBTBD4	0.255104993	-0.011716728	3.887697163	0.000216029	0.000216029	0.521377019	1.193422592
28078	4490133	SRSF8	NM_032102.2	10929	NP_115285.1	ILMN_1772702	4490133	S	GCTGAGCTGCTTCCTGTTTTCTTCTGATTGCTCCTGGGGAAAACACGCCT	"\Homo sapiens splicing factor, arginine/serine-rich 2B (SFRS2B), mRNA.\"""""	SRP46	ILMN_1772702	SFRS2B	"\Homo sapiens splicing factor, arginine/serine-rich 2B (SFRS2B), mRNA.\"""""	10929	 	SRSF8	0.255035235	0.051829315	2.656280542	0.009636977	0.009636977	-2.794288445	1.193364889
44711	7150152	PTPLAD1	NM_016395.2	51495	NP_057479.2	ILMN_1737398	7150152	S	CGTGTAATTGGGCAGATCAGCTTTGCAGTAGATTATGCTGCATCCTCGTG	"\Homo sapiens protein tyrosine phosphatase-like A domain containing 1 (PTPLAD1), mRNA.\"""""	B-IND1; HSPC121; FLJ90376	ILMN_1737398	PTPLAD1	"\Homo sapiens protein tyrosine phosphatase-like A domain containing 1 (PTPLAD1), mRNA.\"""""	51495	D	PTPLAD1	0.254844561	-0.099535951	2.961053874	0.004097125	0.004097125	-2.061727708	1.193207178
35578	5810440	HNRNPAB	NM_004499.3	3182	NP_004490.2	ILMN_1651262	5810440	A	CCAGAGCTCTAGGTGTTTAGGCAGCGTGTGGTGTCTGAGAGGCCATAGCG	"\Homo sapiens heterogeneous nuclear ribonucleoprotein A/B (HNRNPAB), transcript variant 2, mRNA.\"""""	ABBP1; FLJ40338	ILMN_1651262	HNRNPAB	"\Homo sapiens heterogeneous nuclear ribonucleoprotein A/B (HNRNPAB), transcript variant 2, mRNA.\"""""	3182	D	HNRNPAB	-0.254842249	-0.008561843	-2.206658988	0.030381035	0.030381035	-3.753805306	-1.193205265
40538	6450541	PXN	NM_002859.1	5829	NP_002850.1	ILMN_1684440	6450541	S	ATGACCAGAAAGGGGCCACCGGGGTCTAATGGTGACAGTCCAAACCACTC	"\Homo sapiens paxillin (PXN), mRNA.\"""""	FLJ16691	ILMN_1684440	PXN	"\Homo sapiens paxillin (PXN), mRNA.\"""""	5829	 	PXN	-0.254726836	-0.011869115	-2.902693759	0.004848607	0.004848607	-2.206878302	-1.193109815
6380	1010435	C1orf55	NM_152608.3	163859	NP_689821.3	ILMN_1748291	1010435	S	TAGCCACTGCAGCCTTCTTAAGCTTAGTGTTTGCACAGTATACCTCTTTC	"\Homo sapiens chromosome 1 open reading frame 55 (C1orf55), mRNA.\"""""	dJ671D7.1; FLJ35382; RP4-671D7.1	ILMN_1748291	C1ORF55	"\Homo sapiens chromosome 1 open reading frame 55 (C1orf55), mRNA.\"""""	163859	 	C1orf55	-0.254349043	-0.024293166	-3.780314742	0.000311226	0.000311226	0.197366543	-1.192797421
28244	4540139	RSRC2	NM_023012.4	65117	NP_075388.2	ILMN_2358277	4540139	A	AGAAGATCTGGCCATTTGGTACATAATCCAGCACAGATAAGCTGGGTGGT	"\Homo sapiens arginine/serine-rich coiled-coil 2 (RSRC2), transcript variant 1, mRNA.\"""""	FLJ11021	ILMN_2358277	RSRC2	"\Homo sapiens arginine/serine-rich coiled-coil 2 (RSRC2), transcript variant 1, mRNA.\"""""	65117	D	RSRC2	0.254278426	0.022815711	2.200558208	0.030828181	0.030828181	-3.765777146	1.192739037
475	50427	TMEM106B	NM_018374.2	54664	NP_060844.2	ILMN_1726288	50427	S	GAAGTCTGGGAGGTACTATATCAGCTGTAGTTGGGTAATTCCAAGTGCTG	"\Homo sapiens transmembrane protein 106B (TMEM106B), mRNA.\"""""	FLJ11273; MGC33727	ILMN_1726288	TMEM106B	"\Homo sapiens transmembrane protein 106B (TMEM106B), mRNA.\"""""	54664	D	TMEM106B	0.254232649	-0.016764029	3.470639788	0.000862299	0.000862299	-0.702660961	1.192701192
38279	6200315	DNASE2	NM_001375.2	1777	NP_001366.1	ILMN_1796245	6200315	S	CCCCTTCCTAGCTGTATGACCTTGATTGTGTGCCTTAACCGCTCTGTGAC	"\Homo sapiens deoxyribonuclease II, lysosomal (DNASE2), mRNA.\"""""	DNASE2A; DNL; DNL2	ILMN_1796245	DNASE2	"\Homo sapiens deoxyribonuclease II, lysosomal (DNASE2), mRNA.\"""""	1777	 	DNASE2	0.253767412	0.006751527	3.174164265	0.002175727	0.002175727	-1.512894043	1.192316634
32134	5130164	RASA1	NM_002890.1	5921	NP_002881.1	ILMN_1725312	5130164	A	GTGCTACCCCTTTGATTATGCAGACAACCTCATCAGCTGCCTAACTTATC	"\Homo sapiens RAS p21 protein activator (GTPase activating protein) 1 (RASA1), transcript variant 1, mRNA.\"""""	p120RASGAP; CMAVM; RASGAP; DKFZp434N071; CM-AVM; RASA; PKWS; GAP; p120GAP	ILMN_1725312	RASA1	"\Homo sapiens RAS p21 protein activator (GTPase activating protein) 1 (RASA1), transcript variant 1, mRNA.\"""""	5921	D	RASA1	0.253669572	-0.009463835	2.710681406	0.008309236	0.008309236	-2.668216533	1.192235777
9162	1440037	BID	NM_197966.1	637	NP_932070.1	ILMN_1763386	1440037	A	GACCACAACATGAGGCCACTGGAGACGCATATGAGTAAGGGCACTGACGG	"\Homo sapiens BH3 interacting domain death agonist (BID), transcript variant 1, mRNA.\"""""	MGC15319; FP497; MGC42355	ILMN_1763386	BID	"\Homo sapiens BH3 interacting domain death agonist (BID), transcript variant 1, mRNA.\"""""	637	D	BID	-0.253667488	0.036433769	-2.267242759	0.026240227	0.026240227	-3.633358003	-1.192234055
36757	5960014	C15orf57	NM_052849.2	90416	NP_443081.1	ILMN_1811264	5960014	S	GCATGGCTTCTCCTCCAACTTCCTCCTGCACTTAAAAAGGGCCAGGTTCC	"\Homo sapiens chromosome 15 open reading frame 57 (C15orf57), transcript variant 2, mRNA.\"""""	MGC20481; FLJ25915	ILMN_1811264	C15ORF57	"\Homo sapiens chromosome 15 open reading frame 57 (C15orf57), transcript variant 2, mRNA.\"""""	90416	D	C15orf57	0.253515821	-0.031518877	2.732943285	0.007815758	0.007815758	-2.61602775	1.192108725
34629	5570376	FAM50B	NM_012135.1	26240	NP_036267.1	ILMN_2153466	5570376	S	GCTGCATTGCTCTGCTGAGCTGTATTGAAACCATGACTGGGCCCACTGTC	"\Homo sapiens family with sequence similarity 50, member B (FAM50B), mRNA.\"""""	D6S2654E; X5L	ILMN_2153466	FAM50B	"\Homo sapiens family with sequence similarity 50, member B (FAM50B), mRNA.\"""""	26240	 	FAM50B	0.253393902	-0.02947511	3.624684503	0.000522749	0.000522749	-0.261508718	1.192007987
299	20441	ProbeID: 20441				ILMN_1894821	20441	S	GCCTCTGTAGATGAACAATTGAGCCACACCCTGAAGTTTTCTCACCTCCC	"\Homo sapiens cDNA FLJ20182 fis, clone COLF0190\"""""		ILMN_1894821		"\Homo sapiens cDNA FLJ20182 fis, clone COLF0190\"""""	-999	 		0.253349476	0.034267467	3.545411405	0.000677417	0.000677417	-0.490190974	1.191971281
29238	4640630	CD302	NM_014880.3	9936	NP_055695.2	ILMN_1716797	4640630	S	TGGGCAGTGCTGCTCTTAAATCCTACCTTCCACTCAACTCCCATACAACT	"\Homo sapiens CD302 molecule (CD302), mRNA.\"""""	BIMLEC; CLEC13A; KIAA0022; DCL-1	ILMN_1716797	CD302	"\Homo sapiens CD302 molecule (CD302), mRNA.\"""""	9936	D	CD302	-0.253128012	-0.021565138	-2.354236146	0.021165458	0.021165458	-3.455492755	-1.191788319
1622	160437	BRI3BP	NM_080626.5	140707	NP_542193.3	ILMN_1797693	160437	A	CCGGGCGGGTCCACAGTTACCAGCACGCTGTCTCAGAAAACGAAAACGGA	"\Homo sapiens BRI3 binding protein (BRI3BP), mRNA.\"""""	HCCR-2; BNAS1; KG19	ILMN_1797693	BRI3BP	"\Homo sapiens BRI3 binding protein (BRI3BP), mRNA.\"""""	140707	D	BRI3BP	-0.252812057	-0.042024385	-2.334928657	0.022209696	0.022209696	-3.495464508	-1.191527342
10592	1660435	BOP1	NM_015201.3	23246	NP_056016.1	ILMN_1715583	1660435	S	TGGGGTGGTCGTGCTGAAGTCAACAGAGCCTTTACCCTGTGCTGAAAAAA	"\Homo sapiens block of proliferation 1 (BOP1), mRNA.\"""""	KIAA0124	ILMN_1715583	BOP1	"\Homo sapiens block of proliferation 1 (BOP1), mRNA.\"""""	23246	D	BOP1/LOC727967	-0.25279348	0.022057419	-3.311273611	0.00142715	0.00142715	-1.144731682	-1.191511999
17922	2760255	MTF2	NM_007358.2	22823	NP_031384.1	ILMN_1733615	2760255	S	GCACTCTGATTTTCTGTAGGTACAGTTCAAAGCCCTAAAGGGAGTCTGGC	"\Homo sapiens metal response element binding transcription factor 2 (MTF2), mRNA.\"""""	dJ976O13.2; PCL2; M96; RP5-976O13.1	ILMN_1733615	MTF2	"\Homo sapiens metal response element binding transcription factor 2 (MTF2), mRNA.\"""""	22823	 	MTF2	-0.252769356	0.039741333	-2.556239668	0.012592022	0.012592022	-3.020646097	-1.191492076
28356	4540632	EIF4E2	NM_004846.2	9470	NP_004837.1	ILMN_1738326	4540632	S	CCGGGACACACTTCGGCGAGTGCTTAACCTACCTCCCAACACCATTATGG	"\Homo sapiens eukaryotic translation initiation factor 4E family member 2 (EIF4E2), mRNA.\"""""	EIF4EL3; 4E-LP; 4EHP; IF4e	ILMN_1738326	EIF4E2	"\Homo sapiens eukaryotic translation initiation factor 4E family member 2 (EIF4E2), mRNA.\"""""	9470	 	EIF4E2	0.252603812	0.029559848	2.631133851	0.010313637	0.010313637	-2.851858957	1.191355363
36614	5910148	ACYP1	NM_001107.3	97	NP_001098.1	ILMN_1694233	5910148	A	GGTCCCATCTCCAAGGTGCGTCATATGCAGGAATGGCTTGAAACAAGAGG	"\Homo sapiens acylphosphatase 1, erythrocyte (common) type (ACYP1), transcript variant 1, mRNA.\"""""	ACYPE	ILMN_1694233	ACYP1	"\Homo sapiens acylphosphatase 1, erythrocyte (common) type (ACYP1), transcript variant 1, mRNA.\"""""	97	D	ACYP1	0.252391578	-0.02645097	3.258627303	0.001680188	0.001680188	-1.287453758	1.191180117
46764	7570209	ARMC1	NM_018120.3	55156	NP_060590.1	ILMN_1722066	7570209	S	CTAACATTGTCACCTTCTGGAGAGAGAGTTAATGGGGGGCATTGAGGATG	"\Homo sapiens armadillo repeat containing 1 (ARMC1), mRNA.\"""""	FLJ10511; Arcp	ILMN_1722066	ARMC1	"\Homo sapiens armadillo repeat containing 1 (ARMC1), mRNA.\"""""	55156	 	ARMC1	0.252329472	-0.019830764	3.189798678	0.002074752	0.002074752	-1.471496424	1.191128839
4265	630086	CCDC23	NM_199342.1	374969	NP_955374.1	ILMN_2050023	630086	S	CCCCAGGTTCAAACCAGATGGGATCCTGAGAGCTTTGAGAGGGTGTTGCC	"\Homo sapiens coiled-coil domain containing 23 (CCDC23), mRNA.\"""""		ILMN_2050023	CCDC23	"\Homo sapiens coiled-coil domain containing 23 (CCDC23), mRNA.\"""""	374969	 	CCDC23	0.25223476	-0.017049716	2.250467064	0.027333873	0.027333873	-3.666993034	1.191050645
35175	5700347	LOC100133760	XM_001719676.1	100133760	XP_001719728.1	ILMN_3246005	5700347	S	CCCGAGGAGACAACAGAAGCCAGAACTCATAATCTGAGACGTCGAATGGG	"\PREDICTED: Homo sapiens similar to Jumonji, AT rich interactive domain 1B (RBP2-like) (LOC100133760), partial mRNA.\"""""		ILMN_3246005	LOC100133760	"\PREDICTED: Homo sapiens similar to Jumonji, AT rich interactive domain 1B (RBP2-like) (LOC100133760), partial mRNA.\"""""	100133760	 	LOC100133760	-0.252233167	-0.06462548	-3.987278194	0.000153191	0.000153191	0.827033751	-1.19104933
38306	6200431	AKT1	NM_001014431.1	207	NP_001014431.1	ILMN_2410909	6200431	A	CCACGGTAGCACTTGACCTTTTCGACGCTTAACCTTTCCGCTGTCGCCCC	"\Homo sapiens v-akt murine thymoma viral oncogene homolog 1 (AKT1), transcript variant 3, mRNA.\"""""	RAC; MGC99656; PRKBA; RAC-ALPHA; PKB; AKT	ILMN_2410909	AKT1	"\Homo sapiens v-akt murine thymoma viral oncogene homolog 1 (AKT1), transcript variant 3, mRNA.\"""""	207	D	AKT1	-0.252126703	0.031237194	-2.028327702	0.046057839	0.046057839	-4.091711282	-1.190961439
8471	1340193	DHX30	NM_138615.1	22907	NP_619520.1	ILMN_1795218	1340193	A	GCTGACGTATTTCATGGCAGTCAAGTCCAATGGCAGCGTCTTCGTCCGGG	"\Homo sapiens DEAH (Asp-Glu-Ala-His) box polypeptide 30 (DHX30), transcript variant 1, mRNA.\"""""	KIAA0890; FLJ11214; Ret-CoR; DDX30	ILMN_1795218	DHX30	"\Homo sapiens DEAH (Asp-Glu-Ala-His) box polypeptide 30 (DHX30), transcript variant 1, mRNA.\"""""	22907	D	DHX30	0.252076668	-0.020340259	3.17188947	0.002190796	0.002190796	-1.518904691	1.190920135
7473	1170647	ACADVL	NM_001033859.1	37	NP_001029031.1	ILMN_1806408	1170647	A	GGCCTGTCCCAGTTATGTGCCTTCCCTCAAGCCAAAGCCGAAGCCCCTTT	"\Homo sapiens acyl-Coenzyme A dehydrogenase, very long chain (ACADVL), nuclear gene encoding mitochondrial protein, transcript variant 2, mRNA.\"""""	ACAD6; VLCAD; LCACD	ILMN_1806408	ACADVL	"\Homo sapiens acyl-Coenzyme A dehydrogenase, very long chain (ACADVL), nuclear gene encoding mitochondrial protein, transcript variant 2, mRNA.\"""""	37	D	ACADVL	0.251985186	-0.016676062	2.986508457	0.003804414	0.003804414	-1.997714125	1.190844621
29060	4610674	BTN3A2	NM_007047.3	11118	NP_008978.2	ILMN_1676528	4610674	S	CAGTTCCCACAGGGCATGTGACTTTGAAAGAGACTAGAGGCCACACTCAG	"\Homo sapiens butyrophilin, subfamily 3, member A2 (BTN3A2), mRNA.\"""""	BT3.3; BT3.2; BTF4	ILMN_1676528	BTN3A2	"\Homo sapiens butyrophilin, subfamily 3, member A2 (BTN3A2), mRNA.\"""""	11118	D	BTN3A2	0.251956157	0.063260143	3.085329333	0.002842206	0.002842206	-1.74520619	1.19082066
11515	1780601	MLEC	NM_014730.2	9761	NP_055545.1	ILMN_3243381	1780601	S	AAGCCCACCCTTCCACATTGGGCCTGGCTGCTCTATTCTGTACCAAGTAC	"\Homo sapiens malectin (MLEC), mRNA.\"""""		ILMN_3243381	MLEC	"\Homo sapiens malectin (MLEC), mRNA.\"""""	9761	D	MLEC	-0.251919452	-0.025339844	-3.347781499	0.001273212	0.001273212	-1.044782294	-1.190790364
34126	5490671	XAB2	NM_020196.2	56949	NP_064581.2	ILMN_1771057	5490671	S	AGCAGCAGAGCGTGCCAGCCGCAGTGTTTGGGAGCCTGAAGGAAGACTGA	"\Homo sapiens XPA binding protein 2 (XAB2), mRNA.\"""""	NTC90; SYF1; HCRN; HCNP; DKFZp762C1015	ILMN_1771057	XAB2	"\Homo sapiens XPA binding protein 2 (XAB2), mRNA.\"""""	56949	 	XAB2	0.25191479	-0.144877785	2.536084986	0.013278295	0.013278295	-3.065378349	1.190786516
8857	1410246	BBS2	NM_031885.2	583	NP_114091.2	ILMN_1767612	1410246	S	GAGCAGGTCGTCTGCGGGTTGGAAAACCAAAGAACCAGGTGATCACTGCT	"\Homo sapiens Bardet-Biedl syndrome 2 (BBS2), mRNA.\"""""	MGC20703; BBS	ILMN_1767612	BBS2	"\Homo sapiens Bardet-Biedl syndrome 2 (BBS2), mRNA.\"""""	583	D	BBS2	0.251533355	-0.004837489	2.530679816	0.01346799	0.01346799	-3.077324728	1.190471724
28868	4590646	C8orf41	NM_025115.1	80185	NP_079391.1	ILMN_1760400	4590646	S	GACCGCCGTTCTCAAGGACGGGTAAAGGGTCTCCTGGCCAAAATTCCCCA	"\Homo sapiens chromosome 8 open reading frame 41 (C8orf41), mRNA.\"""""	FLJ23263	ILMN_1760400	C8ORF41	"\Homo sapiens chromosome 8 open reading frame 41 (C8orf41), mRNA.\"""""	80185	 	C8orf41	0.251412034	0.010404959	3.648059426	0.000483973	0.000483973	-0.193417978	1.190371618
20098	3180600	PNPO	NM_018129.2	55163	NP_060599.1	ILMN_1684289	3180600	S	TATTCCCAGTCCGTCAGGAATTTTGTAGAAGGGCTTCATGTGCTGGTACC	"\Homo sapiens pyridoxamine 5'-phosphate oxidase (PNPO), mRNA.\"""""	PDXPO; FLJ10535	ILMN_1684289	PNPO	"\Homo sapiens pyridoxamine 5'-phosphate oxidase (PNPO), mRNA.\"""""	55163	 	PNPO	0.251382744	0.004032555	2.559936274	0.012469684	0.012469684	-3.012409763	1.190347451
19521	3130577	RRP36	NM_033112.2	88745	NP_149103.1	ILMN_1815039	3130577	S	GAAGAGGGGCCAATGAAAACCATGGAGTCTGTTCGTGACTCCCAGGGCTG	"\Homo sapiens chromosome 6 open reading frame 153 (C6orf153), mRNA.\"""""	dJ20C7.4	ILMN_1815039	C6ORF153	"\Homo sapiens chromosome 6 open reading frame 153 (C6orf153), mRNA.\"""""	88745	 	RRP36	-0.251369821	0.110877592	-2.990279709	0.003762733	0.003762733	-1.988194011	-1.190336789
41929	6620050	IFFO1	NM_080730.2	25900	NP_542768.1	ILMN_2348268	6620050	A	TCTTGGAAAAGCCTGGAGAAGCTGGGGAGATGCGGTTCACAATGCCTCGG	"\Homo sapiens intermediate filament family orphan 1 (IFFO1), transcript variant 2, mRNA.\"""""	HOM-TES-103; DKFZP586I2223; MGC117359; FLJ20703	ILMN_2348268	IFFO1	"\Homo sapiens intermediate filament family orphan 1 (IFFO1), transcript variant 2, mRNA.\"""""	25900	D	IFFO1	-0.251148416	0.033475582	-3.593728245	0.000578662	0.000578662	-0.351223285	-1.190154126
29425	4670603	ELMO2	NM_133171.2	63916	NP_573403.1	ILMN_2317730	4670603	A	GCCTCTCTCCCTGGACATACGTTAGCACATTGGCATTCAGTATTGGTGGC	"\Homo sapiens engulfment and cell motility 2 (ELMO2), transcript variant 1, mRNA.\"""""	FLJ11656; CED12; CED-12; KIAA1834; ELMO-2	ILMN_2317730	ELMO2	"\Homo sapiens engulfment and cell motility 2 (ELMO2), transcript variant 1, mRNA.\"""""	63916	D	ELMO2	-0.251114154	-0.034921866	-2.446852759	0.016739239	0.016739239	-3.259863207	-1.190125862
2580	380753	SEC61G	NM_001012456.1	23480	NP_001012474.1	ILMN_1787026	380753	A	GCTACGTGTCCCTGGCATTTTAGGTGTCGGTTGGGCAGTCATGGATCAGG	"\Homo sapiens Sec61 gamma subunit (SEC61G), transcript variant 2, mRNA.\"""""	SSS1	ILMN_1787026	SEC61G	"\Homo sapiens Sec61 gamma subunit (SEC61G), transcript variant 2, mRNA.\"""""	23480	D	SEC61G	0.251092676	-0.00803438	2.105412825	0.038584509	0.038584509	-3.948725978	1.190108144
39648	6350647	SMARCAL1	NM_014140.2	50485	NP_054859.2	ILMN_1752111	6350647	S	ATGGAGCTCCTGGAAGCAGCAGAGTCCTTTGACCCAGGAAGTGCTTCAGG	"\Homo sapiens SWI/SNF related, matrix associated, actin dependent regulator of chromatin, subfamily a-like 1 (SMARCAL1), mRNA.\"""""	HHARP; HARP	ILMN_1752111	SMARCAL1	"\Homo sapiens SWI/SNF related, matrix associated, actin dependent regulator of chromatin, subfamily a-like 1 (SMARCAL1), mRNA.\"""""	50485	 	SMARCAL1	0.251053137	0.002061242	3.152247037	0.002325032	0.002325032	-1.570671123	1.190075528
9368	1450102	U2AF1	NM_001025203.1	7307	NP_001020374.1	ILMN_1772113	1450102	A	GCGGGAGCTGTATGGCCGCCGTCGCAAGAAGCATAGATCAAGATCCCGAT	"\Homo sapiens U2 small nuclear RNA auxiliary factor 1 (U2AF1), transcript variant b, mRNA.\"""""	DKFZp313J1712; U2AFBP; U2AF35; RN; RNU2AF1; FP793	ILMN_1772113	U2AF1	"\Homo sapiens U2 small nuclear RNA auxiliary factor 1 (U2AF1), transcript variant b, mRNA.\"""""	7307	D	U2AF1	-0.250993551	-0.004413964	-2.749915412	0.007457691	0.007457691	-2.576008233	-1.190026376
43934	6980753	NADK	NM_023018.3	65220	NP_075394.3	ILMN_1758963	6980753	S	ATAAGGAAGGCACAAGACGTTCTCCTCTGCCCGTGAGGAGCTTCCCGCAG	"\Homo sapiens NAD kinase (NADK), mRNA.\"""""	FLJ37724; FLJ13052; RP1-283E3.6; dJ283E3.1	ILMN_1758963	NADK	"\Homo sapiens NAD kinase (NADK), mRNA.\"""""	65220	 	NADK	-0.25081898	0.097241915	-2.048305019	0.044010458	0.044010458	-4.055109347	-1.189882388
35069	5690632	ProbeID: 5690632				ILMN_1834842	5690632	S	CTACCAGTTTCCTGGGCATGTGCCTTGGTGTCACCGAACAGCCAGATGAG	"\BX093900 Soares placenta Nb2HP Homo sapiens cDNA clone IMAGp998M23189, mRNA sequence\"""""		ILMN_1834842		"\BX093900 Soares placenta Nb2HP Homo sapiens cDNA clone IMAGp998M23189, mRNA sequence\"""""	-999	 		-0.250491071	-0.018310072	-2.590055231	0.011512235	0.011512235	-2.944935088	-1.189611971
14986	2360376	SLC24A6	NM_024959.2	80024	NP_079235.2	ILMN_1701655	2360376	S	GGCCTGCGAGCTGGGAAAGGACAGATGAGGGGACCTCGTGCCTTCTTGCT	"\Homo sapiens solute carrier family 24 (sodium/potassium/calcium exchanger), member 6 (SLC24A6), mRNA.\"""""	FLJ22233; NCLX; NCKX6	ILMN_1701655	SLC24A6	"\Homo sapiens solute carrier family 24 (sodium/potassium/calcium exchanger), member 6 (SLC24A6), mRNA.\"""""	80024	 	SLC24A6	-0.250472541	-0.024340506	-2.336788636	0.022107148	0.022107148	-3.491626106	-1.189596692
11142	1740504	MCRS1	NM_006337.3	10445	NP_006328.2	ILMN_1784227	1740504	A	CTAAAAACAACCCTACCCCCCATTGCCACCTTCACTCCTGTGTCTCCAGC	"\Homo sapiens microspherule protein 1 (MCRS1), transcript variant 1, mRNA.\"""""	ICP22BP; P78; MSP58; MCRS2	ILMN_1784227	MCRS1	"\Homo sapiens microspherule protein 1 (MCRS1), transcript variant 1, mRNA.\"""""	10445	D	MCRS1	0.250136702	0.023896173	2.722904943	0.008034865	0.008034865	-2.639603512	1.189319803
29106	4640079	PGLS	NM_012088.2	25796	NP_036220.1	ILMN_1797005	4640079	S	CCGCCTCCTGACCGTGCCCTTCGAGAAGCATTCCACTTTGTAGCTGGCCA	"\Homo sapiens 6-phosphogluconolactonase (PGLS), mRNA.\"""""	6PGL	ILMN_1797005	PGLS	"\Homo sapiens 6-phosphogluconolactonase (PGLS), mRNA.\"""""	25796	 	PGLS	-0.249921909	-0.022977057	-2.236385485	0.028282649	0.028282649	-3.695059344	-1.189142747
36840	5960343	PRIC285	NM_033405.2	85441	NP_208384.2	ILMN_1787509	5960343	S	AGCCTGCTCGGCTGTATGTTTCTCGCACGCTCACCCGCTTCAGTGCGGCT	"\Homo sapiens peroxisomal proliferator-activated receptor A interacting complex 285 (PRIC285), transcript variant 2, mRNA.\"""""	MGC138228; PDIP-1; PDIP1alpha; KIAA1769; PDIP1beta; MGC132634; FLJ00244	ILMN_1787509	PRIC285	"\Homo sapiens peroxisomal proliferator-activated receptor A interacting complex 285 (PRIC285), transcript variant 2, mRNA.\"""""	85441	 	PRIC285	-0.249846964	0.031556821	-2.034375721	0.045429539	0.045429539	-4.080663917	-1.189080975
22044	3460114	ProbeID: 3460114				ILMN_1903077	3460114	S	GGCTCAAGGGGAAACCTATGTAGTATGTAACACAGGACGCTCACAGGAGG	"\DKFZp686M05188_r1 686 (synonym: hlcc3) Homo sapiens cDNA clone DKFZp686M05188 5, mRNA sequence\"""""		ILMN_1903077		"\DKFZp686M05188_r1 686 (synonym: hlcc3) Homo sapiens cDNA clone DKFZp686M05188 5, mRNA sequence\"""""	-999	 		-0.249633271	0.012845293	-2.653301647	0.009714971	0.009714971	-2.801131693	-1.18890486
35009	5690373	GOT1	NM_002079.1	2805	NP_002070.1	ILMN_1656145	5690373	S	GATCAAGTTGTCTGAAGGAGCCAAAGTGTGAATGTGGGTGTCGGCTGCGG	"\Homo sapiens glutamic-oxaloacetic transaminase 1, soluble (aspartate aminotransferase 1) (GOT1), mRNA.\"""""	GIG18	ILMN_1656145	GOT1	"\Homo sapiens glutamic-oxaloacetic transaminase 1, soluble (aspartate aminotransferase 1) (GOT1), mRNA.\"""""	2805	 	GOT1	0.248828412	-4.19E-05	3.319235389	0.001392157	0.001392157	-1.123002241	1.188241772
44183	7040184	CCDC34	NM_030771.1	91057	NP_110398.1	ILMN_1657547	7040184	A	GCGCTTACCAGAAAGCCGCCTGACACCATGGGAGGTGTGGTTTATTGGCA	"\Homo sapiens coiled-coil domain containing 34 (CCDC34), transcript variant 1, mRNA.\"""""	L15; NY-REN-41; RAMA3	ILMN_1657547	CCDC34	"\Homo sapiens coiled-coil domain containing 34 (CCDC34), transcript variant 1, mRNA.\"""""	91057	D	CCDC34	0.248768839	0.039025563	4.722190051	1.05E-05	1.05E-05	3.221129938	1.188192707
22049	3460132	PAQR4	NM_152341.2	124222	NP_689554.2	ILMN_1660793	3460132	S	CTTCCATCTGGCTGCACTCCAAGGCCCCCTCTGTCCTTTTCAGAACACAT	"\Homo sapiens progestin and adipoQ receptor family member IV (PAQR4), mRNA.\"""""	FLJ30002	ILMN_1660793	PAQR4	"\Homo sapiens progestin and adipoQ receptor family member IV (PAQR4), mRNA.\"""""	124222	 	PAQR4	-0.248423124	0.011721262	-3.87529518	0.0002254	0.0002254	0.483655795	-1.187908013
9124	1430653	MTX3	NM_001010891.3	345778	NP_001010891.3	ILMN_1679071	1430653	S	CACTGGCTACTTCTGAAGTTCTGGCTTCCTTCTCTCTAGGAGGAGTCGTG	"\Homo sapiens metaxin 3 (MTX3), mRNA.\"""""	DKFZp686O1788	ILMN_1679071	MTX3	"\Homo sapiens metaxin 3 (MTX3), mRNA.\"""""	345778	 	MTX3	0.248284521	0.007209169	4.051635368	0.000122362	0.000122362	1.027148166	1.187793893
2035	270605	STRA13	NM_144998.2	201254	NP_659435.2	ILMN_1769634	270605	S	ACCCGACATCAAAGCTGGCGTGTGACCTTTCCAGCCATGCGATATTCCCC	"\Homo sapiens stimulated by retinoic acid 13 homolog (mouse) (STRA13), mRNA.\"""""	E3; MGC14480	ILMN_1769634	STRA13	"\Homo sapiens stimulated by retinoic acid 13 homolog (mouse) (STRA13), mRNA.\"""""	201254	 	STRA13	-0.248040206	0.018459536	-3.126575008	0.00251207	0.00251207	-1.637963506	-1.187592762
3965	610324	DDX1	NM_004939.1	1653	NP_004930.1	ILMN_2182750	610324	S	CTACGGTCAGAAAAGGGCTGCTGGTGGTGGAAGCTATAAAGGCCATGTGG	"\Homo sapiens DEAD (Asp-Glu-Ala-Asp) box polypeptide 1 (DDX1), mRNA.\"""""	UKVH5d; DBP-RB	ILMN_2182750	DDX1	"\Homo sapiens DEAD (Asp-Glu-Ala-Asp) box polypeptide 1 (DDX1), mRNA.\"""""	1653	 	DDX1	0.248020555	-0.042981088	2.518158315	0.013916847	0.013916847	-3.104917816	1.187576586
44585	7100367	ProbeID: 7100367				ILMN_1823231	7100367	S	TGTTCCCGTGCATTTCGGAGCACCAAGCAAATACGAGCAGAGAGACCTGG	full-length cDNA clone CS0DM012YE14 of Fetal liver of Homo sapiens (human)		ILMN_1823231		full-length cDNA clone CS0DM012YE14 of Fetal liver of Homo sapiens (human)	-999	 	LOC100505501	0.24801241	-0.02382249	3.801213826	0.000290011	0.000290011	0.259962216	1.187569882
16037	2510239	TRIM56	NM_030961.1	81844	NP_112223.1	ILMN_1666376	2510239	S	GGGCCAAAGAGGTGTTAGGTTCAAAGGCTGCGAAGAGAATAGGCTACTGG	"\Homo sapiens tripartite motif-containing 56 (TRIM56), mRNA.\"""""	DKFZP667O116; RNF109; FLJ35608	ILMN_1666376	TRIM56	"\Homo sapiens tripartite motif-containing 56 (TRIM56), mRNA.\"""""	81844	 	TRIM56	0.247878444	0.058775715	2.521995399	0.013777888	0.013777888	-3.096474334	1.187459611
7225	1110114	DIMT1L	NM_014473.2	27292	NP_055288.1	ILMN_1803312	1110114	S	CTAGTCACACATTCCCCATACCATTTCGTGTTATTCACATTCCCCGTACC	"\Homo sapiens DIM1 dimethyladenosine transferase 1-like (S. cerevisiae) (DIMT1L), mRNA.\"""""	DIMT1; HSA9761	ILMN_1803312	DIMT1L	"\Homo sapiens DIM1 dimethyladenosine transferase 1-like (S. cerevisiae) (DIMT1L), mRNA.\"""""	27292	 	DIMT1L	0.247415122	0.046122579	2.354906753	0.021129985	0.021129985	-3.454099361	1.187078319
45004	7160612	USP36	NM_025090.2	57602	NP_079366.2	ILMN_1697227	7160612	S	CAGAGCTTGGGGCTTTCTGGCTGCTCTTCATTGACCTGTGTGTTCCCAGC	"\Homo sapiens ubiquitin specific peptidase 36 (USP36), mRNA.\"""""	DUB1	ILMN_1697227	USP36	"\Homo sapiens ubiquitin specific peptidase 36 (USP36), mRNA.\"""""	57602	 	USP36	-0.247320231	0.037961856	-4.240467476	6.26E-05	6.26E-05	1.625508209	-1.187000243
8079	1260162	DNMT1	NM_001379.1	1786	NP_001370.1	ILMN_1760201	1260162	S	GTGGTACATGGTGTTTGTGGCCTTGGCTGACATGAAGCTGTTGTGTGAGG	"\Homo sapiens DNA (cytosine-5-)-methyltransferase 1 (DNMT1), mRNA.\"""""	FLJ16293; DNMT; CXXC9; MCMT; MGC104992	ILMN_1760201	DNMT1	"\Homo sapiens DNA (cytosine-5-)-methyltransferase 1 (DNMT1), mRNA.\"""""	1786	 	DNMT1	0.247246906	-0.010254492	2.044496408	0.044394627	0.044394627	-4.062111981	1.186939916
20973	3370327	MOSC1	NM_022746.2	64757	NP_073583.2	ILMN_1799106	3370327	S	GGACCCCTGGATCCTTGCCATTCCCCTCAGCTAATGACGGAGTGCTCCTT	"\Homo sapiens MOCO sulphurase C-terminal domain containing 1 (MOSC1), mRNA.\"""""	FLJ22390; RP11-295M18.1	ILMN_1799106	MOSC1	"\Homo sapiens MOCO sulphurase C-terminal domain containing 1 (MOSC1), mRNA.\"""""	64757	 	MOSC1	-0.247236454	0.084018815	-2.410341775	0.018374317	0.018374317	-3.33774803	-1.186931316
7115	1090370	HAUS7	NM_017518.5	55559	NP_059988.3	ILMN_2371700	1090370	A	GATCGAGTTGGCCGAGGATGGATGATTGTGGCAGCAGAAGCCGTTGCAGC	"\Homo sapiens UCHL5 interacting protein (UCHL5IP), transcript variant 1, mRNA.\"""""	HSXQ28ORF; UIP1	ILMN_2371700	UCHL5IP	"\Homo sapiens UCHL5 interacting protein (UCHL5IP), transcript variant 1, mRNA.\"""""	55559	D	HAUS7	-0.247105032	-0.001472706	-3.78218625	0.000309267	0.000309267	0.202962719	-1.186823199
23934	3890017	CTNNA1	NM_001903.2	1495	NP_001894.2	ILMN_1804854	3890017	S	CCTGTGGTAAGCAACCTGGGCATCTTAGGAAGCAGTCCCTGGAGAAGGCA	"\Homo sapiens catenin (cadherin-associated protein), alpha 1, 102kDa (CTNNA1), mRNA.\"""""	CAP102; FLJ36832	ILMN_1804854	CTNNA1	"\Homo sapiens catenin (cadherin-associated protein), alpha 1, 102kDa (CTNNA1), mRNA.\"""""	1495	D	CTNNA1	0.246758856	0.018559998	2.865436324	0.005392844	0.005392844	-2.298355796	1.186538453
32679	5270132	CBLB	NM_170662.3	868	NP_733762.2	ILMN_1685580	5270132	S	GCGTGGTCAGGTCTGCTGTAACATTTCCCACCAACTCTCTTGCTGTCCAC	"\Homo sapiens Cas-Br-M (murine) ecotropic retroviral transforming sequence b (CBLB), mRNA.\"""""	DKFZp779F1443; FLJ41152; DKFZp779A0729; FLJ36865; RNF56; Nbla00127; DKFZp686J10223	ILMN_1685580	CBLB	"\Homo sapiens Cas-Br-M (murine) ecotropic retroviral transforming sequence b (CBLB), mRNA.\"""""	868	 	CBLB	0.246661373	-0.071628074	3.060173381	0.003062947	0.003062947	-1.810082148	1.186458282
35260	5700717	ORAI1	NM_032790.2	84876	NP_116179.2	ILMN_1724148	5700717	S	TAGGCCCATGTGGTCTGGGCCCTTCCAGTGCTTTGGCCTTACGCCCTTCC	"\Homo sapiens ORAI calcium release-activated calcium modulator 1 (ORAI1), mRNA.\"""""	ORAI1; TMEM142A; ORAT1; FLJ14466; CRACM1	ILMN_1724148	ORAI1	"\Homo sapiens ORAI calcium release-activated calcium modulator 1 (ORAI1), mRNA.\"""""	84876	 	ORAI1	-0.246425211	-0.013059314	-2.830847754	0.005947905	0.005947905	-2.382443342	-1.18626408
352	20707	COMMD5	NM_014066.3	28991	NP_054785.2	ILMN_2300396	20707	A	ATTCAGATCCGGCTTGGACAGGCACCTGAGATGGTGCCAAAGTGCAGCTG	"\Homo sapiens COMM domain containing 5 (COMMD5), transcript variant 1, mRNA.\"""""	FLJ13008; HT002; HCARG; MGC72046	ILMN_2300396	COMMD5	"\Homo sapiens COMM domain containing 5 (COMMD5), transcript variant 1, mRNA.\"""""	28991	D	COMMD5	0.246219874	0.07166875	2.513750249	0.01407804	0.01407804	-3.114604497	1.186095253
9671	1470551	SEL1L3	NM_015187.3	23231	NP_056002.2	ILMN_1797822	1470551	S	GCAGCAAGTAAGCCTCTAGCTTATAGTTTCATCCCTACCCCTCATGCCTG	"\Homo sapiens sel-1 suppressor of lin-12-like 3 (C. elegans) (SEL1L3), mRNA.\"""""	FLJ21629; FLJ41299; DKFZp781J1697	ILMN_1797822	SEL1L3	"\Homo sapiens sel-1 suppressor of lin-12-like 3 (C. elegans) (SEL1L3), mRNA.\"""""	23231	 	SEL1L3	0.246201088	-0.015556346	2.397668726	0.018974347	0.018974347	-3.364550105	1.186079808
16286	2570463	ProbeID: 2570463	XM_001130874.1	728492	XP_001130874.1	ILMN_1655444	2570463	I	GATGACTGGCTATTTGGAAAACCTGGGTGCTACTGCCAACTGGGTGTATC	"\PREDICTED: Homo sapiens similar to small EDRK-rich factor 1A, telomeric, transcript variant 4 (LOC728492), mRNA.\"""""		ILMN_1655444	LOC728492	"\PREDICTED: Homo sapiens similar to small EDRK-rich factor 1A, telomeric, transcript variant 4 (LOC728492), mRNA.\"""""	728492	D	SERF1A/SERF1B	0.245644664	0.011074503	2.887477782	0.005064446	0.005064446	-2.244350274	1.185622444
15883	2490377	C17orf71	NM_018149.5	55181	NP_060619.4	ILMN_1807533	2490377	S	CCCCCCTAAGGAAAATGTGCAGTTAATGAGCTACAAGGTGCTCCGTGGGG	"\Homo sapiens chromosome 17 open reading frame 71 (C17orf71), mRNA.\"""""	FLJ10587	ILMN_1807533	C17ORF71	"\Homo sapiens chromosome 17 open reading frame 71 (C17orf71), mRNA.\"""""	55181	 	C17orf71	0.245458615	0.067241258	3.347899128	0.001272743	0.001272743	-1.044458973	1.185469558
46830	7570500	COQ5	NM_032314.3	84274	NP_115690.3	ILMN_1770936	7570500	S	GGAGCTGCTTCAGTCCATCTCCCAGAGGCATTTGGTCTGTATCTTTGCTC	"\Homo sapiens coenzyme Q5 homolog, methyltransferase (S. cerevisiae) (COQ5), mRNA.\"""""	MGC4767; MGC104303	ILMN_1770936	COQ5	"\Homo sapiens coenzyme Q5 homolog, methyltransferase (S. cerevisiae) (COQ5), mRNA.\"""""	84274	 	COQ5	0.245344953	0.045821087	2.254649228	0.027057539	0.027057539	-3.658628082	1.185376165
14520	2320722	DENND3	NM_014957.2	22898	NP_055772.2	ILMN_1692742	2320722	S	GTCTGCATTTTGGAGAGTCCACACCACGGACCAGGTTTTCCCCCAAGGCT	"\Homo sapiens DENN/MADD domain containing 3 (DENND3), mRNA.\"""""	KIAA0870	ILMN_1692742	DENND3	"\Homo sapiens DENN/MADD domain containing 3 (DENND3), mRNA.\"""""	22898	 	DENND3	-0.245305584	-0.00610441	-2.557476298	0.012550976	0.012550976	-3.017891886	-1.185343817
8165	1260520	GGPS1	NM_001037277.1	9453	NP_001032354.1	ILMN_1692276	1260520	S	GCCTATAAACAGATTGATGCACGTGGTGGGAACCCTGAGCTAGTAGCCTT	"\Homo sapiens geranylgeranyl diphosphate synthase 1 (GGPS1), transcript variant 2, mRNA.\"""""	GGPPS1; GGPPS	ILMN_1692276	GGPS1	"\Homo sapiens geranylgeranyl diphosphate synthase 1 (GGPS1), transcript variant 2, mRNA.\"""""	9453	D	GGPS1	0.2451897	0.06491157	2.6366888	0.010160554	0.010160554	-2.839180149	1.185248609
4165	620376	PPP1R11	NM_021959.2	6992	NP_068778.1	ILMN_1747598	620376	A	CCTAGACTTTGATTTCTCCGGCAGCCCAGATGTTCAGTTCTCTTGGCCCC	"\Homo sapiens protein phosphatase 1, regulatory (inhibitor) subunit 11 (PPP1R11), mRNA.\"""""	TCTEX5; TCTE5; HCGV; MGC125741; HCG-V; MGC125742; MGC125743	ILMN_1747598	PPP1R11	"\Homo sapiens protein phosphatase 1, regulatory (inhibitor) subunit 11 (PPP1R11), mRNA.\"""""	6992	 	PPP1R11	0.245165391	0.034319042	2.11660099	0.037592246	0.037592246	-3.927581554	1.185228638
7551	1190193	CRY2	NM_021117.2	1408	NP_066940.1	ILMN_1796180	1190193	S	TGACCCAAGGGCCAGCATGGGGAAGAGATGGTTGCAGGCAAAATGCACTT	"\Homo sapiens cryptochrome 2 (photolyase-like) (CRY2), mRNA.\"""""	FLJ10332; PHLL2; KIAA0658; HCRY2	ILMN_1796180	CRY2	"\Homo sapiens cryptochrome 2 (photolyase-like) (CRY2), mRNA.\"""""	1408	 	CRY2	-0.24494436	-0.062415474	-3.725004367	0.000374756	0.000374756	0.0328061	-1.185047067
21359	3400403	EIF4A1	NM_001416.2	1973	NP_001407.1	ILMN_3251629	3400403	S	CAAATCTGGAGGGAGAACCCCTAAAACCCCTAAGTGAGGTTGCCCAGGGG	"\Homo sapiens eukaryotic translation initiation factor 4A, isoform 1 (EIF4A1), mRNA.\"""""	DDX2A; EIF-4A; EIF4A	ILMN_3251629	EIF4A1	"\Homo sapiens eukaryotic translation initiation factor 4A, isoform 1 (EIF4A1), mRNA.\"""""	1973	D	EIF4A1	-0.24454803	0.139579817	-2.576711068	0.01192791	0.01192791	-2.974910241	-1.184721561
44213	7040301	PLEKHB2	NM_017958.1	55041	NP_060428.1	ILMN_1697652	7040301	I	GGCAAGGCCGATGGCTCAGGATGATGGGGCACAGCCCGCCTTTGAACAAT	"\Homo sapiens pleckstrin homology domain containing, family B (evectins) member 2 (PLEKHB2), transcript variant 2, mRNA.\"""""	EVT2; FLJ20783	ILMN_1697652	PLEKHB2	"\Homo sapiens pleckstrin homology domain containing, family B (evectins) member 2 (PLEKHB2), transcript variant 2, mRNA.\"""""	55041	D	PLEKHB2	-0.244372109	-0.003593828	-2.669364102	0.009301116	0.009301116	-2.764158036	-1.184577106
16018	2510161	B3GALT4	NM_003782.3	8705	NP_003773.1	ILMN_1690682	2510161	S	GAGTCCTGGGCATCCTGCGGTGTCGAGCAATAGCCTGGCTTCAGAGCTGA	"\Homo sapiens UDP-Gal:betaGlcNAc beta 1,3-galactosyltransferase, polypeptide 4 (B3GALT4), mRNA.\"""""	beta3GALT4; beta3Gal-T4; DJ1033B10.3; GalT4; Gal-T2	ILMN_1690682	B3GALT4	"\Homo sapiens UDP-Gal:betaGlcNAc beta 1,3-galactosyltransferase, polypeptide 4 (B3GALT4), mRNA.\"""""	8705	 	B3GALT4	0.243960014	-0.042252719	3.242849234	0.001763866	0.001763866	-1.329899942	1.184238789
20308	3190730	SRP14	NM_003134.4	6727	NP_003125.3	ILMN_3251269	3190730	S	CTCATGAGCTGCTTCCCACCTGGCTGTATAATTTTATCATCATGGTTCCC	"\Homo sapiens signal recognition particle 14kDa (homologous Alu RNA binding protein) (SRP14), mRNA.\"""""	ALURBP; MGC14326	ILMN_3251269	SRP14	"\Homo sapiens signal recognition particle 14kDa (homologous Alu RNA binding protein) (SRP14), mRNA.\"""""	6727	D	SRP14	0.243848637	0.028674327	2.272516267	0.025904495	0.025904495	-3.622740093	1.184147368
31379	4920064	CISH	NM_145071.1	1154	NP_659508.1	ILMN_1738207	4920064	S	CAGAGCCTGTGTCTCACCCCCTCACAGGACAGAGCTGTATCTGCATAGAG	"\Homo sapiens cytokine inducible SH2-containing protein (CISH), mRNA.\"""""	SOCS; CIS-1; G18; CIS	ILMN_1738207	CISH	"\Homo sapiens cytokine inducible SH2-containing protein (CISH), mRNA.\"""""	1154	 	CISH	-0.243833672	0.039200771	-2.577224409	0.011911671	0.011911671	-2.973759485	-1.184135085
21565	3420497	KEAP1	NM_012289.3	9817	NP_036421.2	ILMN_2410771	3420497	A	GCCCTGCCGGAAGCAGATTGACCAGCAGAACTGTACCTGTTGAGGCACTT	"\Homo sapiens kelch-like ECH-associated protein 1 (KEAP1), transcript variant 2, mRNA.\"""""	MGC9454; MGC10630; KLHL19; MGC20887; MGC4407; KIAA0132; INrf2; MGC1114	ILMN_2410771	KEAP1	"\Homo sapiens kelch-like ECH-associated protein 1 (KEAP1), transcript variant 2, mRNA.\"""""	9817	D	KEAP1	0.243789096	0.001221401	3.063863407	0.003029598	0.003029598	-1.800591113	1.184098499
23540	3840717	ABI3	NM_016428.2	51225	NP_057512.1	ILMN_1755658	3840717	S	TGTCCTGTGACTGCCCCACAGAGATAAGGGGCCAGGAGGGATTGAAAGGC	"\Homo sapiens ABI family, member 3 (ABI3), transcript variant 1, mRNA.\"""""	SSH3BP3; NESH	ILMN_1755658	ABI3	"\Homo sapiens ABI family, member 3 (ABI3), transcript variant 1, mRNA.\"""""	51225	 	ABI3	-0.243689284	0.030224936	-1.999060236	0.049204783	0.049204783	-4.144757318	-1.18401658
7464	1170605	LPAR2	NM_004720.4	9170	NP_004711.2	ILMN_1662741	1170605	S	AGCAGCAGAGACTGAGGGGTGCAGAGTGTGAGCTGGGAAAGGTTTGTGGC	"\Homo sapiens endothelial differentiation, lysophosphatidic acid G-protein-coupled receptor, 4 (EDG4), mRNA.\"""""	LPAR2; EDG-4; LPA2	ILMN_1662741	EDG4	"\Homo sapiens endothelial differentiation, lysophosphatidic acid G-protein-coupled receptor, 4 (EDG4), mRNA.\"""""	9170	D	LPAR2	-0.243330981	-0.018619509	-2.321046728	0.022988485	0.022988485	-3.524029626	-1.183722558
18654	2940113	AGL	NM_000645.2	178	NP_000636.2	ILMN_2371825	2940113	A	GTCTTGAACTACTGTGTCTAGTGGGCAAATGTCATTGTTACCTCTGTGTG	"\Homo sapiens amylo-1, 6-glucosidase, 4-alpha-glucanotransferase (AGL), transcript variant 5, mRNA.\"""""	GDE	ILMN_2371825	AGL	"\Homo sapiens amylo-1, 6-glucosidase, 4-alpha-glucanotransferase (AGL), transcript variant 5, mRNA.\"""""	178	D	AGL	0.243295246	-0.01817576	2.262854948	0.026522489	0.026522489	-3.642176367	1.183693239
16710	2630673	ASF1B	NM_018154.2	55723	NP_060624.1	ILMN_1695414	2630673	S	TCCTCTGCTAGGACCAGGGTGATTTCAAGCCAGGGAAGCAACTGGGACCC	"\Homo sapiens ASF1 anti-silencing function 1 homolog B (S. cerevisiae) (ASF1B), mRNA.\"""""	FLJ10604; CIA-II	ILMN_1695414	ASF1B	"\Homo sapiens ASF1 anti-silencing function 1 homolog B (S. cerevisiae) (ASF1B), mRNA.\"""""	55723	 	ASF1B	-0.243140817	0.030603501	-2.662349631	0.009479833	0.009479833	-2.780326845	-1.183566541
27505	4280725	RNF14	NM_183399.1	9604	NP_899646.1	ILMN_1714461	4280725	A	TGGGAATTTGGCTTCATACTCTTTCTTTGCAACAGCAGTGTTCTGGGTGA	"\Homo sapiens ring finger protein 14 (RNF14), transcript variant 3, mRNA.\"""""	ARA54; HRIHFB2038; FLJ26004; TRIAD2; HFB30	ILMN_1714461	RNF14	"\Homo sapiens ring finger protein 14 (RNF14), transcript variant 3, mRNA.\"""""	9604	D	RNF14	0.24308207	0.024526265	2.188333532	0.03174154	0.03174154	-3.789679203	1.183518346
33557	5360619	CDC16	NM_001078645.1	8881	NP_001072113.1	ILMN_2256765	5360619	I	CCTCTCCATGGCTTAAGAATGTCCCACTTCCTAACGTGACTCCAAACTGC	"\Homo sapiens cell division cycle 16 homolog (S. cerevisiae) (CDC16), transcript variant 2, mRNA.\"""""	APC6	ILMN_2256765	CDC16	"\Homo sapiens cell division cycle 16 homolog (S. cerevisiae) (CDC16), transcript variant 2, mRNA.\"""""	8881	D	CDC16	0.243063299	0.031968151	3.382771488	0.00114046	0.00114046	-0.948245584	1.183502947
37965	6130458	LOC400986	XM_001126815.1	400986	XP_001126815.1	ILMN_1811117	6130458	A	GACAGTGACTTCTGAGAAACCAGCAGGCTTGAAGGCTACAAGTGACGAGG	"\PREDICTED: Homo sapiens protein immuno-reactive with anti-PTH polyclonal antibodies (LOC400986), mRNA.\"""""		ILMN_1811117	LOC400986	"\PREDICTED: Homo sapiens protein immuno-reactive with anti-PTH polyclonal antibodies (LOC400986), mRNA.\"""""	400986	D	ANKRD36B (includes others)	0.242978241	0.022753633	3.046265272	0.003191733	0.003191733	-1.845776263	1.183433173
12728	2030209	MTF1	NM_005955.2	4520	NP_005946.2	ILMN_1763828	2030209	S	GATCACTGTCCTTGCCTTCCTGGTTCTTTCTCTCGGTTGGTTGCCAGGGC	"\Homo sapiens metal-regulatory transcription factor 1 (MTF1), mRNA.\"""""	MGC23036; ZRF; MTF-1	ILMN_1763828	MTF1	"\Homo sapiens metal-regulatory transcription factor 1 (MTF1), mRNA.\"""""	4520	 	MTF1	-0.242964789	-0.086563939	-2.12811611	0.036594188	0.036594188	-3.905716198	-1.183422138
6548	1030324	ZFP161	NM_003409.2	7541	NP_003400.2	ILMN_1772522	1030324	S	CTTATTTGGGGCAGTACCAGTCCATACCAGCTGCGATTTGTGAGTGGACC	"\Homo sapiens zinc finger protein 161 homolog (mouse) (ZFP161), mRNA.\"""""	ZBTB14; ZF5; MGC126126; ZNF478	ILMN_1772522	ZFP161	"\Homo sapiens zinc finger protein 161 homolog (mouse) (ZFP161), mRNA.\"""""	7541	 	ZFP161	0.242365368	0.01470578	3.362396685	0.001216083	0.001216083	-1.004547284	1.182930544
7427	1170445	CADM1	NM_014333.3	23705	NP_055148.3	ILMN_1680132	1170445	S	CTGCAGCTCTATTCCGAGCCCTTAGCACCCATTCCGACCATAGTATAATC	"\Homo sapiens cell adhesion molecule 1 (CADM1), transcript variant 1, mRNA.\"""""	sgIGSF; Necl-2; IGSF4; MGC149785; DKFZp686F1789; TSLC1; synCAM1; RA175; SYNCAM; IGSF4A; sTSLC-1; BL2; MGC51880; ST17; NECL2	ILMN_1680132	CADM1	"\Homo sapiens cell adhesion molecule 1 (CADM1), transcript variant 1, mRNA.\"""""	23705	 	CADM1	0.242275171	0.007569288	5.136320113	2.13E-06	2.13E-06	4.661597156	1.18285659
31343	4900685	AGTRAP	NM_001040194.1	57085	NP_001035284.1	ILMN_2307656	4900685	A	TTCCCAGGCTGGAACCAGGGTCTCTCTTTACCTCCTACCCCATGGTGGCA	"\Homo sapiens angiotensin II receptor-associated protein (AGTRAP), transcript variant 2, mRNA.\"""""	MGC29646; ATRAP	ILMN_2307656	AGTRAP	"\Homo sapiens angiotensin II receptor-associated protein (AGTRAP), transcript variant 2, mRNA.\"""""	57085	D	AGTRAP	-0.242241797	0.009116262	-2.176941788	0.032613881	0.032613881	-3.811848034	-1.182829227
42210	6650408	LPAR2	NM_004720.5	9170	NP_004711.2	ILMN_3236220	6650408	S	GAGGGTTTTAAGGTGGGGAGAGATAAGGGCTCTCTCGGGCCATGCTACCC	"\Homo sapiens lysophosphatidic acid receptor 2 (LPAR2), mRNA.\"""""		ILMN_3236220	LPAR2	"\Homo sapiens lysophosphatidic acid receptor 2 (LPAR2), mRNA.\"""""	9170	D	LPAR2	-0.242179888	-0.029926281	-2.045164545	0.044327025	0.044327025	-4.06088436	-1.18277847
42881	6840112	ZNF25	NM_145011.2	219749	NP_659448.1	ILMN_1808765	6840112	S	CCCCAGCAGAGTTGAGTAGTTGTAGCAGACACCACATGCCCTTGAGCCTA	"\Homo sapiens zinc finger protein 25 (ZNF25), mRNA.\"""""	DKFZp564C206; KOX19; Zfp9; FLJ31890	ILMN_1808765	ZNF25	"\Homo sapiens zinc finger protein 25 (ZNF25), mRNA.\"""""	219749	 	ZNF25	0.241619064	0.030941084	3.014410603	0.003505896	0.003505896	-1.927058584	1.182318774
12850	2030739	PIGB	NM_004855.4	9488	NP_004846.4	ILMN_1733311	2030739	S	TGCCCACTTCCCATGAGATTTCTCCAGTGCCCGCCAGACCTGACTGGAAA	"\Homo sapiens phosphatidylinositol glycan anchor biosynthesis, class B (PIGB), mRNA.\"""""	MGC21236	ILMN_1733311	PIGB	"\Homo sapiens phosphatidylinositol glycan anchor biosynthesis, class B (PIGB), mRNA.\"""""	9488	 	PIGB	0.241608298	0.026094028	2.739369923	0.007678364	0.007678364	-2.600897542	1.182309951
24899	4040189	RIMS3	NM_014747.2	9783	NP_055562.2	ILMN_1742382	4040189	S	GTGCAGCATCTTTCCTAACTTGTTGTGGTTCCCGGGTGGCAGGTGCACAG	"\Homo sapiens regulating synaptic membrane exocytosis 3 (RIMS3), mRNA.\"""""	RIM3; NIM3; KIAA0237	ILMN_1742382	RIMS3	"\Homo sapiens regulating synaptic membrane exocytosis 3 (RIMS3), mRNA.\"""""	9783	 	RIMS3	0.241571663	-0.014487368	5.413638072	7.05E-07	7.05E-07	5.655980572	1.182279928
23109	3800487	ZNFX1	NM_021035.2	57169	NP_066363.1	ILMN_1745148	3800487	S	GTTTGGTGGCACTGCTGGTTACCCCTGGGCCCTGAATGGAGCTAAAATCA	"\Homo sapiens zinc finger, NFX1-type containing 1 (ZNFX1), mRNA.\"""""	MGC131926; FLJ39275	ILMN_1745148	ZNFX1	"\Homo sapiens zinc finger, NFX1-type containing 1 (ZNFX1), mRNA.\"""""	57169	 	ZNFX1	-0.24154375	5.19E-05	-3.000758976	0.003649126	0.003649126	-1.961691478	-1.182257054
41531	6560767	C17orf62	NM_001100408.1	79415	NP_001093878.1	ILMN_1750401	6560767	S	CTGAACGCCAACCATCCTGACCCGCCAGTGCTCTTGGTCTCCTGAGTGTA	"\Homo sapiens chromosome 17 open reading frame 62 (C17orf62), transcript variant 3, mRNA.\"""""	MGC4368; FLJ00406; FLJ90469	ILMN_1750401	C17ORF62	"\Homo sapiens chromosome 17 open reading frame 62 (C17orf62), transcript variant 3, mRNA.\"""""	79415	 	C17orf62	-0.241281855	-0.036942684	-2.600907339	0.011183904	0.011183904	-2.920463612	-1.182042457
27916	4480162	SND1	NM_014390.2	27044	NP_055205.2	ILMN_1775111	4480162	S	CTTTCTGGGGCAGACCCTTGTCCTCTGGGATGATGGGCACTGCTATCCAC	"\Homo sapiens staphylococcal nuclease and tudor domain containing 1 (SND1), mRNA.\"""""	TDRD11; p100	ILMN_1775111	SND1	"\Homo sapiens staphylococcal nuclease and tudor domain containing 1 (SND1), mRNA.\"""""	27044	 	SND1	0.241184234	-0.008004284	2.324849505	0.022772775	0.022772775	-3.516219102	1.181962475
36162	5870605	ProbeID: 5870605				ILMN_1900661	5870605	S	CTTGCCAGTGGCCCTGTCACTCCCATGATGCTTTGGTTTTGAGAGTTGGG	full-length cDNA clone CS0DF005YI08 of Fetal brain of Homo sapiens (human)		ILMN_1900661		full-length cDNA clone CS0DF005YI08 of Fetal brain of Homo sapiens (human)	-999	 		-0.241108856	-0.027472197	-2.262422451	0.026550455	0.026550455	-3.643044772	-1.181900722
38132	6180470	FAM108B1	NM_001025780.1	51104	NP_001020951.1	ILMN_1785661	6180470	I	GCTCACACATACAAAAACTAAGTTGCCTTTCCTTGAATGAACCCTGTCTG	"\Homo sapiens family with sequence similarity 108, member B1 (FAM108B1), transcript variant 2, mRNA.\"""""	CGI-67; RP11-409O11.2; C9orf77	ILMN_1785661	FAM108B1	"\Homo sapiens family with sequence similarity 108, member B1 (FAM108B1), transcript variant 2, mRNA.\"""""	51104	D	FAM108B1	-0.240936678	0.00128543	-3.156500583	0.002295327	0.002295327	-1.559481626	-1.181759677
43578	6960014	MTMR9	NM_015458.3	66036	NP_056273.2	ILMN_1652521	6960014	S	CCCCTGTACCCTATAACTGTAATCATTCACCTTGGGTTGGCCGGTTTGTC	"\Homo sapiens myotubularin related protein 9 (MTMR9), mRNA.\"""""	LIP-STYX; C8orf9; DKFZp434K171; MTMR8; MGC126672	ILMN_1652521	MTMR9	"\Homo sapiens myotubularin related protein 9 (MTMR9), mRNA.\"""""	66036	 	MTMR9	0.240823663	-0.022448074	2.725487196	0.007977972	0.007977972	-2.633545607	1.181667106
46851	7570603	EXOC1	NM_018261.3	55763	NP_060731.2	ILMN_2347807	7570603	A	GGACATTCTGGATTATTGTTCCAGCATTGCACAGTCCCACTAAACCTTGT	"\Homo sapiens exocyst complex component 1 (EXOC1), transcript variant 1, mRNA.\"""""	SEC3L1; Sec3p; SEC3; FLJ10893; BM-102	ILMN_2347807	EXOC1	"\Homo sapiens exocyst complex component 1 (EXOC1), transcript variant 1, mRNA.\"""""	55763	D	EXOC1	0.240542318	0.007078459	3.759986994	0.000333277	0.000333277	0.136700343	1.181436687
22869	3780270	HBP1	NM_012257.3	26959	NP_036389.2	ILMN_2160764	3780270	S	TCTTTATGGTGGGGGCAGACTTTGCACTTACTGCAGTGCAACACTTGCAC	"\Homo sapiens HMG-box transcription factor 1 (HBP1), mRNA.\"""""	FLJ16340	ILMN_2160764	HBP1	"\Homo sapiens HMG-box transcription factor 1 (HBP1), mRNA.\"""""	26959	D	HBP1	-0.240509384	0.041983552	-3.342709814	0.001293621	0.001293621	-1.058714815	-1.181409717
11931	1940064	PHACTR4	NM_001048183.1	65979	NP_001041648.1	ILMN_1736548	1940064	S	CCTGAGCTACTTGTTCGCCTTCTGTGCGTCACCAAGTAATCTGGTTCATC	"\Homo sapiens phosphatase and actin regulator 4 (PHACTR4), transcript variant 1, mRNA.\"""""	DKFZp686L07205; FLJ13171; MGC34186; MGC20618; RP11-442N24__A.1	ILMN_1736548	PHACTR4	"\Homo sapiens phosphatase and actin regulator 4 (PHACTR4), transcript variant 1, mRNA.\"""""	65979	D	PHACTR4	0.240266232	-0.042776668	3.068283104	0.0029901	0.0029901	-1.789211816	1.181210619
20244	3190452	DNAJB11	NM_016306.4	51726	NP_057390.1	ILMN_1753243	3190452	S	ACCTCTCCCTTTGGGGATTTAATGTCTGGTGCTGCCGCCTGAGTTTCAAG	"\Homo sapiens DnaJ (Hsp40) homolog, subfamily B, member 11 (DNAJB11), mRNA.\"""""	PRO1080; HEDJ; ABBP-2; UNQ537; hDj9; EDJ; ERdj3; ERj3; ABBP2	ILMN_1753243	DNAJB11	"\Homo sapiens DnaJ (Hsp40) homolog, subfamily B, member 11 (DNAJB11), mRNA.\"""""	51726	 	DNAJB11	-0.240210438	0.028021569	-2.262841133	0.026523382	0.026523382	-3.642204107	-1.181164939
41387	6560181	MTIF3	NM_152912.3	219402	NP_690876.2	ILMN_1718271	6560181	S	GAGGGAGATGGAGAAGGCGAACCCCAAAACTGGACCAACCCTGAGAAAGG	"\Homo sapiens mitochondrial translational initiation factor 3 (MTIF3), nuclear gene encoding mitochondrial protein, mRNA.\"""""	IF-3mt; IF3(mt)	ILMN_1718271	MTIF3	"\Homo sapiens mitochondrial translational initiation factor 3 (MTIF3), nuclear gene encoding mitochondrial protein, mRNA.\"""""	219402	 	MTIF3	0.240069914	0.025070911	2.126409572	0.036740631	0.036740631	-3.908963227	1.181049895
31886	5080630	ProbeID: 5080630	XM_001720756.1	100129907	XP_001720808.1	ILMN_3271587	5080630	M	CTCTGAGCTTCAGTTTCATTTTCTACGACATGGGGATAACCCTCCGGTGC	"\PREDICTED: Homo sapiens hypothetical protein LOC100129907 (LOC100129907), mRNA.\"""""		ILMN_3271587	LOC100129907	"\PREDICTED: Homo sapiens hypothetical protein LOC100129907 (LOC100129907), mRNA.\"""""	100129907	 		0.239947406	0.002467724	3.152372098	0.002324153	0.002324153	-1.570342296	1.180949608
21499	3420241	SLC2A14	NM_153449.2	144195	NP_703150.1	ILMN_1668865	3420241	S	CCCAGGACTGCTTCTGAATGCTGCTACTTGATTTCTTTCTCATCCCACGC	"\Homo sapiens solute carrier family 2 (facilitated glucose transporter), member 14 (SLC2A14), mRNA.\"""""	GLUT14	ILMN_1668865	SLC2A14	"\Homo sapiens solute carrier family 2 (facilitated glucose transporter), member 14 (SLC2A14), mRNA.\"""""	144195	 	SLC2A14	-0.239938713	-0.015395341	-4.815592811	7.39E-06	7.39E-06	3.540910905	-1.180942493
19829	3170286	ProbeID: 3170286	XM_929980.2	647000	XP_935073.1	ILMN_1704750	3170286	S	CCCTTTCCTCTCCCTCAGAATTTGTGTTTGCTGCCTCTATCTTGTTTTTT	"\PREDICTED: Homo sapiens similar to tubulin, beta 5 (LOC647000), mRNA.\"""""		ILMN_1704750	LOC647000	"\PREDICTED: Homo sapiens similar to tubulin, beta 5 (LOC647000), mRNA.\"""""	647000	D	LOC647000	-0.239874907	0.038512648	-2.291604504	0.024720727	0.024720727	-3.584129088	-1.180890264
40142	6400369	MAP3K14	NM_003954.2	9020	NP_003945.2	ILMN_1724070	6400369	S	AAGAATAGCACCCCCTTCCCCATTGCCCCAGCTTAGCCTCTTCTCCCAGG	"\Homo sapiens mitogen-activated protein kinase kinase kinase 14 (MAP3K14), mRNA.\"""""	FTDCR1B; HSNIK; HS; NIK	ILMN_1724070	MAP3K14	"\Homo sapiens mitogen-activated protein kinase kinase kinase 14 (MAP3K14), mRNA.\"""""	9020	 	MAP3K14	-0.239843947	-0.10593312	-2.462716463	0.016070344	0.016070344	-3.22571514	-1.180864923
6096	990056	SCAF4	NM_020706.1	57466	NP_065757.1	ILMN_1659874	990056	S	GCCTGAGGTGACAGACAGGGCAGGTGGTAACAAAACCGTTGAACCTCCCA	"\Homo sapiens splicing factor, arginine/serine-rich 15 (SFRS15), mRNA.\"""""	SCAF4; DKFZP434E098; FLJ23364; SRA4; KIAA1172	ILMN_1659874	SFRS15	"\Homo sapiens splicing factor, arginine/serine-rich 15 (SFRS15), mRNA.\"""""	57466	 	SCAF4	-0.239801838	0.063214745	-2.934324169	0.004426834	0.004426834	-2.128488837	-1.180830456
30481	4850228	ProbeID: 4850228	XM_930578.1	647135	XP_935671.1	ILMN_1684634	4850228	I	GGTACAGAGATATTTCTTCACAGAGGTTCTTGGGTGGAGCAATGACACAA	"\PREDICTED: Homo sapiens similar to SLIT-ROBO Rho GTPase-activating protein 2 (srGAP2) (Formin-binding protein 2), transcript variant 1 (LOC647135), mRNA.\"""""		ILMN_1684634	LOC647135	"\PREDICTED: Homo sapiens similar to SLIT-ROBO Rho GTPase-activating protein 2 (srGAP2) (Formin-binding protein 2), transcript variant 1 (LOC647135), mRNA.\"""""	647135	 		-0.239770369	-0.000545096	-4.808342771	7.60E-06	7.60E-06	3.515977501	-1.1808047
43932	6980747	NSL1	NM_001042549.1	25936	NP_001036014.1	ILMN_1739210	6980747	S	CTGTCCTTAAGTGCCATCAACTCTCAGCTCCCTTGTAGCTTTTGTGGGAT	"\Homo sapiens NSL1, MIND kinetochore complex component, homolog (S. cerevisiae) (NSL1), transcript variant 2, mRNA.\"""""	MIS14; C1orf48; DKFZP566O1646; DC8	ILMN_1739210	NSL1	"\Homo sapiens NSL1, MIND kinetochore complex component, homolog (S. cerevisiae) (NSL1), transcript variant 2, mRNA.\"""""	25936	D	NSL1	0.23947238	-0.049783156	2.254660062	0.027056826	0.027056826	-3.658606395	1.18056083
42499	6760037	SYTL2	NM_206929.1	54843	NP_996812.1	ILMN_2336609	6760037	A	GGGTCTGGTACCCTTGCAGGACCTTTGTAGGTTGTGGGAAAAAGTCGCAG	"\Homo sapiens synaptotagmin-like 2 (SYTL2), transcript variant e, mRNA.\"""""	MGC102768; CHR11SYT; SGA72M; KIAA1597; SLP2	ILMN_2336609	SYTL2	"\Homo sapiens synaptotagmin-like 2 (SYTL2), transcript variant e, mRNA.\"""""	54843	D	SYTL2	0.239443548	0.003731148	2.079348611	0.040984542	0.040984542	-3.997600795	1.180537236
33143	5310427	PATL1	NM_152716.1	219988	NP_689929.1	ILMN_1680782	5310427	S	GCTGTCCTGTTCTCCATCTCCATTTCTTCCCATGCTGTAACCCCAGGCTC	"\Homo sapiens protein associated with topoisomerase II homolog 1 (yeast) (PATL1), mRNA.\"""""	FLJ36874; MGC125671; MGC125672	ILMN_1680782	PATL1	"\Homo sapiens protein associated with topoisomerase II homolog 1 (yeast) (PATL1), mRNA.\"""""	219988	 	PATL1	-0.239229379	-0.025962098	-2.544602899	0.012984244	0.012984244	-3.046509209	-1.180361998
40093	6400148	SELM	NM_080430.2	140606	NP_536355.1	ILMN_1651429	6400148	S	GAATACTTCTCTTGCTGAGAGCCGATGCCCGTCCCCGGGCCAGCAGGGAT	"\Homo sapiens selenoprotein M (SELM), mRNA.\"""""	MGC40146; SEPM	ILMN_1651429	SELM	"\Homo sapiens selenoprotein M (SELM), mRNA.\"""""	140606	 	SELM	0.239014767	-0.019597756	2.541184116	0.013101553	0.013101553	-3.054088924	1.180186424
26407	4210139	ZNF585A	NM_199126.1	199704	NP_954577.1	ILMN_1737211	4210139	A	ACGGTGGATGCTGTTAACTTTCTTCCTTCCCCTCAGGCAATGGCGGTGAC	"\Homo sapiens zinc finger protein 585A (ZNF585A), transcript variant 2, mRNA.\"""""	FLJ23765; FLJ31827	ILMN_1737211	ZNF585A	"\Homo sapiens zinc finger protein 585A (ZNF585A), transcript variant 2, mRNA.\"""""	199704	D	ZNF585A	0.23889203	-0.018205134	4.424454996	3.21E-05	3.21E-05	2.223758647	1.180086023
42862	6840040	ERCC3	NM_000122.1	2071	NP_000113.1	ILMN_1740216	6840040	S	ACTCATCGCGGAGCAAGGCGCCCAGCAAACATGTACACCCGCTCTTCAAG	"\Homo sapiens excision repair cross-complementing rodent repair deficiency, complementation group 3 (xeroderma pigmentosum group B complementing) (ERCC3), mRNA.\"""""	RAD25; XPB; BTF2; TFIIH; GTF2H	ILMN_1740216	ERCC3	"\Homo sapiens excision repair cross-complementing rodent repair deficiency, complementation group 3 (xeroderma pigmentosum group B complementing) (ERCC3), mRNA.\"""""	2071	 	ERCC3	0.238676039	-0.001527916	2.7491075	0.00747439	0.00747439	-2.577917781	1.179909362
17122	2680020	DAGLB	NM_139179.1	221955	NP_631918.1	ILMN_1658885	2680020	S	CTGGCTCTGGGGTCGGCCAGTGGATTCAGGAGTTGAAACAATAAAGCGCG	"\Homo sapiens diacylglycerol lipase, beta (DAGLB), mRNA.\"""""	FLJ33624; DAGLBETA; FLJ33909; KCCR13L	ILMN_1658885	DAGLB	"\Homo sapiens diacylglycerol lipase, beta (DAGLB), mRNA.\"""""	221955	 	DAGLB	-0.238512353	0.043504433	-2.697235996	0.008620886	0.008620886	-2.699569136	-1.179775499
45818	7380139	SERINC3	NM_006811.2	10955	NP_006802.1	ILMN_1815656	7380139	A	AGCTGGGTCTGCCTCCTGCTTTACGTCTGGACCCTTGTGGCTCCACTTGT	"\Homo sapiens serine incorporator 3 (SERINC3), transcript variant 1, mRNA.\"""""	TMS-1; TDE; SBBI99; DIFF33; TDE1; AIGP1	ILMN_1815656	SERINC3	"\Homo sapiens serine incorporator 3 (SERINC3), transcript variant 1, mRNA.\"""""	10955	D	SERINC3	0.238375064	-0.038036799	2.325989986	0.022708433	0.022708433	-3.513874529	1.179663235
17303	2680767	MRPS24	NM_032014.2	64951	NP_114403.1	ILMN_1802553	2680767	S	GCTGGTTTTAAAGCGCCGGGGTAACCAGTTGGAGATCTGTGCCGTGGTCC	"\Homo sapiens mitochondrial ribosomal protein S24 (MRPS24), nuclear gene encoding mitochondrial protein, mRNA.\"""""	MRP-S24; HSPC335	ILMN_1802553	MRPS24	"\Homo sapiens mitochondrial ribosomal protein S24 (MRPS24), nuclear gene encoding mitochondrial protein, mRNA.\"""""	64951	 	MRPS24	0.238228977	-0.01612212	3.337852188	0.001313456	0.001313456	-1.072044949	1.179543788
32819	5270674	GPR68	NM_003485.3	8111	NP_003476.2	ILMN_1671142	5270674	S	GGCCACACAGCCAAGAAGAGCCCATGCAACTCAGTCCAGGATTTTACTGG	"\Homo sapiens G protein-coupled receptor 68 (GPR68), mRNA.\"""""	MGC111379; OGR1	ILMN_1671142	GPR68	"\Homo sapiens G protein-coupled receptor 68 (GPR68), mRNA.\"""""	8111	 	GPR68	0.238205325	0.017212682	3.323638044	0.001373154	0.001373154	-1.110970131	1.179524451
16121	2510593	PLA2G16	NM_007069.2	11145	NP_009000.1	ILMN_1667711	2510593	S	GCAAGCGTTGCAGGAATGGGCTTGGCAGCCATGAGCCTTATTGGAGTCAT	"\Homo sapiens HRAS-like suppressor 3 (HRASLS3), mRNA.\"""""	HREV107-3; HREV107; H-REV107-1; MGC118754	ILMN_1667711	HRASLS3	"\Homo sapiens HRAS-like suppressor 3 (HRASLS3), mRNA.\"""""	11145	D	PLA2G16	0.238167182	-0.02626821	3.23050547	0.001832037	0.001832037	-1.363001052	1.179493266
7975	1240504	KDM3A	NM_018433.3	55818	NP_060903.2	ILMN_1722532	1240504	S	CCAGGCTGTAAAAGCAAAACCTCGTATCAGCTCTGGAACAATACCTGCAG	"\Homo sapiens jumonji domain containing 1A (JMJD1A), mRNA.\"""""	TSGA; JHMD2A; KIAA0742; DKFZp686A24246; JMJD1; DKFZp686P07111	ILMN_1722532	JMJD1A	"\Homo sapiens jumonji domain containing 1A (JMJD1A), mRNA.\"""""	55818	 	KDM3A	-0.238146625	0.005606229	-2.506582498	0.014343739	0.014343739	-3.130325281	-1.179476459
39900	6380121	CPPED1	NM_018340.2	55313	NP_060810.2	ILMN_1662865	6380121	S	CAGGTGTAGGTATAGGAGGTCAAGAAAAGGAGTTCGGTAAAGGGCATAGC	"\Homo sapiens calcineurin-like phosphoesterase domain containing 1 (CPPED1), transcript variant 1, mRNA.\"""""	CSTP1	ILMN_1662865	CPPED1	"\Homo sapiens calcineurin-like phosphoesterase domain containing 1 (CPPED1), transcript variant 1, mRNA.\"""""	55313	 	CPPED1	-0.237526863	-0.025550906	-2.158065879	0.034105465	0.034105465	-3.84835856	-1.178969881
13696	2140364	ZFYVE20	NM_022340.2	64145	NP_071735.2	ILMN_1799890	2140364	S	CCTCTGAGTCATTGTGAGCTGTGTGGTAGGTTGGACATTGGCATAGTTGG	"\Homo sapiens zinc finger, FYVE domain containing 20 (ZFYVE20), mRNA.\"""""	MGC126210; FLJ34993; Rabenosyn-5	ILMN_1799890	ZFYVE20	"\Homo sapiens zinc finger, FYVE domain containing 20 (ZFYVE20), mRNA.\"""""	64145	 	ZFYVE20	0.237506236	-0.010189756	2.358520265	0.020939753	0.020939753	-3.446585333	1.178953025
45723	7330491	ProbeID: 7330491	XR_018036.2	641844		ILMN_3243011	7330491	S	GAACTGATGTAAGCCTCTTTGCCTCTGCTTTGTCATGCCATTAAGCTCAC	"\PREDICTED: Homo sapiens misc_RNA (LOC641844), miscRNA.\"""""		ILMN_3243011	LOC641844	"\PREDICTED: Homo sapiens misc_RNA (LOC641844), miscRNA.\"""""	641844	 		0.237487872	0.046218024	2.517955786	0.013924216	0.013924216	-3.105363183	1.178938018
44953	7160400	MGST3	NM_004528.2	4259	NP_004519.1	ILMN_1751956	7160400	S	CCGCGTATAGCTTCTGGCCTGGGCTTGGCCTGGATTGTTGGACGAGTTCT	"\Homo sapiens microsomal glutathione S-transferase 3 (MGST3), mRNA.\"""""	GST-III	ILMN_1751956	MGST3	"\Homo sapiens microsomal glutathione S-transferase 3 (MGST3), mRNA.\"""""	4259	 	MGST3	0.237435821	-0.047474871	2.292777308	0.024649579	0.024649579	-3.581747707	1.178895484
33000	5290593	GAMT	NM_000156.4	2593	NP_000147.1	ILMN_1756469	5290593	I	CACCAGCAGCTTTCCCAGCTTCTCTGTGAGGGTCACTGCTGCCCACTGCA	"\Homo sapiens guanidinoacetate N-methyltransferase (GAMT), transcript variant 1, mRNA.\"""""	TP53I2; PIG2	ILMN_1756469	GAMT	"\Homo sapiens guanidinoacetate N-methyltransferase (GAMT), transcript variant 1, mRNA.\"""""	2593	D	GAMT	0.237300863	-0.010040936	2.598767041	0.01124798	0.01124798	-2.92529666	1.178785209
28316	4540435	HN1	NM_016185.2	51155	NP_057269.1	ILMN_2384591	4540435	A	CTGTGGGCCATGGCATGAGTGTTTTCTAGTAGTAGATTGGAGGGAAAGCT	"\Homo sapiens hematological and neurological expressed 1 (HN1), transcript variant 1, mRNA.\"""""	HN1A; ARM2	ILMN_2384591	HN1	"\Homo sapiens hematological and neurological expressed 1 (HN1), transcript variant 1, mRNA.\"""""	51155	 	HN1	-0.237218979	0.012287481	-3.056809922	0.003093641	0.003093641	-1.818725614	-1.178718305
11859	1850500	C3orf75	NM_001031703.2	54859	NP_001026873.2	ILMN_3241169	1850500	S	TATTTCAGGCTGGACCGGCGACTCCACTGTGACCAGAGGGTTGAGTGCTG	"\Homo sapiens chromosome 3 open reading frame 75 (C3orf75), mRNA.\"""""	FLJ20211	ILMN_3241169	C3ORF75	"\Homo sapiens chromosome 3 open reading frame 75 (C3orf75), mRNA.\"""""	54859	D	C3orf75	0.237008976	0.056562755	3.957455707	0.000169887	0.000169887	0.734982643	1.17854674
8996	1430136	ARF4	NM_001660.2	378	NP_001651.1	ILMN_1723884	1430136	I	TCACAAGTGCCACTACCGCCATGGGCCTCACTATCTCCTCCCTCTTCTCC	"\Homo sapiens ADP-ribosylation factor 4 (ARF4), mRNA.\"""""	ARF2	ILMN_1723884	ARF4	"\Homo sapiens ADP-ribosylation factor 4 (ARF4), mRNA.\"""""	378	D	ARF4	-0.236922938	0.039545488	-2.252913063	0.027171955	0.027171955	-3.662102304	-1.178476457
29208	4640484	CNOT8	NM_004779.4	9337	NP_004770.4	ILMN_2174612	4640484	S	TGAGTTGTTTTGGAGTAATATCCCACAACTGGGGTAGGAAGCTCAGGACT	"\Homo sapiens CCR4-NOT transcription complex, subunit 8 (CNOT8), mRNA.\"""""	hCAF1; POP2; CAF1; CALIF	ILMN_2174612	CNOT8	"\Homo sapiens CCR4-NOT transcription complex, subunit 8 (CNOT8), mRNA.\"""""	9337	D	CNOT8	-0.236881742	0.065013603	-2.21713219	0.029626661	0.029626661	-3.733185986	-1.178442807
19864	3170451	NUDT18	NM_024815.3	79873	NP_079091.3	ILMN_1787885	3170451	S	AGCTTTCTGCACCCCCAGTGGCATCTCCTCATCACGTTCTGTGCCGTCCT	"\Homo sapiens nudix (nucleoside diphosphate linked moiety X)-type motif 18 (NUDT18), mRNA.\"""""	FLJ22494	ILMN_1787885	NUDT18	"\Homo sapiens nudix (nucleoside diphosphate linked moiety X)-type motif 18 (NUDT18), mRNA.\"""""	79873	 	NUDT18	0.236843097	-0.024332129	2.332801212	0.022327509	0.022327509	-3.499851664	1.17841124
40377	6420671	GIMAP1	NM_130759.2	170575	NP_570115.1	ILMN_1757186	6420671	S	GGAGGCTGAATTCTTGGAGCTGAAGGGAAAACTTCATTCCAACGGAAGGA	"\Homo sapiens GTPase, IMAP family member 1 (GIMAP1), mRNA.\"""""	IMAP1; HIMAP1; IMAP38	ILMN_1757186	GIMAP1	"\Homo sapiens GTPase, IMAP family member 1 (GIMAP1), mRNA.\"""""	170575	 	GIMAP1	0.236509839	-0.003524515	2.264531829	0.026414303	0.026414303	-3.638808013	1.178139062
40578	6450722	SETDB1	NM_012432.2	9869	NP_036564.2	ILMN_1718207	6450722	S	GGACCAGATGATCCCTTCCAATGTGGTGCTAGCAGGCAGGATCCCTTCTC	"\Homo sapiens SET domain, bifurcated 1 (SETDB1), mRNA.\"""""	KMT1E; KIAA0067; KG1T; ESET	ILMN_1718207	SETDB1	"\Homo sapiens SET domain, bifurcated 1 (SETDB1), mRNA.\"""""	9869	 	SETDB1	0.236245481	-0.033926686	2.591517892	0.011467479	0.011467479	-2.941641715	1.177923202
10272	1570725	APOA1BP	NM_144772.1	128240	NP_658985.1	ILMN_1729533	1570725	S	CCCTCACAGCCCCCAAAAAATCTGCAACCCAGTTTACCGGTCGCTACCAT	"\Homo sapiens apolipoprotein A-I binding protein (APOA1BP), mRNA.\"""""	MGC119145; MGC119143; AIBP	ILMN_1729533	APOA1BP	"\Homo sapiens apolipoprotein A-I binding protein (APOA1BP), mRNA.\"""""	128240	 	APOA1BP	0.236140292	0.013264903	2.793426092	0.006607209	0.006607209	-2.472502637	1.177837321
32732	5270333	APPBP2	NM_006380.2	10513	NP_006371.2	ILMN_2149766	5270333	S	GTGTCAGGATGACCTTTCATATCATTCTCACCAACTTGTAGTGCCCACCG	"\Homo sapiens amyloid beta precursor protein (cytoplasmic tail) binding protein 2 (APPBP2), mRNA.\"""""	PAT1; KIAA0228; HS.84084	ILMN_2149766	APPBP2	"\Homo sapiens amyloid beta precursor protein (cytoplasmic tail) binding protein 2 (APPBP2), mRNA.\"""""	10513	D	APPBP2	0.236118328	-0.046666959	2.275444363	0.025719722	0.025719722	-3.616835339	1.177819389
30306	4830315	DUSP10	NM_144729.1	11221	NP_653330.1	ILMN_2401878	4830315	A	GGATTGCTGCTCTCCATTAGGAGACAATGAGGAAGGAGGATGGATTCTGG	"\Homo sapiens dual specificity phosphatase 10 (DUSP10), transcript variant 3, mRNA.\"""""	MKP-5; MKP5	ILMN_2401878	DUSP10	"\Homo sapiens dual specificity phosphatase 10 (DUSP10), transcript variant 3, mRNA.\"""""	11221	D	DUSP10	-0.235901607	0.020426102	-3.463802916	0.0008814	0.0008814	-0.721929692	-1.177642471
45978	7400025	MTFP1	NM_016498.3	51537	NP_057582.2	ILMN_2355665	7400025	A	GGTGGTATGGCTGAACAAGGAGCGGCAGACAACTCAGGGAGAAACTCAGG	"\Homo sapiens mitochondrial protein 18 kDa (MTP18), nuclear gene encoding mitochondrial protein, transcript variant 1, mRNA.\"""""	HSPC242	ILMN_2355665	MTP18	"\Homo sapiens mitochondrial protein 18 kDa (MTP18), nuclear gene encoding mitochondrial protein, transcript variant 1, mRNA.\"""""	51537	D	MTFP1	-0.235779413	-0.01553782	-2.447863352	0.016695895	0.016695895	-3.25769336	-1.17754273
47068	7610754	GSPT2	NM_018094.2	23708	NP_060564.2	ILMN_1730101	7610754	S	CACTGATGAATTTACCCTCAAGTTTCCTTCCTCTGTACCACTCTGCTTCC	"\Homo sapiens G1 to S phase transition 2 (GSPT2), mRNA.\"""""	GST2; FLJ10441; eRF3b	ILMN_1730101	GSPT2	"\Homo sapiens G1 to S phase transition 2 (GSPT2), mRNA.\"""""	23708	 	GSPT2	0.235675006	0.006961589	3.360086842	0.001224949	0.001224949	-1.010914605	1.177457515
17073	2650594	ARHGAP9	NM_001080156.1	64333	NP_001073625.1	ILMN_2382657	2650594	A	CGATGGGAGGTATGTGTTCCCAGAACAGCCAGGACAAGAAGGTCGGTTAG	"\Homo sapiens Rho GTPase activating protein 9 (ARHGAP9), transcript variant 3, mRNA.\"""""	10C; RGL1; FLJ16525; MGC1295	ILMN_2382657	ARHGAP9	"\Homo sapiens Rho GTPase activating protein 9 (ARHGAP9), transcript variant 3, mRNA.\"""""	64333	D	ARHGAP9	-0.235604422	0.07153855	-2.218702376	0.02951499	0.02951499	-3.73008733	-1.17739991
7406	1170347	CXorf26	NM_016500.3	51260	NP_057584.2	ILMN_1768176	1170347	S	GGATACGCAGAAGGACATCTTTCTAGTCTAACAGTCAGGAGCTGCTCTGG	"\Homo sapiens chromosome X open reading frame 26 (CXorf26), mRNA.\"""""	MGC874	ILMN_1768176	CXORF26	"\Homo sapiens chromosome X open reading frame 26 (CXorf26), mRNA.\"""""	51260	 	CXorf26	0.23508497	0.036950463	2.506257365	0.014355897	0.014355897	-3.131037494	1.176976055
17234	2680471	ESD	NM_001984.1	2098	NP_001975.1	ILMN_1720285	2680471	S	CTGTGTCAGCATTTGCTCCAATTTGCAACCCTGTACTCTGTCCCTGGGGC	"\Homo sapiens esterase D/formylglutathione hydrolase (ESD), mRNA.\"""""		ILMN_1720285	ESD	"\Homo sapiens esterase D/formylglutathione hydrolase (ESD), mRNA.\"""""	2098	D	ESD	0.234975241	-0.044458997	2.266024936	0.026318301	0.026318301	-3.635806992	1.17688654
31012	4890092	TSEN54	NM_207346.2	283989	NP_997229.2	ILMN_1657509	4890092	S	CTGTTCTCAGGGACCATCTCGGCTGCCTCCTGTACCCAGACTCTAACCTG	"\Homo sapiens tRNA splicing endonuclease 54 homolog (S. cerevisiae) (TSEN54), mRNA.\"""""	FLJ37147; SEN54L; sen54	ILMN_1657509	TSEN54	"\Homo sapiens tRNA splicing endonuclease 54 homolog (S. cerevisiae) (TSEN54), mRNA.\"""""	283989	 	TSEN54	-0.234967533	0.016717329	-2.632531638	0.010274921	0.010274921	-2.848670664	-1.176880252
4818	730253	CWC25	NM_017748.3	54883	NP_060218.1	ILMN_1720233	730253	S	GGCAGGCCAGCTCGTTTTTCTCTCTGAATCTGGCTGGTTTAGGAGGAGCC	"\Homo sapiens coiled-coil domain containing 49 (CCDC49), mRNA.\"""""	DKFZp779M0968; FLJ20291	ILMN_1720233	CCDC49	"\Homo sapiens coiled-coil domain containing 49 (CCDC49), mRNA.\"""""	54883	 	CWC25	0.234587787	0.04047323	3.515202693	0.000747066	0.000747066	-0.576412898	1.176570514
45096	7200240	ARHGAP4	NM_001666.2	393	NP_001657.2	ILMN_1770824	7200240	S	CCCTTGTGGAGGCAGCTGAGGAAGGATGCTGGGGAAAGCCCTCTTCTGCA	"\Homo sapiens Rho GTPase activating protein 4 (ARHGAP4), mRNA.\"""""	p115; C1; RGC1; KIAA0131; RhoGAP4	ILMN_1770824	ARHGAP4	"\Homo sapiens Rho GTPase activating protein 4 (ARHGAP4), mRNA.\"""""	393	 	ARHGAP4	-0.234585381	-0.027721189	-2.476547179	0.015506832	0.015506832	-3.19579181	-1.176568553
15409	2450608	ACO1	NM_002197.1	48	NP_002188.1	ILMN_1750800	2450608	S	CCTTTTCCTTCAGAGTGAATCATCCAGACTCCTCATGGATAGGTCGGGTG	"\Homo sapiens aconitase 1, soluble (ACO1), mRNA.\"""""	IREBP; IRP1; IREB1	ILMN_1750800	ACO1	"\Homo sapiens aconitase 1, soluble (ACO1), mRNA.\"""""	48	 	ACO1	0.234512133	-0.014565969	3.548719261	0.000670176	0.000670176	-0.480718513	1.176508818
2678	430368	ZNF211	NM_006385.2	10520	NP_006376.2	ILMN_1811195	430368	A	ATAGTCTGAGTCTTCCTCTCTGACAAGTTAGGGCATGGACTTGACCCAGC	"\Homo sapiens zinc finger protein 211 (ZNF211), transcript variant 1, mRNA.\"""""	C2H2-25; ZNF-25; ZNFC25; MGC131841; CH2H2-25	ILMN_1811195	ZNF211	"\Homo sapiens zinc finger protein 211 (ZNF211), transcript variant 1, mRNA.\"""""	10520	 	ZNF211	0.234201029	-0.010421142	3.28398606	0.00155346	0.00155346	-1.218916307	1.176255141
47167	7650435	DCTPP1	NM_024096.1	79077	NP_077001.1	ILMN_1763129	7650435	S	AGGGGTGCCTCTGAGACCCATTCTCGTGTTTCCCTGTTGTACCTTTTGCC	"\Homo sapiens dCTP pyrophosphatase 1 (DCTPP1), mRNA.\"""""	RS21C6; CDA03; MGC5627	ILMN_1763129	DCTPP1	"\Homo sapiens dCTP pyrophosphatase 1 (DCTPP1), mRNA.\"""""	79077	D	DCTPP1	-0.234014018	0.033151131	-3.393814433	0.001101348	0.001101348	-0.917628523	-1.176102678
35167	5700309	FAHD2B	NM_199336.1	151313	NP_955368.1	ILMN_2146657	5700309	S	ATCAACAAGGTGGTGTGATGGCTCCTGCACAGGCCCGACATAGGATGAGG	"\Homo sapiens fumarylacetoacetate hydrolase domain containing 2B (FAHD2B), mRNA.\"""""	DKFZp434N062	ILMN_2146657	FAHD2B	"\Homo sapiens fumarylacetoacetate hydrolase domain containing 2B (FAHD2B), mRNA.\"""""	151313	 	FAHD2B	0.233986938	-0.117944918	3.186729266	0.002094223	0.002094223	-1.479635757	1.176080602
200	20017	ProbeID: 20017	XM_945833.1	650128	XP_950926.1	ILMN_1671992	20017	I	CTTTAGAATGATTTTCTCCACATTTCAGTGGAATTGTGGCAGCTCCAGTA	"\PREDICTED: Homo sapiens similar to CG1486-PA, isoform A, transcript variant 4 (LOC650128), mRNA.\"""""		ILMN_1671992	LOC650128	"\PREDICTED: Homo sapiens similar to CG1486-PA, isoform A, transcript variant 4 (LOC650128), mRNA.\"""""	650128	D	PDXDC2	-0.23386427	-0.005474199	-2.60305846	0.011119838	0.011119838	-2.915602817	-1.175980608
27256	4260504	SNX14	NM_020468.2	57231	NP_065201.1	ILMN_2361570	4260504	A	GACTTCTGTTTGATGGCTTACAGCAACCAGTACTCAACAAGCAGCTGACT	"\Homo sapiens sorting nexin 14 (SNX14), transcript variant 2, mRNA.\"""""	MGC13217; RP11-321N4.2; RGS-PX2	ILMN_2361570	SNX14	"\Homo sapiens sorting nexin 14 (SNX14), transcript variant 2, mRNA.\"""""	57231	D	SNX14	0.233862558	-0.003609578	2.037292723	0.045129149	0.045129149	-4.075325239	1.175979213
28681	4570598	KEAP1	NM_012289.3	9817	NP_036421.2	ILMN_2410772	4570598	A	CCTGGACAGTGTGGAGTGTTACGACCCAGATACAGACACCTGGAGCGAGG	"\Homo sapiens kelch-like ECH-associated protein 1 (KEAP1), transcript variant 2, mRNA.\"""""	MGC9454; MGC10630; KLHL19; MGC20887; MGC4407; KIAA0132; INrf2; MGC1114	ILMN_2410772	KEAP1	"\Homo sapiens kelch-like ECH-associated protein 1 (KEAP1), transcript variant 2, mRNA.\"""""	9817	D	KEAP1	0.233704403	0.018217025	2.937480632	0.00438666	0.00438666	-2.120629727	1.175850303
12349	1990253	TDG	NM_003211.3	6996	NP_003202.3	ILMN_1777096	1990253	A	TTTTGTGCGGGTGCTTTGAAGTGCCTTGCATCAGGGATTAGGAGCAATTA	"\Homo sapiens thymine-DNA glycosylase (TDG), mRNA.\"""""		ILMN_1777096	TDG	"\Homo sapiens thymine-DNA glycosylase (TDG), mRNA.\"""""	6996	D	TDG	0.23367331	-0.033199716	2.143491778	0.035297472	0.035297472	-3.876357718	1.175824961
26128	4180544	ROPN1L	NM_031916.2	83853	NP_114122.2	ILMN_1696466	4180544	S	GGGCCCGCTCGCATCCCCTTCAAGACGTTTTCCTACGTTTACCGCTACTT	"\Homo sapiens ropporin 1-like (ROPN1L), mRNA.\"""""	ASP; FLJ25776	ILMN_1696466	ROPN1L	"\Homo sapiens ropporin 1-like (ROPN1L), mRNA.\"""""	83853	 	ROPN1L	-0.233600191	0.036281814	-2.831699013	0.005933636	0.005933636	-2.380383596	-1.175765369
43279	6900215	GTF2H5	NM_207118.1	404672	NP_997001.1	ILMN_1739497	6900215	S	CTGCCATGAAGCAGTTTCTGCTGTACTTGGATGAGTCCAATGCCCTGGGG	"\Homo sapiens general transcription factor IIH, polypeptide 5 (GTF2H5), mRNA.\"""""	C6orf175; TTD; TGF2H5; TTDA; TFB5; TTD-A; bA120J8.2	ILMN_1739497	GTF2H5	"\Homo sapiens general transcription factor IIH, polypeptide 5 (GTF2H5), mRNA.\"""""	404672	 	GTF2H5	0.233487429	0.038046415	2.044833588	0.0443605	0.0443605	-4.061492498	1.175673474
17373	2690292	NCOA5	NM_020967.2	57727	NP_066018.1	ILMN_1770035	2690292	S	AGAAGGAGGGTTTCTGGCTGTGGTTCTAAATGGAGCCCCAGGAAGCTGCC	"\Homo sapiens nuclear receptor coactivator 5 (NCOA5), mRNA.\"""""	CIA; bA465L10.6	ILMN_1770035	NCOA5	"\Homo sapiens nuclear receptor coactivator 5 (NCOA5), mRNA.\"""""	57727	 	NCOA5	0.233481667	-0.018338043	4.245403634	6.15E-05	6.15E-05	1.641366838	1.175668779
28960	4610220	AGTRAP	NM_001040196.1	57085	NP_001035286.1	ILMN_1802458	4610220	S	TTTAAGGACTGCTGATGCCCCCTCAGGCCTCCCCCAAGTTTGCTGGGCTT	"\Homo sapiens angiotensin II receptor-associated protein (AGTRAP), transcript variant 4, mRNA.\"""""	MGC29646; ATRAP	ILMN_1802458	AGTRAP	"\Homo sapiens angiotensin II receptor-associated protein (AGTRAP), transcript variant 4, mRNA.\"""""	57085	D	AGTRAP	-0.233417222	0.030902858	-2.175954098	0.032690492	0.032690492	-3.813765358	-1.175616263
12720	2030180	ProbeID: 2030180				ILMN_1912083	2030180	S	CAAGTTCTTAACCATCCCGGGTTCCAGTGGTTACAGAGTTCTGCCCTGGG	"\603089645F1 NIH_MGC_120 Homo sapiens cDNA clone IMAGE:5228627 5, mRNA sequence\"""""		ILMN_1912083		"\603089645F1 NIH_MGC_120 Homo sapiens cDNA clone IMAGE:5228627 5, mRNA sequence\"""""	-999	 		-0.233234493	0.002309484	-2.80485362	0.006399091	0.006399091	-2.445102477	-1.175467371
27679	4290687	NCLN	NM_020170.3	56926	NP_064555.2	ILMN_3237632	4290687	S	TCTGGGGCTCAGGCTGGTGTGGGATGCAGCCGGCCGATGAGAAAATAAAG	"\Homo sapiens nicalin homolog (zebrafish) (NCLN), mRNA.\"""""		ILMN_3237632	NCLN	"\Homo sapiens nicalin homolog (zebrafish) (NCLN), mRNA.\"""""	56926	 	NCLN	-0.233089703	0.029954249	-2.428795652	0.017530869	0.017530869	-3.298506155	-1.175349406
8930	1410600	TRIM13	NM_001007278.1	10206	NP_001007279.1	ILMN_2350122	1410600	A	AAAAAAGGATCAGCTGGCTGGGCAGGGTGGCTCATGTCTATAATCTCAGC	"\Homo sapiens tripartite motif-containing 13 (TRIM13), transcript variant 4, mRNA.\"""""	RNF77; CAR; LEU5; RFP2; DLEU5	ILMN_2350122	TRIM13	"\Homo sapiens tripartite motif-containing 13 (TRIM13), transcript variant 4, mRNA.\"""""	10206	D	TRIM13	0.233078597	-0.035255787	2.45068758	0.016575297	0.016575297	-3.251625448	1.175340358
23822	3870292	ZNF398	NM_170686.1	57541	NP_733787.1	ILMN_2344047	3870292	A	CCAGACAAGATAGGAAAGGGGAAACCCCAGAAACGTGCTCTTCATCTGTC	"\Homo sapiens zinc finger protein 398 (ZNF398), transcript variant 1, mRNA.\"""""	KIAA1339; P71; P51; ZER6	ILMN_2344047	ZNF398	"\Homo sapiens zinc finger protein 398 (ZNF398), transcript variant 1, mRNA.\"""""	57541	D	ZNF398	-0.233072766	0.027206646	-2.413434974	0.018230461	0.018230461	-3.331188074	-1.175335608
12972	2060451	PLCB2	NM_004573.2	5330	NP_004564.2	ILMN_1724066	2060451	S	GGAACGGGAGGCTGAAATGGAAAAGCTGCCTTGGCCCTGCTTGGCTGAGT	"\Homo sapiens phospholipase C, beta 2 (PLCB2), mRNA.\"""""	FLJ38135	ILMN_1724066	PLCB2	"\Homo sapiens phospholipase C, beta 2 (PLCB2), mRNA.\"""""	5330	 	PLCB2	-0.233042366	-0.055031031	-2.172306275	0.032974804	0.032974804	-3.820839996	-1.175310842
17539	2710192	MRPL3	NM_007208.2	11222	NP_009139.1	ILMN_1713143	2710192	S	GCCCGGTGCGCCTTCTATTACATTTGCCTAACATCTTTGGACGTGGCAGA	"\Homo sapiens mitochondrial ribosomal protein L3 (MRPL3), nuclear gene encoding mitochondrial protein, mRNA.\"""""	MRL3; RPML3	ILMN_1713143	MRPL3	"\Homo sapiens mitochondrial ribosomal protein L3 (MRPL3), nuclear gene encoding mitochondrial protein, mRNA.\"""""	11222	D	MRPL3	0.23279277	0.038284439	2.016896037	0.047265824	0.047265824	-4.11251247	1.175107523
29388	4670441	FBLN5	NM_006329.2	10516	NP_006320.2	ILMN_2223941	4670441	S	GCTGGCGGGGAACCCTGGGAGTAGCTAGTTTGCTTTTTGCGTACACAGAG	"\Homo sapiens fibulin 5 (FBLN5), mRNA.\"""""	ARMD3; UP50; DANCE; FLJ90059; EVEC	ILMN_2223941	FBLN5	"\Homo sapiens fibulin 5 (FBLN5), mRNA.\"""""	10516	D	FBLN5	0.232783772	0.017409498	3.588020857	0.000589573	0.000589573	-0.367706266	1.175100194
25254	4060095	CD84	NM_003874.1	8832	NP_003865.1	ILMN_1698367	4060095	S	TCACAGTCCCTTGCCTATGTGTGGCAGAGTGTCCCAGCCAGATGTGTGCC	"\Homo sapiens CD84 molecule (CD84), mRNA.\"""""	DKFZp781E2378; SLAMF5; mCD84; LY9B; hCD84	ILMN_1698367	CD84	"\Homo sapiens CD84 molecule (CD84), mRNA.\"""""	8832	D	CD84	0.232635891	0.050381371	2.200163593	0.030857301	0.030857301	-3.766550522	1.174979749
18899	2970368	ZW10	NM_004724.2	9183	NP_004715.1	ILMN_1712556	2970368	S	TGCAGGCCCTAGCTTTGGAACGAGGAATTGGGAGATTCCAGGAGTCAGGG	"\Homo sapiens ZW10, kinetochore associated, homolog (Drosophila) (ZW10), mRNA.\"""""	MGC149821; KNTC1AP; HZW10	ILMN_1712556	ZW10	"\Homo sapiens ZW10, kinetochore associated, homolog (Drosophila) (ZW10), mRNA.\"""""	9183	 	ZW10	0.232448717	0.003458371	2.634541457	0.010219484	0.010219484	-2.844083919	1.174827317
27468	4280561	ACTR1A	NM_005736.2	10121	NP_005727.1	ILMN_1792314	4280561	S	GCACAGCCTCGCACAAACCACATTGCCTGGTGGGGCCCAGTGTACTGAAA	"\Homo sapiens ARP1 actin-related protein 1 homolog A, centractin alpha (yeast) (ACTR1A), mRNA.\"""""	ARP1	ILMN_1792314	ACTR1A	"\Homo sapiens ARP1 actin-related protein 1 homolog A, centractin alpha (yeast) (ACTR1A), mRNA.\"""""	10121	 	ACTR1A	-0.232193193	0.017747246	-2.754398231	0.007365653	0.007365653	-2.565404612	-1.174619256
3695	580014	C12orf43	NM_022895.1	64897	NP_075046.1	ILMN_2169856	580014	S	CTTCAGGAAGTGTCATAGCACTCGTGGACTAGGTTTCATGGGACAAAGGC	"\Homo sapiens chromosome 12 open reading frame 43 (C12orf43), mRNA.\"""""	FLJ12448	ILMN_2169856	C12ORF43	"\Homo sapiens chromosome 12 open reading frame 43 (C12orf43), mRNA.\"""""	64897	D	C12orf43	0.232176648	-0.04764525	2.68803111	0.008840351	0.008840351	-2.720960455	1.174605785
16751	2640086	C1orf85	NM_144580.1	112770	NP_653181.1	ILMN_1698243	2640086	S	GGGACAGGGCTATTGATAAGGTCCCCTTGGTGTTGCCTTCTTGCATCTCC	"\Homo sapiens chromosome 1 open reading frame 85 (C1orf85), mRNA.\"""""	NCU-G1; MGC31963; RP11-443G18.2	ILMN_1698243	C1ORF85	"\Homo sapiens chromosome 1 open reading frame 85 (C1orf85), mRNA.\"""""	112770	 	C1orf85	0.23205696	0.011452573	2.299945226	0.024218654	0.024218654	-3.567170429	1.174508342
45388	7210632	AKR1C3	NM_003739.4	8644	NP_003730.4	ILMN_1713124	7210632	S	GCCGGTGACTGGACATATCACCTCTACTTAAATCCGTCCTGTTTAGCGAC	"\Homo sapiens aldo-keto reductase family 1, member C3 (3-alpha hydroxysteroid dehydrogenase, type II) (AKR1C3), mRNA.\"""""	HAKRB; hluPGFS; DD3; HSD17B5; HAKRe; KIAA0119; HA1753; DDX	ILMN_1713124	AKR1C3	"\Homo sapiens aldo-keto reductase family 1, member C3 (3-alpha hydroxysteroid dehydrogenase, type II) (AKR1C3), mRNA.\"""""	8644	 	AKR1C3	0.231708387	0.003726223	2.126826449	0.036704811	0.036704811	-3.908170247	1.1742246
2749	430682	NLRP12	NM_033297.1	91662	NP_150639.1	ILMN_1739815	430682	I	ATGATCTCACCATGCACTCCAGCCTAGACAACAGGGCAAGGCCCTCTAAA	"\Homo sapiens NLR family, pyrin domain containing 12 (NLRP12), transcript variant 1, mRNA.\"""""	PAN6; Monarch1; RNO; PYPAF7; NALP12; CLR19.3; RNO2	ILMN_1739815	NLRP12	"\Homo sapiens NLR family, pyrin domain containing 12 (NLRP12), transcript variant 1, mRNA.\"""""	91662	D	NLRP12	-0.231579119	-0.035866126	-2.042496015	0.044597557	0.044597557	-4.065785329	-1.174119393
36814	5960224	PTTG3P	NR_002734.1	26255		ILMN_2049021	5960224	S	GCTTCGAGAGTTTTGACCTGCCTGAAGAGCACCAGATTGCACATCTCCCC	"\Homo sapiens pituitary tumor-transforming 3 (pseudogene) (PTTG3P), non-coding RNA.\"""""	rcPTTG1	ILMN_2049021	PTTG3P	"\Homo sapiens pituitary tumor-transforming 3 (pseudogene) (PTTG3P), non-coding RNA.\"""""	26255	 	PTTG3	-0.231470813	0.037747465	-2.782161633	0.006818415	0.006818415	-2.499424187	-1.174031252
5912	940041	TWSG1	NM_020648.3	57045	NP_065699.1	ILMN_2214144	940041	S	GACTTGTGCTTGTTAGCAGGTTTTTCTGTTAGTTTTTCCCCCATAACATT	"\Homo sapiens twisted gastrulation homolog 1 (Drosophila) (TWSG1), mRNA.\"""""	TSG	ILMN_2214144	TWSG1	"\Homo sapiens twisted gastrulation homolog 1 (Drosophila) (TWSG1), mRNA.\"""""	57045	D	TWSG1	0.231429376	-0.035034366	3.510056479	0.000759588	0.000759588	-0.591049929	1.173997532
40896	6510446	PRKD2	NM_001079881.1	25865	NP_001073350.1	ILMN_2331525	6510446	A	ACAGCGTGGACAAATCTCTCAGCCACCCCTGGTTACAGGAGTACCAGACG	"\Homo sapiens protein kinase D2 (PRKD2), transcript variant 3, mRNA.\"""""	HSPC187; PKD2	ILMN_2331525	PRKD2	"\Homo sapiens protein kinase D2 (PRKD2), transcript variant 3, mRNA.\"""""	25865	D	PRKD2	-0.231304272	0.009182898	-3.653183553	0.000475846	0.000475846	-0.178451749	-1.173895733
8506	1340360	RCC2	NM_018715.1	55920	NP_061185.1	ILMN_1720124	1340360	S	GTTGGGAATGTGCTTGGCGCTGACCCTGCGGGCATCTGACTGGTCTTCCA	"\Homo sapiens regulator of chromosome condensation 2 (RCC2), mRNA.\"""""	DKFZp762N0610; KIAA1470; TD-60	ILMN_1720124	RCC2	"\Homo sapiens regulator of chromosome condensation 2 (RCC2), mRNA.\"""""	55920	 	RCC2	-0.231126224	0.049109038	-2.07615436	0.041287369	0.041287369	-4.003553533	-1.173750867
25870	4150279	C6orf47	NM_021184.3	57827	NP_067007.3	ILMN_1795286	4150279	S	AGAAGGGCTGGTAGCTCAGGCAGTGTGGGGGAAGCACTGAAGCCTGTAGT	"\Homo sapiens chromosome 6 open reading frame 47 (C6orf47), mRNA.\"""""	G4; NG34; D6S53E	ILMN_1795286	C6ORF47	"\Homo sapiens chromosome 6 open reading frame 47 (C6orf47), mRNA.\"""""	57827	 	C6orf47	-0.230982997	0.081977764	-2.821861092	0.006100473	0.006100473	-2.404157857	-1.173634346
28992	4610369	ALKBH3	NM_139178.1	221120	NP_631917.1	ILMN_2134062	4610369	S	AGAGAACCGAGAGTGAACCTGACCTTTCGGACAGTCTATCCAGACCCTCG	"\Homo sapiens alkB, alkylation repair homolog 3 (E. coli) (ALKBH3), mRNA.\"""""	MGC118790; DEPC-1; MGC118792; MGC118793; PCA1; ABH3; DEPC1	ILMN_2134062	ALKBH3	"\Homo sapiens alkB, alkylation repair homolog 3 (E. coli) (ALKBH3), mRNA.\"""""	221120	 	ALKBH3	0.230849271	-0.013755218	2.93874628	0.004370647	0.004370647	-2.117476606	1.173525565
2809	450193	MOSPD2	NM_152581.2	158747	NP_689794.1	ILMN_1766094	450193	S	GCAGAGGAGTCTCTGTGGACCATGAATTGCACTGTCTCCCTCCTCATTTC	"\Homo sapiens motile sperm domain containing 2 (MOSPD2), mRNA.\"""""	MGC26706	ILMN_1766094	MOSPD2	"\Homo sapiens motile sperm domain containing 2 (MOSPD2), mRNA.\"""""	158747	D	MOSPD2	-0.230698353	-0.053426636	-2.331028597	0.022426095	0.022426095	-3.503504484	-1.173402811
8333	1300408	HCLS1	NM_005335.3	3059	NP_005326.1	ILMN_1727402	1300408	S	GTGTTCCTGACTCCTTCCCAATGAACACCTCTCTGCCACCCCAAGCTCTG	"\Homo sapiens hematopoietic cell-specific Lyn substrate 1 (HCLS1), mRNA.\"""""	HS1; CTTNL	ILMN_1727402	HCLS1	"\Homo sapiens hematopoietic cell-specific Lyn substrate 1 (HCLS1), mRNA.\"""""	3059	 	HCLS1	-0.230659369	0.061515447	-2.319746367	0.023062661	0.023062661	-3.526697923	-1.173371104
16635	2630315	RNGTT	NM_003800.3	8732	NP_003791.3	ILMN_1734198	2630315	S	GGAAAAGGTGTGGATGACTCTACTGCGTGGATGGTTACATTTGCTTTCCG	"\Homo sapiens RNA guanylyltransferase and 5'-phosphatase (RNGTT), mRNA.\"""""	HCE1; hCAP; CAP1A; HCE; DKFZp686J2031	ILMN_1734198	RNGTT	"\Homo sapiens RNA guanylyltransferase and 5'-phosphatase (RNGTT), mRNA.\"""""	8732	 	RNGTT	0.230528057	-0.041443805	2.199012344	0.030942394	0.030942394	-3.768806078	1.17326431
21109	3390093	BOLA3	NM_001035505.1	388962	NP_001030582.1	ILMN_1786658	3390093	S	GGATTGCGGATATTTACCTCTGTCCCCAAACGCTGACCACGCCCTGGCTG	"\Homo sapiens bolA homolog 3 (E. coli) (BOLA3), transcript variant 2, mRNA.\"""""		ILMN_1786658	BOLA3	"\Homo sapiens bolA homolog 3 (E. coli) (BOLA3), transcript variant 2, mRNA.\"""""	388962	D	BOLA3	0.230501723	0.023338572	3.085765652	0.002838511	0.002838511	-1.744077375	1.173242895
13597	2120707	CETN2	NM_004344.1	1069	NP_004335.1	ILMN_1695645	2120707	S	GAGCACCTGCCATTTTGCCTTGCATCGTTTCCCTCGTCATGCATTTCCAC	"\Homo sapiens centrin, EF-hand protein, 2 (CETN2), mRNA.\"""""	CEN2; CALT	ILMN_1695645	CETN2	"\Homo sapiens centrin, EF-hand protein, 2 (CETN2), mRNA.\"""""	1069	 	CETN2	0.230384046	0.05592615	2.584783314	0.011674864	0.011674864	-2.956792752	1.1731472
43825	6980274	GLRX2	NM_016066.3	51022	NP_057150.2	ILMN_1680727	6980274	A	GGAGGTGCAACTGACACTCATAGGCTTCACAAAGAAGGAAAATTGCTCCC	"\Homo sapiens glutaredoxin 2 (GLRX2), transcript variant 1, mRNA.\"""""	GRX2; bA101E13.1	ILMN_1680727	GLRX2	"\Homo sapiens glutaredoxin 2 (GLRX2), transcript variant 1, mRNA.\"""""	51022	D	GLRX2	-0.230203952	-0.013532259	-3.046859223	0.003186132	0.003186132	-1.844254476	-1.173000763
26724	4220707	PMPCB	NM_004279.2	9512	NP_004270.2	ILMN_1728660	4220707	S	GGAGTCCAGCTATTGCTGCTGTTGGTCCCATTAAGCAACTACCAGATTTT	"\Homo sapiens peptidase (mitochondrial processing) beta (PMPCB), nuclear gene encoding mitochondrial protein, mRNA.\"""""	Beta-MPP; MPP11; MPPP52; MPPB	ILMN_1728660	PMPCB	"\Homo sapiens peptidase (mitochondrial processing) beta (PMPCB), nuclear gene encoding mitochondrial protein, mRNA.\"""""	9512	 	PMPCB	0.229783439	0.046533601	2.291927356	0.024701123	0.024701123	-3.58347364	1.17265891
75	10253	LRR1	NM_203467.1	122769	NP_982292.1	ILMN_1715616	10253	A	GTTGCCCACACTGTGGTCTTAGTAGATAATTTGGGTGGTACTGAAGCACC	"\Homo sapiens peptidylprolyl isomerase (cyclophilin)-like 5 (PPIL5), transcript variant 3, mRNA.\"""""	MGC20689; 4-1BBLRR; LRR-1	ILMN_1715616	PPIL5	"\Homo sapiens peptidylprolyl isomerase (cyclophilin)-like 5 (PPIL5), transcript variant 3, mRNA.\"""""	122769	D	LRR1	-0.22970387	-0.008088983	-3.440597516	0.000949259	0.000949259	-0.787130237	-1.172594236
37822	6110609	WASH3P	NR_003659.1	374666		ILMN_1713406	6110609	A	CTTGAGGCCACACAGCTGGGGCGGGGACTTCTGTCTGCCTGTGCTCCATG	"\Homo sapiens family with sequence similarity 39, member D pseudogene (FAM39DP) on chromosome 15.\"""""	FLJ25222	ILMN_1713406	FAM39DP	"\Homo sapiens family with sequence similarity 39, member D pseudogene (FAM39DP) on chromosome 15.\"""""	374666	D	FAM39DP	0.229296932	-0.011882501	2.210883824	0.030074722	0.030074722	-3.745497804	1.172263531
40047	6380743	STX12	NM_177424.2	23673	NP_803173.1	ILMN_1773901	6380743	S	GTTGGGGTGGCACAGTGGCCCAAAGAGCAGCTTCAGAGATAATTCCTTGG	"\Homo sapiens syntaxin 12 (STX12), mRNA.\"""""	STX14; MGC51957; STX13	ILMN_1773901	STX12	"\Homo sapiens syntaxin 12 (STX12), mRNA.\"""""	23673	 	STX12	-0.22918947	-0.022836911	-3.386913865	0.001125637	0.001125637	-0.93676905	-1.172176216
39383	6330338	ITGA5	NM_002205.2	3678	NP_002196.2	ILMN_1792679	6330338	S	GCCCAACCCTTCCCTCACCTTGGCACCAGACACCCAGGACTTATTTAAAC	"\Homo sapiens integrin, alpha 5 (fibronectin receptor, alpha polypeptide) (ITGA5), mRNA.\"""""	CD49e; VLA5A; FNRA	ILMN_1792679	ITGA5	"\Homo sapiens integrin, alpha 5 (fibronectin receptor, alpha polypeptide) (ITGA5), mRNA.\"""""	3678	 	ITGA5	-0.228988818	-0.004580856	-1.995553564	0.049593904	0.049593904	-4.151066858	-1.172013199
24631	3990646	ITPR1	NM_002222.4	3708	NP_002213.4	ILMN_1789505	3990646	S	CTGGTGATGCTGTTTCTCGTTAGTGGCAGTAGTGCCTCCGTCTCCTAGTG	"\Homo sapiens inositol 1,4,5-triphosphate receptor, type 1 (ITPR1), transcript variant 2, mRNA.\"""""	IP3R1; SCA16; SCA15; IP3R; INSP3R1	ILMN_1789505	ITPR1	"\Homo sapiens inositol 1,4,5-triphosphate receptor, type 1 (ITPR1), transcript variant 2, mRNA.\"""""	3708	 	ITPR1	0.228818508	-0.021463294	2.605017131	0.011061793	0.011061793	-2.911174014	1.171874851
13694	2140349	MLL	NM_005933.2	4297	NP_005924.2	ILMN_1668683	2140349	S	TGCTGTACTGTGAGCCCCTCCTCACTCTCTACCAACCCTAAACCCTGAGG	"\Homo sapiens myeloid/lymphoid or mixed-lineage leukemia (trithorax homolog, Drosophila) (MLL), mRNA.\"""""	TRX1; HRX; CXXC7; HTRX1; FLJ11783; KMT2A; MLL/GAS7; ALL-1; MLL1A	ILMN_1668683	MLL	"\Homo sapiens myeloid/lymphoid or mixed-lineage leukemia (trithorax homolog, Drosophila) (MLL), mRNA.\"""""	4297	D	MLL	-0.228797976	0.010250469	-3.344695512	0.001285594	0.001285594	-1.05326169	-1.171858174
43129	6860382	OGFR	NM_007346.2	11054	NP_031372.2	ILMN_1728224	6860382	S	GCTCCCCTCAGGCTCTGCTTCGTGACCCGTGACCCATGACCCACAGTGCT	"\Homo sapiens opioid growth factor receptor (OGFR), mRNA.\"""""		ILMN_1728224	OGFR	"\Homo sapiens opioid growth factor receptor (OGFR), mRNA.\"""""	11054	 	OGFR	-0.22869348	-0.072748511	-2.475627895	0.01554373	0.01554373	-3.197785087	-1.171773298
10191	1570367	IL18R1	NM_003855.2	8809	NP_003846.1	ILMN_1781700	1570367	S	GACTGTGAAACCGTCAGTTCGGAAGGCTGGTTAGAACATGTGGGAGCAAC	"\Homo sapiens interleukin 18 receptor 1 (IL18R1), mRNA.\"""""	IL-1Rrp; IL1RRP; CDw218a	ILMN_1781700	IL18R1	"\Homo sapiens interleukin 18 receptor 1 (IL18R1), mRNA.\"""""	8809	 	IL18R1	0.228420798	-0.003366647	2.799037368	0.006504253	0.006504253	-2.459059469	1.171551843
15105	2370102	RAD9A	NM_004584.2	5883	NP_004575.1	ILMN_1684183	2370102	S	AATTCTAAGAGCCTTGGACCCGAGTGTGTGGCTAGGGTTGCCCTGGCTGG	"\Homo sapiens RAD9 homolog A (S. pombe) (RAD9A), mRNA.\"""""	RAD9	ILMN_1684183	RAD9A	"\Homo sapiens RAD9 homolog A (S. pombe) (RAD9A), mRNA.\"""""	5883	 	RAD9A	-0.22834841	-0.008847138	-2.883588629	0.005121017	0.005121017	-2.253903105	-1.171493062
17068	2650564	RARRES3	NM_004585.3	5920	NP_004576.2	ILMN_1701613	2650564	S	GGCCACGGCGCTTGGAATCCTGGTTGTTGCTGGATGCTCTTTTGCGATTA	"\Homo sapiens retinoic acid receptor responder (tazarotene induced) 3 (RARRES3), mRNA.\"""""	MGC8906; HRASLS4; TIG3; RIG1	ILMN_1701613	RARRES3	"\Homo sapiens retinoic acid receptor responder (tazarotene induced) 3 (RARRES3), mRNA.\"""""	5920	 	RARRES3	0.228316922	0.031199383	2.109011279	0.038262918	0.038262918	-3.941936064	1.171467493
24807	4010551	DDB1	XM_943551.1	1642	XP_948644.1	ILMN_1695430	4010551	I	GTGAAGGCGTTTTGGTGGGAGCCAGAGGAAAGCAGATCAAGTGAAGAGTG	"\PREDICTED: Homo sapiens damage-specific DNA binding protein 1, 127kDa, transcript variant 4 (DDB1), mRNA.\"""""		ILMN_1695430	DDB1	"\PREDICTED: Homo sapiens damage-specific DNA binding protein 1, 127kDa, transcript variant 4 (DDB1), mRNA.\"""""	1642	D	DDB1	-0.22822232	0.015574679	-2.553143068	0.012695336	0.012695336	-3.027537967	-1.171390679
43322	6900402	OXA1L	NM_005015.1	5018	NP_005006.1	ILMN_1731851	6900402	S	CTAGCAGCCAGGGGTCCTTTACGACAGACCTTTACCCACAACCCTCTCCT	"\Homo sapiens oxidase (cytochrome c) assembly 1-like (OXA1L), mRNA.\"""""	MGC133129	ILMN_1731851	OXA1L	"\Homo sapiens oxidase (cytochrome c) assembly 1-like (OXA1L), mRNA.\"""""	5018	 	OXA1L	0.227825448	0.081150003	2.501021553	0.014552974	0.014552974	-3.142496054	1.171068484
802	70168	MED29	NM_017592.1	55588	NP_060062.1	ILMN_1728360	70168	S	ACTCGGAGGCTGAGAGGTGGGAGGATGCCTTGAGCTTGAGAGGTTGAAGC	"\Homo sapiens mediator complex subunit 29 (MED29), mRNA.\"""""	IXL; DKFZp434H247; MED29	ILMN_1728360	MED29	"\Homo sapiens mediator complex subunit 29 (MED29), mRNA.\"""""	55588	 	MED29	-0.227611825	0.037976105	-3.443982013	0.000939064	0.000939064	-0.777640112	-1.170895095
32677	5270121	SNX5	NM_014426.2	27131	NP_055241.1	ILMN_1709772	5270121	A	TACAAACCCATGATTGTCAGGGAGGTGCCAGTTACAGCAGGTGATTCAGC	"\Homo sapiens sorting nexin 5 (SNX5), transcript variant 2, mRNA.\"""""	FLJ10931	ILMN_1709772	SNX5	"\Homo sapiens sorting nexin 5 (SNX5), transcript variant 2, mRNA.\"""""	27131	D	SNX5	-0.227542606	0.032679303	-2.274532708	0.025777125	0.025777125	-3.618674471	-1.170838918
20025	3180324	EBLN2	NM_018029.3	55096	NP_060499.3	ILMN_2186877	3180324	S	GCAACAGCGGCAAACTACTGGGCCAAGATGAGCAACCCCACATTTTTGGG	"\Homo sapiens hypothetical protein FLJ10213 (FLJ10213), mRNA.\"""""		ILMN_2186877	FLJ10213	"\Homo sapiens hypothetical protein FLJ10213 (FLJ10213), mRNA.\"""""	55096	 	EBLN2	-0.227268592	-0.018028337	-2.149463828	0.034804705	0.034804705	-3.864904585	-1.17061656
2496	380369	TRRAP	NM_003496.1	8295	NP_003487.1	ILMN_1660368	380369	S	CTCTGAGAGTCTGCAGGCGGCTCCTGTGCTTTTTATTTCTGGCTCTTCGG	"\Homo sapiens transformation/transcription domain-associated protein (TRRAP), mRNA.\"""""	PAF400; STAF40; Tra1; FLJ10671; PAF350/400; TR-AP	ILMN_1660368	TRRAP	"\Homo sapiens transformation/transcription domain-associated protein (TRRAP), mRNA.\"""""	8295	 	TRRAP	0.226822415	-0.022762863	3.048395444	0.003171687	0.003171687	-1.840317407	1.170254583
11362	1770717	HIRIP3	NM_003609.2	8479	NP_003600.2	ILMN_1678037	1770717	S	GCAGCTCCCAAGGACACAAGCTGTTGGGATGCTACTTCTCAGCTTCACGC	"\Homo sapiens HIRA interacting protein 3 (HIRIP3), mRNA.\"""""		ILMN_1678037	HIRIP3	"\Homo sapiens HIRA interacting protein 3 (HIRIP3), mRNA.\"""""	8479	 	HIRIP3	0.226246209	-0.012119778	2.642306941	0.010007831	0.010007831	-2.82633481	1.169787282
10235	1570553	IL8	NM_000584.2	3576	NP_000575.1	ILMN_1666733	1570553	S	CCCTAGTCTGCTAGCCAGGATCCACAAGTCCTTGTTCCACTGTGCCTTGG	"\Homo sapiens interleukin 8 (IL8), mRNA.\"""""	GCP-1; MDNCF; NAP1; CXCL8; AMCF-I; TSG-1; LYNAP; NAP-1; MONAP; GCP1; SCYB8; LUCT; K60; LECT; 3-10C; b-ENAP; NAF	ILMN_1666733	IL8	"\Homo sapiens interleukin 8 (IL8), mRNA.\"""""	3576	D	IL8	0.226155702	-0.064161922	3.501379139	0.000781152	0.000781152	-0.615696319	1.169713898
41850	6590520	ZNF839	NM_018335.2	55778	NP_060805.2	ILMN_2186858	6590520	S	AGAAGGAGTTCCTCTAGAAGCTGTGGAGTCGGTCGTCACCGTGGAGCCAG	"\Homo sapiens chromosome 14 open reading frame 131 (C14orf131), mRNA.\"""""	FLJ11132	ILMN_2186858	C14ORF131	"\Homo sapiens chromosome 14 open reading frame 131 (C14orf131), mRNA.\"""""	55778	D	ZNF839	0.226074876	-0.016843137	3.454838927	0.000907051	0.000907051	-0.747152715	1.169648367
10909	1710286	SKP2	NM_032637.2	6502	NP_116026.1	ILMN_1665538	1710286	I	AGTGACAAGAGCTGGGGTTAGGATCCGGTTGGACTCTGACATCGGATGCC	"\Homo sapiens S-phase kinase-associated protein 2 (p45) (SKP2), transcript variant 2, mRNA.\"""""	MGC1366; FBXL1; FBL1; FLB1	ILMN_1665538	SKP2	"\Homo sapiens S-phase kinase-associated protein 2 (p45) (SKP2), transcript variant 2, mRNA.\"""""	6502	D	SKP2	0.225962317	-0.035695575	2.588232588	0.011568227	0.011568227	-2.949036859	1.169557115
9586	1470195	MCM7	NM_182776.1	4176	NP_877577.1	ILMN_1663195	1470195	A	CTGGCAGGTCAATGCTTCCCGGACACGGATCACTTTTGTCTGATTCCAGC	"\Homo sapiens minichromosome maintenance complex component 7 (MCM7), transcript variant 2, mRNA.\"""""	MCM2; CDC47; P1.1-MCM3; P1CDC47; CDABP0042; P85MCM; PNAS-146	ILMN_1663195	MCM7	"\Homo sapiens minichromosome maintenance complex component 7 (MCM7), transcript variant 2, mRNA.\"""""	4176	D	MCM7	-0.225774217	0.015358602	-2.969813084	0.003994125	0.003994125	-2.039747904	-1.169404637
34759	5670139	TMEM149	NM_024660.2	79713	NP_078936.1	ILMN_1786426	5670139	S	CGCAAGATATGGGCTGCCTGCTGCCTGGTCCACCTTTGCCTATTCGCTGA	"\Homo sapiens transmembrane protein 149 (TMEM149), mRNA.\"""""	U2AF1L4; FLJ22573	ILMN_1786426	TMEM149	"\Homo sapiens transmembrane protein 149 (TMEM149), mRNA.\"""""	79713	 	IGFLR1	-0.225738268	-0.002179602	-2.525859599	0.013639212	0.013639212	-3.087960341	-1.169375498
23303	3830519	MKKS	NM_170784.1	8195	NP_740754.1	ILMN_1718718	3830519	A	CCTGACCTTGGACTGTTTGACTGCAAAGCTTAGTGGCCTACAGGTGGCTG	"\Homo sapiens McKusick-Kaufman syndrome (MKKS), transcript variant 2, mRNA.\"""""	HMCS; KMS; BBS6; MKS	ILMN_1718718	MKKS	"\Homo sapiens McKusick-Kaufman syndrome (MKKS), transcript variant 2, mRNA.\"""""	8195	D	MKKS	0.225714204	0.039842358	2.092556484	0.039752678	0.039752678	-3.972900999	1.169355994
23908	3870646	PDCL3	NM_024065.3	79031	NP_076970.1	ILMN_1702806	3870646	S	ATGAAGAGGGACAGCGATTCCGAGGGTGACTGAGGCTACAGCTTCTATCA	"\Homo sapiens phosducin-like 3 (PDCL3), mRNA.\"""""	VIAF1; HTPHLP; MGC3062	ILMN_1702806	PDCL3	"\Homo sapiens phosducin-like 3 (PDCL3), mRNA.\"""""	79031	D	PDCL3	0.225604741	0.004060909	2.835763117	0.005865947	0.005865947	-2.370543105	1.169267273
27572	4290209	TMC6	NM_007267.5	11322	NP_009198.3	ILMN_1794677	4290209	S	GACCCTGCTGGGACACCAGGACAAGGAAGACAGTTTCGCCTCTCGAAAGC	"\Homo sapiens transmembrane channel-like 6 (TMC6), mRNA.\"""""	LAK-4P; EVIN1; EV1; EVER1	ILMN_1794677	TMC6	"\Homo sapiens transmembrane channel-like 6 (TMC6), mRNA.\"""""	11322	 	TMC6	-0.225567279	0.035073821	-2.159768004	0.033968564	0.033968564	-3.845077663	-1.169236911
42767	6770376	NSMAF	NM_003580.2	8439	NP_003571.2	ILMN_1716596	6770376	S	TATCACAATTGCCACCCATCGGGTTTTGGGTGTGTGTTTTCATAGCGTGG	"\Homo sapiens neutral sphingomyelinase (N-SMase) activation associated factor (NSMAF), mRNA.\"""""	FAN	ILMN_1716596	NSMAF	"\Homo sapiens neutral sphingomyelinase (N-SMase) activation associated factor (NSMAF), mRNA.\"""""	8439	 	NSMAF	0.225453389	-0.03165541	2.199939005	0.030873885	0.030873885	-3.766990621	1.169144612
38013	6130725	ARHGEF18	NM_015318.2	23370	NP_056133.2	ILMN_1664016	6130725	S	CGTGGGATCTGCACACGTCTTTGTCAGTTGTGGTCATGATCTTAGTCACC	"\Homo sapiens rho/rac guanine nucleotide exchange factor (GEF) 18 (ARHGEF18), mRNA.\"""""	KIAA0521; MGC15913	ILMN_1664016	ARHGEF18	"\Homo sapiens rho/rac guanine nucleotide exchange factor (GEF) 18 (ARHGEF18), mRNA.\"""""	23370	 	ARHGEF18	-0.225449439	0.007974156	-2.20128189	0.030774841	0.030774841	-3.764358542	-1.169141411
40117	6400270	HPRT1	NM_000194.1	3251	NP_000185.1	ILMN_2056975	6400270	S	TTGCACTATGAGCCTATAGACTATCAGTTCCCTTTGGGCGGATTGTTGTT	"\Homo sapiens hypoxanthine phosphoribosyltransferase 1 (Lesch-Nyhan syndrome) (HPRT1), mRNA.\"""""	HPRT; HGPRT	ILMN_2056975	HPRT1	"\Homo sapiens hypoxanthine phosphoribosyltransferase 1 (Lesch-Nyhan syndrome) (HPRT1), mRNA.\"""""	3251	D	HPRT1	0.22544826	0.029244822	2.174244994	0.032823432	0.032823432	-3.817081309	1.169140456
41118	6520576	BOLA3	NM_212552.2	388962	NP_997717.2	ILMN_2343010	6520576	A	CATGGATTGCGGATATTTACCTCTGTCCCCAAACGCTGACCACGCCCTGG	"\Homo sapiens bolA homolog 3 (E. coli) (BOLA3), transcript variant 1, mRNA.\"""""		ILMN_2343010	BOLA3	"\Homo sapiens bolA homolog 3 (E. coli) (BOLA3), transcript variant 1, mRNA.\"""""	388962	D	BOLA3	0.225394438	0.009362907	2.620710194	0.010606553	0.010606553	-2.875591011	1.16909684
19960	3180053	FAM129B	NM_022833.2	64855	NP_073744.2	ILMN_1661755	3180053	S	CTTCCCTCTTGTCCCGAAGATCTGCGCCTCTAGTGCCTTTTGAGGGGTTC	"\Homo sapiens family with sequence similarity 129, member B (FAM129B), transcript variant 1, mRNA.\"""""	OC58; MEG-3; FLJ13518; FLJ22298; RP11-356B19.6; bA356B19.6; FLJ22151; DKFZP434H0820; C9orf88	ILMN_1661755	FAM129B	"\Homo sapiens family with sequence similarity 129, member B (FAM129B), transcript variant 1, mRNA.\"""""	64855	D	FAM129B	-0.225187864	-0.01167987	-2.329485244	0.022512244	0.022512244	-3.506682926	-1.168929454
6295	1010068	FKBP2	NM_004470.2	2286	NP_004461.2	ILMN_1674337	1010068	A	TGCACTACACGGGGAAGCTGGAAGATGGGACAGAGTTTGACAGCAGCCTG	"\Homo sapiens FK506 binding protein 2, 13kDa (FKBP2), transcript variant 1, mRNA.\"""""	PPIase; FKBP-13	ILMN_1674337	FKBP2	"\Homo sapiens FK506 binding protein 2, 13kDa (FKBP2), transcript variant 1, mRNA.\"""""	2286	D	FKBP2	-0.225079838	0.021272727	-2.03551059	0.045312468	0.045312468	-4.078587696	-1.16884193
39902	6380131	TAF1C	NM_139353.1	9013	NP_647610.1	ILMN_1671839	6380131	A	GACTCACACAAACAGGAGCTAGCCCAATCATACACTGACTCGCGTGGGTG	"\Homo sapiens TATA box binding protein (TBP)-associated factor, RNA polymerase I, C, 110kDa (TAF1C), transcript variant 2, mRNA.\"""""	SL1; MGC:39976; TAFI95; TAFI110	ILMN_1671839	TAF1C	"\Homo sapiens TATA box binding protein (TBP)-associated factor, RNA polymerase I, C, 110kDa (TAF1C), transcript variant 2, mRNA.\"""""	9013	D	TAF1C	0.225007023	-0.023188859	2.504038424	0.014439124	0.014439124	-3.135896087	1.168782938
40225	6400722	HMGXB4	NM_005487.3	10042	NP_005478.2	ILMN_3181420	6400722	A	CCCCACCAGTGTTGTCACAGGGCTATGTTGCTTAAAGGTAGTCTGGCTGC	"\Homo sapiens HMG box domain containing 4 (HMGXB4), transcript variant 1, mRNA.\"""""	THC211630; HMGBCG	ILMN_3181420	HMGXB4	"\Homo sapiens HMG box domain containing 4 (HMGXB4), transcript variant 1, mRNA.\"""""	10042	D	HMGXB4	0.224741318	-0.019521293	4.498632958	2.44E-05	2.44E-05	2.468976195	1.1685677
12119	1980112	NAIF1	NM_197956.1	203245	NP_931045.1	ILMN_1714148	1980112	S	TAGCAGCTTGGGCACCTCCACTCTGTGCGGTCTGATGGCCCCAGCAAGGT	"\Homo sapiens chromosome 9 open reading frame 90 (C9orf90), mRNA.\"""""	KIAA1896; DKFZp762G199; RP11-379C10.2; bA379C10.2	ILMN_1714148	C9ORF90	"\Homo sapiens chromosome 9 open reading frame 90 (C9orf90), mRNA.\"""""	203245	D	NAIF1	0.224497058	0.026675911	3.333094693	0.00133316	0.00133316	-1.085086685	1.168369869
[truncated: 663,708 more chars]
