# Supplementary material for: Activation of HIV Transcription with Short-Course Vorinostat in HIV-Infected Patients on Suppressive Antiretroviral Therapy
Source: PLoS Pathog. 2014 Nov 13;10(11):e1004473. doi: 10.1371/journal.ppat.1004473 (PMC4231123; doi:10.1371/journal.ppat.1004473)
Supplement: Dataset S1 — Complete gene set enrichment lists. (ZIP) [file ppat.1004473.s010.zip › heatmap1-2h,8h,D1/D1-2h.xls]

	ProbeID	SYMBOL	RefSeq_ID	Entrez_Gene_ID	Protein_Product	Probe_Id	Array_Address_Id	Probe_Type	Probe_Sequence	Definition	Synonyms	BROAD.Probe.Set.ID	BROAD.Gene.Symbol	BROAD.Gene.Title	BROAD.Entrez.Gene.ID	IPA.Notes	IPA.Symbol	logFC	AveExpr	t	P.Value	adj.P.Val	B	FC
23670	3850433	HSPA1B	NM_005346.3	3304	NP_005337.1	ILMN_1660436	3850433	S	GAGGTGGACTGTTGGGACTCAAGGACTTTGCTGCTGTTTTCCTATGTCAT	"\Homo sapiens heat shock 70kDa protein 1B (HSPA1B), mRNA.\"""""	HSP70-2; HSPA1A	ILMN_1660436	HSPA1B	"\Homo sapiens heat shock 70kDa protein 1B (HSPA1B), mRNA.\"""""	3304	D	HSPA1A/HSPA1B	-1.133861133	0.013962142	-8.557656818	9.93E-13	9.93E-13	16.94860636	-2.194452637
27807	4390450	SGK1	NM_005627.2	6446	NP_005618.2	ILMN_1702487	4390450	S	AGAAAGGGTTTTTATGGACCAATGCCCCAGTTGTCAGTCAGAGCCGTTGG	"\Homo sapiens serum/glucocorticoid regulated kinase (SGK), mRNA.\"""""	SGK1	ILMN_1702487	SGK	"\Homo sapiens serum/glucocorticoid regulated kinase (SGK), mRNA.\"""""	6446	D	SGK1	0.823566265	0.104382488	4.479781077	2.62E-05	2.62E-05	2.314934601	1.76977538
17564	2710292	H2AFZ	NM_002106.3	3015	NP_002097.1	ILMN_1707858	2710292	S	ACTCTAACAGCTGTCCAGTGTTGGTGATTCCAGTGGACTGTATCTCTGTG	"\Homo sapiens H2A histone family, member Z (H2AFZ), mRNA.\"""""	H2A/z; H2AZ; H2A.z; MGC117173	ILMN_1707858	H2AFZ	"\Homo sapiens H2A histone family, member Z (H2AFZ), mRNA.\"""""	3015	 	H2AFZ	-0.819350193	0.0446623	-4.162354533	8.27E-05	8.27E-05	1.322485058	-1.764611012
18990	3060022	PHF13	NM_153812.1	148479	NP_722519.1	ILMN_1761560	3060022	S	TAGGCACGACCCATCTGTGGTTCCTGGTTGGTGGCTAATGAAGTGAGGGG	"\Homo sapiens PHD finger protein 13 (PHF13), mRNA.\"""""	SPOC1; PHF5; MGC43399	ILMN_1761560	PHF13	"\Homo sapiens PHD finger protein 13 (PHF13), mRNA.\"""""	148479	 	PHF13	-0.767220026	0.017690133	-8.512194608	1.21E-12	1.21E-12	16.78091205	-1.70198701
27759	4390273	RASSF7	NM_003475.2	8045	NP_003466.1	ILMN_1733110	4390273	S	ACAGCAAGAGCATGTGTGTGCCACTTCCCCTACCCCAACGTGAAAACCTC	"\Homo sapiens Ras association (RalGDS/AF-6) domain family (N-terminal) member 7 (RASSF7), mRNA.\"""""	C11orf13; HRC1; MGC126070; MGC126069; HRAS1	ILMN_1733110	RASSF7	"\Homo sapiens Ras association (RalGDS/AF-6) domain family (N-terminal) member 7 (RASSF7), mRNA.\"""""	8045	 	RASSF7	-0.748614642	0.000913323	-5.289128239	1.16E-06	1.16E-06	5.006961399	-1.680178652
32526	5260288	DUSP6	NM_022652.2	1848	NP_073143.2	ILMN_2396020	5260288	A	GTTGTCGCAAAGGGGATAATCTGGGAAAGACACCAAATCATGGGCTCACT	"\Homo sapiens dual specificity phosphatase 6 (DUSP6), transcript variant 2, mRNA.\"""""	MKP3; PYST1	ILMN_2396020	DUSP6	"\Homo sapiens dual specificity phosphatase 6 (DUSP6), transcript variant 2, mRNA.\"""""	1848	D	DUSP6	0.70190567	0.02801747	4.418549247	3.28E-05	3.28E-05	2.120352949	1.626652035
12755	2030324	SGK1	NM_005627.3	6446	NP_005618.2	ILMN_3305938	2030324	M	CCTTGTGGATATGCTGTGTGAACCGTCGTGTGAGTGTGGTATGCCTGATC	"\Homo sapiens serum/glucocorticoid regulated kinase 1 (SGK1), transcript variant 1, mRNA.\"""""	SGK	ILMN_3305938	SGK1	"\Homo sapiens serum/glucocorticoid regulated kinase 1 (SGK1), transcript variant 1, mRNA.\"""""	6446	D	SGK1	0.700331995	0.038235492	3.792282363	0.000298903	0.000298903	0.220657759	1.624878669
43127	6860377	DUSP1	NM_004417.2	1843	NP_004408.1	ILMN_1781285	6860377	S	GCAGAAGAGAAAGGACTCAGTGTGTGATCCGGTTTCTTTTTGCTCGCCCC	"\Homo sapiens dual specificity phosphatase 1 (DUSP1), mRNA.\"""""	HVH1; MKP1; MKP-1; PTPN10; CL100	ILMN_1781285	DUSP1	"\Homo sapiens dual specificity phosphatase 1 (DUSP1), mRNA.\"""""	1843	 	DUSP1	0.695752137	0.177521051	3.425213261	0.000996937	0.000996937	-0.805613789	1.619728645
44860	7160025	ING2	NM_001564.2	3622	NP_001555.1	ILMN_1671265	7160025	S	CCCCGCAGGCAGCGGACCAGTGAAAGCCGTGATTTATGTCACATGGCAAA	"\Homo sapiens inhibitor of growth family, member 2 (ING2), mRNA.\"""""	p33ING2; ING1L	ILMN_1671265	ING2	"\Homo sapiens inhibitor of growth family, member 2 (ING2), mRNA.\"""""	3622	D	ING2	-0.689740592	0.018592579	-8.365625833	2.31E-12	2.31E-12	16.23945736	-1.612993464
16922	2650019	FAM53C	NM_016605.1	51307	NP_057689.1	ILMN_1744508	2650019	S	GCCCTTCACTCCCACCTGCTGCCAAAGTCCCTGTGCTAATGGGATTACAA	"\Homo sapiens family with sequence similarity 53, member C (FAM53C), mRNA.\"""""	C5orf6	ILMN_1744508	FAM53C	"\Homo sapiens family with sequence similarity 53, member C (FAM53C), mRNA.\"""""	51307	 	FAM53C	-0.681365232	0.036643484	-5.035807473	3.15E-06	3.15E-06	4.142584362	-1.603656588
5755	870148	MSH6	NM_000179.1	2956	NP_000170.1	ILMN_1729051	870148	S	TCGGGAAGTTTGCCTGGCTAGTGAAAGGTCAACTGTAGATGCTGAAGCTG	"\Homo sapiens mutS homolog 6 (E. coli) (MSH6), mRNA.\"""""	HSAP; HNPCC5; GTBP	ILMN_1729051	MSH6	"\Homo sapiens mutS homolog 6 (E. coli) (MSH6), mRNA.\"""""	2956	 	MSH6	-0.657123001	0.057354935	-5.913740343	9.14E-08	9.14E-08	7.204144004	-1.576934788
8848	1410209	SGK1	NM_005627.3	6446	NP_005618.2	ILMN_3229324	1410209	A	CGGACGCTGTTCTAAAAAAGGTCTCCTGCAGATCTGTCTGGGCTGTGATG	"\Homo sapiens serum/glucocorticoid regulated kinase 1 (SGK1), transcript variant 1, mRNA.\"""""	SGK	ILMN_3229324	SGK1	"\Homo sapiens serum/glucocorticoid regulated kinase 1 (SGK1), transcript variant 1, mRNA.\"""""	6446	D	SGK1	0.656882962	0.096277633	4.454219177	2.87E-05	2.87E-05	2.233529146	1.576672437
28774	4590228	GLRX	NM_002064.1	2745	NP_002055.1	ILMN_1737308	4590228	S	AGTTGGTCTTGGTGTCATATGGATCAGAGGCACAAGTGCAGAGGCTGTGG	"\Homo sapiens glutaredoxin (thioltransferase) (GLRX), mRNA.\"""""	GRX; GRX1; MGC117407	ILMN_1737308	GLRX	"\Homo sapiens glutaredoxin (thioltransferase) (GLRX), mRNA.\"""""	2745	 	GLRX	-0.643384594	-0.033565087	-3.212552816	0.001935603	0.001935603	-1.366561484	-1.561989325
7507	1190040	GIMAP8	NM_175571.2	155038	NP_783161.1	ILMN_1747305	1190040	S	GGTGGCAGGAGGGTGAAGATTGAAAAGCTGCCTATTGCGTGTTATGCTGG	"\Homo sapiens GTPase, IMAP family member 8 (GIMAP8), mRNA.\"""""	hIAN6; MGC129545; IANT; DKFZp667I133	ILMN_1747305	GIMAP8	"\Homo sapiens GTPase, IMAP family member 8 (GIMAP8), mRNA.\"""""	155038	 	GIMAP8	0.642925361	-0.026762388	6.312451423	1.72E-08	1.72E-08	8.644185063	1.561492198
133	10487	SLC25A25	NM_052901.2	114789	NP_443133.2	ILMN_1791728	10487	A	CTGCCCTTGCTTAACAATGCCGGCCAACTGGCGACCTCACGGTTGCACTT	"\Homo sapiens solute carrier family 25 (mitochondrial carrier; phosphate carrier), member 25 (SLC25A25), nuclear gene encoding mitochondrial protein, transcript variant 1, mRNA.\"""""	MGC105138; KIAA1896; SCAMC-2; RP11-395P17.4; MCSC; MGC119517; MGC119514; MGC119516; MGC119515; PCSCL	ILMN_1791728	SLC25A25	"\Homo sapiens solute carrier family 25 (mitochondrial carrier; phosphate carrier), member 25 (SLC25A25), nuclear gene encoding mitochondrial protein, transcript variant 1, mRNA.\"""""	114789	D	SLC25A25	-0.642268069	0.070868097	-6.692463059	3.41E-09	3.41E-09	10.03549556	-1.560780944
40057	6400025	C16orf61	NM_020188.2	56942	NP_064573.1	ILMN_1783333	6400025	S	GGGCAGGGCGTTTAGTACTGTCTCCCCTTTACCAGCAAACCTGACTTCAC	"\Homo sapiens chromosome 16 open reading frame 61 (C16orf61), mRNA.\"""""	DC13; 2310061C15Rik	ILMN_1783333	C16ORF61	"\Homo sapiens chromosome 16 open reading frame 61 (C16orf61), mRNA.\"""""	56942	 	C16orf61	-0.641611874	0.001540714	-3.807880724	0.000283539	0.000283539	0.26579693	-1.5600712
38898	6270619	ZNF689	NM_138447.1	115509	NP_612456.1	ILMN_1759008	6270619	S	CCACTACACCTTCTGGGGCTGGACTTGTTTCAGCAGCTTTGGTTGCACTG	"\Homo sapiens zinc finger protein 689 (ZNF689), mRNA.\"""""	FLJ90415; DKFZp762C173; TIPUH1	ILMN_1759008	ZNF689	"\Homo sapiens zinc finger protein 689 (ZNF689), mRNA.\"""""	115509	 	ZNF689	0.637357616	-0.038863974	6.648771998	4.11E-09	4.11E-09	9.874799714	1.555477596
34063	5490408	CEBPD	NM_005195.3	1052	NP_005186.2	ILMN_1782050	5490408	S	CGCCGGGTGCCCGCTGCAGTTTCTTGGGACATAGGAGCGCAAAGAAGCTA	"\Homo sapiens CCAAT/enhancer binding protein (C/EBP), delta (CEBPD), mRNA.\"""""	C/EBP-delta; NF-IL6-beta; CELF; CRP3	ILMN_1782050	CEBPD	"\Homo sapiens CCAAT/enhancer binding protein (C/EBP), delta (CEBPD), mRNA.\"""""	1052	 	CEBPD	0.625529758	-0.046123444	3.682905613	0.000431209	0.000431209	-0.092459339	1.54277723
43676	6960382	ING2	NM_001564.2	3622	NP_001555.1	ILMN_2085722	6960382	S	CGCTCCAAGGCCAAGCAGGAAAGGGAAGCTTCACCTGTTGAGTTTGCAAT	"\Homo sapiens inhibitor of growth family, member 2 (ING2), mRNA.\"""""	p33ING2; ING1L	ILMN_2085722	ING2	"\Homo sapiens inhibitor of growth family, member 2 (ING2), mRNA.\"""""	3622	D	ING2	-0.62458894	0.022382854	-6.385334007	1.26E-08	1.26E-08	8.909802285	-1.541771473
23027	3800168	SLC2A3	NM_006931.1	6515	NP_008862.1	ILMN_1775708	3800168	S	CTTTCTGGCTCCTCAAACAGTAGGTTGGCAGTAAGGCAGGGTCCCATTTC	"\Homo sapiens solute carrier family 2 (facilitated glucose transporter), member 3 (SLC2A3), mRNA.\"""""	GLUT3; FLJ90380	ILMN_1775708	SLC2A3	"\Homo sapiens solute carrier family 2 (facilitated glucose transporter), member 3 (SLC2A3), mRNA.\"""""	6515	 	SLC2A3	-0.618927131	-0.021637982	-3.835321947	0.000258325	0.000258325	0.345496363	-1.535732699
43458	6940242	BRPF1	NM_004634.2	7862	NP_004625.2	ILMN_2365549	6940242	A	TATTCTCATTTGTAACTGCGTTTCCGGGTCGCGCCAGAGTCATTTGGTAC	"\Homo sapiens bromodomain and PHD finger containing, 1 (BRPF1), transcript variant 2, mRNA.\"""""	BR140	ILMN_2365549	BRPF1	"\Homo sapiens bromodomain and PHD finger containing, 1 (BRPF1), transcript variant 2, mRNA.\"""""	7862	D	BRPF1	-0.617307708	-0.018570471	-7.291630608	2.56E-10	2.56E-10	12.25202886	-1.534009809
29777	4760474	TUBA4A	NM_006000.1	7277	NP_005991.1	ILMN_1784300	4760474	S	GAGGGAGAAGAATAAAGCAGCTGCCTGGAGCCTATTCACTATGTTTATTG	"\Homo sapiens tubulin, alpha 4a (TUBA4A), mRNA.\"""""	TUBA1; H2-ALPHA; FLJ30169	ILMN_1784300	TUBA4A	"\Homo sapiens tubulin, alpha 4a (TUBA4A), mRNA.\"""""	7277	 	TUBA4A	-0.611928071	-0.053370201	-4.159288113	8.37E-05	8.37E-05	1.31310118	-1.528300322
20965	3370288	CBX6	NM_014292.3	23466	NP_055107.3	ILMN_1691930	3370288	S	GTGAGTGACCACCTGGGTGCCAGTTACAGGTGTTTCCAGAGACCATAGAA	"\Homo sapiens chromobox homolog 6 (CBX6), mRNA.\"""""		ILMN_1691930	CBX6	"\Homo sapiens chromobox homolog 6 (CBX6), mRNA.\"""""	23466	 	CBX6	-0.610487688	0.046218505	-5.639321389	2.83E-07	2.83E-07	6.228606697	-1.526775232
16803	2640301	TNF	NM_000594.2	7124	NP_000585.2	ILMN_1728106	2640301	S	CCGTGAAAACGGAGCTGAACAATAGGCTGTTCCCATGTAGCCCCCTGGCC	"\Homo sapiens tumor necrosis factor (TNF superfamily, member 2) (TNF), mRNA.\"""""	TNFSF2; DIF; TNF-alpha; TNFA	ILMN_1728106	TNF	"\Homo sapiens tumor necrosis factor (TNF superfamily, member 2) (TNF), mRNA.\"""""	7124	 	TNF	-0.60538458	0.102909627	-7.959855947	1.38E-11	1.38E-11	14.73535309	-1.521384255
10740	1690326	PGRMC2	NM_006320.1	10424	NP_006311.1	ILMN_2195236	1690326	S	GTGAGGCCTTGGAAGGGACTCTTTCTGCAGATACTGTAAATACAAGTACC	"\Homo sapiens progesterone receptor membrane component 2 (PGRMC2), mRNA.\"""""	DG6; PMBP	ILMN_2195236	PGRMC2	"\Homo sapiens progesterone receptor membrane component 2 (PGRMC2), mRNA.\"""""	10424	 	PGRMC2	-0.594159718	0.057702714	-6.813660721	2.03E-09	2.03E-09	10.48208155	-1.509593083
31870	5080561	BARD1	NM_000465.1	580	NP_000456.1	ILMN_2074258	5080561	S	TGTAATTATCACCCAGAGAGGGTTCGGCAGGGCAAAGTCTGGAAGGCTCC	"\Homo sapiens BRCA1 associated RING domain 1 (BARD1), mRNA.\"""""		ILMN_2074258	BARD1	"\Homo sapiens BRCA1 associated RING domain 1 (BARD1), mRNA.\"""""	580	 	BARD1	-0.573165874	-0.011170111	-6.238644532	2.35E-08	2.35E-08	8.375881795	-1.487784811
31392	4920110	GADD45B	NM_015675.2	4616	NP_056490.2	ILMN_1718977	4920110	S	GACCACACTTTGGGACTTGGGAGCTGGGGCTGAAGTTGCTCTGTACCCAT	"\Homo sapiens growth arrest and DNA-damage-inducible, beta (GADD45B), mRNA.\"""""	MYD118; DKFZP566B133; GADD45BETA	ILMN_1718977	GADD45B	"\Homo sapiens growth arrest and DNA-damage-inducible, beta (GADD45B), mRNA.\"""""	4616	 	GADD45B	-0.572947956	0.018210725	-6.029280167	5.65E-08	5.65E-08	7.618944742	-1.487560099
17636	2710575	CD69	NM_001781.1	969	NP_001772.1	ILMN_2188333	2710575	S	TCCTCAGCTGTAGACAGGTCCTTTTCGATGGTACATATTTCTTTGCCTTT	"\Homo sapiens CD69 molecule (CD69), mRNA.\"""""	CLEC2C	ILMN_2188333	CD69	"\Homo sapiens CD69 molecule (CD69), mRNA.\"""""	969	D	CD69	-0.568571778	-0.028133639	-3.589535524	0.000586658	0.000586658	-0.354927013	-1.483054667
8446	1340075	BAG3	NM_004281.3	9531	NP_004272.2	ILMN_1659766	1340075	S	TTCTGCAGCCCTGTCTACTTGGGCACCCCCACCACCTGTTAGCTGTGGTT	"\Homo sapiens BCL2-associated athanogene 3 (BAG3), mRNA.\"""""	BAG-3; MGC104307; CAIR-1; BIS	ILMN_1659766	BAG3	"\Homo sapiens BCL2-associated athanogene 3 (BAG3), mRNA.\"""""	9531	 	BAG3	-0.55971235	-0.005500225	-7.594942064	6.81E-11	6.81E-11	13.37915244	-1.473975302
38903	6270646	MYC	NM_002467.3	4609	NP_002458.2	ILMN_1680618	6270646	S	CCTGCGTGACCAGATCCCGGAGTTGGAAAACAATGAAAAGGCCCCCAAGG	"\Homo sapiens v-myc myelocytomatosis viral oncogene homolog (avian) (MYC), mRNA.\"""""	c-Myc	ILMN_1680618	MYC	"\Homo sapiens v-myc myelocytomatosis viral oncogene homolog (avian) (MYC), mRNA.\"""""	4609	D	MYC	0.55430455	0.022062304	3.294997106	0.001501278	0.001501278	-1.152169623	1.468460593
20013	3180273	PDXP	NM_020315.4	57026	NP_064711.1	ILMN_1736441	3180273	S	GGGGCTTTCGTGTCCCCCTGTGCGGTCAGTGTTTTCAGTACCACCTCTCT	"\Homo sapiens pyridoxal (pyridoxine, vitamin B6) phosphatase (PDXP), mRNA.\"""""	CIN; FLJ32703; PLP; dJ37E16.5	ILMN_1736441	PDXP	"\Homo sapiens pyridoxal (pyridoxine, vitamin B6) phosphatase (PDXP), mRNA.\"""""	57026	 	PDXP	-0.551528719	0.001449791	-6.280005852	1.97E-08	1.97E-08	8.526151427	-1.465637903
17684	2750040	ZNF526	NM_133444.1	116115	NP_597701.1	ILMN_1756631	2750040	S	GGAGGCTGAGGCGGAGGCAGGATTGCTTGATATGAGGGAGATTGAGGCTG	"\Homo sapiens zinc finger protein 526 (ZNF526), mRNA.\"""""	KIAA1951; MGC4267; DKFZp762O059	ILMN_1756631	ZNF526	"\Homo sapiens zinc finger protein 526 (ZNF526), mRNA.\"""""	116115	 	ZNF526	-0.535473333	-0.065780918	-4.484480074	2.57E-05	2.57E-05	2.32992629	-1.449417615
12477	2000022	IRF9	NM_006084.4	10379	NP_006075.3	ILMN_1745471	2000022	S	GTCCGTGATAATCGTGTCCTGAAAATCCTCGCACACACTGGCTGGTGGAG	"\Homo sapiens interferon regulatory factor 9 (IRF9), mRNA.\"""""	IRF9; p48; ISGF3; IRF-9	ILMN_1745471	IRF9	"\Homo sapiens interferon regulatory factor 9 (IRF9), mRNA.\"""""	10379	 	IRF9	0.53299045	0.084411076	4.40850908	3.40E-05	3.40E-05	2.088585825	1.446925308
46523	7560041	CSRNP1	NM_033027.2	64651	NP_149016.1	ILMN_1703123	7560041	S	GGCCTTGCCAGCCTGTGTGCTTGTGGGAACACCTTGTACCTGAGCTTACA	"\Homo sapiens AXIN1 up-regulated 1 (AXUD1), mRNA.\"""""	FAM130B; TAIP-3; DKFZp566F164; URAX1	ILMN_1703123	AXUD1	"\Homo sapiens AXIN1 up-regulated 1 (AXUD1), mRNA.\"""""	64651	 	CSRNP1	-0.529374082	0.03738916	-4.249533515	6.06E-05	6.06E-05	1.590948436	-1.443302878
39451	6330615	GIMAP6	NM_001007224.1	474344	NP_001007225.1	ILMN_2329429	6330615	A	GCCATCCCCCATCTTCCCTAGACACAGCAGACATCTGAGAAAGCTTCAGC	"\Homo sapiens GTPase, IMAP family member 6 (GIMAP6), transcript variant 3, mRNA.\"""""	IAN6; hIAN2; FLJ22690; DKFZp686A01175	ILMN_2329429	GIMAP6	"\Homo sapiens GTPase, IMAP family member 6 (GIMAP6), transcript variant 3, mRNA.\"""""	474344	D	GIMAP6	0.519768512	0.072200602	5.399098173	7.48E-07	7.48E-07	5.387475232	1.433725181
36704	5910523	LMO4	NM_006769.2	8543	NP_006760.1	ILMN_1703487	5910523	S	CTACCCTCATTAACAATTAGCAGGGCACTGGCCAGAGTTTGTACCCTGTG	"\Homo sapiens LIM domain only 4 (LMO4), mRNA.\"""""		ILMN_1703487	LMO4	"\Homo sapiens LIM domain only 4 (LMO4), mRNA.\"""""	8543	D	LMO4	-0.510085154	0.066719425	-5.852679095	1.18E-07	1.18E-07	6.985851911	-1.424134251
10292	1580035	VPS26A	NM_001035260.1	9559	NP_001030337.1	ILMN_2344850	1580035	A	GGAACCAACTTTACTGGCAAAAGGGTCCATGTACCACCATGTGCTGGAGC	"\Homo sapiens vacuolar protein sorting 26 homolog A (S. pombe) (VPS26A), transcript variant 2, mRNA.\"""""	PEP8A; Hbeta58; VPS26; HB58; FLJ12930	ILMN_2344850	VPS26A	"\Homo sapiens vacuolar protein sorting 26 homolog A (S. pombe) (VPS26A), transcript variant 2, mRNA.\"""""	9559	D	VPS26A	-0.507855218	-0.01305571	-3.849710877	0.000245976	0.000245976	0.38743339	-1.421934705
4616	670136	FLJ38717	NM_001004322.1	401261	NP_001004322.1	ILMN_1771320	670136	S	TTGCAGGGGCCCGAGACCCCACCATTGCACTCCAGTCCGGGAAACAAGAA	"\Homo sapiens FLJ38717 protein (FLJ38717), mRNA.\"""""	FLJ40915	ILMN_1771320	FLJ38717	"\Homo sapiens FLJ38717 protein (FLJ38717), mRNA.\"""""	401261	 	FLJ38717	0.507519059	-0.032413908	2.834573342	0.00588569	0.00588569	-2.296760815	1.421603422
29939	4780398	NXT1	NM_013248.2	29107	NP_037380.1	ILMN_1760280	4780398	S	TTCTGTTGTTGCGGAGACACTGCAGACTCCACTGTGCCGAGGTTGAACTC	"\Homo sapiens NTF2-like export factor 1 (NXT1), mRNA.\"""""	P15; MTR2	ILMN_1760280	NXT1	"\Homo sapiens NTF2-like export factor 1 (NXT1), mRNA.\"""""	29107	 	NXT1	-0.503717423	0.036273294	-5.942892786	8.09E-08	8.09E-08	7.308593296	-1.417862296
5277	780528	CKS2	NM_001827.1	1164	NP_001818.1	ILMN_2072296	780528	S	CCAACAGAGTCTAGGCTGGGTTCATTACATGATTCATGAGCCAGAACCAC	"\Homo sapiens CDC28 protein kinase regulatory subunit 2 (CKS2), mRNA.\"""""	CKSHS2	ILMN_2072296	CKS2	"\Homo sapiens CDC28 protein kinase regulatory subunit 2 (CKS2), mRNA.\"""""	1164	D	CKS2	-0.502599117	0.03560595	-5.381008517	8.04E-07	8.04E-07	5.324676186	-1.416763664
16747	2640068	RNASE2	NM_002934.2	6036	NP_002925.1	ILMN_1730628	2640068	S	GGAAGCCAGGTGCCTTTAATCCACTGTAACCTCACAACTCCAAGTCCACA	"\Homo sapiens ribonuclease, RNase A family, 2 (liver, eosinophil-derived neurotoxin) (RNASE2), mRNA.\"""""	EDN; RNS2	ILMN_1730628	RNASE2	"\Homo sapiens ribonuclease, RNase A family, 2 (liver, eosinophil-derived neurotoxin) (RNASE2), mRNA.\"""""	6036	 	RNASE2	0.500994499	0.116449442	2.756997451	0.007312766	0.007312766	-2.47644911	1.415188764
14990	2360392	SLC25A28	NM_031212.3	81894	NP_112489.3	ILMN_1790472	2360392	S	GCAGCAAAGCACACCACAGCACCTTTGATAACCTCTCTCCATCCTGGGCC	"\Homo sapiens solute carrier family 25, member 28 (SLC25A28), mRNA.\"""""	MRS4L; MFRN2; DKFZp547C109; NPD016; MRS3/4	ILMN_1790472	SLC25A28	"\Homo sapiens solute carrier family 25, member 28 (SLC25A28), mRNA.\"""""	81894	 	SLC25A28	-0.500282349	0.043304332	-5.783197372	1.57E-07	1.57E-07	6.738281306	-1.414490365
41646	6580474	TUBB	NM_178014.2	203068	NP_821133.1	ILMN_2101885	6580474	S	CTCTGGAGTGGTGTATACTGCCACATCAGTGTTTGAGTCAGTCCCCAGAG	"\Homo sapiens tubulin, beta (TUBB), mRNA.\"""""	M40; OK/SW-cl.56; MGC117247; TUBB1; MGC16435; TUBB5	ILMN_2101885	TUBB	"\Homo sapiens tubulin, beta (TUBB), mRNA.\"""""	203068	D	TUBB	-0.499442293	-0.001668875	-4.441982549	3.01E-05	3.01E-05	2.194648478	-1.413666971
41394	6560201	ProbeID: 6560201	XM_001133190.1	728835	XP_001133190.1	ILMN_3235832	6560201	S	GTCTGCGCTGACCCCAGTGAGTCCTGGGTCCAGGAGTACGTGTATGACCT	"\PREDICTED: Homo sapiens similar to cytokine, transcript variant 3 (LOC728835), mRNA.\"""""		ILMN_3235832	LOC728835	"\PREDICTED: Homo sapiens similar to cytokine, transcript variant 3 (LOC728835), mRNA.\"""""	728835	 		0.490847973	0.044456798	4.48532774	2.56E-05	2.56E-05	2.332631578	1.405270609
39106	6280750	ProbeID: 6280750				ILMN_1822307	6280750	S	GGACCAGCTACAAAATCTTCAGGACCAGCTCAGAATGAAAATGCCGGGGC	"\Homo sapiens cDNA FLJ46527 fis, clone THYMU3034853\"""""		ILMN_1822307		"\Homo sapiens cDNA FLJ46527 fis, clone THYMU3034853\"""""	-999	D	IL23A	0.486859684	0.031452925	5.057285028	2.90E-06	2.90E-06	4.215171184	1.401391144
4722	670609	RAB2B	NM_032846.2	84932	NP_116235.2	ILMN_1753002	670609	S	GCCAAACTTGCCTTTGCTTCACTCATCATGCAGCCTTCTGGGTTGGTTGC	"\Homo sapiens RAB2B, member RAS oncogene family (RAB2B), mRNA.\"""""	FLJ14824	ILMN_1753002	RAB2B	"\Homo sapiens RAB2B, member RAS oncogene family (RAB2B), mRNA.\"""""	84932	 	RAB2B	0.485934651	0.012815731	2.058477305	0.042998397	0.042998397	-3.905782211	1.400492882
42871	6840064	BICD2	NM_001003800.1	23299	NP_001003800.1	ILMN_2380418	6840064	A	GCTGAGTGAGGTTAGTGGGAGTGGTCAAATTGGTACTCTTGGAGGAAGAA	"\Homo sapiens bicaudal D homolog 2 (Drosophila) (BICD2), transcript variant 1, mRNA.\"""""	bA526D8.1; KIAA0699	ILMN_2380418	BICD2	"\Homo sapiens bicaudal D homolog 2 (Drosophila) (BICD2), transcript variant 1, mRNA.\"""""	23299	D	BICD2	-0.485624187	-0.048293029	-2.893279445	0.004981125	0.004981125	-2.158170226	-1.400191532
9427	1450349	ProbeID: 1450349	XM_926814.1	653158	XP_931907.1	ILMN_1659490	1450349	I	GCTACTCAGGTGGCGGAGGTGAGAGGATTGCCCGAACCCAGGAGTCAAAA	"\PREDICTED: Homo sapiens similar to hypothetical protein MGC40405, transcript variant 1 (LOC653158), mRNA.\"""""		ILMN_1659490	LOC653158	"\PREDICTED: Homo sapiens similar to hypothetical protein MGC40405, transcript variant 1 (LOC653158), mRNA.\"""""	653158	D	LOC728153	-0.484285814	-0.08857334	-2.351677869	0.021301267	0.021301267	-3.348637663	-1.398893192
38348	6200630	RBM22	NM_018047.1	55696	NP_060517.1	ILMN_1760256	6200630	S	TCACCTTCGTGTGTCTTCAGTGTCTCATTGTCATCCCTGCTTCTGTTTGG	"\Homo sapiens RNA binding motif protein 22 (RBM22), mRNA.\"""""	FLJ10290; ZC3H16	ILMN_1760256	RBM22	"\Homo sapiens RNA binding motif protein 22 (RBM22), mRNA.\"""""	55696	 	RBM22	0.48390157	-0.010272136	4.766797898	8.90E-06	8.90E-06	3.245393502	1.398520664
12533	2000224	FAM89B	NM_001098784.1	23625	NP_001092254.1	ILMN_1804117	2000224	S	GAGTGCCTGGCTCCCATCTCCTCCTCACCTTTTGTTGCTATCGGCAGCTG	"\Homo sapiens family with sequence similarity 89, member B (FAM89B), transcript variant 3, mRNA.\"""""	MTVR1	ILMN_1804117	FAM89B	"\Homo sapiens family with sequence similarity 89, member B (FAM89B), transcript variant 3, mRNA.\"""""	23625	 	FAM89B	-0.483750085	0.070288261	-2.117846884	0.037483132	0.037483132	-3.798185331	-1.398373824
33918	5420564	NFIL3	NM_005384.2	4783	NP_005375.2	ILMN_1707312	5420564	S	CACTCAAGAGACTTATAGCCACACAACCAATCTCTGCTTCAGACTCTGGG	"\Homo sapiens nuclear factor, interleukin 3 regulated (NFIL3), mRNA.\"""""	IL3BP1; NF-IL3A; E4BP4; NFIL3A	ILMN_1707312	NFIL3	"\Homo sapiens nuclear factor, interleukin 3 regulated (NFIL3), mRNA.\"""""	4783	 	NFIL3	-0.479813272	0.031381085	-4.043388632	0.00012595	0.00012595	0.961442996	-1.394563156
18519	2900327	CXCR2	NM_001557.2	3579	NP_001548.1	ILMN_1680397	2900327	S	TGTCTCAGCATCTGGGGTCTGTCCTTGCTCCTGGCCCTGCCTGTCTTACT	"\Homo sapiens interleukin 8 receptor, beta (IL8RB), mRNA.\"""""	CD182; CMKAR2; IL8RA; IL8R2; CXCR2; CDw128b	ILMN_1680397	IL8RB	"\Homo sapiens interleukin 8 receptor, beta (IL8RB), mRNA.\"""""	3579	 	CXCR2	0.478950741	0.02359816	2.075554768	0.041344428	0.041344428	-3.875108478	1.39372965
3690	540747	ProbeID: 540747				ILMN_1821176	540747	S	GCAGACCTCCTTAGAGACCTCCAGGCAGACCTCCTTACTGTCTTCAGGTG	"\601441142F1 NIH_MGC_72 Homo sapiens cDNA clone IMAGE:3915971 5, mRNA sequence\"""""		ILMN_1821176		"\601441142F1 NIH_MGC_72 Homo sapiens cDNA clone IMAGE:3915971 5, mRNA sequence\"""""	-999	D	RNF125	0.467622457	0.041071738	4.365374328	3.98E-05	3.98E-05	1.952557878	1.382828706
36607	5910113	VCAN	NM_004385.2	1462	NP_004376.2	ILMN_1687301	5910113	S	CAGCCATAGGTGCAGTTTGCTTCTACATGATGCTAAAGGCTGCGAATGGG	"\Homo sapiens versican (VCAN), mRNA.\"""""	DKFZp686K06110; WGN; VERSICAN; PG-M; WGN1; ERVR; CSPG2	ILMN_1687301	VCAN	"\Homo sapiens versican (VCAN), mRNA.\"""""	1462	 	VCAN	0.464644867	0.047821545	2.401558159	0.018788362	0.018788362	-3.247538182	1.379977617
18946	2970575	CCL4L2	NM_207007.2	388372	NP_996890.1	ILMN_1716276	2970575	S	AACTTTGTGGTAGATTACTATGAGACCAGCAGCCTCTGCTCCCAGCCAGC	"\Homo sapiens chemokine (C-C motif) ligand 4-like 2 (CCL4L2), mRNA.\"""""	AT744.2; SCYA4L; CCL4L	ILMN_1716276	CCL4L2	"\Homo sapiens chemokine (C-C motif) ligand 4-like 2 (CCL4L2), mRNA.\"""""	388372	D	CCL4L1/CCL4L2	0.462199642	0.091428649	3.525731958	0.000722054	0.000722054	-0.531650279	1.377640673
10062	1510673	ProbeID: 1510673	XR_017532.2	644132		ILMN_3237368	1510673	S	AGGGGCTGTGCACTCAGGCCTGACCCGTTGCACTGAACAAGACCAAATCT	"\PREDICTED: Homo sapiens misc_RNA (LOC644132), miscRNA.\"""""		ILMN_3237368	LOC644132	"\PREDICTED: Homo sapiens misc_RNA (LOC644132), miscRNA.\"""""	644132	 		-0.461970505	0.024443524	-6.550864184	6.25E-09	6.25E-09	9.515326783	-1.377421886
37273	6040603	FAM107B	NM_031453.2	83641	NP_113641.2	ILMN_1758672	6040603	S	GGGGCCCTGGTAGGCTCCTTTAGAAGGACCATTTCTGTTCCTAGAGCTTA	"\Homo sapiens family with sequence similarity 107, member B (FAM107B), mRNA.\"""""	FLJ45505; C10orf45; MGC11034; MGC90261	ILMN_1758672	FAM107B	"\Homo sapiens family with sequence similarity 107, member B (FAM107B), mRNA.\"""""	83641	 	FAM107B	-0.460506932	-0.020678499	-2.997265554	0.00368664	0.00368664	-1.907274757	-1.376025239
11851	1850468	CCDC56	NM_001040431.1	28958	NP_001035521.1	ILMN_2064898	1850468	S	CCCCTTCACCTTCCAGGGACGCAGTTGTTACGAGGTTAGACGTGGCAGCT	"\Homo sapiens coiled-coil domain containing 56 (CCDC56), mRNA.\"""""	HSPC009	ILMN_2064898	CCDC56	"\Homo sapiens coiled-coil domain containing 56 (CCDC56), mRNA.\"""""	28958	D	CCDC56	0.459761106	0.004852462	5.018344781	3.38E-06	3.38E-06	4.083666309	1.375314063
32184	5130414	C9orf23	NM_148178.1	138716	NP_680544.1	ILMN_1683175	5130414	A	TGAGCCAGCCTGTTCTCCGGGCCTGAATGTCTGGGGTGCTTGTGCCTTTT	"\Homo sapiens chromosome 9 open reading frame 23 (C9orf23), transcript variant 1, mRNA.\"""""	MGC29635; bA296L22.5	ILMN_1683175	C9ORF23	"\Homo sapiens chromosome 9 open reading frame 23 (C9orf23), transcript variant 1, mRNA.\"""""	138716	D	C9orf23	0.458824801	-0.00455535	5.192042499	1.71E-06	1.71E-06	4.673608696	1.374421778
3327	520040	AKIRIN1	NM_024595.1	79647	NP_078871.1	ILMN_1802799	520040	A	CAGGCCCCGGCAGCACTGCTACTTGGGAGGAGCCACTTCACCTTTGTATT	"\Homo sapiens akirin 1 (AKIRIN1), mRNA.\"""""	STRF2; FLJ12666; RP11-781D11.2	ILMN_1802799	AKIRIN1	"\Homo sapiens akirin 1 (AKIRIN1), mRNA.\"""""	79647	D	AKIRIN1	-0.458781558	-0.011876737	-3.431266543	0.000977913	0.000977913	-0.789272286	-1.374380582
45342	7210450	LMO4	NM_006769.2	8543	NP_006760.1	ILMN_2117171	7210450	S	CAGGCTCATAGCAGCTACTGTGTAGAAAATTCCCCCTACTTCTAATTTGC	"\Homo sapiens LIM domain only 4 (LMO4), mRNA.\"""""		ILMN_2117171	LMO4	"\Homo sapiens LIM domain only 4 (LMO4), mRNA.\"""""	8543	D	LMO4	-0.458499464	0.038304675	-4.416734874	3.30E-05	3.30E-05	2.114609356	-1.374111871
18303	2850192	PPCS	NM_024664.2	79717	NP_078940.2	ILMN_1776094	2850192	S	AATATTGGTTGAATGCCTATGTATGTCAGGCCCTGTGCTGAGCCATGAGG	"\Homo sapiens phosphopantothenoylcysteine synthetase (PPCS), transcript variant 1, mRNA.\"""""	MGC138220; FLJ11838; RP11-163G10.1; MGC117357	ILMN_1776094	PPCS	"\Homo sapiens phosphopantothenoylcysteine synthetase (PPCS), transcript variant 1, mRNA.\"""""	79717	D	PPCS	0.457878477	0.041522188	3.753048752	0.000341138	0.000341138	0.107653091	1.373520532
1648	160537	KDSR	NM_002035.1	2531	NP_002026.1	ILMN_2154053	160537	S	CTCAAATGCTTAGGGAACGTTTCATTTCTCATTCATGGGGAAAGGCAGCC	"\Homo sapiens follicular lymphoma variant translocation 1 (FVT1), mRNA.\"""""		ILMN_2154053	FVT1	"\Homo sapiens follicular lymphoma variant translocation 1 (FVT1), mRNA.\"""""	2531	D	KDSR	-0.455596119	-0.0548505	-4.234157012	6.40E-05	6.40E-05	1.543364063	-1.371349327
9219	1440296	H3F3B	NM_005324.3	3021	NP_005315.1	ILMN_1695706	1440296	S	GAGCACTCAACCCAGAAGGCGAAGATAGCTTTTGGTTGTAGGCGGCTTCC	"\Homo sapiens H3 histone, family 3B (H3.3B) (H3F3B), mRNA.\"""""	H3F3A; H3.3B	ILMN_1695706	H3F3B	"\Homo sapiens H3 histone, family 3B (H3.3B) (H3F3B), mRNA.\"""""	3021	D	H3F3A/H3F3B	-0.453225699	-0.047019209	-3.794638304	0.000296532	0.000296532	0.227467808	-1.369097982
27355	4280113	NFKBIA	NM_020529.1	4792	NP_065390.1	ILMN_1773154	4280113	S	GAGGACGAGCTGCCCTATGATGACTGTGTGTTTGGAGGCCAGCGTCTGAC	"\Homo sapiens nuclear factor of kappa light polypeptide gene enhancer in B-cells inhibitor, alpha (NFKBIA), mRNA.\"""""	IKBA; NFKBI; MAD-3	ILMN_1773154	NFKBIA	"\Homo sapiens nuclear factor of kappa light polypeptide gene enhancer in B-cells inhibitor, alpha (NFKBIA), mRNA.\"""""	4792	 	NFKBIA	0.451056068	0.026530002	3.671999748	0.000447104	0.000447104	-0.123348556	1.367040579
11084	1740242	KDSR	NM_002035.1	2531	NP_002026.1	ILMN_2154052	1740242	S	GACAGCCCTGTGTTGTGCTCAGGACTCACTCTGCTGCTGGTGGAAACTCA	"\Homo sapiens follicular lymphoma variant translocation 1 (FVT1), mRNA.\"""""		ILMN_2154052	FVT1	"\Homo sapiens follicular lymphoma variant translocation 1 (FVT1), mRNA.\"""""	2531	D	KDSR	-0.447530605	-0.040123728	-3.867050659	0.000231843	0.000231843	0.438103566	-1.363704068
29968	4780519	ZC3HC1	NM_016478.3	51530	NP_057562.3	ILMN_1761479	4780519	S	GGACCTGACCACCCATTTCAGCATCTTCAATGTGGAGCAGTGTTCTGAGG	"\Homo sapiens zinc finger, C3HC-type containing 1 (ZC3HC1), mRNA.\"""""	1110054L24Rik; NIPA; HSPC216	ILMN_1761479	ZC3HC1	"\Homo sapiens zinc finger, C3HC-type containing 1 (ZC3HC1), mRNA.\"""""	51530	 	ZC3HC1	0.445515863	0.056610544	4.720620225	1.06E-05	1.06E-05	3.093736427	1.361800967
15372	2450452	SLC9A3R1	NM_004252.2	9368	NP_004243.1	ILMN_1680925	2450452	S	GGCCTCAGCCTTAAACTTTTGTTCCTACTCCCACCCTCAGCGAACTGGGC	"\Homo sapiens solute carrier family 9 (sodium/hydrogen exchanger), member 3 regulator 1 (SLC9A3R1), mRNA.\"""""	NHERF1; NHERF; EBP50	ILMN_1680925	SLC9A3R1	"\Homo sapiens solute carrier family 9 (sodium/hydrogen exchanger), member 3 regulator 1 (SLC9A3R1), mRNA.\"""""	9368	 	SLC9A3R1	-0.443617535	0.089559333	-2.974234764	0.003943046	0.003943046	-1.963432127	-1.360010259
41356	6560075	TRIM21	NM_003141.3	6737	NP_003132.2	ILMN_1678054	6560075	S	GTCACTTCACCATCAACATTCCTGCCCCAGATGGCTTTGTGATTCCCTCC	"\Homo sapiens tripartite motif-containing 21 (TRIM21), mRNA.\"""""	RNF81; RO52; SSA1; SSA	ILMN_1678054	TRIM21	"\Homo sapiens tripartite motif-containing 21 (TRIM21), mRNA.\"""""	6737	 	TRIM21	0.442947395	-0.000703774	4.409327128	3.39E-05	3.39E-05	2.091172659	1.359378673
7817	1230639	TRAPPC4	NM_016146.3	51399	NP_057230.1	ILMN_1814650	1230639	S	TGGACCTGGGTCATAGGCTGAACCTGTTATGGACCCCCAAATTCTGAGAG	"\Homo sapiens trafficking protein particle complex 4 (TRAPPC4), mRNA.\"""""	SBDN; CGI-104; HSPC172; TRS23; PTD009	ILMN_1814650	TRAPPC4	"\Homo sapiens trafficking protein particle complex 4 (TRAPPC4), mRNA.\"""""	51399	 	TRAPPC4	-0.442920847	0.016863451	-3.897352786	0.000208992	0.000208992	0.526998166	-1.359353659
45149	7200435	ASCL2	NM_005170.2	430	NP_005161.1	ILMN_1723412	7200435	S	AAGAACCCTTGACCTGGGGCGTAATAAAGATGACCTGGACCCCTGCCCCC	"\Homo sapiens achaete-scute complex homolog 2 (Drosophila) (ASCL2), mRNA.\"""""	ASH2; MASH2; HASH2	ILMN_1723412	ASCL2	"\Homo sapiens achaete-scute complex homolog 2 (Drosophila) (ASCL2), mRNA.\"""""	430	 	ASCL2	0.440163767	0.081045443	3.718014531	0.000383614	0.000383614	0.007392892	1.356758331
44036	7000379	USP38	NM_032557.4	84640	NP_115946.2	ILMN_1704876	7000379	S	CAGGGAGTATATCTTCTGTGGTTTTGAAGGAGGTGAGTTCTGTATGTGCC	"\Homo sapiens ubiquitin specific peptidase 38 (USP38), mRNA.\"""""	HP43.8KD; KIAA1891; FLJ35970	ILMN_1704876	USP38	"\Homo sapiens ubiquitin specific peptidase 38 (USP38), mRNA.\"""""	84640	 	USP38	-0.43436347	-0.01744306	-4.748518125	9.54E-06	9.54E-06	3.185272749	-1.351314489
2922	450673	SPATA2L	NM_152339.2	124044	NP_689552.2	ILMN_1691111	450673	S	ACCCCCTCCTCCCCAGAACACTCAGAGGGACGGTCAACATCAGAGCACAT	"\Homo sapiens spermatogenesis associated 2-like (SPATA2L), mRNA.\"""""	MGC26885; C16orf76; tamo	ILMN_1691111	SPATA2L	"\Homo sapiens spermatogenesis associated 2-like (SPATA2L), mRNA.\"""""	124044	 	SPATA2L	-0.433296284	-0.022874239	-2.302207272	0.024084052	0.024084052	-3.447121776	-1.350315269
3321	520017	PAPD5	NM_001040285.1	64282	NP_001035375.1	ILMN_1710571	520017	S	GTGCAATGATCTCATGCTCAGGACAGTTGCGCAGGGACTCCTGGGAGATA	"\Homo sapiens PAP associated domain containing 5 (PAPD5), transcript variant 2, mRNA.\"""""	FLJ40270; TRF4-2	ILMN_1710571	PAPD5	"\Homo sapiens PAP associated domain containing 5 (PAPD5), transcript variant 2, mRNA.\"""""	64282	 	PAPD5	-0.4330992	0.018214255	-3.062992291	0.003037441	0.003037441	-1.745192784	-1.350130817
42939	6840356	MGEA5	NM_012215.2	10724	NP_036347.1	ILMN_1686750	6840356	S	CACAGGTGACTGTGAAACAGATGCCCCTGGTCTTGCTTTCATCACTCTAG	"\Homo sapiens meningioma expressed antigen 5 (hyaluronidase) (MGEA5), mRNA.\"""""	MEA5; FLJ23355; NCOAT; FLJ11229; KIAA0679	ILMN_1686750	MGEA5	"\Homo sapiens meningioma expressed antigen 5 (hyaluronidase) (MGEA5), mRNA.\"""""	10724	 	MGEA5	-0.4254744	0.069128158	-2.140186303	0.035572816	0.035572816	-3.757003876	-1.343014052
910	70605	HSPD1	NM_002156.4	3329	NP_002147.2	ILMN_2381397	70605	A	TCAGGATTTTAGTGCTTGCCACCACCAGATGAGAAGTTAAGCAGCCTTTC	"\Homo sapiens heat shock 60kDa protein 1 (chaperonin) (HSPD1), nuclear gene encoding mitochondrial protein, transcript variant 1, mRNA.\"""""	HuCHA60; GROEL; HSP60; SPG13; CPN60; HSP65	ILMN_2381397	HSPD1	"\Homo sapiens heat shock 60kDa protein 1 (chaperonin) (HSPD1), nuclear gene encoding mitochondrial protein, transcript variant 1, mRNA.\"""""	3329	D	HSPD1	-0.425437018	-0.000699644	-2.266205806	0.026306693	0.026306693	-3.517664311	-1.342979253
27475	4280603	SLBP	NM_006527.2	7884	NP_006518.1	ILMN_2055700	4280603	S	GCACTAGTTAGACTCTTTAGAATACTCCAAGAGTTAGGGCAGCAGAGTGG	"\Homo sapiens stem-loop binding protein (SLBP), mRNA.\"""""	HBP	ILMN_2055700	SLBP	"\Homo sapiens stem-loop binding protein (SLBP), mRNA.\"""""	7884	D	SLBP	-0.425313565	0.021559829	-2.990951613	0.003755352	0.003755352	-1.922703493	-1.342864338
145	10551	C14orf102	NM_017970.2	55051	NP_060440.2	ILMN_1740165	10551	I	GAAGCAGCTCCAGCCCATGTTTCTGAAGGGTTACCGCTGACAAGGAGTCA	"\Homo sapiens chromosome 14 open reading frame 102 (C14orf102), transcript variant 1, mRNA.\"""""	FLJ14051; FLJ10008	ILMN_1740165	C14ORF102	"\Homo sapiens chromosome 14 open reading frame 102 (C14orf102), transcript variant 1, mRNA.\"""""	55051	D	C14orf102	0.425297775	0.028716463	4.557372649	1.96E-05	1.96E-05	2.563544293	1.342849641
22617	3710039	MRPL54	NM_172251.1	116541	NP_758455.1	ILMN_1658486	3710039	S	GGAAGGGCAGGATGTACCCCTGAAACCGGATGCTGAGTACCCTGAATGGC	"\Homo sapiens mitochondrial ribosomal protein L54 (MRPL54), nuclear gene encoding mitochondrial protein, mRNA.\"""""		ILMN_1658486	MRPL54	"\Homo sapiens mitochondrial ribosomal protein L54 (MRPL54), nuclear gene encoding mitochondrial protein, mRNA.\"""""	116541	 	MRPL54	0.424528808	-0.030769154	4.228130391	6.54E-05	6.54E-05	1.524740998	1.342134083
3799	580411	LAX1	NM_017773.2	54900	NP_060243.2	ILMN_1769782	580411	S	GGCTGCAAAGGGAATAGGCTGATGGAGCTGTTCTGTATGGTACTGTGTGG	"\Homo sapiens lymphocyte transmembrane adaptor 1 (LAX1), mRNA.\"""""	LAX; FLJ20340	ILMN_1769782	LAX1	"\Homo sapiens lymphocyte transmembrane adaptor 1 (LAX1), mRNA.\"""""	54900	 	LAX1	0.423035627	0.004755818	4.536280097	2.12E-05	2.12E-05	2.495740039	1.3407457
22427	3610092	RBM23	NM_001077352.1	55147	NP_001070820.1	ILMN_2363106	3610092	A	CAGGAGGTGTGAGAGTGATCTGTCCTGTGAGGCATTTAGGGGCTTTCAGG	"\Homo sapiens RNA binding motif protein 23 (RBM23), transcript variant 3, mRNA.\"""""	MGC4458; PP239; RNPC4; CAPERbeta; FLJ10482	ILMN_2363106	RBM23	"\Homo sapiens RNA binding motif protein 23 (RBM23), transcript variant 3, mRNA.\"""""	55147	D	RBM23	0.422504255	0.034561254	3.405492912	0.001061363	0.001061363	-0.858710054	1.340251969
34150	5490768	GPR56	NM_201525.1	9289	NP_958933.1	ILMN_2384122	5490768	A	GTAGATTGCTGGCCTGTTGTAGGTGGTAGGGACACAGATGACCGACCTGG	"\Homo sapiens G protein-coupled receptor 56 (GPR56), transcript variant 3, mRNA.\"""""	BFPP; DKFZp781L1398; TM7LN4; TM7XN1	ILMN_2384122	GPR56	"\Homo sapiens G protein-coupled receptor 56 (GPR56), transcript variant 3, mRNA.\"""""	9289	D	GPR56	0.419115947	-0.002423546	2.123156603	0.037021189	0.037021189	-3.788431468	1.337107952
203	20022	SRF	NM_003131.2	6722	NP_003122.1	ILMN_1803398	20022	S	TATGTGCAGCGACCCTTGGTGTTTCCCTTCCTCGGTGGCTCTGGGGTATG	"\Homo sapiens serum response factor (c-fos serum response element-binding transcription factor) (SRF), mRNA.\"""""	MCM1	ILMN_1803398	SRF	"\Homo sapiens serum response factor (c-fos serum response element-binding transcription factor) (SRF), mRNA.\"""""	6722	 	SRF	-0.415470283	0.039369677	-5.185593227	1.75E-06	1.75E-06	4.65155361	-1.333733371
4473	650241	IER5	NM_016545.4	51278	NP_057629.2	ILMN_1721833	650241	S	GGGATTTAGCCAAGAGCACAGACTTGGATTCCTTCTGTCCCTCCCCACCT	"\Homo sapiens immediate early response 5 (IER5), mRNA.\"""""	SBBI48; MGC102760	ILMN_1721833	IER5	"\Homo sapiens immediate early response 5 (IER5), mRNA.\"""""	51278	 	IER5	-0.415457992	0.02558258	-3.129820882	0.002487669	0.002487669	-1.577673054	-1.333722008
46783	7570324	ID3	NM_002167.2	3399	NP_002158.2	ILMN_1732296	7570324	S	CCCCAACTTCGCCCTGCCCACTTGACTTCACCAAATCCCTTCCTGGAGAC	"\Homo sapiens inhibitor of DNA binding 3, dominant negative helix-loop-helix protein (ID3), mRNA.\"""""	HEIR-1	ILMN_1732296	ID3	"\Homo sapiens inhibitor of DNA binding 3, dominant negative helix-loop-helix protein (ID3), mRNA.\"""""	3399	 	ID3	-0.415276623	0.014588776	-4.048213938	0.000123838	0.000123838	0.975964774	-1.333554349
25199	4050639	PAICS	NM_006452.3	10606	NP_006443.1	ILMN_1773760	4050639	S	TAATTTTGGACTGCCACACATTGGTACCTTTAGTTCTCTGAAGGCCCACG	"\Homo sapiens phosphoribosylaminoimidazole carboxylase, phosphoribosylaminoimidazole succinocarboxamide synthetase (PAICS), transcript variant 2, mRNA.\"""""	MGC1343; MGC5024; PAIS; AIRC; ADE2; DKFZp781N1372; ADE2H1	ILMN_1773760	PAICS	"\Homo sapiens phosphoribosylaminoimidazole carboxylase, phosphoribosylaminoimidazole succinocarboxamide synthetase (PAICS), transcript variant 2, mRNA.\"""""	10606	D	PAICS	-0.415152934	-0.062254268	-3.827885515	0.000264938	0.000264938	0.323861979	-1.333440022
38247	6200187	TNFAIP8L1	NM_152362.1	126282	NP_689575.1	ILMN_1684346	6200187	S	CCCAGCTACTTGAGAGATGACGAGGGAAGATCACTTGAGCCCAGGAGTTA	"\Homo sapiens tumor necrosis factor, alpha-induced protein 8-like 1 (TNFAIP8L1), mRNA.\"""""	MGC17791	ILMN_1684346	TNFAIP8L1	"\Homo sapiens tumor necrosis factor, alpha-induced protein 8-like 1 (TNFAIP8L1), mRNA.\"""""	126282	 	TNFAIP8L1	-0.412857861	-0.016767024	-4.134645463	9.13E-05	9.13E-05	1.237837352	-1.331320441
32124	5130129	C20orf4	NM_015511.3	25980	NP_056326.2	ILMN_1721225	5130129	S	ACCTGGTCAGCCTAAATCTTCCCAGTCCCGCTGTGGAGCTGTCAGTCACC	"\Homo sapiens chromosome 20 open reading frame 4 (C20orf4), mRNA.\"""""	bA234K24.2; CGI-23; DKFZp564N1363	ILMN_1721225	C20ORF4	"\Homo sapiens chromosome 20 open reading frame 4 (C20orf4), mRNA.\"""""	25980	 	C20orf4	0.412832199	-0.054472686	4.890203132	5.55E-06	5.55E-06	3.654142527	1.33129676
44172	7040139	ZNF324	NM_014347.1	25799	NP_055162.1	ILMN_1745784	7040139	S	CAGACAAGATGGAGCTGCTCACTTTTGCCGGGTTTGGTGGCCACTTCACC	"\Homo sapiens zinc finger protein 324 (ZNF324), mRNA.\"""""	ZF5128; ZNF324A	ILMN_1745784	ZNF324	"\Homo sapiens zinc finger protein 324 (ZNF324), mRNA.\"""""	25799	D	ZNF324/ZNF324B	-0.412201995	0.032533858	-4.652178817	1.37E-05	1.37E-05	2.870305829	-1.330715345
11131	1740451	IL1R2	NM_173343.1	7850	NP_775465.1	ILMN_1772131	1740451	A	GGGCATTGTGCTGGCCCCACTTTCACTGGCCTTCTTGGTTTTGGGGGGAA	"\Homo sapiens interleukin 1 receptor, type II (IL1R2), transcript variant 2, mRNA.\"""""	IL1RB; CD121b; MGC47725	ILMN_1772131	IL1R2	"\Homo sapiens interleukin 1 receptor, type II (IL1R2), transcript variant 2, mRNA.\"""""	7850	D	IL1R2	0.412173208	-0.012289898	2.862594848	0.005436578	0.005436578	-2.230887055	1.330688792
26420	4210192	DCTPP1	NM_024096.1	79077	NP_077001.1	ILMN_3242459	4210192	S	TAGAGATTGAAGGCTGTAAGAGTCCAGATGGTGGAGCCAGGCTGTCTGGG	"\Homo sapiens dCTP pyrophosphatase 1 (DCTPP1), mRNA.\"""""	RS21C6; CDA03; MGC5627	ILMN_3242459	DCTPP1	"\Homo sapiens dCTP pyrophosphatase 1 (DCTPP1), mRNA.\"""""	79077	D	DCTPP1	-0.41012024	0.027961044	-4.686436551	1.21E-05	1.21E-05	2.981938765	-1.328796556
43345	6900520	ProbeID: 6900520	XM_942586.1	651309	XP_947679.1	ILMN_1742431	6900520	S	TCTCCCTTTCCCATCTTGACTTCTGGAATAGCCCTTGCCAAATACCAGGG	"\PREDICTED: Homo sapiens hypothetical protein LOC651309 (LOC651309), mRNA.\"""""		ILMN_1742431	LOC651309	"\PREDICTED: Homo sapiens hypothetical protein LOC651309 (LOC651309), mRNA.\"""""	651309	 		0.408762868	-0.049654215	2.93882288	0.004369679	0.004369679	-2.049127645	1.327546935
10378	1580356	TMED1	NM_006858.2	11018	NP_006849.1	ILMN_1693045	1580356	S	GCCCGGCCAAAGTCTAGGCAGAAGCCTCCTATAACAAAGGGTGGTGTGGC	"\Homo sapiens transmembrane emp24 protein transport domain containing 1 (TMED1), mRNA.\"""""	Il1rl1l; MGC1270; IL1RL1LG; ST2L	ILMN_1693045	TMED1	"\Homo sapiens transmembrane emp24 protein transport domain containing 1 (TMED1), mRNA.\"""""	11018	 	TMED1	0.408090192	0.043201823	4.234166413	6.40E-05	6.40E-05	1.543393125	1.326928092
29379	4670414	TMEM140	NM_018295.2	55281	NP_060765.2	ILMN_1736863	4670414	S	ACCTGAAGCCAGACAGGGCAGAGGCGTCCGCTGACAAATCACTCCCATGA	"\Homo sapiens transmembrane protein 140 (TMEM140), mRNA.\"""""	FLJ11000	ILMN_1736863	TMEM140	"\Homo sapiens transmembrane protein 140 (TMEM140), mRNA.\"""""	55281	 	TMEM140	0.40726078	0.146043986	2.257952985	0.026840987	0.026840987	-3.533700493	1.326165455
24589	3990477	MTHFR	NM_005957.2	4524	NP_005948.2	ILMN_1734830	3990477	S	GGTGCCATTCCCAGCGTTTAGTTTCTAGAGGCCTCAGTTTCTCCATCAGC	"\Homo sapiens 5,10-methylenetetrahydrofolate reductase (NADPH) (MTHFR), mRNA.\"""""		ILMN_1734830	MTHFR	"\Homo sapiens 5,10-methylenetetrahydrofolate reductase (NADPH) (MTHFR), mRNA.\"""""	4524	 	MTHFR	-0.406973965	0.003026098	-4.809486354	7.56E-06	7.56E-06	3.386226403	-1.325901833
23506	3840564	MS4A7	NM_206938.1	58475	NP_996821.1	ILMN_2331087	3840564	A	CCTCTCAACACACAGCAAGCATGTCCCTGCCTCCCATGAATCTTACCATG	"\Homo sapiens membrane-spanning 4-domains, subfamily A, member 7 (MS4A7), transcript variant 2, mRNA.\"""""	CFFM4; MGC22368; MS4A8; 4SPAN2; CD20L4	ILMN_2331087	MS4A7	"\Homo sapiens membrane-spanning 4-domains, subfamily A, member 7 (MS4A7), transcript variant 2, mRNA.\"""""	58475	D	MS4A7	0.405500644	0.055603819	2.152593707	0.034548853	0.034548853	-3.733968274	1.324548476
42355	6660270	MRPL17	NM_022061.2	63875	NP_071344.1	ILMN_1797933	6660270	S	TGGACAGTCTTGATGGGGTTGAGAACCTTCTGGGGAGCCAGATGACCCTC	"\Homo sapiens mitochondrial ribosomal protein L17 (MRPL17), nuclear gene encoding mitochondrial protein, mRNA.\"""""	RPML26; MRP-L26; RPL17L	ILMN_1797933	MRPL17	"\Homo sapiens mitochondrial ribosomal protein L17 (MRPL17), nuclear gene encoding mitochondrial protein, mRNA.\"""""	63875	 	MRPL17	-0.404855424	0.034585032	-3.283244831	0.001557034	0.001557034	-1.182972139	-1.323956226
46784	7570326	ADRB2	NM_000024.4	154	NP_000015.1	ILMN_1695590	7570326	S	CAGCTGTGAACATGGACTCTTCCCCCACTCCTCTTATTTGCTCACACGGG	"\Homo sapiens adrenergic, beta-2-, receptor, surface (ADRB2), mRNA.\"""""	B2AR; BETA2AR; BAR; ADRBR; ADRB2R	ILMN_1695590	ADRB2	"\Homo sapiens adrenergic, beta-2-, receptor, surface (ADRB2), mRNA.\"""""	154	 	ADRB2	-0.402561984	-0.035263146	-4.260929344	5.81E-05	5.81E-05	1.626277769	-1.321853217
42277	6650703	NOP10	NM_018648.3	55505	NP_061118.1	ILMN_3240247	6650703	S	CCAGTCTCTCGTGGCGATTGATTATGCTTGTGTGAGGCAATCATGGTGGC	"\Homo sapiens NOP10 ribonucleoprotein homolog (yeast) (NOP10), mRNA.\"""""	NOP10; NOP10P; MGC70651	ILMN_3240247	NOP10	"\Homo sapiens NOP10 ribonucleoprotein homolog (yeast) (NOP10), mRNA.\"""""	55505	D	NOP10	-0.401697187	-0.021830259	-2.755526368	0.007342656	0.007342656	-2.4798182	-1.321061094
36068	5870202	FBXO33	NM_203301.1	254170	NP_976046.1	ILMN_1664826	5870202	S	CCTTTTGACAGGTGTGCACTGTTTTGTCTCCAGTGAGCACATACCATGCG	"\Homo sapiens F-box protein 33 (FBXO33), mRNA.\"""""	c14_5247; Fbx33	ILMN_1664826	FBXO33	"\Homo sapiens F-box protein 33 (FBXO33), mRNA.\"""""	254170	 	FBXO33	-0.400332925	0.023202619	-3.102340153	0.002701433	0.002701433	-1.646888172	-1.319812444
31050	4890241	GPR56	NM_201524.1	9289	NP_958932.1	ILMN_2352097	4890241	A	GCCAACATTCAGTCTGGTATGTGAGGCGTGCGTGAAGCAAGAACTCCTGG	"\Homo sapiens G protein-coupled receptor 56 (GPR56), transcript variant 2, mRNA.\"""""	BFPP; DKFZp781L1398; TM7LN4; TM7XN1	ILMN_2352097	GPR56	"\Homo sapiens G protein-coupled receptor 56 (GPR56), transcript variant 2, mRNA.\"""""	9289	D	GPR56	0.399732377	0.017501255	2.106230643	0.038511216	0.038511216	-3.819449424	1.319263162
30234	4830056	ARPC5L	NM_030978.1	81873	NP_112240.1	ILMN_2043816	4830056	S	ACTGCAGAACTGACATTTTGACGGTCTACCAGCGTGGCGGCTGGTGTTGG	"\Homo sapiens actin related protein 2/3 complex, subunit 5-like (ARPC5L), mRNA.\"""""	MGC3038; ARC16-2	ILMN_2043816	ARPC5L	"\Homo sapiens actin related protein 2/3 complex, subunit 5-like (ARPC5L), mRNA.\"""""	81873	 	ARPC5L	-0.399218309	0.015088021	-3.995614419	0.000148813	0.000148813	0.818235569	-1.31879316
5631	840402	SPEN	NM_015001.2	23013	NP_055816.2	ILMN_1802611	840402	S	TGCCCACTCATTTGTATAAGTGCGCTTCGGTACAGCACGGGTCCTGCTCC	"\Homo sapiens spen homolog, transcriptional regulator (Drosophila) (SPEN), mRNA.\"""""	RP1-134O19.1; MINT; KIAA0929; SHARP	ILMN_1802611	SPEN	"\Homo sapiens spen homolog, transcriptional regulator (Drosophila) (SPEN), mRNA.\"""""	23013	 	SPEN	-0.397738275	-0.060919292	-4.822449958	7.20E-06	7.20E-06	3.429113356	-1.317440928
13973	2190743	RBM23	NM_018107.4	55147	NP_060577.3	ILMN_1780756	2190743	S	GGATGGAGGGAGGCTGCTACTCTACCACTTCCTGTGTGCCTCTACTGTGG	"\Homo sapiens RNA binding motif protein 23 (RBM23), transcript variant 2, mRNA.\"""""	MGC4458; PP239; RNPC4; CAPERbeta; FLJ10482	ILMN_1780756	RBM23	"\Homo sapiens RNA binding motif protein 23 (RBM23), transcript variant 2, mRNA.\"""""	55147	D	RBM23	0.397480647	0.034939726	3.161325974	0.002262059	0.002262059	-1.497761521	1.317205688
2735	430605	RBM14	XR_017971.1	84972		ILMN_1657701	430605	S	GCTAGAGGCCAGGATTTTGAGACCAGCTTCGGCAATACGGTGAGACCTTG	"\PREDICTED: Homo sapiens transmembrane protein 137 (TMEM137), misc RNA.\"""""		ILMN_1657701	TMEM137	"\PREDICTED: Homo sapiens transmembrane protein 137 (TMEM137), misc RNA.\"""""	84972	D	RBM14	-0.396989243	-0.045490792	-2.134981156	0.03601019	0.03601019	-3.76663308	-1.316757104
17135	2680064	SYVN1	NM_032431.2	84447	NP_115807.1	ILMN_1803143	2680064	A	GCCAGACTCCTGGTCTTTCCAGTTTAGAAAAGGCTCTGTGCCAAGGAGGG	"\Homo sapiens synovial apoptosis inhibitor 1, synoviolin (SYVN1), transcript variant 1, mRNA.\"""""	KIAA1810; MGC40372; HRD1	ILMN_1803143	SYVN1	"\Homo sapiens synovial apoptosis inhibitor 1, synoviolin (SYVN1), transcript variant 1, mRNA.\"""""	84447	D	SYVN1	-0.396984233	-0.012887918	-5.137218009	2.12E-06	2.12E-06	4.486484543	-1.316752532
3163	510112	PTAFR	NM_000952.3	5724	NP_000943.1	ILMN_1746836	510112	S	GGCCAGGTGCAGACCTTGGGGGAAGACTTTAAACCACCTAGTTCTCCCCG	"\Homo sapiens platelet-activating factor receptor (PTAFR), mRNA.\"""""	PAFR	ILMN_1746836	PTAFR	"\Homo sapiens platelet-activating factor receptor (PTAFR), mRNA.\"""""	5724	 	PTAFR	0.396661305	0.049025692	2.449262501	0.016636052	0.016636052	-3.149175337	1.316457826
11063	1740136	SLC38A2	NM_018976.3	54407	NP_061849.2	ILMN_1651799	1740136	S	GTTAGAGGCCAACAATTCTAGTATGGCTTGTTGGCAAAGAGTGCTACACC	"\Homo sapiens solute carrier family 38, member 2 (SLC38A2), mRNA.\"""""	PRO1068; SAT2; SNAT2; KIAA1382; ATA2	ILMN_1651799	SLC38A2	"\Homo sapiens solute carrier family 38, member 2 (SLC38A2), mRNA.\"""""	54407	 	SLC38A2	-0.396572223	0.008649673	-2.707813672	0.008374831	0.008374831	-2.588308144	-1.316376542
20587	3310288	ProbeID: 3310288	XM_929980.2	647000	XP_935073.1	ILMN_1703692	3310288	S	TCCTTTCCAACTCTACCTCCCTCACTCGAGCTCCTTTCCCCTGATCAGAG	"\PREDICTED: Homo sapiens similar to tubulin, beta 5 (LOC647000), mRNA.\"""""		ILMN_1703692	LOC647000	"\PREDICTED: Homo sapiens similar to tubulin, beta 5 (LOC647000), mRNA.\"""""	647000	D	LOC647000	-0.395818587	-0.070152281	-3.641973655	0.000493796	0.000493796	-0.208077244	-1.315689073
6168	990328	MS4A7	NM_206938.1	58475	NP_996821.1	ILMN_2331082	990328	A	CAGTGCTCATTTTGAGATACCCTGCTATCGATGGTCGCTACAAACCAGGA	"\Homo sapiens membrane-spanning 4-domains, subfamily A, member 7 (MS4A7), transcript variant 2, mRNA.\"""""	CFFM4; MGC22368; MS4A8; 4SPAN2; CD20L4	ILMN_2331082	MS4A7	"\Homo sapiens membrane-spanning 4-domains, subfamily A, member 7 (MS4A7), transcript variant 2, mRNA.\"""""	58475	D	MS4A7	0.395233154	0.084438586	2.012080952	0.047782711	0.047782711	-3.987984009	1.315155285
41582	6580189	LOC387820	XR_019393.1	387820		ILMN_1690844	6580189	I	CCTGCTTTTCATTGTGTCTGAAATGTGAGCCACGTAGTGTCGGCCTGCTG	"\PREDICTED: Homo sapiens similar to DnaJ (Hsp40) homolog, subfamily B, member 6 isoform a (LOC387820), mRNA.\"""""		ILMN_1690844	LOC387820	"\PREDICTED: Homo sapiens similar to DnaJ (Hsp40) homolog, subfamily B, member 6 isoform a (LOC387820), mRNA.\"""""	387820	 		-0.394151109	0.068605114	-2.503543481	0.014457747	0.014457747	-3.035282751	-1.314169267
27106	4250735	IL27RA	NM_004843.2	9466	NP_004834.1	ILMN_1688152	4250735	S	CACTGCATTTGGGCACCATCTCAGCTCCCTTGCATCCAGGTGCAGCATGG	"\Homo sapiens interleukin 27 receptor, alpha (IL27RA), mRNA.\"""""	zcytor1; WSX1; IL27R; TCCR; CRL1	ILMN_1688152	IL27RA	"\Homo sapiens interleukin 27 receptor, alpha (IL27RA), mRNA.\"""""	9466	 	IL27RA	0.394029837	0.03536801	2.739085252	0.007684403	0.007684403	-2.517373899	1.314058803
30768	4860673	DDX39A	NM_005804.2	10212	NP_005795.2	ILMN_1747303	4860673	A	CCAGAGGAAATCGACATCTCCACATACATCGAGCAGAGCCGGTAACCACC	"\Homo sapiens DEAD (Asp-Glu-Ala-Asp) box polypeptide 39 (DDX39), mRNA.\"""""	BAT1; MGC18203; BAT1L; DDXL; URH49; MGC8417	ILMN_1747303	DDX39	"\Homo sapiens DEAD (Asp-Glu-Ala-Asp) box polypeptide 39 (DDX39), mRNA.\"""""	10212	D	DDX39A	-0.392138672	0.018170177	-2.866894156	0.005370532	0.005370532	-2.220735079	-1.31233739
15797	2490017	ZC3H12A	NM_025079.1	80149	NP_079355.1	ILMN_1672295	2490017	S	AGGCCTCATCTGTGCTCTCGCTGGGCACGTGGCTTCATGTCAGTAAGCAA	"\Homo sapiens zinc finger CCCH-type containing 12A (ZC3H12A), mRNA.\"""""	MCPIP; FLJ23231; dJ423B22.1; RP3-423B22.1	ILMN_1672295	ZC3H12A	"\Homo sapiens zinc finger CCCH-type containing 12A (ZC3H12A), mRNA.\"""""	80149	 	ZC3H12A	-0.391988562	-0.023302926	-5.322767107	1.02E-06	1.02E-06	5.123035758	-1.312200851
25742	4120538	ProbeID: 4120538	XM_001129173.1	731314	XP_001129173.1	ILMN_1785756	4120538	S	TGGCTTCACGGCTGGCTATGTGGACAGCAAGAGTCGTTTTCGCGGAAGCC	"\PREDICTED: Homo sapiens similar to H2A histone family, member X (LOC731314), mRNA.\"""""		ILMN_1785756	LOC731314	"\PREDICTED: Homo sapiens similar to H2A histone family, member X (LOC731314), mRNA.\"""""	731314	 		-0.391503314	0.022724179	-4.566287231	1.90E-05	1.90E-05	2.592250388	-1.311759569
43635	6960215	PITPNM1	NM_004910.1	9600	NP_004901.1	ILMN_1653220	6960215	S	CCCAGCCCCACACCCTATATCTCCGTGTGCTCCTCGGTGTTACTTCCCTT	"\Homo sapiens phosphatidylinositol transfer protein, membrane-associated 1 (PITPNM1), mRNA.\"""""	NIR2; PITPNM; RDGBA1; FLJ44997; RDGB1; RDGB; Rd9; DRES9	ILMN_1653220	PITPNM1	"\Homo sapiens phosphatidylinositol transfer protein, membrane-associated 1 (PITPNM1), mRNA.\"""""	9600	 	PITPNM1	-0.390796757	-0.020502639	-3.100568165	0.002715788	0.002715788	-1.651335524	-1.311117294
38825	6270301	RAB33A	NM_004794.2	9363	NP_004785.1	ILMN_1724708	6270301	S	CCAGGTGCCCTCCAACTTAGCCCTGAAATTTGCTGATGCCCACAACATGC	"\Homo sapiens RAB33A, member RAS oncogene family (RAB33A), mRNA.\"""""	RabS10; MGC1488	ILMN_1724708	RAB33A	"\Homo sapiens RAB33A, member RAS oncogene family (RAB33A), mRNA.\"""""	9363	 	RAB33A	-0.389371941	0.033298431	-4.594904667	1.70E-05	1.70E-05	2.684598168	-1.309823065
11141	1740497	RAB8B	NM_016530.2	51762	NP_057614.1	ILMN_2173004	1740497	S	TTGCTCCAATGGCTTAATGTGAAAAGCTCCTGCAGATAAGTGGACCTGTC	"\Homo sapiens RAB8B, member RAS oncogene family (RAB8B), mRNA.\"""""	FLJ38125	ILMN_2173004	RAB8B	"\Homo sapiens RAB8B, member RAS oncogene family (RAB8B), mRNA.\"""""	51762	 	RAB8B	-0.3892566	0.010179801	-2.508718153	0.014264105	0.014264105	-3.024316625	-1.309718351
12246	1980632	DNAJA1	NM_001539.2	3301	NP_001530.1	ILMN_1672496	1980632	S	ACATCATCCCAGAGGTGGTGTTCAGTGTCAGACCTCTTAATGGGCCAGTG	"\Homo sapiens DnaJ (Hsp40) homolog, subfamily A, member 1 (DNAJA1), mRNA.\"""""	DjA1; hDJ-2; HSJ2; DJ-2; HSPF4; HSDJ; HDJ2	ILMN_1672496	DNAJA1	"\Homo sapiens DnaJ (Hsp40) homolog, subfamily A, member 1 (DNAJA1), mRNA.\"""""	3301	 	DNAJA1	-0.387933387	0.068110225	-2.2858216	0.025074208	0.025074208	-3.479346751	-1.308517652
38156	6180592	ProbeID: 6180592				ILMN_1852793	6180592	S	GGCGACACCCTTGCCCAAGCTGGATTTTGCAGACCTGGTAGGCGTGAGAT	Homo sapiens cDNA clone IMAGE:30332316		ILMN_1852793		Homo sapiens cDNA clone IMAGE:30332316	-999	 		-0.387558582	-0.00868684	-4.177548692	7.84E-05	7.84E-05	1.369042024	-1.30817775
31377	4920053	BTG3	NM_006806.3	10950	NP_006797.3	ILMN_1707339	4920053	S	CAGTGACATGGGTACCTCCTCCTGGAATGCATTGTGACCGGAATCACTGG	"\Homo sapiens BTG family, member 3 (BTG3), mRNA.\"""""	TOB55; TOB5; MGC8928; ANA; TOFA	ILMN_1707339	BTG3	"\Homo sapiens BTG family, member 3 (BTG3), mRNA.\"""""	10950	D	BTG3	-0.38692479	-0.031244189	-4.367043547	3.96E-05	3.96E-05	1.957808165	-1.30760318
13850	2190189	NOP58	NM_015934.3	51602	NP_057018.1	ILMN_1748476	2190189	S	ATCACCCGGACACACATCATGCTTAAGATTCAACTGGGAGCATACCAGGG	"\Homo sapiens NOP58 ribonucleoprotein homolog (yeast) (NOP58), mRNA.\"""""	HSPC120	ILMN_1748476	NOP58	"\Homo sapiens NOP58 ribonucleoprotein homolog (yeast) (NOP58), mRNA.\"""""	51602	 	NOP58	-0.386518481	-0.006032614	-2.641997895	0.010016178	0.010016178	-2.735448083	-1.307234968
45466	7320176	CCR1	NM_001295.2	1230	NP_001286.1	ILMN_1678833	7320176	S	GGGGTGAGATTCTGTGTTGATGTAGGAGGCCGAGAAGGCCCTTAACTCAA	"\Homo sapiens chemokine (C-C motif) receptor 1 (CCR1), mRNA.\"""""	HM145; MIP1aR; CKR-1; CD191; CMKBR1; SCYAR1	ILMN_1678833	CCR1	"\Homo sapiens chemokine (C-C motif) receptor 1 (CCR1), mRNA.\"""""	1230	 	CCR1	0.385937006	0.024716239	3.28463161	0.001550355	0.001550355	-1.179341563	1.306708197
30463	4850164	NUP214	NM_005085.2	8021	NP_005076.3	ILMN_1666049	4850164	S	ATAACTCGTCTGTCCAGGGTTTTGGTGGCTGGCGAAGCTGAGGGCGTGTC	"\Homo sapiens nucleoporin 214kDa (NUP214), mRNA.\"""""	N214; MGC104525; CAIN; D9S46E; CAN	ILMN_1666049	NUP214	"\Homo sapiens nucleoporin 214kDa (NUP214), mRNA.\"""""	8021	 	NUP214	0.385131474	0.063264648	2.705626135	0.008425185	0.008425185	-2.593245672	1.305978797
28841	4590537	ERAL1	NM_005702.2	26284	NP_005693.1	ILMN_1718706	4590537	S	GGATAAGAACTCGTGTCTCCTGAGTGAGGTAGCGCCTCCCATCTGCTCCC	"\Homo sapiens Era G-protein-like 1 (E. coli) (ERAL1), mRNA.\"""""	HERA-B; ERAL1A; HERA-A; ERA	ILMN_1718706	ERAL1	"\Homo sapiens Era G-protein-like 1 (E. coli) (ERAL1), mRNA.\"""""	26284	 	ERAL1	0.384815969	0.042801734	2.24302831	0.027831526	0.027831526	-3.562572788	1.305693222
33009	5290626	IRF2BPL	NM_024496.2	64207	NP_078772.1	ILMN_1804396	5290626	S	GCCTAGGTACAGAATTAATAGCCCTTAGCAACGACTGCTGCTGGTGTGTA	"\Homo sapiens chromosome 14 open reading frame 4 (C14orf4), mRNA.\"""""	IRF2BPL; KIAA1865; EAP1	ILMN_1804396	C14ORF4	"\Homo sapiens chromosome 14 open reading frame 4 (C14orf4), mRNA.\"""""	64207	 	IRF2BPL	0.384608967	0.018637388	3.202127197	0.001998238	0.001998238	-1.393389257	1.30550589
8120	1260341	IL13RA1	NM_001560.2	3597	NP_001551.1	ILMN_1768505	1260341	S	AGGTCTTGGGAGCTCTTGGAGGTGTCTGTATCAGTGGATTTCCCATCCCC	"\Homo sapiens interleukin 13 receptor, alpha 1 (IL13RA1), mRNA.\"""""	IL-13Ra; NR4; CD213A1	ILMN_1768505	IL13RA1	"\Homo sapiens interleukin 13 receptor, alpha 1 (IL13RA1), mRNA.\"""""	3597	 	IL13RA1	0.384479915	0.144661758	3.070582421	0.002969742	0.002969742	-1.726303732	1.305389116
401	50129	FHOD1	NM_013241.2	29109	NP_037373.2	ILMN_1651776	50129	S	GCCTGGAGGTGTGAAGGTGCTGTATCCCGGAAATCTATCTGGACCCTGGA	"\Homo sapiens formin homology 2 domain containing 1 (FHOD1), mRNA.\"""""	FHOS	ILMN_1651776	FHOD1	"\Homo sapiens formin homology 2 domain containing 1 (FHOD1), mRNA.\"""""	29109	 	FHOD1	-0.383391143	-0.038727067	-5.022375978	3.32E-06	3.32E-06	4.097259318	-1.304404337
4058	610678	ERF	NM_006494.1	2077	NP_006485.1	ILMN_1652749	610678	S	CATGGGCCACAAATCTCTACAAGTGCCTGCTATCCCTCTCCCACTCCCCA	"\Homo sapiens Ets2 repressor factor (ERF), mRNA.\"""""	PE-2	ILMN_1652749	ERF	"\Homo sapiens Ets2 repressor factor (ERF), mRNA.\"""""	2077	 	ERF	-0.381931059	-0.065768639	-4.434274939	3.09E-05	3.09E-05	2.170187943	-1.303084879
9708	1470706	C8orf55	NM_016647.2	51337	NP_057731.1	ILMN_1777740	1470706	S	AGCACTGCCCGATAGAACACGCCCGCCCTCACTGCTGTTCTTGCCTTACA	"\Homo sapiens chromosome 8 open reading frame 55 (C8orf55), mRNA.\"""""	DSCD75	ILMN_1777740	C8ORF55	"\Homo sapiens chromosome 8 open reading frame 55 (C8orf55), mRNA.\"""""	51337	 	C8orf55	-0.381154021	0.06269173	-4.035481352	0.000129485	0.000129485	0.937668703	-1.302383223
19705	3140553	SAR1A	NM_020150.3	56681	NP_064535.1	ILMN_1657697	3140553	S	GCCCCACGGAACACTATTCCTATAAGATAGCTGAAAGAAGCTGCTGTGAG	"\Homo sapiens SAR1 gene homolog A (S. cerevisiae) (SAR1A), mRNA.\"""""	masra2; SARA1; SAR1; Sara	ILMN_1657697	SAR1A	"\Homo sapiens SAR1 gene homolog A (S. cerevisiae) (SAR1A), mRNA.\"""""	56681	 	SAR1A	-0.381081784	-0.061612681	-2.933875849	0.004432567	0.004432567	-2.0610361	-1.302318014
23228	3830192	ZNF791	NM_153358.1	163049	NP_699189.1	ILMN_1758105	3830192	S	CCACATAATCATGTTTCAGTCAGCAATGGGCCATATAGGTTGGTAGCCCC	"\Homo sapiens zinc finger protein 791 (ZNF791), mRNA.\"""""	MGC126179; FLJ90396; MGC126180	ILMN_1758105	ZNF791	"\Homo sapiens zinc finger protein 791 (ZNF791), mRNA.\"""""	163049	 	ZNF791	-0.379963861	-0.054367671	-3.596625916	0.000573197	0.000573197	-0.335154908	-1.301309258
42263	6650639	VAMP1	NM_199245.1	6843	NP_954740.1	ILMN_1737611	6650639	A	CATCCCGTTCTTCGGTTTGCCATGAGACGATGTGGGGTTTCCACTGTGTG	"\Homo sapiens vesicle-associated membrane protein 1 (synaptobrevin 1) (VAMP1), transcript variant 2, mRNA.\"""""	SYB1; VAMP-1; DKFZp686H12131	ILMN_1737611	VAMP1	"\Homo sapiens vesicle-associated membrane protein 1 (synaptobrevin 1) (VAMP1), transcript variant 2, mRNA.\"""""	6843	D	VAMP1	-0.378527741	-0.018914853	-4.127886956	9.35E-05	9.35E-05	1.217241575	-1.300014524
39098	6280725	C7orf40	NR_003697.1	285958		ILMN_3248773	6280725	S	CCTGTGCAGGGATGAGGCCTGCCTGTGTTAATACACCTAGTGAGGAGTGG	"\Homo sapiens chromosome 7 open reading frame 40 (C7orf40), non-coding RNA.\"""""	FLJ38860	ILMN_3248773	C7ORF40	"\Homo sapiens chromosome 7 open reading frame 40 (C7orf40), non-coding RNA.\"""""	285958	D	C7orf40	-0.378274088	0.009426006	-4.069695725	0.000114843	0.000114843	1.040741161	-1.299785976
376	50050	AMD1	NM_001033059.1	262	NP_001028231.1	ILMN_1788462	50050	A	GGAGCTCTGTTTTGAGGACCAATGCTTAAGGTGGACTTTGTTCGTAAACA	"\Homo sapiens adenosylmethionine decarboxylase 1 (AMD1), transcript variant 2, mRNA.\"""""	ADOMETDC; AMD; DKFZp313L1234; FLJ26964	ILMN_1788462	AMD1	"\Homo sapiens adenosylmethionine decarboxylase 1 (AMD1), transcript variant 2, mRNA.\"""""	262	D	AMD1	-0.37651491	0.047450471	-2.594129951	0.011387945	0.011387945	-2.840609924	-1.298202023
29208	4640484	CNOT8	NM_004779.4	9337	NP_004770.4	ILMN_2174612	4640484	S	TGAGTTGTTTTGGAGTAATATCCCACAACTGGGGTAGGAAGCTCAGGACT	"\Homo sapiens CCR4-NOT transcription complex, subunit 8 (CNOT8), mRNA.\"""""	hCAF1; POP2; CAF1; CALIF	ILMN_2174612	CNOT8	"\Homo sapiens CCR4-NOT transcription complex, subunit 8 (CNOT8), mRNA.\"""""	9337	D	CNOT8	-0.375550072	0.065013603	-3.515020391	0.000747506	0.000747506	-0.561106005	-1.297334109
42624	6760546	TIPARP	NM_015508.3	25976	NP_056323.2	ILMN_1765578	6760546	S	CCTGTTGTTTGCTGCCATTGGCATGAAATGGCCAACTGTGGCTGTTACAG	"\Homo sapiens TCDD-inducible poly(ADP-ribose) polymerase (TIPARP), mRNA.\"""""	PARP-7; PARP-1; FLJ40466; DDF1; DKFZp686P1838; DKFZp686N0351; PARP7; DKFZP434J214	ILMN_1765578	TIPARP	"\Homo sapiens TCDD-inducible poly(ADP-ribose) polymerase (TIPARP), mRNA.\"""""	25976	 	TIPARP	-0.374538325	0.012538041	-4.206623224	7.07E-05	7.07E-05	1.458405677	-1.296424621
26308	4200541	FAM113B	NM_138371.1	91523	NP_612380.1	ILMN_1712431	4200541	S	ACTTCCTGGGAGTGACCCAGCGTTATTCCTGCCTCCTCACTCCTATTCTC	"\Homo sapiens family with sequence similarity 113, member B (FAM113B), mRNA.\"""""	MGC16044	ILMN_1712431	FAM113B	"\Homo sapiens family with sequence similarity 113, member B (FAM113B), mRNA.\"""""	91523	 	FAM113B	0.374436204	0.057299365	2.978054162	0.003899412	0.003899412	-1.954142074	1.296332857
18807	2940754	NPAT	NM_002519.1	4863	NP_002510.1	ILMN_2120965	2940754	S	AGGCTTGCTGATAGTAGTGATTTACCTGTGCCCCGGACACCTGGCTCAGG	"\Homo sapiens nuclear protein, ataxia-telangiectasia locus (NPAT), mRNA.\"""""	E14	ILMN_2120965	NPAT	"\Homo sapiens nuclear protein, ataxia-telangiectasia locus (NPAT), mRNA.\"""""	4863	 	NPAT	-0.373618187	0.027825489	-3.492044378	0.000804997	0.000804997	-0.624078863	-1.295598037
35919	5860358	CANT1	NM_138793.2	124583	NP_620148.1	ILMN_1664012	5860358	S	TGCCTGGCTGTCTCCTTGACCCGCCTCCTAGATCATTGTCCTTGATGTCC	"\Homo sapiens calcium activated nucleotidase 1 (CANT1), mRNA.\"""""	SHAPY; SCAN-1	ILMN_1664012	CANT1	"\Homo sapiens calcium activated nucleotidase 1 (CANT1), mRNA.\"""""	124583	 	CANT1	0.372463739	-0.012840141	2.932598381	0.004448942	0.004448942	-2.064108684	1.294561711
15582	2470603	ARID4B	NM_016374.5	51742	NP_057458.4	ILMN_2269564	2470603	I	GAGTGCTATCCACCAGGCATGAAAGTCCAAGTGCGGTATGGACGAGGGAA	"\Homo sapiens AT rich interactive domain 4B (RBP1-like) (ARID4B), transcript variant 1, mRNA.\"""""	BCAA; RBP1L1; MGC163290; BRCAA1; SAP180; RBBP1L1; DKFZp313M2420	ILMN_2269564	ARID4B	"\Homo sapiens AT rich interactive domain 4B (RBP1-like) (ARID4B), transcript variant 1, mRNA.\"""""	51742	D	ARID4B	-0.372141911	0.020506268	-3.726380186	0.000373036	0.000373036	0.031277493	-1.29427296
43598	6960072	HSPD1	NM_002156.4	3329	NP_002147.2	ILMN_1766713	6960072	A	CGGCTTGCAAAACTTTCAGATGGAGTGGCTGTGCTGAAGGTTGGTGGGAC	"\Homo sapiens heat shock 60kDa protein 1 (chaperonin) (HSPD1), nuclear gene encoding mitochondrial protein, transcript variant 1, mRNA.\"""""	HuCHA60; GROEL; HSP60; SPG13; CPN60; HSP65	ILMN_1766713	HSPD1	"\Homo sapiens heat shock 60kDa protein 1 (chaperonin) (HSPD1), nuclear gene encoding mitochondrial protein, transcript variant 1, mRNA.\"""""	3329	D	HSPD1	-0.370264903	0.028939188	-2.862850395	0.005432632	0.005432632	-2.230283965	-1.29259015
23422	3840215	FAM102A	NM_001035254.1	399665	NP_001030331.1	ILMN_2401779	3840215	A	ACATTGTTAGGGGAACTCAGGCTAGTGTCAGCGTCTTGGTTTGGGGAGAA	"\Homo sapiens family with sequence similarity 102, member A (FAM102A), transcript variant 1, mRNA.\"""""	MGC50853; C9orf132; EEIG1; bA203J24.7	ILMN_2401779	FAM102A	"\Homo sapiens family with sequence similarity 102, member A (FAM102A), transcript variant 1, mRNA.\"""""	399665	D	FAM102A	-0.36807659	-0.027118846	-3.799500862	0.000291697	0.000291697	0.241532089	-1.290631006
4265	630086	CCDC23	NM_199342.1	374969	NP_955374.1	ILMN_2050023	630086	S	CCCCAGGTTCAAACCAGATGGGATCCTGAGAGCTTTGAGAGGGTGTTGCC	"\Homo sapiens coiled-coil domain containing 23 (CCDC23), mRNA.\"""""		ILMN_2050023	CCDC23	"\Homo sapiens coiled-coil domain containing 23 (CCDC23), mRNA.\"""""	374969	 	CCDC23	0.365085635	-0.017049716	3.257335341	0.001686897	0.001686897	-1.250598194	1.287958078
5447	830445	MLL	NM_024891.1	79951	NP_079167.1	ILMN_1679003	830445	S	AACCCGCCTTCTGACAGAGCAAGGAGGACATGATGGGGGCGTGTTCCTTG	"\Homo sapiens hypothetical protein FLJ11783 (FLJ11783), mRNA.\"""""		ILMN_1679003	FLJ11783	"\Homo sapiens hypothetical protein FLJ11783 (FLJ11783), mRNA.\"""""	79951	D	MLL	-0.364493459	-0.000715723	-4.02039917	0.000136495	0.000136495	0.892400537	-1.287429524
15625	2480039	AZIN1	NM_015878.4	51582	NP_056962.2	ILMN_1656682	2480039	A	GGTGCAACTTTGAGTCCTTGGCTTGACTATACAGGCCTTGAACTTCATGG	"\Homo sapiens antizyme inhibitor 1 (AZIN1), transcript variant 1, mRNA.\"""""	ODC1L; OAZIN; OAZI; MGC3832; MGC691	ILMN_1656682	AZIN1	"\Homo sapiens antizyme inhibitor 1 (AZIN1), transcript variant 1, mRNA.\"""""	51582	D	AZIN1	-0.364305638	-0.078320815	-3.098482319	0.002732776	0.002732776	-1.656568152	-1.287261927
45865	7380327	FBXO31	NM_024735.2	79791	NP_079011.3	ILMN_1771139	7380327	S	GTGACGGTGACTGTGGCCTTGAAGCCTGGAGGACTGTTGGGCATGTAGAC	"\Homo sapiens F-box protein 31 (FBXO31), mRNA.\"""""	FBX14; Fbx31; FLJ22477; DKFZP434B027; MGC15419; DKFZp434J1815; MGC9527; FBXO14; pp2386	ILMN_1771139	FBXO31	"\Homo sapiens F-box protein 31 (FBXO31), mRNA.\"""""	79791	 	FBXO31	-0.364203389	0.007290279	-4.193779175	7.40E-05	7.40E-05	1.418883717	-1.287170698
16822	2640369	EZR	NM_003379.3	7430	NP_003370.2	ILMN_1795937	2640369	S	AGGCTGCTGGAAGGCAGCTTGTGGAGGCCGTTGGTTCCGCCCACTCATTC	"\Homo sapiens villin 2 (ezrin) (VIL2), mRNA.\"""""	MGC1584; CVL; FLJ26216; DKFZp762H157; CVIL	ILMN_1795937	VIL2	"\Homo sapiens villin 2 (ezrin) (VIL2), mRNA.\"""""	7430	D	EZR	-0.363616019	-0.051760366	-2.02969407	0.045915245	0.045915245	-3.956973918	-1.286646754
26111	4180468	ZBED1	NM_004729.3	9189	NP_004720.1	ILMN_1694466	4180468	S	CACGCCTCCGTGGGCTCCATTCTGTAGCATTGCCAGCGTTCTCTTCACGT	"\Homo sapiens zinc finger, BED-type containing 1 (ZBED1), mRNA.\"""""	KIAA0785; TRAMP; ALTE; DREF	ILMN_1694466	ZBED1	"\Homo sapiens zinc finger, BED-type containing 1 (ZBED1), mRNA.\"""""	9189	 	ZBED1	0.362562033	-0.033725755	3.848509234	0.000246985	0.000246985	0.383927327	1.285707115
36908	5960670	ARID3B	NM_006465.2	10620	NP_006456.1	ILMN_1696956	5960670	S	AAGGTGCCATCAGCCAGGGCAGCTCTGTCCCCTCCTGCTCTCCATCTTAT	"\Homo sapiens AT rich interactive domain 3B (BRIGHT-like) (ARID3B), mRNA.\"""""	DRIL2; BDP	ILMN_1696956	ARID3B	"\Homo sapiens AT rich interactive domain 3B (BRIGHT-like) (ARID3B), mRNA.\"""""	10620	 	ARID3B	-0.362216405	0.000956543	-5.580906702	3.59E-07	3.59E-07	6.022888577	-1.285399134
601	60148	BOLA2	NM_001031827.1	552900	NP_001026997.1	ILMN_1782633	60148	A	ATGGAACTCAGCGCCGAATACCTCCGCGAGAAGCTGCAGCGGGACCTGGA	"\Homo sapiens bolA homolog 2 (E. coli) (BOLA2), mRNA.\"""""	BOLA2A; My016	ILMN_1782633	BOLA2	"\Homo sapiens bolA homolog 2 (E. coli) (BOLA2), mRNA.\"""""	552900	D	BOLA2/BOLA2B	-0.361972651	-0.005940815	-2.045542862	0.044288786	0.044288786	-3.928865378	-1.285181974
42450	6660626	BRD3	NM_007371.2	8019	NP_031397.1	ILMN_1785635	6660626	S	GTCAACACGCATTGTCCTTGTCATTTGGGCCCCGAGCTCTGACCCTCGTG	"\Homo sapiens bromodomain containing 3 (BRD3), mRNA.\"""""	KIAA0043; RING3L; ORFX	ILMN_1785635	BRD3	"\Homo sapiens bromodomain containing 3 (BRD3), mRNA.\"""""	8019	 	BRD3	-0.361415549	-0.039023491	-3.169010056	0.00221001	0.00221001	-1.478180878	-1.284685792
12688	2030070	ZNF598	NM_178167.2	90850	NP_835461.1	ILMN_2075818	2030070	S	GAGCTGAAAGCTGCGGCGCCACTGGTGCCAGAGTCAGATGTCACAGATGT	"\Homo sapiens zinc finger protein 598 (ZNF598), mRNA.\"""""	FLJ00086; DKFZp762F135	ILMN_2075818	ZNF598	"\Homo sapiens zinc finger protein 598 (ZNF598), mRNA.\"""""	90850	D	ZNF598	-0.360601656	-0.030871374	-4.197299723	7.31E-05	7.31E-05	1.429709692	-1.283961244
16351	2570725	PPCS	NM_001077447.1	79717	NP_001070915.1	ILMN_2396996	2570725	A	AGAAAGGGAAAAGGCAGTGGTGTGTAGGCAAATATGGTTTGGCATTTGTC	"\Homo sapiens phosphopantothenoylcysteine synthetase (PPCS), transcript variant 2, mRNA.\"""""	MGC138220; FLJ11838; RP11-163G10.1; MGC117357	ILMN_2396996	PPCS	"\Homo sapiens phosphopantothenoylcysteine synthetase (PPCS), transcript variant 2, mRNA.\"""""	79717	D	PPCS	0.360046874	-0.066837568	2.680838664	0.009015364	0.009015364	-2.64896882	1.283467598
19159	3060735	IL1RN	NM_173843.1	3557	NP_776215.1	ILMN_1774874	3060735	A	GGCACTTGGAGACTTGTATGAAAGATGGCTGTGCCTCTGCCTGTCTCCCC	"\Homo sapiens interleukin 1 receptor antagonist (IL1RN), transcript variant 4, mRNA.\"""""	ICIL-1RA; IRAP; IL-1ra3; MGC10430; IL1F3; IL1RA	ILMN_1774874	IL1RN	"\Homo sapiens interleukin 1 receptor antagonist (IL1RN), transcript variant 4, mRNA.\"""""	3557	D	IL1RN	0.359435498	0.021783647	2.454811639	0.016400597	0.016400597	-3.137627942	1.282923813
46082	7400465	USP42	NM_032172.1	84132	NP_115548.1	ILMN_2115696	7400465	S	GCGTCTCTTGTCTTCACTGATACTGGAGTCTCCGTTGTCTGCTTGGTCCC	"\Homo sapiens ubiquitin specific peptidase 42 (USP42), mRNA.\"""""	FLJ12697	ILMN_2115696	USP42	"\Homo sapiens ubiquitin specific peptidase 42 (USP42), mRNA.\"""""	84132	D	USP42	-0.359253795	0.033667465	-3.555652764	0.000655236	0.000655236	-0.449045202	-1.282762243
28375	4540725	PDHB	NM_000925.1	5162	NP_000916.1	ILMN_1739274	4540725	S	TCTCCTCCCCTAGATGCCATGCTTCCTTTTGTCTGTTACGGTTGCCATGT	"\Homo sapiens pyruvate dehydrogenase (lipoamide) beta (PDHB), mRNA.\"""""	DKFZp564K0164; PHE1B	ILMN_1739274	PDHB	"\Homo sapiens pyruvate dehydrogenase (lipoamide) beta (PDHB), mRNA.\"""""	5162	 	PDHB	0.359215907	0.039203426	3.468886214	0.00086716	0.00086716	-0.687260977	1.282728556
15690	2480326	HSP90B1	NM_003299.1	7184	NP_003290.1	ILMN_2096116	2480326	S	CCCCTTCTCCCCTGCACTGTAAAATGTGGGATTATGGGTCACAGGAAAAA	"\Homo sapiens heat shock protein 90kDa beta (Grp94), member 1 (HSP90B1), mRNA.\"""""	GP96; GRP94; TRA1; ECGP	ILMN_2096116	HSP90B1	"\Homo sapiens heat shock protein 90kDa beta (Grp94), member 1 (HSP90B1), mRNA.\"""""	7184	 	HSP90B1	-0.356440933	0.024156742	-2.04819924	0.044021089	0.044021089	-3.924135234	-1.280263643
38696	6250468	DUSP6	NM_001946.2	1848	NP_001937.2	ILMN_1677466	6250468	I	CTGACCTTGACCGAGACCCCAATAGTGCAACAGACTCGGATGGTAGTCCG	"\Homo sapiens dual specificity phosphatase 6 (DUSP6), transcript variant 1, mRNA.\"""""	MKP3; PYST1	ILMN_1677466	DUSP6	"\Homo sapiens dual specificity phosphatase 6 (DUSP6), transcript variant 1, mRNA.\"""""	1848	D	DUSP6	0.356055171	0.047989925	4.098907072	0.000103614	0.000103614	1.129155503	1.279921359
25084	4050161	STX6	NM_005819.4	10228	NP_005810.1	ILMN_1777915	4050161	S	GGTCTGGTAGCCAACAACTTGGCAACTTCCACTCCTTCTCACCTCGTGAG	"\Homo sapiens syntaxin 6 (STX6), mRNA.\"""""		ILMN_1777915	STX6	"\Homo sapiens syntaxin 6 (STX6), mRNA.\"""""	10228	D	STX6	-0.355239497	0.007680657	-4.361643317	4.04E-05	4.04E-05	1.940826534	-1.279197919
22604	3610750	UNG	NM_003362.2	7374	NP_003353.1	ILMN_1683120	3610750	A	TTCTCCTAGGGTTATGTCCAGTTGGGGTTTTTAAGGCAGCACAGACTGCC	"\Homo sapiens uracil-DNA glycosylase (UNG), nuclear gene encoding mitochondrial protein, transcript variant 1, mRNA.\"""""	UDG; UNG1; DKFZp781L1143; UNG15; HIGM4; DGU	ILMN_1683120	UNG	"\Homo sapiens uracil-DNA glycosylase (UNG), nuclear gene encoding mitochondrial protein, transcript variant 1, mRNA.\"""""	7374	D	UNG	-0.354268148	0.010249567	-3.18801527	0.002086045	0.002086045	-1.429600436	-1.278336941
2644	430224	CHD4	NM_001273.2	1108	NP_001264.2	ILMN_1658411	430224	S	GGCGGGCTGGCCTTCTGGACCCTGGCTTCTCCCCACTGTAACGCCTGTTA	"\Homo sapiens chromodomain helicase DNA binding protein 4 (CHD4), mRNA.\"""""	Mi-2b; Mi2-BETA; DKFZp686E06161	ILMN_1658411	CHD4	"\Homo sapiens chromodomain helicase DNA binding protein 4 (CHD4), mRNA.\"""""	1108	D	CHD4	-0.352571872	-0.09055827	-2.558606132	0.012513581	0.012513581	-2.917632349	-1.276834795
35322	5720192	FANCE	NM_021922.2	2178	NP_068741.1	ILMN_2043452	5720192	S	CCAGGAGGTCTGGGGTACCAGTGGGCTCAGATGAAGCTCTTGTGCTCATG	"\Homo sapiens Fanconi anemia, complementation group E (FANCE), mRNA.\"""""	FAE; FACE	ILMN_2043452	FANCE	"\Homo sapiens Fanconi anemia, complementation group E (FANCE), mRNA.\"""""	2178	 	FANCE	-0.351949746	-0.029558684	-4.898837223	5.37E-06	5.37E-06	3.682924135	-1.27628431
11142	1740504	MCRS1	NM_006337.3	10445	NP_006328.2	ILMN_1784227	1740504	A	CTAAAAACAACCCTACCCCCCATTGCCACCTTCACTCCTGTGTCTCCAGC	"\Homo sapiens microspherule protein 1 (MCRS1), transcript variant 1, mRNA.\"""""	ICP22BP; P78; MSP58; MCRS2	ILMN_1784227	MCRS1	"\Homo sapiens microspherule protein 1 (MCRS1), transcript variant 1, mRNA.\"""""	10445	D	MCRS1	0.351211707	0.023896173	3.823173832	0.000269211	0.000269211	0.310168471	1.275631569
42103	6620750	ZC3HAV1	NM_020119.3	56829	NP_064504.2	ILMN_1667068	6620750	I	TGTAAGCCCCCTGAGGGTTGAGTCAGTCTGTCTTGTTTGCTGTGCCACGC	"\Homo sapiens zinc finger CCCH-type, antiviral 1 (ZC3HAV1), transcript variant 1, mRNA.\"""""	FLJ13288; ZC3HDC2; FLB6421; ZAP; DKFZp686H1869; DKFZp686O19171; MGC48898; DKFZp686F2052; ZC3H2	ILMN_1667068	ZC3HAV1	"\Homo sapiens zinc finger CCCH-type, antiviral 1 (ZC3HAV1), transcript variant 1, mRNA.\"""""	56829	D	ZC3HAV1	-0.350882706	-0.048936168	-2.752387889	0.007406799	0.007406799	-2.48700117	-1.275340699
11136	1740471	TINF2	NM_012461.1	26277	NP_036593.1	ILMN_1697420	1740471	S	CCTTGATACCCACTTTTTGTGAATACCTACCCCCTTCTGGCCACGGTGCC	"\Homo sapiens TERF1 (TRF1)-interacting nuclear factor 2 (TINF2), mRNA.\"""""	TIN2	ILMN_1697420	TINF2	"\Homo sapiens TERF1 (TRF1)-interacting nuclear factor 2 (TINF2), mRNA.\"""""	26277	 	TINF2	0.350036376	0.08252828	3.463358995	0.000882654	0.000882654	-0.702297553	1.274592764
21012	3370474	SERTAD3	NM_013368.2	29946	NP_037500.2	ILMN_1801934	3370474	A	AAAGAAAGCTGGGCCTGTCGAAGGATGACAGGGATGTGCTGCCAGGTTGC	"\Homo sapiens SERTA domain containing 3 (SERTAD3), transcript variant 1, mRNA.\"""""	RBT1	ILMN_1801934	SERTAD3	"\Homo sapiens SERTA domain containing 3 (SERTAD3), transcript variant 1, mRNA.\"""""	29946	D	SERTAD3	-0.350017692	0.015170766	-5.07809368	2.67E-06	2.67E-06	4.285625305	-1.274576257
13008	2060608	ProbeID: 2060608				ILMN_1832879	2060608	S	CATGCACGTCCCAGCGTGAGTGCCTGAATGGGTCTCTCAGGTCTGAACAG	"\FNPARC07 FNP Homo sapiens cDNA, mRNA sequence\"""""		ILMN_1832879		"\FNPARC07 FNP Homo sapiens cDNA, mRNA sequence\"""""	-999	 		0.349930079	0.029031949	2.413518988	0.018226567	0.018226567	-3.223028877	1.274498857
17844	2750719	DDX21	NM_004728.2	9188	NP_004719.2	ILMN_1735461	2750719	S	CAGTTCTGTCCTTGAATCCCGACTAGATATTTCTTGCCCTCTGGTCTCAG	"\Homo sapiens DEAD (Asp-Glu-Ala-Asp) box polypeptide 21 (DDX21), mRNA.\"""""	RH-II/GU; GUA; GURDB; RH-II/GuA; DKFZp686F21172	ILMN_1735461	DDX21	"\Homo sapiens DEAD (Asp-Glu-Ala-Asp) box polypeptide 21 (DDX21), mRNA.\"""""	9188	 	DDX21	-0.349878207	0.001727265	-3.310010382	0.001432778	0.001432778	-1.112704422	-1.274453033
21222	3390592	GORASP2	NM_015530.3	26003	NP_056345.3	ILMN_1748018	3390592	S	GGTGCCACAGTTTTAAACCAGAAGGTGGCACTCTGTGGCTCCTTGTAGTA	"\Homo sapiens golgi reassembly stacking protein 2, 55kDa (GORASP2), mRNA.\"""""	GOLPH6; p59; FLJ13139; DKFZP434D156; GRS2; GRASP55	ILMN_1748018	GORASP2	"\Homo sapiens golgi reassembly stacking protein 2, 55kDa (GORASP2), mRNA.\"""""	26003	 	GORASP2	-0.349829759	0.021701971	-3.555698787	0.000655138	0.000655138	-0.448917773	-1.274410236
30841	4880168	PTTG1IP	NM_004339.2	754	NP_004330.1	ILMN_2128750	4880168	S	GCGTAGTCAGCCCTTGCGCTCAGTGTAGAAACCCACGTCTGTAAGGTCGG	"\Homo sapiens pituitary tumor-transforming 1 interacting protein (PTTG1IP), mRNA.\"""""	C21orf3; C21orf1; PBF	ILMN_2128750	PTTG1IP	"\Homo sapiens pituitary tumor-transforming 1 interacting protein (PTTG1IP), mRNA.\"""""	754	D	PTTG1IP	-0.349541277	-0.01547365	-2.62057395	0.010610431	0.010610431	-2.782708922	-1.274155429
19676	3140438	GRAMD1A	NM_020895.2	57655	NP_065946.2	ILMN_1737157	3140438	S	GGGGCGCCTCCTGGGGTGCACGATTCCCTCAGCTCTGGGTTTAATGTATT	"\Homo sapiens GRAM domain containing 1A (GRAMD1A), mRNA.\"""""	FLJ90346; FLJ22411; KIAA1533	ILMN_1737157	GRAMD1A	"\Homo sapiens GRAM domain containing 1A (GRAMD1A), mRNA.\"""""	57655	 	GRAMD1A	-0.34932955	0.029388964	-3.220582445	0.001888622	0.001888622	-1.34585551	-1.273968451
3863	580706	CCR2	NM_000647.4	1231	NP_000638.1	ILMN_1774761	580706	I	GCTTCGCAGATGTCCTTGATGCTCATATTGTTCCCTATTTTGCCAGTGGG	"\Homo sapiens chemokine (C-C motif) receptor 2 (CCR2), transcript variant A, mRNA.\"""""	CKR2A; MCP-1-R; CCR2B; CC-CKR-2; CMKBR2; CCR2A; CD192; CKR2; CKR2B	ILMN_1774761	CCR2	"\Homo sapiens chemokine (C-C motif) receptor 2 (CCR2), transcript variant A, mRNA.\"""""	1231	D	CCR2	0.349117314	0.028954764	2.263812036	0.026460694	0.026460694	-3.522320867	1.273781049
47203	7650653	EGLN2	NM_080732.1	112398	NP_542770.1	ILMN_2354391	7650653	A	TGCCACTGCTTGGGCAGAGTAAAAGGTGCCAGGAGGAGCATGGGTGTGGA	"\Homo sapiens egl nine homolog 2 (C. elegans) (EGLN2), transcript variant 3, mRNA.\"""""	DKFZp434E026; EIT6; PHD1; HIFPH1	ILMN_2354391	EGLN2	"\Homo sapiens egl nine homolog 2 (C. elegans) (EGLN2), transcript variant 3, mRNA.\"""""	112398	D	EGLN2	-0.347085262	0.05874116	-3.054765419	0.003112438	0.003112438	-1.765626483	-1.271988178
43585	6960026	STXBP2	NM_006949.1	6813	NP_008880.1	ILMN_2159453	6960026	S	GGCCCCCGGCTCATCGTGTATGTCATGGGCGGTGTGGCCATGTCAGAGAT	"\Homo sapiens syntaxin binding protein 2 (STXBP2), mRNA.\"""""	pp10122; UNC18B; MUNC18-2; UNC18-2; Hunc18b	ILMN_2159453	STXBP2	"\Homo sapiens syntaxin binding protein 2 (STXBP2), mRNA.\"""""	6813	 	STXBP2	0.346725916	-0.053695128	2.153986558	0.034435522	0.034435522	-3.731375043	1.271671391
43452	6940204	NOP10	NM_018648.3	55505	NP_061118.1	ILMN_1815479	6940204	S	CTCCGTAACCAAACTCTTCGGACTGTGAGCCCTGATGCCTTTTTGCCAGC	"\Homo sapiens NOP10 ribonucleoprotein homolog (yeast) (NOP10), mRNA.\"""""	NOP10; NOP10P; MGC70651	ILMN_1815479	NOP10	"\Homo sapiens NOP10 ribonucleoprotein homolog (yeast) (NOP10), mRNA.\"""""	55505	D	NOP10	-0.346378574	-0.028204831	-2.265051396	0.026380862	0.026380862	-3.519910492	-1.271365261
32292	5220093	HAVCR2	NM_032782.3	84868	NP_116171.3	ILMN_1693826	5220093	S	GACGGTATAGGCTTGATCTGTCTTGCTTATTGTTGCCCCCTGCGCCTAGC	"\Homo sapiens hepatitis A virus cellular receptor 2 (HAVCR2), mRNA.\"""""	TIMD3; FLJ14428; KIM-3; Tim-3; TIM3	ILMN_1693826	HAVCR2	"\Homo sapiens hepatitis A virus cellular receptor 2 (HAVCR2), mRNA.\"""""	84868	 	HAVCR2	0.346218771	0.052677478	3.479690919	0.000837612	0.000837612	-0.657819001	1.271224444
46492	7550707	ING3	NM_019071.2	54556	NP_061944.2	ILMN_2237746	7550707	I	GCAGGCTGAAGGAAATGGTTCATGTGATAATGTGGGCTGGTATCCTCTAG	"\Homo sapiens inhibitor of growth family, member 3 (ING3), transcript variant 1, mRNA.\"""""	FLJ20089; p47ING3; ING2; Eaf4	ILMN_2237746	ING3	"\Homo sapiens inhibitor of growth family, member 3 (ING3), transcript variant 1, mRNA.\"""""	54556	D	ING3	0.345769279	0.001005895	4.221682035	6.69E-05	6.69E-05	1.504831622	1.270828437
18731	2940438	PTGER4	NM_000958.2	5734	NP_000949.1	ILMN_1795930	2940438	S	GGGGCACTTAATGGTCACCTTGTAACAGTTTTGTGTAACTCCCAGTGATG	"\Homo sapiens prostaglandin E receptor 4 (subtype EP4) (PTGER4), mRNA.\"""""	EP4R; MGC126583; EP4	ILMN_1795930	PTGER4	"\Homo sapiens prostaglandin E receptor 4 (subtype EP4) (PTGER4), mRNA.\"""""	5734	 	PTGER4	-0.345538356	0.007143813	-2.468994661	0.015812311	0.015812311	-3.108014574	-1.270625041
45184	7200598	MED6	NM_005466.2	10001	NP_005457.2	ILMN_1654543	7200598	S	CTTCTGTAACCTTTCCTCTCCCGGACTTGAGCAACCTACACACTCACATG	"\Homo sapiens mediator complex subunit 6 (MED6), mRNA.\"""""	NY-REN-28	ILMN_1654543	MED6	"\Homo sapiens mediator complex subunit 6 (MED6), mRNA.\"""""	10001	 	MED6	0.344766978	-0.015534691	3.163648984	0.002246204	0.002246204	-1.491845727	1.269945846
1587	160309	TSSC4	NM_005706.2	10078	NP_005697.2	ILMN_1802753	160309	S	TGTGGGGTGTGGGCTGGAAGCACTGGCTCCCTGGTAGGGACAATAAAGGT	"\Homo sapiens tumor suppressing subtransferable candidate 4 (TSSC4), mRNA.\"""""		ILMN_1802753	TSSC4	"\Homo sapiens tumor suppressing subtransferable candidate 4 (TSSC4), mRNA.\"""""	10078	 	TSSC4	0.344762672	0.014592473	2.903542787	0.004836817	0.004836817	-2.133712862	1.269942056
44180	7040176	C20orf24	NM_018840.2	55969	NP_061328.1	ILMN_2283388	7040176	I	GTGGCACGTGGGAGCTCACGAAGGAAGGGTTTATGACCTCTTTTGCCTTG	"\Homo sapiens chromosome 20 open reading frame 24 (C20orf24), transcript variant 1, mRNA.\"""""	PNAS-11; RIP5	ILMN_2283388	C20ORF24	"\Homo sapiens chromosome 20 open reading frame 24 (C20orf24), transcript variant 1, mRNA.\"""""	55969	D	C20orf24	-0.344754949	0.110200445	-2.035322479	0.045331855	0.045331855	-3.947013864	-1.269935258
28390	4560022	MMADHC	NM_015702.1	27249	NP_056517.1	ILMN_2090558	4560022	S	GATGAACGCTACCGACATTTAGGATTCTCTGTTGATGACCTTGGATGCTG	"\Homo sapiens chromosome 2 open reading frame 25 (C2orf25), mRNA.\"""""	CL25022	ILMN_2090558	C2ORF25	"\Homo sapiens chromosome 2 open reading frame 25 (C2orf25), mRNA.\"""""	27249	D	MMADHC	0.344582328	0.042368911	2.191939373	0.031469702	0.031469702	-3.660151514	1.269783316
29896	4780196	CD300A	NM_007261.2	11314	NP_009192.2	ILMN_1693552	4780196	S	AGGTGGCACCTGCCAATAGCTTTGTCAATCACAGCCCCATAGGAACGTCT	"\Homo sapiens CD300a molecule (CD300A), mRNA.\"""""	CMRF35H; IRp60; IRC1; CMRF-35-H9; CMRF-35H; IGSF12; CMRF35H9; IRC2	ILMN_1693552	CD300A	"\Homo sapiens CD300a molecule (CD300A), mRNA.\"""""	11314	 	CD300A	0.344321708	0.114405404	3.263353777	0.001655856	0.001655856	-1.234924282	1.269553953
12381	1990379	SLFN11	NM_152270.2	91607	NP_689483.2	ILMN_1752520	1990379	S	CTTACTCTACTGATTTCCCCCCAGACTGTGATTTTTGAACTTCCTTGCCT	"\Homo sapiens schlafen family member 11 (SLFN11), mRNA.\"""""	FLJ34922; SLFN8/9	ILMN_1752520	SLFN11	"\Homo sapiens schlafen family member 11 (SLFN11), mRNA.\"""""	91607	D	SLFN11	-0.343866587	0.00661977	-2.844025179	0.005730523	0.005730523	-2.274598164	-1.269153516
43625	6960170	C3orf19	NM_016474.3	51244	NP_057558.2	ILMN_1750144	6960170	S	CCCCTAGACAGTCTTTTTAGTGCCCTCTGCTCTCAGTCTTGTTGCCCTAG	"\Homo sapiens chromosome 3 open reading frame 19 (C3orf19), mRNA.\"""""	FLJ33839	ILMN_1750144	C3ORF19	"\Homo sapiens chromosome 3 open reading frame 19 (C3orf19), mRNA.\"""""	51244	 	C3orf19	0.343268025	0.062197956	5.921798874	8.84E-08	8.84E-08	7.233002005	1.268627064
19829	3170286	ProbeID: 3170286	XM_929980.2	647000	XP_935073.1	ILMN_1704750	3170286	S	CCCTTTCCTCTCCCTCAGAATTTGTGTTTGCTGCCTCTATCTTGTTTTTT	"\PREDICTED: Homo sapiens similar to tubulin, beta 5 (LOC647000), mRNA.\"""""		ILMN_1704750	LOC647000	"\PREDICTED: Homo sapiens similar to tubulin, beta 5 (LOC647000), mRNA.\"""""	647000	D	LOC647000	-0.342681031	0.038512648	-3.273745492	0.001603516	0.001603516	-1.207811439	-1.268110999
25251	4060086	ProbeID: 4060086	XR_037039.1	100134393		ILMN_3236680	4060086	S	GGTGTCTAGCTTGTAAAGTTCTGGCTGTAGTTATGACCTTGGCTTCCCTG	"\PREDICTED: Homo sapiens misc_RNA (LOC100134393), miscRNA.\"""""		ILMN_3236680	LOC100134393	"\PREDICTED: Homo sapiens misc_RNA (LOC100134393), miscRNA.\"""""	100134393	 		-0.34264306	0.015600978	-3.942492912	0.000178908	0.000178908	0.660228967	-1.268077623
44429	7050458	DBP	NM_001352.2	1628	NP_001343.2	ILMN_1715555	7050458	S	GAAAAATCCAGGTGCCGGAGGAGCAGAAGGATGAGAAATACTGGAGCCGG	"\Homo sapiens D site of albumin promoter (albumin D-box) binding protein (DBP), mRNA.\"""""	DABP	ILMN_1715555	DBP	"\Homo sapiens D site of albumin promoter (albumin D-box) binding protein (DBP), mRNA.\"""""	1628	 	DBP	-0.342362032	0.001760486	-4.190978438	7.47E-05	7.47E-05	1.410274991	-1.267830634
7942	1240386	KLHL21	NM_014851.2	9903	NP_055666.2	ILMN_1692785	1240386	S	AAAACCAGGCACCAGCCTCTGCAGCAATGGGTCCCTCTAGCCTGTGGACA	"\Homo sapiens kelch-like 21 (Drosophila) (KLHL21), mRNA.\"""""	KIAA0469; MGC99635	ILMN_1692785	KLHL21	"\Homo sapiens kelch-like 21 (Drosophila) (KLHL21), mRNA.\"""""	9903	 	KLHL21	-0.341932507	0.041261246	-4.705890172	1.12E-05	1.12E-05	3.045512473	-1.267453226
18944	2970563	MAP7D1	NM_018067.2	55700	NP_060537.2	ILMN_1777906	2970563	S	GGTACCCATGCCCCCTGCCCTCGCCTGGAATCAGTGTTACTGCATCTGAT	"\Homo sapiens arginine/proline rich coiled-coil 1 (RPRC1), mRNA.\"""""	PARCC1; FLJ10350	ILMN_1777906	RPRC1	"\Homo sapiens arginine/proline rich coiled-coil 1 (RPRC1), mRNA.\"""""	55700	D	MAP7D1	-0.341643461	0.013074714	-2.943596538	0.004309778	0.004309778	-2.037621809	-1.267199315
37297	6040711	CCR2	NM_000647.3	1231	NP_000638.1	ILMN_1769895	6040711	I	GCTTCGCAGATGTCCTTGATGCTCATATTGTTCCCTAATTTGCCAGTGGG	"\Homo sapiens chemokine (C-C motif) receptor 2 (CCR2), transcript variant A, mRNA.\"""""	CKR2A; MCP-1-R; CC-CKR-2; CCR2B; CMKBR2; CCR2A; CD192; CKR2; CKR2B	ILMN_1769895	CCR2	"\Homo sapiens chemokine (C-C motif) receptor 2 (CCR2), transcript variant A, mRNA.\"""""	1231	D	CCR2	0.341640819	0.054611072	2.09242361	0.039764909	0.039764909	-3.844590174	1.267196994
27347	4280088	B9D2	NM_030578.2	80776	NP_085055.1	ILMN_1806999	4280088	S	GGGGACAGTAAATGTATGGGGTCGCAGGGTGTTGAGTGACAGGAGGCTGC	"\Homo sapiens B9 protein domain 2 (B9D2), mRNA.\"""""	MGC4093; ICIS-1	ILMN_1806999	B9D2	"\Homo sapiens B9 protein domain 2 (B9D2), mRNA.\"""""	80776	 	B9D2	0.341346858	0.056268458	4.041732551	0.000126683	0.000126683	0.95646143	1.266938819
10770	1690465	ProbeID: 1690465	XR_018848.1	650369		ILMN_1683664	1690465	S	CCCCTTCCACCTCTCTTTGCCTGTAGGATGTACTGTATGTAGTCATGCAC	"\PREDICTED: Homo sapiens similar to family with sequence similarity 60, member A (LOC650369), mRNA.\"""""		ILMN_1683664	LOC650369	"\PREDICTED: Homo sapiens similar to family with sequence similarity 60, member A (LOC650369), mRNA.\"""""	650369	 		-0.339601758	-0.074406539	-2.890075073	0.005026987	0.005026987	-2.165792344	-1.265407243
16096	2510477	B3GALT6	NM_080605.3	126792	NP_542172.2	ILMN_1739749	2510477	S	GTTTGGAATTGCTTGAGGAACCCTGCGTGTGCTTGGAGAGGCCAGAGGGC	"\Homo sapiens UDP-Gal:betaGal beta 1,3-galactosyltransferase polypeptide 6 (B3GALT6), mRNA.\"""""	beta3GalT6	ILMN_1739749	B3GALT6	"\Homo sapiens UDP-Gal:betaGal beta 1,3-galactosyltransferase polypeptide 6 (B3GALT6), mRNA.\"""""	126792	 	B3GALT6	0.338735813	0.030774546	4.663284998	1.32E-05	1.32E-05	2.906451645	1.264647938
5937	940152	MKNK2	NM_017572.2	2872	NP_060042.2	ILMN_2347068	940152	A	GGTCAGAACCGTTACTGTGAATGAGTGAAGATCCTGGAGGACCCTGGGCC	"\Homo sapiens MAP kinase interacting serine/threonine kinase 2 (MKNK2), transcript variant 1, mRNA.\"""""	GPRK7; MNK2	ILMN_2347068	MKNK2	"\Homo sapiens MAP kinase interacting serine/threonine kinase 2 (MKNK2), transcript variant 1, mRNA.\"""""	2872	D	MKNK2	-0.338655495	-0.013463636	-2.178063589	0.032527057	0.032527057	-3.686316898	-1.264577534
24606	3990546	PLEKHO2	NM_025201.3	80301	NP_079477.2	ILMN_1689968	3990546	S	GCTATTAATTTCCATCCTTTAGCAGGCTGGGCCCTAGGCAGGAAGCTGGC	"\Homo sapiens pleckstrin homology domain containing, family O member 2 (PLEKHO2), mRNA.\"""""	pp9099; PP1628; DKFZp761K2312; FLJ38884	ILMN_1689968	PLEKHO2	"\Homo sapiens pleckstrin homology domain containing, family O member 2 (PLEKHO2), mRNA.\"""""	80301	 	PLEKHO2	-0.338641501	0.005476123	-2.214136919	0.029840712	0.029840712	-3.617993937	-1.264565268
13673	2140228	CDR2	NM_001802.1	1039	NP_001793.1	ILMN_1720270	2140228	S	GCTGACTTGCCAGCCACAAGCTGCTCTTGCAGAGTTCTTACCATTCCTGT	"\Homo sapiens cerebellar degeneration-related protein 2, 62kDa (CDR2), mRNA.\"""""	CDR62; Yo	ILMN_1720270	CDR2	"\Homo sapiens cerebellar degeneration-related protein 2, 62kDa (CDR2), mRNA.\"""""	1039	 	CDR2	-0.33848912	-0.075209948	-3.105614375	0.002675094	0.002675094	-1.638665479	-1.264431709
18564	2900474	RINL	NM_198445.2	126432	NP_940847.1	ILMN_1790962	2900474	S	TGCCCTTTAAGGAGCCATGGGCAGAAGAGACTGTGACAGGGACCAGTGAC	"\Homo sapiens Ras and Rab interactor-like (RINL), mRNA.\"""""	FLJ44131	ILMN_1790962	RINL	"\Homo sapiens Ras and Rab interactor-like (RINL), mRNA.\"""""	126432	 	RINL	0.338338137	-0.128423068	3.085399593	0.002841611	0.002841611	-1.689327515	1.264299389
6858	1070047	CDC42EP4	NM_012121.4	23580	NP_036253.2	ILMN_1745223	1070047	S	TCCAGGTTCGGTGCCCTGTTGGTGCTCCTGTTTCCAATAGCTTAGGTCCC	"\Homo sapiens CDC42 effector protein (Rho GTPase binding) 4 (CDC42EP4), mRNA.\"""""	MGC17125; MGC3740; BORG4; KAIA1777; CEP4	ILMN_1745223	CDC42EP4	"\Homo sapiens CDC42 effector protein (Rho GTPase binding) 4 (CDC42EP4), mRNA.\"""""	23580	 	CDC42EP4	-0.338260904	-0.015560798	-3.817518876	0.000274427	0.000274427	0.293747828	-1.264231708
11229	1770152	MS4A6A	NM_152851.1	64231	NP_690590.1	ILMN_2359800	1770152	A	GGGACTATCCAGATCTTGTGTGGCATGATGGTATTGAGCTTGGGGATCAT	"\Homo sapiens membrane-spanning 4-domains, subfamily A, member 6A (MS4A6A), transcript variant 3, mRNA.\"""""	CDA01; MSTP090; MGC22650; 4SPAN3; 4SPAN3.2; MS4A6; CD20L3; MST090; MGC131944	ILMN_2359800	MS4A6A	"\Homo sapiens membrane-spanning 4-domains, subfamily A, member 6A (MS4A6A), transcript variant 3, mRNA.\"""""	64231	D	MS4A6A	0.338144382	0.069720767	2.023671192	0.046546654	0.046546654	-3.967604932	1.264129603
11521	1780619	EHD1	NM_006795.2	10938	NP_006786.2	ILMN_1651832	1780619	S	CACTCCATACAGTATTAGGTGAGGATGGATGCGGGCGCTGTCCTTGCCGG	"\Homo sapiens EH-domain containing 1 (EHD1), mRNA.\"""""	PAST1; PAST; HPAST1; FLJ42622; FLJ44618; H-PAST	ILMN_1651832	EHD1	"\Homo sapiens EH-domain containing 1 (EHD1), mRNA.\"""""	10938	 	EHD1	-0.337950886	0.009102879	-3.777412743	0.000314286	0.000314286	0.177738997	-1.263960069
40330	6420424	PAICS	NM_006452.3	10606	NP_006443.1	ILMN_2392546	6420424	A	ATTTTGGACTGCCACACATTGGTACCTTTAGTTCTCTGAAGGCCCACGTT	"\Homo sapiens phosphoribosylaminoimidazole carboxylase, phosphoribosylaminoimidazole succinocarboxamide synthetase (PAICS), transcript variant 2, mRNA.\"""""	MGC1343; MGC5024; PAIS; AIRC; ADE2; DKFZp781N1372; ADE2H1	ILMN_2392546	PAICS	"\Homo sapiens phosphoribosylaminoimidazole carboxylase, phosphoribosylaminoimidazole succinocarboxamide synthetase (PAICS), transcript variant 2, mRNA.\"""""	10606	D	PAICS	-0.336932422	-0.014305115	-3.346201985	0.001279536	0.001279536	-1.017037897	-1.263068096
28356	4540632	EIF4E2	NM_004846.2	9470	NP_004837.1	ILMN_1738326	4540632	S	CCGGGACACACTTCGGCGAGTGCTTAACCTACCTCCCAACACCATTATGG	"\Homo sapiens eukaryotic translation initiation factor 4E family member 2 (EIF4E2), mRNA.\"""""	EIF4EL3; 4E-LP; 4EHP; IF4e	ILMN_1738326	EIF4E2	"\Homo sapiens eukaryotic translation initiation factor 4E family member 2 (EIF4E2), mRNA.\"""""	9470	 	EIF4E2	0.336245347	0.029559848	3.502348239	0.000778715	0.000778715	-0.595873266	1.262466711
3479	520639	TIGD5	NM_032862.2	84948	NP_116251.2	ILMN_1705774	520639	S	AGTCACATGCACTGGACGAGGGCCGAAACTCCTGTCTGCTATCGAGCCCT	"\Homo sapiens tigger transposable element derived 5 (TIGD5), mRNA.\"""""	FLJ14926; MGC44883	ILMN_1705774	TIGD5	"\Homo sapiens tigger transposable element derived 5 (TIGD5), mRNA.\"""""	84948	 	TIGD5	-0.336153538	0.050242394	-3.878669107	0.000222812	0.000222812	0.472135707	-1.262386374
27402	4280292	RNF126	NM_194460.1	55658	NP_919442.1	ILMN_1790741	4280292	A	GACCCGGAGTAGGGGGGCTCGGGACCATGAGGATGACCAGCAAAATTCAA	"\Homo sapiens ring finger protein 126 (RNF126), mRNA.\"""""	MGC14317; MGC1022; FLJ20552	ILMN_1790741	RNF126	"\Homo sapiens ring finger protein 126 (RNF126), mRNA.\"""""	55658	D	RNF126	-0.335860342	0.093297486	-2.701672885	0.008516884	0.008516884	-2.602160464	-1.262129848
16549	2600735	TLR6	NM_006068.2	10333	NP_006059.2	ILMN_1654560	2600735	S	CTACTTGGATCTGCCCTGGTATCTCAGGATGGTGTGCCAGTGGACCCAGA	"\Homo sapiens toll-like receptor 6 (TLR6), mRNA.\"""""	CD286	ILMN_1654560	TLR6	"\Homo sapiens toll-like receptor 6 (TLR6), mRNA.\"""""	10333	D	TLR6	0.335439063	0.016295414	2.842857741	0.005749483	0.005749483	-2.277338716	1.261761349
20510	3290717	GMCL1	NM_178439.3	64395	NP_848526.1	ILMN_2194627	3290717	S	CACTGAATCAGCCATGTAGCGGATCTGTCAGTTTACAGCCTCGAAGGAGC	"\Homo sapiens germ cell-less homolog 1 (Drosophila) (GMCL1), mRNA.\"""""	GCL1; BTBD13; GCL	ILMN_2194627	GMCL1	"\Homo sapiens germ cell-less homolog 1 (Drosophila) (GMCL1), mRNA.\"""""	64395	D	GMCL1	-0.334681437	-0.026219551	-3.74714489	0.000347967	0.000347967	0.090714432	-1.261098913
31521	4920619	SUZ12	NM_015355.1	23512	NP_056170.1	ILMN_1797813	4920619	S	CTCTGATTTTTGCCTCTGGATAGTAGATCTCGAGCGTTTATCTCGGGCTT	"\Homo sapiens suppressor of zeste 12 homolog (Drosophila) (SUZ12), mRNA.\"""""	CHET9; KIAA0160; JJAZ1	ILMN_1797813	SUZ12	"\Homo sapiens suppressor of zeste 12 homolog (Drosophila) (SUZ12), mRNA.\"""""	23512	 	SUZ12	-0.334665814	-0.074121804	-2.19744367	0.03105867	0.03105867	-3.649732131	-1.261085257
21401	3400593	SMARCD1	NM_003076.3	6602	NP_003067.2	ILMN_1728845	3400593	A	CCTGGCTGGAACCATGAGAAGGAAGCTCAGTACTTCCCACAGTGTCCCTG	"\Homo sapiens SWI/SNF related, matrix associated, actin dependent regulator of chromatin, subfamily d, member 1 (SMARCD1), transcript variant 1, mRNA.\"""""	Rsc6p; BAF60A; CRACD1	ILMN_1728845	SMARCD1	"\Homo sapiens SWI/SNF related, matrix associated, actin dependent regulator of chromatin, subfamily d, member 1 (SMARCD1), transcript variant 1, mRNA.\"""""	6602	D	SMARCD1	0.333220297	0.002324747	3.959365681	0.000168767	0.000168767	0.710274205	1.259822338
19410	3130138	BRPF1	NM_001003694.1	7862	NP_001003694.1	ILMN_1669308	3130138	A	CTACCTGCTCATGCCAGGAGAATCCATAACTGCCTAGAGGCCTGGGGCCC	"\Homo sapiens bromodomain and PHD finger containing, 1 (BRPF1), transcript variant 1, mRNA.\"""""	BR140	ILMN_1669308	BRPF1	"\Homo sapiens bromodomain and PHD finger containing, 1 (BRPF1), transcript variant 1, mRNA.\"""""	7862	D	BRPF1	-0.332120287	-0.052434121	-5.165979364	1.89E-06	1.89E-06	4.584548242	-1.258862128
23224	3830170	CBX4	NM_003655.2	8535	NP_003646.2	ILMN_1724145	3830170	S	GAAATGTATTGTTTGAGCTCAAAAGGCCCGACCACCCCCCTTCGGGCTGC	"\Homo sapiens chromobox homolog 4 (Pc class homolog, Drosophila) (CBX4), mRNA.\"""""	NBP16; PC2; hPC2	ILMN_1724145	CBX4	"\Homo sapiens chromobox homolog 4 (Pc class homolog, Drosophila) (CBX4), mRNA.\"""""	8535	 	CBX4	-0.331586977	-0.018359412	-3.331487713	0.001339878	0.001339878	-1.056022728	-1.258396861
18792	2940706	SETD3	NM_032233.2	84193	NP_115609.2	ILMN_1724504	2940706	I	AGCTTCACGTGGTGGTGTGCAGTGTGAGGCAGCTCCTTGGCTTTCCTGGT	"\Homo sapiens SET domain containing 3 (SETD3), transcript variant 1, mRNA.\"""""	C14orf154; FLJ23027; MGC87236; DKFZp761E1415	ILMN_1724504	SETD3	"\Homo sapiens SET domain containing 3 (SETD3), transcript variant 1, mRNA.\"""""	84193	D	SETD3	-0.331127376	0.000863152	-2.974378807	0.003941392	0.003941392	-1.963081931	-1.257996036
23264	3830349	IL7R	NM_002185.2	3575	NP_002176.2	ILMN_2342579	3830349	A	CTGACATTGAACCCAGTTGCTCAGGGTCAGCCCATTCTTACTTCCCTGGG	"\Homo sapiens interleukin 7 receptor (IL7R), mRNA.\"""""	CDW127; CD127; IL-7R-alpha	ILMN_2342579	IL7R	"\Homo sapiens interleukin 7 receptor (IL7R), mRNA.\"""""	3575	D	IL7R	0.330694854	-0.028773123	2.072714349	0.041615655	0.041615655	-3.880225809	1.257618943
16291	2570477	BTN2A1	NM_007049.2	11120	NP_008980.1	ILMN_2364852	2570477	A	GGGGACACCAGTGGCTTCAAACTTCCTGGTTTCATGATATCTTGAGACGC	"\Homo sapiens butyrophilin, subfamily 2, member A1 (BTN2A1), transcript variant 1, mRNA.\"""""	BK14H9.1; BTF1; FLJ36567; DJ3E1.1; BT2.1	ILMN_2364852	BTN2A1	"\Homo sapiens butyrophilin, subfamily 2, member A1 (BTN2A1), transcript variant 1, mRNA.\"""""	11120	D	BTN2A1	0.330324686	0.079879135	2.418809422	0.017982899	0.017982899	-3.212155345	1.257296303
40209	6400647	EHD4	NM_139265.2	30844	NP_644670.1	ILMN_1720083	6400647	S	TCAATCAAATCCTGTCCTAGTGTGTGCAGTGTCTTCGGCCCTGTGGACAC	"\Homo sapiens EH-domain containing 4 (EHD4), mRNA.\"""""	PAST4	ILMN_1720083	EHD4	"\Homo sapiens EH-domain containing 4 (EHD4), mRNA.\"""""	30844	 	EHD4	-0.330265328	0.018814837	-3.400090835	0.001079685	0.001079685	-0.873217171	-1.257244575
3176	510162	ELK1	NM_005229.2	2002	NP_005220.1	ILMN_1654289	510162	S	GGCAAGAGAGAGTGGGTTCAAAAGACTCCTGGGCTCACCTGTTAGCGCTG	"\Homo sapiens ELK1, member of ETS oncogene family (ELK1), mRNA.\"""""		ILMN_1654289	ELK1	"\Homo sapiens ELK1, member of ETS oncogene family (ELK1), mRNA.\"""""	2002	 	ELK1	-0.329395364	0.020306702	-4.789203119	8.17E-06	8.17E-06	3.319234973	-1.256486669
44458	7050600	RARA	NM_000964.2	5914	NP_000955.1	ILMN_1659206	7050600	A	CCTGGAGCCCGTGGGTGCACCTGTTACTGTTGGGCTTTCCACTGAGATCT	"\Homo sapiens retinoic acid receptor, alpha (RARA), transcript variant 1, mRNA.\"""""	NR1B1; RAR	ILMN_1659206	RARA	"\Homo sapiens retinoic acid receptor, alpha (RARA), transcript variant 1, mRNA.\"""""	5914	D	RARA	-0.329201031	-0.001571691	-2.050176938	0.043822691	0.043822691	-3.920610071	-1.256317429
45467	7320181	COPS7A	NM_016319.1	50813	NP_057403.1	ILMN_1758412	7320181	S	GGCCCTGGCCATCTCGGGAAGCTTGATGGCAATCCTGGAAGGGTTTAATC	"\Homo sapiens COP9 constitutive photomorphogenic homolog subunit 7A (Arabidopsis) (COPS7A), mRNA.\"""""	MGC110877	ILMN_1758412	COPS7A	"\Homo sapiens COP9 constitutive photomorphogenic homolog subunit 7A (Arabidopsis) (COPS7A), mRNA.\"""""	50813	 	COPS7A	0.329095473	0.009049739	3.662183625	0.000461885	0.000461885	-0.151099108	1.256225512
34511	5560682	KRT10	NM_000421.2	3858	NP_000412.2	ILMN_1716093	5560682	S	CTCCTCTTCCGGGTCCGTGGGCGAGTCTTCATCTAAGGGACCAAGATACT	"\Homo sapiens keratin 10 (epidermolytic hyperkeratosis; keratosis palmaris et plantaris) (KRT10), mRNA.\"""""	K10; KPP; CK10	ILMN_1716093	KRT10	"\Homo sapiens keratin 10 (epidermolytic hyperkeratosis; keratosis palmaris et plantaris) (KRT10), mRNA.\"""""	3858	 	KRT10	0.328405021	0.055086228	3.11439813	0.002605612	0.002605612	-1.616574319	1.255624444
9874	1500619	ProbeID: 1500619	XM_926382.2	642755	XP_931475.1	ILMN_1793287	1500619	A	TGGCAAAACAGATATCATGCTGGTGAGTGCCACGTTACTCCCCTGGCTGG	"\PREDICTED: Homo sapiens similar to DEXI, transcript variant 1 (LOC642755), mRNA.\"""""		ILMN_1793287	LOC642755	"\PREDICTED: Homo sapiens similar to DEXI, transcript variant 1 (LOC642755), mRNA.\"""""	642755	D	LOC100133165/LOC100289656	-0.328279406	0.109452626	-2.039883011	0.044863836	0.044863836	-3.938925607	-1.255515122
1759	240187	AP2M1	NM_004068.3	1173	NP_004059.2	ILMN_1699598	240187	A	GGAGTTCTGAGGCTCCTGCTCTCCCATCCACCTGTCTGTCCTGGCCTAAT	"\Homo sapiens adaptor-related protein complex 2, mu 1 subunit (AP2M1), transcript variant 1, mRNA.\"""""	AP50; mu2; CLAPM1	ILMN_1699598	AP2M1	"\Homo sapiens adaptor-related protein complex 2, mu 1 subunit (AP2M1), transcript variant 1, mRNA.\"""""	1173	D	AP2M1	0.327525755	-0.042533693	2.022094388	0.046713185	0.046713185	-3.970383527	1.254859424
35741	5820333	RPUSD2	NM_152260.1	27079	NP_689473.1	ILMN_1730077	5820333	S	GGACGGGCTTCTAAAGAGACCTGCTCATACTTGCTACCTCCTTCCAGTGG	"\Homo sapiens RNA pseudouridylate synthase domain containing 2 (RPUSD2), mRNA.\"""""	C15orf19; FLJ31409; C18B11	ILMN_1730077	RPUSD2	"\Homo sapiens RNA pseudouridylate synthase domain containing 2 (RPUSD2), mRNA.\"""""	27079	 	RPUSD2	-0.327141604	0.021651266	-5.089296723	2.56E-06	2.56E-06	4.323608355	-1.254525333
957	110064	RNASEL	NM_021133.2	6041	NP_066956.1	ILMN_2210601	110064	S	GGTGCTAAGTCTGATGTTCTTTCCATGAATCATTGTGGTGGTTGAGATGG	"\Homo sapiens ribonuclease L (2',5'-oligoisoadenylate synthetase-dependent) (RNASEL), mRNA.\"""""	DKFZp781D08126; MGC133329; RNS4; PRCA1; MGC104972	ILMN_2210601	RNASEL	"\Homo sapiens ribonuclease L (2',5'-oligoisoadenylate synthetase-dependent) (RNASEL), mRNA.\"""""	6041	D	RNASEL	0.326943019	-0.013250881	3.787620294	0.000303647	0.000303647	0.207189702	1.254352661
3862	580703	LOC728153	XM_001128002.1	728153	XP_001128002.1	ILMN_1771048	580703	A	TATAAGATATTAAAGGGTAAGTCTCTCCGGCCCGGTTTCCCTCGGTGTGC	"\PREDICTED: Homo sapiens similar to FAM133B protein, transcript variant 1 (LOC728153), mRNA.\"""""		ILMN_1771048	LOC728153	"\PREDICTED: Homo sapiens similar to FAM133B protein, transcript variant 1 (LOC728153), mRNA.\"""""	728153	D	LOC728153	-0.326783866	0.020705573	-3.589642677	0.000586453	0.000586453	-0.354628405	-1.254214293
15735	2480487	STX6	NM_005819.4	10228	NP_005810.1	ILMN_2157951	2480487	S	GGCTTTTCAATTCTGTGGACTTTGTACCATTTGGCTTCACCTTGTACTGC	"\Homo sapiens syntaxin 6 (STX6), mRNA.\"""""		ILMN_2157951	STX6	"\Homo sapiens syntaxin 6 (STX6), mRNA.\"""""	10228	D	STX6	-0.325571406	0.016842299	-4.54377475	2.06E-05	2.06E-05	2.519813587	-1.253160678
42056	6620544	TACO1	NM_016360.2	51204	NP_057444.2	ILMN_1685112	6620544	S	GACTCTGATGTTGGGTAGCTGGCCTCTGTGGGGATTGTAAGTGCCCTGAG	"\Homo sapiens translational activator of mitochondrially encoded cytochrome c oxidase I (TACO1), nuclear gene encoding mitochondrial protein, mRNA.\"""""		ILMN_1685112	TACO1	"\Homo sapiens translational activator of mitochondrially encoded cytochrome c oxidase I (TACO1), nuclear gene encoding mitochondrial protein, mRNA.\"""""	51204	 	TACO1	0.324653306	0.005261797	5.408636808	7.20E-07	7.20E-07	5.420620942	1.252363447
46141	7400747	FAM89A	NM_198552.1	375061	NP_940954.1	ILMN_2285817	7400747	I	GATCTCGGTGAAAGGCCTTAGTGGGTGTTTTGTGTGAGGTGGCTTGTAGC	"\Homo sapiens family with sequence similarity 89, member A (FAM89A), mRNA.\"""""	RP11-423F24.2; C1orf153; MGC15887	ILMN_2285817	FAM89A	"\Homo sapiens family with sequence similarity 89, member A (FAM89A), mRNA.\"""""	375061	D	FAM89A	-0.323906359	0.003151623	-3.77330328	0.000318669	0.000318669	0.165896975	-1.251715211
15223	2370601	CCDC94	NM_018074.3	55702	NP_060544.2	ILMN_1703430	2370601	S	GCTTCCAACACTACTTCAGGGTGGCAGTGTTTGGGGCACTGGGCGAGCCT	"\Homo sapiens hypothetical protein FLJ10374 (FLJ10374), mRNA.\"""""		ILMN_1703430	FLJ10374	"\Homo sapiens hypothetical protein FLJ10374 (FLJ10374), mRNA.\"""""	55702	D	CCDC94	0.321783034	0.037210867	2.194575702	0.031272245	0.031272245	-3.655163895	1.249874321
9985	1510291	PTTG1	NM_004219.2	9232	NP_004210.1	ILMN_2042771	1510291	S	CTCCACCATGGGAATCCAATCTGTTGCAGTCTCCTTCAAGCATTCTGTCG	"\Homo sapiens pituitary tumor-transforming 1 (PTTG1), mRNA.\"""""	SECURIN; PTTG; MGC138276; EAP1; TUTR1; MGC126883; HPTTG	ILMN_2042771	PTTG1	"\Homo sapiens pituitary tumor-transforming 1 (PTTG1), mRNA.\"""""	9232	D	PTTG1	-0.321644209	-0.034578438	-2.789885241	0.006672944	0.006672944	-2.400754993	-1.249754056
23084	3800398	FBXO6	NM_018438.4	26270	NP_060908.1	ILMN_1701455	3800398	S	GACTCCTGCCCCGGTTCAACCCTACCAGCTTGTGGTAACTTACTGTCACA	"\Homo sapiens F-box protein 6 (FBXO6), mRNA.\"""""	Fbx6b; FBG2; FBX6; FBS2	ILMN_1701455	FBXO6	"\Homo sapiens F-box protein 6 (FBXO6), mRNA.\"""""	26270	 	FBXO6	0.321364465	0.083535462	2.574449964	0.011999674	0.011999674	-2.883387844	1.249511748
29548	4730292	PAPD7	NM_006999.3	11044	NP_008930.1	ILMN_1756793	4730292	S	GACTGTAAACCCACATTAAGGAAACCACTACGGGTCTGGCAGTGCGTGTC	"\Homo sapiens polymerase (DNA directed) sigma (POLS), mRNA.\"""""	TRF4; TRF4-1; POLK; LAK-1	ILMN_1756793	POLS	"\Homo sapiens polymerase (DNA directed) sigma (POLS), mRNA.\"""""	11044	 	PAPD7	-0.320576457	0.000528713	-3.235743619	0.001802812	0.001802812	-1.306656107	-1.248829444
10484	1660008	ProbeID: 1660008	XM_001715936.1	100133888	XP_001715988.1	ILMN_3249006	1660008	S	ATGCAGCCATCGCCAAGCAAGCCCTGAAAAAGCCCATCAAGGGCAAACAG	"\PREDICTED: Homo sapiens similar to SET domain containing (lysine methyltransferase) 8 (LOC100133888), mRNA.\"""""		ILMN_3249006	LOC100133888	"\PREDICTED: Homo sapiens similar to SET domain containing (lysine methyltransferase) 8 (LOC100133888), mRNA.\"""""	100133888	 		-0.319145496	-0.011776999	-4.925865159	4.83E-06	4.83E-06	3.773172469	-1.247591386
4165	620376	PPP1R11	NM_021959.2	6992	NP_068778.1	ILMN_1747598	620376	A	CCTAGACTTTGATTTCTCCGGCAGCCCAGATGTTCAGTTCTCTTGGCCCC	"\Homo sapiens protein phosphatase 1, regulatory (inhibitor) subunit 11 (PPP1R11), mRNA.\"""""	TCTEX5; TCTE5; HCGV; MGC125741; HCG-V; MGC125742; MGC125743	ILMN_1747598	PPP1R11	"\Homo sapiens protein phosphatase 1, regulatory (inhibitor) subunit 11 (PPP1R11), mRNA.\"""""	6992	 	PPP1R11	0.31775408	0.034319042	2.743285246	0.007595745	0.007595745	-2.507797153	1.246388718
37053	6020487	USP39	NM_006590.2	10713	NP_006581.2	ILMN_1659523	6020487	S	CCCACTTGCCTGGGATGGCCCCACACTGTCACTCAGCTGTTCTTTGATCA	"\Homo sapiens ubiquitin specific peptidase 39 (USP39), mRNA.\"""""	SAD1; HSPC332; CGI-21; MGC75069	ILMN_1659523	USP39	"\Homo sapiens ubiquitin specific peptidase 39 (USP39), mRNA.\"""""	10713	 	USP39	-0.317553763	0.015580902	-4.232098861	6.45E-05	6.45E-05	1.537002387	-1.24621567
11545	1780730	CCDC59	NM_014167.2	29080	NP_054886.1	ILMN_1662318	1780730	S	ATCTGCTGCCTATTAGGTTCTTCTGTGACATGTGCCTCCCAGCAGTGAAC	"\Homo sapiens coiled-coil domain containing 59 (CCDC59), mRNA.\"""""	FLJ10294; HSPC128	ILMN_1662318	CCDC59	"\Homo sapiens coiled-coil domain containing 59 (CCDC59), mRNA.\"""""	29080	 	CCDC59	0.316434202	-0.026637693	3.300269391	0.001476879	0.001476879	-1.138325195	1.245248957
20910	3370075	S1PR4	NM_003775.2	8698	NP_003766.1	ILMN_1784737	3370075	S	AGCGTGCGGAGCATCTGAAGTTGCAGTCTTGCGTGTGGATGGTGCAGCCA	"\Homo sapiens sphingosine-1-phosphate receptor 4 (S1PR4), mRNA.\"""""	SLP4; LPC1; S1P4; S1PR4	ILMN_1784737	S1PR4	"\Homo sapiens sphingosine-1-phosphate receptor 4 (S1PR4), mRNA.\"""""	8698	 	S1PR4	0.315369476	-0.043245172	2.122056286	0.037116508	0.037116508	-3.79045449	1.244330287
721	60647	GPX1	NM_201397.1	2876	NP_958799.1	ILMN_1749662	60647	A	CTACGCAGGTACAGCCGCCGCTTCCAGACCATTGACATCGAGCCTGACAT	"\Homo sapiens glutathione peroxidase 1 (GPX1), transcript variant 2, mRNA.\"""""	MGC14399; GSHPX1; MGC88245	ILMN_1749662	GPX1	"\Homo sapiens glutathione peroxidase 1 (GPX1), transcript variant 2, mRNA.\"""""	2876	D	GPX1	0.315261375	0.004983341	2.102277557	0.038866612	0.038866612	-3.826662312	1.244237053
3574	540221	NOP2	NM_001033714.1	4839	NP_001028886.1	ILMN_1723158	540221	A	GACGGGTGGCTCACTGCCATTGTCACCAGGTTGGAACTCTTGCCTCTGTG	"\Homo sapiens NOP2 nucleolar protein homolog (yeast) (NOP2), transcript variant 2, mRNA.\"""""	p120; NOP120; MGC149288; NSUN1; MGC117384; MGC149287	ILMN_1723158	NOP2	"\Homo sapiens NOP2 nucleolar protein homolog (yeast) (NOP2), transcript variant 2, mRNA.\"""""	4839	D	NOP2	-0.314620604	0.03557531	-2.925843441	0.004536462	0.004536462	-2.080338514	-1.24368455
2542	380551	SPSB2	NM_032641.1	84727	NP_116030.1	ILMN_1787541	380551	S	TTGCCCCCTGCCATGAAGCGCTACCTGCTCTACCAGTGAGCCCTGTGATA	"\Homo sapiens splA/ryanodine receptor domain and SOCS box containing 2 (SPSB2), mRNA.\"""""	MGC2519; GRCC9; SSB2; SSB-2	ILMN_1787541	SPSB2	"\Homo sapiens splA/ryanodine receptor domain and SOCS box containing 2 (SPSB2), mRNA.\"""""	84727	 	SPSB2	-0.313773602	-0.068816994	-4.230537195	6.49E-05	6.49E-05	1.532176516	-1.2429546
27955	4480338	AKTIP	NM_001012398.1	64400	NP_001012398.1	ILMN_2377240	4480338	A	GAATCTCAGTCTTCAGCCTGCACTGATTTGTAGCCTGCACTGTCTTACTG	"\Homo sapiens AKT interacting protein (AKTIP), transcript variant 1, mRNA.\"""""	FTS; FT1	ILMN_2377240	AKTIP	"\Homo sapiens AKT interacting protein (AKTIP), transcript variant 1, mRNA.\"""""	64400	D	AKTIP	-0.313631451	-0.026319993	-3.436017919	0.000963222	0.000963222	-0.776431224	-1.242832136
28045	4490014	TTC13	NM_024525.2	79573	NP_078801.2	ILMN_1745573	4490014	A	CTTGGAGGGAAAGCGTATGTATTAGCCGGCAGCCTGTTGGTTCCCACTTA	"\Homo sapiens tetratricopeptide repeat domain 13 (TTC13), mRNA.\"""""	FLJ22584	ILMN_1745573	TTC13	"\Homo sapiens tetratricopeptide repeat domain 13 (TTC13), mRNA.\"""""	79573	D	TTC13	-0.313591814	0.034472595	-2.763419922	0.007183571	0.007183571	-2.461723479	-1.24279799
8710	1400397	TMEM101	NM_032376.2	84336	NP_115752.1	ILMN_1667716	1400397	S	GAAGTCACATGGGTTCTCAGGGTATGCCAGGGGCAGAAACAGTACCGGCT	"\Homo sapiens transmembrane protein 101 (TMEM101), mRNA.\"""""	FLJ23987; MGC4251	ILMN_1667716	TMEM101	"\Homo sapiens transmembrane protein 101 (TMEM101), mRNA.\"""""	84336	 	TMEM101	0.313361321	-0.095108844	2.101996517	0.038891986	0.038891986	-3.82717465	1.24259945
29425	4670603	ELMO2	NM_133171.2	63916	NP_573403.1	ILMN_2317730	4670603	A	GCCTCTCTCCCTGGACATACGTTAGCACATTGGCATTCAGTATTGGTGGC	"\Homo sapiens engulfment and cell motility 2 (ELMO2), transcript variant 1, mRNA.\"""""	FLJ11656; CED12; CED-12; KIAA1834; ELMO-2	ILMN_2317730	ELMO2	"\Homo sapiens engulfment and cell motility 2 (ELMO2), transcript variant 1, mRNA.\"""""	63916	D	ELMO2	-0.313081272	-0.034921866	-3.050659485	0.003150509	0.003150509	-1.775809118	-1.242358266
3955	610279	YY1	NM_003403.3	7528	NP_003394.1	ILMN_1770892	610279	S	AGACCCTTCTCGACCACGGGAAGCATCTTCCAGAAGTGTGATTGGGAATA	"\Homo sapiens YY1 transcription factor (YY1), mRNA.\"""""	UCRBP; YIN-YANG-1; DELTA; NF-E1	ILMN_1770892	YY1	"\Homo sapiens YY1 transcription factor (YY1), mRNA.\"""""	7528	D	YY1	-0.312860696	0.051326646	-3.169765543	0.002204953	0.002204953	-1.476253837	-1.242168335
38471	6220379	PRELID1	NM_013237.2	27166	NP_037369.1	ILMN_2179652	6220379	S	TCATGTCTGAGCCAGGTCTGCTTATTCTCCCATTGGGCAGCTGAGGACCG	"\Homo sapiens PRELI domain containing 1 (PRELID1), mRNA.\"""""	CGI-106; PRELI; PX19; MGC87972	ILMN_2179652	PRELID1	"\Homo sapiens PRELI domain containing 1 (PRELID1), mRNA.\"""""	27166	 	PRELID1	-0.312678433	0.012830968	-3.607430814	0.000553246	0.000553246	-0.304973858	-1.242011415
8506	1340360	RCC2	NM_018715.1	55920	NP_061185.1	ILMN_1720124	1340360	S	GTTGGGAATGTGCTTGGCGCTGACCCTGCGGGCATCTGACTGGTCTTCCA	"\Homo sapiens regulator of chromosome condensation 2 (RCC2), mRNA.\"""""	DKFZp762N0610; KIAA1470; TD-60	ILMN_1720124	RCC2	"\Homo sapiens regulator of chromosome condensation 2 (RCC2), mRNA.\"""""	55920	 	RCC2	-0.311769704	0.049109038	-2.80055642	0.006476636	0.006476636	-2.376040984	-1.241229339
9434	1450370	DCP1A	NM_018403.4	55802	NP_060873.3	ILMN_1809285	1450370	S	GGAAAGCCAGCTCCCCTTCTCCTCTAACTATTGGAACGCCAGAAAGTCAG	"\Homo sapiens DCP1 decapping enzyme homolog A (S. cerevisiae) (DCP1A), mRNA.\"""""	Nbla00360; FLJ21691; SMIF; SMAD4IP1; HSA275986	ILMN_1809285	DCP1A	"\Homo sapiens DCP1 decapping enzyme homolog A (S. cerevisiae) (DCP1A), mRNA.\"""""	55802	 	DCP1A	0.311749505	-0.021645087	3.51004407	0.000759618	0.000759618	-0.574769357	1.241211961
25807	4150037	G3BP2	NM_203504.1	9908	NP_987100.1	ILMN_2381753	4150037	A	CCAATTCAGGATATTGCCCTGCCATCCATGAAAACTGTTCTGGCACCAAA	"\Homo sapiens GTPase activating protein (SH3 domain) binding protein 2 (G3BP2), transcript variant 3, mRNA.\"""""		ILMN_2381753	G3BP2	"\Homo sapiens GTPase activating protein (SH3 domain) binding protein 2 (G3BP2), transcript variant 3, mRNA.\"""""	9908	D	G3BP2	-0.31045363	0.043491289	-2.481665921	0.015302816	0.015302816	-3.081437077	-1.240097565
42376	6660343	RBM14	NM_006328.2	10432	NP_006319.1	ILMN_1700604	6660343	S	GCGGCACAGTCCCACTTCCCCATCTCCCCAAGTAGGTGGTGTTAGAAAAC	"\Homo sapiens RNA binding motif protein 14 (RBM14), mRNA.\"""""	SYTIP1; COAA; SIP; DKFZp779J0927	ILMN_1700604	RBM14	"\Homo sapiens RNA binding motif protein 14 (RBM14), mRNA.\"""""	10432	D	RBM14	-0.310118085	-0.013667458	-2.613530465	0.010812679	0.010812679	-2.798178078	-1.239809174
15469	2470097	CCNDBP1	NM_037370.1	23582	NP_411241.1	ILMN_1702247	2470097	A	TCAGGCTCATTTGTACTCTCTTCCCCTCTCATCGTCATGGTCAGGCTCTG	"\Homo sapiens cyclin D-type binding-protein 1 (CCNDBP1), transcript variant 2, mRNA.\"""""	DIP1; GCIP	ILMN_1702247	CCNDBP1	"\Homo sapiens cyclin D-type binding-protein 1 (CCNDBP1), transcript variant 2, mRNA.\"""""	23582	D	CCNDBP1	0.309949895	0.114161835	2.305651209	0.023880393	0.023880393	-3.440323664	1.239664646
8941	1410653	TERF2IP	NM_018975.2	54386	NP_061848.2	ILMN_1657983	1410653	S	TCCCCAAACCCTTGTCATTTCCCCCAGTGAGCTCTGATTTCTAGACTGCT	"\Homo sapiens telomeric repeat binding factor 2, interacting protein (TERF2IP), mRNA.\"""""	RAP1; DRIP5	ILMN_1657983	TERF2IP	"\Homo sapiens telomeric repeat binding factor 2, interacting protein (TERF2IP), mRNA.\"""""	54386	 	TERF2IP	-0.309902261	0.04165418	-3.794987902	0.000296182	0.000296182	0.228478585	-1.239623715
7072	1090142	ANKRD34A	NM_001039888.2	284615	NP_001034977.1	ILMN_2119793	1090142	S	GTCTCATTTTCCCAGGGGGTGGGTCATGGGCTCTAAGCTGCTCTTCTGTC	"\Homo sapiens ankyrin repeat domain 34A (ANKRD34A), mRNA.\"""""	ANKRD34; DKFZp761F202	ILMN_2119793	ANKRD34A	"\Homo sapiens ankyrin repeat domain 34A (ANKRD34A), mRNA.\"""""	284615	 	ANKRD34A	-0.309863978	0.006693611	-4.189810679	7.50E-05	7.50E-05	1.406686594	-1.239590822
21719	3440348	ASH2L	NM_004674.2	9070	NP_004665.1	ILMN_1666933	3440348	S	GTGTACCATAAGCCAACAACCGCTGACTCCAGGATTGCATAAGCCCCCTG	"\Homo sapiens ash2 (absent, small, or homeotic)-like (Drosophila) (ASH2L), mRNA.\"""""	ASH2; ASH2L2; ASH2L1	ILMN_1666933	ASH2L	"\Homo sapiens ash2 (absent, small, or homeotic)-like (Drosophila) (ASH2L), mRNA.\"""""	9070	 	ASH2L	0.308934091	0.033540747	4.037059669	0.000128772	0.000128772	0.942411866	1.238792103
13200	2070593	CCDC45	NM_138363.1	90799	NP_612372.1	ILMN_1686135	2070593	S	CCCTCCCTATGAGGCCAGACTTGATAATAGTAGGTGAAGGTTCTGGAGGC	"\Homo sapiens coiled-coil domain containing 45 (CCDC45), mRNA.\"""""	DKFZp667E1824	ILMN_1686135	CCDC45	"\Homo sapiens coiled-coil domain containing 45 (CCDC45), mRNA.\"""""	90799	 	CEP95	-0.308698772	-0.05049377	-4.379826435	3.78E-05	3.78E-05	1.998051578	-1.238590059
26890	4230626	PRKCD	NM_006254.3	5580	NP_006245.2	ILMN_1801105	4230626	A	TTGGCTGCCGTCTGGCCGGGCTCTCATGGTACTTCCTCTGTGAACTGTGT	"\Homo sapiens protein kinase C, delta (PRKCD), transcript variant 1, mRNA.\"""""	MAY1; MGC49908; nPKC-delta	ILMN_1801105	PRKCD	"\Homo sapiens protein kinase C, delta (PRKCD), transcript variant 1, mRNA.\"""""	5580	D	PRKCD	-0.308129346	0.043217529	-2.454717446	0.016404569	0.016404569	-3.137824134	-1.238101289
45978	7400025	MTFP1	NM_016498.3	51537	NP_057582.2	ILMN_2355665	7400025	A	GGTGGTATGGCTGAACAAGGAGCGGCAGACAACTCAGGGAGAAACTCAGG	"\Homo sapiens mitochondrial protein 18 kDa (MTP18), nuclear gene encoding mitochondrial protein, transcript variant 1, mRNA.\"""""	HSPC242	ILMN_2355665	MTP18	"\Homo sapiens mitochondrial protein 18 kDa (MTP18), nuclear gene encoding mitochondrial protein, transcript variant 1, mRNA.\"""""	51537	D	MTFP1	-0.308107068	-0.01553782	-3.198769526	0.002018811	0.002018811	-1.402015728	-1.23808217
22506	3610373	ProbeID: 3610373	XM_001723702.1	100130562	XP_001723754.1	ILMN_3192836	3610373	A	GGGGGGCACGGAGGCCCTGGTGGCCCTGGGATGGGGAACCGCGGTGGCTT	"\PREDICTED: Homo sapiens hypothetical protein LOC100130562, transcript variant 1 (LOC100130562), mRNA.\"""""		ILMN_3192836	LOC100130562	"\PREDICTED: Homo sapiens hypothetical protein LOC100130562, transcript variant 1 (LOC100130562), mRNA.\"""""	100130562	D	LOC100130562	-0.307947253	0.034122309	-2.071986889	0.041685366	0.041685366	-3.881535415	-1.237945029
29146	4640220	MAX	NM_145113.1	4149	NP_660088.1	ILMN_1706546	4640220	I	CTTTGTTCCTGGGGAATTCACTTCTCTTCCTCCCTCATGGAAGATGCAAG	"\Homo sapiens MYC associated factor X (MAX), transcript variant 3, mRNA.\"""""	MGC34679; MGC36767; MGC11225; MGC10775; orf1; MGC18164	ILMN_1706546	MAX	"\Homo sapiens MYC associated factor X (MAX), transcript variant 3, mRNA.\"""""	4149	D	MAX	-0.30754275	-0.014266679	-2.67171233	0.009241976	0.009241976	-2.66938067	-1.237597982
19462	3130358	ProbeID: 3130358				ILMN_1898124	3130358	S	CTTCTGGAAGGAGTCAGGAATTTCCAGTTCTGGGCCTGGGCTGTGGGTCT	"\Homo sapiens cDNA FLJ38860 fis, clone MESAN2011977\"""""		ILMN_1898124		"\Homo sapiens cDNA FLJ38860 fis, clone MESAN2011977\"""""	-999	D	C7orf40	-0.307340048	0.044178744	-3.217053192	0.001909138	0.001909138	-1.354961057	-1.237424109
7975	1240504	KDM3A	NM_018433.3	55818	NP_060903.2	ILMN_1722532	1240504	S	CCAGGCTGTAAAAGCAAAACCTCGTATCAGCTCTGGAACAATACCTGCAG	"\Homo sapiens jumonji domain containing 1A (JMJD1A), mRNA.\"""""	TSGA; JHMD2A; KIAA0742; DKFZp686A24246; JMJD1; DKFZp686P07111	ILMN_1722532	JMJD1A	"\Homo sapiens jumonji domain containing 1A (JMJD1A), mRNA.\"""""	55818	 	KDM3A	-0.307104038	0.005606229	-3.232385121	0.001821499	0.001821499	-1.315351174	-1.237221696
41086	6520451	TLR1	NM_003263.3	7096	NP_003254.2	ILMN_1731048	6520451	S	GTGAGTGTATGATGTAGGTAAAAATATATACCTTCGGGTCGCAGTTCACC	"\Homo sapiens toll-like receptor 1 (TLR1), mRNA.\"""""	KIAA0012; DKFZp547I0610; TIL; CD281; MGC126312; MGC104956; rsc786; DKFZp564I0682; MGC126311	ILMN_1731048	TLR1	"\Homo sapiens toll-like receptor 1 (TLR1), mRNA.\"""""	7096	 	TLR1	0.30653025	0.045172649	2.338501938	0.022013058	0.022013058	-3.375042207	1.236729727
33768	5390730	PIK3IP1	NM_052880.3	113791	NP_443112.2	ILMN_1719986	5390730	S	GCTCCTAGCCATAGAGCTTCCTTTCCAGAACCCTTCCACTGCCCAATGTG	"\Homo sapiens phosphoinositide-3-kinase interacting protein 1 (PIK3IP1), mRNA.\"""""	HGFL; hHGFL(S); MGC17330	ILMN_1719986	PIK3IP1	"\Homo sapiens phosphoinositide-3-kinase interacting protein 1 (PIK3IP1), mRNA.\"""""	113791	 	PIK3IP1	0.306358759	-0.121850364	2.197373361	0.031063891	0.031063891	-3.649865366	1.236582727
34946	5690113	NUFIP2	NM_020772.1	57532	NP_065823.1	ILMN_2102693	5690113	S	TTGCCTAGGTACAAGCAGGACTTTGGGACAAATCTCTTTGTGCTGTTTGG	"\Homo sapiens nuclear fragile X mental retardation protein interacting protein 2 (NUFIP2), mRNA.\"""""	82-FIP; PIG1; KIAA1321; MGC117262; FIP-82; 182-FIP	ILMN_2102693	NUFIP2	"\Homo sapiens nuclear fragile X mental retardation protein interacting protein 2 (NUFIP2), mRNA.\"""""	57532	D	NUFIP2	-0.304951194	-0.038693212	-3.842404913	0.000252174	0.000252174	0.366127384	-1.235376844
35313	5720154	ZBTB48	NM_005341.1	3104	NP_005332.1	ILMN_1801101	5720154	S	AGCCCACTTGGCCCCACCCCTCAATAAACCGTGTGGCTTTGGACTCTCGT	"\Homo sapiens zinc finger and BTB domain containing 48 (ZBTB48), mRNA.\"""""	pp9964; HKR3	ILMN_1801101	ZBTB48	"\Homo sapiens zinc finger and BTB domain containing 48 (ZBTB48), mRNA.\"""""	3104	 	ZBTB48	-0.304580837	0.00910195	-3.212846825	0.001933864	0.001933864	-1.365803993	-1.235059749
16037	2510239	TRIM56	NM_030961.1	81844	NP_112223.1	ILMN_1666376	2510239	S	GGGCCAAAGAGGTGTTAGGTTCAAAGGCTGCGAAGAGAATAGGCTACTGG	"\Homo sapiens tripartite motif-containing 56 (TRIM56), mRNA.\"""""	DKFZP667O116; RNF109; FLJ35608	ILMN_1666376	TRIM56	"\Homo sapiens tripartite motif-containing 56 (TRIM56), mRNA.\"""""	81844	 	TRIM56	0.304420475	0.058775715	3.097272293	0.002742677	0.002742677	-1.659602452	1.234922474
31254	4900332	FOXJ2	NM_018416.2	55810	NP_060886.1	ILMN_1731648	4900332	S	GTCCCTGCTCCTCATGTTTCTGGTTTGGTGAGTCCTTTGTGCCACCACCC	"\Homo sapiens forkhead box J2 (FOXJ2), mRNA.\"""""	FHX	ILMN_1731648	FOXJ2	"\Homo sapiens forkhead box J2 (FOXJ2), mRNA.\"""""	55810	 	FOXJ2	-0.303407292	-0.014076848	-2.20997285	0.030140541	0.030140541	-3.625930409	-1.234055511
6919	1070286	M6PR	NM_002355.2	4074	NP_002346.1	ILMN_2084353	1070286	S	ACACAGCCAGATTTCTCAAGCAGTCTCAACTCCAGTCCCTCATCTCACCC	"\Homo sapiens mannose-6-phosphate receptor (cation dependent) (M6PR), mRNA.\"""""	SMPR; FLJ32994; CD-MPR; MPR46	ILMN_2084353	M6PR	"\Homo sapiens mannose-6-phosphate receptor (cation dependent) (M6PR), mRNA.\"""""	4074	 	M6PR	-0.303140832	0.039836081	-2.273067256	0.025869637	0.025869637	-3.504293407	-1.233827607
34126	5490671	XAB2	NM_020196.2	56949	NP_064581.2	ILMN_1771057	5490671	S	AGCAGCAGAGCGTGCCAGCCGCAGTGTTTGGGAGCCTGAAGGAAGACTGA	"\Homo sapiens XPA binding protein 2 (XAB2), mRNA.\"""""	NTC90; SYF1; HCRN; HCNP; DKFZp762C1015	ILMN_1771057	XAB2	"\Homo sapiens XPA binding protein 2 (XAB2), mRNA.\"""""	56949	 	XAB2	0.303083878	-0.144877785	3.051216133	0.003145323	0.003145323	-1.77442925	1.233778899
5671	840554	RYBP	NM_012234.4	23429	NP_036366.3	ILMN_1721842	840554	S	TTCTCAATCCCCTGCTGTGGTAGGAACTCCAGTGGTGAACGGCTTGCGCG	"\Homo sapiens RING1 and YY1 binding protein (RYBP), mRNA.\"""""	DEDAF; YEAF1; AAP1	ILMN_1721842	RYBP	"\Homo sapiens RING1 and YY1 binding protein (RYBP), mRNA.\"""""	23429	 	RYBP	0.301908947	-0.005303724	2.203855613	0.030585793	0.030585793	-3.63756601	1.232774519
15883	2490377	C17orf71	NM_018149.5	55181	NP_060619.4	ILMN_1807533	2490377	S	CCCCCCTAAGGAAAATGTGCAGTTAATGAGCTACAAGGTGCTCCGTGGGG	"\Homo sapiens chromosome 17 open reading frame 71 (C17orf71), mRNA.\"""""	FLJ10587	ILMN_1807533	C17ORF71	"\Homo sapiens chromosome 17 open reading frame 71 (C17orf71), mRNA.\"""""	55181	 	C17orf71	0.301258232	0.067241258	4.108970343	1.00E-04	1.00E-04	1.159701591	1.232218612
25193	4050609	DNAJA2	NM_005880.2	10294	NP_005871.1	ILMN_1770127	4050609	S	AAAAAATGGGCTTTGCACACAATGGGTTTGGAGCTGACTGGGAACAATGG	"\Homo sapiens DnaJ (Hsp40) homolog, subfamily A, member 2 (DNAJA2), mRNA.\"""""	RDJ2; DNAJ; DJA2; DNJ3; HIRIP4; PRO3015; CPR3	ILMN_1770127	DNAJA2	"\Homo sapiens DnaJ (Hsp40) homolog, subfamily A, member 2 (DNAJA2), mRNA.\"""""	10294	 	DNAJA2	-0.300911667	0.038318275	-2.420328976	0.017913451	0.017913451	-3.209028468	-1.231922643
36421	5900110	RPS9	NM_001013.3	6203	NP_001004.2	ILMN_2038772	5900110	S	GTCAAATTTACCCTGGCCAAGATCCGCAAGGCCGCCCGGGAACTGCTGAC	"\Homo sapiens ribosomal protein S9 (RPS9), mRNA.\"""""		ILMN_2038772	RPS9	"\Homo sapiens ribosomal protein S9 (RPS9), mRNA.\"""""	6203	D	RPS9	-0.300118434	0.075128869	-2.039635855	0.044889093	0.044889093	-3.939364356	-1.231245485
17922	2760255	MTF2	NM_007358.2	22823	NP_031384.1	ILMN_1733615	2760255	S	GCACTCTGATTTTCTGTAGGTACAGTTCAAAGCCCTAAAGGGAGTCTGGC	"\Homo sapiens metal response element binding transcription factor 2 (MTF2), mRNA.\"""""	dJ976O13.2; PCL2; M96; RP5-976O13.1	ILMN_1733615	MTF2	"\Homo sapiens metal response element binding transcription factor 2 (MTF2), mRNA.\"""""	22823	 	MTF2	-0.299908768	0.039741333	-3.032957401	0.003319656	0.003319656	-1.819590823	-1.231066562
21982	3450681	PPM1B	NM_177968.2	5495	NP_808907.1	ILMN_1716862	3450681	I	CGTTCAAACTGTCCACTCTGATCCAACCCTGTACTGATAGTACTTCCCAG	"\Homo sapiens protein phosphatase 1B (formerly 2C), magnesium-dependent, beta isoform (PPM1B), transcript variant 2, mRNA.\"""""	PPC2BETAX; MGC21657; PP2CB; PP2C-beta-X; PP2CBETA	ILMN_1716862	PPM1B	"\Homo sapiens protein phosphatase 1B (formerly 2C), magnesium-dependent, beta isoform (PPM1B), transcript variant 2, mRNA.\"""""	5495	D	PPM1B	-0.299869621	-0.05231132	-2.031221326	0.045756309	0.045756309	-3.954273696	-1.231033157
21102	3390072	ProbeID: 3390072	XM_001718184.1	100133477	XP_001718236.1	ILMN_3249618	3390072	S	CAAGAAACGTTTAAAGGTGCTCATGACCCAGCAACCGCGCCCTGTCCTCT	"\PREDICTED: Homo sapiens similar to Nop10p (LOC100133477), mRNA.\"""""		ILMN_3249618	LOC100133477	"\PREDICTED: Homo sapiens similar to Nop10p (LOC100133477), mRNA.\"""""	100133477	 	LOC100289143	-0.299810257	-0.06342786	-2.383461909	0.019667717	0.019667717	-3.284424159	-1.230982504
34113	5490608	SELS	NM_018445.4	55829	NP_060915.2	ILMN_1787680	5490608	I	GGTGAGCCCACCAGTGAGGATTACTGATGTGGACAGTTGATGGGGTTTGT	"\Homo sapiens selenoprotein S (SELS), transcript variant 2, mRNA.\"""""	SEPS1; ADO15; MGC2553; SBBI8; VIMP; AD-015; MGC104346	ILMN_1787680	SELS	"\Homo sapiens selenoprotein S (SELS), transcript variant 2, mRNA.\"""""	55829	D	SELS	-0.299757697	0.051298465	-2.480842847	0.015335457	0.015335457	-3.083166895	-1.230937658
40617	6480079	GAPT	NM_152687.2	202309	NP_689900.1	ILMN_1675191	6480079	S	GCCTCTTCTCTCAAGCCTGCTTCAGATCATAAGTTCTTCCACACATCTCC	"\Homo sapiens GRB2-binding adaptor protein, transmembrane (GAPT), mRNA.\"""""	MGC70478; FLJ33641	ILMN_1675191	GAPT	"\Homo sapiens GRB2-binding adaptor protein, transmembrane (GAPT), mRNA.\"""""	202309	D	GAPT	0.299333912	-0.011781188	2.472884125	0.015654325	0.015654325	-3.099868657	1.230576129
26464	4210376	LOC728431	XM_001132105.2	728431	XP_001132105.1	ILMN_3305849	4210376	M	GTCCTTCCTGGGGTCTAATCTCTACCTTTTGCATGATGAGGCAGCTGAGG	"\PREDICTED: Homo sapiens hypothetical LOC728431 (LOC728431), mRNA.\"""""		ILMN_3305849	LOC728431	"\PREDICTED: Homo sapiens hypothetical LOC728431 (LOC728431), mRNA.\"""""	728431	 	LOC728431	-0.299268369	0.01277396	-2.924970735	0.004547885	0.004547885	-2.082433213	-1.230520224
11860	1850504	FBXW7	NM_033632.2	55294	NP_361014.1	ILMN_1668634	1850504	I	GAACTCCAGTAGTATTGTGGACCTGCCCGTTCACCAACTCTCCTCCCCAT	"\Homo sapiens F-box and WD repeat domain containing 7 (FBXW7), transcript variant 1, mRNA.\"""""	DKFZp686F23254; AGO; CDC4; FBXW6; SEL-10; FBX30; SEL10; FBW7	ILMN_1668634	FBXW7	"\Homo sapiens F-box and WD repeat domain containing 7 (FBXW7), transcript variant 1, mRNA.\"""""	55294	D	FBXW7	-0.299025538	0.06277409	-2.468821252	0.015819388	0.015819388	-3.108377503	-1.230313123
26891	4230632	BAG4	NM_004874.2	9530	NP_004865.1	ILMN_1727996	4230632	S	GGGGGCCAGGACTCTGTACGGCAGGCCAGAAAAGAGGCTGTTTGTAAGAT	"\Homo sapiens BCL2-associated athanogene 4 (BAG4), mRNA.\"""""	SODD; BAG-4	ILMN_1727996	BAG4	"\Homo sapiens BCL2-associated athanogene 4 (BAG4), mRNA.\"""""	9530	D	BAG4	-0.299021821	0.02291199	-2.975261443	0.003931273	0.003931273	-1.9609358	-1.230309953
11706	1820682	RNASEL	NM_021133.2	6041	NP_066956.1	ILMN_1671281	1820682	S	GCTCCTCACGGGCGATGGCTGTCTTTTCTTGACTTTGTATCTTCACTGCC	"\Homo sapiens ribonuclease L (2',5'-oligoisoadenylate synthetase-dependent) (RNASEL), mRNA.\"""""	DKFZp781D08126; MGC133329; RNS4; PRCA1; MGC104972	ILMN_1671281	RNASEL	"\Homo sapiens ribonuclease L (2',5'-oligoisoadenylate synthetase-dependent) (RNASEL), mRNA.\"""""	6041	D	RNASEL	0.298636863	0.048029096	4.02405876	0.000134762	0.000134762	0.903375074	1.22998171
29513	4730154	ProbeID: 4730154				ILMN_1854765	4730154	S	CACGGCACCTCCGCCTTTGTGAACTGTCATTGGCCACTCTGCAAATCCTG	"\Homo sapiens cDNA FLJ27196 fis, clone SYN02831\"""""		ILMN_1854765		"\Homo sapiens cDNA FLJ27196 fis, clone SYN02831\"""""	-999	 		-0.298300017	0.086026707	-2.69906341	0.008577911	0.008577911	-2.608039209	-1.229694563
31894	5080682	CTDSP1	NM_021198.1	58190	NP_067021.1	ILMN_1728163	5080682	I	CGGTTAAGGGGACCCACATACCAGTGCCAAGGGGGATGTCAAGTGGTGAT	"\Homo sapiens CTD (carboxy-terminal domain, RNA polymerase II, polypeptide A) small phosphatase 1 (CTDSP1), transcript variant 1, mRNA.\"""""	NLIIF; SCP1	ILMN_1728163	CTDSP1	"\Homo sapiens CTD (carboxy-terminal domain, RNA polymerase II, polypeptide A) small phosphatase 1 (CTDSP1), transcript variant 1, mRNA.\"""""	58190	D	CTDSP1	0.298080444	-0.038597053	2.643725567	0.009969599	0.009969599	-2.731623207	1.229507422
31013	4890093	BRP44L	NM_016098.1	51660	NP_057182.1	ILMN_2226324	4890093	S	GACCACAAGACAACCAACAGCTGGCCACGTACTTAAAATTTTGTCCCCAC	"\Homo sapiens brain protein 44-like (BRP44L), mRNA.\"""""	CGI-129; dJ68L15.3	ILMN_2226324	BRP44L	"\Homo sapiens brain protein 44-like (BRP44L), mRNA.\"""""	51660	D	BRP44L	-0.297843228	-0.005912787	-2.439642765	0.017051407	0.017051407	-3.169141436	-1.229305276
14302	2260603	RNF145	NM_144726.1	153830	NP_653327.1	ILMN_1710906	2260603	S	TAGTGAAGGAGACCAAAGTGGGAAGGGCTTTAGGGCACTGATAGAGGCCC	"\Homo sapiens ring finger protein 145 (RNF145), mRNA.\"""""	DKFZp686M11215; FLJ31951	ILMN_1710906	RNF145	"\Homo sapiens ring finger protein 145 (RNF145), mRNA.\"""""	153830	 	RNF145	-0.297644483	-0.096755631	-2.292344013	0.024675843	0.024675843	-3.46654305	-1.229135939
38316	6200468	CKS2	NM_001827.1	1164	NP_001818.1	ILMN_1756326	6200468	S	TTTCTGCAGCGCGCCACGAGGATGGCCCACAAGCAGATCTACTACTCGGA	"\Homo sapiens CDC28 protein kinase regulatory subunit 2 (CKS2), mRNA.\"""""	CKSHS2	ILMN_1756326	CKS2	"\Homo sapiens CDC28 protein kinase regulatory subunit 2 (CKS2), mRNA.\"""""	1164	D	CKS2	-0.296970655	-0.00572052	-4.09455407	0.000105218	0.000105218	1.11595623	-1.228561991
21474	3420128	AP3M2	NM_006803.2	10947	NP_006794.1	ILMN_1676946	3420128	S	CTGCCGCCATTCCTGCAGCATCACCATAAGCAGTGCAGGGTGTCTCCATC	"\Homo sapiens adaptor-related protein complex 3, mu 2 subunit (AP3M2), mRNA.\"""""	AP47B; CLA20; P47B	ILMN_1676946	AP3M2	"\Homo sapiens adaptor-related protein complex 3, mu 2 subunit (AP3M2), mRNA.\"""""	10947	 	AP3M2	-0.296370503	-0.014883077	-3.375630663	0.001166445	0.001166445	-0.938699956	-1.228051023
6404	1010537	MMADHC	NM_015702.2	27249	NP_056517.1	ILMN_3248966	1010537	S	GGGGTACCCATGTAGTTGTAGGGAGTATCTTCACTAATGCAACACCAGAC	"\Homo sapiens methylmalonic aciduria (cobalamin deficiency) cblD type, with homocystinuria (MMADHC), nuclear gene encoding mitochondrial protein, mRNA.\"""""		ILMN_3248966	MMADHC	"\Homo sapiens methylmalonic aciduria (cobalamin deficiency) cblD type, with homocystinuria (MMADHC), nuclear gene encoding mitochondrial protein, mRNA.\"""""	27249	D	MMADHC	0.293984465	0.047830349	2.182635774	0.032175271	0.032175271	-3.677711154	1.226021658
964	110095	GMCL1	NM_178439.3	64395	NP_848526.1	ILMN_1670532	110095	S	TACTGCTGGCGTTGGACAGGTTTTAACTTCGGCTTCGACCTACTTGTAAC	"\Homo sapiens germ cell-less homolog 1 (Drosophila) (GMCL1), mRNA.\"""""	GCL1; BTBD13; GCL	ILMN_1670532	GMCL1	"\Homo sapiens germ cell-less homolog 1 (Drosophila) (GMCL1), mRNA.\"""""	64395	D	GMCL1	-0.293719241	-0.004220488	-3.907967036	0.00020151	0.00020151	0.558239601	-1.225796288
19869	3170468	CSNK1A1	NM_001892.4	1452	NP_001883.4	ILMN_2364174	3170468	A	GCAGGCCCAAACCCCCACAGGCAAGCAAACTGACAAAACCAAGAGTAACA	"\Homo sapiens casein kinase 1, alpha 1 (CSNK1A1), transcript variant 2, mRNA.\"""""	HLCDGP1; PRO2975; CK1	ILMN_2364174	CSNK1A1	"\Homo sapiens casein kinase 1, alpha 1 (CSNK1A1), transcript variant 2, mRNA.\"""""	1452	D	CSNK1A1	-0.293163222	0.037380656	-2.290343062	0.024797455	0.024797455	-3.470474307	-1.225323954
11531	1780673	SAP30	NM_003864.3	8819	NP_003855.1	ILMN_1700896	1780673	S	CAGATCTCAAGGTTGATAGTGGTGTTCACTAGGAGACGTGGAATTGAGAC	"\Homo sapiens Sin3A-associated protein, 30kDa (SAP30), mRNA.\"""""		ILMN_1700896	SAP30	"\Homo sapiens Sin3A-associated protein, 30kDa (SAP30), mRNA.\"""""	8819	 	SAP30	-0.292719567	0.004320065	-3.932742651	0.000185032	0.000185032	0.63136996	-1.224947202
35338	5720278	SNHG1	NR_003098.1	23642		ILMN_3236713	5720278	S	GGCACCCAGACTTTGCTGCCTTTCTTACATGATCCAGGCCCAGAACCCAA	"\Homo sapiens small nucleolar RNA host gene 1 (non-protein coding) (SNHG1), non-coding RNA.\"""""	U22HG; UHG	ILMN_3236713	SNHG1	"\Homo sapiens small nucleolar RNA host gene 1 (non-protein coding) (SNHG1), non-coding RNA.\"""""	23642	 	SNHG1	-0.292713081	0.020066241	-3.472409589	0.000857418	0.000857418	-0.677667059	-1.224941695
43783	6980092	PHF23	NM_024297.2	79142	NP_077273.2	ILMN_1746135	6980092	S	CCTGGCCAAGTGAGGAAGGAAAGCAGAAAGGTGACGATTCTCACTCACCT	"\Homo sapiens PHD finger protein 23 (PHF23), mRNA.\"""""	hJUNE-1b; MGC2941; FLJ16355; FLJ22884	ILMN_1746135	PHF23	"\Homo sapiens PHD finger protein 23 (PHF23), mRNA.\"""""	79142	 	PHF23	-0.292419848	0.003555026	-4.699447028	1.15E-05	1.15E-05	3.024442041	-1.224692746
32468	5260082	CP110	NM_014711.3	9738	NP_055526.2	ILMN_1773200	5260082	S	CACATTCTTTTTTGGTGTTCATAGCTTCTTCTCATACAGGTGCCAGACAC	"\Homo sapiens CP110 protein (CP110), mRNA.\"""""	KIAA0419; DKFZp781G1416	ILMN_1773200	CP110	"\Homo sapiens CP110 protein (CP110), mRNA.\"""""	9738	 	CCP110	-0.292338757	-0.005760771	-3.592791604	0.00058044	0.00058044	-0.345850467	-1.224623911
20244	3190452	DNAJB11	NM_016306.4	51726	NP_057390.1	ILMN_1753243	3190452	S	ACCTCTCCCTTTGGGGATTTAATGTCTGGTGCTGCCGCCTGAGTTTCAAG	"\Homo sapiens DnaJ (Hsp40) homolog, subfamily B, member 11 (DNAJB11), mRNA.\"""""	PRO1080; HEDJ; ABBP-2; UNQ537; hDj9; EDJ; ERdj3; ERj3; ABBP2	ILMN_1753243	DNAJB11	"\Homo sapiens DnaJ (Hsp40) homolog, subfamily B, member 11 (DNAJB11), mRNA.\"""""	51726	 	DNAJB11	-0.292069724	0.028021569	-2.751368295	0.007427747	0.007427747	-2.489333285	-1.224395564
32004	5090368	HSPA4	NM_198431.1	3308	NP_940833.1	ILMN_2395043	5090368	A	CACAGCTGTGCCTTCGGATTCAGACAAGAAGCTTCCTGAAATGGACATTG	"\Homo sapiens heat shock 70kDa protein 4 (HSPA4), transcript variant 2, mRNA.\"""""	HS24/P52; MGC131852; APG-2; hsp70RY; hsp70; RY	ILMN_2395043	HSPA4	"\Homo sapiens heat shock 70kDa protein 4 (HSPA4), transcript variant 2, mRNA.\"""""	3308	D	HSPA4	-0.291957448	0.007559459	-2.888904075	0.005043843	0.005043843	-2.168576106	-1.224300282
25870	4150279	C6orf47	NM_021184.3	57827	NP_067007.3	ILMN_1795286	4150279	S	AGAAGGGCTGGTAGCTCAGGCAGTGTGGGGGAAGCACTGAAGCCTGTAGT	"\Homo sapiens chromosome 6 open reading frame 47 (C6orf47), mRNA.\"""""	G4; NG34; D6S53E	ILMN_1795286	C6ORF47	"\Homo sapiens chromosome 6 open reading frame 47 (C6orf47), mRNA.\"""""	57827	 	C6orf47	-0.290659322	0.081977764	-3.550911714	0.000665417	0.000665417	-0.462166128	-1.22319916
40240	6420017	SIN3A	NM_015477.1	25942	NP_056292.1	ILMN_1805996	6420017	S	CCTTGCTGCCTACCCTTTTCTCTCCTCTGGTTCTCAACCTCAACGAGTTC	"\Homo sapiens SIN3 homolog A, transcription regulator (yeast) (SIN3A), mRNA.\"""""	FLJ90319; KIAA0700; DKFZP434K2235	ILMN_1805996	SIN3A	"\Homo sapiens SIN3 homolog A, transcription regulator (yeast) (SIN3A), mRNA.\"""""	25942	 	SIN3A	-0.290588232	-0.020530345	-3.044642453	0.003207083	0.003207083	-1.790712464	-1.223138888
3844	580601	PIGC	NM_153747.1	5279	NP_714969.1	ILMN_1723632	580601	A	GTGGGAGCCGTACTCTTTGCCCTTCTGCTGATGTCTATCTCATGTCTGTG	"\Homo sapiens phosphatidylinositol glycan anchor biosynthesis, class C (PIGC), transcript variant 1, mRNA.\"""""	GPI2; MGC2049	ILMN_1723632	PIGC	"\Homo sapiens phosphatidylinositol glycan anchor biosynthesis, class C (PIGC), transcript variant 1, mRNA.\"""""	5279	D	PIGC	0.290054444	0.017672106	4.046860994	0.000124427	0.000124427	0.971892024	1.222686418
18780	2940646	REPIN1	NM_014374.1	29803	NP_055189.1	ILMN_2404385	2940646	A	GGTGACAGGAACTTCCGCACCTCCTGAGGCCCTGGATGATTCTAATTGTT	"\Homo sapiens replication initiator 1 (REPIN1), transcript variant 2, mRNA.\"""""	Zfp464; RIP60; ZNF464; AP4	ILMN_2404385	REPIN1	"\Homo sapiens replication initiator 1 (REPIN1), transcript variant 2, mRNA.\"""""	29803	D	REPIN1	-0.288924686	0.06166308	-2.526457488	0.013617868	0.013617868	-2.986580866	-1.221729321
21883	3450201	FAM65B	NM_015864.2	9750	NP_056948.2	ILMN_1726597	3450201	S	GGATCCCAGTGTGCCCATCCCTCAACCTCCTCAGTGATCAACTCATGGCC	"\Homo sapiens family with sequence similarity 65, member B (FAM65B), transcript variant 2, mRNA.\"""""	FAM65B; KIAA0386; DIFF48; DIFF40; PL48	ILMN_1726597	FAM65B	"\Homo sapiens family with sequence similarity 65, member B (FAM65B), transcript variant 2, mRNA.\"""""	9750	 	FAM65B	0.28827157	0.024142975	2.620202018	0.010621025	0.010621025	-2.783526623	1.221176363
36162	5870605	ProbeID: 5870605				ILMN_1900661	5870605	S	CTTGCCAGTGGCCCTGTCACTCCCATGATGCTTTGGTTTTGAGAGTTGGG	full-length cDNA clone CS0DF005YI08 of Fetal brain of Homo sapiens (human)		ILMN_1900661		full-length cDNA clone CS0DF005YI08 of Fetal brain of Homo sapiens (human)	-999	 		-0.287022596	-0.027472197	-2.693249744	0.00871531	0.00871531	-2.621120021	-1.22011962
31962	5090176	C9orf89	NM_032310.3	84270	NP_115686.3	ILMN_1659189	5090176	S	CTGGGCCTTGCTGTGGGACTGGCCCTGCTCCTGTACTGCTATCCGCCAGA	"\Homo sapiens chromosome 9 open reading frame 89 (C9orf89), mRNA.\"""""	MGC11115; BinCARD; MGC110898; bA370F5.1	ILMN_1659189	C9ORF89	"\Homo sapiens chromosome 9 open reading frame 89 (C9orf89), mRNA.\"""""	84270	 	C9orf89	-0.286654168	-0.043016686	-2.773352868	0.006987869	0.006987869	-2.438895096	-1.219808072
27963	4480368	TMEM60	NM_032936.2	85025	NP_116325.1	ILMN_1752213	4480368	S	GTCTTCATTCCTTTATGGGCCTTGCTGGCTGGGGCTTTAACAGAACTCGG	"\Homo sapiens transmembrane protein 60 (TMEM60), mRNA.\"""""	MGC74482; C7orf35; DC32	ILMN_1752213	TMEM60	"\Homo sapiens transmembrane protein 60 (TMEM60), mRNA.\"""""	85025	 	TMEM60	-0.28614755	0.03602359	-2.947509891	0.004261239	0.004261239	-2.028178772	-1.219379798
27116	4250768	COIL	NM_004645.2	8161	NP_004636.1	ILMN_1688034	4250768	S	CAGGCACCTGGCTGAGTGTGCTGGAGTGAGGATCTTGAACAGAAACTTCC	"\Homo sapiens coilin (COIL), mRNA.\"""""	p80-coilin; CLN80	ILMN_1688034	COIL	"\Homo sapiens coilin (COIL), mRNA.\"""""	8161	 	COIL	0.286000145	0.049907605	3.271357634	0.001615404	0.001615404	-1.214047101	1.219255217
39733	6370215	RSBN1	NM_018364.3	54665	NP_060834.2	ILMN_1791097	6370215	S	ATTTGCCTGGCGGACTATTTGCGTTGTGTGGCCTTAGTTTGTTTATTGAC	"\Homo sapiens round spermatid basic protein 1 (RSBN1), mRNA.\"""""	DKFZp781E21150; RP11-324J2.1; ROSBIN	ILMN_1791097	RSBN1	"\Homo sapiens round spermatid basic protein 1 (RSBN1), mRNA.\"""""	54665	 	RSBN1	-0.285762829	-0.012668561	-2.549514557	0.01281737	0.01281737	-2.937203931	-1.219054671
18957	2970632	RP9	NM_203288.1	6100	NP_976033.1	ILMN_1687922	2970632	S	CCACAGTGTGGACTCAGGTCCCATAGACATCAGGCTGGAGTCTTCTCTGT	"\Homo sapiens retinitis pigmentosa 9 (autosomal dominant) (RP9), mRNA.\"""""	PAP-1	ILMN_1687922	RP9	"\Homo sapiens retinitis pigmentosa 9 (autosomal dominant) (RP9), mRNA.\"""""	6100	 	RP9	-0.28555049	0.040093981	-4.363977795	4.00E-05	4.00E-05	1.948166136	-1.218875262
46539	7560093	UBL7	NM_201265.1	84993	NP_957717.1	ILMN_1733991	7560093	A	AGCTCATCTTTGCTGGAGGAGCCCCATGAACTCCCTGCTTCCCCTGAACC	"\Homo sapiens ubiquitin-like 7 (bone marrow stromal cell-derived) (UBL7), transcript variant 2, mRNA.\"""""	TCBA1; MGC14421; BMSC-UbP	ILMN_1733991	UBL7	"\Homo sapiens ubiquitin-like 7 (bone marrow stromal cell-derived) (UBL7), transcript variant 2, mRNA.\"""""	84993	D	UBL7	0.285151713	-0.010920274	2.171595798	0.033030429	0.033030429	-3.698463707	1.218538397
25154	4050446	C11orf68	NM_031450.2	83638	NP_113638.1	ILMN_1757847	4050446	S	CCCCTCAGGAGAGAGAAAACTTAGTGCTTCCAGCCCTTCTTGGAGCCTTC	"\Homo sapiens chromosome 11 open reading frame 68 (C11orf68), mRNA.\"""""	P5326; Bles03	ILMN_1757847	C11ORF68	"\Homo sapiens chromosome 11 open reading frame 68 (C11orf68), mRNA.\"""""	83638	 	C11orf68	0.285132107	-0.008562025	3.162874469	0.002251479	0.002251479	-1.493818471	1.218521838
28059	4490053	IL10RA	NM_001558.2	3587	NP_001549.1	ILMN_1652825	4490053	S	TCCAGCCATGACCCCCACCCCTCTGCCAAAGTACTCTTAGGTGCCAGTCT	"\Homo sapiens interleukin 10 receptor, alpha (IL10RA), mRNA.\"""""	IL-10R1; CDW210A; IL10R; HIL-10R	ILMN_1652825	IL10RA	"\Homo sapiens interleukin 10 receptor, alpha (IL10RA), mRNA.\"""""	3587	 	IL10RA	0.28470063	0.051782375	3.072156893	0.002955876	0.002955876	-1.722381022	1.218157461
34848	5670475	GCHFR	NM_005258.2	2644	NP_005249.1	ILMN_1694780	5670475	S	TGACCTCCAAGCTCCTGCCTCACCGTCTGCCTTGCTCCTCTCTTCCCAAA	"\Homo sapiens GTP cyclohydrolase I feedback regulator (GCHFR), mRNA.\"""""	HsT16933; MGC138467; P35; MGC138469; GFRP	ILMN_1694780	GCHFR	"\Homo sapiens GTP cyclohydrolase I feedback regulator (GCHFR), mRNA.\"""""	2644	 	GCHFR	-0.283809673	-0.047730986	-2.625084455	0.010482725	0.010482725	-2.772784922	-1.217405403
21403	3400598	WIPI1	NM_017983.4	55062	NP_060453.2	ILMN_1781386	3400598	S	ACCTGGTTAACTCCTCACCAAGCTTCCCACGACCCTGGTTGCCAATGGGC	"\Homo sapiens WD repeat domain, phosphoinositide interacting 1 (WIPI1), mRNA.\"""""	WIPI49; FLJ10055; Atg18	ILMN_1781386	WIPI1	"\Homo sapiens WD repeat domain, phosphoinositide interacting 1 (WIPI1), mRNA.\"""""	55062	 	WIPI1	-0.283351162	-0.015687997	-3.31830448	0.001396206	0.001396206	-1.090846385	-1.217018554
41969	6620201	KLHL24	NM_017644.3	54800	NP_060114.2	ILMN_1678671	6620201	S	GACCTAAGGTCATTTGCTTTCAATTAGAGGCTCCAGAGTCTTCATAGTGG	"\Homo sapiens kelch-like 24 (Drosophila) (KLHL24), mRNA.\"""""	FLJ25796; KRIP6; DRE1	ILMN_1678671	KLHL24	"\Homo sapiens kelch-like 24 (Drosophila) (KLHL24), mRNA.\"""""	54800	 	KLHL24	-0.28332821	-0.026705281	-2.735210879	0.007767025	0.007767025	-2.526197738	-1.216999192
31449	4920328	SH3KBP1	NM_001024666.1	30011	NP_001019837.1	ILMN_1652650	4920328	I	TACTTCACAGAATGGAGGTTTCAGCAGCCAAAGCCCCAAGTGCCGCAGAC	"\Homo sapiens SH3-domain kinase binding protein 1 (SH3KBP1), transcript variant 2, mRNA.\"""""	MIG18; GIG10; CIN85	ILMN_1652650	SH3KBP1	"\Homo sapiens SH3-domain kinase binding protein 1 (SH3KBP1), transcript variant 2, mRNA.\"""""	30011	D	SH3KBP1	-0.282915753	0.025871227	-2.009553455	0.048055966	0.048055966	-3.992414286	-1.216651309
17379	2690324	ITPRIP	NM_033397.2	85450	NP_203755.1	ILMN_1805192	2690324	S	GCCTCCAGAAGCCAAAACCATGCCTGGATCTCCCATAGCTTCTCCTTTGC	"\Homo sapiens inositol 1,4,5-triphosphate receptor interacting protein (ITPRIP), mRNA.\"""""	bA127L20.2; RP11-127L20.4; DANGER; bA127L20	ILMN_1805192	ITPRIP	"\Homo sapiens inositol 1,4,5-triphosphate receptor interacting protein (ITPRIP), mRNA.\"""""	85450	D	ITPRIP	-0.282228197	-0.010525634	-2.34601866	0.021604446	0.021604446	-3.359994178	-1.216071619
19521	3130577	RRP36	NM_033112.2	88745	NP_149103.1	ILMN_1815039	3130577	S	GAAGAGGGGCCAATGAAAACCATGGAGTCTGTTCGTGACTCCCAGGGCTG	"\Homo sapiens chromosome 6 open reading frame 153 (C6orf153), mRNA.\"""""	dJ20C7.4	ILMN_1815039	C6ORF153	"\Homo sapiens chromosome 6 open reading frame 153 (C6orf153), mRNA.\"""""	88745	 	RRP36	-0.281774917	0.110877592	-3.351976838	0.00125656	0.00125656	-1.001704084	-1.215689602
18908	2970397	ZNF296	NM_145288.1	162979	NP_660331.1	ILMN_1693242	2970397	S	GTACCGCTGCCAACACCCATTGACCTCCTCGTTTTTGCCCGCCTTCTCCA	"\Homo sapiens zinc finger protein 296 (ZNF296), mRNA.\"""""	ZNF296	ILMN_1693242	ZNF296	"\Homo sapiens zinc finger protein 296 (ZNF296), mRNA.\"""""	162979	 	ZNF296	-0.28147589	-0.017352245	-3.860785753	0.000236857	0.000236857	0.419779609	-1.215437652
27308	4260722	TPRG1L	NM_182752.3	127262	NP_877429.2	ILMN_1727479	4260722	S	TGCAGGGCTGCCTCAGAAGCTGGCTGGGGACTCTAGCCTCTGTGTTCATA	"\Homo sapiens tumor protein p63 regulated 1-like (TPRG1L), mRNA.\"""""	RP11-46F15.3; FLJ21811	ILMN_1727479	TPRG1L	"\Homo sapiens tumor protein p63 regulated 1-like (TPRG1L), mRNA.\"""""	127262	 	TPRG1L	-0.281282038	0.037451413	-3.571500952	0.000622263	0.000622263	-0.405098384	-1.215274347
41900	6590722	ARID4B	NM_016374.5	51742	NP_057458.4	ILMN_2362982	6590722	A	TCCAGTCTGAAGGGAATAGCTCGCCAGCAGGTTTTGATGCCAGTGTGAGC	"\Homo sapiens AT rich interactive domain 4B (RBP1-like) (ARID4B), transcript variant 1, mRNA.\"""""	BCAA; RBP1L1; MGC163290; BRCAA1; SAP180; RBBP1L1; DKFZp313M2420	ILMN_2362982	ARID4B	"\Homo sapiens AT rich interactive domain 4B (RBP1-like) (ARID4B), transcript variant 1, mRNA.\"""""	51742	D	ARID4B	-0.280830818	0.023621067	-3.117797211	0.002579179	0.002579179	-1.608013075	-1.214894316
14354	2320053	SAP30L	NM_024632.4	79685	NP_078908.1	ILMN_1757781	2320053	S	GAAGAGTAACAAGAGTAGACTGGACCAGAAATCGGAGGGTGGCAAGCAGC	"\Homo sapiens SAP30-like (SAP30L), mRNA.\"""""	FLJ11526; NS4ATP2	ILMN_1757781	SAP30L	"\Homo sapiens SAP30-like (SAP30L), mRNA.\"""""	79685	D	SAP30L	-0.280785844	0.022002525	-2.874664288	0.005253039	0.005253039	-2.202357133	-1.214856443
44589	7100376	ProbeID: 7100376	XR_018747.2	345041		ILMN_3283680	7100376	M	GGATGGAATGGGAGGTGGTATGGGAGGTGGTATGTTCTAACTCCTAGAAG	"\PREDICTED: Homo sapiens misc_RNA (LOC345041), miscRNA.\"""""		ILMN_3283680	LOC345041	"\PREDICTED: Homo sapiens misc_RNA (LOC345041), miscRNA.\"""""	345041	 		-0.280682605	0.035712864	-2.586757086	0.011613735	0.011613735	-2.856667493	-1.214769511
44961	7160440	ARID4A	NM_023001.2	5926	NP_075377.2	ILMN_1810229	7160440	A	GCCAAAGTATATGTTCAGCAGTGTGCCCAGGATTGAAGGTGTAAATGGGA	"\Homo sapiens AT rich interactive domain 4A (RBP1-like) (ARID4A), transcript variant 3, mRNA.\"""""	RBP1; RBP-1; RBBP1	ILMN_1810229	ARID4A	"\Homo sapiens AT rich interactive domain 4A (RBP1-like) (ARID4A), transcript variant 3, mRNA.\"""""	5926	D	ARID4A	-0.280049182	0.021471468	-4.158557149	8.39E-05	8.39E-05	1.31086488	-1.214236278
33128	5310369	LYAR	NM_017816.1	55646	NP_060286.1	ILMN_2221564	5310369	S	ACACAGTGACAGATGAGCATCACAGATCCGAAGAGGAACTCCTGGTCATC	"\Homo sapiens Ly1 antibody reactive homolog (mouse) (LYAR), mRNA.\"""""	ZLYAR; FLJ20425	ILMN_2221564	LYAR	"\Homo sapiens Ly1 antibody reactive homolog (mouse) (LYAR), mRNA.\"""""	55646	D	LYAR	0.279974447	0.020580642	2.465188567	0.015968294	0.015968294	-3.115975503	1.214173379
1315	150021	SMARCB1	NM_001007468.1	6598	NP_001007469.1	ILMN_1758823	150021	A	GTGGAGTGGGGGCTTCCAGGTGGCCCTTCCCGGCACACATTCCATTTGTT	"\Homo sapiens SWI/SNF related, matrix associated, actin dependent regulator of chromatin, subfamily b, member 1 (SMARCB1), transcript variant 2, mRNA.\"""""	Sfh1p; RDT; hSNFS; SNF5; Snr1; SNF5L1; INI1; BAF47	ILMN_1758823	SMARCB1	"\Homo sapiens SWI/SNF related, matrix associated, actin dependent regulator of chromatin, subfamily b, member 1 (SMARCB1), transcript variant 2, mRNA.\"""""	6598	D	SMARCB1	0.279938829	-0.050301684	3.860513229	0.000237078	0.000237078	0.418982945	1.214143403
15092	2370064	ASGR1	NM_001671.2	432	NP_001662.1	ILMN_1769013	2370064	S	GGGGAAGGATAGGGTGATGTTCCGAAGGTGAGGAGCTTGAAACCCGTGGC	"\Homo sapiens asialoglycoprotein receptor 1 (ASGR1), mRNA.\"""""	ASGPR; Hs.12056; CLEC4H1	ILMN_1769013	ASGR1	"\Homo sapiens asialoglycoprotein receptor 1 (ASGR1), mRNA.\"""""	432	 	ASGR1	0.279839432	0.025252435	2.127697565	0.036630058	0.036630058	-3.780072816	1.214059755
36843	5960358	PELO	NM_015946.4	53918	NP_057030.3	ILMN_1770811	5960358	S	CCGCTTCCCTGTTCCCGAACTTTCTGACCAAGAGGGTGATTCCAGTTCTG	"\Homo sapiens pelota homolog (Drosophila) (PELO), mRNA.\"""""	PRO1770; CGI-17	ILMN_1770811	PELO	"\Homo sapiens pelota homolog (Drosophila) (PELO), mRNA.\"""""	53918	 	PELO	-0.279798514	0.051288109	-2.991649165	0.003747702	0.003747702	-1.921000182	-1.214025323
29444	4670681	RAB12	NM_001025300.1	201475	NP_001020471.1	ILMN_1670666	4670681	S	GGCACAGCTGCTCAGCAAGTGGTCAGGGCCAAGGGCTGCAAGTGAATTCT	"\Homo sapiens RAB12, member RAS oncogene family (RAB12), mRNA.\"""""	MGC104724; FLJ45927	ILMN_1670666	RAB12	"\Homo sapiens RAB12, member RAS oncogene family (RAB12), mRNA.\"""""	201475	D	RAB12	-0.279692571	0.042043913	-2.941853614	0.00433156	0.00433156	-2.041824413	-1.213936175
36137	5870482	KDM5B	NM_006618.3	10765	NP_006609.3	ILMN_1755727	5870482	S	AAGGGGTCTGTTCTGCAGTGGAGAAGACATTCTGGTGACCAGACTTTTGC	"\Homo sapiens lysine (K)-specific demethylase 5B (KDM5B), mRNA.\"""""	FLJ23670; FLJ12491; RBBP2H1A; KDM5B; PLU-1; FLJ12459; FLJ10538; FLJ16281; PUT1	ILMN_1755727	KDM5B	"\Homo sapiens lysine (K)-specific demethylase 5B (KDM5B), mRNA.\"""""	10765	 	KDM5B	-0.279354505	-0.028773948	-3.741170763	0.00035501	0.00035501	0.073591918	-1.213651748
34720	5570767	PPP2R1A	NM_014225.3	5518	NP_055040.2	ILMN_1810467	5570767	S	TCCCGGGTCACTGGATCCTGCTGCTGTAATGGGAACCCCTCCCCCATTTA	"\Homo sapiens protein phosphatase 2 (formerly 2A), regulatory subunit A , alpha isoform (PPP2R1A), mRNA.\"""""	PR65A; MGC786	ILMN_1810467	PPP2R1A	"\Homo sapiens protein phosphatase 2 (formerly 2A), regulatory subunit A , alpha isoform (PPP2R1A), mRNA.\"""""	5518	 	PPP2R1A	0.279110776	-0.038990023	2.567984031	0.012207052	0.012207052	-2.897384201	1.21344673
15128	2370192	ProbeID: 2370192	XR_019580.2	441506		ILMN_3219764	2370192	A	GACCGCTTTACTCCTGGAACCTTCACTAACTAGATCCAGGCAGCCTTCCC	"\PREDICTED: Homo sapiens misc_RNA (LOC441506), miscRNA.\"""""		ILMN_3219764	LOC441506	"\PREDICTED: Homo sapiens misc_RNA (LOC441506), miscRNA.\"""""	441506	 		-0.279097913	0.01125208	-2.05475553	0.043366332	0.043366332	-3.912437378	-1.213435911
46963	7610309	ProbeID: 7610309				ILMN_1858599	7610309	S	CCTCAGCTGCGAGGTTTGGACCTTGAGGCTTGGATGAGGGAATTTTTCCC	"\AV652851 GLC Homo sapiens cDNA clone GLCDEG06 3, mRNA sequence\"""""		ILMN_1858599		"\AV652851 GLC Homo sapiens cDNA clone GLCDEG06 3, mRNA sequence\"""""	-999	D	RBM43	0.27907858	0.03073012	2.896613316	0.004933819	0.004933819	-2.150233077	1.213419651
35184	5700370	POLDIP3	NM_178136.1	84271	NP_835237.1	ILMN_1688000	5700370	A	GGGGACCTGTTTGCCTCCTCCACTCTATAAGCAGTCATCTTGGGAGACCG	"\Homo sapiens polymerase (DNA-directed), delta interacting protein 3 (POLDIP3), transcript variant 2, mRNA.\"""""	SKAR; PDIP46; KIAA1649	ILMN_1688000	POLDIP3	"\Homo sapiens polymerase (DNA-directed), delta interacting protein 3 (POLDIP3), transcript variant 2, mRNA.\"""""	84271	D	POLDIP3	0.278516674	0.009418594	3.543452008	0.000681742	0.000681742	-0.482786714	1.212947135
31284	4900440	CIB1	NM_006384.2	10519	NP_006375.1	ILMN_1684205	4900440	S	GCCCTCGTTGTCAGGGCCTCTCCTCACTGCTGTTGTCATTGCTCCGTTTG	"\Homo sapiens calcium and integrin binding 1 (calmyrin) (CIB1), mRNA.\"""""	SIP2-28; KIP; CALMYRIN; CIB	ILMN_1684205	CIB1	"\Homo sapiens calcium and integrin binding 1 (calmyrin) (CIB1), mRNA.\"""""	10519	 	CIB1	-0.278133222	0.044920216	-2.32121543	0.022978877	0.022978877	-3.409492521	-1.21262479
19507	3130520	ProbeID: 3130520	XM_001732865.1	647597	XP_001732917.1	ILMN_3208881	3130520	A	TTTTTTGCATACAAGCCGAACGTTTGTGCTTCCCGTGCATGCAGTCAAAG	"\PREDICTED: Homo sapiens hypothetical LOC647597 (LOC647597), mRNA.\"""""		ILMN_3208881	LOC647597	"\PREDICTED: Homo sapiens hypothetical LOC647597 (LOC647597), mRNA.\"""""	647597	 		-0.277819193	-0.046117758	-4.469608269	2.72E-05	2.72E-05	2.282507997	-1.212360869
37914	6130220	SNRNP40	NM_004814.2	9410	NP_004805.2	ILMN_3247064	6130220	S	CCACTTCTGTCCCATTTCACCAGGATGACTAAGGCAAGCTCCCTGTGGCC	"\Homo sapiens small nuclear ribonucleoprotein 40kDa (U5) (SNRNP40), mRNA.\"""""	SPF38; MGC1910; PRPF8BP; 40K; PRP8BP; FLJ41108; RP11-490K7.3	ILMN_3247064	SNRNP40	"\Homo sapiens small nuclear ribonucleoprotein 40kDa (U5) (SNRNP40), mRNA.\"""""	9410	D	SNRNP40	0.277556852	0.034725024	3.732878387	0.000365011	0.000365011	0.049854691	1.212140433
10120	1570110	MANBAL	NM_001003897.1	63905	NP_001003897.1	ILMN_1673944	1570110	A	GCTCCATCAGGTGCAGGGGATTTGGCTGAAGGCGTGCATATTTCCTGGGC	"\Homo sapiens mannosidase, beta A, lysosomal-like (MANBAL), transcript variant 2, mRNA.\"""""		ILMN_1673944	MANBAL	"\Homo sapiens mannosidase, beta A, lysosomal-like (MANBAL), transcript variant 2, mRNA.\"""""	63905	D	MANBAL	0.277553909	-0.042490899	3.240594925	0.001776135	0.001776135	-1.294084537	1.21213796
41220	6550243	ESYT1	NM_015292.1	23344	NP_056107.1	ILMN_1761159	6550243	S	AGCTCCTAGCTGGTGATACGGAGAGGGCTTTGGAGGACTTGGGACAGCAG	"\Homo sapiens extended synaptotagmin-like protein 1 (ESYT1), mRNA.\"""""	KIAA0747; MBC2	ILMN_1761159	ESYT1	"\Homo sapiens extended synaptotagmin-like protein 1 (ESYT1), mRNA.\"""""	23344	 	ESYT1	-0.277121209	-0.046449707	-2.461715191	0.016111843	0.016111843	-3.123231542	-1.211774464
31862	5080524	LBR	NM_002296.2	3930	NP_002287.2	ILMN_1768969	5080524	A	GGGTGATCTCATCATGGCCTTGGCGTGGTCCCTCCCATGTGGTTTTAACC	"\Homo sapiens lamin B receptor (LBR), transcript variant 1, mRNA.\"""""	PRO0650; PHA; MGC9041; LMN2R; DHCR14B	ILMN_1768969	LBR	"\Homo sapiens lamin B receptor (LBR), transcript variant 1, mRNA.\"""""	3930	D	LBR	-0.277111428	-0.077599722	-2.728913339	0.007903055	0.007903055	-2.540518935	-1.211766249
22839	3780148	C7orf26	NM_024067.2	79034	NP_076972.2	ILMN_1730048	3780148	S	CGGGTGCAAGCCCGTGTGTCTGGCCTCTTTCCTCGTGAAGACGATGTGTC	"\Homo sapiens chromosome 7 open reading frame 26 (C7orf26), mRNA.\"""""	MGC2718	ILMN_1730048	C7ORF26	"\Homo sapiens chromosome 7 open reading frame 26 (C7orf26), mRNA.\"""""	79034	 	C7orf26	0.277015315	-0.002079347	3.839376364	0.000254787	0.000254787	0.357302955	1.211685523
31331	4900639	GGNBP2	NM_024835.2	79893	NP_079111.1	ILMN_1725620	4900639	S	GTTCTTTCTTCAGGCTTGTGTCTTTAGTTGCGTGGCTGCGCAGGCCTGCC	"\Homo sapiens gametogenetin binding protein 2 (GGNBP2), mRNA.\"""""	LZK1; FLJ21230; ZNF403; DIF3; LCRG1; FLJ22561; ZFP403; FLJ42090; DIF-3	ILMN_1725620	GGNBP2	"\Homo sapiens gametogenetin binding protein 2 (GGNBP2), mRNA.\"""""	79893	 	GGNBP2	-0.275841664	-0.02490708	-2.288145336	0.024931637	0.024931637	-3.474788774	-1.210700203
31012	4890092	TSEN54	NM_207346.2	283989	NP_997229.2	ILMN_1657509	4890092	S	CTGTTCTCAGGGACCATCTCGGCTGCCTCCTGTACCCAGACTCTAACCTG	"\Homo sapiens tRNA splicing endonuclease 54 homolog (S. cerevisiae) (TSEN54), mRNA.\"""""	FLJ37147; SEN54L; sen54	ILMN_1657509	TSEN54	"\Homo sapiens tRNA splicing endonuclease 54 homolog (S. cerevisiae) (TSEN54), mRNA.\"""""	283989	 	TSEN54	-0.275771381	0.016717329	-3.089690213	0.00280548	0.00280548	-1.678595232	-1.210641223
13388	2100612	EZR	NM_003379.4	7430	NP_003370.2	ILMN_3272378	2100612	M	CCTTCACAGCTAAGATGCCATGTGCAGGTGGATTCCATGCCGCAGACATG	"\Homo sapiens ezrin (EZR), transcript variant 1, mRNA.\"""""	VIL2; MGC1584; CVL; FLJ26216; DKFZp762H157; CVIL	ILMN_3272378	EZR	"\Homo sapiens ezrin (EZR), transcript variant 1, mRNA.\"""""	7430	D	EZR	-0.274975002	-0.131865332	-2.241836111	0.027912021	0.027912021	-3.564872015	-1.209973123
24359	3940215	MTFMT	NM_139242.2	123263	NP_640335.1	ILMN_1672884	3940215	S	TGGATATTTGCACCCCTGGTACCAGAAAAATTCCCAAGCTCAACCAAGCC	"\Homo sapiens mitochondrial methionyl-tRNA formyltransferase (MTFMT), mRNA.\"""""	FMT1	ILMN_1672884	MTFMT	"\Homo sapiens mitochondrial methionyl-tRNA formyltransferase (MTFMT), mRNA.\"""""	123263	D	MTFMT	-0.274729738	-0.00356379	-5.456141409	5.94E-07	5.94E-07	5.586017649	-1.209767441
32175	5130379	SDHAP2	NR_003265.3	727956		ILMN_3248781	5130379	S	GAGGGTGTCGAGAATGCCTCCTACGTGACGGAAAGCAGATCCGTGGTTCC	"\Homo sapiens succinate dehydrogenase complex, subunit A, flavoprotein pseudogene 2 (SDHAP2), non-coding RNA.\"""""		ILMN_3248781	SDHAP2	"\Homo sapiens succinate dehydrogenase complex, subunit A, flavoprotein pseudogene 2 (SDHAP2), non-coding RNA.\"""""	727956	D	SDHAL2	-0.2722115	0.063717384	-3.046864859	0.003186079	0.003186079	-1.785210476	-1.207657622
15486	2470161	PLEKHF1	NM_024310.4	79156	NP_077286.3	ILMN_1708041	2470161	S	GGACTCTGTCCTGTGTCACCTCTCTCCAGGTGTCCAGCTGTCTCATGCCT	"\Homo sapiens pleckstrin homology domain containing, family F (with FYVE domain) member 1 (PLEKHF1), mRNA.\"""""	APPD; ZFYVE15; PHAFIN1; MGC4090	ILMN_1708041	PLEKHF1	"\Homo sapiens pleckstrin homology domain containing, family F (with FYVE domain) member 1 (PLEKHF1), mRNA.\"""""	79156	 	PLEKHF1	-0.27168301	0.025349708	-2.725363043	0.007980699	0.007980699	-2.54858096	-1.207215313
21838	3450041	RNF114	NM_018683.3	55905	NP_061153.1	ILMN_3247906	3450041	S	GGTGAAGAGCTGCAGATGCCGAGAAGCCAGCAAACACAGGGCCCACTGGA	"\Homo sapiens ring finger protein 114 (RNF114), mRNA.\"""""	RNF114	ILMN_3247906	RNF114	"\Homo sapiens ring finger protein 114 (RNF114), mRNA.\"""""	55905	D	RNF114	-0.271089248	0.004770785	-2.824145251	0.006061357	0.006061357	-2.321145048	-1.206718567
32677	5270121	SNX5	NM_014426.2	27131	NP_055241.1	ILMN_1709772	5270121	A	TACAAACCCATGATTGTCAGGGAGGTGCCAGTTACAGCAGGTGATTCAGC	"\Homo sapiens sorting nexin 5 (SNX5), transcript variant 2, mRNA.\"""""	FLJ10931	ILMN_1709772	SNX5	"\Homo sapiens sorting nexin 5 (SNX5), transcript variant 2, mRNA.\"""""	27131	D	SNX5	-0.270076591	0.032679303	-2.699705569	0.008562856	0.008562856	-2.606592949	-1.205871844
46348	7550064	KCTD5	NM_018992.2	54442	NP_061865.1	ILMN_1672728	7550064	S	TCCTGGGCATCCTCTCTGGGGAGCTGCTGGCCGCTTAGCGTTGTTTGATT	"\Homo sapiens potassium channel tetramerisation domain containing 5 (KCTD5), mRNA.\"""""	FLJ20040	ILMN_1672728	KCTD5	"\Homo sapiens potassium channel tetramerisation domain containing 5 (KCTD5), mRNA.\"""""	54442	D	KCTD5	-0.269903512	0.049820878	-2.608876498	0.010948224	0.010948224	-2.808380607	-1.205727185
41529	6560747	USP5	NM_003481.2	8078	NP_003472.2	ILMN_1671494	6560747	S	GTCTCGTTTGTGCGCGTGGGTGTAGCTTTGTGCATCCTCTCCCAGTGGAG	"\Homo sapiens ubiquitin specific peptidase 5 (isopeptidase T) (USP5), transcript variant 2, mRNA.\"""""	ISOT	ILMN_1671494	USP5	"\Homo sapiens ubiquitin specific peptidase 5 (isopeptidase T) (USP5), transcript variant 2, mRNA.\"""""	8078	 	USP5	0.269524065	-0.060835407	3.026183591	0.003386585	0.003386585	-1.836292877	1.205410106
10027	1510468	GRPEL1	NM_025196.2	80273	NP_079472.1	ILMN_1670817	1510468	S	CAGTCAACAGCGGCTGAAACTGACCACTGAGAAATGGGTGTGGGCACTGA	"\Homo sapiens GrpE-like 1, mitochondrial (E. coli) (GRPEL1), nuclear gene encoding mitochondrial protein, mRNA.\"""""	HMGE; FLJ25609	ILMN_1670817	GRPEL1	"\Homo sapiens GrpE-like 1, mitochondrial (E. coli) (GRPEL1), nuclear gene encoding mitochondrial protein, mRNA.\"""""	80273	 	GRPEL1	-0.269238811	0.062908285	-2.39640806	0.019034981	0.019034981	-3.258059746	-1.205171792
38906	6270670	IDH1	NM_005896.2	3417	NP_005887.2	ILMN_2091347	6270670	S	CCTGTCCATGACCTTGGGCACAGGGAAGTTCTGGTGTCATAGATATCCCG	"\Homo sapiens isocitrate dehydrogenase 1 (NADP+), soluble (IDH1), mRNA.\"""""	PICD; IDH; IDP	ILMN_2091347	IDH1	"\Homo sapiens isocitrate dehydrogenase 1 (NADP+), soluble (IDH1), mRNA.\"""""	3417	D	IDH1	-0.269101043	0.005921889	-3.430037597	0.000981748	0.000981748	-0.792591602	-1.205056711
23293	3830471	KIAA0748	XM_934138.1	9840	XP_939231.1	ILMN_1690139	3830471	A	GCATGGTACATCTCACACTAGGATTCCCTCTGCACCTCTGTTCATCCCTG	"\PREDICTED: Homo sapiens KIAA0748 gene product, transcript variant 2 (KIAA0748), mRNA.\"""""		ILMN_1690139	KIAA0748	"\PREDICTED: Homo sapiens KIAA0748 gene product, transcript variant 2 (KIAA0748), mRNA.\"""""	9840	 	KIAA0748	-0.26897532	0.041036134	-2.971464783	0.003974974	0.003974974	-1.970163906	-1.204951702
35895	5860242	ProbeID: 5860242	XM_926382.2	642755	XP_931475.1	ILMN_1655244	5860242	I	GCTGGGTTTAGCCCGAGGCTGGTCTTAGATGCAGCGACTGTTTCAGAGTG	"\PREDICTED: Homo sapiens similar to DEXI, transcript variant 1 (LOC642755), mRNA.\"""""		ILMN_1655244	LOC642755	"\PREDICTED: Homo sapiens similar to DEXI, transcript variant 1 (LOC642755), mRNA.\"""""	642755	D	LOC100133165/LOC100289656	-0.268962288	0.088091762	-2.119348723	0.037351968	0.037351968	-3.79542865	-1.204940818
13434	2120053	CYP1B1	NM_000104.2	1545	NP_000095.1	ILMN_1693338	2120053	S	GCTTTCATGTCCCAGAACTTAGCCTTTACCTGTGAAGTGTTACTACAGCC	"\Homo sapiens cytochrome P450, family 1, subfamily B, polypeptide 1 (CYP1B1), mRNA.\"""""	GLC3A; CP1B	ILMN_1693338	CYP1B1	"\Homo sapiens cytochrome P450, family 1, subfamily B, polypeptide 1 (CYP1B1), mRNA.\"""""	1545	 	CYP1B1	0.268924434	0.045698497	2.253035284	0.027163887	0.027163887	-3.543232187	1.204909202
41929	6620050	IFFO1	NM_080730.2	25900	NP_542768.1	ILMN_2348268	6620050	A	TCTTGGAAAAGCCTGGAGAAGCTGGGGAGATGCGGTTCACAATGCCTCGG	"\Homo sapiens intermediate filament family orphan 1 (IFFO1), transcript variant 2, mRNA.\"""""	HOM-TES-103; DKFZP586I2223; MGC117359; FLJ20703	ILMN_2348268	IFFO1	"\Homo sapiens intermediate filament family orphan 1 (IFFO1), transcript variant 2, mRNA.\"""""	25900	D	IFFO1	-0.267325928	0.033475582	-3.825215186	0.000267352	0.000267352	0.316099907	-1.203574902
10105	1570066	TMEM39B	NM_018056.1	55116	NP_060526.1	ILMN_2212714	1570066	S	GCTGGAGGGCGCTGTCATTGTCTATCAGCTGTACTCCCTAATGTCCTCTG	"\Homo sapiens transmembrane protein 39B (TMEM39B), mRNA.\"""""	FLJ10315; RP11-277A4.3	ILMN_2212714	TMEM39B	"\Homo sapiens transmembrane protein 39B (TMEM39B), mRNA.\"""""	55116	 	TMEM39B	0.267184603	0.00126743	2.02652914	0.046246117	0.046246117	-3.962563847	1.203457007
12424	1990546	MLEC	NM_014730.2	9761	NP_055545.1	ILMN_1657495	1990546	S	TTCCCATCCTCTCTCTGTGGAGGCCAAACCAACTCTTTGCCAGCAGCCAC	"\Homo sapiens malectin (MLEC), mRNA.\"""""		ILMN_1657495	MLEC	"\Homo sapiens malectin (MLEC), mRNA.\"""""	9761	D	MLEC	-0.26613918	-0.01513127	-3.077355744	0.002910517	0.002910517	-1.709417589	-1.202585259
14757	2350176	CHD1	NM_001270.2	1105	NP_001261.2	ILMN_1654583	2350176	S	GTTTTCCCGTTTTATGTGGGCAATAATGTCAAATGTGCTATGCAGCCAGG	"\Homo sapiens chromodomain helicase DNA binding protein 1 (CHD1), mRNA.\"""""	DKFZp686E2337	ILMN_1654583	CHD1	"\Homo sapiens chromodomain helicase DNA binding protein 1 (CHD1), mRNA.\"""""	1105	 	CHD1	-0.26610968	0.002517063	-2.042458895	0.04460133	0.04460133	-3.934350104	-1.20256067
11627	1820324	APAF1	NM_013229.2	317	NP_037361.1	ILMN_1659463	1820324	A	TGATGGAGCTGCAAATTTCATGGCAGTTCATGCAGTCGGTCAAGAGGAGG	"\Homo sapiens apoptotic peptidase activating factor 1 (APAF1), transcript variant 1, mRNA.\"""""	CED4; DKFZp781B1145	ILMN_1659463	APAF1	"\Homo sapiens apoptotic peptidase activating factor 1 (APAF1), transcript variant 1, mRNA.\"""""	317	D	APAF1	-0.266086825	-0.113776683	-2.60291449	0.011124116	0.011124116	-2.8214289	-1.202541619
45940	7380634	C20orf20	NM_018270.3	55257	NP_060740.1	ILMN_1790136	7380634	S	GGCCGCCCCAGTGCTGATGGAGATGCCACTTTCGTGTGACTGCGAACATT	"\Homo sapiens chromosome 20 open reading frame 20 (C20orf20), mRNA.\"""""	MRG15BP; MRGBP; FLJ10914; Eaf7	ILMN_1790136	C20ORF20	"\Homo sapiens chromosome 20 open reading frame 20 (C20orf20), mRNA.\"""""	55257	 	C20orf20	-0.26608529	-0.019990297	-2.426386976	0.017638959	0.017638959	-3.196546128	-1.202540339
18041	2760719	ProbeID: 2760719	XM_001722872.1	100130919	XP_001722924.1	ILMN_3176090	2760719	A	TGGGAACGTGCTTGGCGCGACCCTGCGGGCATCTGACTGGTCTTCCAGCT	"\PREDICTED: Homo sapiens hypothetical protein LOC100130919 (LOC100130919), mRNA.\"""""		ILMN_3176090	LOC100130919	"\PREDICTED: Homo sapiens hypothetical protein LOC100130919 (LOC100130919), mRNA.\"""""	100130919	 		-0.266036595	0.076687092	-2.607416637	0.010991059	0.010991059	-2.81157788	-1.202499751
4979	770142	YIPF6	NM_173834.2	286451	NP_776195.1	ILMN_1803939	770142	S	TGGAGTCACCGTGGTCCATTTGGGTGACAACCAGTGACTTGGGAAGCACA	"\Homo sapiens Yip1 domain family, member 6 (YIPF6), mRNA.\"""""	RP13-253K9.1; FinGER6; MGC21416	ILMN_1803939	YIPF6	"\Homo sapiens Yip1 domain family, member 6 (YIPF6), mRNA.\"""""	286451	 	YIPF6	0.265559272	0.010894466	2.879430039	0.005182152	0.005182152	-2.191065887	1.202101964
45255	7210110	HM13	NM_178582.1	81502	NP_848697.1	ILMN_2236655	7210110	I	CAGGCTGAGAAACACTGATAGACCAAGAGGTGGCCAGGGTTCCCAGAAGG	"\Homo sapiens histocompatibility (minor) 13 (HM13), transcript variant 4, mRNA.\"""""	MSTP086; IMPAS; dJ324O17.1; H13; SPP; IMP1; PSL3; PSENL3	ILMN_2236655	HM13	"\Homo sapiens histocompatibility (minor) 13 (HM13), transcript variant 4, mRNA.\"""""	81502	D	HM13	-0.265404421	0.020153706	-3.686533706	0.000426042	0.000426042	-0.082169837	-1.201972943
24595	3990497	SNORA61	NR_002987.1	677838		ILMN_3245458	3990497	S	CTCCTGATCCCTTTCCCATCGGATCTGAACACTGGTCTTGGTGGTCGTAA	"\Homo sapiens small nucleolar RNA, H/ACA box 61 (SNORA61), small nucleolar RNA.\"""""	ACA61	ILMN_3245458	SNORA61	"\Homo sapiens small nucleolar RNA, H/ACA box 61 (SNORA61), small nucleolar RNA.\"""""	677838	 	SNORA61	-0.265290605	-0.006063182	-4.050135646	0.000123007	0.000123007	0.981751079	-1.201878122
27767	4390300	TOB1	NM_005749.2	10140	NP_005740.1	ILMN_1672004	4390300	S	CCAATGGAATGTTCCCAGGTGACAGCCCCCTTAACCTCAGTCCTCTCCAG	"\Homo sapiens transducer of ERBB2, 1 (TOB1), mRNA.\"""""	MGC104792; TROB; APRO6; TROB1; PIG49; TOB; MGC34446	ILMN_1672004	TOB1	"\Homo sapiens transducer of ERBB2, 1 (TOB1), mRNA.\"""""	10140	 	TOB1	-0.265152148	-0.021108392	-2.275997994	0.025684916	0.025684916	-3.498571688	-1.201762782
32039	5090491	CXorf38	NM_144970.1	159013	NP_659407.1	ILMN_1697864	5090491	S	ACAGGAACCTGGGAGACAAACACCTGACAGGAAGGCCTGAGGTTGCCCGT	"\Homo sapiens chromosome X open reading frame 38 (CXorf38), mRNA.\"""""	MGC39350	ILMN_1697864	CXORF38	"\Homo sapiens chromosome X open reading frame 38 (CXorf38), mRNA.\"""""	159013	 	CXorf38	-0.264787254	0.009366456	-3.013344551	0.00351689	0.00351689	-1.867871705	-1.201458864
46632	7560435	XKR8	NM_018053.2	55113	NP_060523.2	ILMN_2087303	7560435	S	GCACCAACCAGTCCCGGGTTAGATCCCAAATGCTAGAAGCCAGGGATGCC	"\Homo sapiens XK, Kell blood group complex subunit-related family, member 8 (XKR8), mRNA.\"""""	XRG8; FLJ10307; RP11-460I13.3	ILMN_2087303	XKR8	"\Homo sapiens XK, Kell blood group complex subunit-related family, member 8 (XKR8), mRNA.\"""""	55113	D	XKR8	0.264595978	0.027028094	3.171263367	0.00219496	0.00219496	-1.472432287	1.201299583
5000	770221	C20orf177	NM_022106.1	63939	NP_071389.1	ILMN_1718712	770221	S	GCTGAGTTGCTGCCTTTCCCCGTCATGTATCCATGTGCATGCTCTTAGAG	"\Homo sapiens chromosome 20 open reading frame 177 (C20orf177), mRNA.\"""""	dJ551D2.5	ILMN_1718712	C20ORF177	"\Homo sapiens chromosome 20 open reading frame 177 (C20orf177), mRNA.\"""""	63939	 	C20orf177	0.264174248	-0.036161298	2.774691086	0.00696188	0.00696188	-2.435814549	1.200948469
2371	360612	LOC100131940	XR_037582.1	100131940		ILMN_3275696	360612	M	GGCCCGGTTAAAGAGCAAAGACGTCAAATTGGCTGAGGCACACCAGCAGG	"\PREDICTED: Homo sapiens misc_RNA (LOC100131940), miscRNA.\"""""		ILMN_3275696	LOC100131940	"\PREDICTED: Homo sapiens misc_RNA (LOC100131940), miscRNA.\"""""	100131940	 		-0.264116163	0.083276321	-2.359485025	0.020889221	0.020889221	-3.332932617	-1.200900118
7104	1090327	MKI67IP	NM_032390.3	84365	NP_115766.2	ILMN_1786189	1090327	S	GTCCATCTACATGGTTTGTCGGGGACATTTAACTCATGGAGGTGCTTTAG	"\Homo sapiens MKI67 (FHA domain) interacting nucleolar phosphoprotein (MKI67IP), mRNA.\"""""	NIFK; Nopp34	ILMN_1786189	MKI67IP	"\Homo sapiens MKI67 (FHA domain) interacting nucleolar phosphoprotein (MKI67IP), mRNA.\"""""	84365	 	MKI67IP	-0.263770418	-0.013698437	-2.215956085	0.029710548	0.029710548	-3.614522652	-1.200612354
11845	1850446	NME6	NM_005793.3	10201	NP_005784.1	ILMN_2229032	1850446	S	GGGCCTAGCTCACCACAGCACATCCTCCAGGATCTAGCCTTCTATCTACC	"\Homo sapiens non-metastatic cells 6, protein expressed in (nucleoside-diphosphate kinase) (NME6), mRNA.\"""""	NM23-H6; IPIA-ALPHA	ILMN_2229032	NME6	"\Homo sapiens non-metastatic cells 6, protein expressed in (nucleoside-diphosphate kinase) (NME6), mRNA.\"""""	10201	D	NME6	0.263427889	0.025980848	3.039125844	0.003259781	0.003259781	-1.804356694	1.200327335
8712	1400408	EGLN2	NM_053046.2	112398	NP_444274.1	ILMN_1768773	1400408	A	GAGGAGGCATTGTCACTTCCCACCAGGATGCAGGACTTGGGGTTGAGGTG	"\Homo sapiens egl nine homolog 2 (C. elegans) (EGLN2), transcript variant 1, mRNA.\"""""	DKFZp434E026; EIT6; PHD1; HIFPH1; HPH-3	ILMN_1768773	EGLN2	"\Homo sapiens egl nine homolog 2 (C. elegans) (EGLN2), transcript variant 1, mRNA.\"""""	112398	D	EGLN2	-0.262817809	0.03590708	-3.819560267	0.000272533	0.000272533	0.299673742	-1.199819853
30650	4860195	SLC35A2	NM_001032289.1	7355	NP_001027460.1	ILMN_1742731	4860195	I	CTCATGGGGGTGTCTTGGGATTGATGAACTGTGGAACCTGCCTCCTGCGC	"\Homo sapiens solute carrier family 35 (UDP-galactose transporter), member A2 (SLC35A2), transcript variant 2, mRNA.\"""""	UGALT; UGT2; UGT1; UGT; UGTL; UGAT	ILMN_1742731	SLC35A2	"\Homo sapiens solute carrier family 35 (UDP-galactose transporter), member A2 (SLC35A2), transcript variant 2, mRNA.\"""""	7355	D	SLC35A2	-0.262303389	-0.002784532	-3.109890343	0.002641057	0.002641057	-1.627917257	-1.199392111
5525	840014	TPMT	NM_000367.2	7172	NP_000358.1	ILMN_1740185	840014	S	AAACACCCTGTGTCCATGGGATAGAGTCCTTTCCGCTTGCAGTTGTGCCC	"\Homo sapiens thiopurine S-methyltransferase (TPMT), mRNA.\"""""		ILMN_1740185	TPMT	"\Homo sapiens thiopurine S-methyltransferase (TPMT), mRNA.\"""""	7172	 	TPMT	-0.261971092	0.017546246	-3.440188575	0.000950498	0.000950498	-0.765149339	-1.199115887
46835	7570541	GAPT	NM_152687.2	202309	NP_689900.1	ILMN_3242271	7570541	S	CTGGCTCAGAATTATTGTCATAGGCTCCTAACTGTTCCTCCTGCTTCTAG	"\Homo sapiens GRB2-binding adaptor protein, transmembrane (GAPT), mRNA.\"""""	MGC70478; FLJ33641	ILMN_3242271	GAPT	"\Homo sapiens GRB2-binding adaptor protein, transmembrane (GAPT), mRNA.\"""""	202309	D	GAPT	0.261963498	0.056632687	2.482246878	0.015279814	0.015279814	-3.080215818	1.199109574
31981	5090273	TSG101	NM_006292.2	7251	NP_006283.1	ILMN_1747146	5090273	S	GGGAGAAGCCTTGAGAAGGGGCGTGATAGACCTGGATGTCTTCCTGAAGC	"\Homo sapiens tumor susceptibility gene 101 (TSG101), mRNA.\"""""	VPS23; TSG10	ILMN_1747146	TSG101	"\Homo sapiens tumor susceptibility gene 101 (TSG101), mRNA.\"""""	7251	 	TSG101	0.261203424	0.039743942	3.120434631	0.002558841	0.002558841	-1.601365402	1.198477998
27806	4390446	NOL12	NM_024313.1	79159	NP_077289.1	ILMN_1759991	4390446	S	TAGGTGTGCCTACCGCATGTTGCCGCTGCTGTTTCTGCTGGGACGTCTGA	"\Homo sapiens hypothetical protein MGC3731 (MGC3731), mRNA.\"""""	dJ37E16.7	ILMN_1759991	MGC3731	"\Homo sapiens hypothetical protein MGC3731 (MGC3731), mRNA.\"""""	79159	D	NOL12	0.261116196	0.050603123	3.127657559	0.002503907	0.002503907	-1.583138334	1.198405538
16888	2640670	IDI1	NM_004508.2	3422	NP_004499.2	ILMN_1755075	2640670	S	TGAGCACAGAGGTGTTCATAAAATGGGAATTGAGTCCCACTCGGTAAGAG	"\Homo sapiens isopentenyl-diphosphate delta isomerase 1 (IDI1), mRNA.\"""""	IPP1; IPPI1	ILMN_1755075	IDI1	"\Homo sapiens isopentenyl-diphosphate delta isomerase 1 (IDI1), mRNA.\"""""	3422	 	IDI1	-0.260918068	0.013487393	-2.825012711	0.006046563	0.006046563	-2.319119353	-1.19824097
36781	5960095	ProbeID: 5960095				ILMN_1886493	5960095	S	tttCCTTTGGCAGGAAGGTGTCTTGCTGCAGGTAACTAATGAAGAAGTGG	"\Homo sapiens cDNA: FLJ22720 fis, clone HSI14320\"""""		ILMN_1886493		"\Homo sapiens cDNA: FLJ22720 fis, clone HSI14320\"""""	-999	D	HNRNPA2B1	-0.260676	-0.006547215	-2.112201263	0.037979779	0.037979779	-3.808532736	-1.198039936
42703	6770097	UBTD1	NM_024954.3	80019	NP_079230.1	ILMN_1794914	6770097	S	CTGGTGCTGCCAGCTGTGCTCACTCTGGTTTTCTGCTCAGGGTCTGAAGC	"\Homo sapiens ubiquitin domain containing 1 (UBTD1), mRNA.\"""""	FLJ11807	ILMN_1794914	UBTD1	"\Homo sapiens ubiquitin domain containing 1 (UBTD1), mRNA.\"""""	80019	 	UBTD1	-0.260457535	-0.042851212	-2.635068647	0.010204988	0.010204988	-2.750768206	-1.197858532
32877	5290097	PPP1R14B	NM_138689.2	26472	NP_619634.1	ILMN_1659888	5290097	S	GAGAACGGTGGCTCCCACAGGACAATCGCTGCCCCCCAACCTCGTAGCAA	"\Homo sapiens protein phosphatase 1, regulatory (inhibitor) subunit 14B (PPP1R14B), mRNA.\"""""	SOM172; PLCB3N; PNG; PHI-1	ILMN_1659888	PPP1R14B	"\Homo sapiens protein phosphatase 1, regulatory (inhibitor) subunit 14B (PPP1R14B), mRNA.\"""""	26472	 	PPP1R14B	-0.259854765	-0.019733104	-3.172208633	0.002188676	0.002188676	-1.470019846	-1.197358162
38970	6280138	PPM1B	NM_001033556.1	5495	NP_001028728.1	ILMN_1734991	6280138	I	GTAATCCTAGCACTTTTGTCGCCTGGGCGACACACCAAGGCTCTGTCTCA	"\Homo sapiens protein phosphatase 1B (formerly 2C), magnesium-dependent, beta isoform (PPM1B), transcript variant 4, mRNA.\"""""	PPC2BETAX; MGC21657; PP2CB; PP2C-beta-X; PP2CBETA	ILMN_1734991	PPM1B	"\Homo sapiens protein phosphatase 1B (formerly 2C), magnesium-dependent, beta isoform (PPM1B), transcript variant 4, mRNA.\"""""	5495	D	PPM1B	-0.259479552	-0.058535492	-2.208073019	0.030278211	0.030278211	-3.629547073	-1.197046795
35516	5810201	ZNF593	NM_015871.3	51042	NP_056955.1	ILMN_1703441	5810201	S	ATGGACAGTGACGCAAGGACTAGGCTGGGAGGGAGCGTGCCAACCCCTTT	"\Homo sapiens zinc finger protein 593 (ZNF593), mRNA.\"""""	ZT86	ILMN_1703441	ZNF593	"\Homo sapiens zinc finger protein 593 (ZNF593), mRNA.\"""""	51042	 	ZNF593	0.259356547	0.017944066	2.357331949	0.021002143	0.021002143	-3.33726821	1.196944739
39761	6370341	SPOP	NM_001007230.1	8405	NP_001007231.1	ILMN_2397024	6370341	A	TGGCCTGGCTGAGTTTGATACTGTGGGGATTCAGTTTAGGCGCTGGCCCG	"\Homo sapiens speckle-type POZ protein (SPOP), transcript variant 5, mRNA.\"""""	TEF2	ILMN_2397024	SPOP	"\Homo sapiens speckle-type POZ protein (SPOP), transcript variant 5, mRNA.\"""""	8405	D	SPOP	0.259025586	-0.004453958	3.214180672	0.001925991	0.001925991	-1.362366806	1.196670186
29048	4610608	ProbeID: 4610608	XM_001129232.1	731049	XP_001129232.1	ILMN_1808591	4610608	S	CGGCGGCTGTAGTGGGCTCTCTTCCTCCTTCCACCGTGACCCCAACCTCT	"\PREDICTED: Homo sapiens similar to Ubiquitin-conjugating enzyme E2S (Ubiquitin-conjugating enzyme E2-24 kDa) (Ubiquitin-protein ligase) (Ubiquitin carrier protein) (E2-EPF5) (LOC731049), mRNA.\"""""		ILMN_1808591	LOC731049	"\PREDICTED: Homo sapiens similar to Ubiquitin-conjugating enzyme E2S (Ubiquitin-conjugating enzyme E2-24 kDa) (Ubiquitin-protein ligase) (Ubiquitin carrier protein) (E2-EPF5) (LOC731049), mRNA.\"""""	731049	 		-0.258978286	0.016840326	-2.296836957	0.024404694	0.024404694	-3.457705068	-1.196630953
6850	1070025	ATPIF1	NM_178191.1	93974	NP_835498.1	ILMN_1727332	1070025	A	GAAGCCGGTGGGGCCTTCGGAAAGAGAGAGCAGGCTGAAGAGGAACGATA	"\Homo sapiens ATPase inhibitory factor 1 (ATPIF1), nuclear gene encoding mitochondrial protein, transcript variant 3, mRNA.\"""""	ATPIP; MGC1167; IP; ATPI; MGC8898	ILMN_1727332	ATPIF1	"\Homo sapiens ATPase inhibitory factor 1 (ATPIF1), nuclear gene encoding mitochondrial protein, transcript variant 3, mRNA.\"""""	93974	D	ATPIF1	-0.25888454	-0.004270883	-2.099787364	0.039091944	0.039091944	-3.831199859	-1.196553198
3214	510332	ProbeID: 510332				ILMN_1821280	510332	S	GTGACAGAGGGCAAAGACGGCCATAGGGTGCTCTGAGTTTTGGGATGGTC	"\Homo sapiens cDNA FLJ33772 fis, clone BRSSN2000175\"""""		ILMN_1821280		"\Homo sapiens cDNA FLJ33772 fis, clone BRSSN2000175\"""""	-999	D	GDF11	-0.258657396	-0.016238823	-3.013074621	0.003519679	0.003519679	-1.868534522	-1.196364823
3416	520376	TMEM216	NM_016499.3	51259	NP_057583.2	ILMN_1732577	520376	S	TGAGCACGGAGAGCCTCATGTTGGTGGGTTTCCAGAGTGATGTGAAAGCC	"\Homo sapiens transmembrane protein 216 (TMEM216), mRNA.\"""""		ILMN_1732577	TMEM216	"\Homo sapiens transmembrane protein 216 (TMEM216), mRNA.\"""""	51259	 	TMEM216	0.258340084	0.097091265	2.638298331	0.010116586	0.010116586	-2.743631661	1.196101719
352	20707	COMMD5	NM_014066.3	28991	NP_054785.2	ILMN_2300396	20707	A	ATTCAGATCCGGCTTGGACAGGCACCTGAGATGGTGCCAAAGTGCAGCTG	"\Homo sapiens COMM domain containing 5 (COMMD5), transcript variant 1, mRNA.\"""""	FLJ13008; HT002; HCARG; MGC72046	ILMN_2300396	COMMD5	"\Homo sapiens COMM domain containing 5 (COMMD5), transcript variant 1, mRNA.\"""""	28991	D	COMMD5	0.258300021	0.07166875	2.637080962	0.010149826	0.010149826	-2.746322484	1.196068504
2067	270736	TRABD	NM_025204.2	80305	NP_079480.2	ILMN_1755737	270736	S	GCCGGCTGTGTCCTTCCTGCCACACTCGGGGATTCATTCCTTAGAAACTG	"\Homo sapiens TraB domain containing (TRABD), mRNA.\"""""	LP6054; PP2447; MGC110928	ILMN_1755737	TRABD	"\Homo sapiens TraB domain containing (TRABD), mRNA.\"""""	80305	 	TRABD	-0.257766287	0.004055299	-2.249643644	0.027388572	0.027388572	-3.549795571	-1.195626093
7201	1110039	CEP68	NM_015147.1	23177	NP_055962.1	ILMN_1808500	1110039	S	ATGTCCTTGGGAGGATCGCAAAGCAGTCTGGTGAGCTGGAGAGCCACGCA	"\Homo sapiens centrosomal protein 68kDa (CEP68), mRNA.\"""""	FLJ25920; KIAA0582	ILMN_1808500	CEP68	"\Homo sapiens centrosomal protein 68kDa (CEP68), mRNA.\"""""	23177	 	CEP68	-0.25771021	-0.002303387	-4.260036413	5.83E-05	5.83E-05	1.623507556	-1.19557962
23903	3870619	AMD1	NM_001634.4	262	NP_001625.2	ILMN_1667994	3870619	I	ACCACCCTCTTGCTGAAAGCACTGGTTCCCCTGTTGAAGCTTGCTAGGGA	"\Homo sapiens adenosylmethionine decarboxylase 1 (AMD1), transcript variant 1, mRNA.\"""""	ADOMETDC; AMD; DKFZp313L1234; FLJ26964	ILMN_1667994	AMD1	"\Homo sapiens adenosylmethionine decarboxylase 1 (AMD1), transcript variant 1, mRNA.\"""""	262	D	AMD1	-0.257636394	0.053392732	-2.971391028	0.003975827	0.003975827	-1.970343084	-1.195518449
6219	990523	FBXL18	NM_024963.4	80028	NP_079239.3	ILMN_3307782	990523	S	CCCGTGGCGTCTCACGGTGATGCCTGCTCCTGACATTGGTGTTCACTGTA	"\Homo sapiens F-box and leucine-rich repeat protein 18 (FBXL18), mRNA.\"""""	FLJ11467; FLJ10776; FLJ41541; FLJ38075; Fbl18; FLJ26934	ILMN_3307782	FBXL18	"\Homo sapiens F-box and leucine-rich repeat protein 18 (FBXL18), mRNA.\"""""	80028	D	FBXL18	-0.257270674	-0.046551646	-3.320043859	0.001388649	0.001388649	-1.086257482	-1.195215427
19732	3140670	EMD	NM_000117.1	2010	NP_000108.1	ILMN_1801421	3140670	S	AGGGAGGCAGCAGACTCAGGCCCTCCATGGTCCTCTTTGTCATTTTGTTG	"\Homo sapiens emerin (Emery-Dreifuss muscular dystrophy) (EMD), mRNA.\"""""	STA; EDMD	ILMN_1801421	EMD	"\Homo sapiens emerin (Emery-Dreifuss muscular dystrophy) (EMD), mRNA.\"""""	2010	 	EMD	-0.25726471	0.042320071	-2.483920399	0.015213726	0.015213726	-3.076696492	-1.195210485
39385	6330343	ProbeID: 6330343	XR_039228.1	400013		ILMN_3199609	6330343	A	CCTAATACACTGGCAGTTAATGCTGCCCAGGACTCCACAGATCTGGTCAC	"\PREDICTED: Homo sapiens misc_RNA (LOC400013), miscRNA.\"""""		ILMN_3199609	LOC400013	"\PREDICTED: Homo sapiens misc_RNA (LOC400013), miscRNA.\"""""	400013	D	TCP1P3	-0.257173195	-0.018019495	-3.826750551	0.000265961	0.000265961	0.320562458	-1.195134672
46435	7550431	REV1	NM_016316.2	51455	NP_057400.1	ILMN_1707062	7550431	S	GAGCCTGATGCTCTCTGATAGCTGTGCCATAAGTGCTTGTGAGGTATTTG	"\Homo sapiens REV1 homolog (S. cerevisiae) (REV1), transcript variant 1, mRNA.\"""""	MGC163283; MGC26225; FLJ21523; REV1L	ILMN_1707062	REV1	"\Homo sapiens REV1 homolog (S. cerevisiae) (REV1), transcript variant 1, mRNA.\"""""	51455	D	REV1	-0.256871272	0.003624508	-3.209726994	0.001952396	0.001952396	-1.373839383	-1.194884584
21175	3390373	TIMM22	NM_013337.2	29928	NP_037469.2	ILMN_1706959	3390373	S	TCGCTGAGGGGCTGTTCACCACCATCCTCGTTCTCCAGGGTCAAGGAAGT	"\Homo sapiens translocase of inner mitochondrial membrane 22 homolog (yeast) (TIMM22), nuclear gene encoding mitochondrial protein, mRNA.\"""""	TIM22; TEX4	ILMN_1706959	TIMM22	"\Homo sapiens translocase of inner mitochondrial membrane 22 homolog (yeast) (TIMM22), nuclear gene encoding mitochondrial protein, mRNA.\"""""	29928	 	TIMM22	-0.256804559	0.016114083	-2.328846114	0.022548006	0.022548006	-3.394312198	-1.194829331
34638	5570427	GLS	NM_014905.2	2744	NP_055720.2	ILMN_2188722	5570427	S	GTCTGGCAGGGACTGAATGACCTGATGTCAGATTTAGATTCTTCCTGGGG	"\Homo sapiens glutaminase (GLS), mRNA.\"""""	KIAA0838; GLS1; DKFZp686O15119; FLJ10358; AAD20	ILMN_2188722	GLS	"\Homo sapiens glutaminase (GLS), mRNA.\"""""	2744	 	GLS	-0.256553629	0.039566448	-2.069145884	0.041958579	0.041958579	-3.886646033	-1.194621531
20918	3370102	ProbeID: 3370102				ILMN_1910330	3370102	S	GGAGAGTGCTTGTCACCCATGTCCACACCCAAGCTTAGTGACCAGAGCAT	"\BX116720 Soares_testis_NHT Homo sapiens cDNA clone IMAGp998F241782, mRNA sequence\"""""		ILMN_1910330		"\BX116720 Soares_testis_NHT Homo sapiens cDNA clone IMAGp998F241782, mRNA sequence\"""""	-999	 		-0.256432381	-0.00416552	-3.634157668	0.000506691	0.000506691	-0.230056297	-1.194521136
28109	4490273	KLHDC5	NM_020782.1	57542	NP_065833.1	ILMN_1727134	4490273	S	GAAGAGCAAAGGGTGCTGAAATGACTTGTACGGTTGGCTGGTGCTTTCTC	"\Homo sapiens kelch domain containing 5 (KLHDC5), mRNA.\"""""	MGC131714; KIAA1340	ILMN_1727134	KLHDC5	"\Homo sapiens kelch domain containing 5 (KLHDC5), mRNA.\"""""	57542	 	KLHDC5	0.255804698	-0.015235768	2.702228948	0.008503931	0.008503931	-2.600907147	1.194001541
10392	1580402	SLC35B2	NM_178148.1	347734	NP_835361.1	ILMN_1789001	1580402	S	GTTACTCTTCCCACAAGTTCCCTTAAGTCTTGCCCTAGCTGTGCTCTGCC	"\Homo sapiens solute carrier family 35, member B2 (SLC35B2), mRNA.\"""""	UGTrel4; SLL; PAPST1	ILMN_1789001	SLC35B2	"\Homo sapiens solute carrier family 35, member B2 (SLC35B2), mRNA.\"""""	347734	 	SLC35B2	-0.255527619	-0.010837925	-2.738690542	0.007692783	0.007692783	-2.518273303	-1.193772247
40951	6510689	HABP4	NM_014282.1	22927	NP_055097.1	ILMN_2107991	6510689	S	TCCAGAGGCTCGAGAGCAGGCCATTTCCCAAGAAGATGAAGAATGGTGAC	"\Homo sapiens hyaluronan binding protein 4 (HABP4), mRNA.\"""""	SERBP1L; IHABP4; MGC825; Ki-1/57	ILMN_2107991	HABP4	"\Homo sapiens hyaluronan binding protein 4 (HABP4), mRNA.\"""""	22927	D	HABP4	-0.255453865	0.020266166	-3.210697329	0.001946615	0.001946615	-1.371340818	-1.19371122
47167	7650435	DCTPP1	NM_024096.1	79077	NP_077001.1	ILMN_1763129	7650435	S	AGGGGTGCCTCTGAGACCCATTCTCGTGTTTCCCTGTTGTACCTTTTGCC	"\Homo sapiens dCTP pyrophosphatase 1 (DCTPP1), mRNA.\"""""	RS21C6; CDA03; MGC5627	ILMN_1763129	DCTPP1	"\Homo sapiens dCTP pyrophosphatase 1 (DCTPP1), mRNA.\"""""	79077	D	DCTPP1	-0.255175128	0.033151131	-3.700705787	0.000406416	0.000406416	-0.04191263	-1.19348061
16840	2640441	SGK223	NM_001080826.1	157285	NP_001074295.1	ILMN_3240222	2640441	S	ACGTCCTGAGGACAGTTCTGTGAACTGAATGCAGCCTGGACACTGGCCTC	"\Homo sapiens homolog of rat pragma of Rnd2 (PRAGMIN), mRNA.\"""""	DKFZp761P0423	ILMN_3240222	PRAGMIN	"\Homo sapiens homolog of rat pragma of Rnd2 (PRAGMIN), mRNA.\"""""	157285	D	SGK223	0.254996013	-0.071973798	3.082624435	0.00286521	0.00286521	-1.696263135	1.193332445
13341	2100411	CDK2AP2	NM_005851.3	10263	NP_005842.1	ILMN_1690653	2100411	S	TCCCCTCCAGGAACCAAGGAGTGGCCCTCCAGGTGGCAGCACTAAGGACA	"\Homo sapiens cyclin-dependent kinase 2 associated protein 2 (CDK2AP2), mRNA.\"""""	p14; FLJ10636; DOC-1R	ILMN_1690653	CDK2AP2	"\Homo sapiens cyclin-dependent kinase 2 associated protein 2 (CDK2AP2), mRNA.\"""""	10263	 	CDK2AP2	-0.254794363	0.009107484	-2.698800951	0.008584071	0.008584071	-2.608630236	-1.193165661
31990	5090309	FAR1	NM_032228.4	84188	NP_115604.1	ILMN_2143250	5090309	S	GGCTGACTCCCAGCCCTGACTTGAAACCATTAGCGCTAACTTGCTCTGTT	"\Homo sapiens fatty acyl CoA reductase 1 (FAR1), mRNA.\"""""	FLJ33561; FAR1; DKFZp686P18247; FLJ22728; DKFZp686A0370	ILMN_2143250	FAR1	"\Homo sapiens fatty acyl CoA reductase 1 (FAR1), mRNA.\"""""	84188	 	FAR1	-0.253831371	-0.085617539	-2.032160871	0.045658769	0.045658769	-3.952611667	-1.192369494
7841	1230746	ZCCHC6	NM_024617.2	79670	NP_078893.2	ILMN_1779677	1230746	S	GACGGCGGCGAGATCAGGAAGATGCCCTGAACCAAAGATACCCTGAGAAC	"\Homo sapiens zinc finger, CCHC domain containing 6 (ZCCHC6), mRNA.\"""""	PAPD6; DKFZp686C11112; DKFZp686F119; DKFZp686I1269; DKFZp666B142	ILMN_1779677	ZCCHC6	"\Homo sapiens zinc finger, CCHC domain containing 6 (ZCCHC6), mRNA.\"""""	79670	 	ZCCHC6	-0.253319474	0.092224704	-2.433788227	0.017308711	0.017308711	-3.181260438	-1.191946493
34673	5570553	ProbeID: 5570553	XM_001725190.1	100132510	XP_001725242.1	ILMN_3280402	5570553	M	CCTGTCCATACTGCAGGAGGGCCCAAGAGATCCTCAGTCAATTGTCCACC	"\PREDICTED: Homo sapiens similar to hCG1979388 (LOC100132510), mRNA.\"""""		ILMN_3280402	LOC100132510	"\PREDICTED: Homo sapiens similar to hCG1979388 (LOC100132510), mRNA.\"""""	100132510	 	LOC100132510	-0.253197826	-0.033688516	-3.609946963	0.000548695	0.000548695	-0.297936781	-1.191845992
2052	270678	DNAL4	NM_005740.2	10126	NP_005731.1	ILMN_1801845	270678	S	CTGCCCGCGACTTCGCATCAGGGACCGCATGCTGATTTGTACTGCTCTCT	"\Homo sapiens dynein, axonemal, light chain 4 (DNAL4), mRNA.\"""""	PIG27	ILMN_1801845	DNAL4	"\Homo sapiens dynein, axonemal, light chain 4 (DNAL4), mRNA.\"""""	10126	 	DNAL4	0.252963792	0.000206345	3.698754244	0.000409067	0.000409067	-0.047462246	1.191652666
34258	5550408	TMED3	NM_007364.2	23423	NP_031390.1	ILMN_1719316	5550408	S	CAGCCATGCAAGCAGGACAGAATGGTGACTGGGTGCCCTTGGTGAGCTGT	"\Homo sapiens transmembrane emp24 protein transport domain containing 3 (TMED3), mRNA.\"""""	MGC133022; C15orf22; P24B	ILMN_1719316	TMED3	"\Homo sapiens transmembrane emp24 protein transport domain containing 3 (TMED3), mRNA.\"""""	23423	 	TMED3	0.252675997	-0.001449864	2.674676726	0.009167806	0.009167806	-2.662756719	1.191414975
8539	1340475	BRD2	NM_005104.2	6046	NP_005095.1	ILMN_1758918	1340475	S	GCCCTGGGGGTTTCAGTCATCTCCCCATTTGGTCCCCTGGACTGTCTTTG	"\Homo sapiens bromodomain containing 2 (BRD2), mRNA.\"""""	FLJ31942; RNF3; D6S113E; RING3; DKFZp686N0336; NAT; FSRG1; KIAA9001	ILMN_1758918	BRD2	"\Homo sapiens bromodomain containing 2 (BRD2), mRNA.\"""""	6046	 	BRD2	-0.252380764	0.001980996	-3.00609811	0.003592474	0.003592474	-1.885649731	-1.191171188
8024	1240725	SLFN5	NM_144975.3	162394	NP_659412.3	ILMN_1769550	1240725	S	GGTAAGACTGCCACAGTCCCCCAGGGAGGCACACTGTGTTTTACTGATTG	"\Homo sapiens schlafen family member 5 (SLFN5), mRNA.\"""""	MGC150612; MGC150611; MGC19764	ILMN_1769550	SLFN5	"\Homo sapiens schlafen family member 5 (SLFN5), mRNA.\"""""	162394	 	SLFN5	-0.252245613	0.071782822	-2.562658609	0.012380277	0.012380277	-2.908889997	-1.191059606
18084	2810112	RRAGC	NM_022157.2	64121	NP_071440.1	ILMN_1760121	2810112	S	ACGAAACGCCATCTAGTCTGAATCCCAGCGTCGGGGCTCTGTGCCAGCTT	"\Homo sapiens Ras-related GTP binding C (RRAGC), mRNA.\"""""	FLJ13311; GTR2; RAGC	ILMN_1760121	RRAGC	"\Homo sapiens Ras-related GTP binding C (RRAGC), mRNA.\"""""	64121	 	RRAGC	-0.251660604	-0.027395186	-4.050014838	0.000123059	0.000123059	0.981387275	-1.190576731
15105	2370102	RAD9A	NM_004584.2	5883	NP_004575.1	ILMN_1684183	2370102	S	AATTCTAAGAGCCTTGGACCCGAGTGTGTGGCTAGGGTTGCCCTGGCTGG	"\Homo sapiens RAD9 homolog A (S. pombe) (RAD9A), mRNA.\"""""	RAD9	ILMN_1684183	RAD9A	"\Homo sapiens RAD9 homolog A (S. pombe) (RAD9A), mRNA.\"""""	5883	 	RAD9A	-0.251603973	-0.008847138	-3.177260385	0.002155373	0.002155373	-1.457118095	-1.190529998
23735	3850722	TMEM185B	NR_000034.1	79134		ILMN_2231020	3850722	S	GGGTAAGAGACTTGCTTTCCAGGTTCGCACTTTCAGGTGTAGCTGGGGGC	"\Homo sapiens transmembrane protein 185B (pseudogene) (TMEM185B), non-coding RNA.\"""""	FLJ20979; FAM11B	ILMN_2231020	TMEM185B	"\Homo sapiens transmembrane protein 185B (pseudogene) (TMEM185B), non-coding RNA.\"""""	79134	D	TMEM185B	0.251297612	-0.004302179	3.660771722	0.000464049	0.000464049	-0.155086539	1.190277212
1503	150767	BANF1	NM_003860.2	8815	NP_003851.1	ILMN_2179837	150767	S	GCTTCGGATGCCTTCGAGAGTGGTGCGACGCCTTCTTGTGATGCTCTCTG	"\Homo sapiens barrier to autointegration factor 1 (BANF1), mRNA.\"""""	BCRP1; MGC111161; D14S1460; BAF	ILMN_2179837	BANF1	"\Homo sapiens barrier to autointegration factor 1 (BANF1), mRNA.\"""""	8815	D	BANF1	0.251106786	0.026247995	2.811646503	0.006278248	0.006278248	-2.350277541	1.190119784
46976	7610370	6-Sep	NM_145800.2	23157	NP_665799.1	ILMN_2399264	7610370	A	AAAACGAGGCCCACTGCGACTTTGTGAAGCTGCGGGAGATGCTGATTCGG	"\Homo sapiens septin 6 (SEPT6), transcript variant III, mRNA.\"""""	SEP2; RP5-876A24.2; MGC16619; SEPT2; MGC20339; KIAA0128	ILMN_2399264	6-Sep	"\Homo sapiens septin 6 (SEPT6), transcript variant III, mRNA.\"""""	23157	D	6-Sep	-0.25108951	0.057326375	-2.406420869	0.018558125	0.018558125	-3.237586247	-1.190105532
41302	6550603	HMGCR	NM_000859.1	3156	NP_000850.1	ILMN_1657395	6550603	S	CTTGGATGGACCCACGAACGCTCTTAGCTTTCTCAGGGGGTCAGCAGAGT	"\Homo sapiens 3-hydroxy-3-methylglutaryl-Coenzyme A reductase (HMGCR), mRNA.\"""""		ILMN_1657395	HMGCR	"\Homo sapiens 3-hydroxy-3-methylglutaryl-Coenzyme A reductase (HMGCR), mRNA.\"""""	3156	 	HMGCR	-0.250808914	-0.09577439	-2.691506738	0.008756893	0.008756893	-2.625037367	-1.189874086
802	70168	MED29	NM_017592.1	55588	NP_060062.1	ILMN_1728360	70168	S	ACTCGGAGGCTGAGAGGTGGGAGGATGCCTTGAGCTTGAGAGGTTGAAGC	"\Homo sapiens mediator complex subunit 29 (MED29), mRNA.\"""""	IXL; DKFZp434H247; MED29	ILMN_1728360	MED29	"\Homo sapiens mediator complex subunit 29 (MED29), mRNA.\"""""	55588	 	MED29	-0.250791836	0.037976105	-3.794717479	0.000296453	0.000296453	0.227696718	-1.189860001
5488	830619	DDIT3	NM_004083.4	1649	NP_004074.2	ILMN_1676984	830619	S	ACCAAGGGAGAACCAGGAAACGGAAACAGAGTGGTCATTCCCCAGCCCGG	"\Homo sapiens DNA-damage-inducible transcript 3 (DDIT3), mRNA.\"""""	MGC4154; CEBPZ; CHOP10; CHOP; GADD153	ILMN_1676984	DDIT3	"\Homo sapiens DNA-damage-inducible transcript 3 (DDIT3), mRNA.\"""""	1649	 	DDIT3	-0.250647573	-0.030295382	-4.76070122	9.11E-06	9.11E-06	3.225329527	-1.189741026
41775	6590228	CD6	NM_006725.2	923	NP_006716.2	ILMN_1746565	6590228	S	GGGCTCAGAAGCTGCACTAGGCCCCGAGTCCCCATGTGTCTCCTTGAATT	"\Homo sapiens CD6 molecule (CD6), mRNA.\"""""	TP120	ILMN_1746565	CD6	"\Homo sapiens CD6 molecule (CD6), mRNA.\"""""	923	 	CD6	-0.250574464	-0.019022985	-1.99514457	0.04963946	0.04963946	-4.017576026	-1.189680737
24807	4010551	DDB1	XM_943551.1	1642	XP_948644.1	ILMN_1695430	4010551	I	GTGAAGGCGTTTTGGTGGGAGCCAGAGGAAAGCAGATCAAGTGAAGAGTG	"\PREDICTED: Homo sapiens damage-specific DNA binding protein 1, 127kDa, transcript variant 4 (DDB1), mRNA.\"""""		ILMN_1695430	DDB1	"\PREDICTED: Homo sapiens damage-specific DNA binding protein 1, 127kDa, transcript variant 4 (DDB1), mRNA.\"""""	1642	D	DDB1	-0.250400149	0.015574679	-2.801248384	0.006464091	0.006464091	-2.374435841	-1.189537002
32086	5090739	NIPAL3	NM_020448.3	57185	NP_065181.1	ILMN_1684210	5090739	S	GGATACAGGACTCCATCAGGCTAGTGTTGGGGAACCAGCCCGGCAGCCTT	"\Homo sapiens NIPA-like domain containing 3 (NPAL3), mRNA.\"""""	RP3-462O23.3; DKFZp686E22155; DJ462O23.2	ILMN_1684210	NPAL3	"\Homo sapiens NIPA-like domain containing 3 (NPAL3), mRNA.\"""""	57185	 	NIPAL3	-0.249814647	0.009401804	-3.453117222	0.000912058	0.000912058	-0.730115638	-1.189054339
21375	3400468	RAP1A	NM_001010935.1	5906	NP_001010935.1	ILMN_1766176	3400468	I	GGTGATTACCCTGTGTATAAGAGTATGTGTCTCACTGCACCTTCAATGGC	"\Homo sapiens RAP1A, member of RAS oncogene family (RAP1A), transcript variant 1, mRNA.\"""""	RAP1; KREV-1; KREV1; SMGP21	ILMN_1766176	RAP1A	"\Homo sapiens RAP1A, member of RAS oncogene family (RAP1A), transcript variant 1, mRNA.\"""""	5906	D	RAP1A	-0.249614186	0.002640675	-2.913213632	0.00470438	0.00470438	-2.110605679	-1.188889133
12119	1980112	NAIF1	NM_197956.1	203245	NP_931045.1	ILMN_1714148	1980112	S	TAGCAGCTTGGGCACCTCCACTCTGTGCGGTCTGATGGCCCCAGCAAGGT	"\Homo sapiens chromosome 9 open reading frame 90 (C9orf90), mRNA.\"""""	KIAA1896; DKFZp762G199; RP11-379C10.2; bA379C10.2	ILMN_1714148	C9ORF90	"\Homo sapiens chromosome 9 open reading frame 90 (C9orf90), mRNA.\"""""	203245	D	NAIF1	0.249589711	0.026675911	3.705643849	0.000399783	0.000399783	-0.027861585	1.188868964
42937	6840348	BRI3BP	XM_941876.1	140707	XP_946969.1	ILMN_1693410	6840348	I	GGACCAGCCCTCTCTAGATTGCTGGAATTGTATGGATGTGTTGGGGTTGG	"\PREDICTED: Homo sapiens BRI3 binding protein (BRI3BP), mRNA.\"""""		ILMN_1693410	BRI3BP	"\PREDICTED: Homo sapiens BRI3 binding protein (BRI3BP), mRNA.\"""""	140707	D	BRI3BP	-0.249101217	-0.048991297	-2.633359887	0.010252043	0.010252043	-2.754541127	-1.188466483
40877	6510377	TNFRSF12A	NM_016639.1	51330	NP_057723.1	ILMN_1689004	6510377	S	CAGAAAGGGAGCCTCACGCTGGCTCACACAAAACAGCTGACACTGACTAA	"\Homo sapiens tumor necrosis factor receptor superfamily, member 12A (TNFRSF12A), mRNA.\"""""	CD266; TWEAKR; FN14	ILMN_1689004	TNFRSF12A	"\Homo sapiens tumor necrosis factor receptor superfamily, member 12A (TNFRSF12A), mRNA.\"""""	51330	 	TNFRSF12A	-0.249098839	0.032126011	-4.089686145	0.000107039	0.000107039	1.101205522	-1.188464524
4927	730709	ProbeID: 730709	XM_001126202.1	730525	XP_001126202.1	ILMN_1651610	730709	I	GCCCTGGATAAGGAACAGCTACAGTCGCTGTTAAATGTGCCTGAAAAGCA	"\PREDICTED: Homo sapiens hypothetical protein LOC730525 (LOC730525), mRNA.\"""""		ILMN_1651610	LOC730525	"\PREDICTED: Homo sapiens hypothetical protein LOC730525 (LOC730525), mRNA.\"""""	730525	 		-0.249042364	0.006669114	-3.674776098	0.000443005	0.000443005	-0.11549074	-1.188418002
13143	2070376	RFNG	XM_001132711.1	5986	XP_001132711.1	ILMN_1802603	2070376	I	TCTCCGCTCTGACTTGTGGCTCAGGACTACTTTCTGGGTCGTGCTCCTGC	"\PREDICTED: Homo sapiens radical fringe homolog (Drosophila) (RFNG), mRNA.\"""""		ILMN_1802603	RFNG	"\PREDICTED: Homo sapiens radical fringe homolog (Drosophila) (RFNG), mRNA.\"""""	5986	D	RFNG	0.248263102	-0.01563362	2.025959282	0.046305909	0.046305909	-3.963569514	1.187776259
18056	2810010	CCL3L3	NM_001001437.3	414062	NP_001001437.2	ILMN_2105573	2810010	S	CATGCGTGTGACCTCCACAGCTACCTCTTCTATGGACTGGTTATTGCCAA	"\Homo sapiens chemokine (C-C motif) ligand 3-like 3 (CCL3L3), mRNA.\"""""	SCYA3L1; LD78BETA; 464.2; SCYA3L; D17S1718; LD78; MGC12815	ILMN_2105573	CCL3L3	"\Homo sapiens chemokine (C-C motif) ligand 3-like 3 (CCL3L3), mRNA.\"""""	414062	D	CCL3L1/CCL3L3	0.248107223	0.017026379	3.443993331	0.00093903	0.00093903	-0.75484887	1.18764793
20025	3180324	EBLN2	NM_018029.3	55096	NP_060499.3	ILMN_2186877	3180324	S	GCAACAGCGGCAAACTACTGGGCCAAGATGAGCAACCCCACATTTTTGGG	"\Homo sapiens hypothetical protein FLJ10213 (FLJ10213), mRNA.\"""""		ILMN_2186877	FLJ10213	"\Homo sapiens hypothetical protein FLJ10213 (FLJ10213), mRNA.\"""""	55096	 	EBLN2	-0.247840122	-0.018028337	-2.34402551	0.021712133	0.021712133	-3.363988351	-1.187428069
19193	3120079	SDF2L1	NM_022044.2	23753	NP_071327.2	ILMN_1749213	3120079	S	GCAGGGCCACTCTTGGCAGAGACTTTGGGTTTGTAGGGGTCCTCAAGTGC	"\Homo sapiens stromal cell-derived factor 2-like 1 (SDF2L1), mRNA.\"""""		ILMN_1749213	SDF2L1	"\Homo sapiens stromal cell-derived factor 2-like 1 (SDF2L1), mRNA.\"""""	23753	 	SDF2L1	-0.24769049	0.057213583	-2.005557829	0.048490676	0.048490676	-3.999407847	-1.187304919
37666	6110035	DDX42	NM_203499.1	11325	NP_987095.1	ILMN_1695983	6110035	A	GGTTTGCATCCAGCCCTGAGACATGTAGGAAACACCTTTCAGACCCAGGC	"\Homo sapiens DEAD (Asp-Glu-Ala-Asp) box polypeptide 42 (DDX42), transcript variant 2, mRNA.\"""""	RHELP; FLJ43179; RNAHP; SF3b125	ILMN_1695983	DDX42	"\Homo sapiens DEAD (Asp-Glu-Ala-Asp) box polypeptide 42 (DDX42), transcript variant 2, mRNA.\"""""	11325	D	DDX42	-0.247671029	0.010609536	-3.085096624	0.002844178	0.002844178	-1.69008492	-1.187288903
34159	5550037	CNN2	NM_201277.1	1265	NP_958434.1	ILMN_1770290	5550037	A	CTTATACTGCTCCATCTTCCCCGGCCACATGCCCCGCCAAGTACTGCACA	"\Homo sapiens calponin 2 (CNN2), transcript variant 2, mRNA.\"""""		ILMN_1770290	CNN2	"\Homo sapiens calponin 2 (CNN2), transcript variant 2, mRNA.\"""""	1265	D	CNN2	-0.247380264	-0.010303648	-2.187505014	0.03180429	0.03180429	-3.668529036	-1.187049638
9437	1450377	BLOC1S1	NM_001487.1	2647	NP_001478.1	ILMN_2157510	1450377	S	TTCAACCAGGCACTCAAGGAAATTGGGGATGTGGAGAACTGGGCTCGGAG	"\Homo sapiens biogenesis of lysosome-related organelles complex-1, subunit 1 (BLOC1S1), mRNA.\"""""	GCN5L1; MGC87455; BLOS1	ILMN_2157510	BLOC1S1	"\Homo sapiens biogenesis of lysosome-related organelles complex-1, subunit 1 (BLOC1S1), mRNA.\"""""	2647	 	BLOC1S1	0.247206077	-0.028559334	1.997239019	0.049406549	0.049406549	-4.013928569	1.186906326
30880	4880360	FBL	NM_001436.2	2091	NP_001427.2	ILMN_1719205	4880360	S	CGTGGTCGTGGGAGTGTACAGGCCACCCCCCAAGGTGAAGAACTGAAGTT	"\Homo sapiens fibrillarin (FBL), mRNA.\"""""	RNU3IP1; FLRN; FIB	ILMN_1719205	FBL	"\Homo sapiens fibrillarin (FBL), mRNA.\"""""	2091	 	FBL	-0.247024325	-0.032795845	-2.070395013	0.041838263	0.041838263	-3.884399766	-1.186756807
43279	6900215	GTF2H5	NM_207118.1	404672	NP_997001.1	ILMN_1739497	6900215	S	CTGCCATGAAGCAGTTTCTGCTGTACTTGGATGAGTCCAATGCCCTGGGG	"\Homo sapiens general transcription factor IIH, polypeptide 5 (GTF2H5), mRNA.\"""""	C6orf175; TTD; TGF2H5; TTDA; TFB5; TTD-A; bA120J8.2	ILMN_1739497	GTF2H5	"\Homo sapiens general transcription factor IIH, polypeptide 5 (GTF2H5), mRNA.\"""""	404672	 	GTF2H5	0.246531633	0.038046415	2.159071972	0.034024488	0.034024488	-3.721894506	1.186351589
42445	6660600	COQ9	NM_020312.1	57017	NP_064708.1	ILMN_1756898	6660600	S	CAAGCCACAGAAACCCAGCATGTCCCTGTCACAATCTCATGGGCACCTTG	"\Homo sapiens coenzyme Q9 homolog (S. cerevisiae) (COQ9), mRNA.\"""""	C16orf49; DKFZP434K046	ILMN_1756898	COQ9	"\Homo sapiens coenzyme Q9 homolog (S. cerevisiae) (COQ9), mRNA.\"""""	57017	 	COQ9	0.246248291	-0.022239171	2.851595306	0.005608971	0.005608971	-2.256805857	1.186118616
28914	4610066	TMEM194A	NM_015257.2	23306	NP_056072.2	ILMN_3228822	4610066	A	CAGGGATGGCTCTTTGCCATGGGTCTTATTTTCACCCTCTTTTCTGTAAG	"\Homo sapiens transmembrane protein 194A (TMEM194A), transcript variant 2, mRNA.\"""""		ILMN_3228822	TMEM194A	"\Homo sapiens transmembrane protein 194A (TMEM194A), transcript variant 2, mRNA.\"""""	23306	D	TMEM194A	-0.246241757	-0.037393405	-3.837819382	0.00025614	0.00025614	0.352768029	-1.186113243
22049	3460132	PAQR4	NM_152341.2	124222	NP_689554.2	ILMN_1660793	3460132	S	CTTCCATCTGGCTGCACTCCAAGGCCCCCTCTGTCCTTTTCAGAACACAT	"\Homo sapiens progestin and adipoQ receptor family member IV (PAQR4), mRNA.\"""""	FLJ30002	ILMN_1660793	PAQR4	"\Homo sapiens progestin and adipoQ receptor family member IV (PAQR4), mRNA.\"""""	124222	 	PAQR4	-0.24585444	0.011721262	-3.835224804	0.000258411	0.000258411	0.345213578	-1.185794853
2035	270605	STRA13	NM_144998.2	201254	NP_659435.2	ILMN_1769634	270605	S	ACCCGACATCAAAGCTGGCGTGTGACCTTTCCAGCCATGCGATATTCCCC	"\Homo sapiens stimulated by retinoic acid 13 homolog (mouse) (STRA13), mRNA.\"""""	E3; MGC14480	ILMN_1769634	STRA13	"\Homo sapiens stimulated by retinoic acid 13 homolog (mouse) (STRA13), mRNA.\"""""	201254	 	STRA13	-0.245814294	0.018459536	-3.098517139	0.002732492	0.002732492	-1.656480822	-1.185761857
23153	3800678	NUP88	NM_002532.3	4927	NP_002523.2	ILMN_1734826	3800678	S	ACCCACCATTATTCTCAGTGCCTACCAGCGAAAGTGCATTCAGTCCATCC	"\Homo sapiens nucleoporin 88kDa (NUP88), mRNA.\"""""	MGC8530	ILMN_1734826	NUP88	"\Homo sapiens nucleoporin 88kDa (NUP88), mRNA.\"""""	4927	 	NUP88	-0.245754459	0.03022528	-2.169865991	0.033166203	0.033166203	-3.70170703	-1.185712679
22044	3460114	ProbeID: 3460114				ILMN_1903077	3460114	S	GGCTCAAGGGGAAACCTATGTAGTATGTAACACAGGACGCTCACAGGAGG	"\DKFZp686M05188_r1 686 (synonym: hlcc3) Homo sapiens cDNA clone DKFZp686M05188 5, mRNA sequence\"""""		ILMN_1903077		"\DKFZp686M05188_r1 686 (synonym: hlcc3) Homo sapiens cDNA clone DKFZp686M05188 5, mRNA sequence\"""""	-999	 		-0.245754198	0.012845293	-2.612071762	0.010854999	0.010854999	-2.80137748	-1.185712464
10995	1710639	RBM4B	NM_031492.2	83759	NP_113680.1	ILMN_1743104	1710639	S	CCCTAGGAGTTGAATCCTTCTCCCTGCCTACCTGCAGCATCTCCTTTCCC	"\Homo sapiens RNA binding motif protein 4B (RBM4B), mRNA.\"""""	RBM30; ZCRB3B; ZCCHC15; RBM4L; MGC10871	ILMN_1743104	RBM4B	"\Homo sapiens RNA binding motif protein 4B (RBM4B), mRNA.\"""""	83759	 	RBM4B	0.245574937	-0.004642344	3.094171722	0.0027682	0.0027682	-1.66737348	1.185565144
21552	3420450	KIAA0240	NM_015349.1	23506	NP_056164.1	ILMN_1696127	3420450	S	AGGGAGGCCTTACAGACTGACTTTACTTAAAGAGGACGCGTCACTCGCTG	"\Homo sapiens KIAA0240 (KIAA0240), mRNA.\"""""	DKFZp686P0250	ILMN_1696127	KIAA0240	"\Homo sapiens KIAA0240 (KIAA0240), mRNA.\"""""	23506	 	KIAA0240	0.245525108	-0.067333182	2.594758477	0.011368881	0.011368881	-2.839239306	1.185524196
32308	5220152	TMEM55B	NM_144568.1	90809	NP_653169.1	ILMN_1770742	5220152	S	AAACTGGGCCCTGAAGACGGTTCCAGCCTTGTCCTTCCTGTGTGCTCCCT	"\Homo sapiens transmembrane protein 55B (TMEM55B), mRNA.\"""""	DKFZp434M0519; MGC26684; C14orf9	ILMN_1770742	TMEM55B	"\Homo sapiens transmembrane protein 55B (TMEM55B), mRNA.\"""""	90809	 	TMEM55B	-0.245391136	0.070216477	-3.115474754	0.002597212	0.002597212	-1.61386339	-1.185414111
13348	2100437	GMEB2	NM_012384.2	26205	NP_036516.1	ILMN_1683204	2100437	S	TGGATTTTGCAGAGGGTGAGAACTTCTCTGTGCCTGCTCAGAGGCGCCCT	"\Homo sapiens glucocorticoid modulatory element binding protein 2 (GMEB2), mRNA.\"""""	P79PIF; KIAA1269; PIF79	ILMN_1683204	GMEB2	"\Homo sapiens glucocorticoid modulatory element binding protein 2 (GMEB2), mRNA.\"""""	26205	 	GMEB2	0.245342957	-0.015201717	2.40422216	0.018661914	0.018661914	-3.242088189	1.185374525
6842	1050762	TNFRSF10A	NM_003844.2	8797	NP_003835.2	ILMN_1721316	1050762	S	GGCACAGGCTCTGCCGTGTCCTTGGAGTGAAAGACTCTTTTTACCAGAGG	"\Homo sapiens tumor necrosis factor receptor superfamily, member 10a (TNFRSF10A), mRNA.\"""""	TRAILR1; MGC9365; APO2; DR4; CD261; TRAILR-1	ILMN_1721316	TNFRSF10A	"\Homo sapiens tumor necrosis factor receptor superfamily, member 10a (TNFRSF10A), mRNA.\"""""	8797	 	TNFRSF10A	-0.244996045	-0.011175724	-3.292702259	0.001512016	0.001512016	-1.158190636	-1.185089522
16615	2630224	LOC93622	XR_017952.1	93622		ILMN_1797181	2630224	S	CAAGCTGGCCATGGGGGTCCCAAACAGTCATTCCAGGCTTAGATGATGAC	"\PREDICTED: Homo sapiens hypothetical protein BC006130 (LOC93622), misc RNA.\"""""		ILMN_1797181	LOC93622	"\PREDICTED: Homo sapiens hypothetical protein BC006130 (LOC93622), misc RNA.\"""""	93622	 	LOC93622	-0.244200189	0.017982305	-3.050630015	0.003150784	0.003150784	-1.775882165	-1.184435954
15965	2490719	STK17B	NM_004226.2	9262	NP_004217.1	ILMN_1798543	2490719	S	GACCAACAGCAGAGATATGCCTTTCTCATTCTTGGCTACAGCAGTGGGAC	"\Homo sapiens serine/threonine kinase 17b (STK17B), mRNA.\"""""	DRAK2	ILMN_1798543	STK17B	"\Homo sapiens serine/threonine kinase 17b (STK17B), mRNA.\"""""	9262	D	STK17B	-0.243685043	-0.038046577	-2.529486269	0.013510205	0.013510205	-2.980115894	-1.1840131
19039	3060239	ProbeID: 3060239				ILMN_1816713	3060239	S	TCCAAGTTGGTGATGGGTAGTGCGGGGAGTTGAGTCAGATAAACTACCAG	"\BX393727 Homo sapiens NEUROBLASTOMA COT 25-NORMALIZED Homo sapiens cDNA clone CS0DC001YP02 5-PRIME, mRNA sequence\"""""		ILMN_1816713		"\BX393727 Homo sapiens NEUROBLASTOMA COT 25-NORMALIZED Homo sapiens cDNA clone CS0DC001YP02 5-PRIME, mRNA sequence\"""""	-999	 		0.243601446	0.005275622	2.35682631	0.02102874	0.02102874	-3.338285915	1.183944494
15539	2470386	DEXI	NM_014015.3	28955	NP_054734.2	ILMN_1738866	2470386	S	CGCTCCTTCATTTCAGGTTACTCGTTCTTCAGCAAGTTGGCAAAACAGAC	"\Homo sapiens Dexi homolog (mouse) (DEXI), mRNA.\"""""	MYLE	ILMN_1738866	DEXI	"\Homo sapiens Dexi homolog (mouse) (DEXI), mRNA.\"""""	28955	 	DEXI	-0.243036098	0.086794661	-2.227657836	0.028885114	0.028885114	-3.592134677	-1.183480633
7125	1090400	ATXN2	NM_002973.2	6311	NP_002964.2	ILMN_1743829	1090400	S	GTTTCAGAGTCCCGCAGGTACCCCAGCTCTGCTTGCCGAAACTGGAAGTT	"\Homo sapiens ataxin 2 (ATXN2), mRNA.\"""""	FLJ46772; ATX2; TNRC13; SCA2	ILMN_1743829	ATXN2	"\Homo sapiens ataxin 2 (ATXN2), mRNA.\"""""	6311	 	ATXN2	-0.242824711	-0.027669778	-2.048390776	0.04400184	0.04400184	-3.923793959	-1.18330724
38803	6270195	ARL5A	NM_001037174.1	26225	NP_001032251.1	ILMN_1688526	6270195	A	CTCTGTGTTCTCTGTATTGTACTAACCAACCTCCCAAATCGCTGAGCTGC	"\Homo sapiens ADP-ribosylation factor-like 5A (ARL5A), transcript variant 3, mRNA.\"""""	ARFLP5; ARL5	ILMN_1688526	ARL5A	"\Homo sapiens ADP-ribosylation factor-like 5A (ARL5A), transcript variant 3, mRNA.\"""""	26225	D	ARL5A	-0.242785444	-0.072154404	-2.148470955	0.034886211	0.034886211	-3.741635491	-1.183275033
34438	5560370	MRI1	NM_001031727.2	84245	NP_001026897.1	ILMN_1732089	5560370	I	CCTTCTTAAATTCTGTACCAGAGGTGAGTGCCACACCCTAACCTAGTCTG	"\Homo sapiens methylthioribose-1-phosphate isomerase homolog (S. cerevisiae) (MRI1), transcript variant 1, mRNA.\"""""		ILMN_1732089	MRI1	"\Homo sapiens methylthioribose-1-phosphate isomerase homolog (S. cerevisiae) (MRI1), transcript variant 1, mRNA.\"""""	84245	D	MRI1	-0.242706068	-0.040103396	-2.105921333	0.038538922	0.038538922	-3.820014227	-1.183209932
1313	150019	SLAIN1	NM_001040153.2	122060	NP_001035243.1	ILMN_1746784	150019	S	CGGCATCATGAGCTCATTGCACTTAATACCTGCAATGTTTGCTACTGTAC	"\Homo sapiens SLAIN motif family, member 1 (SLAIN1), transcript variant 1, mRNA.\"""""	C13orf32; MGC131899; FLJ30046	ILMN_1746784	SLAIN1	"\Homo sapiens SLAIN motif family, member 1 (SLAIN1), transcript variant 1, mRNA.\"""""	122060	D	SLAIN1	-0.242523224	0.039305995	-3.184732423	0.002106982	0.002106982	-1.438007282	-1.183059984
3553	540139	NFKBIE	NM_004556.2	4794	NP_004547.2	ILMN_1717313	540139	S	GAAGAGCATGGGGCAATAAACCAGCACAGTCTCTGACCACTTGGAGCGTC	"\Homo sapiens nuclear factor of kappa light polypeptide gene enhancer in B-cells inhibitor, epsilon (NFKBIE), mRNA.\"""""	IKBE	ILMN_1717313	NFKBIE	"\Homo sapiens nuclear factor of kappa light polypeptide gene enhancer in B-cells inhibitor, epsilon (NFKBIE), mRNA.\"""""	4794	 	NFKBIE	-0.241797164	0.014680553	-4.295046945	5.14E-05	5.14E-05	1.732370343	-1.18246474
31926	5090040	ING1	NM_198219.1	3621	NP_937862.1	ILMN_1662243	5090040	A	GCTTGGGTACACTTCTCTTAAGTGGTCTAGTCAAGGAACCTCAAGTCATG	"\Homo sapiens inhibitor of growth family, member 1 (ING1), transcript variant 1, mRNA.\"""""	p33ING1; p33; p47ING1a; p33ING1b; p47; p24ING1c	ILMN_1662243	ING1	"\Homo sapiens inhibitor of growth family, member 1 (ING1), transcript variant 1, mRNA.\"""""	3621	D	ING1	-0.241699028	8.47E-05	-3.520290125	0.00073488	0.00073488	-0.546622483	-1.182384308
8358	1300491	POLE3	NM_017443.3	54107	NP_059139.2	ILMN_1785198	1300491	S	CTGTTGGCCTTTCTTAGCCTTTTTCTGTTTCCATTCAGTGCTCCAAGCGC	"\Homo sapiens polymerase (DNA directed), epsilon 3 (p17 subunit) (POLE3), mRNA.\"""""	YBL1; p17; CHRAC17; CHARAC17	ILMN_1785198	POLE3	"\Homo sapiens polymerase (DNA directed), epsilon 3 (p17 subunit) (POLE3), mRNA.\"""""	54107	 	POLE3	-0.241623261	0.056650297	-2.706307196	0.008409478	0.008409478	-2.591708782	-1.182322214
8949	1410706	IKBIP	NM_201612.1	121457	NP_963906.1	ILMN_2324994	1410706	A	CTGGTGAAGAAGCTGCCCTGGGCTTGTCGTCCTAGGGTCTCCAGACATGT	"\Homo sapiens IKBKB interacting protein (IKBIP), transcript variant 2, mRNA.\"""""	FLJ31051	ILMN_2324994	IKBIP	"\Homo sapiens IKBKB interacting protein (IKBIP), transcript variant 2, mRNA.\"""""	121457	D	IKBIP	-0.241616374	0.054193102	-3.843138309	0.000251545	0.000251545	0.368264983	-1.18231657
35069	5690632	ProbeID: 5690632				ILMN_1834842	5690632	S	CTACCAGTTTCCTGGGCATGTGCCTTGGTGTCACCGAACAGCCAGATGAG	"\BX093900 Soares placenta Nb2HP Homo sapiens cDNA clone IMAGp998M23189, mRNA sequence\"""""		ILMN_1834842		"\BX093900 Soares placenta Nb2HP Homo sapiens cDNA clone IMAGp998M23189, mRNA sequence\"""""	-999	 		-0.24156813	-0.018310072	-2.497792822	0.014675714	0.014675714	-3.047447403	-1.182277033
10750	1690379	BECN1	NM_003766.2	8678	NP_003757.1	ILMN_1744822	1690379	S	GGATGTGGAGAAAGGCAAGATTGAAGACACAGGAGGCAGTGGCGGCTCCT	"\Homo sapiens beclin 1, autophagy related (BECN1), mRNA.\"""""	ATG6; VPS30; beclin1	ILMN_1744822	BECN1	"\Homo sapiens beclin 1, autophagy related (BECN1), mRNA.\"""""	8678	 	BECN1	0.241498192	0.041073027	3.424403264	0.000999509	0.000999509	-0.807798926	1.182219721
27947	4480288	AEN	NM_022767.2	64782	NP_073604.2	ILMN_1814282	4480288	S	TCAATTGAGCAGTAGCTTTGATCCCTTGGTCTGGGGGTCGAAGGAAGATG	"\Homo sapiens interferon stimulated exonuclease gene 20kDa-like 1 (ISG20L1), mRNA.\"""""	FLJ12484; FLJ12562; pp12744; AEN	ILMN_1814282	ISG20L1	"\Homo sapiens interferon stimulated exonuclease gene 20kDa-like 1 (ISG20L1), mRNA.\"""""	64782	D	AEN	-0.241113483	0.035442768	-2.711452553	0.008291677	0.008291677	-2.580087644	-1.181904512
15016	2360491	NARF	NM_001038618.1	26502	NP_001033707.1	ILMN_2334693	2360491	A	ATCAACTCCCCCAAGGCCCGAGAGGTGCTGCATACCACGTACCAGAGCCA	"\Homo sapiens nuclear prelamin A recognition factor (NARF), transcript variant 3, mRNA.\"""""	FLJ10067; DKFZp434G0420; IOP2	ILMN_2334693	NARF	"\Homo sapiens nuclear prelamin A recognition factor (NARF), transcript variant 3, mRNA.\"""""	26502	 	NARF	-0.240949151	0.07384287	-2.249353651	0.027407859	0.027407859	-3.550356358	-1.181769894
27862	4390703	PTPN1	NM_002827.2	5770	NP_002818.1	ILMN_1681591	4390703	S	ACCCTGCAGAGCTATGGTGAGGTGTGGATAAGGCTTAGGTGCCAGGCTGT	"\Homo sapiens protein tyrosine phosphatase, non-receptor type 1 (PTPN1), mRNA.\"""""	PTP1B	ILMN_1681591	PTPN1	"\Homo sapiens protein tyrosine phosphatase, non-receptor type 1 (PTPN1), mRNA.\"""""	5770	 	PTPN1	-0.240866853	0.055703799	-2.200737883	0.03081493	0.03081493	-3.643485483	-1.181702482
299	20441	ProbeID: 20441				ILMN_1894821	20441	S	GCCTCTGTAGATGAACAATTGAGCCACACCCTGAAGTTTTCTCACCTCCC	"\Homo sapiens cDNA FLJ20182 fis, clone COLF0190\"""""		ILMN_1894821		"\Homo sapiens cDNA FLJ20182 fis, clone COLF0190\"""""	-999	 		0.240492306	0.034267467	3.365486196	0.00120432	0.00120432	-0.965759334	1.181395733
45738	7330575	KLHL28	NM_017658.3	54813	NP_060128.2	ILMN_1693401	7330575	S	CCTTTATGTCGTCGGTGGTCACTCAGGGTCTTCCTATCTGAATACAGTGC	"\Homo sapiens kelch-like 28 (Drosophila) (KLHL28), mRNA.\"""""	FLJ20081; BTBD5	ILMN_1693401	KLHL28	"\Homo sapiens kelch-like 28 (Drosophila) (KLHL28), mRNA.\"""""	54813	D	KLHL28	-0.24042345	0.011266352	-3.012719254	0.003523354	0.003523354	-1.869407062	-1.18133935
42553	6760255	MNT	NM_020310.2	4335	NP_064706.1	ILMN_1792910	6760255	S	CCCAGAGGTGGCCCTTGTTTACAGTGAGGACTCGGCCACTGTGTCTCTGT	"\Homo sapiens MAX binding protein (MNT), mRNA.\"""""	MXD6; ROX; MAD6	ILMN_1792910	MNT	"\Homo sapiens MAX binding protein (MNT), mRNA.\"""""	4335	 	MNT	-0.240320894	-0.056264073	-2.170652692	0.033104394	0.033104394	-3.700232274	-1.181255375
21852	3450092	PELI1	NM_020651.2	57162	NP_065702.2	ILMN_1679268	3450092	S	TGTTTGGTTGGCAGATGAGCACCAATGACTGCAGCGTGGAGTGACGCACT	"\Homo sapiens pellino homolog 1 (Drosophila) (PELI1), mRNA.\"""""	DKFZp686C18116; MGC50990	ILMN_1679268	PELI1	"\Homo sapiens pellino homolog 1 (Drosophila) (PELI1), mRNA.\"""""	57162	 	PELI1	0.240309243	-0.064660511	2.042929789	0.044553485	0.044553485	-3.933513109	1.181245836
13010	2060612	MRPL27	NM_148571.1	51264	NP_683412.1	ILMN_1811327	2060612	A	TGTTGAGGCCATCGGACAGAGACTGGAGCCCAGGTGACAGGAGATGGTGA	"\Homo sapiens mitochondrial ribosomal protein L27 (MRPL27), nuclear gene encoding mitochondrial protein, transcript variant 2, mRNA.\"""""	MGC23716; L27mt	ILMN_1811327	MRPL27	"\Homo sapiens mitochondrial ribosomal protein L27 (MRPL27), nuclear gene encoding mitochondrial protein, transcript variant 2, mRNA.\"""""	51264	D	MRPL27	0.240296695	0.010302296	2.028804005	0.046008089	0.046008089	-3.958546741	1.181235561
5653	840482	RNF31	NM_017999.4	55072	NP_060469.4	ILMN_1758831	840482	S	ACCTTGTATGAGGTGGAAGAGCTGGAGACGGCCACTGAGCGCTACCTGCA	"\Homo sapiens ring finger protein 31 (RNF31), mRNA.\"""""	FLJ23501; MGC19975; FLJ10111; ZIBRA	ILMN_1758831	RNF31	"\Homo sapiens ring finger protein 31 (RNF31), mRNA.\"""""	55072	 	RNF31	-0.240143309	0.003446206	-2.658616852	0.009576205	0.009576205	-2.698571264	-1.18110998
1622	160437	BRI3BP	NM_080626.5	140707	NP_542193.3	ILMN_1797693	160437	A	CCGGGCGGGTCCACAGTTACCAGCACGCTGTCTCAGAAAACGAAAACGGA	"\Homo sapiens BRI3 binding protein (BRI3BP), mRNA.\"""""	HCCR-2; BNAS1; KG19	ILMN_1797693	BRI3BP	"\Homo sapiens BRI3 binding protein (BRI3BP), mRNA.\"""""	140707	D	BRI3BP	-0.24010622	-0.042024385	-2.217579736	0.029594794	0.029594794	-3.611422357	-1.181079617
4331	630369	ProbeID: 630369	XR_037873.1	100127993		ILMN_3262025	630369	M	AGTTCTTGCTGCGCAGCTTGGAGAAGGTGCAATACTCTCCAGCTCCACCG	"\PREDICTED: Homo sapiens misc_RNA (LOC100127993), miscRNA.\"""""		ILMN_3262025	LOC100127993	"\PREDICTED: Homo sapiens misc_RNA (LOC100127993), miscRNA.\"""""	100127993	 		-0.239877638	0.038466421	-2.124727535	0.03688547	0.03688547	-3.785541588	-1.1808925
44203	7040270	ZNF362	NM_152493.2	149076	NP_689706.2	ILMN_1686968	7040270	S	TTCTCTGCCCCCACCCCCGGCCCTTTGTTTGACTTGCGTCGTCTGATACT	"\Homo sapiens zinc finger protein 362 (ZNF362), mRNA.\"""""	RP11-415J8.1; MGC138318	ILMN_1686968	ZNF362	"\Homo sapiens zinc finger protein 362 (ZNF362), mRNA.\"""""	149076	 	ZNF362	0.239297553	-0.046261112	2.746769086	0.007522915	0.007522915	-2.499844453	1.180417777
30490	4850278	SNORA25	NR_003028.1	684959		ILMN_1682038	4850278	S	GAGGGCTTATGAGGCTGTGAAACCCAGAGCTCTTAACGCTGTGACCAAAG	"\Homo sapiens small nucleolar RNA, H/ACA box 25 (SNORA25), small nucleolar RNA.\"""""	ACA25	ILMN_1682038	SNORA25	"\Homo sapiens small nucleolar RNA, H/ACA box 25 (SNORA25), small nucleolar RNA.\"""""	684959	 	SNORA25	-0.239118025	0.02710048	-2.201228797	0.030778751	0.030778751	-3.642553892	-1.180270896
30310	4830328	CYB561D2	NM_007022.3	11068	NP_008953.1	ILMN_1738718	4830328	S	GACACCTCAGGCACTGGGACAGTTGGGCATTTGGAGGCCCGTGTGTGAAT	"\Homo sapiens cytochrome b-561 domain containing 2 (CYB561D2), mRNA.\"""""	TSP10; 101F6	ILMN_1738718	CYB561D2	"\Homo sapiens cytochrome b-561 domain containing 2 (CYB561D2), mRNA.\"""""	11068	 	CYB561D2	0.238817205	0.031797551	3.113386976	0.002613524	0.002613524	-1.619119757	1.18002482
27667	4290619	CREB5	NM_001011666.1	9586	NP_001011666.1	ILMN_1728677	4290619	I	GAGCTCTCATGTTCTGCACCTCAGGAGGGAATTCAGCCTCAGTGATGTCC	"\Homo sapiens cAMP responsive element binding protein 5 (CREB5), transcript variant 4, mRNA.\"""""	CRE-BPA	ILMN_1728677	CREB5	"\Homo sapiens cAMP responsive element binding protein 5 (CREB5), transcript variant 4, mRNA.\"""""	9586	D	CREB5	0.238493694	-0.03256765	2.077296099	0.041178907	0.041178907	-3.871968221	1.17976024
27159	4260142	DHX37	NM_032656.2	57647	NP_116045.2	ILMN_2192683	4260142	S	GGATTCTGCTCCTGGCTTTGCTTCTGCGGCTTCGGTGGAGACAGTTATGG	"\Homo sapiens DEAH (Asp-Glu-Ala-His) box polypeptide 37 (DHX37), mRNA.\"""""	MGC46245; KIAA1517; FLJ41974; MGC2695; DDX37; MGC4322	ILMN_2192683	DHX37	"\Homo sapiens DEAH (Asp-Glu-Ala-His) box polypeptide 37 (DHX37), mRNA.\"""""	57647	D	DHX37	0.237955693	0.02182118	2.892153604	0.004997194	0.004997194	-2.160848974	1.179320373
8092	1260201	SP2	NM_003110.4	6668	NP_003101.2	ILMN_1666482	1260201	S	CACCTCCCTGATGCCTGCTTTCAGTTGAGGGTTGGGGGCAATGATGAGCA	"\Homo sapiens Sp2 transcription factor (SP2), mRNA.\"""""		ILMN_1666482	SP2	"\Homo sapiens Sp2 transcription factor (SP2), mRNA.\"""""	6668	 	SP2	0.237509605	0.025345593	2.180967319	0.032303255	0.032303255	-3.680853332	1.178955779
10976	1710546	CHST12	NM_018641.3	55501	NP_061111.1	ILMN_1735058	1710546	S	ATTATGGCTGTTAAGGCCGGGCGGGTGACTCAGGCAGGTAATCCCAGAAC	"\Homo sapiens carbohydrate (chondroitin 4) sulfotransferase 12 (CHST12), mRNA.\"""""	C4S-2; C4ST2; C4ST-2	ILMN_1735058	CHST12	"\Homo sapiens carbohydrate (chondroitin 4) sulfotransferase 12 (CHST12), mRNA.\"""""	55501	 	CHST12	-0.237177364	-0.020658723	-2.028955116	0.045992315	0.045992315	-3.958279758	-1.178684305
24327	3940097	LIX1L	NM_153713.1	128077	NP_714924.1	ILMN_1708098	3940097	S	CTTCCAACTGCTAGGCATCCACCCACATAACTCCCCAGGCTTTCCACAGC	"\Homo sapiens Lix1 homolog (mouse)-like (LIX1L), mRNA.\"""""	DKFZp762F237; MGC46719	ILMN_1708098	LIX1L	"\Homo sapiens Lix1 homolog (mouse)-like (LIX1L), mRNA.\"""""	128077	 	LIX1L	-0.236831333	0.034182764	-3.56085922	0.000644225	0.000644225	-0.434622476	-1.178401632
15277	2450082	TSC22D2	NM_014779.2	9819	NP_055594.1	ILMN_2124187	2450082	S	CTGTCTAGCATGATCTGCATGACCTATAATCTTTGAACCACTTTCGTACC	"\Homo sapiens TSC22 domain family, member 2 (TSC22D2), mRNA.\"""""	KIAA0669; TILZ4a; TILZ4c; TILZ4b	ILMN_2124187	TSC22D2	"\Homo sapiens TSC22 domain family, member 2 (TSC22D2), mRNA.\"""""	9819	D	TSC22D2	-0.236783679	-0.032296726	-2.376413372	0.02002003	0.02002003	-3.298727442	-1.178362708
11969	1940228	FAM58A	NM_152274.2	92002	NP_689487.1	ILMN_1770623	1940228	S	GTGTGCAGCTGACCCAAGGCAGCCACATCTGCGTTTGTCCTTTGAGAGGA	"\Homo sapiens family with sequence similarity 58, member A (FAM58A), mRNA.\"""""	MGC29729	ILMN_1770623	FAM58A	"\Homo sapiens family with sequence similarity 58, member A (FAM58A), mRNA.\"""""	92002	 	FAM58A	-0.236738724	0.024191	-2.486901509	0.015096638	0.015096638	-3.070422474	-1.17832599
32283	5220068	C4orf14	NM_032313.2	84273	NP_115689.1	ILMN_1665066	5220068	S	GCATCTCCGAGGCTATACACCTGAAGGAACAGTTTTGACCGTCCGGCCCC	"\Homo sapiens chromosome 4 open reading frame 14 (C4orf14), mRNA.\"""""	mAtNOS1; hAtNOS1; MGC3232	ILMN_1665066	C4ORF14	"\Homo sapiens chromosome 4 open reading frame 14 (C4orf14), mRNA.\"""""	84273	 	C4orf14	-0.236698646	0.031595425	-2.809603945	0.006314362	0.006314362	-2.355028682	-1.178293257
19340	3120653	NSUN4	NM_199044.2	387338	NP_950245.2	ILMN_1716004	3120653	S	GTGCAGTCCACATGTGCATAAGGACCATGGGGAGCTTGTATTTGGGAATT	"\Homo sapiens NOP2/Sun domain family, member 4 (NSUN4), mRNA.\"""""	RP4-603I14.2; MGC22960	ILMN_1716004	NSUN4	"\Homo sapiens NOP2/Sun domain family, member 4 (NSUN4), mRNA.\"""""	387338	 	NSUN4	0.235720994	0.049004834	2.395500918	0.019078718	0.019078718	-3.259911046	1.177495049
1425	150437	ProbeID: 150437	XM_927705.1	644590	XP_932798.1	ILMN_1664233	150437	S	GCCCTGCTGCTGGCTGTGATCTACCTCAACATCCAGGTGGTGCTGGACCA	"\PREDICTED: Homo sapiens similar to EVIN1 (LOC644590), mRNA.\"""""		ILMN_1664233	LOC644590	"\PREDICTED: Homo sapiens similar to EVIN1 (LOC644590), mRNA.\"""""	644590	 		-0.235676958	-0.045152374	-2.444292857	0.016849483	0.016849483	-3.15949824	-1.177459108
40204	6400630	NAGPA	NM_016256.2	51172	NP_057340.2	ILMN_1675266	6400630	S	TGGGTTAAAGGGACGAGTCTGCCTTCCTGGCTGTGACACGGGACCCCTTT	"\Homo sapiens N-acetylglucosamine-1-phosphodiester alpha-N-acetylglucosaminidase (NAGPA), mRNA.\"""""	UCE; APAA	ILMN_1675266	NAGPA	"\Homo sapiens N-acetylglucosamine-1-phosphodiester alpha-N-acetylglucosaminidase (NAGPA), mRNA.\"""""	51172	 	NAGPA	0.235565597	-0.064263583	3.132786314	0.00246557	0.00246557	-1.570176789	1.177368225
3631	540484	ProbeID: 540484	XM_001726755.1	114130	XP_001726807.1	ILMN_3248324	540484	S	CATACAGCGGTCAGGTCCATCATACAGCGGTCAGGTCCATCATACGGCGG	"\PREDICTED: Homo sapiens hypothetical protein MGC16384 (MGC16384), mRNA.\"""""		ILMN_3248324	MGC16384	"\PREDICTED: Homo sapiens hypothetical protein MGC16384 (MGC16384), mRNA.\"""""	114130	 		-0.235244741	0.030285653	-2.575700887	0.011959923	0.011959923	-2.880676714	-1.177106407
13627	2140064	GTF3C2	NM_001521.2	2976	NP_001512.1	ILMN_1746457	2140064	S	CCACAGACACCCTACCGATAGAACAGTGGCTCAGATCTTACTTGCTCCTG	"\Homo sapiens general transcription factor IIIC, polypeptide 2, beta 110kDa (GTF3C2), transcript variant 1, mRNA.\"""""	KIAA0011; TFIIIC-BETA; TFIIIC110	ILMN_1746457	GTF3C2	"\Homo sapiens general transcription factor IIIC, polypeptide 2, beta 110kDa (GTF3C2), transcript variant 1, mRNA.\"""""	2976	D	GTF3C2	0.234221492	-0.048535514	2.827421962	0.006005647	0.006005647	-2.313490688	1.176271825
20236	3190433	STARD5	NM_181900.2	80765	NP_871629.1	ILMN_1784364	3190433	A	AGGCCCTGTTGCCTTTTAAGCATGTACCGCTCCCTCAGTCCTGTGCTGCA	"\Homo sapiens StAR-related lipid transfer (START) domain containing 5 (STARD5), mRNA.\"""""	MGC10327	ILMN_1784364	STARD5	"\Homo sapiens StAR-related lipid transfer (START) domain containing 5 (STARD5), mRNA.\"""""	80765	D	STARD5	-0.233881034	-0.054538684	-3.518808044	0.000738411	0.000738411	-0.550697399	-1.175994272
473	50414	C12orf43	NM_022895.1	64897	NP_075046.1	ILMN_1737818	50414	S	GGTGTCTCTGAGCCGACCAGATTATGGAAACTCAATTGTCAGAGGACCCA	"\Homo sapiens chromosome 12 open reading frame 43 (C12orf43), mRNA.\"""""	FLJ12448	ILMN_1737818	C12ORF43	"\Homo sapiens chromosome 12 open reading frame 43 (C12orf43), mRNA.\"""""	64897	D	C12orf43	0.233852548	0.017642183	2.958941324	0.004122332	0.004122332	-2.000538883	1.175971053
21278	3400088	CXXC1	NM_014593.2	30827	NP_055408.1	ILMN_1691276	3400088	S	TGGGGCTGCGGAGTCCACTCATCCTTGCCTCCTCTCCCTGGGTTTTGTTA	"\Homo sapiens CXXC finger 1 (PHD domain) (CXXC1), mRNA.\"""""	SPP1; HsT2645; 5830420C16Rik; hCGBP; CGBP; 2410002I16Rik; PHF18; PCCX1; CFP1	ILMN_1691276	CXXC1	"\Homo sapiens CXXC finger 1 (PHD domain) (CXXC1), mRNA.\"""""	30827	 	CXXC1	-0.233823248	0.042779731	-2.498728479	0.01464005	0.01464005	-3.045469748	-1.17594717
15307	2450192	HINFP	NM_015517.3	25988	NP_056332.2	ILMN_1667453	2450192	A	AGGCCCAAGGATGGCATGTGACTGGTCCCTGCAAGGGTCCTTTCTTTGTC	"\Homo sapiens histone H4 transcription factor (HINFP), transcript variant 1, mRNA.\"""""	ZNF743; HiNF-P; DKFZP434F162	ILMN_1667453	HINFP	"\Homo sapiens histone H4 transcription factor (HINFP), transcript variant 1, mRNA.\"""""	25988	D	HINFP	-0.233522832	0.004270688	-3.201082606	0.002004617	0.002004617	-1.396073718	-1.175702325
8429	1340020	TGIF2	NM_021809.5	60436	NP_068581.1	ILMN_1709044	1340020	S	GTGCACTGAGCAATGGAGGGTGGTGAGGGAGCCATGCTGCTGAATTCTGG	"\Homo sapiens TGFB-induced factor homeobox 2 (TGIF2), mRNA.\"""""		ILMN_1709044	TGIF2	"\Homo sapiens TGFB-induced factor homeobox 2 (TGIF2), mRNA.\"""""	60436	 	TGIF2	-0.233412753	-0.029024222	-2.658407327	0.009581641	0.009581641	-2.69903736	-1.175612621
22395	3520753	ACAA1	NM_001607.2	30	NP_001598.1	ILMN_1738921	3520753	S	AATGAGCTGAAGCGCCGTGGGAAGAGGGCATACGGAGTGGTGTCCATGTG	"\Homo sapiens acetyl-Coenzyme A acyltransferase 1 (peroxisomal 3-oxoacyl-Coenzyme A thiolase) (ACAA1), nuclear gene encoding mitochondrial protein, mRNA.\"""""	THIO; ACAA; PTHIO	ILMN_1738921	ACAA1	"\Homo sapiens acetyl-Coenzyme A acyltransferase 1 (peroxisomal 3-oxoacyl-Coenzyme A thiolase) (ACAA1), nuclear gene encoding mitochondrial protein, mRNA.\"""""	30	 	ACAA1	-0.232748496	-0.037982797	-2.710597474	0.008311149	0.008311149	-2.582020128	-1.175071461
27318	4260762	CHMP2A	NM_014453.2	27243	NP_055268.1	ILMN_1671893	4260762	A	CCTCAACTGGGGGCTCGCTTAGTGTGGCTGCTGGTGGGAAAAAAGCAGAG	"\Homo sapiens chromatin modifying protein 2A (CHMP2A), transcript variant 1, mRNA.\"""""	VPS2; VPS2A; CHMP2; BC-2; BC2	ILMN_1671893	CHMP2A	"\Homo sapiens chromatin modifying protein 2A (CHMP2A), transcript variant 1, mRNA.\"""""	27243	D	CHMP2A	0.232265509	0.079104319	2.159439463	0.033994951	0.033994951	-3.721208653	1.174678136
18724	2940403	FAM60A	NM_001135811.1	58516	NP_001129283.1	ILMN_3272603	2940403	M	TTGAGTTGGCTCTCCCACAGTCTTTGAGGTGAATTACAAAAGTCCAGCCA	"\Homo sapiens family with sequence similarity 60, member A (FAM60A), transcript variant 1, mRNA.\"""""		ILMN_3272603	FAM60A	"\Homo sapiens family with sequence similarity 60, member A (FAM60A), transcript variant 1, mRNA.\"""""	58516	D	FAM60A	-0.231176806	-0.049112458	-2.165357488	0.033522371	0.033522371	-3.710149719	-1.173792021
3617	540403	LRP5L	NM_182492.1	91355	NP_872298.1	ILMN_1718633	540403	S	GCACACGTGCAGCCTATATGGGAAAACCTTCCCTCTGTACCTGCCTCAAA	"\Homo sapiens low density lipoprotein receptor-related protein 5-like (LRP5L), mRNA.\"""""	DKFZp434O0213	ILMN_1718633	LRP5L	"\Homo sapiens low density lipoprotein receptor-related protein 5-like (LRP5L), mRNA.\"""""	91355	 	LRP5L	-0.230705718	0.039096087	-3.765846439	0.000326772	0.000326772	0.144430372	-1.173408801
38257	6200215	TTC13	NM_024525.2	79573	NP_078801.2	ILMN_1753064	6200215	A	GGAAGAAGGTTCCTGGGCCATCAGTATGTGTTGCAGAGCTCACAGCCAGG	"\Homo sapiens tetratricopeptide repeat domain 13 (TTC13), mRNA.\"""""	FLJ22584	ILMN_1753064	TTC13	"\Homo sapiens tetratricopeptide repeat domain 13 (TTC13), mRNA.\"""""	79573	D	TTC13	-0.230140891	0.026530074	-2.470991705	0.015731016	0.015731016	-3.103833395	-1.172949492
34841	5670458	PRR3	NM_025263.2	80742	NP_079539.2	ILMN_1750167	5670458	S	CTGGCCCTGAGGAAATGGGTCAGGAGTTGTATTGGCAAGAGGGAGGGGTG	"\Homo sapiens proline rich 3 (PRR3), transcript variant 1, mRNA.\"""""	MGC161733; CAT56; MGC161735	ILMN_1750167	PRR3	"\Homo sapiens proline rich 3 (PRR3), transcript variant 1, mRNA.\"""""	80742	D	PRR3	-0.230012102	-0.086245476	-2.687184773	0.008860783	0.008860783	-2.634741993	-1.172844787
21748	3440446	C9orf156	NM_016481.3	51531	NP_057565.3	ILMN_1700028	3440446	S	CATATGACTGGCCCTGTGGGGTCCTTGGTGTCTCTAGGGTCTTAAGGAGC	"\Homo sapiens chromosome 9 open reading frame 156 (C9orf156), mRNA.\"""""	NAP1; RP11-23B15.3; HSPC219	ILMN_1700028	C9ORF156	"\Homo sapiens chromosome 9 open reading frame 156 (C9orf156), mRNA.\"""""	51531	 	C9orf156	0.22997348	-0.000103873	3.397325086	0.001089181	0.001089181	-0.880638203	1.17281339
38279	6200315	DNASE2	NM_001375.2	1777	NP_001366.1	ILMN_1796245	6200315	S	CCCCTTCCTAGCTGTATGACCTTGATTGTGTGCCTTAACCGCTCTGTGAC	"\Homo sapiens deoxyribonuclease II, lysosomal (DNASE2), mRNA.\"""""	DNASE2A; DNL; DNL2	ILMN_1796245	DNASE2	"\Homo sapiens deoxyribonuclease II, lysosomal (DNASE2), mRNA.\"""""	1777	 	DNASE2	0.22957581	0.006751527	2.871571752	0.005299515	0.005299515	-2.209676281	1.172490156
16584	2630102	CCDC28B	NM_024296.2	79140	NP_077272.1	ILMN_1778478	2630102	S	TAGGCGTCCCACGCAGGCCCACACTGCCCCTCTCATTCTCTTCAAACTGT	"\Homo sapiens coiled-coil domain containing 28B (CCDC28B), mRNA.\"""""	RP4-622L5.5; MGC1203	ILMN_1778478	CCDC28B	"\Homo sapiens coiled-coil domain containing 28B (CCDC28B), mRNA.\"""""	79140	D	CCDC28B	-0.229493167	0.003464039	-3.133688642	0.002458883	0.002458883	-1.567894758	-1.172422993
28759	4590154	ZDHHC8	NM_013373.2	29801	NP_037505.1	ILMN_1789492	4590154	S	CAGGGACCTGAGAGTAAGCACATGACAGCGTCTGCTTGCGTTGTGTCTGT	"\Homo sapiens zinc finger, DHHC-type containing 8 (ZDHHC8), mRNA.\"""""	ZNF378; ZDHHCL1	ILMN_1789492	ZDHHC8	"\Homo sapiens zinc finger, DHHC-type containing 8 (ZDHHC8), mRNA.\"""""	29801	 	ZDHHC8	-0.229382645	0.033748757	-2.083201433	0.040621836	0.040621836	-3.861301461	-1.172333179
28422	4560154	ATG14	NM_014924.3	22863	NP_055739.2	ILMN_1678808	4560154	S	GTGGACGGGACTCATGTAAGGACTCAATTTGGGGAAGAGCATTCAGTGGC	"\Homo sapiens KIAA0831 (KIAA0831), mRNA.\"""""	MGC126291; MGC126292	ILMN_1678808	KIAA0831	"\Homo sapiens KIAA0831 (KIAA0831), mRNA.\"""""	22863	 	ATG14	0.228983431	-0.030282415	2.557431412	0.012552464	0.012552464	-2.920164423	1.172008824
40084	6400114	C17orf59	NM_017622.1	54785	NP_060092.1	ILMN_2225746	6400114	S	AAACACCCCGCAGGCAAAGATGCACCCCTGCTGATGGAGAGCCTTCTGCT	"\Homo sapiens chromosome 17 open reading frame 59 (C17orf59), mRNA.\"""""	FLJ20014; PRO2472	ILMN_2225746	C17ORF59	"\Homo sapiens chromosome 17 open reading frame 59 (C17orf59), mRNA.\"""""	54785	 	C17orf59	-0.228607883	0.022231958	-2.747500918	0.007507698	0.007507698	-2.498172845	-1.171703778
20402	3290291	SLBP	NM_006527.2	7884	NP_006518.1	ILMN_1753353	3290291	S	CTGGCCAGGCACCAAGCATGTGTGTGCACTTGTACCTGGTGGTTTCTCTG	"\Homo sapiens stem-loop binding protein (SLBP), mRNA.\"""""	HBP	ILMN_1753353	SLBP	"\Homo sapiens stem-loop binding protein (SLBP), mRNA.\"""""	7884	D	SLBP	-0.228587319	0.005048004	-2.331855675	0.022380048	0.022380048	-3.38831335	-1.171687076
10714	1690184	RNF19A	NM_183419.1	25897	NP_904355.1	ILMN_1812327	1690184	I	AGATGGGCCTACTCGCCCGCCACCCTGCGCTGCCGCCGCTCTGAGGAGTT	"\Homo sapiens ring finger protein 19A (RNF19A), transcript variant 1, mRNA.\"""""	DKFZp566B1346; DORFIN	ILMN_1812327	RNF19A	"\Homo sapiens ring finger protein 19A (RNF19A), transcript variant 1, mRNA.\"""""	25897	D	RNF19A	-0.228433783	0.025085577	-2.640293096	0.010062334	0.010062334	-2.739220323	-1.171562389
21989	3450707	TCF20	NM_181492.1	6942	NP_852469.1	ILMN_2368068	3450707	A	GAGGGACTGTCGCTGTGATCAGAGTGGGTTAAGCTGACCAGGAACACCCA	"\Homo sapiens transcription factor 20 (AR1) (TCF20), transcript variant 2, mRNA.\"""""	AR1; KIAA0292; SPBP	ILMN_2368068	TCF20	"\Homo sapiens transcription factor 20 (AR1) (TCF20), transcript variant 2, mRNA.\"""""	6942	D	TCF20	-0.228253003	-0.005711847	-3.506219077	0.000769054	0.000769054	-0.585262454	-1.171415593
20954	3370242	SGK223	XM_291277.4	157285	XP_291277.2	ILMN_1757872	3370242	A	TCCCTGCCTAACCCTTTCCTGTCTCGCCTTGGAAGCACCCATGTCTCCCT	"\PREDICTED: Homo sapiens hypothetical protein DKFZp761P0423 (DKFZp761P0423), mRNA.\"""""		ILMN_1757872	DKFZP761P0423	"\PREDICTED: Homo sapiens hypothetical protein DKFZp761P0423 (DKFZp761P0423), mRNA.\"""""	157285	D	SGK223	0.228044537	-0.021500214	3.095273062	0.002759109	0.002759109	-1.664613838	1.171246338
27544	4290102	LOC644563	XR_018203.2	644563		ILMN_3207122	4290102	A	GGACAGCTGTGTCTTTGCTGGGGAGTATGAAGACACTCTTGGGACCTGTG	"\PREDICTED: Homo sapiens misc_RNA (LOC644563), miscRNA.\"""""		ILMN_3207122	LOC644563	"\PREDICTED: Homo sapiens misc_RNA (LOC644563), miscRNA.\"""""	644563	 		0.228043295	0.038128639	2.740806777	0.007647949	0.007647949	-2.513449932	1.17124533
24337	3940133	FAM46A	NM_017633.2	55603	NP_060103.2	ILMN_1740466	3940133	S	CAGCCAGTATTCACGTGCCAGCAACAGACCTACTCCACTTGGCTACCCTG	"\Homo sapiens family with sequence similarity 46, member A (FAM46A), mRNA.\"""""	XTP11; C6orf37; FLJ20037; FLJ31495	ILMN_1740466	FAM46A	"\Homo sapiens family with sequence similarity 46, member A (FAM46A), mRNA.\"""""	55603	 	FAM46A	-0.228011724	0.062119573	-2.164470396	0.033592842	0.033592842	-3.711809097	-1.171219699
34044	5490356	NXF1	NM_001081491.1	10482	NP_001074960.1	ILMN_1705783	5490356	S	CCTTGGATATTACCGTCTGGTTGTCGTCTGTCATCTCCTCCTGTCTGGCC	"\Homo sapiens nuclear RNA export factor 1 (NXF1), transcript variant 2, mRNA.\"""""	MEX67; TAP; DKFZp667O0311	ILMN_1705783	NXF1	"\Homo sapiens nuclear RNA export factor 1 (NXF1), transcript variant 2, mRNA.\"""""	10482	D	NXF1	-0.227617507	0.027473374	-3.708760225	0.000395649	0.000395649	-0.01898771	-1.170899706
24871	4040086	ProbeID: 4040086	XM_936105.1	642035	XP_941198.1	ILMN_1657996	4040086	S	GTCTTCACATCTACCTTTCTATGTCACATGTGCAAGATGGTTGCTCTGCC	"\PREDICTED: Homo sapiens hypothetical protein LOC642035 (LOC642035), mRNA.\"""""		ILMN_1657996	LOC642035	"\PREDICTED: Homo sapiens hypothetical protein LOC642035 (LOC642035), mRNA.\"""""	642035	 		0.227607363	0.020643922	2.159916194	0.033956668	0.033956668	-3.72031877	1.170891474
32389	5220504	CHCHD7	NM_001011671.1	79145	NP_001011671.1	ILMN_1744138	5220504	A	CTATTTGCAGGATGAGTTGGGCAGGGAAAAGGGTCAGGGTTCATCAGGTG	"\Homo sapiens coiled-coil-helix-coiled-coil-helix domain containing 7 (CHCHD7), transcript variant 6, mRNA.\"""""	FLJ40966; MGC2217	ILMN_1744138	CHCHD7	"\Homo sapiens coiled-coil-helix-coiled-coil-helix domain containing 7 (CHCHD7), transcript variant 6, mRNA.\"""""	79145	D	CHCHD7	-0.227488047	0.006705409	-3.527815789	0.000717199	0.000717199	-0.525912786	-1.170794641
26524	4210626	SLC25A22	NM_024698.4	79751	NP_078974.1	ILMN_1687958	4210626	S	CAGTTCACGGTTGCTCCTGGGAGCTGCCCCTCCCGTCACATCAGAACCTT	"\Homo sapiens solute carrier family 25 (mitochondrial carrier: glutamate), member 22 (SLC25A22), nuclear gene encoding mitochondrial protein, mRNA.\"""""	FLJ13044; GC1	ILMN_1687958	SLC25A22	"\Homo sapiens solute carrier family 25 (mitochondrial carrier: glutamate), member 22 (SLC25A22), nuclear gene encoding mitochondrial protein, mRNA.\"""""	79751	 	SLC25A22	-0.227376034	0.001012848	-4.027535028	0.000133134	0.000133134	0.913805489	-1.170703742
46526	7560048	ASF1A	NM_014034.1	25842	NP_054753.1	ILMN_1714737	7560048	S	CACACCTGTAGTACTCTTCCCCATTTCCTCTGACACTCATGCAGAATGAG	"\Homo sapiens ASF1 anti-silencing function 1 homolog A (S. cerevisiae) (ASF1A), mRNA.\"""""	DKFZP547E2110; CIA; dJ329L24.2	ILMN_1714737	ASF1A	"\Homo sapiens ASF1 anti-silencing function 1 homolog A (S. cerevisiae) (ASF1A), mRNA.\"""""	25842	 	ASF1A	-0.226945092	-0.02578553	-2.336752271	0.022109149	0.022109149	-3.378539034	-1.170354098
38802	6270193	ProbeID: 6270193	XM_001726973.1	390557	XP_001727025.1	ILMN_3233930	6270193	I	TATAAAGTCGTAGGGGAGATGCCCGGCCCTGGGATGCTGTTTGGAGATGG	"\PREDICTED: Homo sapiens hypothetical LOC390557 (LOC390557), mRNA.\"""""		ILMN_3233930	LOC390557	"\PREDICTED: Homo sapiens hypothetical LOC390557 (LOC390557), mRNA.\"""""	390557	 		-0.226723349	0.025374907	-2.152792221	0.03453268	0.03453268	-3.733598767	-1.170174228
2763	430767	CDK9	NM_001261.2	1025	NP_001252.1	ILMN_1747556	430767	S	TAGGAGGATGGGCTCGCCCACCAGTGACTTTTTCTAAGAGCTCCCGGCGT	"\Homo sapiens cyclin-dependent kinase 9 (CDC2-related kinase) (CDK9), mRNA.\"""""	C-2k; PITALRE; TAK; CDC2L4	ILMN_1747556	CDK9	"\Homo sapiens cyclin-dependent kinase 9 (CDC2-related kinase) (CDK9), mRNA.\"""""	1025	 	CDK9	-0.22660321	0.077084165	-3.050527373	0.003151741	0.003151741	-1.77613658	-1.170076786
6380	1010435	C1orf55	NM_152608.3	163859	NP_689821.3	ILMN_1748291	1010435	S	TAGCCACTGCAGCCTTCTTAAGCTTAGTGTTTGCACAGTATACCTCTTTC	"\Homo sapiens chromosome 1 open reading frame 55 (C1orf55), mRNA.\"""""	dJ671D7.1; FLJ35382; RP4-671D7.1	ILMN_1748291	C1ORF55	"\Homo sapiens chromosome 1 open reading frame 55 (C1orf55), mRNA.\"""""	163859	 	C1orf55	-0.226237107	-0.024293166	-3.362495339	0.001215706	0.001215706	-0.973726083	-1.169779902
30676	4860315	TESK1	NM_006285.2	7016	NP_006276.2	ILMN_1791067	4860315	S	AGCCCGTGGTCTCAGGCCTCCAACTTTGGCCTTCAGGACACCCTGTAAGA	"\Homo sapiens testis-specific kinase 1 (TESK1), mRNA.\"""""		ILMN_1791067	TESK1	"\Homo sapiens testis-specific kinase 1 (TESK1), mRNA.\"""""	7016	 	TESK1	-0.225807132	0.036024862	-2.798184694	0.006519803	0.006519803	-2.381540277	-1.169431317
12526	2000195	VEZT	NM_017599.2	55591	NP_060069.2	ILMN_1774828	2000195	S	GCAGAAGTGGCTGCTAGATCTCTCTCCTTTACCACCATGCAGGAACAGAC	"\Homo sapiens vezatin, adherens junctions transmembrane protein (VEZT), mRNA.\"""""	DKFZp761C241; VEZATIN	ILMN_1774828	VEZT	"\Homo sapiens vezatin, adherens junctions transmembrane protein (VEZT), mRNA.\"""""	55591	D	VEZT	-0.225602245	0.014945259	-2.481718521	0.015300732	0.015300732	-3.081326514	-1.16926525
26562	4220026	NUBP1	NM_002484.2	4682	NP_002475.2	ILMN_1689342	4220026	S	GCCAGTCTTTTTTCATTGACGCCCCAGATTCCCCAGCCACGTTAGCCTAC	"\Homo sapiens nucleotide binding protein 1 (MinD homolog, E. coli) (NUBP1), mRNA.\"""""	MGC130053; NBP1; MGC117406; NBP; MGC130052	ILMN_1689342	NUBP1	"\Homo sapiens nucleotide binding protein 1 (MinD homolog, E. coli) (NUBP1), mRNA.\"""""	4682	 	NUBP1	0.225577144	0.051222006	2.572100047	0.01207467	0.01207467	-2.888477898	1.169244906
40749	6480605	SSSCA1	NM_006396.1	10534	NP_006387.1	ILMN_1728714	6480605	S	GATAAAGATAATCCCGCTCTGAATGCCCAGGCTGCCCTCTCCCAAGCTCG	"\Homo sapiens Sjogren syndrome/scleroderma autoantigen 1 (SSSCA1), mRNA.\"""""	p27	ILMN_1728714	SSSCA1	"\Homo sapiens Sjogren syndrome/scleroderma autoantigen 1 (SSSCA1), mRNA.\"""""	10534	 	SSSCA1	-0.225483534	-0.022289484	-4.572852765	1.85E-05	1.85E-05	2.61341085	-1.169169042
75	10253	LRR1	NM_203467.1	122769	NP_982292.1	ILMN_1715616	10253	A	GTTGCCCACACTGTGGTCTTAGTAGATAATTTGGGTGGTACTGAAGCACC	"\Homo sapiens peptidylprolyl isomerase (cyclophilin)-like 5 (PPIL5), transcript variant 3, mRNA.\"""""	MGC20689; 4-1BBLRR; LRR-1	ILMN_1715616	PPIL5	"\Homo sapiens peptidylprolyl isomerase (cyclophilin)-like 5 (PPIL5), transcript variant 3, mRNA.\"""""	122769	D	LRR1	-0.225171827	-0.008088983	-3.372714738	0.001177215	0.001177215	-0.946483837	-1.16891646
42530	6760154	SLC25A29	NM_001039355.1	123096	NP_001034444.1	ILMN_1697544	6760154	S	AAAATGGGGACATGGCCAGCTGACGGACAACTGAGTCTCCGGCCCACCTA	"\Homo sapiens solute carrier family 25, member 29 (SLC25A29), nuclear gene encoding mitochondrial protein, mRNA.\"""""	CACL; C14orf69; FLJ38975	ILMN_1697544	SLC25A29	"\Homo sapiens solute carrier family 25, member 29 (SLC25A29), nuclear gene encoding mitochondrial protein, mRNA.\"""""	123096	D	SLC25A29	-0.22512611	0.037820555	-4.795130344	7.99E-06	7.99E-06	3.338797365	-1.168879419
12680	2030044	C1orf144	NM_015609.2	26099	NP_056424.1	ILMN_1707503	2030044	S	TGGCTTGAACTCTTAGGGGTCTGCAGTGCTCCATCTCCATTGGTGGCCCC	"\Homo sapiens chromosome 1 open reading frame 144 (C1orf144), mRNA.\"""""	MGC70432; DKFZp566C0424	ILMN_1707503	C1ORF144	"\Homo sapiens chromosome 1 open reading frame 144 (C1orf144), mRNA.\"""""	26099	D	C1orf144	0.225077575	0.094901293	2.858255711	0.005503993	0.005503993	-2.241120954	1.168840096
9906	1500762	C3orf37	NM_020187.2	56941	NP_064572.2	ILMN_1815682	1500762	A	TGCTGCCCTTTCCTGGCAGGGCTGGTGGAGTCTTCCCTCAAAGCATGCCT	"\Homo sapiens chromosome 3 open reading frame 37 (C3orf37), transcript variant 2, mRNA.\"""""	MGC111075; DC12	ILMN_1815682	C3ORF37	"\Homo sapiens chromosome 3 open reading frame 37 (C3orf37), transcript variant 2, mRNA.\"""""	56941	D	C3orf37	-0.224795921	0.048483701	-2.166836308	0.033405179	0.033405179	-3.707382145	-1.168611929
36739	5910689	SMC4	NM_001002800.1	10051	NP_001002800.1	ILMN_2330861	5910689	A	GGTTTACCAGGATGTAGTCCCACTGTTGAGGAGCATCTATTTAGGGGTTA	"\Homo sapiens structural maintenance of chromosomes 4 (SMC4), transcript variant 2, mRNA.\"""""	SMC4L1; CAPC; hCAP-C	ILMN_2330861	SMC4	"\Homo sapiens structural maintenance of chromosomes 4 (SMC4), transcript variant 2, mRNA.\"""""	10051	D	SMC4	-0.22458142	0.008629402	-2.625489299	0.010471331	0.010471331	-2.771893504	-1.168438192
12194	1980403	ZNF395	NM_018660.2	55893	NP_061130.1	ILMN_1772876	1980403	S	ATTTAGTGCCCAGGGAGTCCAGCGAATGACGTCTGTGGCCAAGCGAGGTC	"\Homo sapiens zinc finger protein 395 (ZNF395), mRNA.\"""""	PRF1; DKFZp434K1210; PBF; PRF-1; HDBP2; Si-1-8-14	ILMN_1772876	ZNF395	"\Homo sapiens zinc finger protein 395 (ZNF395), mRNA.\"""""	55893	 	ZNF395	-0.224185787	-0.052473502	-2.731708717	0.007842407	0.007842407	-2.534165253	-1.168117812
6899	1070189	AXIN2	NM_004655.2	8313	NP_004646.2	ILMN_1724480	1070189	S	ACAGTACCTGTACCTGCACGGTCACCCGCTCCGTGTGTCGCCCTATATTG	"\Homo sapiens axin 2 (conductin, axil) (AXIN2), mRNA.\"""""	MGC126582; DKFZp781B0869; AXIL	ILMN_1724480	AXIN2	"\Homo sapiens axin 2 (conductin, axil) (AXIN2), mRNA.\"""""	8313	 	AXIN2	-0.224099908	0.008775042	-2.995939505	0.003700973	0.003700973	-1.910517157	-1.16804828
22237	3520102	CCL4L1	NM_001001435.2	9560	NP_001001435.1	ILMN_2100209	3520102	S	TCTCACTCTTTCTCTGCTGTTGCAAATACATGGATAACACCGTTAATTCC	"\Homo sapiens chemokine (C-C motif) ligand 4-like 1 (CCL4L1), mRNA.\"""""	LAG-1; AT744.2; LAG1; SCYA4L; CCL4L	ILMN_2100209	CCL4L1	"\Homo sapiens chemokine (C-C motif) ligand 4-like 1 (CCL4L1), mRNA.\"""""	9560	D	CCL4L1/CCL4L2	0.223415341	-0.023876606	3.047761977	0.003177636	0.003177636	-1.782988626	1.167494166
8974	1430047	APEX2	NM_014481.2	27301	NP_055296.2	ILMN_1652505	1430047	S	CCTAGCTCCTTGTTGGTGAGCTTCTTGTGCCTTAATCCTGTGACCCAGCC	"\Homo sapiens APEX nuclease (apurinic/apyrimidinic endonuclease) 2 (APEX2), nuclear gene encoding mitochondrial protein, mRNA.\"""""	XTH2; APEXL2; APE2	ILMN_1652505	APEX2	"\Homo sapiens APEX nuclease (apurinic/apyrimidinic endonuclease) 2 (APEX2), nuclear gene encoding mitochondrial protein, mRNA.\"""""	27301	 	APEX2	0.223114107	0.005303147	2.325352444	0.022744381	0.022744381	-3.40126771	1.167250419
41510	6560672	HNRNPR	NM_005826.2	10236	NP_005817.1	ILMN_2175894	6560672	S	ACAACCAACAGAACTGGGGTTCCCAACCCATCGCTCAGCAGCCGCTTCAG	"\Homo sapiens heterogeneous nuclear ribonucleoprotein R (HNRPR), mRNA.\"""""	hnRNP-R; FLJ25714; HNRNPR	ILMN_2175894	HNRPR	"\Homo sapiens heterogeneous nuclear ribonucleoprotein R (HNRPR), mRNA.\"""""	10236	D	HNRNPR	-0.223036137	0.034150133	-2.554948346	0.012635013	0.012635013	-2.925513438	-1.167187338
32783	5270500	CCT7	NM_006429.2	10574	NP_006420.1	ILMN_1703718	5270500	A	GCCCAGGGGGGTACATGGTATGGAGTAGACATCAACAACGAGGACATTGC	"\Homo sapiens chaperonin containing TCP1, subunit 7 (eta) (CCT7), transcript variant 1, mRNA.\"""""	Ccth; MGC110985; CCT-ETA; Nip7-1; TCP-1-eta	ILMN_1703718	CCT7	"\Homo sapiens chaperonin containing TCP1, subunit 7 (eta) (CCT7), transcript variant 1, mRNA.\"""""	10574	D	CCT7	0.222575723	-0.015161679	2.047376348	0.044103867	0.044103867	-3.925601117	1.166814907
34589	5570195	BRWD1	NM_033656.2	54014	NP_387505.1	ILMN_1801866	5570195	I	AAAGGCTTGCTTGAGGGAGCTTATAACTTGCACCTAGAGGGTTTACCCAC	"\Homo sapiens bromodomain and WD repeat domain containing 1 (BRWD1), transcript variant 2, mRNA.\"""""	C21orf107; FLJ43918; WDR9; N143	ILMN_1801866	BRWD1	"\Homo sapiens bromodomain and WD repeat domain containing 1 (BRWD1), transcript variant 2, mRNA.\"""""	54014	D	BRWD1	-0.222570498	-0.038563916	-2.771717431	0.007019752	0.007019752	-2.44265823	-1.166810681
35580	5810452	GTF2F1	NM_002096.1	2962	NP_002087.1	ILMN_1748616	5810452	S	GGCCTGTGCTGCCCACTGGGTAACTTCTACAGTTCTCCCTTCCACTTCCC	"\Homo sapiens general transcription factor IIF, polypeptide 1, 74kDa (GTF2F1), mRNA.\"""""	BTF4; TF2F1; RAP74; TFIIF	ILMN_1748616	GTF2F1	"\Homo sapiens general transcription factor IIF, polypeptide 1, 74kDa (GTF2F1), mRNA.\"""""	2962	 	GTF2F1	0.222290324	-0.015486611	2.762847729	0.007194996	0.007194996	-2.463036531	1.166584106
33580	5360717	TBC1D10A	NM_031937.1	83874	NP_114143.1	ILMN_1693726	5360717	S	GGCAGCTAAGGCCTCCAGGGCGGGGTCTCCATATAACTACACGGTTCATG	"\Homo sapiens TBC1 domain family, member 10A (TBC1D10A), mRNA.\"""""	dJ130H16.2; TBC1D10; dJ130H16.1; EPI64	ILMN_1693726	TBC1D10A	"\Homo sapiens TBC1 domain family, member 10A (TBC1D10A), mRNA.\"""""	83874	 	TBC1D10A	-0.221994494	-0.008548709	-2.903413476	0.004838611	0.004838611	-2.134021427	-1.166344918
45457	7320148	ZNF419	NM_001098495.1	79744	NP_001091965.1	ILMN_1680693	7320148	S	GGCTGTACCCGTCGAATGGAGTTTTGATCTCGCTGAGTTTGGAGTTGGGG	"\Homo sapiens zinc finger protein 419 (ZNF419), transcript variant 6, mRNA.\"""""	ZNF419A; FLJ23233	ILMN_1680693	ZNF419	"\Homo sapiens zinc finger protein 419 (ZNF419), transcript variant 6, mRNA.\"""""	79744	D	ZNF419/ZNF773	0.221876485	0.037912038	3.058650781	0.003076806	0.003076806	-1.755981304	1.166249518
7131	1090433	RNF41	NM_194359.1	10193	NP_919340.1	ILMN_1808095	1090433	A	GCTGCAGGTCTGGGTAGTTGGATCATGGCTCCACTGGGATTGGGGTGGAA	"\Homo sapiens ring finger protein 41 (RNF41), transcript variant 3, mRNA.\"""""	SBBI03; MGC45228; NRDP1	ILMN_1808095	RNF41	"\Homo sapiens ring finger protein 41 (RNF41), transcript variant 3, mRNA.\"""""	10193	D	RNF41	-0.221773975	0.013288082	-3.273488162	0.001604793	0.001604793	-1.208483591	-1.166166653
23812	3870242	SLC25A36	NM_018155.1	55186	NP_060625.1	ILMN_1766528	3870242	S	TTCACTGACTGCGGCATGTCCTCGTGTCTTCTCTGATTTTGTGGTACATG	"\Homo sapiens solute carrier family 25, member 36 (SLC25A36), mRNA.\"""""	FLJ10618	ILMN_1766528	SLC25A36	"\Homo sapiens solute carrier family 25, member 36 (SLC25A36), mRNA.\"""""	55186	 	SLC25A36	-0.221700472	0.014151979	-3.534245781	0.000702411	0.000702411	-0.508194155	-1.166107241
20720	3360059	CASP2	NM_032982.2	835	NP_116764.2	ILMN_2410540	3360059	A	TTTGTTTGGGTGGTTTGTGAGCCTTGCTGCCAAGTCCTGCCTTTGGGTCG	"\Homo sapiens caspase 2, apoptosis-related cysteine peptidase (CASP2), transcript variant 1, mRNA.\"""""	NEDD2; ICH1; ICH-1L/1S; CASP-2; ICH-1L	ILMN_2410540	CASP2	"\Homo sapiens caspase 2, apoptosis-related cysteine peptidase (CASP2), transcript variant 1, mRNA.\"""""	835	D	CASP2	-0.221683746	-0.000861934	-2.331881783	0.022378596	0.022378596	-3.388261282	-1.166093722
44833	7150685	CBX5	NM_012117.1	23468	NP_036249.1	ILMN_1813028	7150685	S	TCAGAGGATGAGGAGGAGTATGTTGTGGAGAAGGTGCTAGACAGGCGCGT	"\Homo sapiens chromobox homolog 5 (HP1 alpha homolog, Drosophila) (CBX5), mRNA.\"""""	HP1-ALPHA; HP1; HP1Hs-alpha	ILMN_1813028	CBX5	"\Homo sapiens chromobox homolog 5 (HP1 alpha homolog, Drosophila) (CBX5), mRNA.\"""""	23468	 	CBX5	-0.221633194	0.014911473	-2.92095999	0.004600722	0.004600722	-2.092053699	-1.166052863
24834	4010692	ProbeID: 4010692				ILMN_1821887	4010692	S	GCCAAGGAGGCAAACCTAGGGTGATGTCATTGTTCGAAGCTGTCACCGCC	"\AGENCOURT_8585572 NIH_MGC_113 Homo sapiens cDNA clone IMAGE:6302814 5, mRNA sequence\"""""		ILMN_1821887		"\AGENCOURT_8585572 NIH_MGC_113 Homo sapiens cDNA clone IMAGE:6302814 5, mRNA sequence\"""""	-999	 		-0.221544597	-0.002698265	-2.911766331	0.004723985	0.004723985	-2.114067615	-1.165981256
13611	2140008	SLC50A1	NM_018845.2	55974	NP_061333.1	ILMN_1776522	2140008	S	CCTGCTGTCCAGCTTCCCAGGTGCAGTGGGTTGTGGGAACAAGAGATGAC	"\Homo sapiens recombination activating gene 1 activating protein 1 (RAG1AP1), mRNA.\"""""	SCP; RP11-540D14.5; slv	ILMN_1776522	RAG1AP1	"\Homo sapiens recombination activating gene 1 activating protein 1 (RAG1AP1), mRNA.\"""""	55974	D	SLC50A1	-0.221481938	-0.008292264	-2.066492523	0.042215142	0.042215142	-3.891413512	-1.165930617
7461	1170600	UQCRC1	NM_003365.2	7384	NP_003356.2	ILMN_1671191	1170600	S	TGGCTGAATGGGAAAGCCGGATTGCGGAGGTGGATGCCAGTGTGGTACGT	"\Homo sapiens ubiquinol-cytochrome c reductase core protein I (UQCRC1), mRNA.\"""""	UQCR1; QCR1; D3S3191	ILMN_1671191	UQCRC1	"\Homo sapiens ubiquinol-cytochrome c reductase core protein I (UQCRC1), mRNA.\"""""	7384	 	UQCRC1	0.221352015	-0.048759956	2.353389742	0.021210305	0.021210305	-3.345197809	1.165825623
38132	6180470	FAM108B1	NM_001025780.1	51104	NP_001020951.1	ILMN_1785661	6180470	I	GCTCACACATACAAAAACTAAGTTGCCTTTCCTTGAATGAACCCTGTCTG	"\Homo sapiens family with sequence similarity 108, member B1 (FAM108B1), transcript variant 2, mRNA.\"""""	CGI-67; RP11-409O11.2; C9orf77	ILMN_1785661	FAM108B1	"\Homo sapiens family with sequence similarity 108, member B1 (FAM108B1), transcript variant 2, mRNA.\"""""	51104	D	FAM108B1	-0.22071568	0.00128543	-2.891586191	0.005005311	0.005005311	-2.162198727	-1.165311521
45322	7210373	PSMD12	NM_002816.3	5718	NP_002807.1	ILMN_2368971	7210373	A	GGATGGCACAGCTTCTGGATCTATCTGTTGATGAGTCCGAAGCCTTTCTC	"\Homo sapiens proteasome (prosome, macropain) 26S subunit, non-ATPase, 12 (PSMD12), transcript variant 1, mRNA. XM_946055 XM_946058\"""""	MGC75406; p55	ILMN_2368971	PSMD12	"\Homo sapiens proteasome (prosome, macropain) 26S subunit, non-ATPase, 12 (PSMD12), transcript variant 1, mRNA. XM_946055 XM_946058\"""""	5718	D	PSMD12	-0.220517606	0.01900821	-2.910646912	0.0047392	0.0047392	-2.116744342	-1.165151542
47013	7610494	CDCA4	NM_017955.2	55038	NP_060425.2	ILMN_1753183	7610494	I	TCTTTGTGTCCCCCACTGTAGAGGACGGTGAGCCGCAGCTGCATCAACCT	"\Homo sapiens cell division cycle associated 4 (CDCA4), transcript variant 13, mRNA.\"""""	MGC19517; FLJ20764; HEPP	ILMN_1753183	CDCA4	"\Homo sapiens cell division cycle associated 4 (CDCA4), transcript variant 13, mRNA.\"""""	55038	D	CDCA4	-0.220427248	-0.015853366	-3.79099629	0.000300204	0.000300204	0.216941405	-1.165078569
39437	6330561	RNF126	NM_194460.1	55658	NP_919442.1	ILMN_1669572	6330561	I	CAACTCGTGAGCCCACGTCGGCCGTCGGGAAAGCACGGGGCCTTTCCCAC	"\Homo sapiens ring finger protein 126 (RNF126), mRNA.\"""""	MGC14317; MGC1022; FLJ20552	ILMN_1669572	RNF126	"\Homo sapiens ring finger protein 126 (RNF126), mRNA.\"""""	55658	D	RNF126	-0.220129203	0.056687075	-2.380175325	0.019831301	0.019831301	-3.291097943	-1.164837901
200	20017	ProbeID: 20017	XM_945833.1	650128	XP_950926.1	ILMN_1671992	20017	I	CTTTAGAATGATTTTCTCCACATTTCAGTGGAATTGTGGCAGCTCCAGTA	"\PREDICTED: Homo sapiens similar to CG1486-PA, isoform A, transcript variant 4 (LOC650128), mRNA.\"""""		ILMN_1671992	LOC650128	"\PREDICTED: Homo sapiens similar to CG1486-PA, isoform A, transcript variant 4 (LOC650128), mRNA.\"""""	650128	D	PDXDC2	-0.219966788	-0.005474199	-2.448370629	0.016674176	0.016674176	-3.15102922	-1.164706774
5428	830369	UBE2Q2	NM_173469.1	92912	NP_775740.1	ILMN_1683817	830369	S	TCTTTAATATCCTGATGGCAAGCAGACTGATAGCTGCACATTTGGCATGC	"\Homo sapiens ubiquitin-conjugating enzyme E2Q family member 2 (UBE2Q2), mRNA.\"""""	DKFZp762C143	ILMN_1683817	UBE2Q2	"\Homo sapiens ubiquitin-conjugating enzyme E2Q family member 2 (UBE2Q2), mRNA.\"""""	92912	 	UBE2Q2	-0.219927304	0.029104969	-2.132667748	0.036206076	0.036206076	-3.770906155	-1.164674898
31777	5080156	CLP1	NM_006831.1	10978	NP_006822.1	ILMN_1659976	5080156	S	CCTAGAGGCAGATGGGCTGAGATAAAAGACTGTTGGGGCCACCTGACCAG	"\Homo sapiens CLP1, cleavage and polyadenylation factor I subunit, homolog (S. cerevisiae) (CLP1), mRNA.\"""""	HEAB; hClp1	ILMN_1659976	CLP1	"\Homo sapiens CLP1, cleavage and polyadenylation factor I subunit, homolog (S. cerevisiae) (CLP1), mRNA.\"""""	10978	 	CLP1	-0.219612615	0.030019832	-3.073945214	0.002940199	0.002940199	-1.717923678	-1.16442088
4042	610600	PAFAH2	NM_000437.3	5051	NP_000428.2	ILMN_1682919	610600	S	GTTTGGTCAGCTAAAACTCAGCTGCAGCCTGGACAGTAGAGCGAGACCCC	"\Homo sapiens platelet-activating factor acetylhydrolase 2, 40kDa (PAFAH2), mRNA.\"""""	HSD-PLA2; FLJ26025	ILMN_1682919	PAFAH2	"\Homo sapiens platelet-activating factor acetylhydrolase 2, 40kDa (PAFAH2), mRNA.\"""""	5051	 	PAFAH2	0.219176249	-0.047089207	2.59118474	0.011477659	0.011477659	-2.847028881	1.164068736
38062	6180148	MAFG	NM_032711.2	4097	NP_116100.2	ILMN_1692260	6180148	A	TTGCTCTCCTGGCGCTGAGAGGTGGGTCCAAGCAGAGTTGATCAGTCCCT	"\Homo sapiens v-maf musculoaponeurotic fibrosarcoma oncogene homolog G (avian) (MAFG), transcript variant 2, mRNA.\"""""	MGC20149; MGC13090	ILMN_1692260	MAFG	"\Homo sapiens v-maf musculoaponeurotic fibrosarcoma oncogene homolog G (avian) (MAFG), transcript variant 2, mRNA.\"""""	4097	D	MAFG	-0.218964364	0.002967767	-4.062195521	0.00011791	0.00011791	1.018101487	-1.163897784
39020	6280360	SPG7	NM_003119.2	6687	NP_003110.1	ILMN_1754529	6280360	I	CACTGCCCCCTGCTGCCATGTGGACTGGTGCAAGTTGAGGACTTCTTGCT	"\Homo sapiens spastic paraplegia 7 (pure and complicated autosomal recessive) (SPG7), nuclear gene encoding mitochondrial protein, transcript variant 1, mRNA.\"""""	CAR; FLJ37308; SPG5C; MGC126332; CMAR; MGC126331; PGN	ILMN_1754529	SPG7	"\Homo sapiens spastic paraplegia 7 (pure and complicated autosomal recessive) (SPG7), nuclear gene encoding mitochondrial protein, transcript variant 1, mRNA.\"""""	6687	D	SPG7	-0.218905188	0.0404933	-2.296319422	0.024435792	0.024435792	-3.458723857	-1.163850045
31106	4890463	EXOSC10	NM_001001998.1	5394	NP_001001998.1	ILMN_1670796	4890463	A	GACAGAGGCTTCAGGTACAACTGGCCACAGAGATAGTCCTGGAAGACACG	"\Homo sapiens exosome component 10 (EXOSC10), transcript variant 1, mRNA.\"""""	PMSCL2; PM-Scl; PM/Scl-100; PMSCL; RRP6; p4; Rrp6p; p2; p3	ILMN_1670796	EXOSC10	"\Homo sapiens exosome component 10 (EXOSC10), transcript variant 1, mRNA.\"""""	5394	D	EXOSC10	0.218500672	0.048302227	2.182934195	0.032152426	0.032152426	-3.677148922	1.16352376
46796	7570367	GPR65	NM_003608.2	8477	NP_003599.2	ILMN_2232121	7570367	S	CTAGCATGTGAGGGGACTAAGTGTTCTCAGAGTGATGTTTTAATCCAGTC	"\Homo sapiens G protein-coupled receptor 65 (GPR65), mRNA.\"""""	TDAG8; hTDAG8	ILMN_2232121	GPR65	"\Homo sapiens G protein-coupled receptor 65 (GPR65), mRNA.\"""""	8477	D	GPR65	-0.218313341	-0.011517052	-2.13585379	0.035936541	0.035936541	-3.765020192	-1.163372689
1988	270398	ProbeID: 270398	XR_038808.1	642367		ILMN_3292082	270398	M	CAGAACCTTCTTGGCCTGACAGAGACCATTGGTGGGGCCAGCAAGAATCC	"\PREDICTED: Homo sapiens misc_RNA (LOC642367), miscRNA.\"""""		ILMN_3292082	LOC642367	"\PREDICTED: Homo sapiens misc_RNA (LOC642367), miscRNA.\"""""	642367	 		0.217950329	0.001733786	2.406762982	0.018542022	0.018542022	-3.236885444	1.163079997
39695	6370068	GNL1	NM_005275.2	2794	NP_005266.2	ILMN_1789457	6370068	S	TGAGTGCTGAGTTCCTCGCCCAGCGCCATCTTCCCTCCCAGTATCTTTGC	"\Homo sapiens guanine nucleotide binding protein-like 1 (GNL1), mRNA.\"""""	HSR1	ILMN_1789457	GNL1	"\Homo sapiens guanine nucleotide binding protein-like 1 (GNL1), mRNA.\"""""	2794	 	GNL1	-0.217864668	-0.025298699	-2.304529775	0.023946542	0.023946542	-3.442538258	-1.16301094
44563	7100288	CCT2	NM_006431.2	10576	NP_006422.1	ILMN_1679382	7100288	S	AGACCTGGTGGCACAGCTCAGGGCTGCTCACAGTGAAGGCAATACCACTG	"\Homo sapiens chaperonin containing TCP1, subunit 2 (beta) (CCT2), mRNA.\"""""	PRO1633; CCT-beta; CCTB; MGC142076; TCP-1-beta; MGC142074; 99D8.1	ILMN_1679382	CCT2	"\Homo sapiens chaperonin containing TCP1, subunit 2 (beta) (CCT2), mRNA.\"""""	10576	 	CCT2	-0.217582842	-0.007843252	-2.130799425	0.03636495	0.03636495	-3.774354158	-1.162783772
19255	3120309	APEX1	NM_001641.2	328	NP_001632.2	ILMN_2319344	3120309	A	GGCTTCCCGAAAGCCCCTTGTGCTGTGTGGAGACCTCAATGTGGCACATG	"\Homo sapiens APEX nuclease (multifunctional DNA repair enzyme) 1 (APEX1), transcript variant 1, mRNA.\"""""	APEX; REF1; APE1; APE-1; HAP1; APE; APX; REF-1; APEN	ILMN_2319344	APEX1	"\Homo sapiens APEX nuclease (multifunctional DNA repair enzyme) 1 (APEX1), transcript variant 1, mRNA.\"""""	328	D	APEX1	-0.21741839	0.023205937	-2.888715044	0.005046569	0.005046569	-2.1690254	-1.162651234
587	60092	PUS1	NM_001002019.1	80324	NP_001002019.1	ILMN_1662658	60092	A	CCGGCGTTGTAACCTCAGGACCTTCCCTTGTAGGAACAGCCTTTCTCGAA	"\Homo sapiens pseudouridylate synthase 1 (PUS1), transcript variant 2, mRNA.\"""""	MLASA; MGC11268	ILMN_1662658	PUS1	"\Homo sapiens pseudouridylate synthase 1 (PUS1), transcript variant 2, mRNA.\"""""	80324	D	PUS1	-0.217143311	0.049543428	-2.423098266	0.017787503	0.017787503	-3.203325682	-1.162429572
15455	2470050	KRAS	NM_033360.2	3845	NP_203524.1	ILMN_1728071	2470050	A	CTCTCCCCCCACACCCCCACAGAGCTAACTGGGTTACAGTGTTTTATCCG	"\Homo sapiens v-Ki-ras2 Kirsten rat sarcoma viral oncogene homolog (KRAS), transcript variant a, mRNA.\"""""	C-K-RAS; KRAS1; K-RAS4A; KI-RAS; KRAS2; NS3; K-RAS2B; K-RAS2A; K-RAS4B; RASK2	ILMN_1728071	KRAS	"\Homo sapiens v-Ki-ras2 Kirsten rat sarcoma viral oncogene homolog (KRAS), transcript variant a, mRNA.\"""""	3845	D	KRAS	-0.216723417	0.020680724	-2.521749841	0.013786743	0.013786743	-2.996616652	-1.162091298
17164	2680162	EVI2A	NM_014210.2	2123	NP_055025.2	ILMN_2369018	2680162	A	CTTCCTTGCTGGATGTGGCAGAATCCACACCAGCTTATCAACCAACACAG	"\Homo sapiens ecotropic viral integration site 2A (EVI2A), transcript variant 2, mRNA.\"""""	EVI2; EVDA	ILMN_2369018	EVI2A	"\Homo sapiens ecotropic viral integration site 2A (EVI2A), transcript variant 2, mRNA.\"""""	2123	D	EVI2A	-0.216678876	-0.049085362	-2.265366929	0.026360571	0.026360571	-3.519296645	-1.162055421
15902	2490441	ASB8	NM_024095.3	140461	NP_077000.1	ILMN_1783675	2490441	S	GGCAGTTCCTACACCTACGGTGTGTGTTCCAGCAGGGAGGAGTTATGGGC	"\Homo sapiens ankyrin repeat and SOCS box-containing 8 (ASB8), mRNA.\"""""	FLJ21255; MGC5540; PP14212	ILMN_1783675	ASB8	"\Homo sapiens ankyrin repeat and SOCS box-containing 8 (ASB8), mRNA.\"""""	140461	D	ASB8	0.216365529	0.051596845	3.372651559	0.001177449	0.001177449	-0.946652436	1.161803055
12099	1980044	ZFC3H1	NM_144982.4	196441	NP_659419.3	ILMN_3244096	1980044	S	CCTGACTCACTTGACACTCTCTGATGCCTGAGAGATTCCTGTTTGGGATT	"\Homo sapiens zinc finger, C3H1-type containing (ZFC3H1), mRNA.\"""""	MGC90200; PSRC2; MGC23401; DKFZp686A0722; KIAA0546	ILMN_3244096	ZFC3H1	"\Homo sapiens zinc finger, C3H1-type containing (ZFC3H1), mRNA.\"""""	196441	D	ZFC3H1	-0.21597413	0.006380811	-2.163471312	0.033672364	0.033672364	-3.713677256	-1.161487904
32197	5130468	DCTN5	NM_032486.2	84516	NP_115875.1	ILMN_1666192	5130468	S	GTACCCACAGAGACTGAGAGTTGGTGCTGGTGGTTGTGGTGGCAGATGAT	"\Homo sapiens dynactin 5 (p25) (DCTN5), mRNA.\"""""	MGC3248; p25	ILMN_1666192	DCTN5	"\Homo sapiens dynactin 5 (p25) (DCTN5), mRNA.\"""""	84516	 	DCTN5	0.215797496	-0.029432804	3.33548538	0.001323224	0.001323224	-1.045443263	1.161345708
25701	4120377	C2orf47	NM_024520.1	79568	NP_078796.1	ILMN_1795007	4120377	S	CAGAGGGAGTTCACACAAGGAGTAAAGCCTGACTGGACCATTGCACGGAT	"\Homo sapiens chromosome 2 open reading frame 47 (C2orf47), mRNA.\"""""	FLJ22555; DKFZp666A212	ILMN_1795007	C2ORF47	"\Homo sapiens chromosome 2 open reading frame 47 (C2orf47), mRNA.\"""""	79568	 	C2orf47	0.215695829	-0.009387958	2.313175853	0.023440713	0.023440713	-3.42544025	1.161263871
11108	1740364	STAMBP	NM_006463.3	10617	NP_006454.1	ILMN_1739253	1740364	A	CTGGGGTGAGGGACAGCTTACTCCATTTGACCAGATTGTTTGGCTAACAC	"\Homo sapiens STAM binding protein (STAMBP), transcript variant 1, mRNA.\"""""	MGC126518; AMSH; MGC126516	ILMN_1739253	STAMBP	"\Homo sapiens STAM binding protein (STAMBP), transcript variant 1, mRNA.\"""""	10617	D	STAMBP	0.215621359	0.045126484	3.025947503	0.00338894	0.00338894	-1.836874482	1.161203929
18891	2970332	WEE1	NM_003390.2	7465	NP_003381.1	ILMN_1778561	2970332	S	CCCACTGGGAGCACTTTGTAGGCATTGCATGAACCATGGGATGATGATTC	"\Homo sapiens WEE1 homolog (S. pombe) (WEE1), mRNA.\"""""	WEE1hu; FLJ16446; DKFZp686I18166	ILMN_1778561	WEE1	"\Homo sapiens WEE1 homolog (S. pombe) (WEE1), mRNA.\"""""	7465	 	WEE1	-0.215457093	-0.000323179	-4.487668116	2.54E-05	2.54E-05	2.340102189	-1.161071722
38041	6180064	NR1H2	NM_007121.2	7376	NP_009052.2	ILMN_1678032	6180064	S	AGCCTTGCCTGACCACCCTCCAGCAGATAGACGCCGGCACCCCTTCCTCT	"\Homo sapiens nuclear receptor subfamily 1, group H, member 2 (NR1H2), mRNA.\"""""	NER; LXR-b; UNR; RIP15; NER-I; LXRB	ILMN_1678032	NR1H2	"\Homo sapiens nuclear receptor subfamily 1, group H, member 2 (NR1H2), mRNA.\"""""	7376	 	NR1H2	0.215321607	-0.035811296	2.691587252	0.008754968	0.008754968	-2.624856459	1.160962688
46952	7610259	ProbeID: 7610259	XM_001717228.1	100131531	XP_001717280.1	ILMN_3295075	7610259	M	TGGCTGATGATGTAACCCTGGACGACCTGATCATGGCTAAAGATGACCTC	"\PREDICTED: Homo sapiens similar to hCG1644658 (LOC100131531), mRNA.\"""""		ILMN_3295075	LOC100131531	"\PREDICTED: Homo sapiens similar to hCG1644658 (LOC100131531), mRNA.\"""""	100131531	 		0.215306691	0.024131481	2.229907932	0.028728723	0.028728723	-3.587818066	1.160950685
20067	3180470	SDHA	NM_004168.1	6389	NP_004159.1	ILMN_2051232	3180470	S	CTGTGCCACCATCCCGCCAGCCATTCGCTCCTACTGATGAGACAAGATGT	"\Homo sapiens succinate dehydrogenase complex, subunit A, flavoprotein (Fp) (SDHA), nuclear gene encoding mitochondrial protein, mRNA.\"""""	SDHF; SDH2; FP	ILMN_2051232	SDHA	"\Homo sapiens succinate dehydrogenase complex, subunit A, flavoprotein (Fp) (SDHA), nuclear gene encoding mitochondrial protein, mRNA.\"""""	6389	D	SDHA	-0.215161307	0.011054027	-2.065968318	0.042265989	0.042265989	-3.89235475	-1.160833699
13413	2100750	FKBP4	NM_002014.2	2288	NP_002005.1	ILMN_1782045	2100750	S	TCCCTGTTCTGGTATTTCCCCTGTCAGTTTCCCCTCTCGGCCAGGTTGTG	"\Homo sapiens FK506 binding protein 4, 59kDa (FKBP4), mRNA.\"""""	Hsp56; FKBP52; FKBP59; PPIase; p52; HBI	ILMN_1782045	FKBP4	"\Homo sapiens FK506 binding protein 4, 59kDa (FKBP4), mRNA.\"""""	2288	 	FKBP4	-0.215155262	-0.00353783	-3.381165606	0.001146256	0.001146256	-0.923911622	-1.160828835
3531	540056	PCCB	NM_000532.3	5096	NP_000523.2	ILMN_1761010	540056	S	CCTTCTTCCACACGTGCCCGAATCTGCTGTGACCTGGATGTCTTGGCCAG	"\Homo sapiens propionyl Coenzyme A carboxylase, beta polypeptide (PCCB), nuclear gene encoding mitochondrial protein, mRNA.\"""""	DKFZp451E113	ILMN_1761010	PCCB	"\Homo sapiens propionyl Coenzyme A carboxylase, beta polypeptide (PCCB), nuclear gene encoding mitochondrial protein, mRNA.\"""""	5096	 	PCCB	0.2150658	0.004309819	2.626382108	0.010446243	0.010446243	-2.769927248	1.160756854
11859	1850500	C3orf75	NM_001031703.2	54859	NP_001026873.2	ILMN_3241169	1850500	S	TATTTCAGGCTGGACCGGCGACTCCACTGTGACCAGAGGGTTGAGTGCTG	"\Homo sapiens chromosome 3 open reading frame 75 (C3orf75), mRNA.\"""""	FLJ20211	ILMN_3241169	C3ORF75	"\Homo sapiens chromosome 3 open reading frame 75 (C3orf75), mRNA.\"""""	54859	D	C3orf75	0.215004724	0.056562755	3.590039866	0.000585691	0.000585691	-0.353521489	1.160707715
23870	3870484	LUZP1	NM_033631.2	7798	NP_361013.2	ILMN_1714159	3870484	S	TGGAGCTGCCTGTCTGCATGTATCCTCTGGCGCGAATGCTCTCTGTTGGC	"\Homo sapiens leucine zipper protein 1 (LUZP1), mRNA.\"""""	KIAA0601; LUZP; FLJ35697	ILMN_1714159	LUZP1	"\Homo sapiens leucine zipper protein 1 (LUZP1), mRNA.\"""""	7798	 	LUZP1	-0.214740112	-0.041983786	-2.531186089	0.013450119	0.013450119	-2.976484795	-1.160494844
39002	6280273	ProbeID: 6280273	XR_015895.2	729102		ILMN_3304022	6280273	M	CCACAAAACCAAGGTGGCTATGGCGGTTCCAGTAGCAGCAGTAGATATGT	"\PREDICTED: Homo sapiens misc_RNA (LOC729102), miscRNA.\"""""		ILMN_3304022	LOC729102	"\PREDICTED: Homo sapiens misc_RNA (LOC729102), miscRNA.\"""""	729102	 		-0.21429223	0.087547082	-2.155039379	0.034350073	0.034350073	-3.729413912	-1.160134626
20065	3180465	FYTTD1	NM_001011537.1	84248	NP_001011537.1	ILMN_1670439	3180465	A	TGGTGCCGTGCATCACCAAATGAAAGTTTGTATTTAACGAGGAGGTGCTT	"\Homo sapiens forty-two-three domain containing 1 (FYTTD1), transcript variant 2, mRNA.\"""""	DKFZp761B1514	ILMN_1670439	FYTTD1	"\Homo sapiens forty-two-three domain containing 1 (FYTTD1), transcript variant 2, mRNA.\"""""	84248	D	FYTTD1	-0.21399568	-0.016574697	-2.100353841	0.039040586	0.039040586	-3.830168059	-1.159896182
40073	6400082	C12orf11	NM_018164.1	55726	NP_060634.1	ILMN_2196337	6400082	S	CAAAGAGTCTTGGAATGTCTGATGGCATGCAGGAGCAAACCCCCAGAAGA	"\Homo sapiens chromosome 12 open reading frame 11 (C12orf11), mRNA.\"""""	FLJ10630; FLJ10637	ILMN_2196337	C12ORF11	"\Homo sapiens chromosome 12 open reading frame 11 (C12orf11), mRNA.\"""""	55726	D	C12orf11	-0.213873268	0.011722777	-3.217177728	0.001908411	0.001908411	-1.354639877	-1.159797769
5516	830739	RPP21	NM_024839.1	79897	NP_079115.1	ILMN_2186597	830739	S	CCACTACAACCCTTGCCAAACACAGCCCACTCCATTTCAGACCGCCTTCC	"\Homo sapiens ribonuclease P/MRP 21kDa subunit (RPP21), mRNA.\"""""	FLJ22638; C6orf135	ILMN_2186597	RPP21	"\Homo sapiens ribonuclease P/MRP 21kDa subunit (RPP21), mRNA.\"""""	79897	 	RPP21	0.213350859	-0.00332364	2.166013905	0.033470307	0.033470307	-3.708921453	1.159377874
37245	6040475	C18orf55	NM_014177.1	29090	NP_054896.1	ILMN_2182531	6040475	S	GGCGTGGACTCGCTACTCCGTTCTTCACAGCTGCCTTCCAGAATGTGTTC	"\Homo sapiens chromosome 18 open reading frame 55 (C18orf55), mRNA.\"""""	HSPC154	ILMN_2182531	C18ORF55	"\Homo sapiens chromosome 18 open reading frame 55 (C18orf55), mRNA.\"""""	29090	D	C18orf55	0.213047587	-0.002801974	2.659230932	0.00956029	0.00956029	-2.697205044	1.159134185
1636	160474	TCEAL8	NM_001006684.1	90843	NP_001006685.1	ILMN_2402272	160474	A	CCCTGTAGCAGCTCCTTATTGCTGGAGAAGGAGAAAAGTGCCCAAGATCC	"\Homo sapiens transcription elongation factor A (SII)-like 8 (TCEAL8), transcript variant 2, mRNA.\"""""	MGC45400	ILMN_2402272	TCEAL8	"\Homo sapiens transcription elongation factor A (SII)-like 8 (TCEAL8), transcript variant 2, mRNA.\"""""	90843	D	TCEAL8	-0.212504019	-0.037394434	-2.291856864	0.024705402	0.024705402	-3.467500421	-1.158697538
31334	4900653	IFFO2	NM_001136265.1	126917	NP_001129737.1	ILMN_3236367	4900653	S	GGGTGGGCTGTGTGTTAGTTCTGAGCAAATCCCTCACCAAGACCCTTCCC	"\Homo sapiens intermediate filament family orphan 2 (IFFO2), mRNA.\"""""		ILMN_3236367	IFFO2	"\Homo sapiens intermediate filament family orphan 2 (IFFO2), mRNA.\"""""	126917	 	IFFO2	-0.21201121	0.006671145	-2.763665737	0.007178668	0.007178668	-2.461159323	-1.158301806
12170	1980309	IL8	NM_000584.2	3576	NP_000575.1	ILMN_2184373	1980309	S	CCCAGTCTTGTCATTGCCAGCTGTGTTGGTAGTGCTGTGTTGAATTACGG	"\Homo sapiens interleukin 8 (IL8), mRNA.\"""""	GCP-1; MDNCF; NAP1; CXCL8; AMCF-I; TSG-1; LYNAP; NAP-1; MONAP; GCP1; SCYB8; LUCT; K60; LECT; 3-10C; b-ENAP; NAF	ILMN_2184373	IL8	"\Homo sapiens interleukin 8 (IL8), mRNA.\"""""	3576	D	IL8	0.210925836	-0.032541262	2.071332579	0.041748153	0.041748153	-3.882712986	1.157430716
42254	6650594	ATP11B	NM_014616.1	23200	NP_055431.1	ILMN_2124155	6650594	S	GGACCTGAGACACTGTGGCTGTCTAATGTAATCCTTTAAAAATTCTCTGC	"\Homo sapiens ATPase, class VI, type 11B (ATP11B), mRNA.\"""""	DKFZP434N1615; KIAA0956; ATPIR; DKFZP434J238; ATPIF; MGC46576	ILMN_2124155	ATP11B	"\Homo sapiens ATPase, class VI, type 11B (ATP11B), mRNA.\"""""	23200	D	ATP11B	-0.210922615	0.011931476	-2.053019345	0.043538898	0.043538898	-3.915538329	-1.157428132
20139	3190022	KATNB1	NM_005886.2	10300	NP_005877.2	ILMN_1735735	3190022	S	AGGAGGTGATGCTGGTCCCTGGCCACCTCTACAGCCCTGAACTCTTGAGA	"\Homo sapiens katanin p80 (WD repeat containing) subunit B 1 (KATNB1), mRNA.\"""""	KAT	ILMN_1735735	KATNB1	"\Homo sapiens katanin p80 (WD repeat containing) subunit B 1 (KATNB1), mRNA.\"""""	10300	 	KATNB1	-0.210909992	0.006588944	-3.027252179	0.003375944	0.003375944	-1.83365997	-1.157418005
31659	5050441	ZEB2	NM_014795.2	9839	NP_055610.1	ILMN_1688698	5050441	S	CTGTGTTTCTGCAAGTGCCATCCTTGTACAGTGTTAAGAGGGTAACATGG	"\Homo sapiens zinc finger E-box binding homeobox 2 (ZEB2), mRNA.\"""""	KIAA0569; SMADIP1; ZFHX1B; SIP1; SIP-1	ILMN_1688698	ZEB2	"\Homo sapiens zinc finger E-box binding homeobox 2 (ZEB2), mRNA.\"""""	9839	D	ZEB2	0.210847991	-0.042950359	2.898988522	0.00490037	0.00490037	-2.144573932	1.157368265
19861	3170440	BCL11A	NM_022893.2	53335	NP_075044.2	ILMN_2255133	3170440	I	GGCAGTTGTCTGCATTAACCTGTTCATACACCCATTTTGTCCCTTTATTG	"\Homo sapiens B-cell CLL/lymphoma 11A (zinc finger protein) (BCL11A), transcript variant 1, mRNA.\"""""	BCL11A-L; CTIP1; FLJ10173; EVI9; BCL11A-XL; BCL11A-S; FLJ34997; KIAA1809	ILMN_2255133	BCL11A	"\Homo sapiens B-cell CLL/lymphoma 11A (zinc finger protein) (BCL11A), transcript variant 1, mRNA.\"""""	53335	D	BCL11A	-0.210509892	-0.091819268	-2.802999158	0.006432451	0.006432451	-2.370373175	-1.157097064
38761	6270020	6-Sep	NM_145799.2	23157	NP_665798.1	ILMN_1661342	6270020	I	GATGGAGTTGACCTGGCAATGATCTGTGGCTAACATGCCGTCTCTCTGCC	"\Homo sapiens septin 6 (SEPT6), transcript variant I, mRNA.\"""""	SEP2; RP5-876A24.2; MGC16619; SEPT2; MGC20339; KIAA0128	ILMN_1661342	6-Sep	"\Homo sapiens septin 6 (SEPT6), transcript variant I, mRNA.\"""""	23157	D	6-Sep	-0.210456539	0.015700608	-2.174014256	0.032841416	0.032841416	-3.693925415	-1.157054274
36814	5960224	PTTG3P	NR_002734.1	26255		ILMN_2049021	5960224	S	GCTTCGAGAGTTTTGACCTGCCTGAAGAGCACCAGATTGCACATCTCCCC	"\Homo sapiens pituitary tumor-transforming 3 (pseudogene) (PTTG3P), non-coding RNA.\"""""	rcPTTG1	ILMN_2049021	PTTG3P	"\Homo sapiens pituitary tumor-transforming 3 (pseudogene) (PTTG3P), non-coding RNA.\"""""	26255	 	PTTG3	-0.210298115	0.037747465	-2.527676551	0.013574442	0.013574442	-2.983979532	-1.156927224
42131	6650086	ELL	NM_006532.2	8178	NP_006523.1	ILMN_1736048	6650086	S	CCTCTGCCCTGGGAACCAGTCCAAGGGGCTGTCAGTTGAATTTGCCTTTT	"\Homo sapiens elongation factor RNA polymerase II (ELL), mRNA.\"""""	C19orf17; ELL_HUMAN; DKFZp434I1916; ELL1; Men	ILMN_1736048	ELL	"\Homo sapiens elongation factor RNA polymerase II (ELL), mRNA.\"""""	8178	 	ELL	-0.210210117	0.017498088	-3.066270462	0.003008027	0.003008027	-1.737038954	-1.156856659
22869	3780270	HBP1	NM_012257.3	26959	NP_036389.2	ILMN_2160764	3780270	S	TCTTTATGGTGGGGGCAGACTTTGCACTTACTGCAGTGCAACACTTGCAC	"\Homo sapiens HMG-box transcription factor 1 (HBP1), mRNA.\"""""	FLJ16340	ILMN_2160764	HBP1	"\Homo sapiens HMG-box transcription factor 1 (HBP1), mRNA.\"""""	26959	D	HBP1	-0.209623851	0.041983552	-2.913448506	0.004701206	0.004701206	-2.110043735	-1.156386644
30707	4860437	ZMYND19	NM_138462.2	116225	NP_612471.1	ILMN_1757627	4860437	S	CAGGCAGTCTGTGTGGTTACAGCGCCCCTCAGTGTTCATCTCCAGCAGAG	"\Homo sapiens zinc finger, MYND-type containing 19 (ZMYND19), mRNA.\"""""	MIZIP; RP11-48C7.4	ILMN_1757627	ZMYND19	"\Homo sapiens zinc finger, MYND-type containing 19 (ZMYND19), mRNA.\"""""	116225	 	ZMYND19	-0.209605322	-0.003353057	-2.680098234	0.009033559	0.009033559	-2.650626956	-1.156371792
5230	780358	RAB11A	NM_004663.3	8766	NP_004654.1	ILMN_1712312	780358	S	TTGTCTCTTGCGGTGCTCATGATGTGTGGGGCACACGGAAGGCATTGCTG	"\Homo sapiens RAB11A, member RAS oncogene family (RAB11A), mRNA.\"""""	MGC1490; YL8	ILMN_1712312	RAB11A	"\Homo sapiens RAB11A, member RAS oncogene family (RAB11A), mRNA.\"""""	8766	 	RAB11A	-0.209577374	-0.104580769	-2.0089176	0.048124921	0.048124921	-3.993528052	-1.156349391
45	10136	PML	XM_942288.1	5371	XP_947381.1	ILMN_1728019	10136	I	AACGTGGATGGAGGGTGTGTCAGGGAGGTTGGGACAGAGGCAGAGAAGAG	"\PREDICTED: Homo sapiens promyelocytic leukemia, transcript variant 12 (PML), mRNA.\"""""		ILMN_1728019	PML	"\PREDICTED: Homo sapiens promyelocytic leukemia, transcript variant 12 (PML), mRNA.\"""""	5371	D	PML	-0.209335712	-0.021628912	-2.131995258	0.036263192	0.036263192	-3.772147546	-1.15615571
27679	4290687	NCLN	NM_020170.3	56926	NP_064555.2	ILMN_3237632	4290687	S	TCTGGGGCTCAGGCTGGTGTGGGATGCAGCCGGCCGATGAGAAAATAAAG	"\Homo sapiens nicalin homolog (zebrafish) (NCLN), mRNA.\"""""		ILMN_3237632	NCLN	"\Homo sapiens nicalin homolog (zebrafish) (NCLN), mRNA.\"""""	56926	 	NCLN	-0.209305555	0.029954249	-2.180964739	0.032303454	0.032303454	-3.680858189	-1.156131543
45236	7210040	WDR37	NM_014023.3	22884	NP_054742.2	ILMN_2096405	7210040	S	GAGCCATGCTGTTGGGCAAAGCAACTCTTTTTCAACCACTGCTCATCAGT	"\Homo sapiens WD repeat domain 37 (WDR37), mRNA.\"""""	KIAA0982; RP11-529L18.2; FLJ40354	ILMN_2096405	WDR37	"\Homo sapiens WD repeat domain 37 (WDR37), mRNA.\"""""	22884	D	WDR37	-0.209188754	0.01484365	-2.136198396	0.035907492	0.035907492	-3.764383098	-1.156037946
40340	6420465	GABARAPL1	NM_031412.2	23710	NP_113600.1	ILMN_2151281	6420465	S	CCCTTCAGGCTCACATGCACAGGAATGCTACATGATGGCCAGCTGCTTCC	"\Homo sapiens GABA(A) receptor-associated protein like 1 (GABARAPL1), mRNA.\"""""	ATG8L; GEC1; APG8L; ATG8	ILMN_2151281	GABARAPL1	"\Homo sapiens GABA(A) receptor-associated protein like 1 (GABARAPL1), mRNA.\"""""	23710	 	GABARAPL1	-0.209180554	0.039665413	-2.078819455	0.041034575	0.041034575	-3.869219149	-1.156031376
28997	4610390	ACTB	NM_001101.2	60	NP_001092.1	ILMN_2152131	4610390	S	TAAGGAGAATGGCCCAGTCCTCTCCCAAGTCCACACAGGGGAGGTGATAG	"\Homo sapiens actin, beta (ACTB), mRNA.\"""""	PS1TP5BP1; beta-actin	ILMN_2152131	ACTB	"\Homo sapiens actin, beta (ACTB), mRNA.\"""""	60	D	ACTB	0.209124422	0.023342002	2.209932036	0.030143492	0.030143492	-3.626008135	1.155986398
42842	6770719	FOXO1	NM_002015.3	2308	NP_002006.2	ILMN_1738816	6770719	S	CAACCTGGCATTACAGTTGGCCTCTCCTTGAGGTGGGCACAGCCTGGCAG	"\Homo sapiens forkhead box O1 (FOXO1), mRNA.\"""""	FKHR; FKH1; FOXO1A	ILMN_1738816	FOXO1	"\Homo sapiens forkhead box O1 (FOXO1), mRNA.\"""""	2308	 	FOXO1	-0.208638873	-0.055744478	-2.037513932	0.045106438	0.045106438	-3.94312925	-1.155597408
24478	3940735	SNRPC	NM_003093.1	6631	NP_003084.1	ILMN_1741997	3940735	S	CGGCTGCATTTCAACAAGGAAAGATACCTCCTACTCCATTCTCTGCTCCT	"\Homo sapiens small nuclear ribonucleoprotein polypeptide C (SNRPC), mRNA.\"""""	FLJ20302	ILMN_1741997	SNRPC	"\Homo sapiens small nuclear ribonucleoprotein polypeptide C (SNRPC), mRNA.\"""""	6631	D	SNRPC	0.208391926	0.004145278	3.022947705	0.003418997	0.003418997	-1.844261496	1.155399621
25496	4070296	BCORL1	NM_021946.2	63035	NP_068765.2	ILMN_1767015	4070296	S	AGAGAGGAGCTTGGGTTGCTTCCCTGTCCCCGCCCCCTCTGTGGCATTGT	"\Homo sapiens BCL6 co-repressor-like 1 (BCORL1), mRNA.\"""""	FLJ11362; B930011H20Rik	ILMN_1767015	BCORL1	"\Homo sapiens BCL6 co-repressor-like 1 (BCORL1), mRNA.\"""""	63035	 	BCORL1	-0.208280318	0.03365843	-3.230909963	0.001829765	0.001829765	-1.319168232	-1.155310241
9036	1430288	ProbeID: 1430288	XM_001713607.1	100129668	XP_001713659.1	ILMN_3241692	1430288	S	GCTGGTGCTTCAGAGTCATTGGCAGACATTCCATGTTTCTGCTGTTGCTG	"\PREDICTED: Homo sapiens hypothetical protein LOC100129668 (LOC100129668), mRNA.\"""""		ILMN_3241692	LOC100129668	"\PREDICTED: Homo sapiens hypothetical protein LOC100129668 (LOC100129668), mRNA.\"""""	100129668	D	MICA	-0.208023036	0.014169457	-2.642674985	0.0099979	0.0099979	-2.733949322	-1.155104228
26265	4200367	C3orf54	NM_203370.1	389119	NP_976248.1	ILMN_1690454	4200367	S	TCATGCCCACCTCGCCCAGAACCTGAACTGCCTGCGGATGTCTCACGCTT	"\Homo sapiens chromosome 3 open reading frame 54 (C3orf54), mRNA.\"""""	MGC20416	ILMN_1690454	C3ORF54	"\Homo sapiens chromosome 3 open reading frame 54 (C3orf54), mRNA.\"""""	389119	 	C3orf54	-0.2079788	-0.012189268	-3.326892112	0.001359266	0.001359266	-1.068173323	-1.155068811
4610	670112	DUSP11	NM_003584.1	8446	NP_003575.1	ILMN_1740171	670112	S	CTCCTATCCAGCCTGTTGGGAATGGACCCAGTGATACAAACCTGTCCTGG	"\Homo sapiens dual specificity phosphatase 11 (RNA/RNP complex 1-interacting) (DUSP11), mRNA.\"""""	PIR1	ILMN_1740171	DUSP11	"\Homo sapiens dual specificity phosphatase 11 (RNA/RNP complex 1-interacting) (DUSP11), mRNA.\"""""	8446	D	DUSP11	0.207961638	0.014640482	2.436116041	0.017205992	0.017205992	-3.17644475	1.155055071
9212	1440259	PCM1	NM_006197.3	5108	NP_006188.3	ILMN_1690487	1440259	S	GGAAACTCCTGAAAGCTCTCTGGCTGGAAGTCCTGATACTGAATCTCCAG	"\Homo sapiens pericentriolar material 1 (PCM1), mRNA.\"""""	PTC4	ILMN_1690487	PCM1	"\Homo sapiens pericentriolar material 1 (PCM1), mRNA.\"""""	5108	D	PCM1	-0.20793134	0.059984531	-2.414095405	0.018199876	0.018199876	-3.22184513	-1.155030814
21103	3390075	PTPN4	NM_002830.2	5775	NP_002821.1	ILMN_1793549	3390075	S	TGTGGTGGTGCCATGCAATCCCCTTTTGGTAGAATTGCCACAAACAAGGC	"\Homo sapiens protein tyrosine phosphatase, non-receptor type 4 (megakaryocyte) (PTPN4), mRNA.\"""""	PTPMEG1; PTPMEG	ILMN_1793549	PTPN4	"\Homo sapiens protein tyrosine phosphatase, non-receptor type 4 (megakaryocyte) (PTPN4), mRNA.\"""""	5775	 	PTPN4	0.207890346	0.020908222	2.000848751	0.049007327	0.049007327	-4.007634273	1.154997994
18943	2970561	LOC644877	XR_038951.1	644877		ILMN_3214052	2970561	A	AGGTGTTGCTGGAAAAGGCTACTAGGAAGAGTACGTGATGCCCTTACAGC	"\PREDICTED: Homo sapiens misc_RNA (LOC644877), miscRNA.\"""""		ILMN_3214052	LOC644877	"\PREDICTED: Homo sapiens misc_RNA (LOC644877), miscRNA.\"""""	644877	 		-0.207887275	-0.022421193	-2.399680398	0.018877948	0.018877948	-3.251376626	-1.154995536
11038	1740050	GVINP1	XM_495863.3	387751	XP_495863.2	ILMN_1668526	1740050	A	CACCCTGTTCTTCCCTGGTATGTTGGCAATTCCCTGCGCATGCTAAGAAA	"\PREDICTED: Homo sapiens GTPase, very large interferon inducible 1 (GVIN1), mRNA.\"""""		ILMN_1668526	GVIN1	"\PREDICTED: Homo sapiens GTPase, very large interferon inducible 1 (GVIN1), mRNA.\"""""	387751	 	GVIN1	0.207721069	-0.063631373	2.134110587	0.036083797	0.036083797	-3.768241576	1.154862482
36227	5890095	LILRA5	NM_021250.2	353514	NP_067073.1	ILMN_2357419	5890095	A	TCCTGCAGGTATGGTCAGAACCCAGTGACCTCCTGGAGATTCCGGTCTCA	"\Homo sapiens leukocyte immunoglobulin-like receptor, subfamily A (with TM domain), member 5 (LILRA5), transcript variant 1, mRNA.\"""""	LILRB7; CD85; LIR9; ILT11; CD85F	ILMN_2357419	LILRA5	"\Homo sapiens leukocyte immunoglobulin-like receptor, subfamily A (with TM domain), member 5 (LILRA5), transcript variant 1, mRNA.\"""""	353514	D	LILRA5	-0.207233154	-0.0278436	-2.015486965	0.047416586	0.047416586	-3.982006014	-1.154471976
25732	4120487	MUL1	NM_024544.2	79594	NP_078820.2	ILMN_3235168	4120487	S	CTGAATGTTCATCTCTCGTCCTCCTTTGTGCAGGCGAGGAAGGGGTGCCC	"\Homo sapiens mitochondrial E3 ubiquitin ligase 1 (MUL1), nuclear gene encoding mitochondrial protein, mRNA.\"""""		ILMN_3235168	MUL1	"\Homo sapiens mitochondrial E3 ubiquitin ligase 1 (MUL1), nuclear gene encoding mitochondrial protein, mRNA.\"""""	79594	D	MUL1	0.207135936	0.020727262	2.924301925	0.004556656	0.004556656	-2.084038184	1.154394184
15972	2490754	MAP1LC3B	NM_022818.3	81631	NP_073729.1	ILMN_1703244	2490754	S	CGGGGAAAACCAGATTCTTTGCATCTGGGCCCTCTACTGATTGTTAAAGG	"\Homo sapiens microtubule-associated protein 1 light chain 3 beta (MAP1LC3B), mRNA.\"""""	MAP1A/1BLC3	ILMN_1703244	MAP1LC3B	"\Homo sapiens microtubule-associated protein 1 light chain 3 beta (MAP1LC3B), mRNA.\"""""	81631	 	MAP1LC3B	-0.207060658	0.056376188	-2.452367468	0.016503935	0.016503935	-3.1427168	-1.15433395
28050	4490025	KIF21B	NM_017596.2	23046	NP_060066.2	ILMN_2163819	4490025	S	CTCCTCCACAAAGAGCCGAGGATCAGAGAAGACCCCTGAGATGAATCAGG	"\Homo sapiens kinesin family member 21B (KIF21B), mRNA.\"""""	FLJ16314	ILMN_2163819	KIF21B	"\Homo sapiens kinesin family member 21B (KIF21B), mRNA.\"""""	23046	D	KIF21B	-0.206967488	-0.018977953	-3.425965423	0.000994554	0.000994554	-0.803584347	-1.154259405
12306	1990092	CYB561D1	NM_182580.2	284613	NP_872386.1	ILMN_3256325	1990092	M	GAGCAGGGAGGCTTCTGGTAGTGCTCTTGATGCTCCTGTGTCTGGTTGGC	"\Homo sapiens cytochrome b-561 domain containing 1 (CYB561D1), transcript variant 2, mRNA.\"""""		ILMN_3256325	CYB561D1	"\Homo sapiens cytochrome b-561 domain containing 1 (CYB561D1), transcript variant 2, mRNA.\"""""	284613	D	CYB561D1	0.206613514	0.013183409	3.745800552	0.00034954	0.00034954	0.086859852	1.153976235
19998	3180196	PTCD1	NM_015545.2	26024	NP_056360.2	ILMN_2225709	3180196	S	GGCTCCCTCATGAAGGTAGAACCAGCTGCTGTTGACACCGAGGTTACATC	"\Homo sapiens pentatricopeptide repeat domain 1 (PTCD1), mRNA.\"""""	KIAA0632	ILMN_2225709	PTCD1	"\Homo sapiens pentatricopeptide repeat domain 1 (PTCD1), mRNA.\"""""	26024	 	PTCD1	0.206252821	-0.043853445	3.40768602	0.001054009	0.001054009	-0.852815885	1.153687762
8471	1340193	DHX30	NM_138615.1	22907	NP_619520.1	ILMN_1795218	1340193	A	GCTGACGTATTTCATGGCAGTCAAGTCCAATGGCAGCGTCTTCGTCCGGG	"\Homo sapiens DEAH (Asp-Glu-Ala-His) box polypeptide 30 (DHX30), transcript variant 1, mRNA.\"""""	KIAA0890; FLJ11214; Ret-CoR; DDX30	ILMN_1795218	DHX30	"\Homo sapiens DEAH (Asp-Glu-Ala-His) box polypeptide 30 (DHX30), transcript variant 1, mRNA.\"""""	22907	D	DHX30	0.205995981	-0.020340259	2.592054583	0.011451096	0.011451096	-2.845133719	1.153482391
27144	4260093	ZCCHC11	NM_001009882.1	23318	NP_001009882.1	ILMN_1655137	4260093	A	CCGATGCACAGCAACCAGCCAATCCTGCTGTCTCAAGGGTATCCGTACCT	"\Homo sapiens zinc finger, CCHC domain containing 11 (ZCCHC11), transcript variant 3, mRNA.\"""""	PAPD3	ILMN_1655137	ZCCHC11	"\Homo sapiens zinc finger, CCHC domain containing 11 (ZCCHC11), transcript variant 3, mRNA.\"""""	23318	D	ZCCHC11	-0.205724207	-0.008652109	-2.400133816	0.018856281	0.018856281	-3.25045	-1.15326512
19353	3120707	CUTA	NM_001014840.1	51596	NP_001014840.1	ILMN_2311989	3120707	A	CTGCAGCCTTTGTTACTTGCCCCAACGAGAAGGTCGCCAAGGAGATCGCC	"\Homo sapiens cutA divalent cation tolerance homolog (E. coli) (CUTA), transcript variant 5, mRNA.\"""""	MGC111154; ACHAP; C6orf82	ILMN_2311989	CUTA	"\Homo sapiens cutA divalent cation tolerance homolog (E. coli) (CUTA), transcript variant 5, mRNA.\"""""	51596	D	CUTA	-0.20549941	-0.022821735	-2.097690897	0.039282526	0.039282526	-3.835016306	-1.153085435
39871	6380008	EPC1	NM_025209.2	80314	NP_079485.1	ILMN_1746276	6380008	S	ACACAGTAGCGATGGAGGTGACGTAGCTTCCTCCGAGTGGAACTGCAGCC	"\Homo sapiens enhancer of polycomb homolog 1 (Drosophila) (EPC1), mRNA.\"""""	Epl1; DKFZp781P2312	ILMN_1746276	EPC1	"\Homo sapiens enhancer of polycomb homolog 1 (Drosophila) (EPC1), mRNA.\"""""	80314	 	EPC1	0.205345873	0.041589534	3.457643591	0.00089895	0.00089895	-0.717828482	1.152962726
32894	5290161	C17orf91	NM_001001870.1	84981	NP_001001870.1	ILMN_2390310	5290161	A	CTCCATCCAGATGGTGGAGTACCGCGCAGACATTAAAAGTCATGTAAAAG	"\Homo sapiens chromosome 17 open reading frame 91 (C17orf91), transcript variant 2, mRNA.\"""""	DKFZp686O06159; MGC14376; MGC149751	ILMN_2390310	C17ORF91	"\Homo sapiens chromosome 17 open reading frame 91 (C17orf91), transcript variant 2, mRNA.\"""""	84981	 	C17orf91	-0.205260717	0.021786408	-3.696912634	0.000411583	0.000411583	-0.052697473	-1.152894674
20024	3180315	ZNF319	NM_020807.1	57567	NP_065858.1	ILMN_1711361	3180315	S	GGTGCTGGCTCTCTGTCACAATGCCTCAAAAGACATGGAACCCAGGCCTA	"\Homo sapiens zinc finger protein 319 (ZNF319), mRNA.\"""""	MGC126816; ZFP319	ILMN_1711361	ZNF319	"\Homo sapiens zinc finger protein 319 (ZNF319), mRNA.\"""""	57567	 	ZNF319	-0.205097349	-0.000366601	-2.149883884	0.034770272	0.034770272	-3.739009267	-1.15276413
2225	290661	CLN8	NM_018941.3	2055	NP_061764.2	ILMN_1701094	290661	S	GTCGTGGTTCAGGCAGTATGGGCCGCTGTGACAAAACACCTAAGACTGGG	"\Homo sapiens ceroid-lipofuscinosis, neuronal 8 (epilepsy, progressive with mental retardation) (CLN8), mRNA.\"""""	FLJ39417; EPMR; C8orf61	ILMN_1701094	CLN8	"\Homo sapiens ceroid-lipofuscinosis, neuronal 8 (epilepsy, progressive with mental retardation) (CLN8), mRNA.\"""""	2055	D	CLN8	-0.204748638	0.009206416	-2.94078877	0.004344918	0.004344918	-2.044391057	-1.152485531
11441	1780300	TSHZ1	NM_005786.4	10194	NP_005777.3	ILMN_1718907	1780300	S	CCCCACTCGCCACTATGCCCAAACCCTCTGGATGCTGAAAAATGCCACTT	"\Homo sapiens teashirt zinc finger homeobox 1 (TSHZ1), mRNA.\"""""	TSH1; SDCCAG33; NY-CO-33	ILMN_1718907	TSHZ1	"\Homo sapiens teashirt zinc finger homeobox 1 (TSHZ1), mRNA.\"""""	10194	 	TSHZ1	-0.204525639	-0.017419288	-2.623858953	0.010517284	0.010517284	-2.775482646	-1.152307404
17707	2750139	RNF216L	NR_015449.1	441191		ILMN_3225534	2750139	A	GACCAGCTACCACCTTAGCTTCATCCCCTACTTGCACCAACCAGTCCCGG	"\Homo sapiens ring finger protein 216-like (RNF216L), transcript variant 2, non-coding RNA.\"""""		ILMN_3225534	RNF216L	"\Homo sapiens ring finger protein 216-like (RNF216L), transcript variant 2, non-coding RNA.\"""""	441191	D	RNF216L	0.204283994	-0.022725943	2.861800414	0.005448864	0.005448864	-2.232761648	1.152114413
22435	3610114	COMMD9	NM_014186.2	29099	NP_054905.1	ILMN_1808821	3610114	S	CCAATCCCAGAACACATGGAGGGAATCGGACAGGTGATGCCAGCAGTTCC	"\Homo sapiens COMM domain containing 9 (COMMD9), mRNA.\"""""	FLJ31106; HSPC166	ILMN_1808821	COMMD9	"\Homo sapiens COMM domain containing 9 (COMMD9), mRNA.\"""""	29099	 	COMMD9	0.204245016	0.005164055	2.037571401	0.04510054	0.04510054	-3.943027328	1.152083286
1804	240386	LOC100132439	XM_001719283.1	100132439	XP_001719335.1	ILMN_3248057	240386	S	CCTCACTAGACAGAGGAGCTCCAAACCTGCCCATCTCATCCCATGCACCG	"\PREDICTED: Homo sapiens similar to Protein FAM27E3 (LOC100132439), mRNA.\"""""		ILMN_3248057	LOC100132439	"\PREDICTED: Homo sapiens similar to Protein FAM27E3 (LOC100132439), mRNA.\"""""	100132439	D	FAM27E3 (includes others)	-0.204153734	0.019269191	-5.15926837	1.94E-06	1.94E-06	4.561646204	-1.152010394
29271	4640768	VPREB3	NM_013378.1	29802	NP_037510.1	ILMN_1700147	4640768	S	AGGCCCACAATGCCTGTGTCCTCACCATTAGTCCCGTGCAGCCTGAAGAC	"\Homo sapiens pre-B lymphocyte gene 3 (VPREB3), mRNA.\"""""	8HS20; N27C7-2	ILMN_1700147	VPREB3	"\Homo sapiens pre-B lymphocyte gene 3 (VPREB3), mRNA.\"""""	29802	 	VPREB3	-0.204076771	-0.066973784	-2.341009647	0.021875982	0.021875982	-3.370026493	-1.15194894
3750	580204	ZDHHC12	NM_032799.4	84885	NP_116188.2	ILMN_1703370	580204	S	TGTTTAGGGTTGCTGGAGGCCGGGCTACCGTCTTGTGCCTGAAAACCACG	"\Homo sapiens zinc finger, DHHC-type containing 12 (ZDHHC12), mRNA.\"""""	MGC13153; MGC54050; ZNF400; FLJ14524	ILMN_1703370	ZDHHC12	"\Homo sapiens zinc finger, DHHC-type containing 12 (ZDHHC12), mRNA.\"""""	84885	 	ZDHHC12	0.203933711	0.01156228	2.719108573	0.00811918	0.00811918	-2.562763116	1.151834717
21016	3370487	HNRNPAB	NM_004499.3	3182	NP_004490.2	ILMN_2335718	3370487	A	GCGGCAGCAGGAGCGACCAACTGATCGCACACATGCTTTGTTTGGATATG	"\Homo sapiens heterogeneous nuclear ribonucleoprotein A/B (HNRNPAB), transcript variant 2, mRNA.\"""""	ABBP1; FLJ40338	ILMN_2335718	HNRNPAB	"\Homo sapiens heterogeneous nuclear ribonucleoprotein A/B (HNRNPAB), transcript variant 2, mRNA.\"""""	3182	D	HNRNPAB	-0.203702188	0.035360718	-2.244911184	0.027704815	0.027704815	-3.558939409	-1.151649886
8589	1340681	FGFR1OP2	NM_015633.1	26127	NP_056448.1	ILMN_1657436	1340681	S	AGCTGAAAGTGGGGGTAAAGGTGGAGTAATCTGTGGATTTGTTTCTGTTG	"\Homo sapiens FGFR1 oncogene partner 2 (FGFR1OP2), mRNA.\"""""	DKFZp564O1863; HSPC123-like	ILMN_1657436	FGFR1OP2	"\Homo sapiens FGFR1 oncogene partner 2 (FGFR1OP2), mRNA.\"""""	26127	 	FGFR1OP2	-0.203565085	0.03156769	-2.71194566	0.008280467	0.008280467	-2.578972994	-1.151540447
25455	4070132	PPAT	NM_002703.3	5471	NP_002694.3	ILMN_1674302	4070132	S	GGCAGCATGGAGGAGGCAAGACCTGTGGGTCAATTTTGAACTGGCCTTAC	"\Homo sapiens phosphoribosyl pyrophosphate amidotransferase (PPAT), mRNA.\"""""	ATASE; GPAT; PRAT	ILMN_1674302	PPAT	"\Homo sapiens phosphoribosyl pyrophosphate amidotransferase (PPAT), mRNA.\"""""	5471	 	PPAT	-0.203345659	-0.002412048	-3.488861787	0.000813282	0.000813282	-0.632779186	-1.151365317
20448	3290475	NFYC	NM_014223.2	4802	NP_055038.2	ILMN_1810488	3290475	S	GGAACAGCTGCTACCCCCAAGACTTGCCACGTTGTTCTGCCCTCAGATGG	"\Homo sapiens nuclear transcription factor Y, gamma (NFYC), mRNA.\"""""	HAP5; NF-YC; hCBF-C; DKFZp667G242; H1TF2A; CBFC; CBF-C; HSM; FLJ45775	ILMN_1810488	NFYC	"\Homo sapiens nuclear transcription factor Y, gamma (NFYC), mRNA.\"""""	4802	 	NFYC	0.203339306	0.018128538	2.819768146	0.006136517	0.006136517	-2.331358975	1.151360247
4000	610435	SSB	NM_003142.3	6741	NP_003133.1	ILMN_1672006	610435	S	GCTGCCCAGCCTGGGTCTGGTAAAGGAAAAGTACAGTTTCAGGGCAAGAA	"\Homo sapiens Sjogren syndrome antigen B (autoantigen La) (SSB), mRNA.\"""""	LARP3; La	ILMN_1672006	SSB	"\Homo sapiens Sjogren syndrome antigen B (autoantigen La) (SSB), mRNA.\"""""	6741	D	SSB	-0.203138625	0.020714751	-2.114328309	0.037791996	0.037791996	-3.80463709	-1.151200102
38327	6200528	ZBTB3	NM_024784.2	79842	NP_079060.1	ILMN_1689189	6200528	S	GCAGGACTTTATGGGGCAAAGCCTATGTCAGCTCTCTCCAAGGGCACTGG	"\Homo sapiens zinc finger and BTB domain containing 3 (ZBTB3), mRNA.\"""""	FLJ23392	ILMN_1689189	ZBTB3	"\Homo sapiens zinc finger and BTB domain containing 3 (ZBTB3), mRNA.\"""""	79842	 	ZBTB3	0.203056264	0.00038362	2.577639389	0.011898559	0.011898559	-2.87647325	1.151134384
10182	1570338	ZNF615	NM_198480.2	284370	NP_940882.2	ILMN_1672135	1570338	S	CCCTCATGCTCCTTGTTTATAGTCACAACCTCTCCTCAGCCCTAACCCTT	"\Homo sapiens zinc finger protein 615 (ZNF615), mRNA.\"""""	DKFZp686O1554; FLJ39372; FLJ33710	ILMN_1672135	ZNF615	"\Homo sapiens zinc finger protein 615 (ZNF615), mRNA.\"""""	284370	 	ZNF615	0.202967987	0.003594458	3.222966623	0.001874879	0.001874879	-1.339700133	1.151063949
8089	1260193	RAB11FIP5	NM_015470.2	26056	NP_056285.1	ILMN_1740604	1260193	S	AGCCACACTTGGAGGAAAGTTGCAGGTGGGTTGGGCAGGGAGCAGGCATG	"\Homo sapiens RAB11 family interacting protein 5 (class I) (RAB11FIP5), mRNA.\"""""	RIP11; pp75; KIAA0857; GAF1; DKFZP434H018	ILMN_1740604	RAB11FIP5	"\Homo sapiens RAB11 family interacting protein 5 (class I) (RAB11FIP5), mRNA.\"""""	26056	 	RAB11FIP5	-0.202756987	0.03884844	-2.267984636	0.026192766	0.026192766	-3.514201246	-1.150895614
22783	3710719	MRPL45	NM_032351.3	84311	NP_115727.3	ILMN_1748650	3710719	A	CTGGGCATGGACCAGCCTTCAGATGGCAGAAGTGGAAGATGAGCCTACTT	"\Homo sapiens mitochondrial ribosomal protein L45 (MRPL45), nuclear gene encoding mitochondrial protein, mRNA.\"""""	MGC11321	ILMN_1748650	MRPL45	"\Homo sapiens mitochondrial ribosomal protein L45 (MRPL45), nuclear gene encoding mitochondrial protein, mRNA.\"""""	84311	D	MRPL45	0.202550226	-0.042845919	1.993713958	0.049799089	0.049799089	-4.02006546	1.150730684
44	10133	SLC9A1	NM_003047.2	6548	NP_003038.2	ILMN_1800425	10133	S	TCCTCGGCCCATCTGTCCATCCTCCTCTCCATGCAAGTGCTGTTTGGGCA	"\Homo sapiens solute carrier family 9 (sodium/hydrogen exchanger), member 1 (SLC9A1), mRNA.\"""""	APNH; FLJ42224; NHE1	ILMN_1800425	SLC9A1	"\Homo sapiens solute carrier family 9 (sodium/hydrogen exchanger), member 1 (SLC9A1), mRNA.\"""""	6548	 	SLC9A1	0.20247877	-0.023133629	2.135039694	0.036005246	0.036005246	-3.766524903	1.15067369
18816	2970026	ZNF622	NM_033414.2	90441	NP_219482.1	ILMN_1776109	2970026	S	TGCCCTGAGGACCAGTGAAAGACAGATCATAGGAGAGACCCTTTTGCTGC	"\Homo sapiens zinc finger protein 622 (ZNF622), mRNA.\"""""	MGC17552; ZPR9; MGC2485	ILMN_1776109	ZNF622	"\Homo sapiens zinc finger protein 622 (ZNF622), mRNA.\"""""	90441	 	ZNF622	-0.202437915	-0.014847587	-2.471838517	0.015696657	0.015696657	-3.102059586	-1.150641106
28078	4490133	SRSF8	NM_032102.2	10929	NP_115285.1	ILMN_1772702	4490133	S	GCTGAGCTGCTTCCTGTTTTCTTCTGATTGCTCCTGGGGAAAACACGCCT	"\Homo sapiens splicing factor, arginine/serine-rich 2B (SFRS2B), mRNA.\"""""	SRP46	ILMN_1772702	SFRS2B	"\Homo sapiens splicing factor, arginine/serine-rich 2B (SFRS2B), mRNA.\"""""	10929	 	SRSF8	0.202164831	0.051829315	2.105616924	0.038566206	0.038566206	-3.820570009	1.150423324
37049	6020474	SELS	NM_018445.4	55829	NP_060915.2	ILMN_1803744	6020474	A	GACCTGGACGCAGAGGCCCGTCATCTGGCGGATGAGGCTAAGAATCTTGT	"\Homo sapiens selenoprotein S (SELS), transcript variant 2, mRNA.\"""""	SEPS1; ADO15; MGC2553; SBBI8; VIMP; AD-015; MGC104346	ILMN_1803744	SELS	"\Homo sapiens selenoprotein S (SELS), transcript variant 2, mRNA.\"""""	55829	D	SELS	-0.201832087	0.041539472	-2.256721773	0.02692151	0.02692151	-3.536088559	-1.15015802
33956	5490014	ZBED4	NM_014838.2	9889	NP_055653.2	ILMN_1782129	5490014	S	GCATCTCCACGCTCTGAAGCTGTCTTTCAAAATGTGTGCACTGACCCCCT	"\Homo sapiens zinc finger, BED-type containing 4 (ZBED4), mRNA.\"""""		ILMN_1782129	ZBED4	"\Homo sapiens zinc finger, BED-type containing 4 (ZBED4), mRNA.\"""""	9889	 	ZBED4	-0.201794299	0.041777037	-4.609028142	1.62E-05	1.62E-05	2.730283605	-1.150127895
22007	3460008	TMEM173	NM_198282.1	340061	NP_938023.1	ILMN_2145116	3460008	S	TCACTGCCTTACCTCCCTCACGGTTGTTGTGAGGACTGAGTGTGTGGAAG	"\Homo sapiens transmembrane protein 173 (TMEM173), nuclear gene encoding mitochondrial protein, mRNA.\"""""	FLJ38577	ILMN_2145116	TMEM173	"\Homo sapiens transmembrane protein 173 (TMEM173), nuclear gene encoding mitochondrial protein, mRNA.\"""""	340061	 	TMEM173	0.201635192	-0.004879561	2.28736003	0.024979738	0.024979738	-3.476329586	1.150001061
23934	3890017	CTNNA1	NM_001903.2	1495	NP_001894.2	ILMN_1804854	3890017	S	CCTGTGGTAAGCAACCTGGGCATCTTAGGAAGCAGTCCCTGGAGAAGGCA	"\Homo sapiens catenin (cadherin-associated protein), alpha 1, 102kDa (CTNNA1), mRNA.\"""""	CAP102; FLJ36832	ILMN_1804854	CTNNA1	"\Homo sapiens catenin (cadherin-associated protein), alpha 1, 102kDa (CTNNA1), mRNA.\"""""	1495	D	CTNNA1	0.20152766	0.018559998	2.340198389	0.021920244	0.021920244	-3.371649606	1.149915348
30539	4850497	NXF1	NM_006362.4	10482	NP_006353.2	ILMN_2358652	4850497	A	AAGTGGCATTCATGAAGTGATCGTAGTCATGCCTCAGAAGCAGTCCCCCC	"\Homo sapiens nuclear RNA export factor 1 (NXF1), transcript variant 1, mRNA.\"""""	MEX67; TAP; DKFZp667O0311	ILMN_2358652	NXF1	"\Homo sapiens nuclear RNA export factor 1 (NXF1), transcript variant 1, mRNA.\"""""	10482	D	NXF1	-0.201377369	0.007926356	-2.439454388	0.017059633	0.017059633	-3.169531761	-1.149795564
39345	6330176	KBTBD4	NM_018095.3	55709	NP_060565.3	ILMN_1687092	6330176	A	GCCTGTTCTCTGCCATTCCCTAGTCATCCTGTGCCTCACCACAGCTTGCT	"\Homo sapiens kelch repeat and BTB (POZ) domain containing 4 (KBTBD4), transcript variant 1, mRNA.\"""""	FLJ10450; BKLHD4; HSPC252	ILMN_1687092	KBTBD4	"\Homo sapiens kelch repeat and BTB (POZ) domain containing 4 (KBTBD4), transcript variant 1, mRNA.\"""""	55709	D	KBTBD4	0.201113289	-0.011716728	3.064885376	0.003020422	0.003020422	-1.740484897	1.149585117
7063	1090102	ZNF274	NM_016324.2	10782	NP_057408.2	ILMN_1688629	1090102	A	CCTTGCCTTTTCAGCTTGACCCTGCAATATAACATGCACAGGCCTGCTTG	"\Homo sapiens zinc finger protein 274 (ZNF274), transcript variant ZNF274b, mRNA.\"""""	ZKSCAN19; DKFZp686K08243; FLJ37843; HFB101; ZF2	ILMN_1688629	ZNF274	"\Homo sapiens zinc finger protein 274 (ZNF274), transcript variant ZNF274b, mRNA.\"""""	10782	D	ZNF274	0.200910309	0.031782749	2.294845716	0.024524539	0.024524539	-3.46162383	1.149423388
32321	5220196	CTCF	NM_006565.2	10664	NP_006556.1	ILMN_1786015	5220196	S	ATGTAGCAGAATGGCACCCAGACCACTGCCCACCAGTGACGGACATGCAC	"\Homo sapiens CCCTC-binding factor (zinc finger protein) (CTCF), mRNA.\"""""		ILMN_1786015	CTCF	"\Homo sapiens CCCTC-binding factor (zinc finger protein) (CTCF), mRNA.\"""""	10664	 	CTCF	0.200843748	0.027252321	2.929346227	0.004490882	0.004490882	-2.071926132	1.149370358
17373	2690292	NCOA5	NM_020967.2	57727	NP_066018.1	ILMN_1770035	2690292	S	AGAAGGAGGGTTTCTGGCTGTGGTTCTAAATGGAGCCCCAGGAAGCTGCC	"\Homo sapiens nuclear receptor coactivator 5 (NCOA5), mRNA.\"""""	CIA; bA465L10.6	ILMN_1770035	NCOA5	"\Homo sapiens nuclear receptor coactivator 5 (NCOA5), mRNA.\"""""	57727	 	NCOA5	0.200757558	-0.018338043	3.650380255	0.000480276	0.000480276	-0.184402052	1.149301694
16483	2600463	TNFRSF10B	NM_003842.3	8795	NP_003833.3	ILMN_1699265	2600463	A	TTAGGCTTTGCTATATCCCCAGGCCAAATAGCATGTGACACAGGACAGCC	"\Homo sapiens tumor necrosis factor receptor superfamily, member 10b (TNFRSF10B), transcript variant 1, mRNA.\"""""	KILLER/DR5; TRICK2; TRAILR2; TRICK2A; KILLER; TRICKB; ZTNFR9; TRAIL-R2; DR5; TRICK2B; CD262	ILMN_1699265	TNFRSF10B	"\Homo sapiens tumor necrosis factor receptor superfamily, member 10b (TNFRSF10B), transcript variant 1, mRNA.\"""""	8795	D	TNFRSF10B	-0.200356449	0.050023576	-2.355228652	0.021112977	0.021112977	-3.341500315	-1.1489822
35086	5690711	TMEM134	NM_001078651.1	80194	NP_001072119.1	ILMN_2340721	5690711	A	GTGATCTTCATCTACTGCGCGGTCAAGGGCCACCGGGGCTTCCAGTTCTT	"\Homo sapiens transmembrane protein 134 (TMEM134), transcript variant 3, mRNA.\"""""	FLJ21749; MGC149891	ILMN_2340721	TMEM134	"\Homo sapiens transmembrane protein 134 (TMEM134), transcript variant 3, mRNA.\"""""	80194	D	TMEM134	-0.200244197	-0.010391419	-2.295210631	0.024502537	0.024502537	-3.460905895	-1.148892805
4712	670554	GRWD1	NM_031485.2	83743	NP_113673.2	ILMN_1742166	670554	S	GGAGGTGTGGGTTCCTCCAACACAATTTGCTTCTGCCCGTTGTCTTCCTG	"\Homo sapiens glutamate-rich WD repeat containing 1 (GRWD1), mRNA.\"""""	RRB1; KIAA1942; WDR28; GRWD	ILMN_1742166	GRWD1	"\Homo sapiens glutamate-rich WD repeat containing 1 (GRWD1), mRNA.\"""""	83743	 	GRWD1	0.199995317	-0.044589026	2.662908253	0.009465486	0.009465486	-2.689018297	1.148694627
44753	7150333	CTDSP1	NM_021198.1	58190	NP_067021.1	ILMN_1681678	7150333	A	CAGCGAATGGGCGAGCTCTTTGAATGTGTGCTGTTCACTGCTAGCCTCGC	"\Homo sapiens CTD (carboxy-terminal domain, RNA polymerase II, polypeptide A) small phosphatase 1 (CTDSP1), transcript variant 1, mRNA.\"""""	NLIIF; SCP1	ILMN_1681678	CTDSP1	"\Homo sapiens CTD (carboxy-terminal domain, RNA polymerase II, polypeptide A) small phosphatase 1 (CTDSP1), transcript variant 1, mRNA.\"""""	58190	D	CTDSP1	0.19955088	0.039079888	2.196993304	0.031092124	0.031092124	-3.650585505	1.148340813
22817	3780068	ATPIF1	NM_178191.1	93974	NP_835498.1	ILMN_1685978	3780068	I	CACTAGTTGAGGAGTAGAAGAGGATGACCAGCTAGACTCCCATGGAATTG	"\Homo sapiens ATPase inhibitory factor 1 (ATPIF1), nuclear gene encoding mitochondrial protein, transcript variant 3, mRNA.\"""""	ATPIP; MGC1167; IP; ATPI; MGC8898	ILMN_1685978	ATPIF1	"\Homo sapiens ATPase inhibitory factor 1 (ATPIF1), nuclear gene encoding mitochondrial protein, transcript variant 3, mRNA.\"""""	93974	D	ATPIF1	-0.199454266	0.026957726	-2.857166253	0.00552104	0.00552104	-2.243688536	-1.148263914
4639	670255	GADD45A	NM_001924.2	1647	NP_001915.1	ILMN_1694075	670255	S	CTGCACTGCGTGCTGGTGACGAATCCACATTCATCTCAATGGAAGGATCC	"\Homo sapiens growth arrest and DNA-damage-inducible, alpha (GADD45A), mRNA.\"""""	GADD45; DDIT1	ILMN_1694075	GADD45A	"\Homo sapiens growth arrest and DNA-damage-inducible, alpha (GADD45A), mRNA.\"""""	1647	D	GADD45A	-0.19943213	0.000699063	-2.297983863	0.024335901	0.024335901	-3.455446636	-1.148246296
25017	4040672	DDX47	NM_201224.1	51202	NP_957518.1	ILMN_1814859	4040672	A	GCCTTTTTTAGCTGCAAGTCAAGGACTAGGTTGATGATGCCCATGACCTG	"\Homo sapiens DEAD (Asp-Glu-Ala-Asp) box polypeptide 47 (DDX47), transcript variant 2, mRNA.\"""""	DKFZp564O176; FLJ30012; E4-DBP; MSTP162; HQ0256	ILMN_1814859	DDX47	"\Homo sapiens DEAD (Asp-Glu-Ala-Asp) box polypeptide 47 (DDX47), transcript variant 2, mRNA.\"""""	51202	D	DDX47	0.199431227	0.085674972	2.062011206	0.04265153	0.04265153	-3.899453146	1.148245578
23541	3840719	SNRNP35	NM_180699.1	11066	NP_851030.1	ILMN_1772845	3840719	A	GGGGAGGGAGAAGAAGGAAAGAGGCAAGTAGAGGCCCAACAGCAGAACCC	"\Homo sapiens small nuclear ribonucleoprotein 35kDa (U11/U12) (SNRNP35), transcript variant 3, mRNA.\"""""	MGC138160; HM-1	ILMN_1772845	SNRNP35	"\Homo sapiens small nuclear ribonucleoprotein 35kDa (U11/U12) (SNRNP35), transcript variant 3, mRNA.\"""""	11066	D	SNRNP35	0.199104767	-0.005209665	2.750680325	0.007441912	0.007441912	-2.490906487	1.147985776
15581	2470601	IL1RN	NM_173842.1	3557	NP_776214.1	ILMN_1689734	2470601	I	CAGAGGCCTCCGCAGTCACCTAATCACTCTCCTCCTCTTCCTGTTCCATT	"\Homo sapiens interleukin 1 receptor antagonist (IL1RN), transcript variant 1, mRNA.\"""""	ICIL-1RA; IRAP; IL-1ra3; MGC10430; IL1F3; IL1RA	ILMN_1689734	IL1RN	"\Homo sapiens interleukin 1 receptor antagonist (IL1RN), transcript variant 1, mRNA.\"""""	3557	D	IL1RN	0.198767539	0.013548062	2.002216633	0.048856768	0.048856768	-4.005246452	1.147717468
5899	870767	TMEM194A	NM_001130963.1	23306	NP_001124435.1	ILMN_3306440	870767	M	CTTGAAAAGGATGTTGGTGCCTTATGTGACACGAGCCAGAGCCTGCTGGG	"\Homo sapiens transmembrane protein 194A (TMEM194A), transcript variant 1, mRNA.\"""""		ILMN_3306440	TMEM194A	"\Homo sapiens transmembrane protein 194A (TMEM194A), transcript variant 1, mRNA.\"""""	23306	D	TMEM194A	-0.19871462	0.020287842	-2.672014085	0.009234401	0.009234401	-2.668706668	-1.147675369
42156	6650189	PEX5	NM_000319.3	5830	NP_000310.2	ILMN_1660232	6650189	S	GGGGAGATACACTAACCCCCAGAAATGACTGCTAAGCCTCTTGCCTTGTC	"\Homo sapiens peroxisomal biogenesis factor 5 (PEX5), mRNA.\"""""	PTS1R; PXR1	ILMN_1660232	PEX5	"\Homo sapiens peroxisomal biogenesis factor 5 (PEX5), mRNA.\"""""	5830	 	PEX5	-0.198583567	0.002784146	-2.532313066	0.013410415	0.013410415	-2.974076269	-1.14757112
36656	5910347	ZNF250	NM_021061.1	58500	NP_066405.1	ILMN_1757230	5910347	S	CATGTGGAACCACAAGCAGCCTTCAGCCCAAGAGAAGTCTCTGTTAACTC	"\Homo sapiens zinc finger protein 250 (ZNF250), mRNA.\"""""	ZFP647; MGC111123; ZNF647; MGC9718	ILMN_1757230	ZNF250	"\Homo sapiens zinc finger protein 250 (ZNF250), mRNA.\"""""	58500	 	ZNF250	-0.198508302	-0.009948621	-3.696355784	0.000412346	0.000412346	-0.054280118	-1.147511254
19857	3170431	LRCH4	NM_002319.2	4034	NP_002310.2	ILMN_1654518	3170431	S	GTGCTGACCTCTCTCTCCCACAGACCCCAGACACCCATTGTCCATAGCCT	"\Homo sapiens leucine-rich repeats and calponin homology (CH) domain containing 4 (LRCH4), mRNA.\"""""	LRRN1; PP14183; SAP25; FLJ46315; LRRN4; LRN	ILMN_1654518	LRCH4	"\Homo sapiens leucine-rich repeats and calponin homology (CH) domain containing 4 (LRCH4), mRNA.\"""""	4034	D	LRCH4	-0.198401981	-0.032496634	-2.010602258	0.047942415	0.047942415	-3.990576511	-1.14742669
33170	5310537	MRPL16	NM_017840.2	54948	NP_060310.1	ILMN_1730685	5310537	S	TGCTGGGCATACGGAAAGTACTGAGCCCATATGACTTGACCCACAAGGGG	"\Homo sapiens mitochondrial ribosomal protein L16 (MRPL16), nuclear gene encoding mitochondrial protein, mRNA.\"""""	L16mt; FLJ20484; PNAS-111	ILMN_1730685	MRPL16	"\Homo sapiens mitochondrial ribosomal protein L16 (MRPL16), nuclear gene encoding mitochondrial protein, mRNA.\"""""	54948	 	MRPL16	0.198039073	0.043550871	2.850336543	0.005629017	0.005629017	-2.259766948	1.147138092
31325	4900612	DNAH1	NM_015512.3	25981	NP_056327.3	ILMN_1685052	4900612	S	CAGCGACACTGGATAAAGCGTGGTGTGGCCCTCATCTGTGCCCTGGACTA	"\Homo sapiens dynein, axonemal, heavy chain 1 (DNAH1), mRNA.\"""""	HDHC7; HL11; HL-11; XLHSRF-1; DNAHC1	ILMN_1685052	DNAH1	"\Homo sapiens dynein, axonemal, heavy chain 1 (DNAH1), mRNA.\"""""	25981	 	DNAH1	-0.197886237	0.030166959	-2.633515241	0.010247756	0.010247756	-2.75419819	-1.147016574
19805	3170181	ETF1	NM_004730.1	2107	NP_004721.1	ILMN_2222992	3170181	S	GAGGGGGTGAAAACCGTAGCCTTTGCATTCTCTATAGCCTCTGCAGAGAG	"\Homo sapiens eukaryotic translation termination factor 1 (ETF1), mRNA.\"""""	ERF; TB3-1; RF1; D5S1995; ERF1; SUP45L1; MGC111066	ILMN_2222992	ETF1	"\Homo sapiens eukaryotic translation termination factor 1 (ETF1), mRNA.\"""""	2107	D	ETF1	-0.197847878	-0.063399807	-2.280659767	0.025393489	0.025393489	-3.489457398	-1.146986076
21537	3420400	LOC146880	XR_016048.1	146880		ILMN_1678300	3420400	A	CTGGTACAGATGAACAGACTCAGGTTGTGATTGATGCAGGAGCACTCGCC	"\PREDICTED: Homo sapiens hypothetical protein MGC40489 (MGC40489), misc RNA.\"""""		ILMN_1678300	MGC40489	"\PREDICTED: Homo sapiens hypothetical protein MGC40489 (MGC40489), misc RNA.\"""""	146880	D	LOC146880	-0.197800003	0.027494835	-2.787483492	0.006717872	0.006717872	-2.40630701	-1.146948015
32372	5220427	LOC284837	NM_194310.1	284837	NP_919286.1	ILMN_1756131	5220427	S	GATGTCACTCAGCCATATGAAGGAAAGACTCCAGTGTGGATGAGCCCTGG	"\Homo sapiens hypothetical protein LOC284837 (LOC284837), mRNA.\"""""		ILMN_1756131	LOC284837	"\Homo sapiens hypothetical protein LOC284837 (LOC284837), mRNA.\"""""	284837	D	LOC284837	0.197158392	-0.059663121	2.929711488	0.004486153	0.004486153	-2.071048461	1.146438045
19029	3060184	MRPL43	NM_032112.2	84545	NP_115488.2	ILMN_2258774	3060184	I	ATGAAGAGCTGCCTGTTTCTTTCCAGTGCCTGCTTCTGGGGGCAGTGACC	"\Homo sapiens mitochondrial ribosomal protein L43 (MRPL43), nuclear gene encoding mitochondrial protein, transcript variant 1, mRNA.\"""""	MGC48892; MGC17989; bMRP36a	ILMN_2258774	MRPL43	"\Homo sapiens mitochondrial ribosomal protein L43 (MRPL43), nuclear gene encoding mitochondrial protein, transcript variant 1, mRNA.\"""""	84545	D	MRPL43	0.197094656	0.045403069	2.327696581	0.022612453	0.022612453	-3.396601774	1.146387398
42114	6650026	ASTE1	NM_014065.2	28990	NP_054784.2	ILMN_1803813	6650026	S	GAGGGAGAACCACTGCACACACCAAGTGTTGGTATGAGGGAAACAACCGG	"\Homo sapiens asteroid homolog 1 (Drosophila) (ASTE1), mRNA.\"""""	HT001; MGC129980	ILMN_1803813	ASTE1	"\Homo sapiens asteroid homolog 1 (Drosophila) (ASTE1), mRNA.\"""""	28990	 	ASTE1	0.19705696	-0.033236985	2.400956696	0.018817016	0.018817016	-3.248767945	1.146357445
41074	6520408	METTL13	NM_015935.4	51603	NP_057019.3	ILMN_2343624	6520408	A	GTTTCACACTCAGCTACATGTGACCTCCAGCTTGGTGAGGTTGCCTGAAG	"\Homo sapiens methyltransferase like 13 (METTL13), transcript variant 1, mRNA.\"""""	FLJ10310; CGI-01; 5630401D24Rik	ILMN_2343624	METTL13	"\Homo sapiens methyltransferase like 13 (METTL13), transcript variant 1, mRNA.\"""""	51603	D	METTL13	0.196972062	0.037518381	3.418377616	0.001018839	0.001018839	-0.824042959	1.146289988
35774	5820482	LOC153684	XR_018004.1	153684		ILMN_1782753	5820482	A	AATCCCCCTAAGAGGCTTACAGACCCTACCAGGAGCGTTCCCACGCGAAC	"\PREDICTED: Homo sapiens misc_RNA (LOC153684), miscRNA.\"""""		ILMN_1782753	LOC153684	"\PREDICTED: Homo sapiens misc_RNA (LOC153684), miscRNA.\"""""	153684	 	LOC153684	0.196896313	-0.025534819	2.671947274	0.009236078	0.009236078	-2.668855903	1.146229803
7157	1090546	PPTC7	NM_139283.1	160760	NP_644812.1	ILMN_1800855	1090546	S	CAGACCCAAGCTTCCATGGGTTGTTACTGTGCTGTACCACTTGGTGGGTC	"\Homo sapiens PTC7 protein phosphatase homolog (S. cerevisiae) (PPTC7), mRNA.\"""""	MGC133072; TA-PP2C; DKFZp686M07120	ILMN_1800855	PPTC7	"\Homo sapiens PTC7 protein phosphatase homolog (S. cerevisiae) (PPTC7), mRNA.\"""""	160760	 	PPTC7	-0.19689531	0.014288228	-2.217842732	0.029576082	0.029576082	-3.610919991	-1.146229006
27282	4260612	STK19	NM_004197.1	8859	NP_004188.1	ILMN_2402363	4260612	A	GGAAAGTGGAACCAGAAATGGTGCCAAGGCTGTGGCTGTTCCCTTTCGTG	"\Homo sapiens serine/threonine kinase 19 (STK19), transcript variant 1, mRNA.\"""""	RP1; G11; D6S60; HLA-RP1; MGC117388; D6S60E	ILMN_2402363	STK19	"\Homo sapiens serine/threonine kinase 19 (STK19), transcript variant 1, mRNA.\"""""	8859	D	STK19	0.196721483	-0.029308564	2.526712323	0.013608779	0.013608779	-2.986037164	1.146090908
46593	7560296	RBM43	NM_198557.2	375287	NP_940959.1	ILMN_3251415	7560296	S	TCAGAGCACCCACGAAATGAGCTCTCAAAGTTCAAAGGCATGCCAGAATA	"\Homo sapiens RNA binding motif protein 43 (RBM43), mRNA.\"""""		ILMN_3251415	RBM43	"\Homo sapiens RNA binding motif protein 43 (RBM43), mRNA.\"""""	375287	D	RBM43	0.196509717	0.010053782	2.786300567	0.006740102	0.006740102	-2.409040129	1.145922691
13320	2100332	TFIP11	NM_012143.2	24144	NP_036275.1	ILMN_1672571	2100332	A	GGCATTGGCGTGGCCGCTAGCTCTGTGCCCATGAACTTTAAGGACCTCAT	"\Homo sapiens tuftelin interacting protein 11 (TFIP11), transcript variant 2, mRNA.\"""""	FLJ22086; TIP39; bK445C9.6	ILMN_1672571	TFIP11	"\Homo sapiens tuftelin interacting protein 11 (TFIP11), transcript variant 2, mRNA.\"""""	24144	D	TFIP11	0.196323047	0.012287598	2.383623948	0.019659683	0.019659683	-3.28409492	1.14577443
6129	990167	C1orf52	NM_198077.2	148423	NP_932343.1	ILMN_1742611	990167	S	AGAGTGCCTCCTGTGTTCCAGGTGCTTTGTGCATATATTTTCTCTGATCC	"\Homo sapiens chromosome 1 open reading frame 52 (C1orf52), mRNA.\"""""	RP11-234D19.1; gm117; FLJ44982	ILMN_1742611	C1ORF52	"\Homo sapiens chromosome 1 open reading frame 52 (C1orf52), mRNA.\"""""	148423	 	C1orf52	-0.196218232	-0.000850502	-2.654000858	0.009696613	0.009696613	-2.708832828	-1.14569119
11844	1850445	STUB1	NM_005861.2	10273	NP_005852.2	ILMN_2157421	1850445	S	ACCTACGACCGCAAGGACATCGAGGAGCACCTGCAGCGTGTGGGTCATTT	"\Homo sapiens STIP1 homology and U-box containing protein 1 (STUB1), mRNA.\"""""	CHIP; SDCCAG7; NY-CO-7; UBOX1; HSPABP2	ILMN_2157421	STUB1	"\Homo sapiens STIP1 homology and U-box containing protein 1 (STUB1), mRNA.\"""""	10273	D	STUB1	-0.196062624	-0.017395069	-2.012254666	0.04776398	0.04776398	-3.987679334	-1.145567624
35583	5810465	ProbeID: 5810465	XR_015319.1	728564		ILMN_1771734	5810465	S	ACATTCTCAGGGAGTCTGGGTATGCTGGGAAAATCAGCCAGATGCCGGTG	"\PREDICTED: Homo sapiens similar to GMP synthase [glutamine-hydrolyzing] (Glutamine amidotransferase) (GMP synthetase) (LOC728564), mRNA.\"""""		ILMN_1771734	LOC728564	"\PREDICTED: Homo sapiens similar to GMP synthase [glutamine-hydrolyzing] (Glutamine amidotransferase) (GMP synthetase) (LOC728564), mRNA.\"""""	728564	D	LOC728564	-0.19596392	-0.000957367	-2.371371847	0.020275461	0.020275461	-3.308935964	-1.145489251
9895	1500711	JOSD1	NM_014876.3	9929	NP_055691.1	ILMN_1668535	1500711	S	AAGGAAGTGAACAGGCCTGACCCTGATGCCCAATAACGGGCAACCCTAGG	"\Homo sapiens Josephin domain containing 1 (JOSD1), mRNA.\"""""	dJ508I15.2; KIAA0063	ILMN_1668535	JOSD1	"\Homo sapiens Josephin domain containing 1 (JOSD1), mRNA.\"""""	9929	 	JOSD1	-0.195850988	0.032297713	-2.166986136	0.033393326	0.033393326	-3.707101654	-1.145399587
25660	4120224	GPR18	NM_001098200.1	2841	NP_001091670.1	ILMN_1780368	4120224	S	CTGCTGGTGCAGGTGCTCGTCTGCTTTATGCCCTTCCACATCTGTTTCGC	"\Homo sapiens G protein-coupled receptor 18 (GPR18), transcript variant 2, mRNA.\"""""		ILMN_1780368	GPR18	"\Homo sapiens G protein-coupled receptor 18 (GPR18), transcript variant 2, mRNA.\"""""	2841	 	GPR18	-0.195497369	-0.043794778	-2.00762229	0.048265651	0.048265651	-3.995795957	-1.145118872
40047	6380743	STX12	NM_177424.2	23673	NP_803173.1	ILMN_1773901	6380743	S	GTTGGGGTGGCACAGTGGCCCAAAGAGCAGCTTCAGAGATAATTCCTTGG	"\Homo sapiens syntaxin 12 (STX12), mRNA.\"""""	STX14; MGC51957; STX13	ILMN_1773901	STX12	"\Homo sapiens syntaxin 12 (STX12), mRNA.\"""""	23673	 	STX12	-0.195106375	-0.022836911	-2.883241035	0.005126101	0.005126101	-2.182026163	-1.144808568
11004	1710687	COPE	NM_199442.1	11316	NP_955474.1	ILMN_1738103	1710687	A	TGGGCAAGCCCCCTGAGGTGACAAACCGATACCTGTCCCAGCTGAAGGAT	"\Homo sapiens coatomer protein complex, subunit epsilon (COPE), transcript variant 2, mRNA.\"""""	FLJ13241; epsilon-COP	ILMN_1738103	COPE	"\Homo sapiens coatomer protein complex, subunit epsilon (COPE), transcript variant 2, mRNA.\"""""	11316	D	COPE	0.194857738	0.039482081	2.177183433	0.032595161	0.032595161	-3.687971721	1.144611287
33940	5420719	C2orf42	NM_017880.1	54980	NP_060350.1	ILMN_1661594	5420719	S	CACCCTGGTTAGGGCAGAATGTTAAAGACCATCTTGGCAGAGTTCCAGCC	"\Homo sapiens chromosome 2 open reading frame 42 (C2orf42), mRNA.\"""""	FLJ20558	ILMN_1661594	C2ORF42	"\Homo sapiens chromosome 2 open reading frame 42 (C2orf42), mRNA.\"""""	54980	 	C2orf42	0.194381844	0.032203699	2.488369383	0.015039283	0.015039283	-3.067330894	1.144233782
44304	7040711	CKAP2	NM_018204.2	26586	NP_060674.2	ILMN_2181060	7040711	S	TTATTGACTTCTCATGTTCTAGAGAGTAGGACTTTTATTCCGTGTACCTG	"\Homo sapiens cytoskeleton associated protein 2 (CKAP2), mRNA.\"""""	TMAP; FLJ10749; LB1; se20-10	ILMN_2181060	CKAP2	"\Homo sapiens cytoskeleton associated protein 2 (CKAP2), mRNA.\"""""	26586	D	CKAP2	-0.193956971	0.020807724	-3.184426511	0.002108943	0.002108943	-1.438790348	-1.143896856
35779	5820500	C1orf35	NM_024319.2	79169	NP_077295.1	ILMN_1790202	5820500	S	TCCTGTGGAAGTGGCTCTGGGCACCAGCCTGTGGGGCTAAAGACTTGACA	"\Homo sapiens chromosome 1 open reading frame 35 (C1orf35), mRNA.\"""""	MMTAG2; MGC4174	ILMN_1790202	C1ORF35	"\Homo sapiens chromosome 1 open reading frame 35 (C1orf35), mRNA.\"""""	79169	 	C1orf35	-0.193867645	0.01959281	-3.152760621	0.002321426	0.002321426	-1.519546202	-1.143826032
34745	5670093	ECHS1	NM_004092.2	1892	NP_004083.2	ILMN_1718132	5670093	S	TCTAAGATTCTGCTGAGGAGCCCCCGCTGGTCCCTCTGGGCATGCTGTGC	"\Homo sapiens enoyl Coenzyme A hydratase, short chain, 1, mitochondrial (ECHS1), nuclear gene encoding mitochondrial protein, mRNA.\"""""	SCEH	ILMN_1718132	ECHS1	"\Homo sapiens enoyl Coenzyme A hydratase, short chain, 1, mitochondrial (ECHS1), nuclear gene encoding mitochondrial protein, mRNA.\"""""	1892	 	ECHS1	0.193742908	-0.01161928	2.166286927	0.033448674	0.033448674	-3.708410491	1.14372714
5432	830379	MRPS11	NM_176805.1	64963	NP_789775.1	ILMN_1722905	830379	A	AAGGGAGAGTTTTGCCTCCTTACACAGTGGCCTTTGCTTGCACCTCCAGC	"\Homo sapiens mitochondrial ribosomal protein S11 (MRPS11), nuclear gene encoding mitochondrial protein, transcript variant 2, mRNA.\"""""	HCC-2; FLJ22512; FLJ23406	ILMN_1722905	MRPS11	"\Homo sapiens mitochondrial ribosomal protein S11 (MRPS11), nuclear gene encoding mitochondrial protein, transcript variant 2, mRNA.\"""""	64963	D	MRPS11	0.193403478	0.029042275	2.121085586	0.037200775	0.037200775	-3.792238438	1.143458082
19303	3120494	LOC729799	XR_038768.1	729799		ILMN_3226276	3120494	A	CTCCACCCTCCCGCCGAGCAGAGACATTGTATGGACTCCTCTCACCTCTA	"\PREDICTED: Homo sapiens misc_RNA (LOC729799), miscRNA.\"""""		ILMN_3226276	LOC729799	"\PREDICTED: Homo sapiens misc_RNA (LOC729799), miscRNA.\"""""	729799	 		0.193187227	-0.02478364	3.464824074	0.000878522	0.000878522	-0.698313493	1.143286696
13694	2140349	MLL	NM_005933.2	4297	NP_005924.2	ILMN_1668683	2140349	S	TGCTGTACTGTGAGCCCCTCCTCACTCTCTACCAACCCTAAACCCTGAGG	"\Homo sapiens myeloid/lymphoid or mixed-lineage leukemia (trithorax homolog, Drosophila) (MLL), mRNA.\"""""	TRX1; HRX; CXXC7; HTRX1; FLJ11783; KMT2A; MLL/GAS7; ALL-1; MLL1A	ILMN_1668683	MLL	"\Homo sapiens myeloid/lymphoid or mixed-lineage leukemia (trithorax homolog, Drosophila) (MLL), mRNA.\"""""	4297	D	MLL	-0.19317981	0.010250469	-2.824009433	0.006063677	0.006063677	-2.321462167	-1.143280819
19773	3170064	MICB	NM_005931.2	4277	NP_005922.1	ILMN_1708006	3170064	S	GACCAGCTTTCTTGTCACCTTGAGGTCCCCTCGCCCCGTCACACCGTTAT	"\Homo sapiens MHC class I polypeptide-related sequence B (MICB), mRNA.\"""""	PERB11.2	ILMN_1708006	MICB	"\Homo sapiens MHC class I polypeptide-related sequence B (MICB), mRNA.\"""""	4277	 	MICB	-0.193019281	0.067003348	-2.66637952	0.00937678	0.00937678	-2.681281859	-1.143153613
44854	7160010	RNF19A	NM_015435.3	25897	NP_056250.3	ILMN_2381197	7160010	A	GGGGAAGTTTGTACCCCATTGATTCTTGGTGCCTTTGGGATCGACTGGGT	"\Homo sapiens ring finger protein 19A (RNF19A), transcript variant 2, mRNA.\"""""	RNF19; DKFZp566B1346; DORFIN	ILMN_2381197	RNF19A	"\Homo sapiens ring finger protein 19A (RNF19A), transcript variant 2, mRNA.\"""""	25897	D	RNF19A	-0.192948919	-0.021306665	-2.334892519	0.022211693	0.022211693	-3.382253427	-1.143097861
34295	5550564	MTRF1L	NM_019041.3	54516	NP_061914.2	ILMN_2175474	5550564	S	CCTGACTGGATCAAGCCCACTAACATCGAGGAGGACAGTCTGCATTACTC	"\Homo sapiens mitochondrial translational release factor 1-like (MTRF1L), mRNA.\"""""	MGC102748	ILMN_2175474	MTRF1L	"\Homo sapiens mitochondrial translational release factor 1-like (MTRF1L), mRNA.\"""""	54516	D	MTRF1L	-0.192807536	0.012261778	-2.476949247	0.015490719	0.015490719	-3.091343402	-1.142985844
24064	3890544	NUP37	NM_024057.2	79023	NP_076962.2	ILMN_1771903	3890544	S	GACTGTCCTGGCATCGAACTCTCCCTCTGTGTGTAATTGGAGGAGACCAC	"\Homo sapiens nucleoporin 37kDa (NUP37), mRNA.\"""""	MGC5585; p37; FLJ22618	ILMN_1771903	NUP37	"\Homo sapiens nucleoporin 37kDa (NUP37), mRNA.\"""""	79023	 	NUP37	0.192636491	0.042404951	2.250700942	0.027318355	0.027318355	-3.547750438	1.142850341
37320	6060040	USP42	NM_032172.2	84132	NP_115548.1	ILMN_1752575	6060040	A	CCCAACGGAGAGCCAATTGTCTACGTCTTGTATGCAGTGCTGGTCCACAC	"\Homo sapiens ubiquitin specific peptidase 42 (USP42), mRNA.\"""""	FLJ12697	ILMN_1752575	USP42	"\Homo sapiens ubiquitin specific peptidase 42 (USP42), mRNA.\"""""	84132	D	USP42	-0.192622854	-0.002595215	-4.655989196	1.35E-05	1.35E-05	2.882702077	-1.142839538
43549	6940619	2-Sep	NM_001008491.1	4735	NP_001008491.1	ILMN_1676737	6940619	I	TTTTTTGTCTGGAGGAATGGGGACACCAAAACTCATTTGGCAGCAGAGGT	"\Homo sapiens septin 2 (SEPT2), transcript variant 1, mRNA.\"""""	KIAA0158; hNedd5; DIFF6; NEDD5; Pnutl3	ILMN_1676737	2-Sep	"\Homo sapiens septin 2 (SEPT2), transcript variant 1, mRNA.\"""""	4735	D	2-Sep	-0.192509546	-0.012716165	-3.891983636	0.000212877	0.000212877	0.511215256	-1.142749784
383	50070	ANKRD16	NM_019046.1	54522	NP_061919.1	ILMN_1675435	50070	I	TCCTGGGGCCTGCCCAGTCTGTGAGCTGCCATGTTGATAGTATCACAGAT	"\Homo sapiens ankyrin repeat domain 16 (ANKRD16), transcript variant 1, mRNA.\"""""		ILMN_1675435	ANKRD16	"\Homo sapiens ankyrin repeat domain 16 (ANKRD16), transcript variant 1, mRNA.\"""""	54522	D	ANKRD16	-0.192069856	0.028540057	-3.540776358	0.000687689	0.000687689	-0.490175673	-1.142401561
9586	1470195	MCM7	NM_182776.1	4176	NP_877577.1	ILMN_1663195	1470195	A	CTGGCAGGTCAATGCTTCCCGGACACGGATCACTTTTGTCTGATTCCAGC	"\Homo sapiens minichromosome maintenance complex component 7 (MCM7), transcript variant 2, mRNA.\"""""	MCM2; CDC47; P1.1-MCM3; P1CDC47; CDABP0042; P85MCM; PNAS-146	ILMN_1663195	MCM7	"\Homo sapiens minichromosome maintenance complex component 7 (MCM7), transcript variant 2, mRNA.\"""""	4176	D	MCM7	-0.191998424	0.015358602	-2.525529443	0.013651011	0.013651011	-2.988560505	-1.142344999
32081	5090717	METTL23	NM_001080510.2	124512	NP_001073979.2	ILMN_2382724	5090717	A	GCAGGTGGTAGGACTAACATGGGGTCATATATCTTGGGATCTTCTGGCTC	"\Homo sapiens chromosome 17 open reading frame 95 (C17orf95), mRNA.\"""""		ILMN_2382724	C17ORF95	"\Homo sapiens chromosome 17 open reading frame 95 (C17orf95), mRNA.\"""""	124512	D	METTL23	-0.191894096	0.062957168	-2.085481882	0.040408463	0.040408463	-3.857175164	-1.142262394
43929	6980736	GPN3	NM_016301.2	51184	NP_057385.2	ILMN_3239426	6980736	S	GGCAGCCCTGAGTGCCATGATCTCTCTAGAAATTCCGCAAGTCAACATCA	"\Homo sapiens GPN-loop GTPase 3 (GPN3), mRNA.\"""""	MGC32810; MGC14560	ILMN_3239426	GPN3	"\Homo sapiens GPN-loop GTPase 3 (GPN3), mRNA.\"""""	51184	D	GPN3	-0.191661606	0.047041668	-2.527360141	0.013585701	0.013585701	-2.984654814	-1.142078333
38069	6180170	PFDN1	NM_002622.4	5201	NP_002613.2	ILMN_1717855	6180170	S	CTTTTCCCTTCCTGTACCTTTGACTAACGCTCAGCTTCCGGGCCTGCATG	"\Homo sapiens prefoldin subunit 1 (PFDN1), mRNA.\"""""	PDF; PFD1	ILMN_1717855	PFDN1	"\Homo sapiens prefoldin subunit 1 (PFDN1), mRNA.\"""""	5201	 	PFDN1	0.191363654	-0.015027139	2.44930311	0.016634318	0.016634318	-3.149090911	1.14184249
28628	4570333	YARS2	NM_001040436.1	51067	NP_001035526.1	ILMN_1782635	4570333	S	CCAGATGGTCCCCGAGGGTATCGAATGATAACAGAAGGCGGAGTCAGCAT	"\Homo sapiens tyrosyl-tRNA synthetase 2, mitochondrial (YARS2), nuclear gene encoding mitochondrial protein, mRNA.\"""""	FLJ13995; CGI-04; mt-TyrRS; TYRRS	ILMN_1782635	YARS2	"\Homo sapiens tyrosyl-tRNA synthetase 2, mitochondrial (YARS2), nuclear gene encoding mitochondrial protein, mRNA.\"""""	51067	 	YARS2	0.191074382	0.042114037	2.228760687	0.028808368	0.028808368	-3.590019426	1.141613564
18840	2970121	MXD3	NM_031300.2	83463	NP_112590.1	ILMN_1711904	2970121	S	GCCTTCAGGGCTGCTCGGAGTCACCTGTTGGAATGGACTAAAAGGACCCT	"\Homo sapiens MAX dimerization protein 3 (MXD3), mRNA.\"""""	MAD3; MGC2383	ILMN_1711904	MXD3	"\Homo sapiens MAX dimerization protein 3 (MXD3), mRNA.\"""""	83463	 	MXD3	-0.190939902	0.008259616	-2.749496807	0.007466339	0.007466339	-2.493612137	-1.141507155
29522	4730184	FAM82A2	NM_018145.1	55177	NP_060615.1	ILMN_1727309	4730184	S	GGGTAGAGCCTGCAAGACCTGAGACCTTCCAATTGCTGGTGAGGTGGATG	"\Homo sapiens family with sequence similarity 82, member A2 (FAM82A2), mRNA.\"""""	ptpip51; RMD3; hRMD-3; FLJ10579	ILMN_1727309	FAM82A2	"\Homo sapiens family with sequence similarity 82, member A2 (FAM82A2), mRNA.\"""""	55177	 	FAM82A2	-0.190831874	0.043843356	-2.123755904	0.036969362	0.036969362	-3.787329217	-1.141421683
6860	1070053	SUGP2	NM_001017392.2	10147	NP_001017392.1	ILMN_1772487	1070053	A	TCGATGTGTTCCGACAGAGGATGATGCAGATGTACAGACACAAGCGGGCC	"\Homo sapiens splicing factor, arginine/serine-rich 14 (SFRS14), transcript variant 1, mRNA.\"""""	DKFZp779L2418	ILMN_1772487	SFRS14	"\Homo sapiens splicing factor, arginine/serine-rich 14 (SFRS14), transcript variant 1, mRNA.\"""""	10147	D	SUGP2	-0.190746398	-0.050160733	-2.150370667	0.034730406	0.034730406	-3.738104129	-1.141354059
1896	270039	HM13	NM_178582.1	81502	NP_848697.1	ILMN_1766269	270039	I	CCCCAGCTTGTGACTACAGAGATGTCCCAGTATGTTTCTTTCTGCCCCGT	"\Homo sapiens histocompatibility (minor) 13 (HM13), transcript variant 4, mRNA.\"""""	MSTP086; IMPAS; dJ324O17.1; H13; SPP; IMP1; PSL3; PSENL3	ILMN_1766269	HM13	"\Homo sapiens histocompatibility (minor) 13 (HM13), transcript variant 4, mRNA.\"""""	81502	D	HM13	-0.189956497	0.006370771	-3.120570132	0.0025578	0.0025578	-1.601023757	-1.140729318
11871	1850546	FAM102A	NM_001035254.1	399665	NP_001030331.1	ILMN_1745112	1850546	S	AGACTCCTCCAGACCAGGAACCCCAGAAGGAGACAGAGCCTGCCACATCC	"\Homo sapiens family with sequence similarity 102, member A (FAM102A), transcript variant 1, mRNA.\"""""	MGC50853; C9orf132; EEIG1; bA203J24.7	ILMN_1745112	FAM102A	"\Homo sapiens family with sequence similarity 102, member A (FAM102A), transcript variant 1, mRNA.\"""""	399665	D	FAM102A	-0.189640598	-0.024331051	-2.794847842	0.006580982	0.006580982	-2.389271131	-1.140479566
28565	4570026	CASP2	NM_032983.2	835	NP_116765.2	ILMN_1736568	4570026	A	CTTGACAATTCCCGGGCCCTTCAGTCCCTGAGCAGTCTACTTCTGTGTCT	"\Homo sapiens caspase 2, apoptosis-related cysteine peptidase (CASP2), transcript variant 3, mRNA.\"""""	NEDD2; ICH1; ICH-1L/1S; CASP-2; ICH-1L	ILMN_1736568	CASP2	"\Homo sapiens caspase 2, apoptosis-related cysteine peptidase (CASP2), transcript variant 3, mRNA.\"""""	835	D	CASP2	-0.189222533	0.034954608	-2.164957652	0.033554118	0.033554118	-3.710897718	-1.140149125
1052	110440	ITGB1	NM_033668.1	3688	NP_391988.1	ILMN_1714820	110440	A	TTACCCCAGCCGGTCCAACCTGATCCTGTGTCCCATTGTAAGGAGAAGGA	"\Homo sapiens integrin, beta 1 (fibronectin receptor, beta polypeptide, antigen CD29 includes MDF2, MSK12) (ITGB1), transcript variant 1D, mRNA.\"""""	GPIIA; VLAB; MDF2; FNRB; CD29; MSK12	ILMN_1714820	ITGB1	"\Homo sapiens integrin, beta 1 (fibronectin receptor, beta polypeptide, antigen CD29 includes MDF2, MSK12) (ITGB1), transcript variant 1D, mRNA.\"""""	3688	D	ITGB1	-0.188238018	0.097790787	-2.095152097	0.039514395	0.039514395	-3.839633495	-1.139371337
8738	1400491	TOB2	NM_016272.3	10766	NP_057356.1	ILMN_1748884	1400491	S	AGATTCTCTAGTTTTCTCCCTAGGGATGGGAAGGGGGCATTGAGGCAAGC	"\Homo sapiens transducer of ERBB2, 2 (TOB2), mRNA.\"""""	TOBL; TROB2; TOB4	ILMN_1748884	TOB2	"\Homo sapiens transducer of ERBB2, 2 (TOB2), mRNA.\"""""	10766	 	TOB2	-0.188233186	-0.0257992	-2.637322097	0.010143234	0.010143234	-2.74578957	-1.139367521
40090	6400138	PRMT1	NM_198319.2	3276	NP_938075.2	ILMN_1692473	6400138	A	CCCAACGCCAAGAACAACCGGGACCTGGACTTCACCATCGACCTGGACTT	"\Homo sapiens protein arginine methyltransferase 1 (PRMT1), transcript variant 2, mRNA.\"""""	IR1B4; ANM1; HRMT1L2; HCP1	ILMN_1692473	PRMT1	"\Homo sapiens protein arginine methyltransferase 1 (PRMT1), transcript variant 2, mRNA.\"""""	3276	D	PRMT1	-0.187958622	-0.012437337	-2.631248659	0.010310452	0.010310452	-2.759199933	-1.139150705
19513	3130541	CCNF	NM_001761.1	899	NP_001752.1	ILMN_1773119	3130541	S	TCGGGGTGAGAACCCAAGCGTTGGAACTGTAGACCCGTCCTGTCGACTGT	"\Homo sapiens cyclin F (CCNF), mRNA.\"""""	FBX1; FBXO1	ILMN_1773119	CCNF	"\Homo sapiens cyclin F (CCNF), mRNA.\"""""	899	 	CCNF	-0.187613589	0.008499881	-2.619453669	0.010642368	0.010642368	-2.785171599	-1.138878299
39638	6350600	DTX2	NM_020892.1	113878	NP_065943.1	ILMN_2275098	6350600	I	CAGCCTGGACGGGCGTGGGTTCTGGGTCAGCTTCTTTTACCTCAATTTTG	"\Homo sapiens deltex homolog 2 (Drosophila) (DTX2), mRNA.\"""""	MGC71098; KIAA1528; RNF58	ILMN_2275098	DTX2	"\Homo sapiens deltex homolog 2 (Drosophila) (DTX2), mRNA.\"""""	113878	D	DTX2	0.187570827	-0.008162707	2.077016159	0.041205478	0.041205478	-3.872473211	1.138844543
7252	1110286	ProbeID: 1110286	XM_928464.1	146517	XP_933557.1	ILMN_1764186	1110286	S	AGCCTTAGAACTAGTCAGGTGCTCCCTCCACCCAATACCATTTCTTACCC	"\PREDICTED: Homo sapiens hypothetical protein LOC146517 (LOC146517), mRNA.\"""""		ILMN_1764186	LOC146517	"\PREDICTED: Homo sapiens hypothetical protein LOC146517 (LOC146517), mRNA.\"""""	146517	D	ATXN1L	-0.187455055	-0.018378088	-3.052455102	0.003133807	0.003133807	-1.771357302	-1.138753158
33559	5360630	C16orf80	NM_013242.2	29105	NP_037374.1	ILMN_2112599	5360630	S	TGTAAGTGCAGTGGGGGTAAGCAGTCCTGTGAGTGGCGCATGAACGCTGG	"\Homo sapiens chromosome 16 open reading frame 80 (C16orf80), mRNA.\"""""	EVORF; GTL3	ILMN_2112599	C16ORF80	"\Homo sapiens chromosome 16 open reading frame 80 (C16orf80), mRNA.\"""""	29105	 	C16orf80	-0.187103811	-0.024645175	-2.358786881	0.020925777	0.020925777	-3.33433882	-1.138475947
12383	1990390	RAB3IP	NM_175624.2	117177	NP_783323.1	ILMN_1803197	1990390	A	GGAACTCTGATGCTCTGCGTGGGACCATGCCTGAACTCCCCGAATAACTG	"\Homo sapiens RAB3A interacting protein (rabin3) (RAB3IP), transcript variant beta 1, mRNA.\"""""	MGC71495; RABIN3; FLJ22548; FLJ14660	ILMN_1803197	RAB3IP	"\Homo sapiens RAB3A interacting protein (rabin3) (RAB3IP), transcript variant beta 1, mRNA.\"""""	117177	D	RAB3IP	-0.1865697	-0.007244374	-2.269746114	0.026080378	0.026080378	-3.510769657	-1.138054541
19110	3060487	PSMC1	NM_002802.2	5700	NP_002793.2	ILMN_1736353	3060487	S	GGAGTACGATGTGTAAGTGCCCATTGGGTGGCCTGTTGGTCACTGTGCAG	"\Homo sapiens proteasome (prosome, macropain) 26S subunit, ATPase, 1 (PSMC1), mRNA.\"""""	P26S4; p56; MGC24583; S4; MGC8541	ILMN_1736353	PSMC1	"\Homo sapiens proteasome (prosome, macropain) 26S subunit, ATPase, 1 (PSMC1), mRNA.\"""""	5700	D	PSMC1	0.186496174	0.016428942	2.654747325	0.009677049	0.009677049	-2.707174381	1.137996542
4818	730253	CWC25	NM_017748.3	54883	NP_060218.1	ILMN_1720233	730253	S	GGCAGGCCAGCTCGTTTTTCTCTCTGAATCTGGCTGGTTTAGGAGGAGCC	"\Homo sapiens coiled-coil domain containing 49 (CCDC49), mRNA.\"""""	DKFZp779M0968; FLJ20291	ILMN_1720233	CCDC49	"\Homo sapiens coiled-coil domain containing 49 (CCDC49), mRNA.\"""""	54883	 	CWC25	0.186425421	0.04047323	2.793509209	0.006605673	0.006605673	-2.392370434	1.137940734
33672	5390324	DNAJC30	NM_032317.2	84277	NP_115693.2	ILMN_1771824	5390324	S	TGAGTCACTGGACGTTGGCAGGGAGTTGGCTGTGAGATTGTAGGTGCTCA	"\Homo sapiens DnaJ (Hsp40) homolog, subfamily C, member 30 (DNAJC30), mRNA.\"""""	MGC12943	ILMN_1771824	DNAJC30	"\Homo sapiens DnaJ (Hsp40) homolog, subfamily C, member 30 (DNAJC30), mRNA.\"""""	84277	D	DNAJC30	0.186347872	0.021254016	2.329610266	0.022505254	0.022505254	-3.392789667	1.137879567
22473	3610259	TUBB	NM_178014.2	203068	NP_821133.1	ILMN_1665583	3610259	S	TTTGCCCCTCTCACCAGCCGTGGAAGCCAGCAGTATCGAGCTCTCACAGT	"\Homo sapiens tubulin, beta (TUBB), mRNA.\"""""	M40; OK/SW-cl.56; MGC117247; TUBB1; MGC16435; TUBB5	ILMN_1665583	TUBB	"\Homo sapiens tubulin, beta (TUBB), mRNA.\"""""	203068	D	TUBB	-0.185743197	0.018501808	-2.509912242	0.014219754	0.014219754	-3.021783447	-1.13740275
3161	510100	CBY1	NM_015373.3	25776	NP_056188.1	ILMN_1730879	510100	A	GCTCTGTTGGGTTGTGTTGGGAGAAGCGGCTGGAGTTCATTCTCTCACCC	"\Homo sapiens chibby homolog 1 (Drosophila) (CBY1), transcript variant 1, mRNA.\"""""	PGEA1; arb1; HS508I15A; PIGEA14; C22orf2; CBY; PIGEA-14	ILMN_1730879	CBY1	"\Homo sapiens chibby homolog 1 (Drosophila) (CBY1), transcript variant 1, mRNA.\"""""	25776	D	CBY1	-0.185544306	0.019180947	-3.114744115	0.00260291	0.00260291	-1.61570321	-1.137245957
12610	2000504	CCDC28A	NM_015439.2	25901	NP_056254.1	ILMN_1798659	2000504	S	TCCAGTGTTGATCGCAAGCTGTTGATGCACAGGCGTCTTGTGGCAAGCCC	"\Homo sapiens coiled-coil domain containing 28A (CCDC28A), mRNA.\"""""	C6orf80; CCRL1AP; MGC131913; DKFZp586D0623	ILMN_1798659	CCDC28A	"\Homo sapiens coiled-coil domain containing 28A (CCDC28A), mRNA.\"""""	25901	 	CCDC28A	0.185220678	0.021764747	2.276086478	0.025679358	0.025679358	-3.498398842	1.136990877
43825	6980274	GLRX2	NM_016066.3	51022	NP_057150.2	ILMN_1680727	6980274	A	GGAGGTGCAACTGACACTCATAGGCTTCACAAAGAAGGAAAATTGCTCCC	"\Homo sapiens glutaredoxin 2 (GLRX2), transcript variant 1, mRNA.\"""""	GRX2; bA101E13.1	ILMN_1680727	GLRX2	"\Homo sapiens glutaredoxin 2 (GLRX2), transcript variant 1, mRNA.\"""""	51022	D	GLRX2	-0.185181785	-0.013532259	-2.450969346	0.016563308	0.016563308	-3.145625837	-1.136960225
8875	1410348	ATG12	NM_004707.2	9140	NP_004698.2	ILMN_2188204	1410348	S	GAGTCGTGATTGTACCACTGCATTCCTGCTGAGCAACAGAGTGAGACCCC	"\Homo sapiens ATG12 autophagy related 12 homolog (S. cerevisiae) (ATG12), mRNA.\"""""	APG12L; HAPG12; APG12	ILMN_2188204	ATG12	"\Homo sapiens ATG12 autophagy related 12 homolog (S. cerevisiae) (ATG12), mRNA.\"""""	9140	D	ATG12	-0.185173889	-0.06252349	-2.088609255	0.040117424	0.040117424	-3.851509958	-1.136954003
30866	4880288	ABHD8	NM_024527.4	79575	NP_078803.4	ILMN_1712707	4880288	S	GGGGGGCTGGCGCCACCGAACCTGCACATCTCAACTTGTAACTCAATAAA	"\Homo sapiens abhydrolase domain containing 8 (ABHD8), mRNA.\"""""	FLJ11743; MGC14280; MGC2512	ILMN_1712707	ABHD8	"\Homo sapiens abhydrolase domain containing 8 (ABHD8), mRNA.\"""""	79575	 	ABHD8	-0.184669987	0.028786503	-2.282266035	0.025293752	0.025293752	-3.486313252	-1.136556958
31253	4900328	LOC728324	XR_015322.2	728324		ILMN_3304555	4900328	M	GGCCAGTACCAGTCGTTCAGCCACCAGCAGCGGCACCCCCATCTGTAGTT	"\PREDICTED: Homo sapiens misc_RNA (LOC728324), miscRNA.\"""""		ILMN_3304555	LOC728324	"\PREDICTED: Homo sapiens misc_RNA (LOC728324), miscRNA.\"""""	728324	 		-0.183988758	0.082126765	-2.031161878	0.045762487	0.045762487	-3.954378835	-1.136020413
30325	4830373	GMNN	NM_015895.3	51053	NP_056979.1	ILMN_1720114	4830373	S	GAGGATTCTCTAGTGGAAGACTCAGAAATTGGCACGTGTGCTGAAGGAAC	"\Homo sapiens geminin, DNA replication inhibitor (GMNN), mRNA.\"""""	Gem; RP3-369A17.3	ILMN_1720114	GMNN	"\Homo sapiens geminin, DNA replication inhibitor (GMNN), mRNA.\"""""	51053	 	GMNN	-0.183724858	-0.002789986	-3.599343715	0.000568115	0.000568115	-0.327569113	-1.135812629
23147	3800647	UGCG	NM_003358.1	7357	NP_003349.1	ILMN_1736939	3800647	S	AAGCTGGAGAACTGGTCGCTACAGATTACGCTGTGGGGGTACAGCAGAGG	"\Homo sapiens UDP-glucose ceramide glucosyltransferase (UGCG), mRNA.\"""""	GCS	ILMN_1736939	UGCG	"\Homo sapiens UDP-glucose ceramide glucosyltransferase (UGCG), mRNA.\"""""	7357	 	UGCG	-0.182994245	0.015586746	-2.15193996	0.034602157	0.034602157	-3.735184926	-1.135237573
46745	7570148	LMNB2	NM_032737.2	84823	NP_116126.2	ILMN_1708101	7570148	S	CCTCTTCCAAGCCCTGCGTCCAGCGAGCGTCACAGCACAACCTGCAAAAA	"\Homo sapiens lamin B2 (LMNB2), mRNA.\"""""	LMN2; LAMB2; MGC2721	ILMN_1708101	LMNB2	"\Homo sapiens lamin B2 (LMNB2), mRNA.\"""""	84823	 	LMNB2	-0.182868778	0.031080546	-2.426715022	0.017624203	0.017624203	-3.195869449	-1.13513885
39510	6350082	FAM102A	NM_001035254.1	399665	NP_001030331.1	ILMN_2291455	6350082	I	CTTCCGTGTGTCTGTGCGCAAGGAGCTGAAAGGCGGGAAGGCTTATTCCA	"\Homo sapiens family with sequence similarity 102, member A (FAM102A), transcript variant 1, mRNA.\"""""	MGC50853; C9orf132; EEIG1; bA203J24.7	ILMN_2291455	FAM102A	"\Homo sapiens family with sequence similarity 102, member A (FAM102A), transcript variant 1, mRNA.\"""""	399665	D	FAM102A	-0.182595415	0.027753242	-3.484938321	0.000823608	0.000823608	-0.643497281	-1.134923783
19568	3140022	ZSCAN2	NM_181877.3	54993	NP_870992.2	ILMN_1726512	3140022	I	ACCTGGAGAGTGAAGACGGGCATGACGGCAGGTGAAGGGGTTTGCTGTGA	"\Homo sapiens zinc finger and SCAN domain containing 2 (ZSCAN2), transcript variant 1, mRNA.\"""""	FLJ20595; ZFP29	ILMN_1726512	ZSCAN2	"\Homo sapiens zinc finger and SCAN domain containing 2 (ZSCAN2), transcript variant 1, mRNA.\"""""	54993	D	ZSCAN2	-0.182546324	0.026322143	-3.330000942	0.001346122	0.001346122	-1.059955012	-1.134885165
9257	1440438	SAMD1	NM_138352.1	90378	NP_612361.1	ILMN_1658821	1440438	S	GCTTCAGCAAGGCCACTTTGAGGATGATGACCCCGATGGCTTCTTAGGCT	"\Homo sapiens sterile alpha motif domain containing 1 (SAMD1), mRNA.\"""""		ILMN_1658821	SAMD1	"\Homo sapiens sterile alpha motif domain containing 1 (SAMD1), mRNA.\"""""	90378	 	SAMD1	-0.18233336	-0.028427409	-2.510842191	0.014185299	0.014185299	-3.01980993	-1.134717651
36448	5900241	ProbeID: 5900241	XR_037860.1	100128771		ILMN_3263694	5900241	M	TGAGGGAAAAGTAGCTCCAGCTCAACCATCTGAGGAAGGACCAGCAAGGA	"\PREDICTED: Homo sapiens misc_RNA (LOC100128771), miscRNA.\"""""		ILMN_3263694	LOC100128771	"\PREDICTED: Homo sapiens misc_RNA (LOC100128771), miscRNA.\"""""	100128771	 		-0.182239343	-0.004411866	-2.117260026	0.037534494	0.037534494	-3.799262064	-1.134643706
35468	5810044	CDC14A	NM_033313.2	8556	NP_201570.1	ILMN_1655983	5810044	I	TTCTCTGGATGCCACGAGTACCAAGTTTTTAGAAGTAGAGCCATCCGTCT	"\Homo sapiens CDC14 cell division cycle 14 homolog A (S. cerevisiae) (CDC14A), transcript variant 3, mRNA.\"""""	hCDC14; cdc14	ILMN_1655983	CDC14A	"\Homo sapiens CDC14 cell division cycle 14 homolog A (S. cerevisiae) (CDC14A), transcript variant 3, mRNA.\"""""	8556	D	CDC14A	-0.182142652	0.018328935	-2.220625929	0.029378692	0.029378692	-3.605600471	-1.134567664
12720	2030180	ProbeID: 2030180				ILMN_1912083	2030180	S	CAAGTTCTTAACCATCCCGGGTTCCAGTGGTTACAGAGTTCTGCCCTGGG	"\603089645F1 NIH_MGC_120 Homo sapiens cDNA clone IMAGE:5228627 5, mRNA sequence\"""""		ILMN_1912083		"\603089645F1 NIH_MGC_120 Homo sapiens cDNA clone IMAGE:5228627 5, mRNA sequence\"""""	-999	 		-0.181952515	0.002309484	-2.18814192	0.031756043	0.031756043	-3.667326681	-1.134418146
33420	5360041	DDAH2	NM_013974.1	23564	NP_039268.1	ILMN_1770787	5360041	S	GTGGAGGTGGGGATCTGCCCAACAGCCAGGAGGCACTGCAGAAGCTCTCT	"\Homo sapiens dimethylarginine dimethylaminohydrolase 2 (DDAH2), mRNA.\"""""	DDAHII; NG30; G6a; DDAH	ILMN_1770787	DDAH2	"\Homo sapiens dimethylarginine dimethylaminohydrolase 2 (DDAH2), mRNA.\"""""	23564	 	DDAH2	-0.18175749	0.017683147	-2.994572975	0.003715798	0.003715798	-1.913857389	-1.134264804
26179	4200008	ATG2A	NM_015104.1	23130	NP_055919.1	ILMN_1756006	4200008	S	ACGGAGGCTTTTGGACCCTCGGACCCCATCCCACTCAGCCAAGTGTCTTT	"\Homo sapiens ATG2 autophagy related 2 homolog A (S. cerevisiae) (ATG2A), mRNA.\"""""	MGC117153; KIAA0404	ILMN_1756006	ATG2A	"\Homo sapiens ATG2 autophagy related 2 homolog A (S. cerevisiae) (ATG2A), mRNA.\"""""	23130	 	ATG2A	-0.18169438	-0.033314994	-2.133835746	0.036107062	0.036107062	-3.768749264	-1.134215187
45269	7210162	TADA3	NM_006354.2	10474	NP_006345.1	ILMN_1674866	7210162	I	TCCCCGAGATGGGGTTGGAGGGGACTTCGTTTCTGGGTCTTCCTCTTCCC	"\Homo sapiens transcriptional adaptor 3 (TADA3), transcript variant 1, mRNA.\"""""	hADA3; FLJ20221; FLJ21329; ADA3	ILMN_1674866	TADA3	"\Homo sapiens transcriptional adaptor 3 (TADA3), transcript variant 1, mRNA.\"""""	10474	D	TADA3	0.181629437	-0.003678132	2.274117289	0.02580332	0.02580332	-3.502244143	1.134164132
40872	6510367	JUN	NM_002228.3	3725	NP_002219.1	ILMN_1806023	6510367	S	GGGAGGTTTGTGAGAGCGAGGCTGAGCCTACAGATGAACTCTTTCTGGCC	"\Homo sapiens jun oncogene (JUN), mRNA.\"""""	AP1; c-Jun	ILMN_1806023	JUN	"\Homo sapiens jun oncogene (JUN), mRNA.\"""""	3725	 	JUN	-0.181571627	-0.020409933	-2.499736324	0.014601721	0.014601721	-3.043338821	-1.134118686
36371	5890681	ZNF821	NM_017530.1	55565	NP_060000.1	ILMN_2151075	5890681	S	GCTGTGCTTCTAGGACTGTGGGGCCCCTGTGTGGCCCATGAAGTTGTGAA	"\Homo sapiens zinc finger protein 821 (ZNF821), mRNA.\"""""		ILMN_2151075	ZNF821	"\Homo sapiens zinc finger protein 821 (ZNF821), mRNA.\"""""	55565	 	ZNF821	-0.181456127	0.021060043	-3.103105585	0.002695254	0.002695254	-1.644966494	-1.134027894
6289	1010047	RAB4B	NM_016154.3	53916	NP_057238.3	ILMN_2109994	1010047	S	TCTGAGAGGCCGTGTCCTAACCTGCCCTGGCCCCGGAGAAGCTACGTTGC	"\Homo sapiens RAB4B, member RAS oncogene family (RAB4B), mRNA.\"""""	FLJ78649; MGC52123	ILMN_2109994	RAB4B	"\Homo sapiens RAB4B, member RAS oncogene family (RAB4B), mRNA.\"""""	53916	D	RAB4B	0.181405789	0.034572075	2.257529586	0.026868654	0.026868654	-3.534521846	1.133988327
5044	770411	PHF15	NM_015288.4	23338	NP_056103.4	ILMN_1795285	770411	S	ACGAGCAATAGAATGTATGGTCACCTGGGTGTGGCCAGTGCCCGCTGTGC	"\Homo sapiens PHD finger protein 15 (PHF15), mRNA.\"""""	JADE2; KIAA0239	ILMN_1795285	PHF15	"\Homo sapiens PHD finger protein 15 (PHF15), mRNA.\"""""	23338	 	PHF15	0.181180791	-0.046043313	2.063664898	0.042490043	0.042490043	-3.896488161	1.133811487
26736	4230017	ST8SIA4	NM_005668.3	7903	NP_005659.1	ILMN_2253732	4230017	I	CAGTTTTCAGATTGTGGCTCCAGGCCTTGTGTTTCTCATTTAAGTAGCAC	"\Homo sapiens ST8 alpha-N-acetyl-neuraminide alpha-2,8-sialyltransferase 4 (ST8SIA4), transcript variant 1, mRNA.\"""""	PST1; MGC61459; SIAT8D; ST8SIA-IV; PST; MGC34450	ILMN_2253732	ST8SIA4	"\Homo sapiens ST8 alpha-N-acetyl-neuraminide alpha-2,8-sialyltransferase 4 (ST8SIA4), transcript variant 1, mRNA.\"""""	7903	D	ST8SIA4	-0.181118751	-0.027274247	-2.07740815	0.041168276	0.041168276	-3.871766072	-1.133762731
9176	1440091	GON4L	NM_001037533.1	54856	NP_001032622.1	ILMN_1661138	1440091	S	GGAGAGGAAACAGAGACCTGTAGATGGATGATTATTCTGCCCTGGGACTC	"\Homo sapiens gon-4-like (C. elegans) (GON4L), transcript variant 1, mRNA.\"""""	MGC138817; FLJ23040; FLJ20203; KIAA1606; MGC138818; FLJ12923; GON4; RP11-101O6.1; DKFZp761I241; RP11-243J18.4; GON-4	ILMN_1661138	GON4L	"\Homo sapiens gon-4-like (C. elegans) (GON4L), transcript variant 1, mRNA.\"""""	54856	D	GON4L	0.181079456	-0.039390834	2.605260323	0.011054606	0.011054606	-2.816297789	1.133731851
14890	2350735	SETD8	NM_020382.3	387893	NP_065115.3	ILMN_1651936	2350735	S	ACCTCGGGCCTCACGACGGTGCTACCTAAGAAAGTCTTCCCTCCCACCCC	"\Homo sapiens SET domain containing (lysine methyltransferase) 8 (SETD8), mRNA.\"""""	SET8; SET07; PR-Set7; KMT5A	ILMN_1651936	SETD8	"\Homo sapiens SET domain containing (lysine methyltransferase) 8 (SETD8), mRNA.\"""""	387893	 	SETD8	-0.180783964	-0.022357929	-3.017655335	0.003472629	0.003472629	-1.85728035	-1.133499665
14396	2320215	NUP210	NM_024923.2	23225	NP_079199.2	ILMN_1784467	2320215	S	TGGGGGAGGAGACCCTTGGAAAAGTCCTCTCTTCCCAGCTCCTGATTCTG	"\Homo sapiens nucleoporin 210kDa (NUP210), mRNA.\"""""	KIAA0906; FLJ22389; GP210; POM210	ILMN_1784467	NUP210	"\Homo sapiens nucleoporin 210kDa (NUP210), mRNA.\"""""	23225	 	NUP210	-0.180780419	-0.033045248	-2.189144289	0.03168024	0.03168024	-3.665433786	-1.133496879
6096	990056	SCAF4	NM_020706.1	57466	NP_065757.1	ILMN_1659874	990056	S	GCCTGAGGTGACAGACAGGGCAGGTGGTAACAAAACCGTTGAACCTCCCA	"\Homo sapiens splicing factor, arginine/serine-rich 15 (SFRS15), mRNA.\"""""	SCAF4; DKFZP434E098; FLJ23364; SRA4; KIAA1172	ILMN_1659874	SFRS15	"\Homo sapiens splicing factor, arginine/serine-rich 15 (SFRS15), mRNA.\"""""	57466	 	SCAF4	-0.180689479	0.063214745	-2.210998513	0.030066445	0.030066445	-3.623976758	-1.133425432
17541	2710195	TARS	NM_152295.3	6897	NP_689508.3	ILMN_1685480	2710195	S	CCCAGATTGGCTCCATGGAAAAGGAGGAACAGCGTTTCCGTAAAATTGAC	"\Homo sapiens threonyl-tRNA synthetase (TARS), mRNA.\"""""	ThrRS; MGC9344	ILMN_1685480	TARS	"\Homo sapiens threonyl-tRNA synthetase (TARS), mRNA.\"""""	6897	 	TARS	-0.179923562	-0.004834558	-2.318772127	0.023118374	0.023118374	-3.414344187	-1.132823864
21857	3450110	ProbeID: 3450110	XM_001719031.1	730134	XP_001719083.1	ILMN_3302715	3450110	M	GGCTACGGCAATAAAGGGGGGCGCATAGGAGAGGGGCTGATGTTACACTA	"\PREDICTED: Homo sapiens similar to hCG1815165 (LOC730134), mRNA.\"""""		ILMN_3302715	LOC730134	"\PREDICTED: Homo sapiens similar to hCG1815165 (LOC730134), mRNA.\"""""	730134	 		0.17964361	0.057293502	2.293568674	0.024601672	0.024601672	-3.464135514	1.132604062
2420	380068	TMEM80	NM_174940.2	283232	NP_777600.2	ILMN_1708482	380068	A	CTCTGCTGCCTAGCAATTTCCATCTTAGCCACACTTCTCCCTTCAGGGGC	"\Homo sapiens transmembrane protein 80 (TMEM80), transcript variant 1, mRNA.\"""""	FLJ38216	ILMN_1708482	TMEM80	"\Homo sapiens transmembrane protein 80 (TMEM80), transcript variant 1, mRNA.\"""""	283232	D	TMEM80	0.179475642	-0.01384614	2.827212791	0.006009189	0.006009189	-2.313979518	1.132472205
24442	3940564	FAM131A	NM_144635.3	131408	NP_653236.2	ILMN_1729217	3940564	S	GGGCCTTGTAGGCTTTGGCAGGTAAGAGGGCCCAAGGTAAGAACGAGAGC	"\Homo sapiens family with sequence similarity 131, member A (FAM131A), mRNA.\"""""	MGC21688; PRO1378; FLAT715; C3orf40	ILMN_1729217	FAM131A	"\Homo sapiens family with sequence similarity 131, member A (FAM131A), mRNA.\"""""	131408	 	FAM131A	-0.179324709	0.05502544	-2.519008705	0.013885942	0.013885942	-3.002453066	-1.132353733
5826	870451	ASB8	NM_024095.3	140461	NP_077000.1	ILMN_2173740	870451	S	GGGAGTGGGAAAAGCATGTAAGAGCTCCTTTTGTGATGGTCCATCTACCC	"\Homo sapiens ankyrin repeat and SOCS box-containing 8 (ASB8), mRNA.\"""""	FLJ21255; MGC5540; PP14212	ILMN_2173740	ASB8	"\Homo sapiens ankyrin repeat and SOCS box-containing 8 (ASB8), mRNA.\"""""	140461	D	ASB8	0.179183567	-0.02085787	2.237274986	0.028221871	0.028221871	-3.573658665	1.132242959
40941	6510661	SS18L1	NM_198935.1	26039	NP_945173.1	ILMN_1676625	6510661	A	CTGATTTTGTCAGGGTTTTTCTACGTGTAGGCGTGAATAGGGGGCACCCC	"\Homo sapiens synovial sarcoma translocation gene on chromosome 18-like 1 (SS18L1), mRNA.\"""""	MGC78386; MGC26711; LP2261; KIAA0693; CREST	ILMN_1676625	SS18L1	"\Homo sapiens synovial sarcoma translocation gene on chromosome 18-like 1 (SS18L1), mRNA.\"""""	26039	D	SS18L1	-0.179181122	0.004463561	-2.66136461	0.009505178	0.009505178	-2.692455996	-1.132241039
32905	5290193	KCTD6	NM_153331.2	200845	NP_699162.2	ILMN_2146372	5290193	S	GTCCCTGTGGTAGAAAACTTACTCTTTATGCCTGGTGCAGTATAATTCCC	"\Homo sapiens potassium channel tetramerisation domain containing 6 (KCTD6), mRNA.\"""""	MGC27385	ILMN_2146372	KCTD6	"\Homo sapiens potassium channel tetramerisation domain containing 6 (KCTD6), mRNA.\"""""	200845	D	KCTD6	-0.178908203	-0.009170517	-2.510810263	0.014186481	0.014186481	-3.019877697	-1.13202687
15290	2450136	PSMG1	NM_003720.2	8624	NP_003711.1	ILMN_1779264	2450136	I	CTGTCAGTGCAGTTGCTATGTTGCAGAAGATCAACAGTATCAGTGGCTGG	"\Homo sapiens proteasome (prosome, macropain) assembly chaperone 1 (PSMG1), transcript variant 1, mRNA.\"""""	C21LRP; PAC1; DSCR2; LRPC21	ILMN_1779264	PSMG1	"\Homo sapiens proteasome (prosome, macropain) assembly chaperone 1 (PSMG1), transcript variant 1, mRNA.\"""""	8624	D	PSMG1	-0.178778038	-0.040126203	-2.43064314	0.017448365	0.017448365	-3.18776072	-1.13192474
39378	6330309	COPZ1	NM_016057.1	22818	NP_057141.1	ILMN_1728535	6330309	S	TCAGCTCCCCGACATGCATTTACTCTCTGCCGTGGGTCTGCAGTCGCTGC	"\Homo sapiens coatomer protein complex, subunit zeta 1 (COPZ1), mRNA.\"""""	CGI-120; COPZ; zeta1-COP	ILMN_1728535	COPZ1	"\Homo sapiens coatomer protein complex, subunit zeta 1 (COPZ1), mRNA.\"""""	22818	 	COPZ1	0.178709262	0.029740074	2.216435235	0.029676347	0.029676347	-3.61360794	1.13187078
12057	1940605	WDR8	NM_017818.2	49856	NP_060288.2	ILMN_1711166	1940605	S	CTTTGCAGTGCTCTCTCTGTGCTGGCATTTAAGCGGAGACTCGATGGCCC	"\Homo sapiens WD repeat domain 8 (WDR8), mRNA.\"""""	FLJ20430; MGC99569	ILMN_1711166	WDR8	"\Homo sapiens WD repeat domain 8 (WDR8), mRNA.\"""""	49856	 	WRAP73	0.178640682	-0.010114528	2.126414093	0.036740242	0.036740242	-3.782436918	1.131816976
39915	6380187	YBEY	NM_058181.1	54059	NP_478061.1	ILMN_1795836	6380187	A	GCGAGTCATCCCCATCAGGAGAGCGCCACTTCGCAGTAAGATCGAGATTG	"\Homo sapiens chromosome 21 open reading frame 57 (C21orf57), transcript variant 1, mRNA.\"""""	FLJ46907	ILMN_1795836	C21ORF57	"\Homo sapiens chromosome 21 open reading frame 57 (C21orf57), transcript variant 1, mRNA.\"""""	54059	D	YBEY	0.178463656	-0.003078009	2.022439546	0.046676688	0.046676688	-3.969775465	1.131678106
34339	5560010	CPSF4	NM_001081559.1	10898	NP_001075028.1	ILMN_1660426	5560010	S	TGTGAAACTGTCTCCTGCAACCTGCTGGGCATGTGGGCCTGGCTGTGTTC	"\Homo sapiens cleavage and polyadenylation specific factor 4, 30kDa (CPSF4), transcript variant 2, mRNA.\"""""	NAR; NEB1; CPSF30	ILMN_1660426	CPSF4	"\Homo sapiens cleavage and polyadenylation specific factor 4, 30kDa (CPSF4), transcript variant 2, mRNA.\"""""	10898	D	CPSF4	-0.1782878	0.022014399	-2.275078465	0.025742747	0.025742747	-3.500367579	-1.131540169
26790	4230196	KPNA2	NM_002266.2	3838	NP_002257.1	ILMN_1721868	4230196	A	ATGTCATCTTTAGCATGTGGCTACTTACGTAATCTTACCTGGACACTTTC	"\Homo sapiens karyopherin alpha 2 (RAG cohort 1, importin alpha 1) (KPNA2), mRNA. XM_001133262 XM_001133265 XM_001133267 XM_001133271\"""""	RCH1; IPOA1; SRP1alpha; QIP2	ILMN_1721868	KPNA2	"\Homo sapiens karyopherin alpha 2 (RAG cohort 1, importin alpha 1) (KPNA2), mRNA. XM_001133262 XM_001133265 XM_001133267 XM_001133271\"""""	3838	D	KPNA2	-0.177968022	-0.042788774	-2.754979071	0.007353805	0.007353805	-2.481071257	-1.131289387
25272	4060167	CTDP1	NM_004715.3	9150	NP_004706.3	ILMN_1815759	4060167	A	GGGGCGGGTTGGTGTGTTTTCCCCTTGTGTACCAGAGCACATTCCTTAGG	"\Homo sapiens CTD (carboxy-terminal domain, RNA polymerase II, polypeptide A) phosphatase, subunit 1 (CTDP1), transcript variant FCP1a, mRNA.\"""""	CCFDN; FCP1	ILMN_1815759	CTDP1	"\Homo sapiens CTD (carboxy-terminal domain, RNA polymerase II, polypeptide A) phosphatase, subunit 1 (CTDP1), transcript variant FCP1a, mRNA.\"""""	9150	D	CTDP1	-0.177939945	-0.008664151	-2.476774255	0.01549773	0.01549773	-3.091710632	-1.131267371
24489	3990026	CCNE1	NM_001238.1	898	NP_001229.1	ILMN_2374425	3990026	A	TTGTACCAAGTGGAGCAGGTGGTTGCGGGCAAGCGTTGTGCAGAGCCCAT	"\Homo sapiens cyclin E1 (CCNE1), transcript variant 1, mRNA.\"""""	CCNE	ILMN_2374425	CCNE1	"\Homo sapiens cyclin E1 (CCNE1), transcript variant 1, mRNA.\"""""	898	D	CCNE1	-0.177635013	0.000577564	-3.742884907	0.000352975	0.000352975	0.078503018	-1.131028288
41326	6550709	TADA2B	NM_152293.2	93624	NP_689506.2	ILMN_3239378	6550709	S	TATTCCCGTCACGGTAGTCCTTACCTCTGTCGGCAGCTCAGAGCCTCCAC	"\Homo sapiens transcriptional adaptor 2B (TADA2B), mRNA.\"""""	ADA2B; ADA2(beta)	ILMN_3239378	TADA2B	"\Homo sapiens transcriptional adaptor 2B (TADA2B), mRNA.\"""""	93624	 	TADA2B	0.177503846	-0.026228119	2.075838355	0.041317433	0.041317433	-3.874597226	1.130925462
22028	3460066	LAMTOR2	NM_014017.2	28956	NP_054736.1	ILMN_3236928	3460066	S	CTCACCCAAGTGGCGGCATCTTAACGGCATTGGTGGAAGCTGGGGTCAGA	"\Homo sapiens roadblock domain containing 3 (ROBLD3), mRNA.\"""""		ILMN_3236928	ROBLD3	"\Homo sapiens roadblock domain containing 3 (ROBLD3), mRNA.\"""""	28956	D	LAMTOR2	0.177392385	0.055891709	2.31487132	0.023342639	0.023342639	-3.422080966	1.130838092
39037	6280433	SNHG7	NR_003672.2	84973		ILMN_3233205	6280433	I	TGTCCTGCAGTGCCTGGGACGCCCCGTAGTGAAGAGTGATGTGGCCCAAA	"\Homo sapiens small nucleolar RNA host gene 7 (non-protein coding) (SNHG7), transcript variant 1, non-coding RNA.\"""""		ILMN_3233205	SNHG7	"\Homo sapiens small nucleolar RNA host gene 7 (non-protein coding) (SNHG7), transcript variant 1, non-coding RNA.\"""""	84973	D	SNHG7	-0.177221337	-0.023156061	-3.012347868	0.003527198	0.003527198	-1.870318853	-1.130704026
30099	4810288	INTS5	NM_030628.1	80789	NP_085131.1	ILMN_1796968	4810288	S	GGTCTTTTCTCTGGCCGTTTCCAGGCACCTTCACCGTCCACTCTCCTTCG	"\Homo sapiens integrator complex subunit 5 (INTS5), mRNA.\"""""	INT5; KIAA1698	ILMN_1796968	INTS5	"\Homo sapiens integrator complex subunit 5 (INTS5), mRNA.\"""""	80789	 	INTS5	-0.17715692	0.01858986	-2.916209306	0.004664041	0.004664041	-2.103435793	-1.13065354
21681	3440201	TTC5	NM_138376.1	91875	NP_612385.1	ILMN_1706455	3440201	S	CTCTCTCCTCTGTCCTCATCATGTTCCAGCTCTCTACAGGGCCACATACT	"\Homo sapiens tetratricopeptide repeat domain 5 (TTC5), mRNA.\"""""	Strap	ILMN_1706455	TTC5	"\Homo sapiens tetratricopeptide repeat domain 5 (TTC5), mRNA.\"""""	91875	 	TTC5	0.176854012	-0.00218131	2.460483977	0.016163005	0.016163005	-3.125801548	1.130416173
6902	1070195	MED1	NM_004774.2	5469	NP_004765.2	ILMN_1721729	1070195	S	GGGTTCAAAATGATGGAAGGCCGAAGAGCAAGGCTTATATGGTGGTAGGG	"\Homo sapiens PPAR binding protein (PPARBP), mRNA.\"""""	TRIP2; PPARGBP; RB18A; MGC71488; MED1; CRSP200; TRAP220; CRSP1; PBP; DRIP205; DRIP230	ILMN_1721729	PPARBP	"\Homo sapiens PPAR binding protein (PPARBP), mRNA.\"""""	5469	D	MED1	0.176461829	-0.003301643	3.070281156	0.002972402	0.002972402	-1.727054142	1.130108922
29427	4670608	C1orf216	NM_152374.1	127703	NP_689587.1	ILMN_1659975	4670608	S	AAGTCACTGATGCAGCCTCTGGCCCTCAGTCTCCCTATCGGCAAAGTGGG	"\Homo sapiens chromosome 1 open reading frame 216 (C1orf216), mRNA.\"""""	FLJ38984	ILMN_1659975	C1ORF216	"\Homo sapiens chromosome 1 open reading frame 216 (C1orf216), mRNA.\"""""	127703	 	C1orf216	-0.176410195	0.03099015	-4.041239636	0.000126901	0.000126901	0.954978959	-1.130068476
34345	5560026	GTF2IRD2B	NM_001003795.2	389524	NP_001003795.1	ILMN_1680501	5560026	I	AAGAGTCCTCCTCAGAGACCAGGATGGTGGTGACATTCCTCGTGTCTGCC	"\Homo sapiens GTF2I repeat domain containing 2B (GTF2IRD2B), mRNA.\"""""		ILMN_1680501	GTF2IRD2B	"\Homo sapiens GTF2I repeat domain containing 2B (GTF2IRD2B), mRNA.\"""""	389524	D	GTF2IRD2B	0.176364611	0.064773904	2.260867735	0.026651202	0.026651202	-3.528042552	1.13003277
17165	2680164	C14orf102	NM_199043.1	55051	NP_950244.1	ILMN_2374076	2680164	A	GGAGCTAGGAGGCGCGAGCAGAGAACGTGTGTGTTAGGAGAACTCGGCTT	"\Homo sapiens chromosome 14 open reading frame 102 (C14orf102), transcript variant 2, mRNA.\"""""	FLJ14051; FLJ10008	ILMN_2374076	C14ORF102	"\Homo sapiens chromosome 14 open reading frame 102 (C14orf102), transcript variant 2, mRNA.\"""""	55051	D	C14orf102	0.176326143	-0.020453849	3.080703165	0.002881655	0.002881655	-1.701061978	1.13000264
44095	7000619	VAV1	NM_005428.2	7409	NP_005419.2	ILMN_1717334	7000619	S	TCAAGATCCTTAACAAGAAGGGACAGCAAGGCTGGTGGCGAGGGGAGATC	"\Homo sapiens vav 1 guanine nucleotide exchange factor (VAV1), mRNA.\"""""	VAV	ILMN_1717334	VAV1	"\Homo sapiens vav 1 guanine nucleotide exchange factor (VAV1), mRNA.\"""""	7409	 	VAV1	-0.176009403	0.008211958	-2.382391212	0.019720877	0.019720877	-3.286599188	-1.129754578
35299	5720100	ZNF562	NM_017656.2	54811	NP_060126.1	ILMN_1672940	5720100	S	GTGGTGATGCATGCCTATAGTTTTAGCTACTTGGGAGGGTGGCCTGAGCC	"\Homo sapiens zinc finger protein 562 (ZNF562), mRNA.\"""""	MGC126160; FLJ20079	ILMN_1672940	ZNF562	"\Homo sapiens zinc finger protein 562 (ZNF562), mRNA.\"""""	54811	 	ZNF562	0.175843946	-0.004744725	2.176892117	0.03261773	0.03261773	-3.688519309	1.129625019
9203	1440215	ELAVL1	NM_001419.2	1994	NP_001410.2	ILMN_1764873	1440215	S	GGGGAGGCTCTCTTAACCGATTCCCATGTTGTACAGTAGATGGTTAGACC	"\Homo sapiens ELAV (embryonic lethal, abnormal vision, Drosophila)-like 1 (Hu antigen R) (ELAVL1), mRNA.\"""""	MelG; HUR; ELAV1; Hua	ILMN_1764873	ELAVL1	"\Homo sapiens ELAV (embryonic lethal, abnormal vision, Drosophila)-like 1 (Hu antigen R) (ELAVL1), mRNA.\"""""	1994	 	ELAVL1	-0.17531599	-0.009828068	-3.56734659	0.000630751	0.000630751	-0.416631266	-1.129211707
21764	3440500	ELP3	NM_018091.4	55140	NP_060561.3	ILMN_1744068	3440500	S	TCGAGGTAATCTACTTTGGAGACTCTGCCTGGAGAGGGTCAGTTCCTAAG	"\Homo sapiens elongation protein 3 homolog (S. cerevisiae) (ELP3), mRNA.\"""""	FLJ10422; KAT9	ILMN_1744068	ELP3	"\Homo sapiens elongation protein 3 homolog (S. cerevisiae) (ELP3), mRNA.\"""""	55140	 	ELP3	0.175217677	-0.014934965	2.085186056	0.040436088	0.040436088	-3.857710662	1.129134758
36459	5900286	ZFP90	NM_133458.2	146198	NP_597715.2	ILMN_1684628	5900286	S	GTCCCAACAGCCATGAACCATGCACTTATGGATACCCAGCCTTTTAGGGC	"\Homo sapiens zinc finger protein 90 homolog (mouse) (ZFP90), mRNA.\"""""	ZNF756; NK10	ILMN_1684628	ZFP90	"\Homo sapiens zinc finger protein 90 homolog (mouse) (ZFP90), mRNA.\"""""	146198	 	ZFP90	-0.175143623	-0.013572216	-2.096805514	0.039363254	0.039363254	-3.836627067	-1.129076801
12428	1990563	BRP44L	NM_016098.1	51660	NP_057182.1	ILMN_1666967	1990563	S	CCACGCAACAAATGAAGTAGCCCAGCTCATCCAGGGAGGGCGGCTTATCA	"\Homo sapiens brain protein 44-like (BRP44L), mRNA.\"""""	CGI-129; dJ68L15.3	ILMN_1666967	BRP44L	"\Homo sapiens brain protein 44-like (BRP44L), mRNA.\"""""	51660	D	BRP44L	-0.174860876	0.011609555	-2.232527512	0.028547588	0.028547588	-3.582787886	-1.12885554
41673	6580603	RFXANK	NM_003721.2	8625	NP_003712.1	ILMN_1780987	6580603	A	TGCTGTACGCTGTGCGCGGGAACCACGTGAAATGCGTTGAGGCCTTGCTG	"\Homo sapiens regulatory factor X-associated ankyrin-containing protein (RFXANK), transcript variant 1, mRNA.\"""""	BLS; RFX-B; MGC138628; F14150_1; ANKRA1	ILMN_1780987	RFXANK	"\Homo sapiens regulatory factor X-associated ankyrin-containing protein (RFXANK), transcript variant 1, mRNA.\"""""	8625	D	RFXANK	0.174755948	-0.005374777	1.993954542	0.049772213	0.049772213	-4.019646926	1.128773441
30142	4810440	TOPORS	NM_005802.2	10210	NP_005793.2	ILMN_1749218	4810440	S	GGAGAACCAGCCCAGTAACATTGTGTCTCTTCAAACTGAGCCATCAAGGC	"\Homo sapiens topoisomerase I binding, arginine/serine-rich (TOPORS), mRNA.\"""""	TP53BPL; LUN	ILMN_1749218	TOPORS	"\Homo sapiens topoisomerase I binding, arginine/serine-rich (TOPORS), mRNA.\"""""	10210	D	TOPORS	-0.174423969	-0.011279071	-3.076472109	0.00291818	0.00291818	-1.711622118	-1.128513728
42175	6650278	KCNK6	NM_004823.1	9424	NP_004814.1	ILMN_1701173	6650278	S	GCCACGTCTGGCCTGTGTCCTTGGGCAGTCACACTACCTCTCTGATTTTG	"\Homo sapiens potassium channel, subfamily K, member 6 (KCNK6), mRNA.\"""""	TWIK-2; KCNK8; TOSS; K2p6.1; TWIK2; FLJ12282	ILMN_1701173	KCNK6	"\Homo sapiens potassium channel, subfamily K, member 6 (KCNK6), mRNA.\"""""	9424	D	KCNK6	0.174338019	0.039434555	2.11960216	0.037329873	0.037329873	-3.794963288	1.128446498
34032	5490301	PABPC1L	XM_001722078.1	80336	XP_001722130.1	ILMN_3303612	5490301	M	CTTCCATGGCTGCCAAAAGGACAGTGTTTCTGGCTCTCAGCCCTAAGGCC	"\PREDICTED: Homo sapiens poly(A) binding protein, cytoplasmic 1-like (PABPC1L), mRNA.\"""""		ILMN_3303612	PABPC1L	"\PREDICTED: Homo sapiens poly(A) binding protein, cytoplasmic 1-like (PABPC1L), mRNA.\"""""	80336	 	PABPC1L	-0.174246466	0.005724488	-3.269206158	0.001626185	0.001626185	-1.219662643	-1.128374889
10068	1510703	MFSD3	NM_138431.1	113655	NP_612440.1	ILMN_1718972	1510703	S	GCTCCTGCTCATCCTCTCTGCCTTTCCCGTTCTGTACCTGGACCTAGCAC	"\Homo sapiens major facilitator superfamily domain containing 3 (MFSD3), mRNA.\"""""		ILMN_1718972	MFSD3	"\Homo sapiens major facilitator superfamily domain containing 3 (MFSD3), mRNA.\"""""	113655	 	MFSD3	-0.174222879	-0.012663725	-2.719673977	0.008106571	0.008106571	-2.561482127	-1.128356441
36171	5870646	L3MBTL2	NM_031488.4	83746	NP_113676.2	ILMN_2336109	5870646	A	CCTGAGTGTGCACTTTGGCTCTGCTACCTGCTCCTGAAGCCCCGCTAAAA	"\Homo sapiens l(3)mbt-like 2 (Drosophila) (L3MBTL2), mRNA.\"""""	H-l(3)mbt-l; L3MBT	ILMN_2336109	L3MBTL2	"\Homo sapiens l(3)mbt-like 2 (Drosophila) (L3MBTL2), mRNA.\"""""	83746	D	L3MBTL2	0.174144372	0.024764286	2.403214406	0.018709658	0.018709658	-3.244150445	1.128295042
25758	4120600	ZNF654	NM_018293.1	55279	NP_060763.1	ILMN_1744471	4120600	I	CAGTTTGCTATTTCCCTGATGGCCTTAATTTTAGAGTGGTCTTGGATTAC	"\Homo sapiens zinc finger protein 654 (ZNF654), mRNA.\"""""	FLJ10997; FLJ21142	ILMN_1744471	ZNF654	"\Homo sapiens zinc finger protein 654 (ZNF654), mRNA.\"""""	55279	D	ZNF654	-0.173947078	0.060470731	-2.546505198	0.012919382	0.012919382	-2.943669552	-1.128140754
28161	4490524	ACSS2	NM_001076552.1	55902	NP_001070020.1	ILMN_2336595	4490524	A	GTTTTCTTGCCCCAGTCAGGCTCAAGCCCTGTGGTTGTAGGAATAAAGCC	"\Homo sapiens acyl-CoA synthetase short-chain family member 2 (ACSS2), transcript variant 2, mRNA.\"""""	AceCS; ACAS2; ACS; ACSA; dJ1161H23.1; DKFZp762G026	ILMN_2336595	ACSS2	"\Homo sapiens acyl-CoA synthetase short-chain family member 2 (ACSS2), transcript variant 2, mRNA.\"""""	55902	D	ACSS2	0.173693426	-0.061815283	2.104651993	0.038652803	0.038652803	-3.822331292	1.127942423
8300	1300279	DDX59	NM_001031725.3	83479	NP_001026895.1	ILMN_1748077	1300279	I	CTGGGATATTGCAAAACGAGTAAAGCCCACAGGATCCATTCTTCCCCCTC	"\Homo sapiens DEAD (Asp-Glu-Ala-Asp) box polypeptide 59 (DDX59), transcript variant 1, mRNA.\"""""	ZNHIT5; DKFZP564B1023; RP11-92G12.2	ILMN_1748077	DDX59	"\Homo sapiens DEAD (Asp-Glu-Ala-Asp) box polypeptide 59 (DDX59), transcript variant 1, mRNA.\"""""	83479	D	DDX59	0.17331918	-0.00260036	1.994259193	0.049738199	0.049738199	-4.019116873	1.127649865
28562	4570014	FAM158A	NM_016049.3	51016	NP_057133.2	ILMN_1755677	4570014	S	TAATGGAAATGGAAATGCCTGAGCCAGGGCCAGCGGGGCCCGGTTCCAAT	"\Homo sapiens family with sequence similarity 158, member A (FAM158A), mRNA.\"""""	CGI-112	ILMN_1755677	FAM158A	"\Homo sapiens family with sequence similarity 158, member A (FAM158A), mRNA.\"""""	51016	 	FAM158A	-0.1732578	0.018923813	-2.451673219	0.016533393	0.016533393	-3.14416148	-1.127601889
25718	4120437	RRS1	NM_015169.3	23212	NP_055984.1	ILMN_1767658	4120437	S	CCTGGCCGCTGCCTTCATTGAGTTTAAAGGGACAGGATTGCCCTTCCGTC	"\Homo sapiens RRS1 ribosome biogenesis regulator homolog (S. cerevisiae) (RRS1), mRNA.\"""""	KIAA0112	ILMN_1767658	RRS1	"\Homo sapiens RRS1 ribosome biogenesis regulator homolog (S. cerevisiae) (RRS1), mRNA.\"""""	23212	 	RRS1	-0.17307583	-0.006250109	-2.293733338	0.024591715	0.024591715	-3.463811722	-1.127459671
30481	4850228	ProbeID: 4850228	XM_930578.1	647135	XP_935671.1	ILMN_1684634	4850228	I	GGTACAGAGATATTTCTTCACAGAGGTTCTTGGGTGGAGCAATGACACAA	"\PREDICTED: Homo sapiens similar to SLIT-ROBO Rho GTPase-activating protein 2 (srGAP2) (Formin-binding protein 2), transcript variant 1 (LOC647135), mRNA.\"""""		ILMN_1684634	LOC647135	"\PREDICTED: Homo sapiens similar to SLIT-ROBO Rho GTPase-activating protein 2 (srGAP2) (Formin-binding protein 2), transcript variant 1 (LOC647135), mRNA.\"""""	647135	 		-0.173006195	-0.000545096	-3.469457424	0.000865574	0.000865574	-0.685706069	-1.127405253
28955	4610201	SNORA10	NR_002327.1	574042		ILMN_2189842	4610201	S	ACGGGTCCAGTGTGTGCTTGGCGTGTTTTCAGGGAGGCAGAGAAAGGCTC	"\Homo sapiens small nucleolar RNA, H/ACA box 10 (SNORA10), small nucleolar RNA.\"""""	ACA10	ILMN_2189842	SNORA10	"\Homo sapiens small nucleolar RNA, H/ACA box 10 (SNORA10), small nucleolar RNA.\"""""	574042	 	SNORA10	-0.172349282	-0.002285137	-3.627032095	0.000518725	0.000518725	-0.250066239	-1.12689202
17123	2680021	TBC1D2	NM_018421.2	55357	NP_060891.2	ILMN_1769876	2680021	S	CCCTCAGTTTCCCCACTGGGACATTGTGTGCTGCAAAGCCATTGGTTGGG	"\Homo sapiens TBC1 domain family, member 2 (TBC1D2), mRNA.\"""""	FLJ10702; DKFZp761D1823; PARIS1; FLJ16244; FLJ42782; PARIS-1; TBC1D2A	ILMN_1769876	TBC1D2	"\Homo sapiens TBC1 domain family, member 2 (TBC1D2), mRNA.\"""""	55357	 	TBC1D2	-0.172131304	0.012342291	-2.180956822	0.032304062	0.032304062	-3.680873094	-1.12672177
34664	5570524	LRRC42	NM_052940.3	115353	NP_443172.1	ILMN_1688479	5570524	S	TGACCTTTCTCTGGCCCCCAGCTCTAGTGTTTGAGTAAAGGAGACTGAGG	"\Homo sapiens leucine rich repeat containing 42 (LRRC42), mRNA.\"""""	dJ167A19.4; MGC8974	ILMN_1688479	LRRC42	"\Homo sapiens leucine rich repeat containing 42 (LRRC42), mRNA.\"""""	115353	 	LRRC42	-0.172007989	-0.019620872	-2.126304955	0.036749625	0.036749625	-3.782637887	-1.126625467
33986	5490102	UTP3	NM_020368.1	57050	NP_065101.1	ILMN_1745423	5490102	S	GAGGCCAGGTTCGTGAAGTTCGTAAAGAAGAGCAACGTTATAGTGGTGAA	"\Homo sapiens UTP3, small subunit (SSU) processome component, homolog (S. cerevisiae) (UTP3), mRNA.\"""""	FLJ23256; SAS10; CRLZ1; CRL1	ILMN_1745423	UTP3	"\Homo sapiens UTP3, small subunit (SSU) processome component, homolog (S. cerevisiae) (UTP3), mRNA.\"""""	57050	D	UTP3	-0.171367901	0.022420948	-2.111005054	0.038085739	0.038085739	-3.81072206	-1.126125722
7872	1240097	BAZ1A	NM_013448.2	11177	NP_038476.2	ILMN_1658327	1240097	I	CTGCACTGTCTGCAGTTGCATCTTTGGCAGCTGCATGGCCACAGTTACAC	"\Homo sapiens bromodomain adjacent to zinc finger domain, 1A (BAZ1A), transcript variant 1, mRNA.\"""""	WALp1; hACF1; FLJ14383; DKFZP586E0518; ACF1; WCRF180	ILMN_1658327	BAZ1A	"\Homo sapiens bromodomain adjacent to zinc finger domain, 1A (BAZ1A), transcript variant 1, mRNA.\"""""	11177	D	BAZ1A	-0.17128364	0.04642389	-1.99556119	0.049593055	0.049593055	-4.016850759	-1.126059953
35175	5700347	LOC100133760	XM_001719676.1	100133760	XP_001719728.1	ILMN_3246005	5700347	S	CCCGAGGAGACAACAGAAGCCAGAACTCATAATCTGAGACGTCGAATGGG	"\PREDICTED: Homo sapiens similar to Jumonji, AT rich interactive domain 1B (RBP2-like) (LOC100133760), partial mRNA.\"""""		ILMN_3246005	LOC100133760	"\PREDICTED: Homo sapiens similar to Jumonji, AT rich interactive domain 1B (RBP2-like) (LOC100133760), partial mRNA.\"""""	100133760	 	LOC100133760	-0.171250162	-0.06462548	-2.707106465	0.00839108	0.00839108	-2.589904745	-1.126033822
29060	4610674	BTN3A2	NM_007047.3	11118	NP_008978.2	ILMN_1676528	4610674	S	CAGTTCCCACAGGGCATGTGACTTTGAAAGAGACTAGAGGCCACACTCAG	"\Homo sapiens butyrophilin, subfamily 3, member A2 (BTN3A2), mRNA.\"""""	BT3.3; BT3.2; BTF4	ILMN_1676528	BTN3A2	"\Homo sapiens butyrophilin, subfamily 3, member A2 (BTN3A2), mRNA.\"""""	11118	D	BTN3A2	0.171110067	0.063260143	2.095328474	0.039498249	0.039498249	-3.839312885	1.125924483
31886	5080630	ProbeID: 5080630	XM_001720756.1	100129907	XP_001720808.1	ILMN_3271587	5080630	M	CTCTGAGCTTCAGTTTCATTTTCTACGACATGGGGATAACCCTCCGGTGC	"\PREDICTED: Homo sapiens hypothetical protein LOC100129907 (LOC100129907), mRNA.\"""""		ILMN_3271587	LOC100129907	"\PREDICTED: Homo sapiens hypothetical protein LOC100129907 (LOC100129907), mRNA.\"""""	100129907	 		0.170745538	0.002467724	2.243214372	0.027818982	0.027818982	-3.562213863	1.125640028
39908	6380154	LASS2	NM_181746.2	29956	NP_859530.1	ILMN_1726108	6380154	A	CTACCTCTGCCAAAAAGTGGGGGCTGTACTGGGGACTGCTCGGATGATCT	"\Homo sapiens LAG1 homolog, ceramide synthase 2 (LASS2), transcript variant 1, mRNA.\"""""	SP260; CerS2; MGC987; TMSG1; L3; FLJ10243	ILMN_1726108	LASS2	"\Homo sapiens LAG1 homolog, ceramide synthase 2 (LASS2), transcript variant 1, mRNA.\"""""	29956	D	LASS2	0.170411129	0.012086084	2.202396406	0.030692851	0.030692851	-3.640337437	1.125379141
40398	6420746	FGF9	NM_002010.1	2254	NP_002001.1	ILMN_1762531	6420746	S	AGCTGCCATACTTCGACTTATCAGGATTCTGGCTGGTGGCCTGCGCGAGG	"\Homo sapiens fibroblast growth factor 9 (glia-activating factor) (FGF9), mRNA.\"""""	MGC119914; GAF; MGC119915; HBFG-9	ILMN_1762531	FGF9	"\Homo sapiens fibroblast growth factor 9 (glia-activating factor) (FGF9), mRNA.\"""""	2254	D	FGF9	-0.170393537	-0.028882311	-3.035035969	0.003299367	0.003299367	-1.814460041	-1.125365419
5543	840068	C3AR1	NM_004054.2	719	NP_004045.1	ILMN_1787529	840068	S	GAATCGGAATCTCTGGGGGTTGGGACCCAGCAAGGGCACTTAACAAACCC	"\Homo sapiens complement component 3a receptor 1 (C3AR1), mRNA.\"""""	HNFAG09; C3AR; AZ3B	ILMN_1787529	C3AR1	"\Homo sapiens complement component 3a receptor 1 (C3AR1), mRNA.\"""""	719	 	C3AR1	0.170257872	0.030005367	2.31019552	0.023613996	0.023613996	-3.431340178	1.125259599
45382	7210605	BTG3	NM_006806.3	10950	NP_006797.3	ILMN_2154836	7210605	S	CTCTGTTGGATACGAGAACACTGTAGAAGTGGACGATTTGTTCTAGCACC	"\Homo sapiens BTG family, member 3 (BTG3), mRNA.\"""""	TOB55; TOB5; MGC8928; ANA; TOFA	ILMN_2154836	BTG3	"\Homo sapiens BTG family, member 3 (BTG3), mRNA.\"""""	10950	D	BTG3	-0.170236669	-0.01656603	-2.364749869	0.020615369	0.020615369	-3.322316783	-1.125243061
26773	4230133	POLG2	NM_007215.2	11232	NP_009146.2	ILMN_1671004	4230133	S	GGATGTAGGAAGAGGCCCCACATTGGAACTAAGACAGGTTTGTCAAGGGC	"\Homo sapiens polymerase (DNA directed), gamma 2, accessory subunit (POLG2), mRNA.\"""""	POLB; MTPOLB; POLGB; PEOA4; HP55	ILMN_1671004	POLG2	"\Homo sapiens polymerase (DNA directed), gamma 2, accessory subunit (POLG2), mRNA.\"""""	11232	 	POLG2	-0.170192123	-0.050429485	-2.221201303	0.029338029	0.029338029	-3.604500038	-1.125208318
4862	730440	RELB	NM_006509.2	5971	NP_006500.2	ILMN_1811258	730440	S	CCAGGATGTCTAGCACCCCCATCCCCTTGGCCCTTCCTCATGCTTCTGAA	"\Homo sapiens v-rel reticuloendotheliosis viral oncogene homolog B (RELB), mRNA.\"""""	I-REL	ILMN_1811258	RELB	"\Homo sapiens v-rel reticuloendotheliosis viral oncogene homolog B (RELB), mRNA.\"""""	5971	 	RELB	0.169955097	-0.040594789	2.26307168	0.026508485	0.026508485	-3.523760211	1.125023469
41214	6550209	KIF2A	NM_004520.1	3796	NP_004511.1	ILMN_1734476	6550209	S	CCTTGCCCACTCCTAGAGACAGCTGTGCTCACTTTTCCTGCTTTGTGCCT	"\Homo sapiens kinesin heavy chain member 2A (KIF2A), mRNA.\"""""	HK2; KIF2	ILMN_1734476	KIF2A	"\Homo sapiens kinesin heavy chain member 2A (KIF2A), mRNA.\"""""	3796	 	KIF2A	-0.16988751	0.001173854	-2.660034579	0.009539498	0.009539498	-2.695416683	-1.124970765
17610	2710463	SLC25A29	NM_001039355.1	123096	NP_001034444.1	ILMN_2350801	2710463	A	GGCCTGGAACACCTCCAGCCACAAAGAAGCCAAAGGTCAGTCCCTCTGCT	"\Homo sapiens solute carrier family 25, member 29 (SLC25A29), nuclear gene encoding mitochondrial protein, mRNA.\"""""	CACL; C14orf69; FLJ38975	ILMN_2350801	SLC25A29	"\Homo sapiens solute carrier family 25, member 29 (SLC25A29), nuclear gene encoding mitochondrial protein, mRNA.\"""""	123096	D	SLC25A29	-0.169842454	0.009663096	-2.192340575	0.031439582	0.031439582	-3.659392823	-1.124935632
10215	1570468	ZNF789	NM_213603.2	285989	NP_998768.2	ILMN_1789364	1570468	I	GAGGAATCTTTTTCGACATCAGGTCATTCACACTGGAAGCCAACCCTACC	"\Homo sapiens zinc finger protein 789 (ZNF789), transcript variant 1, mRNA.\"""""		ILMN_1789364	ZNF789	"\Homo sapiens zinc finger protein 789 (ZNF789), transcript variant 1, mRNA.\"""""	285989	D	ZNF789	-0.169659244	-0.035891652	-3.237764218	0.001791656	0.001791656	-1.301421644	-1.124792784
38413	6220161	SLC25A20	NM_000387.3	788	NP_000378.1	ILMN_1741392	6220161	A	CCAGGGTGCCATCTAATCCTGGGCTGTACATGTGGATATGGACTTGAGGC	"\Homo sapiens solute carrier family 25 (carnitine/acylcarnitine translocase), member 20 (SLC25A20), nuclear gene encoding mitochondrial protein, mRNA.\"""""	CAC; CACT	ILMN_1741392	SLC25A20	"\Homo sapiens solute carrier family 25 (carnitine/acylcarnitine translocase), member 20 (SLC25A20), nuclear gene encoding mitochondrial protein, mRNA.\"""""	788	D	SLC25A20	-0.169348968	0.02965785	-2.306516715	0.023829452	0.023829452	-3.438613843	-1.124550904
38954	6280079	CSTF2	NM_001325.2	1478	NP_001316.1	ILMN_1653129	6280079	S	CCTAACCCTTGAATGACTCAAATCAGTGCCAGGTGGAGGACTCCCATCAC	"\Homo sapiens cleavage stimulation factor, 3' pre-RNA, subunit 2, 64kDa (CSTF2), mRNA.\"""""	CstF-64	ILMN_1653129	CSTF2	"\Homo sapiens cleavage stimulation factor, 3' pre-RNA, subunit 2, 64kDa (CSTF2), mRNA.\"""""	1478	 	CSTF2	0.169160716	-0.017302844	2.329802423	0.022494515	0.022494515	-3.392406739	1.124404175
15418	2450670	HIP1R	XM_001132864.1	9026	XP_001132864.1	ILMN_1757910	2450670	I	CCTGGAGGTGACAGATGAGGTACTGGAGAAGGCAGCTGGGACCGATGTCA	"\PREDICTED: Homo sapiens huntingtin interacting protein 1 related (HIP1R), mRNA.\"""""		ILMN_1757910	HIP1R	"\PREDICTED: Homo sapiens huntingtin interacting protein 1 related (HIP1R), mRNA.\"""""	9026	D	HIP1R	-0.169079038	-0.019301475	-2.799563818	0.00649467	0.00649467	-2.378342969	-1.124340519
23323	3830601	SLC2A11	NM_001024938.1	66035	NP_001020109.1	ILMN_1748090	3830601	A	TGTCCCACTTCCTCTATGTCCCTTTCCTTGGTGTCTGTGTCTGTGGGGCC	"\Homo sapiens solute carrier family 2 (facilitated glucose transporter), member 11 (SLC2A11), transcript variant 3, mRNA.\"""""	MGC118833; MGC118830; GLUT10; SLC2A11-a; SLC2A11-c; GLUT11	ILMN_1748090	SLC2A11	"\Homo sapiens solute carrier family 2 (facilitated glucose transporter), member 11 (SLC2A11), transcript variant 3, mRNA.\"""""	66035	D	SLC2A11	0.168931561	-0.03951397	2.376599398	0.02001066	0.02001066	-3.298350409	1.124225591
13709	2140400	ProbeID: 2140400	XR_016140.2	92755		ILMN_3304898	2140400	M	ATCGAGTCCTACAATGCTACCCTCTCCGTCCATCAGTTGGTAGAGAACAC	"\PREDICTED: Homo sapiens misc_RNA (LOC92755), miscRNA.\"""""		ILMN_3304898	LOC92755	"\PREDICTED: Homo sapiens misc_RNA (LOC92755), miscRNA.\"""""	92755	 		-0.168899033	0.062301323	-2.180212116	0.032361332	0.032361332	-3.682274908	-1.124200244
13931	2190563	BRD9	NM_023924.3	65980	NP_076413.2	ILMN_1651405	2190563	A	TGATGAGCCTGGGAAAGGAGTGTGTTCTGCCTGCCCGTTACAGTGGAGCG	"\Homo sapiens bromodomain containing 9 (BRD9), transcript variant 1, mRNA.\"""""	LAVS3040; DKFZp686L0539; PRO9856; DKFZp434D0711	ILMN_1651405	BRD9	"\Homo sapiens bromodomain containing 9 (BRD9), transcript variant 1, mRNA.\"""""	65980	D	BRD9	0.168719585	-0.013751517	2.070660983	0.041812684	0.041812684	-3.883921325	1.12406042
40225	6400722	HMGXB4	NM_005487.3	10042	NP_005478.2	ILMN_3181420	6400722	A	CCCCACCAGTGTTGTCACAGGGCTATGTTGCTTAAAGGTAGTCTGGCTGC	"\Homo sapiens HMG box domain containing 4 (HMGXB4), transcript variant 1, mRNA.\"""""	THC211630; HMGBCG	ILMN_3181420	HMGXB4	"\Homo sapiens HMG box domain containing 4 (HMGXB4), transcript variant 1, mRNA.\"""""	10042	D	HMGXB4	0.168701391	-0.019521293	3.376885239	0.001161839	0.001161839	-0.935349473	1.124046245
44462	7050612	TIAM2	NM_001010927.2	26230	NP_001010927.1	ILMN_2358560	7050612	A	CAGAGGAACTTTGCTCAAGGCGCAGATCCGTCACCAGTCCCTTGACAGTC	"\Homo sapiens T-cell lymphoma invasion and metastasis 2 (TIAM2), transcript variant 2, mRNA.\"""""	STEF; FLJ41865	ILMN_2358560	TIAM2	"\Homo sapiens T-cell lymphoma invasion and metastasis 2 (TIAM2), transcript variant 2, mRNA.\"""""	26230	D	TIAM2	0.168648472	0.027052701	2.515017278	0.014031536	0.014031536	-3.010942173	1.124005015
3382	520243	RBM4	NM_002896.2	5936	NP_002887.2	ILMN_1712455	520243	A	GGCAGAGGATGCAGTGGAGGCCATCAGGGGCCTTGATAACACAGAGTTTC	"\Homo sapiens RNA binding motif protein 4 (RBM4), mRNA.\"""""	ZCRB3A; ZCCHC21; RBM4A; LARK; MGC75138; DKFZp547K0918	ILMN_1712455	RBM4	"\Homo sapiens RNA binding motif protein 4 (RBM4), mRNA.\"""""	5936	D	RBM4	-0.168485003	-0.011671299	-2.688289448	0.008834123	0.008834123	-2.632262731	-1.123877663
27075	4250601	SETX	NM_015046.5	23064	NP_055861.3	ILMN_1763436	4250601	S	CTCTAGGTGGGACAAGAGGACACTGGAGCAGGAGGACAGCAGTTCCAAGA	"\Homo sapiens senataxin (SETX), mRNA.\"""""	KIAA0625; ALS4; FLJ43459; FLJ12840; bA479K20.2; DKFZp781B151; SCAR1; AOA2	ILMN_1763436	SETX	"\Homo sapiens senataxin (SETX), mRNA.\"""""	23064	 	SETX	-0.16820922	0.047160239	-2.077803827	0.041130753	0.041130753	-3.871052165	-1.123662845
3975	610356	ZDHHC9	NM_016032.2	51114	NP_057116.2	ILMN_1803824	610356	A	GCCAGGGTCCTGTCTGGATGACTTATGCGGTGGGGGAGTGTAAACCAGAA	"\Homo sapiens zinc finger, DHHC-type containing 9 (ZDHHC9), transcript variant 1, mRNA.\"""""	ZNF379; CGI-89; ZDHHC10; ZNF380; DHHC9; CXorf11	ILMN_1803824	ZDHHC9	"\Homo sapiens zinc finger, DHHC-type containing 9 (ZDHHC9), transcript variant 1, mRNA.\"""""	51114	D	ZDHHC9	-0.167850631	-0.025060015	-2.761172962	0.007228531	0.007228531	-2.466878486	-1.123383588
8029	1240739	LEPRE1	NM_022356.2	64175	NP_071751.2	ILMN_1664294	1240739	S	TACATCTGCCACTCAGCCGAGGGGACCCTGCTCACAGCCTTCTACATGGT	"\Homo sapiens leucine proline-enriched proteoglycan (leprecan) 1 (LEPRE1), mRNA.\"""""	P3H1; MGC117314; GROS1	ILMN_1664294	LEPRE1	"\Homo sapiens leucine proline-enriched proteoglycan (leprecan) 1 (LEPRE1), mRNA.\"""""	64175	 	LEPRE1	-0.16748963	-0.015711855	-2.604692768	0.011071387	0.011071387	-2.817539565	-1.123102523
59	10184	EXTL3	NM_001440.2	2137	NP_001431.1	ILMN_1778226	10184	S	GTTCTCTGGGTGGCCGGCTTGCTGCTCCGGTTTGGGCTGTCTTACCATAA	"\Homo sapiens exostoses (multiple)-like 3 (EXTL3), mRNA.\"""""	KIAA0519; REGR; REG; RPR; botv; EXTR1; DKFZp686C2342	ILMN_1778226	EXTL3	"\Homo sapiens exostoses (multiple)-like 3 (EXTL3), mRNA.\"""""	2137	 	EXTL3	0.167348124	-0.073144773	2.04236223	0.044611158	0.044611158	-3.9345219	1.122992369
22631	3710079	LOC728877	XR_041759.1	728877		ILMN_3244395	3710079	S	TACAGGTGCAGTGGCTTCTATGTTTTGGGTTGATGCTGAATTAGGGAGTG	"\PREDICTED: Homo sapiens misc_RNA (LOC728877), miscRNA.\"""""		ILMN_3244395	LOC728877	"\PREDICTED: Homo sapiens misc_RNA (LOC728877), miscRNA.\"""""	728877	 		-0.167225061	0.029271011	-2.292353576	0.024675263	0.024675263	-3.466524255	-1.12289658
19219	3120161	TBC1D24	NM_020705.1	57465	NP_065756.1	ILMN_2060212	3120161	S	ATTTTTCTGGCGAGTTAAGTCCAGCAGGTTCTGCGTGGCTGCCCCCAGGG	"\Homo sapiens TBC1 domain family, member 24 (TBC1D24), mRNA. XM_945422\"""""	KIAA1171; MGC102885	ILMN_2060212	TBC1D24	"\Homo sapiens TBC1 domain family, member 24 (TBC1D24), mRNA. XM_945422\"""""	57465	D	TBC1D24	-0.167077375	-0.002472071	-3.019555003	0.003453289	0.003453289	-1.852609305	-1.122781637
24560	3990382	INO80C	NM_194281.3	125476	NP_919257.2	ILMN_1730294	3990382	S	GCGGTTCAGCACCATTGAAGAGTTTTCCTACATTCGGAGGCTGCCCTCTG	"\Homo sapiens INO80 complex subunit C (INO80C), transcript variant 2, mRNA.\"""""	hIes6; FLJ38183	ILMN_1730294	INO80C	"\Homo sapiens INO80 complex subunit C (INO80C), transcript variant 2, mRNA.\"""""	125476	 	INO80C	0.16658844	0.067770389	2.517955383	0.013924231	0.013924231	-3.004694395	1.122401187
39748	6370278	MPV17L2	NM_032683.2	84769	NP_116072.2	ILMN_1757134	6370278	S	ACTCTGCCAACCAGTCTCAAGCACCAGCCCCTCAACACTGCCATCCACCT	"\Homo sapiens MPV17 mitochondrial membrane protein-like 2 (MPV17L2), nuclear gene encoding mitochondrial protein, mRNA.\"""""	MGC110861; MGC12972	ILMN_1757134	MPV17L2	"\Homo sapiens MPV17 mitochondrial membrane protein-like 2 (MPV17L2), nuclear gene encoding mitochondrial protein, mRNA.\"""""	84769	 	MPV17L2	-0.166471874	0.009911377	-4.654847314	1.36E-05	1.36E-05	2.878986672	-1.122310504
31259	4900348	TCF3	NM_003200.1	6929	NP_003191.1	ILMN_1664434	4900348	S	TCTGGGTGGCAGTGGCCCCATAGCCTCTGGAACTGTGCGTTCTGCATAGA	"\Homo sapiens transcription factor 3 (E2A immunoglobulin enhancer binding factors E12/E47) (TCF3), mRNA.\"""""	MGC129648; MGC129647; ITF1; E2A	ILMN_1664434	TCF3	"\Homo sapiens transcription factor 3 (E2A immunoglobulin enhancer binding factors E12/E47) (TCF3), mRNA.\"""""	6929	 	TCF3	-0.166443084	-0.015479706	-2.334446025	0.022236375	0.022236375	-3.383144813	-1.122288108
19268	3120367	SQLE	NM_003129.3	6713	NP_003120.2	ILMN_2041293	3120367	S	GTCAGAACCTTGGATTACAAAACCTCGAGCCCTTCTCAGTAGTGGTGCTG	"\Homo sapiens squalene epoxidase (SQLE), mRNA.\"""""	FLJ30795	ILMN_2041293	SQLE	"\Homo sapiens squalene epoxidase (SQLE), mRNA.\"""""	6713	D	SQLE	-0.166378025	-0.023601069	-2.390769054	0.019308319	0.019308319	-3.269558244	-1.122237499
27997	4480504	ZNF828	NM_032436.1	283489	NP_115812.1	ILMN_1729976	4480504	S	TCCTACTCCTGGGCCTTACATGTCGCCTGTTGGGGCTTAAGACCAGGTTG	"\Homo sapiens zinc finger protein 828 (ZNF828), mRNA.\"""""	KIAA1802; FLJ90413	ILMN_1729976	ZNF828	"\Homo sapiens zinc finger protein 828 (ZNF828), mRNA.\"""""	283489	 	ZNF828	-0.166255966	-0.017283565	-2.201492674	0.03075932	0.03075932	-3.642053066	-1.122142556
29214	4640521	MAX	NM_145116.1	4149	NP_660092.1	ILMN_1695633	4640521	I	GGCACCTGGGCCTGCAGAGTCAGAGCCAGTCATGGAGTATGTGCTCAGTA	"\Homo sapiens MYC associated factor X (MAX), transcript variant 5, mRNA.\"""""	MGC34679; MGC36767; MGC11225; MGC10775; orf1; MGC18164	ILMN_1695633	MAX	"\Homo sapiens MYC associated factor X (MAX), transcript variant 5, mRNA.\"""""	4149	D	MAX	-0.16611496	-0.009690325	-3.360495052	0.001223378	0.001223378	-0.979051432	-1.122032885
45469	7320187	DCTN3	NM_007234.3	11258	NP_009165.1	ILMN_1762281	7320187	A	CCAAGCAATTCGTGCAGTGGGATGAGCTACTTTGCCAGCTAGAGGCCGCC	"\Homo sapiens dynactin 3 (p22) (DCTN3), transcript variant 1, mRNA.\"""""	MGC111190; DCTN22; DCTN-22	ILMN_1762281	DCTN3	"\Homo sapiens dynactin 3 (p22) (DCTN3), transcript variant 1, mRNA.\"""""	11258	D	DCTN3	0.166052524	0.045862929	3.054699318	0.003113048	0.003113048	-1.765790494	1.121984328
28007	4480546	ADO	NM_032804.5	84890	NP_116193.2	ILMN_1690352	4480546	S	CTTGCACCTGTGTGCATAAACTGTTAGTCGTGACTGACTTGGTGTGTTGC	"\Homo sapiens 2-aminoethanethiol (cysteamine) dioxygenase (ADO), mRNA.\"""""	FLJ14547; DKFZp564C046	ILMN_1690352	ADO	"\Homo sapiens 2-aminoethanethiol (cysteamine) dioxygenase (ADO), mRNA.\"""""	84890	 	ADO	-0.165815353	0.018544107	-2.106434925	0.038492927	0.038492927	-3.819076362	-1.121799895
7551	1190193	CRY2	NM_021117.2	1408	NP_066940.1	ILMN_1796180	1190193	S	TGACCCAAGGGCCAGCATGGGGAAGAGATGGTTGCAGGCAAAATGCACTT	"\Homo sapiens cryptochrome 2 (photolyase-like) (CRY2), mRNA.\"""""	FLJ10332; PHLL2; KIAA0658; HCRY2	ILMN_1796180	CRY2	"\Homo sapiens cryptochrome 2 (photolyase-like) (CRY2), mRNA.\"""""	1408	 	CRY2	-0.165797251	-0.062415474	-2.521370497	0.013800433	0.013800433	-2.997424664	-1.121785819
7740	1230307	RRBP1	NM_001042576.1	6238	NP_001036041.1	ILMN_1803810	1230307	S	TTGGAGAAGCTCCGCACAGCCGGCCCCCTAGAGTCTTCAGAAACAGAGGA	"\Homo sapiens ribosome binding protein 1 homolog 180kDa (dog) (RRBP1), transcript variant 1, mRNA.\"""""	DKFZp586A1420; MGC157721; ES130; FLJ36146; MGC157720; ES/130; hES	ILMN_1803810	RRBP1	"\Homo sapiens ribosome binding protein 1 homolog 180kDa (dog) (RRBP1), transcript variant 1, mRNA.\"""""	6238	D	RRBP1	-0.165243944	-0.009152341	-3.148474473	0.002351677	0.002351677	-1.530430869	-1.121355671
28558	4560762	ST13	NM_003932.3	6767	NP_003923.2	ILMN_1765204	4560762	S	GTGTAGAGTTCTCCTTTCTCGAAATTGCCAGTGTGTACTTGGCTTAACTC	"\Homo sapiens suppression of tumorigenicity 13 (colon carcinoma) (Hsp70 interacting protein) (ST13), mRNA.\"""""	HOP; FLJ27260; AAG2; SNC6; HSPABP; PRO0786; MGC129952; FAM10A4; P48; HSPABP1; HIP; FAM10A1	ILMN_1765204	ST13	"\Homo sapiens suppression of tumorigenicity 13 (colon carcinoma) (Hsp70 interacting protein) (ST13), mRNA.\"""""	6767	 	ST13	-0.165148788	-0.063628155	-2.379152252	0.019882469	0.019882469	-3.293173817	-1.121281712
30686	4860356	BYSL	NM_004053.3	705	NP_004044.3	ILMN_1682792	4860356	S	CTGAAGACCCAGATCAGGGCAGTGACAGATCACAGGGACATCTGTGGCTC	"\Homo sapiens bystin-like (BYSL), mRNA.\"""""	BYSTIN	ILMN_1682792	BYSL	"\Homo sapiens bystin-like (BYSL), mRNA.\"""""	705	 	BYSL	-0.165109601	0.012407581	-2.855887752	0.005541107	0.005541107	-2.246700667	-1.121251256
42368	6660315	INPP1	NM_002194.2	3628	NP_002185.1	ILMN_1667239	6660315	S	GCCTCCTGGTCCAAAACCTGGCACCTGCAGAGACGCATACCTAGAGGAAC	"\Homo sapiens inositol polyphosphate-1-phosphatase (INPP1), mRNA.\"""""	MGC110984	ILMN_1667239	INPP1	"\Homo sapiens inositol polyphosphate-1-phosphatase (INPP1), mRNA.\"""""	3628	 	INPP1	0.164870001	0.032471076	2.521338107	0.013801603	0.013801603	-2.99749365	1.121065056
7304	1110575	NDUFC1	NM_002494.2	4717	NP_002485.1	ILMN_1733603	1110575	S	GGCCCTTCAGTGCGATCAAAGTTCTACGTGCGAGAGCCGCCGAATGCCAA	"\Homo sapiens NADH dehydrogenase (ubiquinone) 1, subcomplex unknown, 1, 6kDa (NDUFC1), mRNA.\"""""	MGC138266; KFYI; MGC126847; MGC117464	ILMN_1733603	NDUFC1	"\Homo sapiens NADH dehydrogenase (ubiquinone) 1, subcomplex unknown, 1, 6kDa (NDUFC1), mRNA.\"""""	4717	 	NDUFC1	0.164672105	0.038247348	2.129510238	0.03647493	0.03647493	-3.776731818	1.120911289
28681	4570598	KEAP1	NM_012289.3	9817	NP_036421.2	ILMN_2410772	4570598	A	CCTGGACAGTGTGGAGTGTTACGACCCAGATACAGACACCTGGAGCGAGG	"\Homo sapiens kelch-like ECH-associated protein 1 (KEAP1), transcript variant 2, mRNA.\"""""	MGC9454; MGC10630; KLHL19; MGC20887; MGC4407; KIAA0132; INrf2; MGC1114	ILMN_2410772	KEAP1	"\Homo sapiens kelch-like ECH-associated protein 1 (KEAP1), transcript variant 2, mRNA.\"""""	9817	D	KEAP1	0.164602979	0.018217025	2.068930058	0.041979398	0.041979398	-3.887034024	1.120857582
10235	1570553	IL8	NM_000584.2	3576	NP_000575.1	ILMN_1666733	1570553	S	CCCTAGTCTGCTAGCCAGGATCCACAAGTCCTTGTTCCACTGTGCCTTGG	"\Homo sapiens interleukin 8 (IL8), mRNA.\"""""	GCP-1; MDNCF; NAP1; CXCL8; AMCF-I; TSG-1; LYNAP; NAP-1; MONAP; GCP1; SCYB8; LUCT; K60; LECT; 3-10C; b-ENAP; NAF	ILMN_1666733	IL8	"\Homo sapiens interleukin 8 (IL8), mRNA.\"""""	3576	D	IL8	0.164552078	-0.064161922	2.547621879	0.012881443	0.012881443	-2.941271094	1.120818037
31079	4890364	C19orf40	NM_152266.1	91442	NP_689479.1	ILMN_2173891	4890364	S	GCTCCCCTTCTCCTCCAGAAGTTTCCAAGCATCCAGCAACTGAGTAATGC	"\Homo sapiens chromosome 19 open reading frame 40 (C19orf40), mRNA.\"""""	FLJ46828; FAAP24; MGC32020	ILMN_2173891	C19ORF40	"\Homo sapiens chromosome 19 open reading frame 40 (C19orf40), mRNA.\"""""	91442	 	C19orf40	0.164230367	-0.014736248	2.607674913	0.010983469	0.010983469	-2.81101233	1.12056813
22442	3610139	GSTM1	NM_000561.2	2944	NP_000552.2	ILMN_1668134	3610139	I	GTAGATTTTCTCGTCTATGATGTCCTTGACCTCCACCGTATATTTGAGCC	"\Homo sapiens glutathione S-transferase M1 (GSTM1), transcript variant 1, mRNA.\"""""	MGC26563; GSTM1-1; H-B; GSTM1b-1b; GTH4; GTM1; GSTM1a-1a; MU; MU-1; GST1	ILMN_1668134	GSTM1	"\Homo sapiens glutathione S-transferase M1 (GSTM1), transcript variant 1, mRNA.\"""""	2944	D	GSTM1	0.164126377	-8.22E-05	2.240694996	0.027989259	0.027989259	-3.567071732	1.120487362
26397	4210102	C3orf75	NM_001031703.2	54859	NP_001026873.2	ILMN_1708382	4210102	I	CAAGCCTTTCAGAGCCAGAGTGGGTATAGATGTGCCAGCCAGGAGATGGC	"\Homo sapiens chromosome 3 open reading frame 75 (C3orf75), mRNA.\"""""	FLJ20211	ILMN_1708382	C3ORF75	"\Homo sapiens chromosome 3 open reading frame 75 (C3orf75), mRNA.\"""""	54859	D	C3orf75	0.16389572	0.004574904	2.434525342	0.017276125	0.017276125	-3.179735942	1.120308234
41102	6520521	LOC441253	XM_379877.5	441253	XP_379877.4	ILMN_3281684	6520521	M	ATTTCACCCAGGAGGAGTGGCGGCAACTGGACCCTGATGAGAAGATAACA	"\PREDICTED: Homo sapiens nuclear envelope pore membrane LOC441253, transcript variant 2 (LOC441253), mRNA.\"""""		ILMN_3281684	LOC441253	"\PREDICTED: Homo sapiens nuclear envelope pore membrane LOC441253, transcript variant 2 (LOC441253), mRNA.\"""""	441253	D	LOC441253	-0.163487674	-0.012256045	-2.997284033	0.003686441	0.003686441	-1.907229564	-1.119991415
22306	3520372	CES2	NM_003869.4	8824	NP_003860.2	ILMN_1696675	3520372	A	TCTCTCGTCTGAGCCCCCAGGCCTTTTCCACTTTGAGGGAGGTGCTTCGA	"\Homo sapiens carboxylesterase 2 (intestine, liver) (CES2), transcript variant 1, mRNA.\"""""	iCE; CE-2; CES2A1; PCE-2	ILMN_1696675	CES2	"\Homo sapiens carboxylesterase 2 (intestine, liver) (CES2), transcript variant 1, mRNA.\"""""	8824	D	CES2	0.163453984	-0.009766622	2.954663544	0.004173815	0.004173815	-2.010891736	1.119965261
5200	780240	C12orf24	NM_013300.1	29902	NP_037432.1	ILMN_2180371	780240	S	CCCTTGCACTACATGGCGACATCAACTGGAGAGAGAGGACTCGGGGTCTT	"\Homo sapiens chromosome 12 open reading frame 24 (C12orf24), mRNA.\"""""	HSU79274	ILMN_2180371	C12ORF24	"\Homo sapiens chromosome 12 open reading frame 24 (C12orf24), mRNA.\"""""	29902	 	C12orf24	-0.163346223	-0.014015303	-2.158280858	0.034088148	0.034088148	-3.723370631	-1.119881609
40253	6420068	SNORD11	NR_003031.1	692058		ILMN_3237971	6420068	S	GCCTGATTTCCTTTTGGATAATGAAGGCATCTTTAGTCACTACCTCTTCT	"\Homo sapiens small nucleolar RNA, C/D box 11 (SNORD11), small nucleolar RNA.\"""""	HBII-95	ILMN_3237971	SNORD11	"\Homo sapiens small nucleolar RNA, C/D box 11 (SNORD11), small nucleolar RNA.\"""""	692058	 	SNORD11	-0.163101085	-0.023740025	-3.9811757	0.000156474	0.000156474	0.775159385	-1.119691339
11633	1820347	ASB1	NM_016114.3	51665	NP_057198.1	ILMN_1683096	1820347	S	GACGGTGGGAGGGTGAGATGTGAAGATGTGGGATGAACCTGGAATGAACG	"\Homo sapiens ankyrin repeat and SOCS box-containing 1 (ASB1), mRNA.\"""""	MGC11165; KIAA1146; ASB-1	ILMN_1683096	ASB1	"\Homo sapiens ankyrin repeat and SOCS box-containing 1 (ASB1), mRNA.\"""""	51665	 	ASB1	0.162915447	-0.005957742	2.180738379	0.032320852	0.032320852	-3.681284328	1.119547273
41058	6520364	C2CD2L	NM_014807.3	9854	NP_055622.3	ILMN_1778132	6520364	S	AGACCAGCACCAGTGTCTGCCTCTGAGAATGTTGGCAGCTCACAGAGAGC	"\Homo sapiens C2CD2-like (C2CD2L), mRNA.\"""""	KIAA0285; DLNB23	ILMN_1778132	C2CD2L	"\Homo sapiens C2CD2-like (C2CD2L), mRNA.\"""""	9854	 	C2CD2L	-0.162908033	-0.021636698	-3.054381157	0.003115983	0.003115983	-1.766579886	-1.119541519
35471	5810050	ANKRD36	NM_198555.3	375248	NP_940957.3	ILMN_2280568	5810050	I	GCGCTTGTGCTCGGATGGCTTCGCATTTCCCCAATACCCCATTAAACCGT	"\Homo sapiens ankyrin repeat domain 36 (ANKRD36), mRNA.\"""""	UNQ2430	ILMN_2280568	ANKRD36	"\Homo sapiens ankyrin repeat domain 36 (ANKRD36), mRNA.\"""""	375248	D	ANKRD36B (includes others)	-0.162890274	-0.017331427	-2.210615119	0.030094123	0.030094123	-3.624707128	-1.119527738
40568	6450681	DLST	NM_001933.3	1743	NP_001924.2	ILMN_1773228	6450681	S	CCTGAGGCTGCTGACGTTTGACACCAGGGCCAGTAGAGAGTGCCCTTTTG	"\Homo sapiens dihydrolipoamide S-succinyltransferase (E2 component of 2-oxo-glutarate complex) (DLST), mRNA.\"""""	DLTS	ILMN_1773228	DLST	"\Homo sapiens dihydrolipoamide S-succinyltransferase (E2 component of 2-oxo-glutarate complex) (DLST), mRNA.\"""""	1743	 	DLST	-0.162794875	-0.039275744	-2.050602005	0.04378015	0.04378015	-3.919852013	-1.119453711
26407	4210139	ZNF585A	NM_199126.1	199704	NP_954577.1	ILMN_1737211	4210139	A	ACGGTGGATGCTGTTAACTTTCTTCCTTCCCCTCAGGCAATGGCGGTGAC	"\Homo sapiens zinc finger protein 585A (ZNF585A), transcript variant 2, mRNA.\"""""	FLJ23765; FLJ31827	ILMN_1737211	ZNF585A	"\Homo sapiens zinc finger protein 585A (ZNF585A), transcript variant 2, mRNA.\"""""	199704	D	ZNF585A	0.162281228	-0.018205134	3.005566955	0.003598074	0.003598074	-1.886951551	1.11905522
11841	1850437	UBR5	NM_015902.4	51366	NP_056986.2	ILMN_1741253	1850437	S	GCTAGTCACCAACTTCTGGGTCTAACCCCAGCCAAAGATGACAGCAGAAC	"\Homo sapiens ubiquitin protein ligase E3 component n-recognin 5 (UBR5), mRNA.\"""""	DD5; MGC57263; FLJ11310; HYD; EDD1; KIAA0896; EDD	ILMN_1741253	UBR5	"\Homo sapiens ubiquitin protein ligase E3 component n-recognin 5 (UBR5), mRNA.\"""""	51366	D	UBR5	-0.161585843	-0.003192516	-2.435057453	0.017252636	0.017252636	-3.178635193	-1.118515961
6324	1010168	PSMG1	NM_203433.1	8624	NP_982257.1	ILMN_1659285	1010168	A	GCGTGTTGTCCATTGCTAGAACAACCGAATATAGTACACGACCTTCCTGC	"\Homo sapiens proteasome (prosome, macropain) assembly chaperone 1 (PSMG1), transcript variant 2, mRNA.\"""""	C21LRP; PAC1; DSCR2; LRPC21	ILMN_1659285	PSMG1	"\Homo sapiens proteasome (prosome, macropain) assembly chaperone 1 (PSMG1), transcript variant 2, mRNA.\"""""	8624	D	PSMG1	-0.161118572	-0.032576685	-2.362433783	0.020735445	0.020735445	-3.326989327	-1.118153746
22580	3610647	URGCP	NM_001077664.1	55665	NP_001071132.1	ILMN_2386818	3610647	A	GTGCCCCACAGCACTTTGTTATACCTCTGCCACACACTTCACGCAGCGCG	"\Homo sapiens up-regulated gene 4 (URG4), nuclear gene encoding mitochondrial protein, transcript variant 2, mRNA.\"""""	DKFZp666G166; DKFZp686O0457	ILMN_2386818	URG4	"\Homo sapiens up-regulated gene 4 (URG4), nuclear gene encoding mitochondrial protein, transcript variant 2, mRNA.\"""""	55665	D	URGCP	0.160942872	-0.032311086	2.53732202	0.013235221	0.013235221	-2.963360614	1.118017578
34287	5550537	OTUD6B	NM_016023.2	51633	NP_057107.2	ILMN_2215631	5550537	S	GGCCAATGTGGTTATGAACAAGATTTGTATGGTCAGCTTCTGTTCTTTCC	"\Homo sapiens OTU domain containing 6B (OTUD6B), mRNA.\"""""	CGI-77	ILMN_2215631	OTUD6B	"\Homo sapiens OTU domain containing 6B (OTUD6B), mRNA.\"""""	51633	D	OTUD6B	-0.160912312	-0.016584971	-2.442218044	0.016939313	0.016939313	-3.163802818	-1.117993896
3167	510129	AP4B1	NM_006594.1	10717	NP_006585.1	ILMN_1669377	510129	S	CGCAATGAGTAGGGCTGGGTCTCGGCCATGGAAAGCATACCTCAGTGCTC	"\Homo sapiens adaptor-related protein complex 4, beta 1 subunit (AP4B1), mRNA.\"""""	BETA-4	ILMN_1669377	AP4B1	"\Homo sapiens adaptor-related protein complex 4, beta 1 subunit (AP4B1), mRNA.\"""""	10717	 	AP4B1	-0.160799706	0.056548073	-1.999943208	0.049107216	0.049107216	-4.00921422	-1.117906638
41099	6520497	C16orf63	NM_144600.2	123811	NP_653201.1	ILMN_1790650	6520497	S	CTCCCGGGGGACTTGGTTTTCGTCCAAGGATGTTGGCAGTGGACACTTAG	"\Homo sapiens chromosome 16 open reading frame 63 (C16orf63), mRNA.\"""""	FLJ31153; DKFZp686N1651	ILMN_1790650	C16ORF63	"\Homo sapiens chromosome 16 open reading frame 63 (C16orf63), mRNA.\"""""	123811	 	FOPNL	0.160776927	0.018473167	2.202483026	0.030686487	0.030686487	-3.640172965	1.117888987
35217	5700520	PRMT5	NM_006109.3	10419	NP_006100.2	ILMN_1811955	5700520	S	TTGCAGGGCTCAAGCCACCAATCTATGAAGACCTCAGGCCAGGGGGTGAG	"\Homo sapiens protein arginine methyltransferase 5 (PRMT5), transcript variant 1, mRNA.\"""""	SKB1; HRMT1L5; IBP72; SKB1Hs; JBP1	ILMN_1811955	PRMT5	"\Homo sapiens protein arginine methyltransferase 5 (PRMT5), transcript variant 1, mRNA.\"""""	10419	D	PRMT5	-0.160732216	-0.034495972	-2.254338196	0.027078005	0.027078005	-3.540708573	-1.117854342
13996	2230059	NAA30	NM_001011713.1	122830	NP_001011713.1	ILMN_2128087	2230059	S	AGCCGGGAATTGCTGGGGTTTAGATGCACTTTTTCTTTTGAGAGTAAGGG	"\Homo sapiens N-acetyltransferase 12 (NAT12), mRNA.\"""""	MAK3; MGC141884; C14orf35; FLJ35355; MGC141885; Mak3p	ILMN_2128087	NAT12	"\Homo sapiens N-acetyltransferase 12 (NAT12), mRNA.\"""""	122830	 	NAA30	-0.160429504	0.015394625	-2.891686429	0.005003876	0.005003876	-2.161960298	-1.117619814
3886	610022	BFAR	NM_016561.1	51283	NP_057645.1	ILMN_1814808	610022	S	GGATCCCTTTCTCTGAATGGAGAGATTGAGAGGGATGTCGGGCAGTTCCC	"\Homo sapiens bifunctional apoptosis regulator (BFAR), mRNA.\"""""	BAR; RNF47	ILMN_1814808	BFAR	"\Homo sapiens bifunctional apoptosis regulator (BFAR), mRNA.\"""""	51283	 	BFAR	-0.160152379	-0.028701193	-2.20139845	0.030766257	0.030766257	-3.642231905	-1.117405154
37630	6100630	MUM1	NM_032853.2	84939	NP_116242.2	ILMN_1764764	6100630	S	TCCGGAGCCGCCCTCCATTGTGGGTTCCTGAGAGTAGGACACATTGCCAT	"\Homo sapiens melanoma associated antigen (mutated) 1 (MUM1), mRNA.\"""""	MGC163315; MGC131891; HSPC211; FLJ22283; FLJ14868; MUM-1	ILMN_1764764	MUM1	"\Homo sapiens melanoma associated antigen (mutated) 1 (MUM1), mRNA.\"""""	84939	 	MUM1	-0.160108493	-0.052549416	-2.093513843	0.039664646	0.039664646	-3.842610295	-1.117371163
24833	4010689	VPS26A	NM_004896.2	9559	NP_004887.2	ILMN_1781039	4010689	S	TGGCACTTTGATAAAATGGTCAGGAACCAACTTTACTGGCAAAAGGGTCC	"\Homo sapiens vacuolar protein sorting 26 (yeast) (VPS26), mRNA.\"""""	HB58; Hbeta58; FLJ12930	ILMN_1781039	VPS26	"\Homo sapiens vacuolar protein sorting 26 (yeast) (VPS26), mRNA.\"""""	9559	D	VPS26A	-0.159750192	0.00230977	-2.035526457	0.045310833	0.045310833	-3.946652444	-1.117093692
33532	5360477	ProbeID: 5360477	XR_016287.1	643332		ILMN_3202002	5360477	A	TGTACTGTAACCTCACAACTCCAAGTCCACAGAATATTTCAAACTGCAGG	"\PREDICTED: Homo sapiens misc_RNA (LOC643332), miscRNA.\"""""		ILMN_3202002	LOC643332	"\PREDICTED: Homo sapiens misc_RNA (LOC643332), miscRNA.\"""""	643332	 		0.159344425	0.057062445	2.579279569	0.01184686	0.01184686	-2.872914637	1.116779547
16469	2600402	ARID4A	NM_002892.3	5926	NP_002883.3	ILMN_1676626	2600402	I	GCACGATCTCCTGCAAGAATATCCCCGCACATCAAAGATGGAGAGAAAGA	"\Homo sapiens AT rich interactive domain 4A (RBP1-like) (ARID4A), transcript variant 1, mRNA.\"""""	RBP1; RBP-1; RBBP1	ILMN_1676626	ARID4A	"\Homo sapiens AT rich interactive domain 4A (RBP1-like) (ARID4A), transcript variant 1, mRNA.\"""""	5926	D	ARID4A	-0.159278557	-0.01082716	-3.34220871	0.001295654	0.001295654	-1.027630072	-1.11672856
30795	4880017	SNAI3	NM_178310.1	333929	NP_840101.1	ILMN_1690262	4880017	S	TTCCTCAGTAGGCACAACTACCTCTCAGCCAGCCCCCGCCAGCCTTTGGT	"\Homo sapiens snail homolog 3 (Drosophila) (SNAI3), mRNA.\"""""	SNAIL3; MGC129606; Zfp293; SMUC; ZNF293	ILMN_1690262	SNAI3	"\Homo sapiens snail homolog 3 (Drosophila) (SNAI3), mRNA.\"""""	333929	 	SNAI3	-0.159236651	0.016521217	-2.224698972	0.029091906	0.029091906	-3.597805261	-1.116696123
26156	4180673	C20orf43	NM_016407.2	51507	NP_057491.1	ILMN_1771815	4180673	S	TCCCTCTGCTACAGCCCTGGGAGGAGCCAGGATCCTTGTTGGTCTAGCTA	"\Homo sapiens chromosome 20 open reading frame 43 (C20orf43), mRNA.\"""""	HSPC164; SHUJUN-3; CDAO5	ILMN_1771815	C20ORF43	"\Homo sapiens chromosome 20 open reading frame 43 (C20orf43), mRNA.\"""""	51507	 	C20orf43	0.159233767	0.079609345	2.102976115	0.038803603	0.038803603	-3.825388573	1.116693891
21370	3400450	CHKB	NM_005198.3	1120	NP_005189.2	ILMN_2331205	3400450	A	CTTGGACTATGCCCAGTCTCGGTTCCAGTTCTACTTCCAGCAGAAGGGGC	"\Homo sapiens choline kinase beta (CHKB), transcript variant 1, mRNA.\"""""	CHKL; CHETK	ILMN_2331205	CHKB	"\Homo sapiens choline kinase beta (CHKB), transcript variant 1, mRNA.\"""""	1120	D	CHKB	0.159198958	0.048184975	2.700377164	0.008547137	0.008547137	-2.605080096	1.116666948
17759	2750367	PMAIP1	NM_021127.1	5366	NP_066950.1	ILMN_2098446	2750367	S	CAGCCTAGAGGCAGCTATTTTACCATCTGGTATTTATGGTCTAATTTGTA	"\Homo sapiens phorbol-12-myristate-13-acetate-induced protein 1 (PMAIP1), mRNA.\"""""	APR; NOXA	ILMN_2098446	PMAIP1	"\Homo sapiens phorbol-12-myristate-13-acetate-induced protein 1 (PMAIP1), mRNA.\"""""	5366	D	PMAIP1	-0.159150336	0.009167047	-2.524773216	0.013678072	0.013678072	-2.990173188	-1.116629314
24125	3930053	COX10	NM_001303.2	1352	NP_001294.2	ILMN_1670901	3930053	S	CTTCCCTCTTGGCTGCCCCCAGGTATTTACTGTGGAGAACATTGCATAGG	"\Homo sapiens COX10 homolog, cytochrome c oxidase assembly protein, heme A: farnesyltransferase (yeast) (COX10), nuclear gene encoding mitochondrial protein, mRNA.\"""""		ILMN_1670901	COX10	"\Homo sapiens COX10 homolog, cytochrome c oxidase assembly protein, heme A: farnesyltransferase (yeast) (COX10), nuclear gene encoding mitochondrial protein, mRNA.\"""""	1352	 	COX10	0.158819493	-0.007182159	2.180288761	0.032355434	0.032355434	-3.682130652	1.116373275
44453	7050576	COMMD7	NM_001099339.1	149951	NP_001092809.1	ILMN_1810334	7050576	S	CAGAGCCCCCACGGATTTCTGCACACTCTGGGTCTGTGCTGGTGGAACAT	"\Homo sapiens COMM domain containing 7 (COMMD7), transcript variant 2, mRNA.\"""""	FLJ14987; C20orf92; MGC33315; dJ1085F17.3	ILMN_1810334	COMMD7	"\Homo sapiens COMM domain containing 7 (COMMD7), transcript variant 2, mRNA.\"""""	149951	 	COMMD7	0.158735214	-0.011462285	2.014389268	0.047534318	0.047534318	-3.983933595	1.116308061
40438	6450133	ZNF671	NM_024833.1	79891	NP_079109.1	ILMN_1713454	6450133	S	CTCTCCCCAGTCCCTAAAAGGTGTTGTGAGTGGTCTCACAGCCCACTAGG	"\Homo sapiens zinc finger protein 671 (ZNF671), mRNA.\"""""	FLJ23506	ILMN_1713454	ZNF671	"\Homo sapiens zinc finger protein 671 (ZNF671), mRNA.\"""""	79891	 	ZNF671	0.158574135	0.004985819	2.695314848	0.008666276	0.008666276	-2.616476123	1.11618343
19023	3060154	PDE12	NM_177966.4	201626	NP_808881.2	ILMN_1660305	3060154	S	AGCCCACTCCCTTCAAGAAAAGCTTTGATTTTCCCCAGTCATGAAAGCCC	"\Homo sapiens phosphodiesterase 12 (PDE12), mRNA.\"""""		ILMN_1660305	PDE12	"\Homo sapiens phosphodiesterase 12 (PDE12), mRNA.\"""""	201626	 	PDE12	-0.15831587	-0.012941497	-2.727888896	0.007925388	0.007925388	-2.54284611	-1.115983634
37925	6130292	ProbeID: 6130292	XM_001128030.1	728411	XP_001128030.1	ILMN_1770498	6130292	S	ACGCTTGTAGGGTTTCACCAGGTAAGCGGTGTTGAACTTTCTGCTTGTGT	"\PREDICTED: Homo sapiens similar to Beta-glucuronidase precursor (LOC728411), mRNA.\"""""		ILMN_1770498	LOC728411	"\PREDICTED: Homo sapiens similar to Beta-glucuronidase precursor (LOC728411), mRNA.\"""""	728411	D	GUSBP1	0.158294527	0.016736625	2.261335593	0.026620849	0.026620849	-3.527133787	1.115967124
36385	5890736	CACYBP	NM_014412.2	27101	NP_055227.1	ILMN_1726574	5890736	I	CGGGTAGGCGTCTGCGCTCGGTTTGAGGGCTCGGCGCGGGGTTTCCTGTT	"\Homo sapiens calcyclin binding protein (CACYBP), transcript variant 1, mRNA.\"""""	PNAS-107; MGC87971; SIP; S100A6BP; GIG5; RP1-102G20.6	ILMN_1726574	CACYBP	"\Homo sapiens calcyclin binding protein (CACYBP), transcript variant 1, mRNA.\"""""	27101	D	CACYBP	-0.158207062	0.004181356	-2.511096597	0.014175886	0.014175886	-3.019269931	-1.11589947
324	20544	GART	NM_000819.3	2618	NP_000810.1	ILMN_1679476	20544	I	ATTTCCTGCAGCCCTTCAGCTGGTGGCCAGTGGAACTGTACAGCTTGGAG	"\Homo sapiens phosphoribosylglycinamide formyltransferase, phosphoribosylglycinamide synthetase, phosphoribosylaminoimidazole synthetase (GART), transcript variant 1, mRNA.\"""""	PAIS; AIRS; PRGS; GARS; PGFT; GARTF; MGC47764	ILMN_1679476	GART	"\Homo sapiens phosphoribosylglycinamide formyltransferase, phosphoribosylglycinamide synthetase, phosphoribosylaminoimidazole synthetase (GART), transcript variant 1, mRNA.\"""""	2618	D	GART	-0.157982025	0.01271424	-2.448510452	0.016668194	0.016668194	-3.150738617	-1.115725421
1940	270196	OBFC2B	NM_024068.2	79035	NP_076973.1	ILMN_1704672	270196	S	TCTCATACTCCCTCATTGTCCAGCTGAACTACCTGTCCCCTGGGAGTCAG	"\Homo sapiens oligonucleotide/oligosaccharide-binding fold containing 2B (OBFC2B), mRNA.\"""""	MGC2731	ILMN_1704672	OBFC2B	"\Homo sapiens oligonucleotide/oligosaccharide-binding fold containing 2B (OBFC2B), mRNA.\"""""	79035	 	OBFC2B	0.15739191	-0.063454793	2.029702813	0.045914333	0.045914333	-3.956958464	1.115269142
14613	2340332	SRGAP2P2	XR_041778.1	647135		ILMN_3235657	2340332	S	CCTGGCCAAGACATGCAGCACCAAGGACCAGCAATTCAAGAAGGATCAGA	"\PREDICTED: Homo sapiens misc_RNA (SRGAP2L), miscRNA.\"""""		ILMN_3235657	SRGAP2L	"\PREDICTED: Homo sapiens misc_RNA (SRGAP2L), miscRNA.\"""""	647135	 		-0.157384695	0.019155098	-2.92350846	0.004567083	0.004567083	-2.085941927	-1.115263565
39822	6370553	EPHA1	NM_005232.3	2041	NP_005223.3	ILMN_1664265	6370553	S	CTAGGCTATCGGTGCTGCTTCTGCCCACTTTCAGGAGAACCCTGCTCTGC	"\Homo sapiens EPH receptor A1 (EPHA1), mRNA.\"""""	EPHT; MGC163163; EPHT1; EPH	ILMN_1664265	EPHA1	"\Homo sapiens EPH receptor A1 (EPHA1), mRNA.\"""""	2041	 	EPHA1	-0.157127839	0.014149369	-2.872910075	0.005279356	0.005279356	-2.20650961	-1.115065021
34361	5560086	RIPK1	NM_003804.3	8737	NP_003795.2	ILMN_2119535	5560086	S	TGTCCGGTTACTACTTGGCCACCACGCAGCCTTGGCTCCTACAGCCCAAA	"\Homo sapiens receptor (TNFRSF)-interacting serine-threonine kinase 1 (RIPK1), mRNA.\"""""	RIP; FLJ39204; RIP1	ILMN_2119535	RIPK1	"\Homo sapiens receptor (TNFRSF)-interacting serine-threonine kinase 1 (RIPK1), mRNA.\"""""	8737	 	RIPK1	0.156653078	0.02037243	2.180989991	0.032301513	0.032301513	-3.680810648	1.114698137
27729	4390113	SUN1	NM_025154.3	23353	NP_079430.3	ILMN_1772316	4390113	S	GGTGGTGATAAGAGGAGCCGTCTGGTGTGTCAGGGTCACGAACCCGTTAC	"\Homo sapiens unc-84 homolog A (C. elegans) (UNC84A), mRNA.\"""""	KIAA0810; SUN1; FLJ12407; MGC176649	ILMN_1772316	UNC84A	"\Homo sapiens unc-84 homolog A (C. elegans) (UNC84A), mRNA.\"""""	23353	 	SUN1	-0.156115219	-0.001635697	-2.371928159	0.020247133	0.020247133	-3.307810396	-1.114282638
7230	1110139	C9orf167	NM_017723.2	54863	NP_060193.2	ILMN_1813641	1110139	S	AGCGTGGGCCATTCATCCACCTGTCAGTCAACAACACCCGCTGAGCATCG	"\Homo sapiens chromosome 9 open reading frame 167 (C9orf167), mRNA.\"""""	FLJ20245; RP13-122B23.4	ILMN_1813641	C9ORF167	"\Homo sapiens chromosome 9 open reading frame 167 (C9orf167), mRNA.\"""""	54863	 	C9orf167	0.155897348	0.001875809	2.257239455	0.026887627	0.026887627	-3.535084597	1.114114375
41459	6560445	DNAJA3	NM_005147.3	9093	NP_005138.2	ILMN_1662334	6560445	S	GCCTCTGCTGGTAGCATGTCGCAGTTTCCATGTGTTTCAGGATCTTCGGG	"\Homo sapiens DnaJ (Hsp40) homolog, subfamily A, member 3 (DNAJA3), mRNA.\"""""	TID1; FLJ45758; hTid-1	ILMN_1662334	DNAJA3	"\Homo sapiens DnaJ (Hsp40) homolog, subfamily A, member 3 (DNAJA3), mRNA.\"""""	9093	 	DNAJA3	-0.155820026	0.026458666	-2.708684182	0.008354869	0.008354869	-2.586342407	-1.114054665
2431	380112	ZNF799	XM_939522.2	90576	XP_944615.1	ILMN_1659265	380112	A	GTGCCCAGTGTTTTGATGTGTTGAGATGACTAGATGTATGGCATTGTGGG	"\PREDICTED: Homo sapiens zinc finger protein HIT-40, transcript variant 3 (HIT-40), mRNA.\"""""		ILMN_1659265	HIT-40	"\PREDICTED: Homo sapiens zinc finger protein HIT-40, transcript variant 3 (HIT-40), mRNA.\"""""	90576	D	ZNF799	-0.155541206	-0.002683018	-3.383827183	0.001136665	0.001136665	-0.916794259	-1.11383938
38057	6180133	ITPR3	NM_002224.2	3710	NP_002215.2	ILMN_1815500	6180133	S	AGGGCTGAGCTGCGCTTGCGTGGCTGTTTCATGACCGCTTGTTTTTCTCC	"\Homo sapiens inositol 1,4,5-triphosphate receptor, type 3 (ITPR3), mRNA.\"""""	FLJ36205; IP3R; IP3R3	ILMN_1815500	ITPR3	"\Homo sapiens inositol 1,4,5-triphosphate receptor, type 3 (ITPR3), mRNA.\"""""	3710	 	ITPR3	-0.155258752	-0.015301855	-2.028007935	0.046091265	0.046091265	-3.959952948	-1.113621332
37220	6040379	ZBTB11	NM_014415.2	27107	NP_055230.1	ILMN_1691395	6040379	S	CAGCTGTGTGGCTGACTTTCAATTTTAAGACGTGAATTGACATACAGCCC	"\Homo sapiens zinc finger and BTB domain containing 11 (ZBTB11), mRNA.\"""""	ZNF-U69274; FLJ13426; MGC133303	ILMN_1691395	ZBTB11	"\Homo sapiens zinc finger and BTB domain containing 11 (ZBTB11), mRNA.\"""""	27107	 	ZBTB11	-0.155112257	-0.004440922	-2.699076908	0.008577595	0.008577595	-2.608008813	-1.113508258
27793	4390382	KIAA0182	NM_014615.1	23199	NP_055430.1	ILMN_1807767	4390382	S	CCGGTGCCTCGGTCACTCTGGGGGCAGTTTAGATGCTGTGAAATTAAACC	"\Homo sapiens KIAA0182 (KIAA0182), mRNA.\"""""	GSE1	ILMN_1807767	KIAA0182	"\Homo sapiens KIAA0182 (KIAA0182), mRNA.\"""""	23199	 	KIAA0182	-0.154956059	0.028371791	-2.159043288	0.034026794	0.034026794	-3.721948036	-1.113387706
45251	7210093	PGM2L1	NM_173582.3	283209	NP_775853.2	ILMN_1716265	7210093	S	GAGCCACTCAAGCAAGACTCTGCTTCTATGTATGGTGAGGCCTTGTTGTT	"\Homo sapiens phosphoglucomutase 2-like 1 (PGM2L1), mRNA.\"""""	BM32A; FLJ32029	ILMN_1716265	PGM2L1	"\Homo sapiens phosphoglucomutase 2-like 1 (PGM2L1), mRNA.\"""""	283209	 	PGM2L1	-0.154951116	0.002393388	-2.933397371	0.004438694	0.004438694	-2.062187062	-1.113383892
119	10440	MARS2	NM_138395.2	92935	NP_612404.1	ILMN_1679177	10440	S	CCCTTGAACCAGTGTCCTAGACCAGATGATTTTTGCCCATGTGTATCCCC	"\Homo sapiens methionyl-tRNA synthetase 2, mitochondrial (MARS2), nuclear gene encoding mitochondrial protein, mRNA.\"""""	mtMetRS; MetRS	ILMN_1679177	MARS2	"\Homo sapiens methionyl-tRNA synthetase 2, mitochondrial (MARS2), nuclear gene encoding mitochondrial protein, mRNA.\"""""	92935	D	MARS2	-0.154837354	0.014781914	-2.292762943	0.024650449	0.024650449	-3.465719609	-1.113296101
35054	5690554	PPM1D	NM_003620.2	8493	NP_003611.1	ILMN_1670875	5690554	S	CCCAGACCAATGGCATTATTAGGTCTTAAAGTAGTTACTCCCTTCTCGTG	"\Homo sapiens protein phosphatase 1D magnesium-dependent, delta isoform (PPM1D), mRNA.\"""""	PP2C-DELTA; WIP1	ILMN_1670875	PPM1D	"\Homo sapiens protein phosphatase 1D magnesium-dependent, delta isoform (PPM1D), mRNA.\"""""	8493	 	PPM1D	-0.154704523	-0.003020872	-2.071387751	0.041742856	0.041742856	-3.882613705	-1.113193603
17303	2680767	MRPS24	NM_032014.2	64951	NP_114403.1	ILMN_1802553	2680767	S	GCTGGTTTTAAAGCGCCGGGGTAACCAGTTGGAGATCTGTGCCGTGGTCC	"\Homo sapiens mitochondrial ribosomal protein S24 (MRPS24), nuclear gene encoding mitochondrial protein, mRNA.\"""""	MRP-S24; HSPC335	ILMN_1802553	MRPS24	"\Homo sapiens mitochondrial ribosomal protein S24 (MRPS24), nuclear gene encoding mitochondrial protein, mRNA.\"""""	64951	 	MRPS24	0.154530112	-0.01612212	2.165138258	0.033539774	0.033539774	-3.71055986	1.113059034
15892	2490408	C14orf104	NM_018139.2	55172	NP_060609.2	ILMN_1769757	2490408	S	TGCAGGATGGTAGTGTGCAGGTCATTAAAGATCATGTGACCAATTGTGCA	"\Homo sapiens chromosome 14 open reading frame 104 (C14orf104), transcript variant 1, mRNA.\"""""	FLJ10563	ILMN_1769757	C14ORF104	"\Homo sapiens chromosome 14 open reading frame 104 (C14orf104), transcript variant 1, mRNA.\"""""	55172	 	DNAAF2	-0.154490914	-0.051490418	-3.444313562	0.00093807	0.00093807	-0.753981557	-1.113028793
12190	1980392	TARBP2	NM_134324.2	6895	NP_599151.2	ILMN_2310253	1980392	A	CTGATGATGACCACTTCTCCATTGGTGTGGGCTCCCGCCTGGATGGTCTT	"\Homo sapiens TAR (HIV-1) RNA binding protein 2 (TARBP2), transcript variant 2, mRNA.\"""""	TRBP1; TRBP; TRBP2	ILMN_2310253	TARBP2	"\Homo sapiens TAR (HIV-1) RNA binding protein 2 (TARBP2), transcript variant 2, mRNA.\"""""	6895	D	TARBP2	0.154467475	0.040740551	2.997310482	0.003686155	0.003686155	-1.90716488	1.11301071
36376	5890703	MUT	NM_000255.1	4594	NP_000246.1	ILMN_1785113	5890703	S	CTCCCTTGGACGGCCAGATATTCTTGTCATGTGTGGAGGGGTGATACCAC	"\Homo sapiens methylmalonyl Coenzyme A mutase (MUT), nuclear gene encoding mitochondrial protein, mRNA.\"""""	MCM	ILMN_1785113	MUT	"\Homo sapiens methylmalonyl Coenzyme A mutase (MUT), nuclear gene encoding mitochondrial protein, mRNA.\"""""	4594	D	MUT	0.154350164	0.004958506	2.510686639	0.014191057	0.014191057	-3.020140081	1.112920211
41808	6590369	FAM101B	XM_001126665.1	359845	XP_001126665.1	ILMN_1714065	6590369	S	CTCCCACCAGCCTCTTAACTACTTGCCTGAGGAGGAGAGATGAAATTTCC	"\PREDICTED: Homo sapiens family with sequence similarity 101, member B (FAM101B), mRNA.\"""""		ILMN_1714065	FAM101B	"\PREDICTED: Homo sapiens family with sequence similarity 101, member B (FAM101B), mRNA.\"""""	359845	D	FAM101B	-0.154122093	0.048972148	-3.249221258	0.001729612	0.001729612	-1.271696453	-1.112744287
40947	6510681	RNF14	NM_183400.1	9604	NP_899647.1	ILMN_2351241	6510681	A	CTCTTTGGAGGAAGCCCATTACTCCGTAACTGACTGGATGGTCCAGTGTC	"\Homo sapiens ring finger protein 14 (RNF14), transcript variant 4, mRNA.\"""""	ARA54; HRIHFB2038; FLJ26004; TRIAD2; HFB30	ILMN_2351241	RNF14	"\Homo sapiens ring finger protein 14 (RNF14), transcript variant 4, mRNA.\"""""	9604	D	RNF14	0.15380827	0.032451494	2.362942424	0.020709022	0.020709022	-3.325963511	1.112502262
33919	5420575	SLC3A2	NM_001013251.1	6520	NP_001013269.1	ILMN_1726456	5420575	A	CCTCTTGAGCTGGAACGCCTGAAACTGGAGCCTCACGAAGGGCTGCTGCT	"\Homo sapiens solute carrier family 3 (activators of dibasic and neutral amino acid transport), member 2 (SLC3A2), transcript variant 6, mRNA.\"""""	4F2HC; CD98; 4F2; CD98HC; 4T2HC; MDU1; NACAE	ILMN_1726456	SLC3A2	"\Homo sapiens solute carrier family 3 (activators of dibasic and neutral amino acid transport), member 2 (SLC3A2), transcript variant 6, mRNA.\"""""	6520	D	SLC3A2	-0.153691953	0.021169296	-2.054379493	0.043403658	0.043403658	-3.913109204	-1.112412571
43709	6960538	NOP2	NM_006170.2	4839	NP_006161.2	ILMN_2328433	6960538	A	GCCGAAGGGATCAGGGAGCCAAAGGTGACTGGGAAGCTAAAGCAACGATC	"\Homo sapiens NOP2 nucleolar protein homolog (yeast) (NOP2), transcript variant 1, mRNA.\"""""	p120; NOP120; MGC149288; NSUN1; MGC117384; MGC149287	ILMN_2328433	NOP2	"\Homo sapiens NOP2 nucleolar protein homolog (yeast) (NOP2), transcript variant 1, mRNA.\"""""	4839	D	NOP2	-0.153663883	-0.003120382	-3.394430225	0.001099204	0.001099204	-0.888401089	-1.112390927
8818	1410079	CDC26	NM_139286.3	246184	NP_644815.1	ILMN_2210837	1410079	S	CTGATGCTTCACTTGCACTCTAAGCTGGAATCCAAACTCTGGTTTGTCTC	"\Homo sapiens cell division cycle 26 homolog (S. cerevisiae) (CDC26), mRNA.\"""""	C9orf17	ILMN_2210837	CDC26	"\Homo sapiens cell division cycle 26 homolog (S. cerevisiae) (CDC26), mRNA.\"""""	246184	 	CDC26	-0.15358809	0.059703839	-2.050256833	0.043814693	0.043814693	-3.920467598	-1.112332488
42507	6760066	ProbeID: 6760066	XM_942068.1	650274	XP_947161.1	ILMN_1766514	6760066	I	CTTACCTCCTCATGGCTTACAGCCTGGGCACCTCAGCCGCCTCACTCCTG	"\PREDICTED: Homo sapiens similar to unc-93 homolog B1, transcript variant 1 (LOC650274), mRNA.\"""""		ILMN_1766514	LOC650274	"\PREDICTED: Homo sapiens similar to unc-93 homolog B1, transcript variant 1 (LOC650274), mRNA.\"""""	650274	 		0.153513185	0.010961289	3.247165838	0.001740593	0.001740593	-1.277034868	1.112274737
40079	6400097	MUL1	NM_024544.1	79594	NP_078820.1	ILMN_1675055	6400097	S	GTGCAAGACAGATGGGGCTGTTTTCCCCCACCTCTGAGTAGTTGGAGGTC	"\Homo sapiens chromosome 1 open reading frame 166 (C1orf166), mRNA.\"""""	MULAN; FLJ12875; RP11-401M16.2	ILMN_1675055	C1ORF166	"\Homo sapiens chromosome 1 open reading frame 166 (C1orf166), mRNA.\"""""	79594	D	MUL1	0.153195554	-0.014447961	2.330595301	0.022450251	0.022450251	-3.390826412	1.112029881
20630	3310450	ProbeID: 3310450	XM_497707.2	648366	XP_497707.2	ILMN_1755910	3310450	S	CTCACAGAGCAGATGAAATGCCTGGACCAGCAGTGTGAGCTTCGGGTGCA	"\PREDICTED: Homo sapiens similar to SLIT-ROBO Rho GTPase-activating protein 2 (srGAP2) (Formin-binding protein 2) (LOC648366), mRNA.\"""""		ILMN_1755910	LOC648366	"\PREDICTED: Homo sapiens similar to SLIT-ROBO Rho GTPase-activating protein 2 (srGAP2) (Formin-binding protein 2) (LOC648366), mRNA.\"""""	648366	 		-0.152940425	-0.005112506	-2.30400909	0.02397731	0.02397731	-3.443566187	-1.111833244
11515	1780601	MLEC	NM_014730.2	9761	NP_055545.1	ILMN_3243381	1780601	S	AAGCCCACCCTTCCACATTGGGCCTGGCTGCTCTATTCTGTACCAAGTAC	"\Homo sapiens malectin (MLEC), mRNA.\"""""		ILMN_3243381	MLEC	"\Homo sapiens malectin (MLEC), mRNA.\"""""	9761	D	MLEC	-0.152839247	-0.025339844	-2.031095258	0.04576941	0.04576941	-3.954496655	-1.111755273
28868	4590646	C8orf41	NM_025115.1	80185	NP_079391.1	ILMN_1760400	4590646	S	GACCGCCGTTCTCAAGGACGGGTAAAGGGTCTCCTGGCCAAAATTCCCCA	"\Homo sapiens chromosome 8 open reading frame 41 (C8orf41), mRNA.\"""""	FLJ23263	ILMN_1760400	C8ORF41	"\Homo sapiens chromosome 8 open reading frame 41 (C8orf41), mRNA.\"""""	80185	 	C8orf41	0.152821166	0.010404959	2.217478164	0.029602024	0.029602024	-3.611616362	1.11174134
3393	520292	MC1R	NM_002386.2	4157	NP_002377.3	ILMN_1653319	520292	S	TGACTCAGTGACCAGTGCCTGTGAGCATGGGGCCAGGAAAGTCTGGTAAT	"\Homo sapiens melanocortin 1 receptor (alpha melanocyte stimulating hormone receptor) (MC1R), mRNA.\"""""	SHEP1; MSH-R; MGC14337	ILMN_1653319	MC1R	"\Homo sapiens melanocortin 1 receptor (alpha melanocyte stimulating hormone receptor) (MC1R), mRNA.\"""""	4157	 	MC1R	-0.152817583	0.013777668	-2.956628621	0.004150092	0.004150092	-2.006137398	-1.111738578
11624	1820300	CTSO	NM_001334.2	1519	NP_001325.1	ILMN_1769633	1820300	S	CGCCAGTCAGAACCAATCCGAAAAGAATGTGTGTTGACTCAGGTTTGGAG	"\Homo sapiens cathepsin O (CTSO), mRNA.\"""""	CTSO1	ILMN_1769633	CTSO	"\Homo sapiens cathepsin O (CTSO), mRNA.\"""""	1519	 	CTSO	0.152677956	-0.003834475	2.368598357	0.020417213	0.020417213	-3.31454413	1.111630987
26731	4220743	JMJD6	NM_015167.2	23210	NP_055982.2	ILMN_2412024	4220743	A	AAACGGGGACACCACCTCCCAGGACGACTGTGTCAGCAAAGAGCGCAGCT	"\Homo sapiens jumonji domain containing 6 (JMJD6), transcript variant 2, mRNA.\"""""	PTDSR; PTDSR1; PSR; KIAA0585	ILMN_2412024	JMJD6	"\Homo sapiens jumonji domain containing 6 (JMJD6), transcript variant 2, mRNA.\"""""	23210	D	JMJD6	-0.152560949	0.026061902	-2.757132527	0.007310027	0.007310027	-2.476139687	-1.111540834
1483	150681	ZNHIT6	NM_017953.2	54680	NP_060423.2	ILMN_1668540	150681	S	CTGTGCCTTTCATCACATTCCTAGCCCACTCTCATCATTACTGCAGAAGG	"\Homo sapiens zinc finger, HIT type 6 (ZNHIT6), mRNA.\"""""	NY-BR-75; FLJ20729; MGC131963; FLJ20760	ILMN_1668540	ZNHIT6	"\Homo sapiens zinc finger, HIT type 6 (ZNHIT6), mRNA.\"""""	54680	D	ZNHIT6	0.152511203	-0.026936092	2.156303456	0.034247722	0.034247722	-3.727058163	1.111502507
33557	5360619	CDC16	NM_001078645.1	8881	NP_001072113.1	ILMN_2256765	5360619	I	CCTCTCCATGGCTTAAGAATGTCCCACTTCCTAACGTGACTCCAAACTGC	"\Homo sapiens cell division cycle 16 homolog (S. cerevisiae) (CDC16), transcript variant 2, mRNA.\"""""	APC6	ILMN_2256765	CDC16	"\Homo sapiens cell division cycle 16 homolog (S. cerevisiae) (CDC16), transcript variant 2, mRNA.\"""""	8881	D	CDC16	0.152136776	0.031968151	2.117324784	0.037528824	0.037528824	-3.799143263	1.111214073
32386	5220491	VGLL4	NM_014667.1	9686	NP_055482.1	ILMN_1768480	5220491	S	GCGCTGCCTGCAGTGCGCTCTGACCTTCTCTTCATGTGTGTAAATCTGTA	"\Homo sapiens vestigial like 4 (Drosophila) (VGLL4), mRNA.\"""""	VGL-4; KIAA0121	ILMN_1768480	VGLL4	"\Homo sapiens vestigial like 4 (Drosophila) (VGLL4), mRNA.\"""""	9686	 	VGLL4	-0.151829012	-0.014300599	-2.081375356	0.040793396	0.040793396	-3.86460274	-1.110977048
15368	2450435	ProbeID: 2450435				ILMN_1846922	2450435	S	CCGGGCAGAGCAAGGAGAGAATGAGGAGTGACATGGGTGTTGCCGTGAGT	"\TC125227 Human breast cancer tissue, large insert, pCMV expression library Homo sapiens cDNA clone TC125227 5 similar to Homo sapiens LOC399828 (LOC387724), mRNA sequence\"""""		ILMN_1846922		"\TC125227 Human breast cancer tissue, large insert, pCMV expression library Homo sapiens cDNA clone TC125227 5 similar to Homo sapiens LOC399828 (LOC387724), mRNA sequence\"""""	-999	D	STK32C	-0.151772062	0.043658801	-2.264011415	0.026447837	0.026447837	-3.521933181	-1.110933193
37660	6110014	SRSF10	NM_054016.1	10772	NP_473357.1	ILMN_2354649	6110014	A	TCTGAGGCTCGGCCGCCTGAGCCGCGGACGGTTTGCTGAGCCCGTTAGTG	"\Homo sapiens splicing factor, arginine/serine-rich 13A (SFRS13A), transcript variant 2, mRNA.\"""""	SRp38; SFRS13; SRrp40; TASR; NSSR; FUSIP2; TASR2; TASR1	ILMN_2354649	SFRS13A	"\Homo sapiens splicing factor, arginine/serine-rich 13A (SFRS13A), transcript variant 2, mRNA.\"""""	10772	D	LOC100505793/SRSF10	-0.151442301	0.000100807	-2.634015491	0.010233966	0.010233966	-2.753093797	-1.110679293
43874	6980475	EFTUD2	NM_004247.2	9343	NP_004238.2	ILMN_1738819	6980475	S	AGCTGCTGTTGCCATCTTGAACAACTCACCAACCTCCAACCCAGAGCCCC	"\Homo sapiens elongation factor Tu GTP binding domain containing 2 (EFTUD2), mRNA.\"""""	Snrp116; Snu114; KIAA0031; DKFZp686E24196; FLJ44695; U5-116KD	ILMN_1738819	EFTUD2	"\Homo sapiens elongation factor Tu GTP binding domain containing 2 (EFTUD2), mRNA.\"""""	9343	 	EFTUD2	0.151282767	-0.040439143	2.228092759	0.028854827	0.028854827	-3.59130061	1.11055648
29388	4670441	FBLN5	NM_006329.2	10516	NP_006320.2	ILMN_2223941	4670441	S	GCTGGCGGGGAACCCTGGGAGTAGCTAGTTTGCTTTTTGCGTACACAGAG	"\Homo sapiens fibulin 5 (FBLN5), mRNA.\"""""	ARMD3; UP50; DANCE; FLJ90059; EVEC	ILMN_2223941	FBLN5	"\Homo sapiens fibulin 5 (FBLN5), mRNA.\"""""	10516	D	FBLN5	0.151076328	0.017409498	2.328620295	0.022560653	0.022560653	-3.394762047	1.110397579
9196	1440187	STYXL1	NM_016086.2	51657	NP_057170.1	ILMN_2210729	1440187	S	CCACCCAAGGTATCAGCCGCAGTTGTGCCGCCATCATAGCCTACCTCATG	"\Homo sapiens serine/threonine/tyrosine interacting-like 1 (STYXL1), mRNA.\"""""	MK-STYX; DUSP24	ILMN_2210729	STYXL1	"\Homo sapiens serine/threonine/tyrosine interacting-like 1 (STYXL1), mRNA.\"""""	51657	 	STYXL1	0.150983272	0.046957166	2.367508769	0.020473142	0.020473142	-3.31674582	1.110325959
3582	540255	AARS2	NM_020745.2	57505	NP_065796.1	ILMN_1674698	540255	S	GGCAGACAAAGGGCTCCCTGGCTACTGGGAAGATACAGAACCATCCTGTG	"\Homo sapiens alanyl-tRNA synthetase 2, mitochondrial (putative) (AARS2), nuclear gene encoding mitochondrial protein, mRNA.\"""""	KIAA1270; AARSL; bA444E17.1	ILMN_1674698	AARS2	"\Homo sapiens alanyl-tRNA synthetase 2, mitochondrial (putative) (AARS2), nuclear gene encoding mitochondrial protein, mRNA.\"""""	57505	 	AARS2	0.150955678	-0.015148054	2.495808068	0.014751625	0.014751625	-3.051640446	1.110304722
3461	520561	RAI1	NM_030665.3	10743	NP_109590.3	ILMN_2060770	520561	S	GCCCAGGGCCGCCCTAGCAACTTCCTGTACATATGACTGTAAAATGGTAA	"\Homo sapiens retinoic acid induced 1 (RAI1), mRNA.\"""""	SMS; KIAA1820; DKFZP434A139; SMCR; MGC12824	ILMN_2060770	RAI1	"\Homo sapiens retinoic acid induced 1 (RAI1), mRNA.\"""""	10743	D	RAI1	-0.150635205	-0.018098805	-2.336088015	0.022145727	0.022145727	-3.379866009	-1.110058113
31744	5080022	EZH1	NM_001991.2	2145	NP_001982.2	ILMN_1791436	5080022	S	ACGTCATGATGGATGGGGCAAGGTGGTGGGGACTAGGGGAGCCTGGTATA	"\Homo sapiens enhancer of zeste homolog 1 (Drosophila) (EZH1), mRNA.\"""""	KIAA0388	ILMN_1791436	EZH1	"\Homo sapiens enhancer of zeste homolog 1 (Drosophila) (EZH1), mRNA.\"""""	2145	 	EZH1	0.150356551	0.031964507	2.235358329	0.028352975	0.028352975	-3.577346343	1.109843727
15858	2490288	ARRB1	NM_020251.2	408	NP_064647.1	ILMN_2325168	2490288	A	AAGTTCTGGCAGCTAAAAGATGACCGCGTTGAAGGCCACCTCCTTCTGGC	"\Homo sapiens arrestin, beta 1 (ARRB1), transcript variant 2, mRNA.\"""""	ARB1; ARR1	ILMN_2325168	ARRB1	"\Homo sapiens arrestin, beta 1 (ARRB1), transcript variant 2, mRNA.\"""""	408	D	ARRB1	0.150101421	0.007244477	2.081402773	0.040790816	0.040790816	-3.864553193	1.109647477
31018	4890112	ZNRD1	NM_014596.4	30834	NP_055411.1	ILMN_2398587	4890112	A	AGTCGGACCTGGATTTCTGTTCAGATTGCGGCTCGGTCCTGCCTCTGCCC	"\Homo sapiens zinc ribbon domain containing 1 (ZNRD1), transcript variant b, mRNA.\"""""	hZR14; tctex-6; MGC13376; Rpa12; HTEX-6	ILMN_2398587	ZNRD1	"\Homo sapiens zinc ribbon domain containing 1 (ZNRD1), transcript variant b, mRNA.\"""""	30834	D	ZNRD1	-0.149838881	-0.00726912	-2.238626725	0.02812973	0.02812973	-3.571056257	-1.109445563
7752	1230358	GRSF1	NM_001098477.1	2926	NP_001091947.1	ILMN_1806601	1230358	S	GTATGCTTTCTTTGCCTTGTTCCTGTTCTCAGGGTGACGACTGCCACCAG	"\Homo sapiens G-rich RNA sequence binding factor 1 (GRSF1), transcript variant 2, mRNA.\"""""	FLJ13125	ILMN_1806601	GRSF1	"\Homo sapiens G-rich RNA sequence binding factor 1 (GRSF1), transcript variant 2, mRNA.\"""""	2926	 	GRSF1	-0.149696299	0.017733208	-2.12449664	0.036905391	0.036905391	-3.785966459	-1.109335922
33563	5360653	CPT2	NM_000098.1	1376	NP_000089.1	ILMN_1678579	5360653	S	CTGGGGCCTGTGTAGCCAGTGGGTGCTATTCTGTGAAACTAATCATAAGC	"\Homo sapiens carnitine palmitoyltransferase II (CPT2), nuclear gene encoding mitochondrial protein, mRNA.\"""""	CPTASE; CPT1	ILMN_1678579	CPT2	"\Homo sapiens carnitine palmitoyltransferase II (CPT2), nuclear gene encoding mitochondrial protein, mRNA.\"""""	1376	 	CPT2	0.149548967	0.053538718	1.998043174	0.049317373	0.049317373	-4.012527239	1.109222639
11486	1780450	ASB6	NM_177999.1	140459	NP_821066.1	ILMN_1806705	1780450	A	GCTCCCAGAGAGACTGCCTTCCCTACACTAGAAGTCCCCACAAAGGCTTC	"\Homo sapiens ankyrin repeat and SOCS box-containing 6 (ASB6), transcript variant 2, mRNA.\"""""	MGC1024; FLJ20548	ILMN_1806705	ASB6	"\Homo sapiens ankyrin repeat and SOCS box-containing 6 (ASB6), transcript variant 2, mRNA.\"""""	140459	D	ASB6	-0.149356504	-0.001022896	-2.35507211	0.021121247	0.021121247	-3.341815171	-1.109074673
36988	6020209	SPECC1L	NM_015330.1	23384	NP_056145.1	ILMN_1779185	6020209	S	GCAAAAGGGCCAGTCGCGTTTCTATTTCTCTCGATCCCAGGCTTCTGCGG	"\Homo sapiens cytospin A (CYTSA), mRNA.\"""""	KIAA0376	ILMN_1779185	CYTSA	"\Homo sapiens cytospin A (CYTSA), mRNA.\"""""	23384	D	SPECC1L	0.148930192	-0.014232507	2.325458481	0.022738399	0.022738399	-3.401056733	1.108746993
10806	1690630	FAM43A	NM_153690.4	131583	NP_710157.2	ILMN_1706015	1690630	S	GTAGCACTGTTCTGGTTCTGTTTGCACGCCAGTGGGGAGAGAATAAAGAG	"\Homo sapiens family with sequence similarity 43, member A (FAM43A), mRNA.\"""""	FLJ90022	ILMN_1706015	FAM43A	"\Homo sapiens family with sequence similarity 43, member A (FAM43A), mRNA.\"""""	131583	 	FAM43A	-0.148707401	0.042076882	-2.302947126	0.024040172	0.024040172	-3.445662085	-1.108575786
[truncated: 218,684 more chars]
