# Supplementary material for: Activation of HIV Transcription with Short-Course Vorinostat in HIV-Infected Patients on Suppressive Antiretroviral Therapy
Source: PLoS Pathog. 2014 Nov 13;10(11):e1004473. doi: 10.1371/journal.ppat.1004473 (PMC4231123; doi:10.1371/journal.ppat.1004473)
Supplement: Dataset S1 — Complete gene set enrichment lists. (ZIP) [file ppat.1004473.s010.zip › heatmap1-2h,8h,D1/D1-8h.xls]

	ProbeID	SYMBOL	RefSeq_ID	Entrez_Gene_ID	Protein_Product	Probe_Id	Array_Address_Id	Probe_Type	Probe_Sequence	Definition	Synonyms	BROAD.Probe.Set.ID	BROAD.Gene.Symbol	BROAD.Gene.Title	BROAD.Entrez.Gene.ID	IPA.Notes	IPA.Symbol	logFC	AveExpr	t	P.Value	adj.P.Val	B	FC
37560	6100356	ALPL	NM_000478.3	249	NP_000469.3	ILMN_1701603	6100356	S	TCACACTCCTGGGCTCTGAACACACACGCCAGCTCCTCTCTGAAGCGACT	"\Homo sapiens alkaline phosphatase, liver/bone/kidney (ALPL), transcript variant 1, mRNA.\"""""	TNSALP; HOPS; FLJ40094; AP-TNAP; TNAP; MGC161443	ILMN_1701603	ALPL	"\Homo sapiens alkaline phosphatase, liver/bone/kidney (ALPL), transcript variant 1, mRNA.\"""""	249	 	ALPL	0.931621593	0.105114259	2.820019356	0.006132181	0.006132181	-2.349170519	1.907418735
20117	3180681	NCF1C	NR_003187.1	654817		ILMN_2112988	3180681	S	CAGGCTACTTTCCGTCCATGTACCTGCAAAAGTCGGGGCAAGACGTGTCC	"\Homo sapiens neutrophil cytosolic factor 1C pseudogene (NCF1C), non-coding RNA.\"""""	SH3PXD1C	ILMN_2112988	NCF1C	"\Homo sapiens neutrophil cytosolic factor 1C pseudogene (NCF1C), non-coding RNA.\"""""	654817	 	NCF1C	0.827809153	0.104295894	4.339671333	4.37E-05	4.37E-05	1.339819847	1.774987855
19454	3130324	ProbeID: 3130324	XR_018133.2	389404		ILMN_3200661	3130324	A	TGTGAAGGGCCCCAGAGGAACCCTGCGGAGGGACTTCAATCACATCAGTA	"\PREDICTED: Homo sapiens misc_RNA (LOC389404), miscRNA.\"""""		ILMN_3200661	LOC389404	"\PREDICTED: Homo sapiens misc_RNA (LOC389404), miscRNA.\"""""	389404	 		-0.766607538	0.029544723	-2.04561614	0.044281383	0.044281383	-3.764528487	-1.701264595
13431	2120040	ProbeID: 2120040	XM_940587.1	651436	XP_945680.1	ILMN_1769277	2120040	S	ACACACAGTTATCGTGAATGGCCCCAGAGGAACCCTGCGGAGGGACTTCA	"\PREDICTED: Homo sapiens similar to ribosomal protein L9 (LOC651436), mRNA.\"""""		ILMN_1769277	LOC651436	"\PREDICTED: Homo sapiens similar to ribosomal protein L9 (LOC651436), mRNA.\"""""	651436	D	LOC654350	-0.735240374	-0.016120969	-2.000829959	0.049009398	0.049009398	-3.834615041	-1.664674805
26017	4180079	CRISPLD2	NM_031476.2	83716	NP_113664.1	ILMN_1790689	4180079	S	ACGGCGTTCCTGGCTCTCCTGCCCACAGGATGAACATTTTCGGCTTCCTT	"\Homo sapiens cysteine-rich secretory protein LCCL domain containing 2 (CRISPLD2), mRNA.\"""""	DKFZP434B044; MGC74865; CRISP11; LCRISP2	ILMN_1790689	CRISPLD2	"\Homo sapiens cysteine-rich secretory protein LCCL domain containing 2 (CRISPLD2), mRNA.\"""""	83716	 	CRISPLD2	0.693492319	0.083013519	3.715790985	0.000386474	0.000386474	-0.2962056	1.61719351
24410	3940438	NCF1	NM_000265.4	653361	NP_000256.3	ILMN_1697309	3940438	S	CGCTTCGTACCCAGCCAGCACTATGTGTACATGTTCCTGGTGAAATGGCA	"\Homo sapiens neutrophil cytosolic factor 1 (NCF1), mRNA.\"""""	NOXO2; SH3PXD1A; NCF1A; p47phox	ILMN_1697309	NCF1	"\Homo sapiens neutrophil cytosolic factor 1 (NCF1), mRNA.\"""""	653361	D	NCF1	0.689693122	0.187922174	3.709608523	0.000394531	0.000394531	-0.311663397	1.612940391
34891	5670674	MME	NM_000902.3	4311	NP_000893.2	ILMN_1678170	5670674	A	GAGTCTGCCTCCATGCTGCAGTGTTCGAGTGGATTGTAGGTGCAAGATGG	"\Homo sapiens membrane metallo-endopeptidase (MME), transcript variant 1, mRNA.\"""""	MGC126681; NEP; CD10; MGC126707; DKFZp686O16152; CALLA	ILMN_1678170	MME	"\Homo sapiens membrane metallo-endopeptidase (MME), transcript variant 1, mRNA.\"""""	4311	D	MME	0.683232926	0.018672043	3.005825324	0.003595349	0.003595349	-1.956717214	1.605734006
16185	2570079	STAT1	NM_139266.1	6772	NP_644671.1	ILMN_1691364	2570079	I	CGCCATCACAGCTGAACTTGTTGAGATCCCCGTGTTACTGCCTATCAGCA	"\Homo sapiens signal transducer and activator of transcription 1, 91kDa (STAT1), transcript variant beta, mRNA.\"""""	ISGF-3; STAT91; DKFZp686B04100	ILMN_1691364	STAT1	"\Homo sapiens signal transducer and activator of transcription 1, 91kDa (STAT1), transcript variant beta, mRNA.\"""""	6772	D	STAT1	0.644832173	0.08649715	3.720171688	0.000380859	0.000380859	-0.285242952	1.563557388
13683	2140288	PLBD1	NM_024829.4	79887	NP_079105.3	ILMN_1707286	2140288	S	CAGTACACATCCTATGCCATAAGTGGTCCCACAGTACAAGGTGGCCTCCC	"\Homo sapiens hypothetical protein FLJ22662 (FLJ22662), mRNA.\"""""		ILMN_1707286	FLJ22662	"\Homo sapiens hypothetical protein FLJ22662 (FLJ22662), mRNA.\"""""	79887	 	PLBD1	0.629087175	0.027740833	2.991643221	0.003747768	0.003747768	-1.987334841	1.546586125
39396	6330373	EEF1B2	NM_001959.2	1933	NP_001950.1	ILMN_1694587	6330373	A	GTGTCCAGCCCACCGCCTGCCGACTTGTGTCATGCCCTACGTTGGTATAA	"\Homo sapiens eukaryotic translation elongation factor 1 beta 2 (EEF1B2), transcript variant 1, mRNA.\"""""	EEF1B; EF1B; EEF1B1	ILMN_1694587	EEF1B2	"\Homo sapiens eukaryotic translation elongation factor 1 beta 2 (EEF1B2), transcript variant 1, mRNA.\"""""	1933	D	EEF1B2	-0.622324735	0.056677266	-2.035544949	0.045308927	0.045308927	-3.780407522	-1.539353673
39992	6380484	SERPINA1	NM_001002235.1	5265	NP_001002235.1	ILMN_2404154	6380484	A	ACAAAATACCAAGTCTCCCCTCTTCATGGGAAAAGTGGTGAATCCCACCC	"\Homo sapiens serpin peptidase inhibitor, clade A (alpha-1 antiproteinase, antitrypsin), member 1 (SERPINA1), transcript variant 3, mRNA.\"""""	PI1; MGC23330; PRO2275; A1AT; AAT; MGC9222; PI; A1A	ILMN_2404154	SERPINA1	"\Homo sapiens serpin peptidase inhibitor, clade A (alpha-1 antiproteinase, antitrypsin), member 1 (SERPINA1), transcript variant 3, mRNA.\"""""	5265	D	SERPINA1	0.617907057	-0.073545748	2.410047933	0.018388036	0.018388036	-3.144943256	1.534647226
4763	730047	SERPINA1	NM_001002236.1	5265	NP_001002236.1	ILMN_2338452	730047	A	CCTGCCTGATGAGGGGAAACTACAGCACCTGGAAAATGAACTCACCCACG	"\Homo sapiens serpin peptidase inhibitor, clade A (alpha-1 antiproteinase, antitrypsin), member 1 (SERPINA1), transcript variant 2, mRNA.\"""""	PI1; MGC23330; PRO2275; A1AT; AAT; MGC9222; PI; A1A	ILMN_2338452	SERPINA1	"\Homo sapiens serpin peptidase inhibitor, clade A (alpha-1 antiproteinase, antitrypsin), member 1 (SERPINA1), transcript variant 2, mRNA.\"""""	5265	D	SERPINA1	0.614877844	0.013125449	2.474162565	0.015602706	0.015602706	-3.027161387	1.531428322
9377	1450139	FCGR3B	NM_000570.3	2215	NP_000561.3	ILMN_1728639	1450139	S	GAGCCCTCTAATGCTAGGAGTAGCAAATGGTCCTAGGAAGGGGACTGAGG	"\Homo sapiens Fc fragment of IgG, low affinity IIIb, receptor (CD16b) (FCGR3B), mRNA.\"""""	CD16b; FCG3; CD16; FCGR3	ILMN_1728639	FCGR3B	"\Homo sapiens Fc fragment of IgG, low affinity IIIb, receptor (CD16b) (FCGR3B), mRNA.\"""""	2215	D	FCGR3B	0.608009337	0.212574167	2.224591	0.029099477	0.029099477	-3.47104498	1.524154694
26603	4220187	DYSF	NM_003494.2	8291	NP_003485.1	ILMN_1810420	4220187	S	GGGCCATCATCCTCTTCATCATCCTCTTCATCCTGCTGCTGTTCCTGGCC	"\Homo sapiens dysferlin, limb girdle muscular dystrophy 2B (autosomal recessive) (DYSF), mRNA.\"""""	LGMD2B; FER1L1; FLJ90168; FLJ00175	ILMN_1810420	DYSF	"\Homo sapiens dysferlin, limb girdle muscular dystrophy 2B (autosomal recessive) (DYSF), mRNA.\"""""	8291	 	DYSF	0.597193604	-0.027093633	3.096091254	0.002752373	0.002752373	-1.759344298	1.512770992
39771	6370369	CD14	NM_001040021.1	929	NP_001035110.1	ILMN_2396444	6370369	A	CCCGTCAGGACGTTGAGGACTTTTCGACCAATTCAACCCTTTGCCCCACC	"\Homo sapiens CD14 molecule (CD14), transcript variant 2, mRNA.\"""""		ILMN_2396444	CD14	"\Homo sapiens CD14 molecule (CD14), transcript variant 2, mRNA.\"""""	929	D	CD14	0.583600865	0.101943344	3.426784673	0.000991965	0.000991965	-1.000974408	1.498584947
8851	1410221	S100A12	NM_005621.1	6283	NP_005612.1	ILMN_1748915	1410221	S	TCCAAGGCCTGGATGCTAATCAAGATGAACAGGTCGACTTTCAAGAATTC	"\Homo sapiens S100 calcium binding protein A12 (S100A12), mRNA.\"""""	CAAF1; CAGC; ENRAGE; p6; CGRP; MRP6	ILMN_1748915	S100A12	"\Homo sapiens S100 calcium binding protein A12 (S100A12), mRNA.\"""""	6283	 	S100A12	0.581948354	-0.090116679	2.320818173	0.023001507	0.023001507	-3.304580572	1.4968694
42392	6660398	FCN1	NM_002003.2	2219	NP_001994.2	ILMN_1668063	6660398	S	CCAGCTCAGTCAAGCCGCCACATGCCCACAACCTCACCAGAGGGAGAATT	"\Homo sapiens ficolin (collagen/fibrinogen domain containing) 1 (FCN1), mRNA.\"""""	FCNM	ILMN_1668063	FCN1	"\Homo sapiens ficolin (collagen/fibrinogen domain containing) 1 (FCN1), mRNA.\"""""	2219	 	FCN1	0.58134906	0.05750261	3.500100843	0.000784377	0.000784377	-0.825723233	1.496247732
44065	7000475	HINT1	NM_005340.3	3094	NP_005331.1	ILMN_1807710	7000475	S	GGATGACCGGTGCCTTGCTTTCCATGACATTTCCCCTCAAGCACCAACAC	"\Homo sapiens histidine triad nucleotide binding protein 1 (HINT1), mRNA.\"""""	PRKCNH1; HINT; PKCI-1	ILMN_1807710	HINT1	"\Homo sapiens histidine triad nucleotide binding protein 1 (HINT1), mRNA.\"""""	3094	 	HINT1	-0.578069934	-0.083028084	-2.162445487	0.033754186	0.033754186	-3.575354977	-1.492850746
30655	4860224	WARS	NM_004184.3	7453	NP_004175.2	ILMN_2337655	4860224	A	AGGCAGGCCTCATTTCATCACGCAGCATGTGCAGGCCTGGAAGAGCAAAG	"\Homo sapiens tryptophanyl-tRNA synthetase (WARS), transcript variant 1, mRNA.\"""""	IFI53; IFP53; GAMMA-2	ILMN_2337655	WARS	"\Homo sapiens tryptophanyl-tRNA synthetase (WARS), transcript variant 1, mRNA.\"""""	7453	D	WARS	0.575870062	0.035191443	3.068903158	0.002984598	0.002984598	-1.819244	1.49057613
9248	1440398	ProbeID: 1440398	XM_941634.2	644511	XP_946727.1	ILMN_1789809	1440398	A	TACCACTTCCGGGCCCCCAGCCCCATCTTCTGGCTGACTGTGCGAAGTAT	"\PREDICTED: Homo sapiens similar to ribosomal protein L13a, transcript variant 1 (LOC644511), mRNA.\"""""		ILMN_1789809	LOC644511	"\PREDICTED: Homo sapiens similar to ribosomal protein L13a, transcript variant 1 (LOC644511), mRNA.\"""""	644511	 	LOC644511	-0.569139431	0.032010258	-2.39064513	0.019314365	0.019314365	-3.18008277	-1.483638315
15035	2360594	TPT1	NM_003295.2	7178	NP_003286.1	ILMN_1789614	2360594	S	GACATCTACAAGATCCGGGAGATCGCGGACGGGTTGTGCCTGGAGGTGGA	"\Homo sapiens tumor protein, translationally-controlled 1 (TPT1), mRNA.\"""""	TCTP; p02; HRF; FLJ27337	ILMN_1789614	TPT1	"\Homo sapiens tumor protein, translationally-controlled 1 (TPT1), mRNA.\"""""	7178	D	TPT1	-0.5688689	0.010364514	-2.284888103	0.025131685	0.025131685	-3.367433755	-1.483360133
12745	2030280	CAMK1D	NM_153498.2	57118	NP_705718.1	ILMN_1751561	2030280	I	CCCACCTTGCATGGTGCCCCTTCCTGCATAGGACTGGAAGACCGAAGTTT	"\Homo sapiens calcium/calmodulin-dependent protein kinase ID (CAMK1D), transcript variant 2, mRNA.\"""""	CKLiK; CaMKID; CaM-K1	ILMN_1751561	CAMK1D	"\Homo sapiens calcium/calmodulin-dependent protein kinase ID (CAMK1D), transcript variant 2, mRNA.\"""""	57118	D	CAMK1D	0.564685945	-0.121479758	2.753805601	0.007377761	0.007377761	-2.4843787	1.479065502
27674	4290669	ProbeID: 4290669	XR_016892.2	646942		ILMN_3200299	4290669	A	CTGCAGCCGTCCAGAGACTGGCAGGCCTCGGCCTAAAGGTCTGGAGACTG	"\PREDICTED: Homo sapiens misc_RNA (LOC646942), miscRNA.\"""""		ILMN_3200299	LOC646942	"\PREDICTED: Homo sapiens misc_RNA (LOC646942), miscRNA.\"""""	646942	 		-0.564010684	-0.003673114	-2.066912482	0.042174445	0.042174445	-3.730725588	-1.478373379
29254	4640689	EIF4A2	NM_001967.3	1974	NP_001958.2	ILMN_1685722	4640689	S	GGACCCTGTTGCTAAGCCCCAGCAAGCAATCCTAGGTAGGGTTTAATCCC	"\Homo sapiens eukaryotic translation initiation factor 4A, isoform 2 (EIF4A2), mRNA.\"""""	DDX2B; BM-010; EIF4A; EIF4F	ILMN_1685722	EIF4A2	"\Homo sapiens eukaryotic translation initiation factor 4A, isoform 2 (EIF4A2), mRNA.\"""""	1974	 	EIF4A2	-0.553693637	0.011705341	-2.568463074	0.012191577	0.012191577	-2.849341185	-1.4678389
16551	2600746	VAT1	NM_006373.3	10493	NP_006364.2	ILMN_1700690	2600746	S	AGGACCTGGGCCATTGCAACCAAAATGGGGACTTCCTGGGTAGGGAGGTC	"\Homo sapiens vesicle amine transport protein 1 homolog (T. californica) (VAT1), mRNA.\"""""	FLJ20230; VATI	ILMN_1700690	VAT1	"\Homo sapiens vesicle amine transport protein 1 homolog (T. californica) (VAT1), mRNA.\"""""	10493	 	VAT1	-0.552084305	-0.05231389	-6.153361826	3.36E-08	3.36E-08	6.682145789	-1.466202433
43364	6900608	ProbeID: 6900608	XM_935998.3	641814	XP_941091.1	ILMN_3243297	6900608	S	TTGCAGCCGCAACCCTGTCATTGTCAGAGGAATTGGCAGGTATTCCCGAT	"\PREDICTED: Homo sapiens similar to Ribosomal protein L6, transcript variant 7 (LOC641814), mRNA.\"""""		ILMN_3243297	LOC641814	"\PREDICTED: Homo sapiens similar to Ribosomal protein L6, transcript variant 7 (LOC641814), mRNA.\"""""	641814	D	LOC646483	-0.539538397	0.015149155	-2.148547203	0.034879946	0.034879946	-3.598335549	-1.45350738
45258	7210114	FCGR3B	NM_000570.2	2215	NP_000561.2	ILMN_2134453	7210114	S	ACGCTGTGAAACTTTCAAATCCTTCTTCAGTCAGTTCCAATGAGGTGGGG	"\Homo sapiens Fc fragment of IgG, low affinity IIIb, receptor (CD16b) (FCGR3B), mRNA.\"""""	CD16b; FCG3; CD16; FCGR3	ILMN_2134453	FCGR3B	"\Homo sapiens Fc fragment of IgG, low affinity IIIb, receptor (CD16b) (FCGR3B), mRNA.\"""""	2215	D	FCGR3B	0.534960659	0.002177555	2.010278791	0.047977411	0.047977411	-3.81994176	1.448902644
19030	3060187	ProbeID: 3060187	XM_001714921.1	100133923	XP_001714973.1	ILMN_3236021	3060187	S	AAAGGATGGACAAATACGTGGGACAGTGTCTCCTCAGAAACAATCGGCCC	"\PREDICTED: Homo sapiens hypothetical protein LOC100133923 (LOC100133923), mRNA.\"""""		ILMN_3236021	LOC100133923	"\PREDICTED: Homo sapiens hypothetical protein LOC100133923 (LOC100133923), mRNA.\"""""	100133923	 		-0.530586129	-0.011195248	-4.353574082	4.16E-05	4.16E-05	1.377845297	-1.444515945
875	70451	WAS	NM_000377.1	7454	NP_000368.1	ILMN_1760027	70451	S	TGCTGTTATCCCTGCCTGGTCCTCACACTCACCCAACAATCCCAAGGCCC	"\Homo sapiens Wiskott-Aldrich syndrome (eczema-thrombocytopenia) (WAS), mRNA.\"""""	WASP; IMD2; THC	ILMN_1760027	WAS	"\Homo sapiens Wiskott-Aldrich syndrome (eczema-thrombocytopenia) (WAS), mRNA.\"""""	7454	 	WAS	0.525334763	0.006517173	2.428377694	0.017549583	0.017549583	-3.111531016	1.439267509
35075	5690671	GOLGA8B	NM_001023567.2	440270	NP_001018861.2	ILMN_2103547	5690671	S	CTGAAAGAGGGCAGATATTGGGTCCTTGTGACTTCAACTGACTCTTCCGA	"\Homo sapiens golgi autoantigen, golgin subfamily a, 8B (GOLGA8B), mRNA.\"""""	KIAA0855; GOLGA5	ILMN_2103547	GOLGA8B	"\Homo sapiens golgi autoantigen, golgin subfamily a, 8B (GOLGA8B), mRNA.\"""""	440270	D	GOLGA8A/GOLGA8B	-0.524553215	-0.047354832	-2.618512424	0.010669268	0.010669268	-2.752783946	-1.438488029
38785	6270114	CSF3R	NM_172313.1	1441	NP_758519.1	ILMN_2371280	6270114	A	GACCAGATCATGCTCCATCCAGCCCCACCCAATGGCCTTTTGTGCTTGTT	"\Homo sapiens colony stimulating factor 3 receptor (granulocyte) (CSF3R), transcript variant 4, mRNA.\"""""	GCSFR; CD114	ILMN_2371280	CSF3R	"\Homo sapiens colony stimulating factor 3 receptor (granulocyte) (CSF3R), transcript variant 4, mRNA.\"""""	1441	D	CSF3R	0.523361342	0.135563705	2.364164718	0.020645647	0.020645647	-3.227658768	1.437300122
41987	6620292	C10orf54	NM_022153.1	64115	NP_071436.1	ILMN_2205963	6620292	S	TGTTTGATCCACCCCCTTCCCTGAAAATCCTGGGAGGTTTTATTGCTGCC	"\Homo sapiens chromosome 10 open reading frame 54 (C10orf54), mRNA.\"""""	PP2135; GI24; SISP1	ILMN_2205963	C10ORF54	"\Homo sapiens chromosome 10 open reading frame 54 (C10orf54), mRNA.\"""""	64115	 	C10orf54	0.519011494	0.052915646	3.895834992	0.000210083	0.000210083	0.160842795	1.432973066
37392	6060356	RPL13A	NM_012423.2	23521	NP_036555.1	ILMN_1713369	6060356	S	TGCCACAGGCAGCCCTGGGACATAGGAAGCTGGGAGCAAGGAAAGGGTCT	"\Homo sapiens ribosomal protein L13a (RPL13A), mRNA.\"""""		ILMN_1713369	RPL13A	"\Homo sapiens ribosomal protein L13a (RPL13A), mRNA.\"""""	23521	 	RPL13A	-0.517896535	0.037541041	-3.145311463	0.002374237	0.002374237	-1.649929226	-1.431866049
8666	1400240	LDHB	NM_002300.4	3945	NP_002291.1	ILMN_1728132	1400240	S	CCGGGGATTAACCAGCGTTATCAACCAGAAGCTAAAGGATGATGAGGTTG	"\Homo sapiens lactate dehydrogenase B (LDHB), mRNA.\"""""	LDH-H; TRG-5	ILMN_1728132	LDHB	"\Homo sapiens lactate dehydrogenase B (LDHB), mRNA.\"""""	3945	 	LDHB	-0.516102907	0.037004984	-2.700436338	0.008545754	0.008545754	-2.591531167	-1.43008699
38202	6200019	KLRB1	NM_002258.2	3820	NP_002249.1	ILMN_2079655	6200019	S	CAGTCTAGCTGATTGTTCCACCAAAGAATCCAGCCTGCTGCTTATTCGAG	"\Homo sapiens killer cell lectin-like receptor subfamily B, member 1 (KLRB1), mRNA.\"""""	hNKR-P1A; NKR-P1; CLEC5B; CD161; MGC138614; NKRP1A; NKR-P1A; NKR	ILMN_2079655	KLRB1	"\Homo sapiens killer cell lectin-like receptor subfamily B, member 1 (KLRB1), mRNA.\"""""	3820	 	KLRB1	-0.514911013	-0.084595401	-2.106122413	0.038520909	0.038520909	-3.667692278	-1.428906001
31140	4890615	RPL6	NM_001024662.1	6128	NP_001019833.1	ILMN_1712155	4890615	A	CCTGAAGCAGCTGGCTAGTGGCTTATTACTTGTGACTGGACCTCTGGTCC	"\Homo sapiens ribosomal protein L6 (RPL6), transcript variant 1, mRNA.\"""""	SHUJUN-2; TXREB1; TAXREB107	ILMN_1712155	RPL6	"\Homo sapiens ribosomal protein L6 (RPL6), transcript variant 1, mRNA.\"""""	6128	D	RPL6	-0.511899509	-0.020174467	-2.239986453	0.028037311	0.028037311	-3.444814107	-1.42592639
9679	1470593	LST1	NM_205840.1	7940	NP_995312.1	ILMN_2345353	1470593	A	GCATTGCTGAGAACAAACCCACCTGAGCACCCCAGACACCTTCCTCAACC	"\Homo sapiens leukocyte specific transcript 1 (LST1), transcript variant 5, mRNA.\"""""	D6S49E; LST-1; B144; MGC119007; MGC119006	ILMN_2345353	LST1	"\Homo sapiens leukocyte specific transcript 1 (LST1), transcript variant 5, mRNA.\"""""	7940	D	LST1	0.511118274	0.1028649	2.50864447	0.014266846	0.014266846	-2.962767816	1.425154445
20403	3290292	LAP3	NM_015907.2	51056	NP_056991.2	ILMN_1683792	3290292	S	CCAACAAAGATGAAGTTCCCTATCTACGGAAAGGCATGACTGGGAGGCCC	"\Homo sapiens leucine aminopeptidase 3 (LAP3), mRNA.\"""""	LAP; LAPEP; PEPS	ILMN_1683792	LAP3	"\Homo sapiens leucine aminopeptidase 3 (LAP3), mRNA.\"""""	51056	 	LAP3	0.505754993	0.147487651	2.68147817	0.008999676	0.008999676	-2.629197091	1.419866208
11723	1820750	STAT1	NM_007315.2	6772	NP_009330.1	ILMN_1690105	1820750	A	TACTCCAGGCCAAAGGAAGCACCAGAGCCAATGGAACTTGATGGCCCTAA	"\Homo sapiens signal transducer and activator of transcription 1, 91kDa (STAT1), transcript variant alpha, mRNA.\"""""	ISGF-3; STAT91; DKFZp686B04100	ILMN_1690105	STAT1	"\Homo sapiens signal transducer and activator of transcription 1, 91kDa (STAT1), transcript variant alpha, mRNA.\"""""	6772	D	STAT1	0.505187962	0.064313043	3.423702687	0.001001738	0.001001738	-1.008286916	1.419308259
19781	3170091	GIMAP7	NM_153236.3	168537	NP_694968.1	ILMN_1776678	3170091	S	GATGTGGGCCTAAAAAGCATCGTCAAGGAGTGCGGGAACCGCTGCTGTGC	"\Homo sapiens GTPase, IMAP family member 7 (GIMAP7), mRNA.\"""""	MGC27027; hIAN7; IAN7	ILMN_1776678	GIMAP7	"\Homo sapiens GTPase, IMAP family member 7 (GIMAP7), mRNA.\"""""	168537	D	GIMAP7	-0.504773985	0.060602497	-2.119362755	0.037350745	0.037350745	-3.646175195	-1.418901052
27432	4280435	LST1	NM_205839.1	7940	NP_995311.1	ILMN_1688373	4280435	A	TGCTGAGAACAAACCCACCTGAGCACCCCAGACACCTTCCTCAACCCAGG	"\Homo sapiens leukocyte specific transcript 1 (LST1), transcript variant 4, mRNA.\"""""	D6S49E; LST-1; B144; MGC119007; MGC119006	ILMN_1688373	LST1	"\Homo sapiens leukocyte specific transcript 1 (LST1), transcript variant 4, mRNA.\"""""	7940	D	LST1	0.501211345	0.077577637	2.991436921	0.003750028	0.003750028	-1.987779427	1.415401492
26699	4220603	SPI1	NM_003120.2	6688	NP_003111.2	ILMN_2392043	4220603	A	ACGCCAGCTGGGCGTCAGACCCCACCGGGGCAACCTTGCAGAGGACGACC	"\Homo sapiens spleen focus forming virus (SFFV) proviral integration oncogene spi1 (SPI1), transcript variant 2, mRNA.\"""""	SPI-A; SFPI1; PU.1; OF; SPI-1	ILMN_2392043	SPI1	"\Homo sapiens spleen focus forming virus (SFFV) proviral integration oncogene spi1 (SPI1), transcript variant 2, mRNA.\"""""	6688	D	SPI1	0.500921309	0.00971358	2.11599663	0.037645275	0.037645275	-3.651656609	1.415116971
44031	7000369	CD14	NM_000591.2	929	NP_000582.1	ILMN_1740015	7000369	S	CAGCCTGACGAGCTGCCCGAGGTGGATAACCTGACACTGGACGGGAATCC	"\Homo sapiens CD14 molecule (CD14), transcript variant 1, mRNA.\"""""		ILMN_1740015	CD14	"\Homo sapiens CD14 molecule (CD14), transcript variant 1, mRNA.\"""""	929	D	CD14	0.500502755	0.098721725	2.831777547	0.005932322	0.005932322	-2.324900938	1.414706478
14950	2360220	MATR3	NM_199189.1	9782	NP_954659.1	ILMN_1815107	2360220	A	GGCCATAATCCTAGATGCACGCTTCTAATTCATGTACCTGCACATGTGAC	"\Homo sapiens matrin 3 (MATR3), transcript variant 1, mRNA.\"""""	DKFZp686K23100; DKFZp686K0542; KIAA0723; MGC9105	ILMN_1815107	MATR3	"\Homo sapiens matrin 3 (MATR3), transcript variant 1, mRNA.\"""""	9782	D	MATR3	-0.500293826	-0.048804519	-2.046557583	0.044186362	0.044186362	-3.76304063	-1.414501617
15597	2470687	ProbeID: 2470687	XR_016424.2	645387		ILMN_3218820	2470687	A	TGCAGCTGTTACAAAACCAGTTGGTGGTGACAAGAACGGCGGTACCCGGG	"\PREDICTED: Homo sapiens misc_RNA (LOC645387), miscRNA.\"""""		ILMN_3218820	LOC645387	"\PREDICTED: Homo sapiens misc_RNA (LOC645387), miscRNA.\"""""	645387	 		-0.499946753	-0.015831432	-2.018442419	0.047100844	0.047100844	-3.807215408	-1.414161367
45513	7320372	EOMES	NM_005442.2	8320	NP_005433.2	ILMN_1760509	7320372	S	GTCCAGGATTGCCTCACTTGAGACTTGCTAGGCCTCTGCTGTGTGCTGGG	"\Homo sapiens eomesodermin homolog (Xenopus laevis) (EOMES), mRNA.\"""""	TBR2	ILMN_1760509	EOMES	"\Homo sapiens eomesodermin homolog (Xenopus laevis) (EOMES), mRNA.\"""""	8320	 	EOMES	-0.499250048	-0.00684248	-3.566760343	0.000631958	0.000631958	-0.664259458	-1.413478607
35567	5810398	SPI1	NM_001080547.1	6688	NP_001074016.1	ILMN_1696463	5810398	S	GAGTCTCAAGTCCGTATGTAAATCAGATCTCCCCTCTCACCCCTCCCACC	"\Homo sapiens spleen focus forming virus (SFFV) proviral integration oncogene spi1 (SPI1), transcript variant 1, mRNA.\"""""	SPI-A; OF; SFPI1; PU.1; SPI-1	ILMN_1696463	SPI1	"\Homo sapiens spleen focus forming virus (SFFV) proviral integration oncogene spi1 (SPI1), transcript variant 1, mRNA.\"""""	6688	D	SPI1	0.497903488	0.056624338	2.594178606	0.011386468	0.011386468	-2.799916722	1.412159932
42816	6770601	ProbeID: 6770601	XM_001126471.1	730278	XP_001126471.1	ILMN_3241234	6770601	S	TCCCTGATTGCTGTTTTCCAGAAGTATGCTGGAAAGGATGGTTACAACCG	"\PREDICTED: Homo sapiens hypothetical LOC730278 (LOC730278), mRNA.\"""""		ILMN_3241234	LOC730278	"\PREDICTED: Homo sapiens hypothetical LOC730278 (LOC730278), mRNA.\"""""	730278	D	LOC729659	0.493727164	0.107924171	2.229430947	0.028761813	0.028761813	-3.462815255	1.408077912
38763	6270022	HCK	NM_002110.2	3055	NP_002101.2	ILMN_1791771	6270022	S	CCCTTCCTACTCCCAGACACCCACCCTCGCTTCAGCCACAGTTTCCTCAT	"\Homo sapiens hemopoietic cell kinase (HCK), mRNA.\"""""	JTK9	ILMN_1791771	HCK	"\Homo sapiens hemopoietic cell kinase (HCK), mRNA.\"""""	3055	 	HCK	0.490542211	0.039154872	2.951569285	0.004211424	0.004211424	-2.07326568	1.40497281
40539	6450543	CST3	NM_000099.2	1471	NP_000090.1	ILMN_1800354	6450543	S	GCCTTGGCAGGGCACAATGACCTTGTCGAAATCCACCTGTCAGGACGCCT	"\Homo sapiens cystatin C (CST3), mRNA.\"""""	MGC117328	ILMN_1800354	CST3	"\Homo sapiens cystatin C (CST3), mRNA.\"""""	1471	 	CST3	0.489240085	0.021009724	2.768756219	0.007077819	0.007077819	-2.454067706	1.403705304
8120	1260341	IL13RA1	NM_001560.2	3597	NP_001551.1	ILMN_1768505	1260341	S	AGGTCTTGGGAGCTCTTGGAGGTGTCTGTATCAGTGGATTTCCCATCCCC	"\Homo sapiens interleukin 13 receptor, alpha 1 (IL13RA1), mRNA.\"""""	IL-13Ra; NR4; CD213A1	ILMN_1768505	IL13RA1	"\Homo sapiens interleukin 13 receptor, alpha 1 (IL13RA1), mRNA.\"""""	3597	 	IL13RA1	0.486881481	0.144661758	3.888394831	0.000215513	0.000215513	0.141697875	1.401412317
43585	6960026	STXBP2	NM_006949.1	6813	NP_008880.1	ILMN_2159453	6960026	S	GGCCCCCGGCTCATCGTGTATGTCATGGGCGGTGTGGCCATGTCAGAGAT	"\Homo sapiens syntaxin binding protein 2 (STXBP2), mRNA.\"""""	pp10122; UNC18B; MUNC18-2; UNC18-2; Hunc18b	ILMN_2159453	STXBP2	"\Homo sapiens syntaxin binding protein 2 (STXBP2), mRNA.\"""""	6813	 	STXBP2	0.483519695	-0.053695128	3.003798897	0.00361677	0.00361677	-1.961098638	1.39815053
43127	6860377	DUSP1	NM_004417.2	1843	NP_004408.1	ILMN_1781285	6860377	S	GCAGAAGAGAAAGGACTCAGTGTGTGATCCGGTTTCTTTTTGCTCGCCCC	"\Homo sapiens dual specificity phosphatase 1 (DUSP1), mRNA.\"""""	HVH1; MKP1; MKP-1; PTPN10; CL100	ILMN_1781285	DUSP1	"\Homo sapiens dual specificity phosphatase 1 (DUSP1), mRNA.\"""""	1843	 	DUSP1	0.482683503	0.177521051	2.376268568	0.020027327	0.020027327	-3.205967174	1.397340391
18586	2900594	PGD	NM_002631.2	5226	NP_002622.2	ILMN_1794165	2900594	S	CTGCTCCTGTCACCCTCCACGATTCCACAGACCAGGACATTCCATGTGCC	"\Homo sapiens phosphogluconate dehydrogenase (PGD), mRNA.\"""""	6PGD	ILMN_1794165	PGD	"\Homo sapiens phosphogluconate dehydrogenase (PGD), mRNA.\"""""	5226	 	PGD	0.475436692	-0.016865345	3.549560456	0.000668347	0.000668347	-0.706112197	1.390339001
12624	2000593	RPL17	NM_000985.2	6139	NP_000976.1	ILMN_1655422	2000593	S	CTGGATTGGTGAGGCCCGTGTGGCTACTTCTGTGGAAGCAGTGCTGTAGT	"\Homo sapiens ribosomal protein L17 (RPL17), mRNA.\"""""	rpL23	ILMN_1655422	RPL17	"\Homo sapiens ribosomal protein L17 (RPL17), mRNA.\"""""	6139	D	RPL17	-0.464225989	0.029750912	-2.388622644	0.019413277	0.019413277	-3.183732022	-1.379577007
34063	5490408	CEBPD	NM_005195.3	1052	NP_005186.2	ILMN_1782050	5490408	S	CGCCGGGTGCCCGCTGCAGTTTCTTGGGACATAGGAGCGCAAAGAAGCTA	"\Homo sapiens CCAAT/enhancer binding protein (C/EBP), delta (CEBPD), mRNA.\"""""	C/EBP-delta; NF-IL6-beta; CELF; CRP3	ILMN_1782050	CEBPD	"\Homo sapiens CCAAT/enhancer binding protein (C/EBP), delta (CEBPD), mRNA.\"""""	1052	 	CEBPD	0.462643625	-0.046123444	2.723887686	0.008013169	0.008013169	-2.544649192	1.378064701
40098	6400176	IRF7	NM_004029.2	3665	NP_004020.1	ILMN_1798181	6400176	A	TGACGACATCGAGTGCTTCCTTATGGAGCTGGAGCAGCCCGCCTAGAACC	"\Homo sapiens interferon regulatory factor 7 (IRF7), transcript variant b, mRNA.\"""""	IRF7A; IRF-7H	ILMN_1798181	IRF7	"\Homo sapiens interferon regulatory factor 7 (IRF7), transcript variant b, mRNA.\"""""	3665	D	IRF7	0.46216326	0.059863024	2.336074758	0.022146457	0.022146457	-3.277642598	1.377605932
4007	610452	ITGB1	NM_002211.2	3688	NP_002202.2	ILMN_1723467	610452	I	GTGGCTATGCAACAGCTCTCACCTACGCGAGTCTTACTTTGAGTTAGTGC	"\Homo sapiens integrin, beta 1 (fibronectin receptor, beta polypeptide, antigen CD29 includes MDF2, MSK12) (ITGB1), transcript variant 1A, mRNA.\"""""	GPIIA; VLAB; MDF2; FNRB; CD29; MSK12	ILMN_1723467	ITGB1	"\Homo sapiens integrin, beta 1 (fibronectin receptor, beta polypeptide, antigen CD29 includes MDF2, MSK12) (ITGB1), transcript variant 1A, mRNA.\"""""	3688	D	ITGB1	-0.461892706	-0.036174051	-1.995538735	0.049595556	0.049595556	-3.842805331	-1.377347608
27045	4250446	ProbeID: 4250446	XR_017679.2	388707		ILMN_3198247	4250446	A	CAGCCTTCTGGGAGCCATGGCTTCTTATGGTTACTGACCCCAGGGGCTGA	"\PREDICTED: Homo sapiens misc_RNA (LOC388707), miscRNA.\"""""		ILMN_3198247	LOC388707	"\PREDICTED: Homo sapiens misc_RNA (LOC388707), miscRNA.\"""""	388707	 		-0.461824292	0.004914784	-2.919332907	0.004622318	0.004622318	-2.141758498	-1.377282294
36607	5910113	VCAN	NM_004385.2	1462	NP_004376.2	ILMN_1687301	5910113	S	CAGCCATAGGTGCAGTTTGCTTCTACATGATGCTAAAGGCTGCGAATGGG	"\Homo sapiens versican (VCAN), mRNA.\"""""	DKFZp686K06110; WGN; VERSICAN; PG-M; WGN1; ERVR; CSPG2	ILMN_1687301	VCAN	"\Homo sapiens versican (VCAN), mRNA.\"""""	1462	 	VCAN	0.460588936	0.047821545	2.380594722	0.019810359	0.019810359	-3.198191781	1.376103456
25312	4060333	VEGFB	NM_003377.3	7423	NP_003368.1	ILMN_1726981	4060333	A	GCATAATGGGATTTGGGCTTTGGTACAAGAACTGTGACCCCCAACCCTGA	"\Homo sapiens vascular endothelial growth factor B (VEGFB), mRNA.\"""""	VRF; VEGFL	ILMN_1726981	VEGFB	"\Homo sapiens vascular endothelial growth factor B (VEGFB), mRNA.\"""""	7423	D	VEGFB	-0.458451307	0.011436198	-2.526266345	0.013624688	0.013624688	-2.929579113	-1.374066004
42810	6770554	ProbeID: 6770554	XR_042419.1	730187		ILMN_3296979	6770554	M	GCCTGGAGACGTTTCTACTGGTACCTTCATCTGCCCCCGGAGATTGTGCC	"\PREDICTED: Homo sapiens misc_RNA (LOC730187), miscRNA.\"""""		ILMN_3296979	LOC730187	"\PREDICTED: Homo sapiens misc_RNA (LOC730187), miscRNA.\"""""	730187	 		-0.456933151	-0.031195098	-2.005037576	0.048547525	0.048547525	-3.828088453	-1.372620828
23621	3850228	ZRANB2	NM_005455.3	9406	NP_005446.2	ILMN_1703015	3850228	A	TTGTGCCTCAGACTTTTTGAAAGTCTACCTTCTAAATTGCCCCGACGATC	"\Homo sapiens zinc finger, RAN-binding domain containing 2 (ZRANB2), transcript variant 2, mRNA.\"""""	DKFZp686J1831; DKFZp686N09117; ZIS2; ZIS1; FLJ41119; ZIS; ZNF265	ILMN_1703015	ZRANB2	"\Homo sapiens zinc finger, RAN-binding domain containing 2 (ZRANB2), transcript variant 2, mRNA.\"""""	9406	D	ZRANB2	-0.456715948	0.034004969	-2.168223422	0.03329558	0.03329558	-3.565763744	-1.37241419
31743	5080021	BIRC3	NM_001165.3	330	NP_001156.1	ILMN_1776181	5080021	A	CCAGGAGTTTGAATCCATCCTGGGCAGCATACTGAGACCCTGCCTTTAAA	"\Homo sapiens baculoviral IAP repeat-containing 3 (BIRC3), transcript variant 1, mRNA.\"""""	RNF49; MALT2; MIHC; HAIP1; API2; HIAP1; AIP1; CIAP2	ILMN_1776181	BIRC3	"\Homo sapiens baculoviral IAP repeat-containing 3 (BIRC3), transcript variant 1, mRNA.\"""""	330	D	BIRC3	-0.455983368	-0.041754203	-2.895087624	0.004955416	0.004955416	-2.192897917	-1.371717475
26225	4200176	FCGRT	NM_004107.3	2217	NP_004098.1	ILMN_1705302	4200176	S	TGTGATTCCAGCCACCGCCTGACCATCCGCCATTCCGACTGCTAAAAGCG	"\Homo sapiens Fc fragment of IgG, receptor, transporter, alpha (FCGRT), transcript variant 1, mRNA.\"""""	alpha-chain; FCRN	ILMN_1705302	FCGRT	"\Homo sapiens Fc fragment of IgG, receptor, transporter, alpha (FCGRT), transcript variant 1, mRNA.\"""""	2217	 	FCGRT	0.454592422	-0.014588162	2.874002131	0.005262958	0.005262958	-2.237109094	1.370395598
16747	2640068	RNASE2	NM_002934.2	6036	NP_002925.1	ILMN_1730628	2640068	S	GGAAGCCAGGTGCCTTTAATCCACTGTAACCTCACAACTCCAAGTCCACA	"\Homo sapiens ribonuclease, RNase A family, 2 (liver, eosinophil-derived neurotoxin) (RNASE2), mRNA.\"""""	EDN; RNS2	ILMN_1730628	RNASE2	"\Homo sapiens ribonuclease, RNase A family, 2 (liver, eosinophil-derived neurotoxin) (RNASE2), mRNA.\"""""	6036	 	RNASE2	0.452533232	0.116449442	2.490312707	0.014963651	0.014963651	-2.997092374	1.368440997
3471	520603	ProbeID: 520603	XR_038712.1	401537		ILMN_3219643	520603	A	TACCGACCCCAGGGCTGACCACCAGCCTCTCACGGAGGCATCTTATGTTA	"\PREDICTED: Homo sapiens misc_RNA (LOC401537), miscRNA.\"""""		ILMN_3219643	LOC401537	"\PREDICTED: Homo sapiens misc_RNA (LOC401537), miscRNA.\"""""	401537	 		-0.451963309	-0.020695358	-3.039312637	0.003257983	0.003257983	-1.883996294	-1.367900514
38448	6220300	HMGN1	NM_004965.6	3150	NP_004956.5	ILMN_2151579	6220300	S	GCTCTCTCTGCCAGAATTGTGTGCACTCTGTAACATCTTTGTGGTAGTCC	"\Homo sapiens high-mobility group nucleosome binding domain 1 (HMGN1), mRNA.\"""""	FLJ31471; MGC104230; MGC117425; FLJ27265; HMG14	ILMN_2151579	HMGN1	"\Homo sapiens high-mobility group nucleosome binding domain 1 (HMGN1), mRNA.\"""""	3150	D	HMGN1	-0.451939802	-0.025363377	-2.173082249	0.032914144	0.032914144	-3.557681181	-1.367878227
27996	4480497	SIGLEC10	NM_033130.2	89790	NP_149121.2	ILMN_1655549	4480497	S	AGCCAACCAAATCCCACCAAAACCAAGTTGGCCACGAGAGTGACCTCTGG	"\Homo sapiens sialic acid binding Ig-like lectin 10 (SIGLEC10), mRNA.\"""""	SLG2; SIGLEC-10; PRO940	ILMN_1655549	SIGLEC10	"\Homo sapiens sialic acid binding Ig-like lectin 10 (SIGLEC10), mRNA.\"""""	89790	 	SIGLEC10	0.451658888	0.054076186	2.607850182	0.010978322	0.010978322	-2.773479322	1.367611907
34082	5490470	MX2	NM_002463.1	4600	NP_002454.1	ILMN_2231928	5490470	S	GGCCTTGGACATTTAGTGACTGTTAGCCGGTCCCTTTCAGATCCAGTGGC	"\Homo sapiens myxovirus (influenza virus) resistance 2 (mouse) (MX2), mRNA.\"""""	MXB	ILMN_2231928	MX2	"\Homo sapiens myxovirus (influenza virus) resistance 2 (mouse) (MX2), mRNA.\"""""	4600	 	MX2	0.449771704	0.052951803	2.971993684	0.003968859	0.003968859	-2.029577727	1.365824108
47151	7650358	TGFBI	NM_000358.1	7045	NP_000349.1	ILMN_1663866	7650358	S	CCAGCCTCATGGGAAGTCCTGGCACAGTTTTTGTAAAGCCCTTGCACAGC	"\Homo sapiens transforming growth factor, beta-induced, 68kDa (TGFBI), mRNA.\"""""	CSD1; CSD2; CDB1; CDGG1; EBMD; CSD3; BIGH3; LCD1; CDG2; CSD	ILMN_1663866	TGFBI	"\Homo sapiens transforming growth factor, beta-induced, 68kDa (TGFBI), mRNA.\"""""	7045	 	TGFBI	0.445947334	-0.011421156	3.062700297	0.003040073	0.003040073	-1.832855735	1.362208306
4433	650040	PILRA	NM_178272.1	29992	NP_840056.1	ILMN_2362858	650040	A	CAAGACTGAATGGTGAGGCCAGGTACAGTGGCGCACACCTGTAATCCCAG	"\Homo sapiens paired immunoglobin-like type 2 receptor alpha (PILRA), transcript variant 2, mRNA.\"""""	FDF03	ILMN_2362858	PILRA	"\Homo sapiens paired immunoglobin-like type 2 receptor alpha (PILRA), transcript variant 2, mRNA.\"""""	29992	D	PILRA	0.441498762	0.042534436	2.873358801	0.005272612	0.005272612	-2.238454132	1.358014386
22513	3610397	ATP6V0C	XM_001130742.1	527	XP_001130742.1	ILMN_1789005	3610397	A	CCGGGCCCGTGGCCCTGCGCGGAGCTGTGTCCAATAAAGTTCTTGGATGT	"\PREDICTED: Homo sapiens ATPase, H+ transporting, lysosomal 16kDa, V0 subunit c (ATP6V0C), mRNA.\"""""		ILMN_1789005	ATP6V0C	"\PREDICTED: Homo sapiens ATPase, H+ transporting, lysosomal 16kDa, V0 subunit c (ATP6V0C), mRNA.\"""""	527	D	ATP6V0C	0.440517791	-0.060858977	2.334946507	0.02220871	0.02220871	-3.279639779	1.357091307
36693	5910465	SH2D1A	NM_002351.2	4068	NP_002342.1	ILMN_1705892	5910465	S	CCGTGGGAGTACAAAAGTGGAGTGTGGCCTGAGTAATGCATTATGGGTGG	"\Homo sapiens SH2 domain protein 1A, Duncan's disease (lymphoproliferative syndrome) (SH2D1A), mRNA.\"""""	SAP; XLP; MTCP1; DSHP; LYP; EBVS; IMD5; XLPD	ILMN_1705892	SH2D1A	"\Homo sapiens SH2 domain protein 1A, Duncan's disease (lymphoproliferative syndrome) (SH2D1A), mRNA.\"""""	4068	 	SH2D1A	-0.438666684	-0.035358575	-3.246735095	0.001742902	0.001742902	-1.420578071	-1.355351155
42856	6840020	TNFSF13B	NM_006573.3	10673	NP_006564.1	ILMN_2066858	6840020	S	CTACGCCATGGGACATCTAATTCAGAGGAAGAAGGTCCATGTCTTTGGGG	"\Homo sapiens tumor necrosis factor (ligand) superfamily, member 13b (TNFSF13B), transcript variant 1, mRNA.\"""""	TNFSF20; CD257; TALL1; delta BAFF; BAFF; ZTNF4; TALL-1; THANK; BLYS	ILMN_2066858	TNFSF13B	"\Homo sapiens tumor necrosis factor (ligand) superfamily, member 13b (TNFSF13B), transcript variant 1, mRNA.\"""""	10673	D	TNFSF13B	0.437925061	0.102201398	2.933362069	0.004439146	0.004439146	-2.112020289	1.35465461
28884	4590717	CLEC2D	NM_013269.3	29121	NP_037401.1	ILMN_1678775	4590717	A	GTTGTCCAGGTTCTATTGCCAAGAATGTGTTGTCCAAAATGCCTGTTTAG	"\Homo sapiens C-type lectin domain family 2, member D (CLEC2D), transcript variant 1, mRNA.\"""""	CLAX; OCIL; LLT1	ILMN_1678775	CLEC2D	"\Homo sapiens C-type lectin domain family 2, member D (CLEC2D), transcript variant 1, mRNA.\"""""	29121	D	CLEC2D	-0.43720674	0.060121367	-2.342401971	0.021800202	0.021800202	-3.266427463	-1.353980292
17835	2750678	LOC729021	XR_015834.1	729021		ILMN_1809173	2750678	S	CTCTCCGGGTGCAAAAGTTCCTCGAGTCAGCCTCTCCAGGCCCAGCTCCT	"\PREDICTED: Homo sapiens hypothetical protein LOC729021 (LOC729021), mRNA.\"""""		ILMN_1809173	LOC729021	"\PREDICTED: Homo sapiens hypothetical protein LOC729021 (LOC729021), mRNA.\"""""	729021	 		0.436979555	0.01122335	2.406297773	0.018563922	0.018563922	-3.151753367	1.353767094
42109	6650017	ATP6V1B2	NM_001693.3	526	NP_001684.2	ILMN_1787705	6650017	S	TCCTGCGCCTTCCTGACGTGAGCCCTGAGCGATCTTCTATGCAGTTCTGC	"\Homo sapiens ATPase, H+ transporting, lysosomal 56/58kDa, V1 subunit B2 (ATP6V1B2), mRNA.\"""""	VATB; VPP3; ATP6B2; ATP6B1B2; Vma2; HO57	ILMN_1787705	ATP6V1B2	"\Homo sapiens ATPase, H+ transporting, lysosomal 56/58kDa, V1 subunit B2 (ATP6V1B2), mRNA.\"""""	526	 	ATP6V1B2	0.434597741	0.03667818	2.716868271	0.008169314	0.008169314	-2.558715238	1.35153394
9717	1470739	ProbeID: 1470739	NM_001101668.1	729617	NP_001095138.1	ILMN_3245000	1470739	S	CAGCCGAAGACACTGCGACTCTGGAGACAGCCCAAATATCCTCGGAAGAG	"\Homo sapiens ribosomal protein L23a-like (LOC729617), mRNA.\"""""		ILMN_3245000	LOC729617	"\Homo sapiens ribosomal protein L23a-like (LOC729617), mRNA.\"""""	729617	 	hCG 2001000	-0.431183088	0.102490541	-2.711824516	0.008283219	0.008283219	-2.568804692	-1.348338835
24608	3990553	ProbeID: 3990553				ILMN_1906187	3990553	S	TCTTAGTCCCACGTTCAGGTGAGAAGACCTCAAAGGTACCCTCTGTCCAG	"\Homo sapiens cDNA FLJ40058 fis, clone TCOLN1000180\"""""		ILMN_1906187		"\Homo sapiens cDNA FLJ40058 fis, clone TCOLN1000180\"""""	-999	 	LOC283070	0.428749594	-0.005093786	4.535859894	2.12E-05	2.12E-05	1.881980059	1.346066414
14516	2320709	ProbeID: 2320709	XR_016041.2	729236		ILMN_3304130	2320709	M	AAAAAACAAGCCTTTCGTTGCCTGATCGCCGCCATCATGGGTCGTATGCG	"\PREDICTED: Homo sapiens misc_RNA (LOC729236), miscRNA.\"""""		ILMN_3304130	LOC729236	"\PREDICTED: Homo sapiens misc_RNA (LOC729236), miscRNA.\"""""	729236	 		-0.426055031	0.026053695	-2.856461143	0.005532099	0.005532099	-2.273700445	-1.343554674
40324	6420386	GPSM3	NM_022107.1	63940	NP_071390.1	ILMN_1662799	6420386	S	CCCATCTCAAGGAGTGGCTGGGAGTCTTTTCCCTAACTTGTGGGGACACC	"\Homo sapiens G-protein signaling modulator 3 (AGS3-like, C. elegans) (GPSM3), mRNA.\"""""	C6orf9; G18; G18.1a; G18.2; G18.1b; NG1	ILMN_1662799	GPSM3	"\Homo sapiens G-protein signaling modulator 3 (AGS3-like, C. elegans) (GPSM3), mRNA.\"""""	63940	 	GPSM3	0.425738013	0.06645042	3.338742064	0.001309801	0.001309801	-1.208105587	1.343259473
15128	2370192	ProbeID: 2370192	XR_019580.2	441506		ILMN_3219764	2370192	A	GACCGCTTTACTCCTGGAACCTTCACTAACTAGATCCAGGCAGCCTTCCC	"\PREDICTED: Homo sapiens misc_RNA (LOC441506), miscRNA.\"""""		ILMN_3219764	LOC441506	"\PREDICTED: Homo sapiens misc_RNA (LOC441506), miscRNA.\"""""	441506	 		-0.42484329	0.01125208	-3.127752159	0.002503195	0.002503195	-1.68910632	-1.342426677
1111	110719	SLC16A3	NM_004207.2	9123	NP_004198.1	ILMN_2364022	110719	A	CACCCCTGGAAGATGGAAATAAACCTGCGTGTGGGTGGAGTGTTAGGACC	"\Homo sapiens solute carrier family 16, member 3 (monocarboxylic acid transporter 4) (SLC16A3), transcript variant 2, mRNA.\"""""	MCT3; MGC138472; MGC138474; MCT4	ILMN_2364022	SLC16A3	"\Homo sapiens solute carrier family 16, member 3 (monocarboxylic acid transporter 4) (SLC16A3), transcript variant 2, mRNA.\"""""	9123	 	SLC16A3	0.424170189	0.013764075	2.709059656	0.008346273	0.008346273	-2.574329222	1.341800503
1306	130750	YPEL3	NM_031477.4	83719	NP_113665.3	ILMN_1791147	130750	S	CTGGCTTGGATCTCGTTTTTAACCCGTTCCTGCCCCACCTGCCCTATAGT	"\Homo sapiens yippee-like 3 (Drosophila) (YPEL3), transcript variant 1, mRNA.\"""""	MGC10500	ILMN_1791147	YPEL3	"\Homo sapiens yippee-like 3 (Drosophila) (YPEL3), transcript variant 1, mRNA.\"""""	83719	 	YPEL3	0.422506381	-0.011650565	2.029562851	0.045928922	0.045928922	-3.789806887	1.340253944
35111	5700056	HSD17B8	NM_014234.3	7923	NP_055049.1	ILMN_1715324	5700056	S	CCGATGGGACACTTGGGGGACCCTGAGGATGTGGCAGATGTGGTCGCATT	"\Homo sapiens hydroxysteroid (17-beta) dehydrogenase 8 (HSD17B8), mRNA.\"""""	FABGL; FABG; dJ1033B10.9; RING2; H2-KE6; KE6; D6S2245E; HKE6	ILMN_1715324	HSD17B8	"\Homo sapiens hydroxysteroid (17-beta) dehydrogenase 8 (HSD17B8), mRNA.\"""""	7923	 	HSD17B8	-0.420946091	-0.097881585	-3.793373536	0.000297803	0.000297803	-0.100875285	-1.338805229
19923	3170689	NKTR	NM_005385.3	4820	NP_005376.2	ILMN_1721621	3170689	A	GACAGCCCTCTGCTGCAGCGTTCAACTTGTGTGTTTACTGACAGAGTGAA	"\Homo sapiens natural killer-tumor recognition sequence (NKTR), mRNA.\"""""	DKFZp686J06106; DKFZp686G0426; p104; DKFZp686N24126; MGC90527; DKFZp686F1754	ILMN_1721621	NKTR	"\Homo sapiens natural killer-tumor recognition sequence (NKTR), mRNA.\"""""	4820	D	NKTR	-0.418048617	0.047662974	-2.406746342	0.018542805	0.018542805	-3.15093925	-1.336119103
7190	1090753	OAZ2	NM_002537.2	4947	NP_002528.1	ILMN_3239460	1090753	S	TAGCAACTCAGGGCCTGGGAATTGTGGGGCAATCCGTTCTTAGGGACTGG	"\Homo sapiens ornithine decarboxylase antizyme 2 (OAZ2), mRNA.\"""""	AZ2	ILMN_3239460	OAZ2	"\Homo sapiens ornithine decarboxylase antizyme 2 (OAZ2), mRNA.\"""""	4947	 	OAZ2	0.415489674	0.09194864	2.104324479	0.038682233	0.038682233	-3.670605116	1.333751297
25157	4050452	PPA1	NM_021129.3	5464	NP_066952.1	ILMN_1805827	4050452	S	GAGAGCCCCTTCAAGTGTGATCCTGATGCTGCCAGAGCCATTGTGGATGC	"\Homo sapiens pyrophosphatase (inorganic) 1 (PPA1), mRNA.\"""""	PP1; IOPPP; MGC111556; PP; SID6-8061	ILMN_1805827	PPA1	"\Homo sapiens pyrophosphatase (inorganic) 1 (PPA1), mRNA.\"""""	5464	 	PPA1	-0.415459165	0.033669051	-2.301270752	0.024139699	0.024139699	-3.338877768	-1.333723092
13194	2070563	ARL6IP5	NM_006407.3	10550	NP_006398.1	ILMN_1769810	2070563	S	CCATGACTTCACAGACATGGTCTAGAATCTGTACCCTTACCCACATATGA	"\Homo sapiens ADP-ribosylation-like factor 6 interacting protein 5 (ARL6IP5), mRNA.\"""""	JWA; DERP11; addicsin; jmx; PRAF3; HSPC127; GTRAP3-18; hp22	ILMN_1769810	ARL6IP5	"\Homo sapiens ADP-ribosylation-like factor 6 interacting protein 5 (ARL6IP5), mRNA.\"""""	10550	 	ARL6IP5	-0.415185067	0.024458305	-2.003553974	0.048709954	0.048709954	-3.830391097	-1.333469722
7884	1240152	CFD	NM_001928.2	1675	NP_001919.2	ILMN_1777190	1240152	S	GCAACAAAGTCCCGAGCAATGAAGTCATCCACTCCTGCATCTGGTTGGTC	"\Homo sapiens complement factor D (adipsin) (CFD), mRNA.\"""""	DF; ADN; PFD	ILMN_1777190	CFD	"\Homo sapiens complement factor D (adipsin) (CFD), mRNA.\"""""	1675	 	CFD	0.414575437	0.166470369	2.40178814	0.018777415	0.018777415	-3.159930995	1.332906366
22627	3710068	WARS	NM_173701.1	7453	NP_776049.1	ILMN_1727271	3710068	A	AGTCCTGGCCTCCGCAGATGCTTCATTTTGACCCTTGGCTGCAGTGGAAG	"\Homo sapiens tryptophanyl-tRNA synthetase (WARS), transcript variant 2, mRNA.\"""""	IFI53; IFP53; GAMMA-2	ILMN_1727271	WARS	"\Homo sapiens tryptophanyl-tRNA synthetase (WARS), transcript variant 2, mRNA.\"""""	7453	D	WARS	0.413161586	0.093543886	2.19000961	0.031614929	0.031614929	-3.529401586	1.331600748
43208	6860687	PYCARD	NM_013258.3	29108	NP_037390.2	ILMN_1698766	6860687	A	ACGTTGAGTGGCTGCTGGATGCTCTGTACGGGAAGGTCCTGACGGATGAG	"\Homo sapiens PYD and CARD domain containing (PYCARD), transcript variant 1, mRNA.\"""""	TMS1; MGC10332; ASC; CARD5	ILMN_1698766	PYCARD	"\Homo sapiens PYD and CARD domain containing (PYCARD), transcript variant 1, mRNA.\"""""	29108	D	PYCARD	0.412525279	0.066784764	3.324269118	0.001370451	0.001370451	-1.241801125	1.331013569
31992	5090326	ProbeID: 5090326	XR_037785.1	100132795		ILMN_3201986	5090326	A	AGTCATCCCAAATCCAGGTTCATCTGACACCAGCCGCCTCCACCATGCCA	"\PREDICTED: Homo sapiens misc_RNA (LOC100132795), miscRNA.\"""""		ILMN_3201986	LOC100132795	"\PREDICTED: Homo sapiens misc_RNA (LOC100132795), miscRNA.\"""""	100132795	 		-0.40989852	0.064832269	-2.001184784	0.048970304	0.048970304	-3.834065124	-1.328592357
4331	630369	ProbeID: 630369	XR_037873.1	100127993		ILMN_3262025	630369	M	AGTTCTTGCTGCGCAGCTTGGAGAAGGTGCAATACTCTCCAGCTCCACCG	"\PREDICTED: Homo sapiens misc_RNA (LOC100127993), miscRNA.\"""""		ILMN_3262025	LOC100127993	"\PREDICTED: Homo sapiens misc_RNA (LOC100127993), miscRNA.\"""""	100127993	 		-0.409293276	0.038466421	-3.625334567	0.000521632	0.000521632	-0.520748949	-1.328035098
15162	2370358	TYROBP	NM_003332.2	7305	NP_003323.1	ILMN_1778977	2370358	A	ATGGGAGACCTGGTGCTGACAGTGCTCATTGCCCTGGCCGTGTACTTCCT	"\Homo sapiens TYRO protein tyrosine kinase binding protein (TYROBP), transcript variant 1, mRNA.\"""""	DAP12; KARAP; PLOSL	ILMN_1778977	TYROBP	"\Homo sapiens TYRO protein tyrosine kinase binding protein (TYROBP), transcript variant 1, mRNA.\"""""	7305	 	TYROBP	0.409033046	0.063268421	3.066426147	0.003006637	0.003006637	-1.824682044	1.327795572
46417	7550358	NELL2	NM_006159.1	4753	NP_006150.1	ILMN_1725417	7550358	S	CCGTGACATCCTGAACCCTGGATAGAAAGCCTGAGCCCATTGGATCTGTG	"\Homo sapiens NEL-like 2 (chicken) (NELL2), mRNA.\"""""	NRP2	ILMN_1725417	NELL2	"\Homo sapiens NEL-like 2 (chicken) (NELL2), mRNA.\"""""	4753	 	NELL2	-0.409011417	-0.063322906	-2.666366123	0.009377121	0.009377121	-2.659071186	-1.327775666
29746	4760349	LRP10	NM_014045.3	26020	NP_054764.2	ILMN_1670272	4760349	S	AAGCACCGGAATGCCAATTAACTAGAGACCCTCCAGCCCCCAAGGGGAGG	"\Homo sapiens low density lipoprotein receptor-related protein 10 (LRP10), mRNA.\"""""	MST087; MGC142276; LRP9; MGC8675; DKFZP564C1940; MSTP087; MGC142274	ILMN_1670272	LRP10	"\Homo sapiens low density lipoprotein receptor-related protein 10 (LRP10), mRNA.\"""""	26020	 	LRP10	0.406674673	0.107379148	2.245153722	0.027688529	0.027688529	-3.435975579	1.325626798
431	50274	MRFAP1L1	NM_203462.1	114932	NP_982287.1	ILMN_1689774	50274	A	TCAGGGCCTGGAAAGTCTCTTCCAGTTCATCAGGGTAGTAGACCTGTCAG	"\Homo sapiens Morf4 family associated protein 1-like 1 (MRFAP1L1), transcript variant 2, mRNA.\"""""	PP784; MGC9651	ILMN_1689774	MRFAP1L1	"\Homo sapiens Morf4 family associated protein 1-like 1 (MRFAP1L1), transcript variant 2, mRNA.\"""""	114932	D	MRFAP1L1	-0.40627058	0.023408145	-2.226986381	0.028931928	0.028931928	-3.46697384	-1.325255548
14158	2230767	ProbeID: 2230767	XR_016298.1	387825		ILMN_3233442	2230767	I	TGCCGCAGGCAGTCTGGGACATAGGAAGCTGGGAGCAAGGAAAGGGTCTT	"\PREDICTED: Homo sapiens misc_RNA (LOC387825), miscRNA.\"""""		ILMN_3233442	LOC387825	"\PREDICTED: Homo sapiens misc_RNA (LOC387825), miscRNA.\"""""	387825	 		-0.404619519	0.003185972	-2.588855961	0.011549049	0.011549049	-2.810179197	-1.323739755
12477	2000022	IRF9	NM_006084.4	10379	NP_006075.3	ILMN_1745471	2000022	S	GTCCGTGATAATCGTGTCCTGAAAATCCTCGCACACACTGGCTGGTGGAG	"\Homo sapiens interferon regulatory factor 9 (IRF9), mRNA.\"""""	IRF9; p48; ISGF3; IRF-9	ILMN_1745471	IRF9	"\Homo sapiens interferon regulatory factor 9 (IRF9), mRNA.\"""""	10379	 	IRF9	0.403059037	0.084411076	3.333810995	0.001330176	0.001330176	-1.219597313	1.322308714
46052	7400358	NSA2	NM_014886.2	10412	NP_055701.1	ILMN_2103295	7400358	S	GCCACCTTTTGCCTACCAATACTTGGTGTAAAGAAGAATCCCTCATCCCC	"\Homo sapiens TGF beta-inducible nuclear protein 1 (TINP1), mRNA.\"""""	NSA2; HCL-G1; YR-29; CDK105	ILMN_2103295	TINP1	"\Homo sapiens TGF beta-inducible nuclear protein 1 (TINP1), mRNA.\"""""	10412	D	NSA2	-0.402674044	0.082592696	-2.147764207	0.034944331	0.034944331	-3.599626419	-1.321955895
19270	3120370	CD68	NM_001251.1	968	NP_001242.1	ILMN_1714861	3120370	S	GACGGGGTTTTCCTTGCTCCTGCCAGGATTAAAAGTCCATGAGTTTCTTG	"\Homo sapiens CD68 antigen (CD68), mRNA.\"""""	SCARD1	ILMN_1714861	CD68	"\Homo sapiens CD68 antigen (CD68), mRNA.\"""""	968	D	CD68	0.40130134	0.009413014	2.227400162	0.028903071	0.028903071	-3.466270209	1.32069867
14641	2340446	LOC652726	XM_942351.2	652726	XP_947444.1	ILMN_1667932	2340446	S	ATGTGGACTGCCCTACATTTGGCCTGTGCCACTGGCCAACCGGAAATGGT	"\PREDICTED: Homo sapiens similar to ankyrin repeat domain 36 (LOC652726), mRNA.\"""""		ILMN_1667932	LOC652726	"\PREDICTED: Homo sapiens similar to ankyrin repeat domain 36 (LOC652726), mRNA.\"""""	652726	 	LOC652726	-0.400664785	0.009631089	-3.975306859	0.000159695	0.000159695	0.366677584	-1.320116072
35399	5720520	SNHG6	NR_002599.1	641638		ILMN_3248443	5720520	S	AGGGAGGAAGAAGCGCGAAGAGCCGTTAGTCATGCCGGTGTGGTGGCGGC	"\Homo sapiens small nucleolar RNA host gene 6 (non-protein coding) (SNHG6), non-coding RNA.\"""""	HBII-276HG; U87HG	ILMN_3248443	SNHG6	"\Homo sapiens small nucleolar RNA host gene 6 (non-protein coding) (SNHG6), non-coding RNA.\"""""	641638	 	SNHG6	-0.400435196	0.041574416	-2.509645934	0.014229634	0.014229634	-2.96088675	-1.319906007
11705	1820681	DPEP2	NM_022355.1	64174	NP_071750.1	ILMN_1689160	1820681	S	GGCCACCTTCCCAGTCCTTATTCTGTGGCTCTGATGACCCAGTTAGTCCT	"\Homo sapiens dipeptidase 2 (DPEP2), mRNA.\"""""	MBD2	ILMN_1689160	DPEP2	"\Homo sapiens dipeptidase 2 (DPEP2), mRNA.\"""""	64174	 	DPEP2	0.400423278	0.068983037	2.943058911	0.004316486	0.004316486	-2.091402714	1.319895104
27663	4290605	SLC44A1	NM_080546.3	23446	NP_536856.2	ILMN_1700695	4290605	I	CCCTGCATCATGGACTGTTGCTGCTCCCTGTTCCATATGCTCGCAATCTC	"\Homo sapiens solute carrier family 44, member 1 (SLC44A1), mRNA.\"""""	RP11-287A8.1; CHTL1; CD92; CDW92; CTL1	ILMN_1700695	SLC44A1	"\Homo sapiens solute carrier family 44, member 1 (SLC44A1), mRNA.\"""""	23446	D	SLC44A1	-0.39939306	-0.002301905	-5.011390675	3.47E-06	3.47E-06	3.240545355	-1.318952912
39809	6370504	RPL35A	NM_000996.2	6165	NP_000987.2	ILMN_1756360	6370504	S	CATCTTGGCTCCTGTGGAGGCCTGCTGGGAACGGGACTTCTAAAAGGAAC	"\Homo sapiens ribosomal protein L35a (RPL35A), mRNA.\"""""		ILMN_1756360	RPL35A	"\Homo sapiens ribosomal protein L35a (RPL35A), mRNA.\"""""	6165	 	RPL35A	-0.397951045	0.027001781	-2.300076054	0.024210851	0.024210851	-3.340966019	-1.31763524
27740	4390167	ProbeID: 4390167	XR_039577.1	100129553		ILMN_3266128	4390167	M	TGCTGGGCCGGAAGGTGGAGGTCGTACGCTGTGAGGGCATCATCATTTCT	"\PREDICTED: Homo sapiens misc_RNA (LOC100129553), miscRNA.\"""""		ILMN_3266128	LOC100129553	"\PREDICTED: Homo sapiens misc_RNA (LOC100129553), miscRNA.\"""""	100129553	 		-0.397194954	0.049380449	-2.206232828	0.030412084	0.030412084	-3.502121987	-1.316944871
42939	6840356	MGEA5	NM_012215.2	10724	NP_036347.1	ILMN_1686750	6840356	S	CACAGGTGACTGTGAAACAGATGCCCCTGGTCTTGCTTTCATCACTCTAG	"\Homo sapiens meningioma expressed antigen 5 (hyaluronidase) (MGEA5), mRNA.\"""""	MEA5; FLJ23355; NCOAT; FLJ11229; KIAA0679	ILMN_1686750	MGEA5	"\Homo sapiens meningioma expressed antigen 5 (hyaluronidase) (MGEA5), mRNA.\"""""	10724	 	MGEA5	-0.396831493	0.069128158	-1.996109108	0.049532083	0.049532083	-3.841923367	-1.316613132
6509	1030167	SAMD3	NM_001017373.2	154075	NP_001017373.2	ILMN_2258816	1030167	I	GGTGGACGACTGTGTTACAGCCTTGGCTGCGCTAGTAGCTGCCTTTCATG	"\Homo sapiens sterile alpha motif domain containing 3 (SAMD3), transcript variant 1, mRNA.\"""""	MGC35163; FLJ34563	ILMN_2258816	SAMD3	"\Homo sapiens sterile alpha motif domain containing 3 (SAMD3), transcript variant 1, mRNA.\"""""	154075	D	SAMD3	-0.396518932	0.061585942	-3.284392689	0.001551503	0.001551503	-1.334115243	-1.316327918
9671	1470551	SEL1L3	NM_015187.3	23231	NP_056002.2	ILMN_1797822	1470551	S	GCAGCAAGTAAGCCTCTAGCTTATAGTTTCATCCCTACCCCTCATGCCTG	"\Homo sapiens sel-1 suppressor of lin-12-like 3 (C. elegans) (SEL1L3), mRNA.\"""""	FLJ21629; FLJ41299; DKFZp781J1697	ILMN_1797822	SEL1L3	"\Homo sapiens sel-1 suppressor of lin-12-like 3 (C. elegans) (SEL1L3), mRNA.\"""""	23231	 	SEL1L3	-0.394381681	-0.015556346	-3.840749163	0.000253599	0.000253599	0.019614842	-1.314379315
1104	110682	S100A11	NM_005620.1	6282	NP_005611.1	ILMN_1750101	110682	S	CTGTCATCATCTCCACAGCCCACCCATCCCCTGAGCACACTAACCACCTC	"\Homo sapiens S100 calcium binding protein A11 (S100A11), mRNA.\"""""	S100C; MLN70	ILMN_1750101	S100A11	"\Homo sapiens S100 calcium binding protein A11 (S100A11), mRNA.\"""""	6282	 	S100A11	0.393690241	0.135669285	2.508016538	0.014290223	0.014290223	-2.963946959	1.313749524
39002	6280273	ProbeID: 6280273	XR_015895.2	729102		ILMN_3304022	6280273	M	CCACAAAACCAAGGTGGCTATGGCGGTTCCAGTAGCAGCAGTAGATATGT	"\PREDICTED: Homo sapiens misc_RNA (LOC729102), miscRNA.\"""""		ILMN_3304022	LOC729102	"\PREDICTED: Homo sapiens misc_RNA (LOC729102), miscRNA.\"""""	729102	 		-0.392835021	0.087547082	-3.950562929	0.000173987	0.000173987	0.302329711	-1.312970973
13675	2140242	TNFAIP6	NM_007115.2	7130	NP_009046.2	ILMN_1785732	2140242	S	CGATGATGTCCATGGCTTTGTGGGAAGATACTGTGGAGATGAGCTTCCAG	"\Homo sapiens tumor necrosis factor, alpha-induced protein 6 (TNFAIP6), mRNA.\"""""	TSG6	ILMN_1785732	TNFAIP6	"\Homo sapiens tumor necrosis factor, alpha-induced protein 6 (TNFAIP6), mRNA.\"""""	7130	D	TNFAIP6	0.392720762	0.005451617	2.437982897	0.017124008	0.017124008	-3.093938744	1.312866991
38340	6200577	CREB5	NM_182898.2	9586	NP_878901.2	ILMN_1731714	6200577	A	GAGGAAGTCCCAAAAAGGTGCTGTCACTTTAAGTTCTGGACTTGGGGTTC	"\Homo sapiens cAMP responsive element binding protein 5 (CREB5), transcript variant 1, mRNA.\"""""	CRE-BPA	ILMN_1731714	CREB5	"\Homo sapiens cAMP responsive element binding protein 5 (CREB5), transcript variant 1, mRNA.\"""""	9586	D	CREB5	0.39218749	0.021121428	2.029574795	0.045927677	0.045927677	-3.789788144	1.312381798
5519	830750	NCF1B	NR_003186.1	654816		ILMN_2106725	830750	S	ACGTGGTGGAGGTCGTGGAGAAGAGCGAGAGCGGTCAGACCTCCCACCTT	"\Homo sapiens neutrophil cytosolic factor 1B pseudogene (NCF1B), non-coding RNA.\"""""	SH3PXD1B	ILMN_2106725	NCF1B	"\Homo sapiens neutrophil cytosolic factor 1B pseudogene (NCF1B), non-coding RNA.\"""""	654816	D	NCF1B	0.39169039	0.097363989	3.838740805	0.000255338	0.000255338	0.014488642	1.311929677
45557	7320551	LYN	NM_002350.1	4067	NP_002341.1	ILMN_1781155	7320551	S	CCTCAGCAGCTGGTAATCTTGCTCTGCTTGACAACATCTGAGTGCAGCCG	"\Homo sapiens v-yes-1 Yamaguchi sarcoma viral related oncogene homolog (LYN), mRNA.\"""""	FLJ26625; JTK8	ILMN_1781155	LYN	"\Homo sapiens v-yes-1 Yamaguchi sarcoma viral related oncogene homolog (LYN), mRNA.\"""""	4067	 	LYN	0.391275368	0.023431804	2.062353794	0.042618032	0.042618032	-3.737987126	1.311552327
25519	4070392	CYBA	NM_000101.2	1535	NP_000092.2	ILMN_1744604	4070392	S	AATTACTATGTTCGGGCCGTCCTGCATCTCCTGCTCTCGGTGCCCGCCGG	"\Homo sapiens cytochrome b-245, alpha polypeptide (CYBA), mRNA.\"""""		ILMN_1744604	CYBA	"\Homo sapiens cytochrome b-245, alpha polypeptide (CYBA), mRNA.\"""""	1535	 	CYBA	0.391212812	0.042548565	2.872982975	0.00527826	0.00527826	-2.239239781	1.311495459
37627	6100615	CD93	NM_012072.3	22918	NP_036204.2	ILMN_1704730	6100615	S	GTGGCAAGCAGTTCTTTTCAGCAGATTTTGCCCACTATTCCTCTGAGCTG	"\Homo sapiens CD93 molecule (CD93), mRNA.\"""""	MXRA4; C1qR(P); dJ737E23.1; C1QR1; CDw93; C1qRP	ILMN_1704730	CD93	"\Homo sapiens CD93 molecule (CD93), mRNA.\"""""	22918	 	CD93	0.390991105	-0.057644357	2.300291328	0.024198016	0.024198016	-3.340589803	1.311293929
27030	4250392	ProbeID: 4250392	XM_938790.2	283412	XP_943883.1	ILMN_1675460	4250392	S	TTGCCCACCCCAAGCTTGGGAAGCGTGTTTGTGCCTGTATTGCCAAGGGG	"\PREDICTED: Homo sapiens similar to 60S ribosomal protein L29 (Cell surface heparin-binding protein HIP) (LOC283412), mRNA.\"""""		ILMN_1675460	LOC283412	"\PREDICTED: Homo sapiens similar to 60S ribosomal protein L29 (Cell surface heparin-binding protein HIP) (LOC283412), mRNA.\"""""	283412	 	LOC283412	-0.390036166	0.031111225	-2.140433164	0.035552188	0.035552188	-3.611692916	-1.310426254
29106	4640079	PGLS	NM_012088.2	25796	NP_036220.1	ILMN_1797005	4640079	S	CCGCCTCCTGACCGTGCCCTTCGAGAAGCATTCCACTTTGTAGCTGGCCA	"\Homo sapiens 6-phosphogluconolactonase (PGLS), mRNA.\"""""	6PGL	ILMN_1797005	PGLS	"\Homo sapiens 6-phosphogluconolactonase (PGLS), mRNA.\"""""	25796	 	PGLS	0.390018088	-0.022977057	3.490013323	0.000810275	0.000810275	-0.849982447	1.310409833
28345	4540577	LOC729660	XR_039044.1	729660		ILMN_3224856	4540577	A	CCTCACAGCGGACTCTCCACGCCCAGCTAGCTCTCGCCTCACTGCGGCCT	"\PREDICTED: Homo sapiens misc_RNA (LOC729660), miscRNA.\"""""		ILMN_3224856	LOC729660	"\PREDICTED: Homo sapiens misc_RNA (LOC729660), miscRNA.\"""""	729660	D	LOC729660	0.387928129	0.146193795	1.994985208	0.04965722	0.04965722	-3.843661033	1.308512883
41711	6580750	CFP	NM_002621.1	5199	NP_002612.1	ILMN_1658121	6580750	S	TCTGCACACCCTTGCTCCCCAAGTACCCGCCCACCGTTTCCATGGTCGAA	"\Homo sapiens complement factor properdin (CFP), mRNA.\"""""	PFC; PROPERDIN; BFD; PFD	ILMN_1658121	CFP	"\Homo sapiens complement factor properdin (CFP), mRNA.\"""""	5199	 	CFP	0.387606664	-0.009937798	3.124792294	0.002525566	0.002525566	-1.695694556	1.30822135
9209	1440243	SEPX1	NM_016332.2	51734	NP_057416.1	ILMN_1719661	1440243	S	GGAGGCCCTTCCCAAGGTGTGGTGACTGTGCCTTACTGTACATGCTCGGA	"\Homo sapiens selenoprotein X, 1 (SEPX1), mRNA.\"""""	MSRB1; SELR; MGC3344; HSPC270; SELX	ILMN_1719661	SEPX1	"\Homo sapiens selenoprotein X, 1 (SEPX1), mRNA.\"""""	51734	 	SEPX1	0.387065495	0.077530855	2.323743958	0.022835301	0.022835301	-3.299426109	1.307730715
16034	2510220	IFI35	NM_005533.2	3430	NP_005524.1	ILMN_1745374	2510220	S	CCAAGGTTCTCACACTGGCCTGGGCTTGGGTGCCCATATAGGAGGTCTGT	"\Homo sapiens interferon-induced protein 35 (IFI35), mRNA.\"""""	FLJ21753; IFP35	ILMN_1745374	IFI35	"\Homo sapiens interferon-induced protein 35 (IFI35), mRNA.\"""""	3430	 	IFI35	0.386834821	0.061482478	2.550659561	0.012778747	0.012778747	-2.883326162	1.307521637
21530	3420373	SOD2	NM_001024466.1	6648	NP_001019637.1	ILMN_2406501	3420373	A	TACGACTACGGCGCCCTGGAACCTCACATCAACGCGCAGATCATGCAGCT	"\Homo sapiens superoxide dismutase 2, mitochondrial (SOD2), nuclear gene encoding mitochondrial protein, transcript variant 3, mRNA.\"""""	MNSOD; IPO-B; Mn-SOD	ILMN_2406501	SOD2	"\Homo sapiens superoxide dismutase 2, mitochondrial (SOD2), nuclear gene encoding mitochondrial protein, transcript variant 3, mRNA.\"""""	6648	D	SOD2	0.385880895	0.098989483	2.807876888	0.006345047	0.006345047	-2.37415156	1.306657376
5260	780465	SLC11A1	NM_000578.3	6556	NP_000569.3	ILMN_1741165	780465	A	GGGACCTGCTGTTTCCTAGCGCAGCCATGTGATTACCCTCTGGGTCTCAG	"\Homo sapiens solute carrier family 11 (proton-coupled divalent metal ion transporters), member 1 (SLC11A1), mRNA.\"""""	NRAMP1; NRAMP; LSH	ILMN_1741165	SLC11A1	"\Homo sapiens solute carrier family 11 (proton-coupled divalent metal ion transporters), member 1 (SLC11A1), mRNA.\"""""	6556	D	SLC11A1	0.384847206	0.028656658	2.31489021	0.023341548	0.023341548	-3.315007347	1.305721492
21061	3370687	CGGBP1	NM_001008390.1	8545	NP_001008391.1	ILMN_1752631	3370687	A	CAGTTCATCATTTGGTGCTTAGTCTTTGTAAGGGCTCTCTGTGGTTTGAC	"\Homo sapiens CGG triplet repeat binding protein 1 (CGGBP1), transcript variant 1, mRNA.\"""""	CGGBP; p20-CGGBP	ILMN_1752631	CGGBP1	"\Homo sapiens CGG triplet repeat binding protein 1 (CGGBP1), transcript variant 1, mRNA.\"""""	8545	D	CGGBP1	-0.383452672	0.037357639	-2.215275554	0.029759183	0.029759183	-3.486841793	-1.304459969
35619	5810612	ANPEP	NM_001150.1	290	NP_001141.1	ILMN_1763837	5810612	S	CTCCAGCCCACGTTCTCTCTGCCTGTGAGCCAGTCTAGTTCCTGATGACC	"\Homo sapiens alanyl (membrane) aminopeptidase (aminopeptidase N, aminopeptidase M, microsomal aminopeptidase, CD13, p150) (ANPEP), mRNA.\"""""	APN; gp150; CD13; LAP1; PEPN	ILMN_1763837	ANPEP	"\Homo sapiens alanyl (membrane) aminopeptidase (aminopeptidase N, aminopeptidase M, microsomal aminopeptidase, CD13, p150) (ANPEP), mRNA.\"""""	290	 	ANPEP	0.382221968	-0.033617295	2.502167218	0.014509645	0.014509645	-2.974919359	1.303347663
10435	1580576	ITM2A	NM_004867.3	9452	NP_004858.1	ILMN_2076600	1580576	S	CCGCCTTCGTCGCAGAGACCTCTTGCTGGGTTTCAACAAACGTGCCATTG	"\Homo sapiens integral membrane protein 2A (ITM2A), mRNA.\"""""	E25A; BRICD2A	ILMN_2076600	ITM2A	"\Homo sapiens integral membrane protein 2A (ITM2A), mRNA.\"""""	9452	D	ITM2A	-0.381169347	-0.004120998	-2.723727865	0.008016694	0.008016694	-2.544969771	-1.302397059
46540	7560097	ATP6AP2	NM_005765.2	10159	NP_005756.2	ILMN_1677440	7560097	S	GGACAGCTGTTTTTTAACCCTCTTCTGCAAGTTTGTTGACCTACATGGGC	"\Homo sapiens ATPase, H+ transporting, lysosomal accessory protein 2 (ATP6AP2), mRNA.\"""""	ELDF10; APT6M8-9; MGC99577; XMRE; M8-9; ATP6IP2; MSTP009; MRXE; HT028; ATP6M8-9	ILMN_1677440	ATP6AP2	"\Homo sapiens ATPase, H+ transporting, lysosomal accessory protein 2 (ATP6AP2), mRNA.\"""""	10159	 	ATP6AP2	-0.380804377	0.070529652	-2.157278065	0.034168991	0.034168991	-3.58391412	-1.302067623
44458	7050600	RARA	NM_000964.2	5914	NP_000955.1	ILMN_1659206	7050600	A	CCTGGAGCCCGTGGGTGCACCTGTTACTGTTGGGCTTTCCACTGAGATCT	"\Homo sapiens retinoic acid receptor, alpha (RARA), transcript variant 1, mRNA.\"""""	NR1B1; RAR	ILMN_1659206	RARA	"\Homo sapiens retinoic acid receptor, alpha (RARA), transcript variant 1, mRNA.\"""""	5914	D	RARA	0.380684046	-0.001571691	2.370799537	0.020304639	0.020304639	-3.215779791	1.301959026
37174	6040195	ProbeID: 6040195	XR_019580.1	647856		ILMN_1731174	6040195	S	CGGCTCGGGAAGTTTTGCGCATGCGTGACACCATTTCCCATGAACACCCC	"\PREDICTED: Homo sapiens similar to 40S ribosomal protein SA (p40) (34/67 kDa laminin receptor) (Colon carcinoma laminin-binding protein) (NEM/1CHD4) (Multidrug resistance-associated protein MGr1-Ag) (LOC647856), mRNA.\"""""		ILMN_1731174	LOC647856	"\PREDICTED: Homo sapiens similar to 40S ribosomal protein SA (p40) (34/67 kDa laminin receptor) (Colon carcinoma laminin-binding protein) (NEM/1CHD4) (Multidrug resistance-associated protein MGr1-Ag) (LOC647856), mRNA.\"""""	647856	 		-0.380404684	-0.094149174	-2.819917905	0.006133932	0.006133932	-2.349379582	-1.30170694
6534	1030270	FPR1	NM_002029.3	2357	NP_002020.1	ILMN_2092118	1030270	S	CAGCCTTTTTTCTCTGCTGGTCCCCATATCAGGTGGTGGCCCTTATAGCC	"\Homo sapiens formyl peptide receptor 1 (FPR1), mRNA.\"""""	FPR; FMLP	ILMN_2092118	FPR1	"\Homo sapiens formyl peptide receptor 1 (FPR1), mRNA.\"""""	2357	 	FPR1	0.380232975	0.08488375	2.056301109	0.043213208	0.043213208	-3.747606835	1.301552021
17985	2760475	ProbeID: 2760475	XR_015987.1	731985		ILMN_1814011	2760475	S	ATAACCACATGCAAAAAGAAGATCCGCATGTCACCCACCTTCAGGCGGCC	"\PREDICTED: Homo sapiens hypothetical protein LOC731985 (LOC731985), mRNA.\"""""		ILMN_1814011	LOC731985	"\PREDICTED: Homo sapiens hypothetical protein LOC731985 (LOC731985), mRNA.\"""""	731985	 		-0.379320255	0.100381349	-2.441186386	0.016984139	0.016984139	-3.088058699	-1.300728855
30957	4880630	ProbeID: 4880630	XR_037646.1	100130914		ILMN_3183139	4880630	A	TGGGCCCGGCCTCGGCCTCACAGAGGACTCTCCATGCCCAGCTAGCTCTT	"\PREDICTED: Homo sapiens misc_RNA (LOC100130914), miscRNA.\"""""		ILMN_3183139	LOC100130914	"\PREDICTED: Homo sapiens misc_RNA (LOC100130914), miscRNA.\"""""	100130914	 		0.379310031	0.126308888	2.195478812	0.031204853	0.031204853	-3.520224293	1.300719638
6521	1030209	EMR3	NM_032571.2	84658	NP_115960.1	ILMN_2348487	1030209	A	TACTTCCCAAGCTGTTTGTTCTCCACAATAGGCTCTCAACAAATGTGTGG	"\Homo sapiens egf-like module containing, mucin-like, hormone receptor-like 3 (EMR3), transcript variant 1, mRNA.\"""""		ILMN_2348487	EMR3	"\Homo sapiens egf-like module containing, mucin-like, hormone receptor-like 3 (EMR3), transcript variant 1, mRNA.\"""""	84658	D	EMR3	0.379232011	0.022206286	2.099223651	0.039143111	0.039143111	-3.678857229	1.300649297
20170	3190148	DDIT4	NM_019058.2	54541	NP_061931.1	ILMN_1661599	3190148	S	GCTGCGTTTAAGCCTTCCCCCATCGTGTACTGCAGAGTTGAGCTGGCAGG	"\Homo sapiens DNA-damage-inducible transcript 4 (DDIT4), mRNA.\"""""	RTP801; Dig2; REDD1; FLJ20500; RP11-442H21.1; REDD-1	ILMN_1661599	DDIT4	"\Homo sapiens DNA-damage-inducible transcript 4 (DDIT4), mRNA.\"""""	54541	 	DDIT4	0.378297553	-0.021116688	2.532175129	0.013415269	0.013415269	-2.918408337	1.299807118
40920	6510546	PCNP	NM_020357.1	57092	NP_065090.1	ILMN_1807994	6510546	S	GGAGGCAGCTTCAGACTGTTTTATTGGTGGTAGCTGCTTGCTGAGGTCTT	"\Homo sapiens PEST proteolytic signal containing nuclear protein (PCNP), mRNA.\"""""	DKFZp781I24156	ILMN_1807994	PCNP	"\Homo sapiens PEST proteolytic signal containing nuclear protein (PCNP), mRNA.\"""""	57092	 	PCNP	-0.377972481	0.001039885	-2.285908458	0.025068866	0.025068866	-3.365660244	-1.299514274
10931	1710369	RPL3	NM_001033853.1	6122	NP_001029025.1	ILMN_2319994	1710369	A	GCGCTGGGCAGAAAGGCTACCATCACCGCACTGAGATCAACAAGAAGATT	"\Homo sapiens ribosomal protein L3 (RPL3), transcript variant 2, mRNA.\"""""	MGC104284; TARBP-B	ILMN_2319994	RPL3	"\Homo sapiens ribosomal protein L3 (RPL3), transcript variant 2, mRNA.\"""""	6122	D	RPL3	-0.376016039	-0.040010097	-2.200211421	0.030853771	0.030853771	-3.512267186	-1.297753195
8804	1410035	RPS6	NM_001010.2	6194	NP_001001.2	ILMN_1808939	1410035	S	CCTGGGCCCCAAAAGAGCTAGCAGAATCCGCAAACTTTTCAATCTCTCTA	"\Homo sapiens ribosomal protein S6 (RPS6), mRNA.\"""""		ILMN_1808939	RPS6	"\Homo sapiens ribosomal protein S6 (RPS6), mRNA.\"""""	6194	D	RPS6	-0.375175571	-0.023095952	-2.55965923	0.012478816	0.012478816	-2.866170648	-1.296997385
33622	5390113	CORO1A	NM_007074.2	11151	NP_009005.1	ILMN_1713749	5390113	S	GATGCTGGGCCCCTCCTCATCTCCCTCAAGGATGGCTACGTACCCCCAAA	"\Homo sapiens coronin, actin binding protein, 1A (CORO1A), mRNA.\"""""	MGC117380; TACO; p57; HCORO1; CLABP; FLJ41407; CLIPINA	ILMN_1713749	CORO1A	"\Homo sapiens coronin, actin binding protein, 1A (CORO1A), mRNA.\"""""	11151	 	CORO1A	0.375057784	-0.034591181	2.938656019	0.004371787	0.004371787	-2.100770557	1.296891498
9943	1510131	ERH	NM_004450.1	2079	NP_004441.1	ILMN_1781795	1510131	S	GGTTGGGGTGGGCTTGGAACACAGGTGTGTACAGCGTGCTGTAGTGGAAG	"\Homo sapiens enhancer of rudimentary homolog (Drosophila) (ERH), mRNA.\"""""	FLJ27340; DROER	ILMN_1781795	ERH	"\Homo sapiens enhancer of rudimentary homolog (Drosophila) (ERH), mRNA.\"""""	2079	 	ERH	-0.373383386	0.021630697	-2.01961617	0.04697595	0.04697595	-3.805381915	-1.295387193
15286	2450129	FLOT2	NM_004475.2	2319	NP_004466.2	ILMN_1726222	2450129	S	GGGGCTTGGATGTTGCACTGCCCCACTGCCTGTCCCTTCTGGTAAAATAA	"\Homo sapiens flotillin 2 (FLOT2), mRNA.\"""""	ECS-1; ESA1; ESA; ECS1; M17S1	ILMN_1726222	FLOT2	"\Homo sapiens flotillin 2 (FLOT2), mRNA.\"""""	2319	 	FLOT2	0.371996392	0.018189175	2.472589663	0.015666236	0.015666236	-3.030081315	1.294142418
19925	3170703	LY9	NM_001033667.1	4063	NP_001028839.1	ILMN_1812278	3170703	I	TGCGGGCCGCGCCAGGCACCAACTCAGTGTTTGTCAGTGTTTGTTTTTCC	"\Homo sapiens lymphocyte antigen 9 (LY9), transcript variant 2, mRNA.\"""""	hly9; mLY9; CD229; SLAMF3	ILMN_1812278	LY9	"\Homo sapiens lymphocyte antigen 9 (LY9), transcript variant 2, mRNA.\"""""	4063	D	LY9	-0.370847629	-0.020156826	-3.382333486	0.001142038	0.001142038	-1.106010477	-1.293112352
16558	2630008	COQ10A	NM_144576.3	93058	NP_653177.3	ILMN_1666364	2630008	S	TTACCCTGCCTGAGATTCCTCAGGAGAAAAGGCAACCTGCCTCCAGCCTG	"\Homo sapiens coenzyme Q10 homolog A (S. cerevisiae) (COQ10A), transcript variant 1, mRNA.\"""""	FLJ32452	ILMN_1666364	COQ10A	"\Homo sapiens coenzyme Q10 homolog A (S. cerevisiae) (COQ10A), transcript variant 1, mRNA.\"""""	93058	 	COQ10A	0.370743588	0.023156503	2.476513326	0.01550819	0.01550819	-3.022794608	1.293019102
7788	1230523	COMMD3	NM_012071.2	23412	NP_036203.1	ILMN_1690392	1230523	S	GCCTTCAGCTGAACCACCGTTTGTGCGAGCTGGATGTCCTTTTCAGTAGA	"\Homo sapiens COMM domain containing 3 (COMMD3), mRNA.\"""""	C10orf8; DKFZp686K0399; BUP; FLJ45471	ILMN_1690392	COMMD3	"\Homo sapiens COMM domain containing 3 (COMMD3), mRNA.\"""""	23412	 	COMMD3	-0.370700638	0.034356502	-2.047298664	0.044111688	0.044111688	-3.761869006	-1.292980608
17025	2650400	ProbeID: 2650400	XM_944165.1	648249	XP_949258.1	ILMN_1665148	2650400	A	ATCCTCCAGGAATACTGCCACTGGAGCCACTCCAATTGCTGGCCGCTTCA	"\PREDICTED: Homo sapiens similar to 40S ribosomal protein SA (p40) (34/67 kDa laminin receptor) (Colon carcinoma laminin-binding protein) (NEM/1CHD4) (Multidrug resistance-associated protein MGr1-Ag), transcript variant 3 (LOC648249), mRNA.\"""""		ILMN_1665148	LOC648249	"\PREDICTED: Homo sapiens similar to 40S ribosomal protein SA (p40) (34/67 kDa laminin receptor) (Colon carcinoma laminin-binding protein) (NEM/1CHD4) (Multidrug resistance-associated protein MGr1-Ag), transcript variant 3 (LOC648249), mRNA.\"""""	648249	D	LOC730029	-0.370494959	-0.024765474	-2.483781561	0.015219199	0.015219199	-3.009271626	-1.292796286
46564	7560180	SUSD1	NM_022486.3	64420	NP_071931.2	ILMN_1709750	7560180	S	TCTGTGAATCTTGGCTGGGACTTCCTCTGAGTGATGCCTGAGGGTCAGCT	"\Homo sapiens sushi domain containing 1 (SUSD1), mRNA.\"""""	RP11-4O1.1	ILMN_1709750	SUSD1	"\Homo sapiens sushi domain containing 1 (SUSD1), mRNA.\"""""	64420	 	SUSD1	0.370416096	0.017561699	4.846394914	6.57E-06	6.57E-06	2.762668809	1.292725619
18640	2940068	GPBAR1	NM_170699.2	151306	NP_733800.1	ILMN_1727709	2940068	S	CTAAAGGAAGGGCCTCTGCTGACTCCTACCAGAGCATCCGTCCAGCTCAG	"\Homo sapiens G protein-coupled bile acid receptor 1 (GPBAR1), transcript variant 3, mRNA.\"""""	GPR131; M-BAR; GPCR; GPCR19; BG37; TGR5; MGC40597	ILMN_1727709	GPBAR1	"\Homo sapiens G protein-coupled bile acid receptor 1 (GPBAR1), transcript variant 3, mRNA.\"""""	151306	D	GPBAR1	0.370112064	0.033028392	2.023676527	0.046546092	0.046546092	-3.799032103	1.29245322
38359	6200685	PARVG	NM_022141.4	64098	NP_071424.1	ILMN_1695851	6200685	S	AGGGTGTCCTCCCACAGTCCCGCTGTTTCCTGTGCATTCGTGACCCGCTT	"\Homo sapiens parvin, gamma (PARVG), mRNA.\"""""		ILMN_1695851	PARVG	"\Homo sapiens parvin, gamma (PARVG), mRNA.\"""""	64098	 	PARVG	0.369709075	-0.028714648	4.339694918	4.37E-05	4.37E-05	1.339884301	1.292092249
30076	4810187	STAT1	NM_007315.2	6772	NP_009330.1	ILMN_1777325	4810187	I	GCACACAGTGCTTTCCGTGGCACTGCATACAATCTGAGGCCTCCTCTCTC	"\Homo sapiens signal transducer and activator of transcription 1, 91kDa (STAT1), transcript variant alpha, mRNA.\"""""	ISGF-3; STAT91; DKFZp686B04100	ILMN_1777325	STAT1	"\Homo sapiens signal transducer and activator of transcription 1, 91kDa (STAT1), transcript variant alpha, mRNA.\"""""	6772	D	STAT1	0.368962189	0.047422436	2.46630128	0.01592255	0.01592255	-3.041739816	1.291423504
39425	6330484	CTSS	NM_004079.3	1520	NP_004070.3	ILMN_1743032	6330484	S	GACTGTCATGTAAGAGGTGCTCTCCTGGCACCCAGAGAAAAGGAGCATCC	"\Homo sapiens cathepsin S (CTSS), mRNA.\"""""	MGC3886	ILMN_1743032	CTSS	"\Homo sapiens cathepsin S (CTSS), mRNA.\"""""	1520	 	CTSS	0.368728819	0.151879282	2.871212298	0.005304942	0.005304942	-2.242940256	1.29121462
16825	2640377	PGCP	NM_016134.2	10404	NP_057218.1	ILMN_2058795	2640377	S	GGCCAGGAATCCTGGGTCTGCAACTTTGGAAAACTCCTCTTCACATAACA	"\Homo sapiens plasma glutamate carboxypeptidase (PGCP), mRNA.\"""""		ILMN_2058795	PGCP	"\Homo sapiens plasma glutamate carboxypeptidase (PGCP), mRNA.\"""""	10404	D	PGCP	0.368099346	0.044348431	3.621528419	0.000528205	0.000528205	-0.53011992	1.290651363
7019	1070678	COTL1	NM_021149.2	23406	NP_066972.1	ILMN_1788283	1070678	S	AGAGAGGCCCAGGGTGGGGACTGGGAATTTAAGGAGAGCTGGGAACGGAT	"\Homo sapiens coactosin-like 1 (Dictyostelium) (COTL1), mRNA.\"""""	CLP; FLJ43657; MGC19733	ILMN_1788283	COTL1	"\Homo sapiens coactosin-like 1 (Dictyostelium) (COTL1), mRNA.\"""""	23406	 	COTL1	0.367217124	-0.020720871	2.517975545	0.013923497	0.013923497	-2.945217404	1.289862359
30216	4810768	S1PR1	NM_001400.4	1901	NP_001391.2	ILMN_3235853	4810768	S	GCCAGGATCCTTGGTGTCCTAGGAGAAACAGACAAGCAAAACAAAGTGAA	"\Homo sapiens sphingosine-1-phosphate receptor 1 (S1PR1), mRNA.\"""""		ILMN_3235853	S1PR1	"\Homo sapiens sphingosine-1-phosphate receptor 1 (S1PR1), mRNA.\"""""	1901	D	S1PR1	-0.366626325	0.001625272	-2.133299644	0.036152479	0.036152479	-3.623400112	-1.289334255
18212	2810626	ProbeID: 2810626	XR_018553.2	648294		ILMN_3208056	2810626	A	AAAAAGAAGATCCGCACATCACCCACCTTCCGGCGGTCCAAGACCCTGCG	"\PREDICTED: Homo sapiens misc_RNA (LOC648294), miscRNA.\"""""		ILMN_3208056	LOC648294	"\PREDICTED: Homo sapiens misc_RNA (LOC648294), miscRNA.\"""""	648294	 		-0.366599522	0.136305243	-2.102623074	0.038835436	0.038835436	-3.673359578	-1.289310301
34189	5550136	SMAP2	NM_022733.1	64744	NP_073570.1	ILMN_2081682	5550136	S	AGGCAGAGGGCCGGGACAGCTTTCCTCTCAGTCATTGTTCACCCCACTTG	"\Homo sapiens small ArfGAP2 (SMAP2), mRNA.\"""""	SMAP1L; RP1-228H13.3	ILMN_2081682	SMAP2	"\Homo sapiens small ArfGAP2 (SMAP2), mRNA.\"""""	64744	D	SMAP2	0.366478815	0.102510128	2.574304453	0.012004305	0.012004305	-2.838149054	1.289202432
3214	510332	ProbeID: 510332				ILMN_1821280	510332	S	GTGACAGAGGGCAAAGACGGCCATAGGGTGCTCTGAGTTTTGGGATGGTC	"\Homo sapiens cDNA FLJ33772 fis, clone BRSSN2000175\"""""		ILMN_1821280		"\Homo sapiens cDNA FLJ33772 fis, clone BRSSN2000175\"""""	-999	D	GDF11	-0.366107633	-0.016238823	-4.264751887	5.73E-05	5.73E-05	1.1359889	-1.288870784
3398	520324	REEP5	NM_005669.4	7905	NP_005660.4	ILMN_1758941	520324	S	TGGATCAACAACTGCTACTCTCGGGAAGACTCCTCTACTCACAGCTGAAG	"\Homo sapiens receptor accessory protein 5 (REEP5), mRNA.\"""""	MGC70440; DP1; D5S346; TB2; C5orf18	ILMN_1758941	REEP5	"\Homo sapiens receptor accessory protein 5 (REEP5), mRNA.\"""""	7905	 	REEP5	-0.366047167	-0.000104504	-2.053658769	0.043475274	0.043475274	-3.751798644	-1.288816766
13410	2100743	DYRK2	NM_003583.2	8445	NP_003574.1	ILMN_2374244	2100743	A	AGTACTTAAAAGCGTGGTCCCCAGTGAGGCCAAGAAAGTTTCCGGTTAAG	"\Homo sapiens dual-specificity tyrosine-(Y)-phosphorylation regulated kinase 2 (DYRK2), transcript variant 1, mRNA.\"""""		ILMN_2374244	DYRK2	"\Homo sapiens dual-specificity tyrosine-(Y)-phosphorylation regulated kinase 2 (DYRK2), transcript variant 1, mRNA.\"""""	8445	D	DYRK2	-0.36473239	0.001459293	-2.213229386	0.029905834	0.029905834	-3.490304036	-1.287642758
14594	2340241	IMPA2	NM_014214.1	3613	NP_055029.1	ILMN_2094061	2340241	S	CTGGCTACCCCAGAGGGAGTTGTCACGCTACAGTGAGTGGCTGGCCTTTT	"\Homo sapiens inositol(myo)-1(or 4)-monophosphatase 2 (IMPA2), mRNA.\"""""		ILMN_2094061	IMPA2	"\Homo sapiens inositol(myo)-1(or 4)-monophosphatase 2 (IMPA2), mRNA.\"""""	3613	 	IMPA2	0.364007999	0.066477802	2.369248101	0.020383926	0.020383926	-3.218559969	1.286996383
40766	6480692	NCF4	NM_000631.3	4689	NP_000622.2	ILMN_2335704	6480692	A	TCAAAGACTTCCCTGAGGAGGACGACCCCACCAACTGGCTGCGTTGCTAC	"\Homo sapiens neutrophil cytosolic factor 4, 40kDa (NCF4), transcript variant 1, mRNA.\"""""	SH3PXD4; P40PHOX; NCF; MGC3810	ILMN_2335704	NCF4	"\Homo sapiens neutrophil cytosolic factor 4, 40kDa (NCF4), transcript variant 1, mRNA.\"""""	4689	D	NCF4	0.364007916	0.056203745	2.493241732	0.014850303	0.014850303	-2.991621845	1.286996309
5837	870491	BUB3	NM_004725.2	9184	NP_004716.1	ILMN_1693145	870491	A	CAGTAGTCTGACGTATTTCCCCTTCTGTCCCCTAGTAAGCCCAGTTGCTG	"\Homo sapiens BUB3 budding uninhibited by benzimidazoles 3 homolog (yeast) (BUB3), transcript variant 1, mRNA.\"""""	BUB3L; hBUB3	ILMN_1693145	BUB3	"\Homo sapiens BUB3 budding uninhibited by benzimidazoles 3 homolog (yeast) (BUB3), transcript variant 1, mRNA.\"""""	9184	D	BUB3	-0.363926735	0.021278904	-2.442566791	0.016924184	0.016924184	-3.085522985	-1.286923891
12888	2060110	TDP1	NM_018319.3	55775	NP_060789.2	ILMN_2285713	2060110	I	CTGTATTAAAAAGGCAAATCGAAGGCCGGGCGCGGTGACTCACGCCTGTC	"\Homo sapiens tyrosyl-DNA phosphodiesterase 1 (TDP1), transcript variant 1, mRNA.\"""""	FLJ11090; MGC104252	ILMN_2285713	TDP1	"\Homo sapiens tyrosyl-DNA phosphodiesterase 1 (TDP1), transcript variant 1, mRNA.\"""""	55775	D	TDP1	0.363129019	-0.134140527	2.044074556	0.044437355	0.044437355	-3.766963513	1.286212503
5637	840431	LGALS9	NM_009587.2	3965	NP_033665.1	ILMN_2412214	840431	A	GAGAATGCTGTGGTCCGCAACACCCAGATCGACAACTCCTGGGGGTCTGA	"\Homo sapiens lectin, galactoside-binding, soluble, 9 (LGALS9), transcript variant 1, mRNA.\"""""	MGC125973; MGC117375; ECALECTIN; HUAT; galectin-9; MGC125974	ILMN_2412214	LGALS9	"\Homo sapiens lectin, galactoside-binding, soluble, 9 (LGALS9), transcript variant 1, mRNA.\"""""	3965	D	LGALS9	0.361970959	0.006799719	3.07867776	0.002899086	0.002899086	-1.79775343	1.285180467
28575	4570075	ANKRD36B	XM_944061.1	57730	XP_949154.1	ILMN_1699521	4570075	I	GGCACCCAAGCGATCCTTTTGCCTGGAATCCCAAAGTGTCAGATTTACTG	"\PREDICTED: Homo sapiens KIAA1641, transcript variant 7 (KIAA1641), mRNA.\"""""		ILMN_1699521	KIAA1641	"\PREDICTED: Homo sapiens KIAA1641, transcript variant 7 (KIAA1641), mRNA.\"""""	57730	D	ANKRD36B (includes others)	-0.361698403	-0.001449588	-4.666233256	1.30E-05	1.30E-05	2.248550441	-1.284937692
30538	4850494	ProbeID: 4850494	XR_016363.2	643384		ILMN_3219806	4850494	A	TCTCGGCCGCGGACCCGGGCCGCGTGTGAGCGCGCTTTGCACCTCCTATC	"\PREDICTED: Homo sapiens hypothetical LOC643384 (LOC643384), mRNA.\"""""		ILMN_3219806	LOC643384	"\PREDICTED: Homo sapiens hypothetical LOC643384 (LOC643384), mRNA.\"""""	643384	D	UNC93B4	0.361130743	0.012305193	2.648914399	0.009830885	0.009830885	-2.693403718	1.284432204
4217	620609	ProbeID: 620609	XM_939738.2	387867	XP_944831.1	ILMN_1710885	620609	A	CCAGACGGCTGTGCTGAAGTTTGCTGCTGCCACTGGAGCCACTCCAATTG	"\PREDICTED: Homo sapiens similar to 40S ribosomal protein SA (p40) (34/67 kDa laminin receptor) (Colon carcinoma laminin-binding protein) (NEM/1CHD4) (Multidrug resistance-associated protein MGr1-Ag) (LOC387867), mRNA.\"""""		ILMN_1710885	LOC387867	"\PREDICTED: Homo sapiens similar to 40S ribosomal protein SA (p40) (34/67 kDa laminin receptor) (Colon carcinoma laminin-binding protein) (NEM/1CHD4) (Multidrug resistance-associated protein MGr1-Ag) (LOC387867), mRNA.\"""""	387867	 	LOC387867	-0.360882267	0.019017651	-2.719342423	0.008113963	0.008113963	-2.553760593	-1.284211005
8333	1300408	HCLS1	NM_005335.3	3059	NP_005326.1	ILMN_1727402	1300408	S	GTGTTCCTGACTCCTTCCCAATGAACACCTCTCTGCCACCCCAAGCTCTG	"\Homo sapiens hematopoietic cell-specific Lyn substrate 1 (HCLS1), mRNA.\"""""	HS1; CTTNL	ILMN_1727402	HCLS1	"\Homo sapiens hematopoietic cell-specific Lyn substrate 1 (HCLS1), mRNA.\"""""	3059	 	HCLS1	0.359738457	0.061515447	3.617897611	0.000534549	0.000534549	-0.539053316	1.283193249
984	110167	TRAM1	NM_014294.4	23471	NP_055109.1	ILMN_1737146	110167	S	GTTCACATCTTGTTCCCCATTTCTCACTTGTGTCACCAGCTGTTTGTGCC	"\Homo sapiens translocation associated membrane protein 1 (TRAM1), mRNA.\"""""	PNAS-8; TRAMP; TRAM	ILMN_1737146	TRAM1	"\Homo sapiens translocation associated membrane protein 1 (TRAM1), mRNA.\"""""	23471	 	TRAM1	-0.359158116	-0.077721415	-2.359755223	0.020875089	0.020875089	-3.235538155	-1.282677173
42681	6770025	FAU	NM_001997.3	2197	NP_001988.1	ILMN_1664614	6770025	S	GAGGCCCTGACTACCCTGGAAGTAGCAGGCCGCATGCTTGGAGGTAAAGT	"\Homo sapiens Finkel-Biskis-Reilly murine sarcoma virus (FBR-MuSV) ubiquitously expressed (FAU), mRNA.\"""""	Fub1; MNSFbeta; FAU1; RPS30; FLJ22986; Fubi	ILMN_1664614	FAU	"\Homo sapiens Finkel-Biskis-Reilly murine sarcoma virus (FBR-MuSV) ubiquitously expressed (FAU), mRNA.\"""""	2197	 	FAU	-0.357610196	0.045946928	-2.560152217	0.012462571	0.012462571	-2.865229485	-1.28130168
27795	4390390	PPIL3	NM_130906.1	53938	NP_570981.1	ILMN_1770020	4390390	A	GCAGGCATTTTTGAGTGGCCTGATTACATATTCCTCCCACAGCAAGTCCG	"\Homo sapiens peptidylprolyl isomerase (cyclophilin)-like 3 (PPIL3), transcript variant PPIL3b, mRNA.\"""""	CYPJ	ILMN_1770020	PPIL3	"\Homo sapiens peptidylprolyl isomerase (cyclophilin)-like 3 (PPIL3), transcript variant PPIL3b, mRNA.\"""""	53938	D	PPIL3	-0.357215286	0.005397217	-2.469599398	0.015787654	0.015787654	-3.035628228	-1.280950996
37342	6060129	ProbeID: 6060129	XR_038296.1	728576		ILMN_3227912	6060129	A	CACTATTTGTGGTTCTCGCCGGGCAGCTTGGAGAAGGCGCAATACTCTCC	"\PREDICTED: Homo sapiens misc_RNA (LOC728576), miscRNA.\"""""		ILMN_3227912	LOC728576	"\PREDICTED: Homo sapiens misc_RNA (LOC728576), miscRNA.\"""""	728576	 		-0.356904971	0.055644532	-2.786380481	0.006738598	0.006738598	-2.418172276	-1.280675501
10037	1510521	PAFAH1B3	NM_002573.2	5050	NP_002564.1	ILMN_1748093	1510521	S	GCTGGAGCCCGCACCCTAAGCATCCTGCTGCCTTCCCACAACATTAAACT	"\Homo sapiens platelet-activating factor acetylhydrolase, isoform Ib, gamma subunit 29kDa (PAFAH1B3), mRNA.\"""""		ILMN_1748093	PAFAH1B3	"\Homo sapiens platelet-activating factor acetylhydrolase, isoform Ib, gamma subunit 29kDa (PAFAH1B3), mRNA.\"""""	5050	 	PAFAH1B3	-0.3568369	-0.009046928	-3.689965021	0.000421209	0.000421209	-0.360670327	-1.280615077
37849	6110731	ITPK1	NM_014216.3	3705	NP_055031.2	ILMN_1715674	6110731	S	CTGCCCAGTGAGATGGAGGACGCTAGAGAAAGTGCTGAGTGTCCCGAGAG	"\Homo sapiens inositol 1,3,4-triphosphate 5/6 kinase (ITPK1), mRNA.\"""""	ITRPK1	ILMN_1715674	ITPK1	"\Homo sapiens inositol 1,3,4-triphosphate 5/6 kinase (ITPK1), mRNA.\"""""	3705	 	ITPK1	0.356815849	-0.032524536	2.927107618	0.004519963	0.004519963	-2.125291401	1.280596391
37764	6110386	PRCP	NM_005040.2	5547	NP_005031.1	ILMN_2367215	6110386	A	CTGCAAGCAGAGATTTCTCTTTGGTTTTGAGGTTGAAGTGTCTTTGGCCC	"\Homo sapiens prolylcarboxypeptidase (angiotensinase C) (PRCP), transcript variant 1, mRNA.\"""""	HUMPCP; PCP; MGC2202	ILMN_2367215	PRCP	"\Homo sapiens prolylcarboxypeptidase (angiotensinase C) (PRCP), transcript variant 1, mRNA.\"""""	5547	D	PRCP	-0.356062586	0.045660156	-2.600076757	0.01120873	0.01120873	-2.788524852	-1.279927938
16926	2650026	ProbeID: 2650026	NM_001089590.1	402694	NP_001083059.1	ILMN_1738356	2650026	A	TGATGGTTCTTGCTGGGCAGCTTGGAGAAGGCGTGATACTCTCCAGCTCC	"\Homo sapiens similar to ribosomal protein L15 (LOC402694), mRNA.\"""""		ILMN_1738356	LOC402694	"\Homo sapiens similar to ribosomal protein L15 (LOC402694), mRNA.\"""""	402694	 	tcag7.350	-0.355922997	0.046626054	-2.760230516	0.007247466	0.007247466	-2.47136845	-1.279804104
19159	3060735	IL1RN	NM_173843.1	3557	NP_776215.1	ILMN_1774874	3060735	A	GGCACTTGGAGACTTGTATGAAAGATGGCTGTGCCTCTGCCTGTCTCCCC	"\Homo sapiens interleukin 1 receptor antagonist (IL1RN), transcript variant 4, mRNA.\"""""	ICIL-1RA; IRAP; IL-1ra3; MGC10430; IL1F3; IL1RA	ILMN_1774874	IL1RN	"\Homo sapiens interleukin 1 receptor antagonist (IL1RN), transcript variant 4, mRNA.\"""""	3557	D	IL1RN	0.355673413	0.021783647	2.429117985	0.01751645	0.01751645	-3.110177186	1.279582718
6401	1010521	SP4	NM_003112.3	6671	NP_003103.2	ILMN_2145997	1010521	S	ATGCATGTCACTAAGTTGTCATCCCACATAAATTGATGTGCAGCATAGGG	"\Homo sapiens Sp4 transcription factor (SP4), mRNA.\"""""	MGC130009; SPR-1; HF1B; MGC130008	ILMN_2145997	SP4	"\Homo sapiens Sp4 transcription factor (SP4), mRNA.\"""""	6671	D	SP4	-0.355594298	0.012461714	-3.272599524	0.001609211	0.001609211	-1.361267744	-1.27951255
38306	6200431	AKT1	NM_001014431.1	207	NP_001014431.1	ILMN_2410909	6200431	A	CCACGGTAGCACTTGACCTTTTCGACGCTTAACCTTTCCGCTGTCGCCCC	"\Homo sapiens v-akt murine thymoma viral oncogene homolog 1 (AKT1), transcript variant 3, mRNA.\"""""	RAC; MGC99656; PRKBA; RAC-ALPHA; PKB; AKT	ILMN_2410909	AKT1	"\Homo sapiens v-akt murine thymoma viral oncogene homolog 1 (AKT1), transcript variant 3, mRNA.\"""""	207	D	AKT1	0.355288792	0.031237194	2.858253771	0.005504024	0.005504024	-2.269968791	1.279241628
27158	4260139	AKR1B1	NM_001628.2	231	NP_001619.1	ILMN_1701731	4260139	S	GCTGTGGTTGCCTGCTCGTCCCCAAGTGACCTATACCTGTGTTTCTTGCC	"\Homo sapiens aldo-keto reductase family 1, member B1 (aldose reductase) (AKR1B1), mRNA.\"""""	ALDR1; MGC1804; ALR2; AR; ADR	ILMN_1701731	AKR1B1	"\Homo sapiens aldo-keto reductase family 1, member B1 (aldose reductase) (AKR1B1), mRNA.\"""""	231	 	AKR1B1	-0.354090439	-0.082159797	-3.639803223	0.000497345	0.000497345	-0.485068812	-1.278179486
26830	4230370	ProbeID: 4230370	XR_018261.1	645683		ILMN_1659771	4230370	S	GAGGTTAGGTGGAAGTACCAGGCAGTGACAGCCACCCTGGAGGAGAAGAG	"\PREDICTED: Homo sapiens similar to ribosomal protein L13a (LOC645683), mRNA.\"""""		ILMN_1659771	LOC645683	"\PREDICTED: Homo sapiens similar to ribosomal protein L13a (LOC645683), mRNA.\"""""	645683	 		-0.353671084	0.0481718	-3.075156802	0.002929622	0.002929622	-1.805500415	-1.277808006
32923	5290270	S100A4	NM_019554.2	6275	NP_062427.1	ILMN_1684306	5290270	A	ATCCTGACTGCTGTCATGGCGTGCCCTCTGGAGAAGGCCCTGGATGTGAT	"\Homo sapiens S100 calcium binding protein A4 (S100A4), transcript variant 2, mRNA.\"""""	FSP1; MTS1; 18A2; PEL98; P9KA; CAPL; 42A	ILMN_1684306	S100A4	"\Homo sapiens S100 calcium binding protein A4 (S100A4), transcript variant 2, mRNA.\"""""	6275	D	S100A4	0.35362059	0.096073734	2.622067601	0.010567986	0.010567986	-2.745868342	1.277763284
12710	2030148	WDR54	NM_032118.2	84058	NP_115494.1	ILMN_1658289	2030148	S	GTGATTCCTCAGGCAACTCCTTTGCTGTGACTGGCTATGACCTTGCGGAG	"\Homo sapiens WD repeat domain 54 (WDR54), mRNA.\"""""	FLJ12953	ILMN_1658289	WDR54	"\Homo sapiens WD repeat domain 54 (WDR54), mRNA.\"""""	84058	 	WDR54	-0.352459853	-0.009665299	-4.174619815	7.92E-05	7.92E-05	0.893255716	-1.276735658
46765	7570215	CPNE3	NM_003909.2	8895	NP_003900.1	ILMN_1773576	7570215	S	GTGGTGCCTTAGGCAATCTTTCCAAAGTAAATTCAGGGCCCCATTGCTAC	"\Homo sapiens copine III (CPNE3), mRNA.\"""""	KIAA0636; PRO1071; CPN3	ILMN_1773576	CPNE3	"\Homo sapiens copine III (CPNE3), mRNA.\"""""	8895	 	CPNE3	-0.352058738	-0.025233242	-2.071126104	0.041767983	0.041767983	-3.724001274	-1.276380734
14918	2360102	RPL14P1	XR_041286.1	144581		ILMN_3302177	2360102	M	ACTGATTTCATCCTCAAGTTTCCGCACAGTGCCCGCCAAAAGTATGTCCA	"\PREDICTED: Homo sapiens misc_RNA (RPL14L), miscRNA.\"""""		ILMN_3302177	RPL14L	"\PREDICTED: Homo sapiens misc_RNA (RPL14L), miscRNA.\"""""	144581	D	RPL14L	-0.351977001	0.085071368	-2.796616797	0.006548484	0.006548484	-2.397242826	-1.276308423
726	60672	ZNF217	NM_006526.2	7764	NP_006517.1	ILMN_1755303	60672	S	GCTCCTGTGTTACAAGGGAGAACTCATTTGAGATCAGTCTGTTGGCATTG	"\Homo sapiens zinc finger protein 217 (ZNF217), mRNA.\"""""	ZABC1	ILMN_1755303	ZNF217	"\Homo sapiens zinc finger protein 217 (ZNF217), mRNA.\"""""	7764	 	ZNF217	-0.351643589	0.033605266	-3.098021941	0.002736539	0.002736539	-1.75507604	-1.276013497
19447	3130291	C12orf57	NM_138425.2	113246	NP_612434.1	ILMN_1812191	3130291	S	TAACGCCTGCAACGACATGGGTAAGATGCTGCAATTCGTGCTGCCCGTGG	"\Homo sapiens chromosome 12 open reading frame 57 (C12orf57), mRNA.\"""""	C10; GRCC10	ILMN_1812191	C12ORF57	"\Homo sapiens chromosome 12 open reading frame 57 (C12orf57), mRNA.\"""""	113246	 	C12orf57	-0.351262312	-0.067686804	-2.95981038	0.004111945	0.004111945	-2.055665076	-1.275676315
22851	3780193	FCRLA	NM_032738.3	84824	NP_116127.3	ILMN_1691071	3780193	S	AAGGCCCCAGAGAGCTAACTCACCCTTCCACCATATGAGGACGTGGCAAG	"\Homo sapiens Fc receptor-like A (FCRLA), mRNA.\"""""	FCRLX; FCRLe; MGC4595; FCRLM1; FCRLc1; RP11-474I16.5; FCRLb; FCRL; FREB; FCRLd; FCRLc2	ILMN_1691071	FCRLA	"\Homo sapiens Fc receptor-like A (FCRLA), mRNA.\"""""	84824	 	FCRLA	-0.351077676	0.030480058	-2.980611146	0.003870451	0.003870451	-2.011077339	-1.275513065
43934	6980753	NADK	NM_023018.3	65220	NP_075394.3	ILMN_1758963	6980753	S	ATAAGGAAGGCACAAGACGTTCTCCTCTGCCCGTGAGGAGCTTCCCGCAG	"\Homo sapiens NAD kinase (NADK), mRNA.\"""""	FLJ37724; FLJ13052; RP1-283E3.6; dJ283E3.1	ILMN_1758963	NADK	"\Homo sapiens NAD kinase (NADK), mRNA.\"""""	65220	 	NADK	0.35105077	0.097241915	2.86684466	0.005371288	0.005371288	-2.252060587	1.275489277
21077	3370762	LOC401357	NM_001013685.1	401357	NP_001013707.1	ILMN_2072598	3370762	S	CTCGGAATCACAGCAGACTCTCCACGCCCAGCTAGCTCTCGCCTCACTGT	"\Homo sapiens hypothetical LOC401357 (LOC401357), mRNA.\"""""		ILMN_2072598	LOC401357	"\Homo sapiens hypothetical LOC401357 (LOC401357), mRNA.\"""""	401357	D	LOC401357	0.350228884	0.110788346	1.992184204	0.049970266	0.049970266	-3.847987925	1.274762853
8570	1340608	ProbeID: 1340608	XR_036919.1	728126		ILMN_3216125	1340608	A	GAAGCTCTGTGCATGCGTGGCAGCATTTCCCGTGAACACCCCTGGGAGGT	"\PREDICTED: Homo sapiens misc_RNA (LOC728126), miscRNA.\"""""		ILMN_3216125	LOC728126	"\PREDICTED: Homo sapiens misc_RNA (LOC728126), miscRNA.\"""""	728126	 		-0.349603732	-0.052216182	-2.482433357	0.015272437	0.015272437	-3.011782492	-1.274210589
28660	4570475	ProbeID: 4570475	XM_945192.1	649049	XP_950285.1	ILMN_1751726	4570475	A	CACTGAGATCAGGGACATAACACTGGTCTCGGGCCCGAGAAGACCTCCTT	"\PREDICTED: Homo sapiens similar to acidic ribosomal phosphoprotein P0, transcript variant 3 (LOC649049), mRNA.\"""""		ILMN_1751726	LOC649049	"\PREDICTED: Homo sapiens similar to acidic ribosomal phosphoprotein P0, transcript variant 3 (LOC649049), mRNA.\"""""	649049	 		-0.349247413	0.022066654	-2.428390081	0.017549028	0.017549028	-3.111508367	-1.273895921
29237	4640626	CLDND1	NM_001040181.1	56650	NP_001035271.1	ILMN_2352563	4640626	A	GACCCTCCAGAGCTGGGAAACCTACCACAAGATCTAAAGTTCTGGCTGTC	"\Homo sapiens claudin domain containing 1 (CLDND1), transcript variant 1, mRNA.\"""""	GENX-3745; MGC111162; C3orf4; MGC3316; MGC9861	ILMN_2352563	CLDND1	"\Homo sapiens claudin domain containing 1 (CLDND1), transcript variant 1, mRNA.\"""""	56650	D	CLDND1	-0.348527146	-0.02558289	-2.238559054	0.028134337	0.028134337	-3.447252597	-1.273260087
3436	520470	NLRP12	NM_144687.1	91662	NP_653288.1	ILMN_1716105	520470	A	GACATTGGCTGCTGAATGGTCCTATCTGCTGGCTCTCCCCTGAGATCTGG	"\Homo sapiens NLR family, pyrin domain containing 12 (NLRP12), transcript variant 2, mRNA.\"""""	PYPAF7; PAN6; NALP12; CLR19.3; Monarch1; RNO; RNO2	ILMN_1716105	NLRP12	"\Homo sapiens NLR family, pyrin domain containing 12 (NLRP12), transcript variant 2, mRNA.\"""""	91662	D	NLRP12	0.348424777	-0.031369798	2.092086092	0.039795993	0.039795993	-3.690375174	1.273169743
39093	6280707	ProbeID: 6280707	XR_038632.1	339970		ILMN_3294033	6280707	M	CCCCTCTTGACACTCACTGTTTCCCCGAGAGCTAACTATCCTGACGTACG	"\PREDICTED: Homo sapiens misc_RNA (LOC339970), miscRNA.\"""""		ILMN_3294033	LOC339970	"\PREDICTED: Homo sapiens misc_RNA (LOC339970), miscRNA.\"""""	339970	D	GRINL1B	-0.34819344	-0.023320852	-3.556419039	0.000653604	0.000653604	-0.689438913	-1.272965606
45407	7210717	FGD2	NM_173558.2	221472	NP_775829.1	ILMN_2115005	7210717	S	AGAGAGCAAACTACCACAACCAATGGTTGAGCCCCTGTCAAGTGCCAGTC	"\Homo sapiens FYVE, RhoGEF and PH domain containing 2 (FGD2), mRNA.\"""""	MGC71330; ZFYVE4	ILMN_2115005	FGD2	"\Homo sapiens FYVE, RhoGEF and PH domain containing 2 (FGD2), mRNA.\"""""	221472	D	FGD2	0.347528306	0.053271946	2.317490169	0.023191865	0.023191865	-3.310437004	1.272378859
17916	2760239	RASGRP1	NM_005739.2	10125	NP_005730.1	ILMN_1768958	2760239	S	TCAAGCCTAGTGTAAATTTCTGCATCTCACACGACTTTAGTTTGGCCAGG	"\Homo sapiens RAS guanyl releasing protein 1 (calcium and DAG-regulated) (RASGRP1), mRNA.\"""""	V; CALDAG-GEFI; CALDAG-GEFII; MGC129999; RASGRP; MGC129998; hRasGRP1	ILMN_1768958	RASGRP1	"\Homo sapiens RAS guanyl releasing protein 1 (calcium and DAG-regulated) (RASGRP1), mRNA.\"""""	10125	 	RASGRP1	-0.346570054	-0.006298299	-2.565280133	0.012294728	0.012294728	-2.855431093	-1.271534013
37667	6110037	LILRA3	NM_006865.2	11026	NP_006856.2	ILMN_1661631	6110037	I	TGAGTGAGGAGATGCTTGCCGTGATGACGCTGGGCACAGAGGGTCAGGTC	"\Homo sapiens leukocyte immunoglobulin-like receptor, subfamily A (without TM domain), member 3 (LILRA3), mRNA.\"""""	HM31; LIR-4; e3; CD85E; ILT6; HM43; LIR4	ILMN_1661631	LILRA3	"\Homo sapiens leukocyte immunoglobulin-like receptor, subfamily A (without TM domain), member 3 (LILRA3), mRNA.\"""""	11026	D	LILRA3	0.344324758	-0.003614413	2.473300011	0.015637516	0.015637516	-3.028762817	1.269556638
29238	4640630	CD302	NM_014880.3	9936	NP_055695.2	ILMN_1716797	4640630	S	TGGGCAGTGCTGCTCTTAAATCCTACCTTCCACTCAACTCCCATACAACT	"\Homo sapiens CD302 molecule (CD302), mRNA.\"""""	BIMLEC; CLEC13A; KIAA0022; DCL-1	ILMN_1716797	CD302	"\Homo sapiens CD302 molecule (CD302), mRNA.\"""""	9936	D	CD302	0.344218564	-0.021565138	3.201430681	0.002002489	0.002002489	-1.523665878	1.269463191
10476	1580746	LOC730246	XR_016080.2	730246		ILMN_3305949	1580746	M	GTGAACTCAGCCAAGCACAGTGGTGGCAGGGCCTAACTGCTACAAAGGAG	"\PREDICTED: Homo sapiens misc_RNA (LOC730246), miscRNA.\"""""		ILMN_3305949	LOC730246	"\PREDICTED: Homo sapiens misc_RNA (LOC730246), miscRNA.\"""""	730246	 		-0.343093588	0.019729464	-2.985482169	0.00381583	0.00381583	-2.000602308	-1.268473683
1527	160091	LOC399804	XR_037881.1	399804		ILMN_3284119	160091	M	GCTTTTATGGTTGAAGTGTGGTTCAGGGCCAGTGCATATTAGTGGACAGC	"\PREDICTED: Homo sapiens misc_RNA (LOC399804), miscRNA.\"""""		ILMN_3284119	LOC399804	"\PREDICTED: Homo sapiens misc_RNA (LOC399804), miscRNA.\"""""	399804	 		-0.34226752	0.100885183	-2.615260012	0.010762695	0.010762695	-2.759104032	-1.26774758
27849	4390612	CCDC14	NM_022757.3	64770	NP_073594.3	ILMN_1677239	4390612	S	ATACCAGGACTTCTTAGCTCAGTATCATCTCCCTTCATGTAAGCAGCACG	"\Homo sapiens coiled-coil domain containing 14 (CCDC14), mRNA.\"""""	FLJ41065; FLJ12892; DKFZp434L1050	ILMN_1677239	CCDC14	"\Homo sapiens coiled-coil domain containing 14 (CCDC14), mRNA.\"""""	64770	 	CCDC14	-0.340412749	-0.040175505	-3.150177014	0.002339617	0.002339617	-1.639045583	-1.266118773
18396	2850576	SEMA4A	NM_022367.2	64218	NP_071762.2	ILMN_1702787	2850576	S	TGCCGCTTTGGACACCAACACTCCCTTCTCCCAGGGTCATGCAGGGATCT	"\Homo sapiens sema domain, immunoglobulin domain (Ig), transmembrane domain (TM) and short cytoplasmic domain, (semaphorin) 4A (SEMA4A), mRNA.\"""""	RP11-54H19.2; RP35; SEMB; SEMAB; FLJ12287; CORD10	ILMN_1702787	SEMA4A	"\Homo sapiens sema domain, immunoglobulin domain (Ig), transmembrane domain (TM) and short cytoplasmic domain, (semaphorin) 4A (SEMA4A), mRNA.\"""""	64218	 	SEMA4A	0.339722304	-0.082897431	2.524609414	0.013683939	0.013683939	-2.932707795	1.265512979
10561	1660300	PRCP	NM_199418.2	5547	NP_955450.2	ILMN_1769091	1660300	A	TGTAATTGCAGCTGGTAGGATGTCTGGTGCCAATCCAGGAAGTGAGAGCC	"\Homo sapiens prolylcarboxypeptidase (angiotensinase C) (PRCP), transcript variant 2, mRNA.\"""""	HUMPCP; PCP; MGC2202	ILMN_1769091	PRCP	"\Homo sapiens prolylcarboxypeptidase (angiotensinase C) (PRCP), transcript variant 2, mRNA.\"""""	5547	D	PRCP	-0.339346331	0.048108746	-2.683847212	0.008941777	0.008941777	-2.624501759	-1.265183223
24898	4040187	THEMIS	NM_001010923.1	387357	NP_001010923.1	ILMN_1684040	4040187	S	GGCCACAGCGAATCTTAACCTAACAGCCTTGACAAACTGCACCATAGGTG	"\Homo sapiens chromosome 6 open reading frame 190 (C6orf190), mRNA.\"""""	C6orf207; bA325O24.3; MGC163388; bA325O24.4; FLJ40584	ILMN_1684040	C6ORF190	"\Homo sapiens chromosome 6 open reading frame 190 (C6orf190), mRNA.\"""""	387357	 	THEMIS	-0.338298683	0.016421579	-2.822843819	0.006083616	0.006083616	-2.343347759	-1.264264814
34223	5550278	ICAM3	NM_002162.2	3385	NP_002153.1	ILMN_2212763	5550278	S	TTCGTGGCGGTGTTACTGACCCTGGGCGTGGTGACTATCGTACTGGCCTT	"\Homo sapiens intercellular adhesion molecule 3 (ICAM3), mRNA.\"""""	ICAM-R; CD50; CDW50	ILMN_2212763	ICAM3	"\Homo sapiens intercellular adhesion molecule 3 (ICAM3), mRNA.\"""""	3385	 	ICAM3	0.336647285	0.006053295	2.208244883	0.030265734	0.030265734	-3.498726681	1.262818486
9480	1450537	UBXN4	NM_014607.3	23190	NP_055422.1	ILMN_1781097	1450537	S	GGCTGTAAAATGAGAATTCTGCCCCCTCACCTCTTACCCCAGTACTATTC	"\Homo sapiens UBX domain protein 4 (UBXN4), mRNA.\"""""	erasin; UBXDC1; FLJ23318; KIAA0242	ILMN_1781097	UBXN4	"\Homo sapiens UBX domain protein 4 (UBXN4), mRNA.\"""""	23190	 	UBXN4	-0.335243181	-0.04332257	-2.248541805	0.027461916	0.027461916	-3.430170923	-1.261590044
11575	1820093	HNRNPA1P4	XM_939887.2	389674	XP_944980.2	ILMN_1690586	1820093	A	AAATTTTGGAGGCAGAAGCTCTGGCCCCCATGGTGGTGGAGGCCAGTACT	"\PREDICTED: Homo sapiens heterogeneous nuclear ribonucleoprotein A1 pseudogene 4 (HNRPA1P4), mRNA.\"""""		ILMN_1690586	HNRPA1P4	"\PREDICTED: Homo sapiens heterogeneous nuclear ribonucleoprotein A1 pseudogene 4 (HNRPA1P4), mRNA.\"""""	389674	 		-0.335175551	0.028351444	-3.354143508	0.00124804	0.00124804	-1.172137712	-1.261530906
46266	7510482	RPS4X	NM_001007.3	6191	NP_000998.1	ILMN_1810577	7510482	S	TGTGTTTGCTCCTCGTCCATCCACCGGTCCCCACAAGTTGAGAGAGTGTC	"\Homo sapiens ribosomal protein S4, X-linked (RPS4X), mRNA.\"""""	DXS306; SCR10; CCG2; SCAR; FLJ40595	ILMN_1810577	RPS4X	"\Homo sapiens ribosomal protein S4, X-linked (RPS4X), mRNA.\"""""	6191	D	RPS4X	-0.33462866	0.084596102	-2.10015769	0.039058363	0.039058363	-3.677347442	-1.261052781
26530	4210670	PAM	NM_138821.1	5066	NP_620176.1	ILMN_2313901	4210670	A	GCCAGTGTCTTTCTTTGGTGCCTTTCCTGTTCAGCATTCTTAGCCTGTGG	"\Homo sapiens peptidylglycine alpha-amidating monooxygenase (PAM), transcript variant 3, mRNA.\"""""	PHM; PAL	ILMN_2313901	PAM	"\Homo sapiens peptidylglycine alpha-amidating monooxygenase (PAM), transcript variant 3, mRNA.\"""""	5066	 	PAM	-0.334370179	0.036457771	-5.375626192	8.22E-07	8.22E-07	4.316085063	-1.260826864
24206	3930390	SMAP2	NM_022733.1	64744	NP_073570.1	ILMN_1781468	3930390	S	GGATCTGGGGCTTCAGGACTTGCTGCTTCAGTCAGCTTTTATTAGCACCA	"\Homo sapiens small ArfGAP2 (SMAP2), mRNA.\"""""	SMAP1L; RP1-228H13.3	ILMN_1781468	SMAP2	"\Homo sapiens small ArfGAP2 (SMAP2), mRNA.\"""""	64744	D	SMAP2	0.334220893	0.041843708	2.502472407	0.014498122	0.014498122	-2.974347389	1.260696403
12975	2060465	UBE2E1	NM_182666.1	7324	NP_872607.1	ILMN_1806778	2060465	A	CTGTAAGGCGTGGAATAGGAGTTGCTCAGTGGATTGGTTCTATGTTGTGG	"\Homo sapiens ubiquitin-conjugating enzyme E2E 1 (UBC4/5 homolog, yeast) (UBE2E1), transcript variant 2, mRNA.\"""""	UBCH6	ILMN_1806778	UBE2E1	"\Homo sapiens ubiquitin-conjugating enzyme E2E 1 (UBC4/5 homolog, yeast) (UBE2E1), transcript variant 2, mRNA.\"""""	7324	D	UBE2E1	-0.334011249	0.017042944	-2.162885849	0.03371904	0.03371904	-3.574624763	-1.26051322
12691	2030088	PILRA	NM_178273.1	29992	NP_840057.1	ILMN_1729915	2030088	A	CATCGTCTATGCTTCCCTTGCCCTCTCCAGCTCCACCTCACCCAGAGCAC	"\Homo sapiens paired immunoglobin-like type 2 receptor alpha (PILRA), transcript variant 3, mRNA.\"""""	FDF03	ILMN_1729915	PILRA	"\Homo sapiens paired immunoglobin-like type 2 receptor alpha (PILRA), transcript variant 3, mRNA.\"""""	29992	D	PILRA	0.333675955	0.052471022	3.020746604	0.003441208	0.003441208	-1.924387836	1.2602203
18987	3060010	ANKRD36B	NM_025190.2	57730	NP_079466.2	ILMN_1780806	3060010	S	AAAGGACTGCCCTACATTTGGCCTGTGCCACTGGCCAACCGGAAATGGTA	"\Homo sapiens ankyrin repeat domain 36B (ANKRD36B), mRNA.\"""""	MGC149865; MGC167812; FLJ21281; FLJ90089; MGC149864	ILMN_1780806	ANKRD36B	"\Homo sapiens ankyrin repeat domain 36B (ANKRD36B), mRNA.\"""""	57730	D	ANKRD36B (includes others)	-0.333501847	0.081257027	-3.279722115	0.001574122	0.001574122	-1.344876898	-1.260068224
42499	6760037	SYTL2	NM_206929.1	54843	NP_996812.1	ILMN_2336609	6760037	A	GGGTCTGGTACCCTTGCAGGACCTTTGTAGGTTGTGGGAAAAAGTCGCAG	"\Homo sapiens synaptotagmin-like 2 (SYTL2), transcript variant e, mRNA.\"""""	MGC102768; CHR11SYT; SGA72M; KIAA1597; SLP2	ILMN_2336609	SYTL2	"\Homo sapiens synaptotagmin-like 2 (SYTL2), transcript variant e, mRNA.\"""""	54843	D	SYTL2	-0.332305224	0.003731148	-2.885767489	0.005089252	0.005089252	-2.212470304	-1.259023511
35871	5860136	ProbeID: 5860136	XR_015301.2	728139		ILMN_3212833	5860136	A	GTGCCTCCTGCAATTAACCAGTTCACCTAGGCCCTGGACTGCCAAACAGC	"\PREDICTED: Homo sapiens misc_RNA (LOC728139), miscRNA.\"""""		ILMN_3212833	LOC728139	"\PREDICTED: Homo sapiens misc_RNA (LOC728139), miscRNA.\"""""	728139	 		-0.332297255	0.109343721	-2.051971714	0.043643311	0.043643311	-3.754472526	-1.259016557
44646	7100632	NCRNA00188	NM_152350.2	125144	NP_689563.1	ILMN_1719224	7100632	S	CCAAAGGCACAGGCCAAGTTGTAGCTTTGTCCCTTGCCATCATGCCCAAC	"\Homo sapiens chromosome 17 open reading frame 45 (C17orf45), mRNA.\"""""	MGC40157; FLJ25777	ILMN_1719224	C17ORF45	"\Homo sapiens chromosome 17 open reading frame 45 (C17orf45), mRNA.\"""""	125144	 	NCRNA00188	-0.331625894	0.040423391	-2.137761114	0.03577602	0.03577602	-3.616082111	-1.258430807
6676	1050082	KIAA1147	NM_001080392.1	57189	NP_001073861.1	ILMN_2355033	1050082	A	GACACTGCATAGATTTTGCCCTGAATACTGGTGTGCCCAGGTATGCCGTG	"\Homo sapiens KIAA1147 (KIAA1147), mRNA.\"""""	PRO2561; LCHN	ILMN_2355033	KIAA1147	"\Homo sapiens KIAA1147 (KIAA1147), mRNA.\"""""	57189	D	KIAA1147	-0.331029476	0.013755017	-3.36898308	0.001191135	0.001191135	-1.137374642	-1.257910672
44004	7000270	PYHIN1	NM_198930.2	149628	NP_945148.1	ILMN_1669447	7000270	I	GTGTGGAAATTTTGCCTGAAGTCCTCCACCTAAAAACCTGATGCCATTGG	"\Homo sapiens pyrin and HIN domain family, member 1 (PYHIN1), transcript variant b2, mRNA.\"""""	IFIX; MGC23885; RP11-520H16.1	ILMN_1669447	PYHIN1	"\Homo sapiens pyrin and HIN domain family, member 1 (PYHIN1), transcript variant b2, mRNA.\"""""	149628	D	PYHIN1	-0.330630322	0.042078835	-2.841735558	0.005767762	0.005767762	-2.304286335	-1.257562691
42471	6660709	TTC37	NM_014639.2	9652	NP_055454.1	ILMN_1795911	6660709	S	GGGCAAGAGAGACACGGCGTCTTTTGGAAAGAGTGGTATATCAGCCTGGG	"\Homo sapiens tetratricopeptide repeat domain 37 (TTC37), mRNA.\"""""	MGC32587; TTC37	ILMN_1795911	TTC37	"\Homo sapiens tetratricopeptide repeat domain 37 (TTC37), mRNA.\"""""	9652	 	TTC37	-0.330588361	-0.015524282	-3.401099201	0.001076243	0.001076243	-1.061781379	-1.257526115
10218	1570484	ATF5	NM_012068.3	22809	NP_036200.2	ILMN_1669113	1570484	S	CAGTGTTTCGTGAAGGTGTTGGAGAGGGGCTGTGTCTGGGTGAGGGATGG	"\Homo sapiens activating transcription factor 5 (ATF5), mRNA.\"""""	ATFX; FLJ34666; HMFN0395	ILMN_1669113	ATF5	"\Homo sapiens activating transcription factor 5 (ATF5), mRNA.\"""""	22809	 	ATF5	0.329502861	-0.007605159	3.292269772	0.001514047	0.001514047	-1.315941151	1.256580294
47023	7610538	H1FX	NM_006026.2	8971	NP_006017.1	ILMN_1773964	7610538	S	TGCTTTAGGTTTTTGAAACAGCCCCGGCGACGCCTCTATTGGCTCTCGGC	"\Homo sapiens H1 histone family, member X (H1FX), mRNA.\"""""	MGC8350; H1X; MGC15959	ILMN_1773964	H1FX	"\Homo sapiens H1 histone family, member X (H1FX), mRNA.\"""""	8971	 	H1FX	-0.328986668	-0.142965628	-2.709686959	0.008331929	0.008331929	-2.573076183	-1.256130773
6576	1030427	CUTA	NM_001014838.1	51596	NP_001014838.1	ILMN_1712390	1030427	A	AACAGGGGAACTTTCCGTACCTGCAGTGGGTGCGCCAGGTCACAGAGTCA	"\Homo sapiens cutA divalent cation tolerance homolog (E. coli) (CUTA), transcript variant 4, mRNA.\"""""	MGC111154; C6orf82; ACHAP	ILMN_1712390	CUTA	"\Homo sapiens cutA divalent cation tolerance homolog (E. coli) (CUTA), transcript variant 4, mRNA.\"""""	51596	D	CUTA	-0.327722999	-0.012443167	-3.269566101	0.001624377	0.001624377	-1.368240831	-1.255030999
4440	650066	ITGB1	NM_033669.1	3688	NP_391989.1	ILMN_2383934	650066	A	TGTAGCTGGTGTGGTTGCTGGAATTGTTCTTATTGGCCTTGCATTACTGC	"\Homo sapiens integrin, beta 1 (fibronectin receptor, beta polypeptide, antigen CD29 includes MDF2, MSK12) (ITGB1), transcript variant 1C-2, mRNA.\"""""	GPIIA; VLAB; MDF2; FNRB; CD29; MSK12	ILMN_2383934	ITGB1	"\Homo sapiens integrin, beta 1 (fibronectin receptor, beta polypeptide, antigen CD29 includes MDF2, MSK12) (ITGB1), transcript variant 1C-2, mRNA.\"""""	3688	D	ITGB1	-0.326385601	0.087307928	-3.398351659	0.001085647	0.001085647	-1.068267475	-1.253868107
37062	6020523	PPP2R2B	NM_181676.1	5521	NP_858062.1	ILMN_1660732	6020523	A	GCCCAGTTTTCTCTGGTGGGTCCAGTGTTTTGTTCCTAGGTGTCTGCTGC	"\Homo sapiens protein phosphatase 2 (formerly 2A), regulatory subunit B, beta isoform (PPP2R2B), transcript variant 4, mRNA.\"""""	PR2AB-BETA; PR52B; PR2APR55-BETA; PR2AB55-BETA; MGC24888; PR55-BETA; PP2A-PR55B; SCA12	ILMN_1660732	PPP2R2B	"\Homo sapiens protein phosphatase 2 (formerly 2A), regulatory subunit B, beta isoform (PPP2R2B), transcript variant 4, mRNA.\"""""	5521	D	PPP2R2B	-0.325559415	0.013534157	-2.629453512	0.010360355	0.010360355	-2.731477147	-1.253150263
28089	4490180	BEX4	XM_936467.2	56271	XP_941560.1	ILMN_1804798	4490180	A	AAATGTAGGACCTATCGTCCAGACTCACAGAGTGGGGCTCCAGAATCTCC	"\PREDICTED: Homo sapiens brain expressed X-linked-like 1 (BEXL1), mRNA.\"""""		ILMN_1804798	BEXL1	"\PREDICTED: Homo sapiens brain expressed X-linked-like 1 (BEXL1), mRNA.\"""""	56271	D	BEX4	-0.325193927	0.019347365	-3.7124595	0.000390796	0.000390796	-0.304537197	-1.252832833
46121	7400653	PFKFB4	NM_004567.2	5210	NP_004558.1	ILMN_1653292	7400653	S	GCTGGCGTGCCCATGTTGCAGATATTTTCCCGAGTTCCCCAGAATGGATG	"\Homo sapiens 6-phosphofructo-2-kinase/fructose-2,6-biphosphatase 4 (PFKFB4), mRNA.\"""""		ILMN_1653292	PFKFB4	"\Homo sapiens 6-phosphofructo-2-kinase/fructose-2,6-biphosphatase 4 (PFKFB4), mRNA.\"""""	5210	 	PFKFB4	0.325069441	0.071553605	2.425684968	0.017670574	0.017670574	-3.116452546	1.252724735
17657	2710709	FCGR1B	NM_001017986.1	2210	NP_001017986.1	ILMN_2261600	2710709	I	GCAGCCTCCATGGGTCAGCGTGTTCCAAGAGGAAACCGTAACCTTGCACT	"\Homo sapiens Fc fragment of IgG, high affinity Ib, receptor (CD64) (FCGR1B), transcript variant 1, mRNA.\"""""	CD64; IGFRB	ILMN_2261600	FCGR1B	"\Homo sapiens Fc fragment of IgG, high affinity Ib, receptor (CD64) (FCGR1B), transcript variant 1, mRNA.\"""""	2210	D	FCGR1B	0.324571688	0.158947707	2.202676978	0.030672241	0.030672241	-3.508115947	1.252292599
36421	5900110	RPS9	NM_001013.3	6203	NP_001004.2	ILMN_2038772	5900110	S	GTCAAATTTACCCTGGCCAAGATCCGCAAGGCCGCCCGGGAACTGCTGAC	"\Homo sapiens ribosomal protein S9 (RPS9), mRNA.\"""""		ILMN_2038772	RPS9	"\Homo sapiens ribosomal protein S9 (RPS9), mRNA.\"""""	6203	D	RPS9	-0.324163431	0.075128869	-2.203048135	0.030644995	0.030644995	-3.507490688	-1.251938272
43727	6960630	CD97	NM_078481.2	976	NP_510966.1	ILMN_1673363	6960630	A	GGGCGCTTGTCCCATCCTGGACTTTTCCTCTCATGTCTTTGCTGCAGAAC	"\Homo sapiens CD97 molecule (CD97), transcript variant 1, mRNA.\"""""	TM7LN1	ILMN_1673363	CD97	"\Homo sapiens CD97 molecule (CD97), transcript variant 1, mRNA.\"""""	976	D	CD97	0.324017195	0.064604444	2.327790291	0.022607193	0.022607193	-3.29228855	1.251811378
10858	1710070	ITGAM	NM_000632.3	3684	NP_000623.2	ILMN_1685009	1710070	S	GGTTTCCTTCAGACAGATTCCAGGCGATGTGCAAGTGTATGCACGTGTGC	"\Homo sapiens integrin, alpha M (complement component 3 receptor 3 subunit) (ITGAM), transcript variant 2, mRNA.\"""""	MO1A; MAC1A; CD11B; MAC-1; CR3A; MGC117044	ILMN_1685009	ITGAM	"\Homo sapiens integrin, alpha M (complement component 3 receptor 3 subunit) (ITGAM), transcript variant 2, mRNA.\"""""	3684	 	ITGAM	0.323875213	-0.059804672	3.005785293	0.003595771	0.003595771	-1.956803787	1.251688188
36817	5960240	ProbeID: 5960240	XM_001726406.1	100134634	XP_001726458.1	ILMN_3248247	5960240	S	GCCTCTGCAGACCCAAGTCGTCCTGAAGTCGGCCTCTCCAGGCCCAGCTC	"\PREDICTED: Homo sapiens hypothetical protein LOC100134634 (LOC100134634), mRNA.\"""""		ILMN_3248247	LOC100134634	"\PREDICTED: Homo sapiens hypothetical protein LOC100134634 (LOC100134634), mRNA.\"""""	100134634	 		0.323818846	0.01796276	1.99746874	0.04938106	0.04938106	-3.839820086	1.251639285
22672	3710221	IL17RA	NM_014339.4	23765	NP_055154.3	ILMN_1728724	3710221	S	CAGGGGAATCCACACAGCCCGCTCCCAGGAGCTAATGGTAGAGCGTCCTT	"\Homo sapiens interleukin 17 receptor A (IL17RA), mRNA.\"""""	IL-17RA; hIL-17R; CD217; MGC10262; CDw217; IL17R	ILMN_1728724	IL17RA	"\Homo sapiens interleukin 17 receptor A (IL17RA), mRNA.\"""""	23765	 	IL17RA	0.323253612	-0.065585476	2.244553285	0.027728861	0.027728861	-3.437003507	1.251149001
25780	4120689	FES	NM_002005.2	2242	NP_001996.1	ILMN_1693650	4120689	S	GGTGCAGCTCCTCAGCGGCTCCAGCTCATATGCTGACAGCTCTTCACAGT	"\Homo sapiens feline sarcoma oncogene (FES), mRNA.\"""""	FPS	ILMN_1693650	FES	"\Homo sapiens feline sarcoma oncogene (FES), mRNA.\"""""	2242	 	FES	0.323139475	0.031697478	2.18498165	0.031996072	0.031996072	-3.537821167	1.251050022
4986	770167	CD79B	NM_001039933.1	974	NP_001035022.1	ILMN_2366212	770167	A	GCCTCCAGTGCCTTCCCCCGTGGAATAAACGGTGTGTCCTGAGAAACCAC	"\Homo sapiens CD79b molecule, immunoglobulin-associated beta (CD79B), transcript variant 3, mRNA.\"""""	IGB; B29	ILMN_2366212	CD79B	"\Homo sapiens CD79b molecule, immunoglobulin-associated beta (CD79B), transcript variant 3, mRNA.\"""""	974	D	CD79B	-0.322502002	-0.078517293	-2.629009439	0.010372733	0.010372733	-2.732343321	-1.250497352
14543	2340035	ProbeID: 2340035	XR_038490.1	644464		ILMN_3278906	2340035	M	CCTCTGCGCTATGTGGACATTGCAACAACAAGGGAGCTCACTCAGTGGGT	"\PREDICTED: Homo sapiens misc_RNA (LOC644464), miscRNA.\"""""		ILMN_3278906	LOC644464	"\PREDICTED: Homo sapiens misc_RNA (LOC644464), miscRNA.\"""""	644464	 		-0.322144629	-0.109646302	-2.777659984	0.006904537	0.006904537	-2.435955474	-1.250187627
24049	3890482	ZNF581	NM_016535.3	51545	NP_057619.1	ILMN_1679093	3890482	S	AAGTCTCTGGCCTCATAAAAGGTGGCTGTGGGTCGTCAGGAATCTGCGCC	"\Homo sapiens zinc finger protein 581 (ZNF581), mRNA.\"""""	FLJ22550; HSPC189	ILMN_1679093	ZNF581	"\Homo sapiens zinc finger protein 581 (ZNF581), mRNA.\"""""	51545	 	ZNF581	-0.32213503	-0.034860393	-3.426493858	0.000992883	0.000992883	-1.001664604	-1.250179308
1701	160754	S1PR1	NM_001400.3	1901	NP_001391.2	ILMN_1653504	160754	S	GGCTATGTTGAGTACGTAGGCTGTGGGAAGATGAAGATGGTTTGGAGGTG	"\Homo sapiens endothelial differentiation, sphingolipid G-protein-coupled receptor, 1 (EDG1), mRNA.\"""""	CHEDG1; S1PR1; EDG-1; D1S3362; ECGF1	ILMN_1653504	EDG1	"\Homo sapiens endothelial differentiation, sphingolipid G-protein-coupled receptor, 1 (EDG1), mRNA.\"""""	1901	D	S1PR1	-0.321000431	-0.04457755	-2.119351261	0.037351747	0.037351747	-3.646193925	-1.249196499
26923	4250008	ATM	NM_000051.3	472	NP_000042.3	ILMN_2370825	4250008	A	AGGGAGATAATAGCTTTCCCACCCTACTTTGTGCAGGTCATACCTCCCCA	"\Homo sapiens ataxia telangiectasia mutated (ATM), transcript variant 1, mRNA.\"""""	ATD; DKFZp781A0353; ATE; TELO1; ATA; TEL1; ATDC; AT1; MGC74674; ATC	ILMN_2370825	ATM	"\Homo sapiens ataxia telangiectasia mutated (ATM), transcript variant 1, mRNA.\"""""	472	D	ATM	-0.320451246	0.017766324	-2.03387914	0.045480848	0.045480848	-3.783027356	-1.248721063
29903	4780224	STMN3	NM_015894.2	50861	NP_056978.2	ILMN_3244117	4780224	S	AGCAGAACTGAGGGCTGGGATATTCCTCATGGTGGCAGCGCTCATAGCGA	"\Homo sapiens stathmin-like 3 (STMN3), mRNA.\"""""	SCLIP	ILMN_3244117	STMN3	"\Homo sapiens stathmin-like 3 (STMN3), mRNA.\"""""	50861	 	STMN3	-0.319062686	0.056177211	-2.202415503	0.030691448	0.030691448	-3.508556379	-1.247519776
12262	1980689	CSF2RA	NM_172245.1	1438	NP_758448.1	ILMN_1661196	1980689	A	ATTCACCCCAGAGGAAGGGAAAGGCTACCGCGAAGAGGTCTTGACCGTGA	"\Homo sapiens colony stimulating factor 2 receptor, alpha, low-affinity (granulocyte-macrophage) (CSF2RA), transcript variant 2, mRNA.\"""""	CSF2R; CSF2RAY; CSF2RX; GM-CSF-R-alpha; CSF2RAX; CD116; MGC3848; CDw116; GMR; MGC4838; CSF2RY; GMCSFR	ILMN_1661196	CSF2RA	"\Homo sapiens colony stimulating factor 2 receptor, alpha, low-affinity (granulocyte-macrophage) (CSF2RA), transcript variant 2, mRNA.\"""""	1438	D	CSF2RA	0.317569017	0.035762545	4.099847445	0.000103271	0.000103271	0.694024921	1.246228847
11203	1770044	SEC14L1	NM_003003.2	6397	NP_002994.2	ILMN_2391912	1770044	A	TTCCCCGGGTGGACGACGTGCTTGCGTCCCTGCAGGTCTCTTCGCACAAG	"\Homo sapiens SEC14-like 1 (S. cerevisiae) (SEC14L1), transcript variant 1, mRNA.\"""""	SEC14L; DKFZp686C06176; PRELID4A	ILMN_2391912	SEC14L1	"\Homo sapiens SEC14-like 1 (S. cerevisiae) (SEC14L1), transcript variant 1, mRNA.\"""""	6397	D	SEC14L1	0.317485728	0.000928971	2.252641526	0.027189888	0.027189888	-3.423137107	1.246156903
11004	1710687	COPE	NM_199442.1	11316	NP_955474.1	ILMN_1738103	1710687	A	TGGGCAAGCCCCCTGAGGTGACAAACCGATACCTGTCCCAGCTGAAGGAT	"\Homo sapiens coatomer protein complex, subunit epsilon (COPE), transcript variant 2, mRNA.\"""""	FLJ13241; epsilon-COP	ILMN_1738103	COPE	"\Homo sapiens coatomer protein complex, subunit epsilon (COPE), transcript variant 2, mRNA.\"""""	11316	D	COPE	0.315844665	0.039482081	3.528993922	0.000714467	0.000714467	-0.755983368	1.244740207
19553	3130736	ProbeID: 3130736	XR_017614.1	645688		ILMN_1772888	3130736	S	AAAGTCATATACCTGAGGTGCACCGGAGATGCCACTTCTGCCCTGGCCCC	"\PREDICTED: Homo sapiens similar to 60S ribosomal protein L12 (LOC645688), mRNA.\"""""		ILMN_1772888	LOC645688	"\PREDICTED: Homo sapiens similar to 60S ribosomal protein L12 (LOC645688), mRNA.\"""""	645688	 		-0.31578355	0.041937023	-2.089375278	0.040046413	0.040046413	-3.694740709	-1.244687479
19353	3120707	CUTA	NM_001014840.1	51596	NP_001014840.1	ILMN_2311989	3120707	A	CTGCAGCCTTTGTTACTTGCCCCAACGAGAAGGTCGCCAAGGAGATCGCC	"\Homo sapiens cutA divalent cation tolerance homolog (E. coli) (CUTA), transcript variant 5, mRNA.\"""""	MGC111154; ACHAP; C6orf82	ILMN_2311989	CUTA	"\Homo sapiens cutA divalent cation tolerance homolog (E. coli) (CUTA), transcript variant 5, mRNA.\"""""	51596	D	CUTA	-0.315580508	-0.022821735	-3.221373523	0.001884051	0.001884051	-1.478413301	-1.244512316
14108	2230538	LRRN3	NM_001099660.1	54674	NP_001093130.1	ILMN_1773650	2230538	S	GCTGCCTCTCTCCAGAAATGAACTGTGATGGTGGACACAGCTATGTGAGG	"\Homo sapiens leucine rich repeat neuronal 3 (LRRN3), transcript variant 1, mRNA.\"""""	NLRR-3; NLRR3; FLJ11129; FIGLER5	ILMN_1773650	LRRN3	"\Homo sapiens leucine rich repeat neuronal 3 (LRRN3), transcript variant 1, mRNA.\"""""	54674	D	LRRN3	-0.315156783	-0.005344502	-3.187792522	0.002087459	0.002087459	-1.554497315	-1.244146852
1357	150148	MAP1S	NM_018174.4	55201	NP_060644.4	ILMN_1796336	150148	S	CAGGTGACCCTGATCCCCACTTTCGACTCGGTGGCCATGCATACGTGGTA	"\Homo sapiens microtubule-associated protein 1S (MAP1S), mRNA.\"""""	VCY2IP-1; C19orf5; VCY2IP1; BPY2IP1; FLJ10669; MAP8; MGC133087	ILMN_1796336	MAP1S	"\Homo sapiens microtubule-associated protein 1S (MAP1S), mRNA.\"""""	55201	 	MAP1S	0.31454647	-0.079593924	2.84181867	0.005766406	0.005766406	-2.304114046	1.243620644
13434	2120053	CYP1B1	NM_000104.2	1545	NP_000095.1	ILMN_1693338	2120053	S	GCTTTCATGTCCCAGAACTTAGCCTTTACCTGTGAAGTGTTACTACAGCC	"\Homo sapiens cytochrome P450, family 1, subfamily B, polypeptide 1 (CYP1B1), mRNA.\"""""	GLC3A; CP1B	ILMN_1693338	CYP1B1	"\Homo sapiens cytochrome P450, family 1, subfamily B, polypeptide 1 (CYP1B1), mRNA.\"""""	1545	 	CYP1B1	-0.314287091	0.045698497	-2.633081327	0.010259732	0.010259732	-2.724396639	-1.243397076
24398	3940390	TBXAS1	NM_001061.2	6916	NP_001052.1	ILMN_2282641	3940390	I	TCAAGTTGACACTGCTCCACGTGCTGCACAAGTTCCGGTTCCAAGCCTGC	"\Homo sapiens thromboxane A synthase 1 (platelet, cytochrome P450, family 5, subfamily A) (TBXAS1), transcript variant TXS-I, mRNA.\"""""	TS; CYP5A1; TXS; TXAS; CYP5; THAS	ILMN_2282641	TBXAS1	"\Homo sapiens thromboxane A synthase 1 (platelet, cytochrome P450, family 5, subfamily A) (TBXAS1), transcript variant TXS-I, mRNA.\"""""	6916	 	TBXAS1	0.313098011	-0.01123048	2.823567946	0.006071222	0.006071222	-2.341854216	1.242372681
8921	1410537	RPSA	NM_002295.4	3921	NP_002286.2	ILMN_2411723	1410537	A	GAAGTTCTGCGCATGCGTGGCACCATTTCCCGTGAACACCCATGGGAGGT	"\Homo sapiens ribosomal protein SA (RPSA), transcript variant 1, mRNA.\"""""	LRP; LAMBR; LAMR1; 67LR; p40; 37LRP	ILMN_2411723	RPSA	"\Homo sapiens ribosomal protein SA (RPSA), transcript variant 1, mRNA.\"""""	3921	D	RPSA	-0.311204706	-0.001468206	-2.134879366	0.03601879	0.03601879	-3.620810457	-1.240743336
13093	2070170	UBE2L6	NM_004223.3	9246	NP_004214.1	ILMN_1769520	2070170	A	CCTCCAGCATTCAGTCCAGGGGGAGCCACGGAAACCATGTTCTTGCTTAA	"\Homo sapiens ubiquitin-conjugating enzyme E2L 6 (UBE2L6), transcript variant 1, mRNA.\"""""	UBCH8; RIG-B; MGC40331	ILMN_1769520	UBE2L6	"\Homo sapiens ubiquitin-conjugating enzyme E2L 6 (UBE2L6), transcript variant 1, mRNA.\"""""	9246	D	UBE2L6	0.311172035	0.220400748	2.115925708	0.037651502	0.037651502	-3.651772017	1.240715238
34411	5560279	ProbeID: 5560279	XM_001128421.1	728069	XP_001128421.1	ILMN_1668743	5560279	S	AGCAGACTGAGGAGGGAGGAGACGAGGTTCTCTTGGCATCACTTTCTCCC	"\PREDICTED: Homo sapiens hypothetical LOC728069 (LOC728069), mRNA.\"""""		ILMN_1668743	LOC728069	"\PREDICTED: Homo sapiens hypothetical LOC728069 (LOC728069), mRNA.\"""""	728069	 		0.310478141	0.016301132	3.557252085	0.000651835	0.000651835	-0.687412339	1.240118635
16194	2570100	ABCA7	NM_019112.3	10347	NP_061985.2	ILMN_1743205	2570100	A	ACGGCGTGGAGGACTTTTCCGTGAGCCAGACGATGCTGGAGGAGGTATTC	"\Homo sapiens ATP-binding cassette, sub-family A (ABC1), member 7 (ABCA7), mRNA.\"""""	ABCA-SSN; ABCX; FLJ40025	ILMN_1743205	ABCA7	"\Homo sapiens ATP-binding cassette, sub-family A (ABC1), member 7 (ABCA7), mRNA.\"""""	10347	D	ABCA7	-0.310143904	-0.071892433	-2.570498794	0.012126015	0.012126015	-2.845443057	-1.239831363
2391	360731	ProbeID: 360731	NM_001110781.1	728661	NP_001104251.1	ILMN_3228585	360731	A	TCCCTGCGGGCCCCTATGTTTGAGTTTGATGGCTGCTGGATCCTCACTCA	"\Homo sapiens similar to solute carrier family 35, member E2 (LOC728661), mRNA.\"""""	DKFZp564C093; MGC117254; DKFZp686M0869; FLJ43631; MGC104754; KIAA0447	ILMN_3228585	LOC728661	"\Homo sapiens similar to solute carrier family 35, member E2 (LOC728661), mRNA.\"""""	728661	D	SLC35E2B	-0.310032302	0.02419945	-2.318744848	0.023119935	0.023119935	-3.308229921	-1.239735457
39505	6350064	ProbeID: 6350064	XM_939484.3	728658	XP_944577.1	ILMN_3220792	6350064	A	AGGTACTGCTGGGCCGGAAGGTGGTGGTTGTACGCTGTGAAGGCATCAAC	"\PREDICTED: Homo sapiens similar to 23 kD highly basic protein, transcript variant 1 (LOC728658), mRNA.\"""""		ILMN_3220792	LOC728658	"\PREDICTED: Homo sapiens similar to 23 kD highly basic protein, transcript variant 1 (LOC728658), mRNA.\"""""	728658	D	LOC100290339/LOC728658	-0.310028209	0.087881297	-2.043905483	0.044454491	0.044454491	-3.767230477	-1.239731941
12962	2060411	ProbeID: 2060411	XM_942152.1	652616	XP_947245.1	ILMN_1652680	2060411	S	TTGAGAAGCGCTTCGTACCCAGCCAGCACTATGAAGCCTTCCCTGACTAG	"\PREDICTED: Homo sapiens similar to neutrophil cytosolic factor 1 (LOC652616), mRNA.\"""""		ILMN_1652680	LOC652616	"\PREDICTED: Homo sapiens similar to neutrophil cytosolic factor 1 (LOC652616), mRNA.\"""""	652616	 		0.309852397	0.061715415	3.539200295	0.000691215	0.000691215	-0.731257962	1.239580871
4911	730632	LSP1	NM_001013255.1	4046	NP_001013273.1	ILMN_2355225	730632	A	TCCTGCAAGGATATTGTGGCTGGAGACATGAGCAAGAAAAGCCTCTGGGA	"\Homo sapiens lymphocyte-specific protein 1 (LSP1), transcript variant 4, mRNA.\"""""	WP34; pp52	ILMN_2355225	LSP1	"\Homo sapiens lymphocyte-specific protein 1 (LSP1), transcript variant 4, mRNA.\"""""	4046	D	LSP1	0.309541756	-0.040337451	2.931500115	0.004463065	0.004463065	-2.115973339	1.239313994
13836	2190131	RFX7	NM_022841.5	64864	NP_073752.5	ILMN_3245625	2190131	S	GTGCAAAAAGTCAGATTTCCCCAGTGTTTTGTTGTCTGTTGTACCTGCTG	"\Homo sapiens regulatory factor X, 7 (RFX7), mRNA.\"""""	MGC131836; FLJ21104; FLJ12994	ILMN_3245625	RFX7	"\Homo sapiens regulatory factor X, 7 (RFX7), mRNA.\"""""	64864	D	RFX7	-0.309473494	0.005018538	-2.725411943	0.007979625	0.007979625	-2.541591003	-1.239255356
20513	3290731	PRKCH	NM_006255.3	5583	NP_006246.2	ILMN_1780898	3290731	S	AGAAGGGTCACTGCCACAACAGCACAGTCAGCGGGTGAATTACAGGTGCC	"\Homo sapiens protein kinase C, eta (PRKCH), mRNA.\"""""	PRKCL; MGC26269; nPKC-eta; PKCL; MGC5363; PKC-L	ILMN_1780898	PRKCH	"\Homo sapiens protein kinase C, eta (PRKCH), mRNA.\"""""	5583	 	PRKCH	-0.309339901	0.00446803	-2.159498838	0.033990181	0.033990181	-3.580237867	-1.239140607
36515	5900497	PLXDC2	NM_032812.7	84898	NP_116201.7	ILMN_1753312	5900497	S	AGCTGCTGTAGCCTGAAGAAGACAAGATTTCTGGACAAGCTCAGCCCAGG	"\Homo sapiens plexin domain containing 2 (PLXDC2), mRNA.\"""""	FLJ14623; TEM7R	ILMN_1753312	PLXDC2	"\Homo sapiens plexin domain containing 2 (PLXDC2), mRNA.\"""""	84898	 	PLXDC2	0.30881536	0.072573942	2.737697139	0.007713912	0.007713912	-2.516893683	1.238690157
31686	5050553	MKNK2	NM_199054.2	2872	NP_951009.1	ILMN_1654060	5050553	I	TCTGCCTGGCCCTGCTGCCCCTCCTGAATCTCGTATGATGGTCACAGTCC	"\Homo sapiens MAP kinase interacting serine/threonine kinase 2 (MKNK2), transcript variant 2, mRNA.\"""""	GPRK7; MNK2	ILMN_1654060	MKNK2	"\Homo sapiens MAP kinase interacting serine/threonine kinase 2 (MKNK2), transcript variant 2, mRNA.\"""""	2872	D	MKNK2	0.308564598	-0.064005756	2.38213833	0.019733451	0.019733451	-3.195414606	1.238474872
33759	5390685	ProbeID: 5390685	XM_928197.1	643433	XP_933290.1	ILMN_1661306	5390685	A	CCCCTGGGCTATCATCTGCATGGGGCTGGGGTCCTCCTGTGCTATTTGTA	"\PREDICTED: Homo sapiens similar to 60S ribosomal protein L29 (Cell surface heparin binding protein HIP), transcript variant 1 (LOC643433), mRNA.\"""""		ILMN_1661306	LOC643433	"\PREDICTED: Homo sapiens similar to 60S ribosomal protein L29 (Cell surface heparin binding protein HIP), transcript variant 1 (LOC643433), mRNA.\"""""	643433	 		-0.307515938	-0.012342334	-2.251866871	0.027241106	0.027241106	-3.424467002	-1.237574982
21527	3420368	ProbeID: 3420368	XR_038490.1	644464		ILMN_3202432	3420368	A	CGTGGCACCATTTCCCGTGGACACCCATGGGAGGTCATGCCTGATCTCTA	"\PREDICTED: Homo sapiens misc_RNA (LOC644464), miscRNA.\"""""		ILMN_3202432	LOC644464	"\PREDICTED: Homo sapiens misc_RNA (LOC644464), miscRNA.\"""""	644464	 		-0.306051665	-0.025164158	-2.704080806	0.008460923	0.008460923	-2.58426639	-1.236319534
46680	7560632	ITK	NM_005546.3	3702	NP_005537.3	ILMN_1699160	7560632	S	TCTTCACCTCCTGGTGCCCTATCCCGCAAAATGGGCTTCCTGCCTGGTTT	"\Homo sapiens IL2-inducible T-cell kinase (ITK), mRNA.\"""""	PSCTK2; LYK; EMT; MGC126258; MGC126257	ILMN_1699160	ITK	"\Homo sapiens IL2-inducible T-cell kinase (ITK), mRNA.\"""""	3702	 	ITK	-0.305530415	-0.035770661	-2.038866368	0.044967806	0.044967806	-3.775178289	-1.23587293
2246	290750	SAMD3	NM_001017373.1	154075	NP_001017373.1	ILMN_1659158	290750	I	GGTGGACGACTGTGTTACAGCCTTGGCTGCGCTAGTAGCTGGCTTTCATG	"\Homo sapiens sterile alpha motif domain containing 3 (SAMD3), transcript variant 1, mRNA.\"""""	MGC35163; FLJ34563	ILMN_1659158	SAMD3	"\Homo sapiens sterile alpha motif domain containing 3 (SAMD3), transcript variant 1, mRNA.\"""""	154075	D	SAMD3	-0.30421525	0.109023768	-2.541163911	0.013102249	0.013102249	-2.901374088	-1.234746817
41522	6560722	RASGRP2	NM_005825.2	10235	NP_005816.2	ILMN_2375319	6560722	A	GGACTCATTCCTGCCTTGGAGAAAATACTTCAACCAGAGCAGGGAGCCTG	"\Homo sapiens RAS guanyl releasing protein 2 (calcium and DAG-regulated) (RASGRP2), transcript variant 1, mRNA.\"""""	CDC25L; CALDAG-GEFI	ILMN_2375319	RASGRP2	"\Homo sapiens RAS guanyl releasing protein 2 (calcium and DAG-regulated) (RASGRP2), transcript variant 1, mRNA.\"""""	10235	D	RASGRP2	0.303877526	0.028273904	2.675262147	0.009153223	0.009153223	-2.641501359	1.234457806
24583	3990458	S100A4	NM_019554.2	6275	NP_062427.1	ILMN_1688780	3990458	I	TTCTTCCCCTCTCTACAACCCTCTCTCCTCAGCGCTTCTTCTTTCTTGGT	"\Homo sapiens S100 calcium binding protein A4 (S100A4), transcript variant 2, mRNA.\"""""	FSP1; MTS1; 18A2; PEL98; P9KA; CAPL; 42A	ILMN_1688780	S100A4	"\Homo sapiens S100 calcium binding protein A4 (S100A4), transcript variant 2, mRNA.\"""""	6275	D	S100A4	0.303683012	0.114659089	2.579364811	0.011844179	0.011844179	-2.828436796	1.234291379
37965	6130458	LOC400986	XM_001126815.1	400986	XP_001126815.1	ILMN_1811117	6130458	A	GACAGTGACTTCTGAGAAACCAGCAGGCTTGAAGGCTACAAGTGACGAGG	"\PREDICTED: Homo sapiens protein immuno-reactive with anti-PTH polyclonal antibodies (LOC400986), mRNA.\"""""		ILMN_1811117	LOC400986	"\PREDICTED: Homo sapiens protein immuno-reactive with anti-PTH polyclonal antibodies (LOC400986), mRNA.\"""""	400986	D	ANKRD36B (includes others)	-0.30231575	0.022753633	-3.790191115	0.000301022	0.000301022	-0.108936495	-1.233122179
7097	1090292	BMI1	NM_005180.5	648	NP_005171.4	ILMN_1700915	1090292	S	TGGTCGAACTTGGTGTGTGTTCATCACCCATCAGTTATTTGTGAGGGTGT	"\Homo sapiens BMI1 polycomb ring finger oncogene (BMI1), mRNA.\"""""	MGC12685; PCGF4; BMI1; RNF51	ILMN_1700915	BMI1	"\Homo sapiens BMI1 polycomb ring finger oncogene (BMI1), mRNA.\"""""	648	 	BMI1	-0.302293436	-0.015235913	-2.306779686	0.023813993	0.023813993	-3.329236708	-1.233103106
33000	5290593	GAMT	NM_000156.4	2593	NP_000147.1	ILMN_1756469	5290593	I	CACCAGCAGCTTTCCCAGCTTCTCTGTGAGGGTCACTGCTGCCCACTGCA	"\Homo sapiens guanidinoacetate N-methyltransferase (GAMT), transcript variant 1, mRNA.\"""""	TP53I2; PIG2	ILMN_1756469	GAMT	"\Homo sapiens guanidinoacetate N-methyltransferase (GAMT), transcript variant 1, mRNA.\"""""	2593	D	GAMT	-0.30214076	-0.010040936	-3.308852049	0.001437957	0.001437957	-1.277583388	-1.232972617
9620	1470349	RPLP0	NM_053275.3	6175	NP_444505.1	ILMN_1745075	1470349	I	GACCGCGGGATGGGTGTCGGCGTGACCAGGCCTGAGCTCCCTGTCTCTCC	"\Homo sapiens ribosomal protein, large, P0 (RPLP0), transcript variant 2, mRNA.\"""""	L10E; PRLP0; MGC111226; P0; MGC88175; RPP0	ILMN_1745075	RPLP0	"\Homo sapiens ribosomal protein, large, P0 (RPLP0), transcript variant 2, mRNA.\"""""	6175	D	RPLP0	-0.302026823	0.041398454	-2.217692317	0.029586783	0.029586783	-3.482748963	-1.232875248
3165	510114	CCNB1IP1	NM_182851.1	57820	NP_878271.1	ILMN_2347349	510114	A	TTGAGCCACGCATAGTGTCACGCACCTGTGATCCCAGCTACTTAGGAGGT	"\Homo sapiens cyclin B1 interacting protein 1 (CCNB1IP1), transcript variant 3, mRNA.\"""""	C14orf18; HEI10	ILMN_2347349	CCNB1IP1	"\Homo sapiens cyclin B1 interacting protein 1 (CCNB1IP1), transcript variant 3, mRNA.\"""""	57820	D	CCNB1IP1	-0.301928964	-0.092221727	-2.400228378	0.018851765	0.018851765	-3.162756458	-1.232791623
29996	4780612	UNC93B1	NM_030930.2	81622	NP_112192.2	ILMN_2193591	4780612	S	ACGGTCAGGGTCTTCTTGCGACCCGGCCCGCTCCAGATCCCCACAGCTCT	"\Homo sapiens unc-93 homolog B1 (C. elegans) (UNC93B1), mRNA.\"""""	UNC93B; UNC93; MGC126617	ILMN_2193591	UNC93B1	"\Homo sapiens unc-93 homolog B1 (C. elegans) (UNC93B1), mRNA.\"""""	81622	D	UNC93B1	0.301442921	-0.032397887	2.675922957	0.009136787	0.009136787	-2.640194397	1.232376366
30098	4810286	CLDND1	NM_001040181.1	56650	NP_001035271.1	ILMN_1710326	4810286	S	AAGAACGTTTCACCATAATGACCCTCCAGAGCTGGGAAACCTACCACAAG	"\Homo sapiens claudin domain containing 1 (CLDND1), transcript variant 1, mRNA.\"""""	GENX-3745; MGC111162; C3orf4; MGC3316; MGC9861	ILMN_1710326	CLDND1	"\Homo sapiens claudin domain containing 1 (CLDND1), transcript variant 1, mRNA.\"""""	56650	D	CLDND1	-0.300986856	-0.007237446	-2.041128979	0.044736695	0.044736695	-3.771611768	-1.231986849
1540	160132	DDX39B	NM_080598.4	7919	NP_542165.1	ILMN_1686626	160132	A	GAACAGACACGGTAGAAGACTCGCCCATTTTGGAATGTGACCGTCTGTCC	"\Homo sapiens HLA-B associated transcript 1 (BAT1), transcript variant 2, mRNA.\"""""	UAP56; DDX39B; D6S81E	ILMN_1686626	BAT1	"\Homo sapiens HLA-B associated transcript 1 (BAT1), transcript variant 2, mRNA.\"""""	7919	D	DDX39B	0.300842833	-0.041166304	2.155892846	0.03428094	0.03428094	-3.586205553	1.231863867
23132	3800576	ASGR2	NM_080914.1	433	NP_550436.1	ILMN_2342638	3800576	A	CGGACAGTGATGGCTCTTGGAAATGGGTGGATGGCACAGACTATAGGCAC	"\Homo sapiens asialoglycoprotein receptor 2 (ASGR2), transcript variant 3, mRNA.\"""""	L-H2; CLEC4H2; Hs.1259; ASGP-R	ILMN_2342638	ASGR2	"\Homo sapiens asialoglycoprotein receptor 2 (ASGR2), transcript variant 3, mRNA.\"""""	433	D	ASGR2	0.300062379	-0.01488737	2.723451728	0.008022787	0.008022787	-2.545523628	1.231197647
38670	6250382	ANAPC13	NM_015391.2	25847	NP_056206.1	ILMN_1793894	6250382	S	AGCCTTTTCTCAAAGCCCTTTCAGTTACAACCACCCCACTATGGAATCAG	"\Homo sapiens anaphase promoting complex subunit 13 (ANAPC13), mRNA.\"""""	SWM1; APC13; DKFZP566D193m; DKFZP566D193	ILMN_1793894	ANAPC13	"\Homo sapiens anaphase promoting complex subunit 13 (ANAPC13), mRNA.\"""""	25847	 	ANAPC13	-0.299711343	0.036750773	-1.995664361	0.04958157	0.04958157	-3.842611095	-1.230898109
721	60647	GPX1	NM_201397.1	2876	NP_958799.1	ILMN_1749662	60647	A	CTACGCAGGTACAGCCGCCGCTTCCAGACCATTGACATCGAGCCTGACAT	"\Homo sapiens glutathione peroxidase 1 (GPX1), transcript variant 2, mRNA.\"""""	MGC14399; GSHPX1; MGC88245	ILMN_1749662	GPX1	"\Homo sapiens glutathione peroxidase 1 (GPX1), transcript variant 2, mRNA.\"""""	2876	D	GPX1	0.299256475	0.004983341	1.995551065	0.049594183	0.049594183	-3.842786267	1.230510079
33868	5420367	SOD1	NM_000454.4	6647	NP_000445.1	ILMN_1662438	5420367	S	GGCCGCACACTGGTGGTCCATGAAAAAGCAGATGACTTGGGCAAAGGTGG	"\Homo sapiens superoxide dismutase 1, soluble (SOD1), mRNA.\"""""	ALS1; IPOA; SOD; homodimer; ALS	ILMN_1662438	SOD1	"\Homo sapiens superoxide dismutase 1, soluble (SOD1), mRNA.\"""""	6647	 	SOD1	-0.298917724	0.044236769	-2.13511366	0.035998999	0.035998999	-3.620426235	-1.230221184
13648	2140136	EMR2	NM_152916.1	30817	NP_690880.1	ILMN_2353633	2140136	A	GAGTGTAGAGCCCATATCCCCATAGAGTCTACCTAGAGCAGGGGTCGCCA	"\Homo sapiens egf-like module containing, mucin-like, hormone receptor-like 2 (EMR2), transcript variant 2, mRNA.\"""""	CD312; DKFZp781B135	ILMN_2353633	EMR2	"\Homo sapiens egf-like module containing, mucin-like, hormone receptor-like 2 (EMR2), transcript variant 2, mRNA.\"""""	30817	 	EMR2	0.298773486	0.036391972	2.410851492	0.018350542	0.018350542	-3.14348289	1.230098195
33687	5390372	C2orf64	NM_001008215.1	493753	NP_001008216.1	ILMN_1683065	5390372	S	ACCTCCGTGGTTCACTGGAGTTAAAGCAATCGGGGCGTTGTACAGCTCAC	"\Homo sapiens chromosome 2 open reading frame 64 (C2orf64), mRNA.\"""""	6330578E17Rik; MGC52110	ILMN_1683065	C2ORF64	"\Homo sapiens chromosome 2 open reading frame 64 (C2orf64), mRNA.\"""""	493753	 	C2orf64	-0.298592039	0.051147614	-2.540341137	0.013130624	0.013130624	-2.902935328	-1.229943496
18279	2850100	RNASET2	NM_003730.3	8635	NP_003721.2	ILMN_1671565	2850100	S	GATGGCCCAGTCTTCTATCCCCCACCTAAAAAGACCAAGCATTGATGCCC	"\Homo sapiens ribonuclease T2 (RNASET2), mRNA.\"""""	RP11-514O12.3; RNASE6PL; bA514O12.3	ILMN_1671565	RNASET2	"\Homo sapiens ribonuclease T2 (RNASET2), mRNA.\"""""	8635	 	RNASET2	0.298376506	0.060533882	2.171845071	0.033010903	0.033010903	-3.559740678	1.229759761
22997	3800050	ADCY3	NM_004036.3	109	NP_004027.2	ILMN_1676893	3800050	S	CTTGCCTTTTGAGCTCTTGCTACAGTCGCCTTTGCTACTGCTTTAAGAGA	"\Homo sapiens adenylate cyclase 3 (ADCY3), mRNA.\"""""	KIAA0511; AC3	ILMN_1676893	ADCY3	"\Homo sapiens adenylate cyclase 3 (ADCY3), mRNA.\"""""	109	 	ADCY3	-0.297550161	-0.035889476	-3.442144534	0.000944586	0.000944586	-0.964464644	-1.229055582
2759	430747	PECAM1	NM_000442.3	5175	NP_000433.3	ILMN_1689518	430747	S	CCCTGCTCCCACAGAACACAGCAATTCCTCAGGCTAAGCTGCCGGTTCTT	"\Homo sapiens platelet/endothelial cell adhesion molecule (PECAM1), mRNA.\"""""	CD31; PECAM-1	ILMN_1689518	PECAM1	"\Homo sapiens platelet/endothelial cell adhesion molecule (PECAM1), mRNA.\"""""	5175	 	PECAM1	0.297102252	0.089066925	2.272305282	0.025917854	0.025917854	-3.389249325	1.22867406
19600	3140138	C12orf47	XR_017973.1	51275		ILMN_1798957	3140138	S	GGCCTGAAGATGGGAGATTCCTAAGTGGAGGAGAACTGTGCCTTACTGAC	"\PREDICTED: Homo sapiens chromosome 12 open reading frame 47 (C12orf47), misc RNA.\"""""		ILMN_1798957	C12ORF47	"\PREDICTED: Homo sapiens chromosome 12 open reading frame 47 (C12orf47), misc RNA.\"""""	51275	 	C12orf47	-0.295718556	0.013840266	-2.380790438	0.019800593	0.019800593	-3.197839743	-1.227496198
40501	6450397	CCNB1IP1	NM_182849.1	57820	NP_878269.1	ILMN_1752394	6450397	A	TCAGACCATTTTTTGCGGGTTCTCCCACAGCACCTGAACCCAGCAACAGC	"\Homo sapiens cyclin B1 interacting protein 1 (CCNB1IP1), transcript variant 2, mRNA.\"""""	C14orf18; HEI10	ILMN_1752394	CCNB1IP1	"\Homo sapiens cyclin B1 interacting protein 1 (CCNB1IP1), transcript variant 2, mRNA.\"""""	57820	D	CCNB1IP1	-0.295324635	-0.002164035	-4.792165762	8.08E-06	8.08E-06	2.607037992	-1.227161082
12290	1990037	CHI3L1	NM_001276.2	1116	NP_001267.2	ILMN_3307868	1990037	S	GGGATGGGGCTGTGGGGATAGTGAGGCATCGCAATGTAAGACTCGGGATT	"\Homo sapiens chitinase 3-like 1 (cartilage glycoprotein-39) (CHI3L1), mRNA.\"""""	DKFZp686N19119; FLJ38139; YYL-40; HCGP-3P; HC-gp39; YKL40; GP39	ILMN_3307868	CHI3L1	"\Homo sapiens chitinase 3-like 1 (cartilage glycoprotein-39) (CHI3L1), mRNA.\"""""	1116	D	CHI3L1	0.295198805	-0.029829798	2.379737361	0.019853191	0.019853191	-3.199733651	1.227054055
13883	2190364	WDR13	NM_017883.3	64743	NP_060353.2	ILMN_1805512	2190364	S	CACCTGTGCTTGATGTCAGCTTCAACTGCGACGAGAGCCTACTGGCCTCC	"\Homo sapiens WD repeat domain 13 (WDR13), mRNA.\"""""	DKFZp779C2057; FLJ20563; MG21	ILMN_1805512	WDR13	"\Homo sapiens WD repeat domain 13 (WDR13), mRNA.\"""""	64743	 	WDR13	0.294971845	0.000304429	2.262914838	0.026518619	0.026518619	-3.405463615	1.226861034
36484	5900373	ProbeID: 5900373	XR_016945.2	389141		ILMN_3276990	5900373	M	CTTTGTGGACATTGCCATCCCATGCAACAACAAGGGAGCTCACTGAGTGG	"\PREDICTED: Homo sapiens misc_RNA (LOC389141), miscRNA.\"""""		ILMN_3276990	LOC389141	"\PREDICTED: Homo sapiens misc_RNA (LOC389141), miscRNA.\"""""	389141	 		-0.294802626	-0.106610317	-2.301151026	0.024146821	0.024146821	-3.339087082	-1.22671714
27745	4390195	HMGN1	NM_004965.6	3150	NP_004956.5	ILMN_1652123	4390195	S	GACTTACCTGCGGAAAACGGGGAAACGAAGACTGAGGAGAGTCCAGCCTC	"\Homo sapiens high-mobility group nucleosome binding domain 1 (HMGN1), mRNA.\"""""	FLJ31471; MGC104230; MGC117425; FLJ27265; HMG14	ILMN_1652123	HMGN1	"\Homo sapiens high-mobility group nucleosome binding domain 1 (HMGN1), mRNA.\"""""	3150	D	HMGN1	-0.294314166	0.027565818	-2.32899252	0.022539809	0.022539809	-3.290165861	-1.226301875
44081	7000546	LILRA6	NM_024318.2	79168	NP_077294.2	ILMN_3251658	7000546	S	CTACTCTCTGCCATCACAAGGCCCACTTTTGTAGCTTCCGCGTGAGTGAG	"\Homo sapiens leukocyte immunoglobulin-like receptor, subfamily A (with TM domain), member 6 (LILRA6), mRNA.\"""""	LILRB6; CD85b; ILT8; LILRB3; ILT5	ILMN_3251658	LILRA6	"\Homo sapiens leukocyte immunoglobulin-like receptor, subfamily A (with TM domain), member 6 (LILRA6), mRNA.\"""""	79168	D	LILRA6	0.29409695	-0.022337808	2.405583536	0.01859759	0.01859759	-3.153049389	1.226117253
24697	4010131	CEBPZ	NM_005760.2	10153	NP_005751.2	ILMN_1744147	4010131	S	CAGCTTAGATGGGAGGCTGAACGTGATGACTGGCTACACAACAGAGATGC	"\Homo sapiens CCAAT/enhancer binding protein (C/EBP), zeta (CEBPZ), mRNA.\"""""	NOC1; CBF2; HSP-CBF	ILMN_1744147	CEBPZ	"\Homo sapiens CCAAT/enhancer binding protein (C/EBP), zeta (CEBPZ), mRNA.\"""""	10153	 	CEBPZ	-0.294056978	-0.021340721	-2.088655333	0.040113149	0.040113149	-3.695899293	-1.226083282
18963	2970672	ANKIB1	NM_019004.1	54467	NP_061877.1	ILMN_3241218	2970672	S	CCTTGCACCTTGTGCAGTATCCTTTATTTCTGTGCTGTTCTCTCCTGAGC	"\Homo sapiens ankyrin repeat and IBR domain containing 1 (ANKIB1), mRNA.\"""""	DKFZP434A0225; KIAA1386; FLJ33123	ILMN_3241218	ANKIB1	"\Homo sapiens ankyrin repeat and IBR domain containing 1 (ANKIB1), mRNA.\"""""	54467	 	ANKIB1	-0.293105656	-0.033332402	-2.603017049	0.011121068	0.011121068	-2.782838128	-1.225275062
27144	4260093	ZCCHC11	NM_001009882.1	23318	NP_001009882.1	ILMN_1655137	4260093	A	CCGATGCACAGCAACCAGCCAATCCTGCTGTCTCAAGGGTATCCGTACCT	"\Homo sapiens zinc finger, CCHC domain containing 11 (ZCCHC11), transcript variant 3, mRNA.\"""""	PAPD3	ILMN_1655137	ZCCHC11	"\Homo sapiens zinc finger, CCHC domain containing 11 (ZCCHC11), transcript variant 3, mRNA.\"""""	23318	D	ZCCHC11	-0.292706599	-0.008652109	-3.414936036	0.001030037	0.001030037	-1.029062924	-1.224936191
8109	1260288	MAP3K7	NM_145331.1	6885	NP_663304.1	ILMN_1810176	1260288	A	GGGCTTTGATGCCAGCATCCTTGGATCAGTACTGAACTCAGTTCCATCCG	"\Homo sapiens mitogen-activated protein kinase kinase kinase 7 (MAP3K7), transcript variant B, mRNA.\"""""	TAK1; TGF1a	ILMN_1810176	MAP3K7	"\Homo sapiens mitogen-activated protein kinase kinase kinase 7 (MAP3K7), transcript variant B, mRNA.\"""""	6885	D	MAP3K7	-0.292067376	-0.002424351	-3.030415541	0.003344626	0.003344626	-1.903375277	-1.224393572
651	60358	ProbeID: 60358	XR_041075.1	387930		ILMN_3279277	60358	M	ACTACCTGGCTTTCCTCCGCAAGCGGATGAACACCAGCCCTTCCAGAGGC	"\PREDICTED: Homo sapiens misc_RNA (LOC387930), miscRNA.\"""""		ILMN_3279277	LOC387930	"\PREDICTED: Homo sapiens misc_RNA (LOC387930), miscRNA.\"""""	387930	 		-0.291742679	0.065479029	-2.110099855	0.038166092	0.038166092	-3.661240754	-1.224118038
26582	4220097	DEM1	NM_022774.1	64789	NP_073611.1	ILMN_1783996	4220097	S	CCAGGACCAAGGCTCAGGGATGAGTGGGAGAGATGGGTTATACTGTCCCT	"\Homo sapiens defects in morphology 1 homolog (S. cerevisiae) (DEM1), mRNA.\"""""	FLJ21144; FLJ13183; FLJ11445	ILMN_1783996	DEM1	"\Homo sapiens defects in morphology 1 homolog (S. cerevisiae) (DEM1), mRNA.\"""""	64789	D	DEM1	0.291618193	0.075514624	2.19328022	0.031369139	0.031369139	-3.523915876	1.224012417
26362	4200743	NBEAL2	NM_015175.1	23218	NP_055990.1	ILMN_1660629	4200743	A	CGCTGTTTCGTCAAAGCACGAGGGCCGCCTGTGGCCTTAATTCCTAACGG	"\Homo sapiens neurobeachin-like 2 (NBEAL2), mRNA.\"""""	KIAA0540	ILMN_1660629	NBEAL2	"\Homo sapiens neurobeachin-like 2 (NBEAL2), mRNA.\"""""	23218	 	NBEAL2	0.291389172	-0.045461169	2.104336758	0.03868113	0.03868113	-3.670585229	1.223818125
16382	2600066	SUMO2	NM_001005849.1	6613	NP_001005849.1	ILMN_2333594	2600066	A	GTGAAGCGGCAGCTGAGGAGACTCCGGCGCTCGCCATGGCCGACGAAAAG	"\Homo sapiens SMT3 suppressor of mif two 3 homolog 2 (S. cerevisiae) (SUMO2), transcript variant 2, mRNA.\"""""	SMT3H2; HSMT3; MGC117191; SMT3B	ILMN_2333594	SUMO2	"\Homo sapiens SMT3 suppressor of mif two 3 homolog 2 (S. cerevisiae) (SUMO2), transcript variant 2, mRNA.\"""""	6613	D	SUMO2	-0.28993353	0.109001093	-2.221340824	0.029328177	0.029328177	-3.47656294	-1.222583948
33633	5390148	ProbeID: 5390148	XR_019071.1	642333		ILMN_1696027	5390148	A	GGCCGGGAAGCTAAAAGACAAGTCCAAAACAGACCTGGAGAGCTCCTTGG	"\PREDICTED: Homo sapiens similar to M-phase phosphoprotein, mpp8 (LOC642333), mRNA.\"""""		ILMN_1696027	LOC642333	"\PREDICTED: Homo sapiens similar to M-phase phosphoprotein, mpp8 (LOC642333), mRNA.\"""""	642333	 		-0.289694787	-0.011560976	-2.726201484	0.0079623	0.0079623	-2.540006382	-1.222381646
1297	130717	ARPC1B	NM_005720.2	10095	NP_005711.1	ILMN_2085760	130717	S	GAGCCCATCAGCTGCCACGCCTGGAACAAGGACCGCACCCAGATTGCCAT	"\Homo sapiens actin related protein 2/3 complex, subunit 1B, 41kDa (ARPC1B), mRNA.\"""""	p41-ARC; ARC41; p40-ARC	ILMN_2085760	ARPC1B	"\Homo sapiens actin related protein 2/3 complex, subunit 1B, 41kDa (ARPC1B), mRNA.\"""""	10095	 	ARPC1B	0.289378963	0.125430098	2.027951532	0.046097163	0.046097163	-3.792334527	1.222114081
31343	4900685	AGTRAP	NM_001040194.1	57085	NP_001035284.1	ILMN_2307656	4900685	A	TTCCCAGGCTGGAACCAGGGTCTCTCTTTACCTCCTACCCCATGGTGGCA	"\Homo sapiens angiotensin II receptor-associated protein (AGTRAP), transcript variant 2, mRNA.\"""""	MGC29646; ATRAP	ILMN_2307656	AGTRAP	"\Homo sapiens angiotensin II receptor-associated protein (AGTRAP), transcript variant 2, mRNA.\"""""	57085	D	AGTRAP	0.288377784	0.009116262	2.591549665	0.011466508	0.011466508	-2.804987642	1.221266272
17149	2680100	TNIP1	NM_006058.3	10318	NP_006049.3	ILMN_1703650	2680100	S	TCACAGTAGCCTTGCTGAAGCCATCACAGATGGGAGAAGGCCATGCCAGC	"\Homo sapiens TNFAIP3 interacting protein 1 (TNIP1), mRNA.\"""""	KIAA0113; NAF1; ABIN-1; VAN	ILMN_1703650	TNIP1	"\Homo sapiens TNFAIP3 interacting protein 1 (TNIP1), mRNA.\"""""	10318	 	TNIP1	0.288269978	0.014547587	2.005703864	0.048474729	0.048474729	-3.827053844	1.221175016
19137	3060612	HK3	NM_002115.1	3101	NP_002106.1	ILMN_1670302	3060612	S	TCACCGCTGTTGCCTGCCGCCTTGCGCAGTTGACTCGTGTCTGAGGAAAC	"\Homo sapiens hexokinase 3 (white cell) (HK3), nuclear gene encoding mitochondrial protein, mRNA.\"""""	HXK3; HKIII	ILMN_1670302	HK3	"\Homo sapiens hexokinase 3 (white cell) (HK3), nuclear gene encoding mitochondrial protein, mRNA.\"""""	3101	 	HK3	0.288189509	-0.048253165	2.295480136	0.024486299	0.024486299	-3.348990845	1.221106904
26374	4210022	CAMK1D	NM_153498.2	57118	NP_705718.1	ILMN_1795561	4210022	A	CTCGGCAGCAGCCTGGACAGTTCAAATGCAAGTGTTTCGAGCAGCCTCAG	"\Homo sapiens calcium/calmodulin-dependent protein kinase ID (CAMK1D), transcript variant 2, mRNA.\"""""	CKLiK; CaMKID; CaM-K1	ILMN_1795561	CAMK1D	"\Homo sapiens calcium/calmodulin-dependent protein kinase ID (CAMK1D), transcript variant 2, mRNA.\"""""	57118	D	CAMK1D	0.288059996	0.009799404	2.904781841	0.004819659	0.004819659	-2.172489135	1.220997288
37597	6100482	ATP2B4	NM_001001396.1	493	NP_001001396.1	ILMN_1680579	6100482	A	CCCAACCCTGCTGTTAGGCCTGCTGTTCCCTTTGCTCTTGATTAGGAGAG	"\Homo sapiens ATPase, Ca++ transporting, plasma membrane 4 (ATP2B4), transcript variant 1, mRNA.\"""""	DKFZp686M088; PMCA4b; DKFZp686G08106; PMCA4x; PMCA4; ATP2B2; MXRA1	ILMN_1680579	ATP2B4	"\Homo sapiens ATPase, Ca++ transporting, plasma membrane 4 (ATP2B4), transcript variant 1, mRNA.\"""""	493	D	ATP2B4	-0.287704097	0.000650185	-2.704069207	0.008461191	0.008461191	-2.584289523	-1.220696117
36459	5900286	ZFP90	NM_133458.2	146198	NP_597715.2	ILMN_1684628	5900286	S	GTCCCAACAGCCATGAACCATGCACTTATGGATACCCAGCCTTTTAGGGC	"\Homo sapiens zinc finger protein 90 homolog (mouse) (ZFP90), mRNA.\"""""	ZNF756; NK10	ILMN_1684628	ZFP90	"\Homo sapiens zinc finger protein 90 homolog (mouse) (ZFP90), mRNA.\"""""	146198	 	ZFP90	-0.287510967	-0.013572216	-3.442058415	0.000944846	0.000944846	-0.96466965	-1.220532716
7010	1070639	CLNS1A	NM_001293.1	1207	NP_001284.1	ILMN_1736814	1070639	S	CTGTGTCTGGGTACCCTCTGAGTAGGCCTATAATTCCTACCTTGACTGTG	"\Homo sapiens chloride channel, nucleotide-sensitive, 1A (CLNS1A), mRNA.\"""""	CLNS1B; CLCI; ICln	ILMN_1736814	CLNS1A	"\Homo sapiens chloride channel, nucleotide-sensitive, 1A (CLNS1A), mRNA.\"""""	1207	 	CLNS1A	-0.287033742	0.008345212	-2.10310083	0.038792363	0.038792363	-3.672586317	-1.220129047
11614	1820253	PRKRIR	NM_004705.2	5612	NP_004696.2	ILMN_1655622	1820253	S	GCCTGCTGTTGTTCCACATCTCGTTGCTGTTTACATTCCTTTGTGGAGCC	"\Homo sapiens protein-kinase, interferon-inducible double stranded RNA dependent inhibitor, repressor of (P58 repressor) (PRKRIR), mRNA.\"""""	MGC102750; DAP4; P52rIPK	ILMN_1655622	PRKRIR	"\Homo sapiens protein-kinase, interferon-inducible double stranded RNA dependent inhibitor, repressor of (P58 repressor) (PRKRIR), mRNA.\"""""	5612	 	PRKRIR	-0.283323428	-0.054174091	-2.39154823	0.019270343	0.019270343	-3.178452442	-1.216995158
40914	6510524	CYTH4	NM_013385.2	27128	NP_037517.1	ILMN_1660364	6510524	S	CTGTCCTGCTCCTGGGATGCACTGGCTACTCCCTTAGTCTACTCCCTTCC	"\Homo sapiens pleckstrin homology, Sec7 and coiled-coil domains 4 (PSCD4), mRNA.\"""""	DJ63G5.1; CYT4	ILMN_1660364	PSCD4	"\Homo sapiens pleckstrin homology, Sec7 and coiled-coil domains 4 (PSCD4), mRNA.\"""""	27128	D	CYTH4	0.283267802	-0.011904461	2.44305113	0.016903193	0.016903193	-3.084633006	1.216948235
16523	2600619	ARPC4	NM_001024960.1	10093	NP_001020131.1	ILMN_2393763	2600619	A	GCTGTCAGTCAATGCCCGTGCCCGCATTGTGGCTGAAGAGTTCCTTAAGA	"\Homo sapiens actin related protein 2/3 complex, subunit 4, 20kDa (ARPC4), transcript variant 3, mRNA.\"""""	ARC20; p20-Arc; MGC13544	ILMN_2393763	ARPC4	"\Homo sapiens actin related protein 2/3 complex, subunit 4, 20kDa (ARPC4), transcript variant 3, mRNA.\"""""	10093	D	ARPC4	0.283196556	0.03656858	2.126269473	0.036752676	0.036752676	-3.634904659	1.216888139
28960	4610220	AGTRAP	NM_001040196.1	57085	NP_001035286.1	ILMN_1802458	4610220	S	TTTAAGGACTGCTGATGCCCCCTCAGGCCTCCCCCAAGTTTGCTGGGCTT	"\Homo sapiens angiotensin II receptor-associated protein (AGTRAP), transcript variant 4, mRNA.\"""""	MGC29646; ATRAP	ILMN_1802458	AGTRAP	"\Homo sapiens angiotensin II receptor-associated protein (AGTRAP), transcript variant 4, mRNA.\"""""	57085	D	AGTRAP	0.28290804	0.030902858	2.637315717	0.010143408	0.010143408	-2.716122409	1.216644805
26890	4230626	PRKCD	NM_006254.3	5580	NP_006245.2	ILMN_1801105	4230626	A	TTGGCTGCCGTCTGGCCGGGCTCTCATGGTACTTCCTCTGTGAACTGTGT	"\Homo sapiens protein kinase C, delta (PRKCD), transcript variant 1, mRNA.\"""""	MAY1; MGC49908; nPKC-delta	ILMN_1801105	PRKCD	"\Homo sapiens protein kinase C, delta (PRKCD), transcript variant 1, mRNA.\"""""	5580	D	PRKCD	0.282713897	0.043217529	2.252244859	0.027216104	0.027216104	-3.423818137	1.216481092
34848	5670475	GCHFR	NM_005258.2	2644	NP_005249.1	ILMN_1694780	5670475	S	TGACCTCCAAGCTCCTGCCTCACCGTCTGCCTTGCTCCTCTCTTCCCAAA	"\Homo sapiens GTP cyclohydrolase I feedback regulator (GCHFR), mRNA.\"""""	HsT16933; MGC138467; P35; MGC138469; GFRP	ILMN_1694780	GCHFR	"\Homo sapiens GTP cyclohydrolase I feedback regulator (GCHFR), mRNA.\"""""	2644	 	GCHFR	-0.282702274	-0.047730986	-2.614841618	0.010774767	0.010774767	-2.759916598	-1.216471292
45728	7330523	C5orf39	NM_001014279.1	389289	NP_001014301.1	ILMN_2098616	7330523	S	GGAGCTAAGCAGCCTTAGATAGCAGCAGAAGGCTTTTTGGATTCTCCTCC	"\Homo sapiens chromosome 5 open reading frame 39 (C5orf39), mRNA.\"""""	AX2R; AXIIR	ILMN_2098616	C5ORF39	"\Homo sapiens chromosome 5 open reading frame 39 (C5orf39), mRNA.\"""""	389289	 	C5orf39	-0.282111083	-0.083852739	-2.897869343	0.004916105	0.004916105	-2.18704699	-1.215972906
9336	1440753	LOC550643	NR_015367.2	550643		ILMN_3247645	1440753	S	TGCCTGTGAGATGGTCCTGCAGCAGCCAACCAGTGAACTCTTTTGGTGAC	"\Homo sapiens hypothetical LOC550643 (LOC550643), non-coding RNA.\"""""		ILMN_3247645	LOC550643	"\Homo sapiens hypothetical LOC550643 (LOC550643), non-coding RNA.\"""""	550643	 	LOC550643	-0.281611252	-0.00759297	-3.027619605	0.003372292	0.003372292	-1.909456511	-1.215551697
44689	7150059	STAMBPL1	NM_020799.2	57559	NP_065850.1	ILMN_1682799	7150059	S	TGTAAGCACCGTCAACATCAGACACCTACTCATGGACATGTGGTTGCCGG	"\Homo sapiens STAM binding protein-like 1 (STAMBPL1), mRNA.\"""""	bA399O19.2; AMSH-LP; ALMalpha; KIAA1373; FLJ31524; AMSH-FP	ILMN_1682799	STAMBPL1	"\Homo sapiens STAM binding protein-like 1 (STAMBPL1), mRNA.\"""""	57559	 	STAMBPL1	-0.281570706	-0.026536468	-2.430206055	0.017467853	0.017467853	-3.108186727	-1.215517535
6170	990343	SP4	NM_003112.3	6671	NP_003103.2	ILMN_1721081	990343	S	GCAGTAGAGTCTTGTTTAATGGCATTTCACTGTTCATTCCCTTTACCACC	"\Homo sapiens Sp4 transcription factor (SP4), mRNA.\"""""	MGC130009; SPR-1; HF1B; MGC130008	ILMN_1721081	SP4	"\Homo sapiens Sp4 transcription factor (SP4), mRNA.\"""""	6671	D	SP4	-0.281289474	-0.048033808	-2.438389165	0.017106212	0.017106212	-3.093193386	-1.215280611
32505	5260195	DUSP19	NM_080876.2	142679	NP_543152.1	ILMN_1722492	5260195	S	CTGAATTAAAAAATCTGTTGGTGGCCGGGCGCAGTGGCTCATGCCTGTGG	"\Homo sapiens dual specificity phosphatase 19 (DUSP19), mRNA.\"""""	MGC138210; SKRP1; DUSP17; TS-DSP1	ILMN_1722492	DUSP19	"\Homo sapiens dual specificity phosphatase 19 (DUSP19), mRNA.\"""""	142679	 	DUSP19	0.280669595	-0.090216451	2.040322913	0.044818912	0.044818912	-3.772882755	1.214758557
32219	5130577	SLC37A4	NM_001467.4	2542	NP_001458.1	ILMN_1678678	5130577	S	GACTGCTGTTGCCAATACCTCAGACTCCAGGGAAAGAGAGGAGGCCATCA	"\Homo sapiens solute carrier family 37 (glucose-6-phosphate transporter), member 4 (SLC37A4), mRNA.\"""""	G6PT3; GSD1b; TRG19; G6PT2; GSD1d; GSD1c; MGC15729; G6PT1; PRO0685	ILMN_1678678	SLC37A4	"\Homo sapiens solute carrier family 37 (glucose-6-phosphate transporter), member 4 (SLC37A4), mRNA.\"""""	2542	 	SLC37A4	-0.280546722	0.017259871	-3.608440946	0.000551415	0.000551415	-0.562293892	-1.214655101
18395	2850575	RRM1	NM_001033.2	6240	NP_001024.1	ILMN_1771593	2850575	S	TAGTGGGTTTGCTTGAGGTGGTAAGGCTTTGCTGGACCCTGTTGCAGGCA	"\Homo sapiens ribonucleotide reductase M1 polypeptide (RRM1), mRNA.\"""""	RR1; R1; RIR1	ILMN_1771593	RRM1	"\Homo sapiens ribonucleotide reductase M1 polypeptide (RRM1), mRNA.\"""""	6240	 	RRM1	-0.280499986	0.047936453	-2.408342257	0.018467848	0.018467848	-3.148041771	-1.214615753
21883	3450201	FAM65B	NM_015864.2	9750	NP_056948.2	ILMN_1726597	3450201	S	GGATCCCAGTGTGCCCATCCCTCAACCTCCTCAGTGATCAACTCATGGCC	"\Homo sapiens family with sequence similarity 65, member B (FAM65B), transcript variant 2, mRNA.\"""""	FAM65B; KIAA0386; DIFF48; DIFF40; PL48	ILMN_1726597	FAM65B	"\Homo sapiens family with sequence similarity 65, member B (FAM65B), transcript variant 2, mRNA.\"""""	9750	 	FAM65B	0.279817613	0.024142975	2.543361016	0.013026747	0.013026747	-2.897203007	1.214041394
38803	6270195	ARL5A	NM_001037174.1	26225	NP_001032251.1	ILMN_1688526	6270195	A	CTCTGTGTTCTCTGTATTGTACTAACCAACCTCCCAAATCGCTGAGCTGC	"\Homo sapiens ADP-ribosylation factor-like 5A (ARL5A), transcript variant 3, mRNA.\"""""	ARFLP5; ARL5	ILMN_1688526	ARL5A	"\Homo sapiens ADP-ribosylation factor-like 5A (ARL5A), transcript variant 3, mRNA.\"""""	26225	D	ARL5A	-0.279291167	-0.072154404	-2.471519511	0.015709592	0.015709592	-3.03206707	-1.213598466
44060	7000465	RGL4	NM_153615.1	266747	NP_705843.1	ILMN_1663422	7000465	S	GCTCTGCACCATCCCTCACCCAGACCGTAGACACCAGGGAACCACATCTA	"\Homo sapiens ral guanine nucleotide dissociation stimulator-like 4 (RGL4), mRNA.\"""""	Rgr; MGC119678; MGC119680	ILMN_1663422	RGL4	"\Homo sapiens ral guanine nucleotide dissociation stimulator-like 4 (RGL4), mRNA.\"""""	266747	 	RGL4	0.279080718	-0.003634447	2.164858007	0.033562034	0.033562034	-3.571352929	1.213421449
23512	3840598	ProbeID: 3840598	XR_019563.2	643531		ILMN_3291098	3840598	M	CAAGGAGGTTAAGCCCAAGATCCCAAAGGGTGTCAGCCACAAGCTCGATT	"\PREDICTED: Homo sapiens misc_RNA (LOC643531), miscRNA.\"""""		ILMN_3291098	LOC643531	"\PREDICTED: Homo sapiens misc_RNA (LOC643531), miscRNA.\"""""	643531	 		-0.278295891	0.016827064	-2.173354668	0.032892871	0.032892871	-3.557227557	-1.212761526
27770	4390315	LOC645436	XM_928473.1	645436	XP_933566.1	ILMN_1691611	4390315	S	TTTGCCTTTGTAACCTTTGATGACCATGACTCCGTGGATAAGACTGTCAT	"\PREDICTED: Homo sapiens similar to Heterogeneous nuclear ribonucleoprotein A1 (Helix-destabilizing protein) (Single-strand binding protein) (hnRNP core protein A1) (HDP-1) (Topoisomerase-inhibitor suppressed) (LOC645436), mRNA.\"""""		ILMN_1691611	LOC645436	"\PREDICTED: Homo sapiens similar to Heterogeneous nuclear ribonucleoprotein A1 (Helix-destabilizing protein) (Single-strand binding protein) (hnRNP core protein A1) (HDP-1) (Topoisomerase-inhibitor suppressed) (LOC645436), mRNA.\"""""	645436	 		-0.278129361	0.02816927	-2.67454745	0.009171029	0.009171029	-2.642914613	-1.212621545
37150	6040110	ProbeID: 6040110	XR_019567.2	647285		ILMN_3289100	6040110	M	AGTGCCGAGGCCATGAGTGCACATGCCGAGGCTATCAGGGCCCTTGTGAA	"\PREDICTED: Homo sapiens misc_RNA (LOC647285), miscRNA.\"""""		ILMN_3289100	LOC647285	"\PREDICTED: Homo sapiens misc_RNA (LOC647285), miscRNA.\"""""	647285	 		-0.278115611	-0.026398402	-2.198736991	0.030962777	0.030962777	-3.514747772	-1.212609988
39835	6370612	CHURC1	NM_145165.2	91612	NP_660148.2	ILMN_1798177	6370612	S	GCCCAAGAGTCTAATTTTATATGCCCTGCCAATGTCCTCATCTATTGCAG	"\Homo sapiens churchill domain containing 1 (CHURC1), mRNA.\"""""	FLJ33064; chch; My015; C14orf52	ILMN_1798177	CHURC1	"\Homo sapiens churchill domain containing 1 (CHURC1), mRNA.\"""""	91612	 	CHURC1	-0.27803141	-0.007401391	-2.164098738	0.033622405	0.033622405	-3.572612868	-1.212539218
13965	2190717	IL18BP	NM_173042.2	10068	NP_766630.2	ILMN_2334296	2190717	A	GCAGCTGCTTCGGATCCACACTGTATCTGTGTCATCCCCACATGGGTCCT	"\Homo sapiens interleukin 18 binding protein (IL18BP), transcript variant A, mRNA.\"""""	IL18BPa	ILMN_2334296	IL18BP	"\Homo sapiens interleukin 18 binding protein (IL18BP), transcript variant A, mRNA.\"""""	10068	D	IL18BP	0.277806747	-0.055376322	3.605245882	0.000557226	0.000557226	-0.570137204	1.212350411
41479	6560523	DYRK2	NM_003583.3	8445	NP_003574.1	ILMN_1794588	6560523	A	GAGTGAGTTCACACTTTTCAGGTGCCACTGTAAGGTTCTCTCAGCCTGGG	"\Homo sapiens dual-specificity tyrosine-(Y)-phosphorylation regulated kinase 2 (DYRK2), transcript variant 1, mRNA.\"""""	FLJ21365; FLJ21217	ILMN_1794588	DYRK2	"\Homo sapiens dual-specificity tyrosine-(Y)-phosphorylation regulated kinase 2 (DYRK2), transcript variant 1, mRNA.\"""""	8445	D	DYRK2	-0.277551034	-0.001087572	-3.287504148	0.001536605	0.001536605	-1.326940076	-1.212135544
6982	1070504	COPE	NM_199444.1	11316	NP_955476.1	ILMN_2339627	1070504	A	AAGCTGGACCGCCTGGACCTCGCCCGGAAGGAGCTGAAGAGAATGCAGGA	"\Homo sapiens coatomer protein complex, subunit epsilon (COPE), transcript variant 3, mRNA.\"""""	FLJ13241; epsilon-COP	ILMN_2339627	COPE	"\Homo sapiens coatomer protein complex, subunit epsilon (COPE), transcript variant 3, mRNA.\"""""	11316	D	COPE	0.277268438	0.026150717	3.054868637	0.003111487	0.003111487	-1.850012895	1.211898134
42185	6650324	PLEKHA1	NM_001001974.1	59338	NP_001001974.1	ILMN_1662839	6650324	A	ATCCTTGTTCGATAGCATAGGAAAATGTTCTGGTGATTGTCAGGGTCTCC	"\Homo sapiens pleckstrin homology domain containing, family A (phosphoinositide binding specific) member 1 (PLEKHA1), transcript variant 2, mRNA.\"""""	TAPP1	ILMN_1662839	PLEKHA1	"\Homo sapiens pleckstrin homology domain containing, family A (phosphoinositide binding specific) member 1 (PLEKHA1), transcript variant 2, mRNA.\"""""	59338	D	PLEKHA1	-0.276995354	-0.042684939	-2.09326516	0.039687497	0.039687497	-3.68847485	-1.211668759
15176	2370402	C14orf167	NR_023922.1	55449		ILMN_3187771	2370402	A	GCTGTACCCTTTTCCAGTGGCAGAGAACCTTCCTGAAAGGCAGTCCTGTG	"\Homo sapiens chromosome 14 open reading frame 167 (C14orf167), transcript variant 2, non-coding RNA.\"""""		ILMN_3187771	C14ORF167	"\Homo sapiens chromosome 14 open reading frame 167 (C14orf167), transcript variant 2, non-coding RNA.\"""""	55449	D	C14orf167	-0.276833385	-0.013376294	-4.025918152	0.000133889	0.000133889	0.499014752	-1.211532734
42881	6840112	ZNF25	NM_145011.2	219749	NP_659448.1	ILMN_1808765	6840112	S	CCCCAGCAGAGTTGAGTAGTTGTAGCAGACACCACATGCCCTTGAGCCTA	"\Homo sapiens zinc finger protein 25 (ZNF25), mRNA.\"""""	DKFZp564C206; KOX19; Zfp9; FLJ31890	ILMN_1808765	ZNF25	"\Homo sapiens zinc finger protein 25 (ZNF25), mRNA.\"""""	219749	 	ZNF25	-0.276029259	0.030941084	-3.443708085	0.000939885	0.000939885	-0.960741994	-1.210857641
33932	5420672	PILRA	NM_013439.2	29992	NP_038467.2	ILMN_2241953	5420672	I	AACCGGCCTCAGGGTCACACAGGGCAAACGACGCTCAGACTCTTGGCACA	"\Homo sapiens paired immunoglobin-like type 2 receptor alpha (PILRA), transcript variant 1, mRNA.\"""""	FDF03	ILMN_2241953	PILRA	"\Homo sapiens paired immunoglobin-like type 2 receptor alpha (PILRA), transcript variant 1, mRNA.\"""""	29992	D	PILRA	0.275172292	0.039944606	2.219638947	0.029448558	0.029448558	-3.479449543	1.2101386
15606	2470730	ProbeID: 2470730				ILMN_1861376	2470730	S	CATGACCAAAGTATCGCTTACTGACCATGCAGCTGTAAACCTTCTGTGCC	Homo sapiens mRNA; cDNA DKFZp564O0862 (from clone DKFZp564O0862)		ILMN_1861376		Homo sapiens mRNA; cDNA DKFZp564O0862 (from clone DKFZp564O0862)	-999	 		0.274796761	0.002258244	2.413386113	0.018232725	0.018232725	-3.138873892	1.209823644
43933	6980750	PRKAA1	NM_206907.3	5562	NP_996790.3	ILMN_2357577	6980750	A	TGATTTCTCACTGAGAGGAACTTTTCTACCAGGTTGGGGCATATGGGAGC	"\Homo sapiens protein kinase, AMP-activated, alpha 1 catalytic subunit (PRKAA1), transcript variant 2, mRNA.\"""""	MGC57364; AMPK; MGC33776; AMPKa1	ILMN_2357577	PRKAA1	"\Homo sapiens protein kinase, AMP-activated, alpha 1 catalytic subunit (PRKAA1), transcript variant 2, mRNA.\"""""	5562	D	PRKAA1	-0.274366825	-0.065927943	-2.337037603	0.022093453	0.022093453	-3.275937572	-1.209463159
40407	6450021	ANAPC4	NM_013367.2	29945	NP_037499.2	ILMN_1802973	6450021	S	GAGTCAGAGGCAGAGAACCAACAAGCTGGTGCTGCCGCTTTAGCTCCAGA	"\Homo sapiens anaphase promoting complex subunit 4 (ANAPC4), mRNA.\"""""	APC4	ILMN_1802973	ANAPC4	"\Homo sapiens anaphase promoting complex subunit 4 (ANAPC4), mRNA.\"""""	29945	 	ANAPC4	-0.273918707	0.05110036	-2.275289092	0.025729491	0.025729491	-3.384085338	-1.209087544
6081	940753	RALB	NM_002881.2	5899	NP_002872.1	ILMN_1676358	940753	S	GAGAGAGATAAGCCATCGCCCCTTTGCCTCTGAGAATTGGCTGCTGTTTC	"\Homo sapiens v-ral simian leukemia viral oncogene homolog B (ras related; GTP binding protein) (RALB), mRNA.\"""""		ILMN_1676358	RALB	"\Homo sapiens v-ral simian leukemia viral oncogene homolog B (ras related; GTP binding protein) (RALB), mRNA.\"""""	5899	 	RALB	0.273348518	0.01881858	2.272977436	0.025875316	0.025875316	-3.388086549	1.208609777
34133	5490703	POLR3GL	NM_032305.1	84265	NP_115681.1	ILMN_1760667	5490703	S	GAAGAACTGGGGTTGTTAGAGCTGAGATGACTGTACACATACCCCTGCCC	"\Homo sapiens polymerase (RNA) III (DNA directed) polypeptide G (32kD)-like (POLR3GL), mRNA.\"""""	MGC3200; FLJ34890; flj32422	ILMN_1760667	POLR3GL	"\Homo sapiens polymerase (RNA) III (DNA directed) polypeptide G (32kD)-like (POLR3GL), mRNA.\"""""	84265	 	POLR3GL	-0.272973329	0.010601539	-2.492471798	0.014880023	0.014880023	-2.993060357	-1.208295506
41356	6560075	TRIM21	NM_003141.3	6737	NP_003132.2	ILMN_1678054	6560075	S	GTCACTTCACCATCAACATTCCTGCCCCAGATGGCTTTGTGATTCCCTCC	"\Homo sapiens tripartite motif-containing 21 (TRIM21), mRNA.\"""""	RNF81; RO52; SSA1; SSA	ILMN_1678054	TRIM21	"\Homo sapiens tripartite motif-containing 21 (TRIM21), mRNA.\"""""	6737	 	TRIM21	0.272967583	-0.000703774	2.717260298	0.00816052	0.00816052	-2.557930415	1.208290693
45730	7330538	PYHIN1	NM_152501.3	149628	NP_689714.2	ILMN_2395981	7330538	A	CCCTACCTGAAAGCCATCTCAAGACTCCTCAGATGCCACCAACAACCCCA	"\Homo sapiens pyrin and HIN domain family, member 1 (PYHIN1), transcript variant a1, mRNA.\"""""	IFIX; MGC23885; RP11-520H16.1	ILMN_2395981	PYHIN1	"\Homo sapiens pyrin and HIN domain family, member 1 (PYHIN1), transcript variant a1, mRNA.\"""""	149628	D	PYHIN1	-0.272421476	0.138946532	-2.563889424	0.012340045	0.012340045	-2.858090016	-1.207833402
15005	2360452	PFKP	NM_002627.3	5214	NP_002618.1	ILMN_1805737	2360452	S	TATGACGTGTCGGACTCAGGCCAGCTGGAACATGTGCAGCCCTGGAGTGT	"\Homo sapiens phosphofructokinase, platelet (PFKP), mRNA.\"""""	PFKF; PFK-C; FLJ40226	ILMN_1805737	PFKP	"\Homo sapiens phosphofructokinase, platelet (PFKP), mRNA.\"""""	5214	D	PFKP	-0.272023886	0.036239127	-2.699174884	0.008575296	0.008575296	-2.594043915	-1.207500583
10770	1690465	ProbeID: 1690465	XR_018848.1	650369		ILMN_1683664	1690465	S	CCCCTTCCACCTCTCTTTGCCTGTAGGATGTACTGTATGTAGTCATGCAC	"\PREDICTED: Homo sapiens similar to family with sequence similarity 60, member A (LOC650369), mRNA.\"""""		ILMN_1683664	LOC650369	"\PREDICTED: Homo sapiens similar to family with sequence similarity 60, member A (LOC650369), mRNA.\"""""	650369	 		-0.271949665	-0.074406539	-2.314342988	0.023373161	0.023373161	-3.315968733	-1.207438464
27333	4280044	ProbeID: 4280044	XR_038433.1	100131609		ILMN_3215712	4280044	A	GGTGGTGGTCATGGAGGTGGTTTCGGTGGGAATGACAACTTTGATCATGG	"\PREDICTED: Homo sapiens misc_RNA (LOC100131609), miscRNA.\"""""		ILMN_3215712	LOC100131609	"\PREDICTED: Homo sapiens misc_RNA (LOC100131609), miscRNA.\"""""	100131609	 		-0.271624982	0.009899324	-2.307754791	0.023756748	0.023756748	-3.327528176	-1.207166756
19004	3060086	ProbeID: 3060086	XR_019265.1	728698		ILMN_3226012	3060086	A	TGCAGACGAAGCTCCTCACATCATTGTGGGTACCCCTGGCCATGTGTTTG	"\PREDICTED: Homo sapiens misc_RNA (LOC728698), miscRNA.\"""""		ILMN_3226012	LOC728698	"\PREDICTED: Homo sapiens misc_RNA (LOC728698), miscRNA.\"""""	728698	 		0.271095751	0.106101603	2.765350087	0.007145154	0.007145154	-2.460984568	1.206724007
7225	1110114	DIMT1L	NM_014473.2	27292	NP_055288.1	ILMN_1803312	1110114	S	CTAGTCACACATTCCCCATACCATTTCGTGTTATTCACATTCCCCGTACC	"\Homo sapiens DIM1 dimethyladenosine transferase 1-like (S. cerevisiae) (DIMT1L), mRNA.\"""""	DIMT1; HSA9761	ILMN_1803312	DIMT1L	"\Homo sapiens DIM1 dimethyladenosine transferase 1-like (S. cerevisiae) (DIMT1L), mRNA.\"""""	27292	 	DIMT1L	-0.270999776	0.046122579	-2.579386405	0.0118435	0.0118435	-2.828395319	-1.206643732
35621	5810630	PIGP	NM_153682.2	51227	NP_710149.1	ILMN_1764871	5810630	A	GCTCTTGTTTGGGATTAACATGATGAGTACCTCTCCACTCGACTCCATCC	"\Homo sapiens phosphatidylinositol glycan anchor biosynthesis, class P (PIGP), transcript variant 2, mRNA.\"""""	DCRC-S; DSCR5; DCRC; DSRC	ILMN_1764871	PIGP	"\Homo sapiens phosphatidylinositol glycan anchor biosynthesis, class P (PIGP), transcript variant 2, mRNA.\"""""	51227	D	PIGP	-0.270917633	-0.036200721	-3.472783193	0.000856391	0.000856391	-0.891311185	-1.206575031
18894	2970347	ITPRIP	NM_033397.2	85450	NP_203755.1	ILMN_3239181	2970347	S	TCTGGCTTCTTGTGTGTACAGAGACAACAGAACTCGGTGGGGAAACGGGA	"\Homo sapiens inositol 1,4,5-triphosphate receptor interacting protein (ITPRIP), mRNA.\"""""	bA127L20.2; RP11-127L20.4; DANGER; bA127L20	ILMN_3239181	ITPRIP	"\Homo sapiens inositol 1,4,5-triphosphate receptor interacting protein (ITPRIP), mRNA.\"""""	85450	D	ITPRIP	0.270405087	0.008373767	2.160121936	0.033940158	0.033940158	-3.579205809	1.206146448
41387	6560181	MTIF3	NM_152912.3	219402	NP_690876.2	ILMN_1718271	6560181	S	GAGGGAGATGGAGAAGGCGAACCCCAAAACTGGACCAACCCTGAGAAAGG	"\Homo sapiens mitochondrial translational initiation factor 3 (MTIF3), nuclear gene encoding mitochondrial protein, mRNA.\"""""	IF-3mt; IF3(mt)	ILMN_1718271	MTIF3	"\Homo sapiens mitochondrial translational initiation factor 3 (MTIF3), nuclear gene encoding mitochondrial protein, mRNA.\"""""	219402	 	MTIF3	-0.270202737	0.025070911	-2.39330983	0.01918473	0.01918473	-3.175270827	-1.205977287
35968	5860546	ZNF22	NM_006963.3	7570	NP_008894.2	ILMN_2117904	5860546	S	TCACTTCCATGAGAATGGTGCCAAGTGTCAGACTCTAATGAGCCCTCAGC	"\Homo sapiens zinc finger protein 22 (KOX 15) (ZNF22), mRNA.\"""""	HKR-T1; Zfp422; KOX15; ZNF422	ILMN_2117904	ZNF22	"\Homo sapiens zinc finger protein 22 (KOX 15) (ZNF22), mRNA.\"""""	7570	D	ZNF22	-0.27018097	-0.006866707	-2.265062751	0.026380131	0.026380131	-3.401759876	-1.205959092
12592	2000445	PSMB10	NM_002801.2	5699	NP_002792.1	ILMN_1683026	2000445	S	ACCCTGGAGCTAGTGGAGGAAACTGTGCAGGCTATGGAGGTGGAGTAAGC	"\Homo sapiens proteasome (prosome, macropain) subunit, beta type, 10 (PSMB10), mRNA.\"""""	beta2i; MGC1665; LMP10; MECL1	ILMN_1683026	PSMB10	"\Homo sapiens proteasome (prosome, macropain) subunit, beta type, 10 (PSMB10), mRNA.\"""""	5699	 	PSMB10	0.270163218	0.106177788	2.195249228	0.031221973	0.031221973	-3.520609928	1.205944254
4222	620639	NAAA	NM_014435.3	27163	NP_055250.2	ILMN_1668605	620639	S	TACGACCACTGGAAGCCAGCACCCAAGGAAGATGACCGGAGAACATCTGC	"\Homo sapiens N-acylethanolamine acid amidase (NAAA), transcript variant 1, mRNA.\"""""	PLT; NAAA	ILMN_1668605	NAAA	"\Homo sapiens N-acylethanolamine acid amidase (NAAA), transcript variant 1, mRNA.\"""""	27163	D	NAAA	0.27013873	0.004967885	2.353580291	0.021200201	0.021200201	-3.24655157	1.205923784
32015	5090408	LRIG1	NM_015541.2	26018	NP_056356.2	ILMN_2128795	5090408	S	CAAGGTCCTTCAAATGTTCCTTTGGCCAAAAGCTGAAGGGAGTTACTGAG	"\Homo sapiens leucine-rich repeats and immunoglobulin-like domains 1 (LRIG1), mRNA.\"""""	LIG-1; LIG1; DKFZP586O1624	ILMN_2128795	LRIG1	"\Homo sapiens leucine-rich repeats and immunoglobulin-like domains 1 (LRIG1), mRNA.\"""""	26018	D	LRIG1	-0.269039354	0.002679945	-2.449890791	0.016609242	0.016609242	-3.072049523	-1.205005185
9162	1440037	BID	NM_197966.1	637	NP_932070.1	ILMN_1763386	1440037	A	GACCACAACATGAGGCCACTGGAGACGCATATGAGTAAGGGCACTGACGG	"\Homo sapiens BH3 interacting domain death agonist (BID), transcript variant 1, mRNA.\"""""	MGC15319; FP497; MGC42355	ILMN_1763386	BID	"\Homo sapiens BH3 interacting domain death agonist (BID), transcript variant 1, mRNA.\"""""	637	D	BID	0.26862068	0.036433769	2.400892191	0.018820091	0.018820091	-3.161554167	1.20465554
38843	6270382	DYRK4	NM_003845.1	8798	NP_003836.1	ILMN_1681269	6270382	S	GGCGGAGGTGTCCATGACCTCCCCAGGACAGAGCAAAAACTTCTCCCTCA	"\Homo sapiens dual-specificity tyrosine-(Y)-phosphorylation regulated kinase 4 (DYRK4), mRNA.\"""""		ILMN_1681269	DYRK4	"\Homo sapiens dual-specificity tyrosine-(Y)-phosphorylation regulated kinase 4 (DYRK4), mRNA.\"""""	8798	 	DYRK4	-0.267782685	-0.002070906	-3.674080347	0.000444029	0.000444029	-0.400179956	-1.203956014
27500	4280692	PARP1	NM_001618.2	142	NP_001609.1	ILMN_1686871	4280692	S	ACCAAAGCTTCGTTAGAATGTCTGCCTTACTGGTTTCCCCAGGGAAGGAA	"\Homo sapiens poly (ADP-ribose) polymerase family, member 1 (PARP1), mRNA.\"""""	PARP-1; PARP; pADPRT-1; ADPRT1; ADPRT; PPOL	ILMN_1686871	PARP1	"\Homo sapiens poly (ADP-ribose) polymerase family, member 1 (PARP1), mRNA.\"""""	142	 	PARP1	-0.267185616	-0.030009981	-2.243299744	0.027813228	0.027813228	-3.439148769	-1.203457852
1125	130020	C14orf159	NM_024952.5	80017	NP_079228.3	ILMN_1721106	130020	S	GGCGTTGATTTCAACCCTCCTTCACTCTGGCTTCTTCAGGCAACCACGTG	"\Homo sapiens chromosome 14 open reading frame 159 (C14orf159), mRNA.\"""""	FLJ39975; C14orf160; FLJ20950	ILMN_1721106	C14ORF159	"\Homo sapiens chromosome 14 open reading frame 159 (C14orf159), mRNA.\"""""	80017	 	C14orf159	0.266935756	0.091105652	2.774655282	0.006962574	0.006962574	-2.442072758	1.203249443
36614	5910148	ACYP1	NM_001107.3	97	NP_001098.1	ILMN_1694233	5910148	A	GGTCCCATCTCCAAGGTGCGTCATATGCAGGAATGGCTTGAAACAAGAGG	"\Homo sapiens acylphosphatase 1, erythrocyte (common) type (ACYP1), transcript variant 1, mRNA.\"""""	ACYPE	ILMN_1694233	ACYP1	"\Homo sapiens acylphosphatase 1, erythrocyte (common) type (ACYP1), transcript variant 1, mRNA.\"""""	97	D	ACYP1	-0.266765158	-0.02645097	-3.444204578	0.000938397	0.000938397	-0.959559658	-1.203107168
9903	1500747	CBX7	NM_175709.2	23492	NP_783640.1	ILMN_1657361	1500747	S	CTGGGGGCAGGCGCTGTGCTTCTGTGAGGTGGTTTAGCTTTTGCTTTCGA	"\Homo sapiens chromobox homolog 7 (CBX7), mRNA.\"""""		ILMN_1657361	CBX7	"\Homo sapiens chromobox homolog 7 (CBX7), mRNA.\"""""	23492	 	CBX7	-0.266093007	0.006411769	-2.320340615	0.023028738	0.023028738	-3.305421385	-1.202546771
37851	6110739	RDH14	NM_020905.1	57665	NP_065956.1	ILMN_2222984	6110739	S	CAATGTTTGGTGTTTGTGTGGAAATTATCTGCCTGGTGTGTGCACACAAG	"\Homo sapiens retinol dehydrogenase 14 (all-trans/9-cis/11-cis) (RDH14), mRNA.\"""""	PAN2	ILMN_2222984	RDH14	"\Homo sapiens retinol dehydrogenase 14 (all-trans/9-cis/11-cis) (RDH14), mRNA.\"""""	57665	D	RDH14	-0.264628106	-0.020137634	-2.043133225	0.044532829	0.044532829	-3.768449615	-1.201326335
39737	6370228	ProbeID: 6370228				ILMN_1874689	6370228	S	GAATAGAAACCAGACAGCAATTCTTTAGTTCCAGCCACCATTCGCCCCAC	"\Homo sapiens primary neuroblastoma cDNA, clone:Nbla10527, full insert sequence\"""""		ILMN_1874689		"\Homo sapiens primary neuroblastoma cDNA, clone:Nbla10527, full insert sequence\"""""	-999	 	MIR181A2HG	-0.264103845	0.037117041	-2.555280374	0.012623946	0.012623946	-2.874523897	-1.200889864
6115	990128	MBNL2	NM_207304.1	10150	NP_997187.1	ILMN_2364272	990128	A	GACTAACTCTCCACTTGTATGGGAACTACATTTCACTCTTGGTTTTCAGG	"\Homo sapiens muscleblind-like 2 (Drosophila) (MBNL2), transcript variant 3, mRNA.\"""""	MGC120628; MBLL39; MGC120626; MBLL; RP11-128N14.1; DKFZp781H1296; PRO2032; MGC120625	ILMN_2364272	MBNL2	"\Homo sapiens muscleblind-like 2 (Drosophila) (MBNL2), transcript variant 3, mRNA.\"""""	10150	D	MBNL2	-0.263802487	-0.041568226	-2.415632467	0.018128873	0.018128873	-3.134785731	-1.200639042
36020	5870020	LOC400464	NM_001013670.1	400464	NP_001013692.1	ILMN_1786168	5870020	I	GTTTGGACCTGGGCGTCTGAGGGCCCCACTTTGGGAACCGTTGAAATAGG	"\Homo sapiens similar to FLJ43276 protein (LOC400464), mRNA.\"""""		ILMN_1786168	LOC400464	"\Homo sapiens similar to FLJ43276 protein (LOC400464), mRNA.\"""""	400464	 		-0.262989213	-0.015391169	-3.824141508	0.000268328	0.000268328	-0.022726444	-1.19996241
2795	450132	RBM12B	NM_203390.2	389677	NP_976324.2	ILMN_1805778	450132	S	GGGGCCAATTTTAACCCAGACAGACCACTGACTCCAGTTCATGCTTTTGC	"\Homo sapiens RNA binding motif protein 12B (RBM12B), mRNA.\"""""	MGC:33837	ILMN_1805778	RBM12B	"\Homo sapiens RNA binding motif protein 12B (RBM12B), mRNA.\"""""	389677	 	RBM12B	-0.262891043	0.05609459	-2.125973026	0.036778174	0.036778174	-3.635389059	-1.19988076
34965	5690181	KIAA1712	NM_001040157.1	80817	NP_001035247.1	ILMN_2213199	5690181	S	GTCAGTTGCTTGTGCTGCCCTGTCTATGTTATGCTCTGAATAGGTCTCGG	"\Homo sapiens KIAA1712 (KIAA1712), mRNA.\"""""	PS1TP3	ILMN_2213199	KIAA1712	"\Homo sapiens KIAA1712 (KIAA1712), mRNA.\"""""	80817	D	CEP44	-0.262880106	0.059629427	-2.944406189	0.004299694	0.004299694	-2.088534061	-1.199871664
21630	3440014	LYRM2	NM_020466.4	57226	NP_065199.1	ILMN_1703132	3440014	S	GTGGACATGGCTGCTTCCCGCTTACCCCCAGCGACGCTAACGTTAAAGCA	"\Homo sapiens LYR motif containing 2 (LYRM2), transcript variant 1, mRNA.\"""""	DJ122O8.2; FLJ21130; MGC104253	ILMN_1703132	LYRM2	"\Homo sapiens LYR motif containing 2 (LYRM2), transcript variant 1, mRNA.\"""""	57226	 	LYRM2	-0.262727368	0.020807049	-2.802276408	0.006445495	0.006445495	-2.38564553	-1.19974464
25967	4150670	CDC37	NM_007065.3	11140	NP_008996.1	ILMN_1668369	4150670	S	CCGGCTCTCGTCACTGGGCTCTGTTTTCACTGTTCGTCTGCTGTCTGTGT	"\Homo sapiens cell division cycle 37 homolog (S. cerevisiae) (CDC37), mRNA.\"""""	P50CDC37	ILMN_1668369	CDC37	"\Homo sapiens cell division cycle 37 homolog (S. cerevisiae) (CDC37), mRNA.\"""""	11140	 	CDC37	-0.262345244	0.073202626	-3.043507098	0.003217864	0.003217864	-1.874845713	-1.199426909
37364	6060215	ZFR	NM_016107.3	51663	NP_057191.2	ILMN_1814113	6060215	S	CTCCACACACCCCATCACCCAGATAATTTACAGTTCTGTTAACAGTGAGG	"\Homo sapiens zinc finger RNA binding protein (ZFR), mRNA.\"""""	FLJ41312	ILMN_1814113	ZFR	"\Homo sapiens zinc finger RNA binding protein (ZFR), mRNA.\"""""	51663	 	ZFR	-0.261812917	0.032427543	-2.045459054	0.044297255	0.044297255	-3.764776688	-1.198984424
36728	5910619	STX2	NM_194356.1	2054	NP_919337.1	ILMN_1747775	5910619	A	GGGACCTGCCTCCCGTGATGTCCCACCTTTCCTTCAAGGTCTGTCATATG	"\Homo sapiens syntaxin 2 (STX2), transcript variant 2, mRNA.\"""""	MGC51014; STX2C; STX2A; EPM; STX2B; EPIM	ILMN_1747775	STX2	"\Homo sapiens syntaxin 2 (STX2), transcript variant 2, mRNA.\"""""	2054	D	STX2	-0.261641969	-0.01461085	-2.821441028	0.006107692	0.006107692	-2.34624024	-1.198842362
11016	1710736	DOCK10	NM_014689.2	55619	NP_055504.2	ILMN_1702301	1710736	S	CCCTAAGTTTGCTGTCAGTTATTGTATGGTCAGTACCCCAGTCCTAGTAC	"\Homo sapiens dedicator of cytokinesis 10 (DOCK10), mRNA.\"""""	Nbla10300; DKFZp781A1532; DRIP2; ZIZ3	ILMN_1702301	DOCK10	"\Homo sapiens dedicator of cytokinesis 10 (DOCK10), mRNA.\"""""	55619	 	DOCK10	-0.261061155	0.036963465	-2.863334748	0.005425159	0.005425159	-2.259382163	-1.198359818
19356	3120717	RPS13	NM_001017.2	6207	NP_001008.1	ILMN_1777344	3120717	S	GGCCAAGAAGGGCCTTACTCCTTCACAGATCGGTGTAATCCTGAGAGATT	"\Homo sapiens ribosomal protein S13 (RPS13), mRNA.\"""""		ILMN_1777344	RPS13	"\Homo sapiens ribosomal protein S13 (RPS13), mRNA.\"""""	6207	 	RPS13	-0.260673048	0.073295459	-2.380074613	0.019836332	0.019836332	-3.199127195	-1.198037484
6179	990370	MIR1185-1	NR_031575.1	100302157		ILMN_3309164	990370	S	AGAGGATACCCTTTGTATGTTCACTTGATTAATGGCGAATATACAGGGGG	"\Homo sapiens microRNA 1185-1 (MIR1185-1), microRNA.\"""""		ILMN_3309164	MIR1185-1	"\Homo sapiens microRNA 1185-1 (MIR1185-1), microRNA.\"""""	100302157	D	mir-154	0.259728781	0.054553987	2.208647514	0.030236522	0.030236522	-3.498046931	1.197253606
43998	7000240	TTC14	NM_001042601.1	151613	NP_001036066.1	ILMN_1696757	7000240	S	ATAGAAGGTGGGAACCAGGTTCTGTGAGGCATTCTACCTCACCAGCAAGC	"\Homo sapiens tetratricopeptide repeat domain 14 (TTC14), transcript variant 2, mRNA.\"""""	DRDL5813; KIAA1980; DKFZp313M1015; FLJ00166; PRO19630	ILMN_1696757	TTC14	"\Homo sapiens tetratricopeptide repeat domain 14 (TTC14), transcript variant 2, mRNA.\"""""	151613	D	TTC14	-0.259695297	0.066443216	-2.541044973	0.013106347	0.013106347	-2.901599802	-1.197225819
32065	5090619	STAT3	NM_213662.1	6774	NP_998827.1	ILMN_2401978	5090619	A	GGGCGAGGGTTCAGGGCTTCTCTGGAGCAGATATTGTCAAGTTCATGGCC	"\Homo sapiens signal transducer and activator of transcription 3 (acute-phase response factor) (STAT3), transcript variant 3, mRNA.\"""""	APRF; FLJ20882; MGC16063	ILMN_2401978	STAT3	"\Homo sapiens signal transducer and activator of transcription 3 (acute-phase response factor) (STAT3), transcript variant 3, mRNA.\"""""	6774	D	STAT3	0.259280994	0.04289389	2.139701871	0.035613325	0.035613325	-3.612894631	1.196882058
36785	5960114	MRPL34	NM_023937.2	64981	NP_076426.1	ILMN_1783681	5960114	S	TATTTTTGCAGGGAGCTGGGGAGCAGGAACGCCTCGGACCTGAGTGCTCT	"\Homo sapiens mitochondrial ribosomal protein L34 (MRPL34), nuclear gene encoding mitochondrial protein, mRNA.\"""""	L34mt; MGC2633; MGC24974	ILMN_1783681	MRPL34	"\Homo sapiens mitochondrial ribosomal protein L34 (MRPL34), nuclear gene encoding mitochondrial protein, mRNA.\"""""	64981	 	MRPL34	-0.258614086	0.088667542	-2.563956466	0.012337857	0.012337857	-2.857961864	-1.196328908
22776	3710685	CARD9	NM_052813.3	64170	NP_434700.2	ILMN_1712532	3710685	S	GTGCTCACCACCCCCATGCACACGCCATCTGTGTAACTTCAGGATCTGTT	"\Homo sapiens caspase recruitment domain family, member 9 (CARD9), mRNA.\"""""	hCARD9	ILMN_1712532	CARD9	"\Homo sapiens caspase recruitment domain family, member 9 (CARD9), mRNA.\"""""	64170	 	CARD9	0.258523926	0.074526382	2.087981612	0.040175688	0.040175688	-3.696983175	1.196254147
34069	5490433	ADAR	NM_015840.2	103	NP_056655.2	ILMN_2320964	5490433	A	CAGGTTGTTTGGCCTCTCTGGTCCATCTTGGGCATTAGGTTCTCCAGCAG	"\Homo sapiens adenosine deaminase, RNA-specific (ADAR), transcript variant 2, mRNA.\"""""	DRADA; K88dsRBP; ADAR1; IFI4; G1P1; DSRAD; IFI-4; p136; DSH	ILMN_2320964	ADAR	"\Homo sapiens adenosine deaminase, RNA-specific (ADAR), transcript variant 2, mRNA.\"""""	103	D	ADAR	0.257515416	0.05150091	2.362942023	0.020709042	0.020709042	-3.229844849	1.195418203
15793	2480768	DHFRL1	NM_176815.3	200895	NP_789785.1	ILMN_1762426	2480768	S	AAGCAAAAGGATGGCTTGAGCCCAAGAGTTCAGAGCAGCCTGGCCACCAT	"\Homo sapiens dihydrofolate reductase-like 1 (DHFRL1), mRNA.\"""""	FLJ16119; DHFRP4	ILMN_1762426	DHFRL1	"\Homo sapiens dihydrofolate reductase-like 1 (DHFRL1), mRNA.\"""""	200895	D	DHFRL1	-0.257488736	-0.030872604	-3.494651638	0.000798268	0.000798268	-0.838833644	-1.195396096
38029	6180022	PCM1	NM_006197.2	5108	NP_006188.2	ILMN_2042595	6180022	S	GAACCTGAAACGGTGGGAGCCCAGAGTATATGAGATGTCTTCAGAGGCTC	"\Homo sapiens pericentriolar material 1 (PCM1), mRNA.\"""""	PTC4	ILMN_2042595	PCM1	"\Homo sapiens pericentriolar material 1 (PCM1), mRNA.\"""""	5108	D	PCM1	-0.256442037	-0.018853348	-2.075165503	0.041381508	0.041381508	-3.717543794	-1.19452913
16612	2630209	ARL5A	NM_001037174.1	26225	NP_001032251.1	ILMN_2332558	2630209	A	TTAACACGATATCAGCACATTCCCTTGTCATCATCAAGGTGTTGGCTCAG	"\Homo sapiens ADP-ribosylation factor-like 5A (ARL5A), transcript variant 3, mRNA.\"""""	ARFLP5; ARL5	ILMN_2332558	ARL5A	"\Homo sapiens ADP-ribosylation factor-like 5A (ARL5A), transcript variant 3, mRNA.\"""""	26225	D	ARL5A	-0.256389675	-0.0360514	-2.300874073	0.024163303	0.024163303	-3.339571239	-1.194485777
15199	2370494	FUBP3	NM_003934.1	8939	NP_003925.1	ILMN_2353033	2370494	A	GTGCTCGTGTGTTTAGCCTACGTTTTTCTCATGCCTCCATTACCAGTTGC	"\Homo sapiens far upstream element (FUSE) binding protein 3 (FUBP3), mRNA. XM_945904 XM_945906 XM_945907\"""""	FBP3	ILMN_2353033	FUBP3	"\Homo sapiens far upstream element (FUSE) binding protein 3 (FUBP3), mRNA. XM_945904 XM_945906 XM_945907\"""""	8939	D	FUBP3	-0.256348895	-0.043974193	-2.766289775	0.007126519	0.007126519	-2.459076997	-1.194452013
8604	1340739	FAM160B1	NM_020940.3	57700	NP_065991.3	ILMN_3231638	1340739	I	CCAGCGTCTGGAATTCTTGGTCCCTCCGTGGAGAAACTCTTCAGATGGTC	"\Homo sapiens family with sequence similarity 160, member B1 (FAM160B1), transcript variant 1, mRNA.\"""""		ILMN_3231638	FAM160B1	"\Homo sapiens family with sequence similarity 160, member B1 (FAM160B1), transcript variant 1, mRNA.\"""""	57700	D	FAM160B1	-0.255930625	-0.03643307	-2.019689545	0.046968152	0.046968152	-3.805267267	-1.194105765
21128	3390170	LOC648771	XR_039634.1	648771		ILMN_3281563	3390170	M	ACAGTGAAACTGACCATTCAGGACAGACAGGCCCAGATTGAGGTGGTGCC	"\PREDICTED: Homo sapiens misc_RNA (LOC648771), miscRNA.\"""""		ILMN_3281563	LOC648771	"\PREDICTED: Homo sapiens misc_RNA (LOC648771), miscRNA.\"""""	648771	 		-0.255373264	-0.014285602	-2.167339052	0.03336542	0.03336542	-3.567233204	-1.193644531
37630	6100630	MUM1	NM_032853.2	84939	NP_116242.2	ILMN_1764764	6100630	S	TCCGGAGCCGCCCTCCATTGTGGGTTCCTGAGAGTAGGACACATTGCCAT	"\Homo sapiens melanoma associated antigen (mutated) 1 (MUM1), mRNA.\"""""	MGC163315; MGC131891; HSPC211; FLJ22283; FLJ14868; MUM-1	ILMN_1764764	MUM1	"\Homo sapiens melanoma associated antigen (mutated) 1 (MUM1), mRNA.\"""""	84939	 	MUM1	-0.255068667	-0.052549416	-3.335174627	0.001324512	0.001324512	-1.216420576	-1.193392543
42892	6840156	GMDS	NM_001500.2	2762	NP_001491.1	ILMN_1711227	6840156	S	CCTCCAGGGTTTGGGTCGCTTTGCGTTTGTCGAAGCCTCCTCTGAATGGC	"\Homo sapiens GDP-mannose 4,6-dehydratase (GMDS), mRNA.\"""""	GMD	ILMN_1711227	GMDS	"\Homo sapiens GDP-mannose 4,6-dehydratase (GMDS), mRNA.\"""""	2762	 	GMDS	-0.254775731	-0.018217514	-3.654253095	0.000474166	0.000474166	-0.449344632	-1.193150252
43368	6900630	ATP2B4	NM_001684.3	493	NP_001675.3	ILMN_2367753	6900630	A	GCCTCTTCCTCTGAATAGACCAGACGCCCTTTCACTTAGTTCAGTGCCAG	"\Homo sapiens ATPase, Ca++ transporting, plasma membrane 4 (ATP2B4), transcript variant 2, mRNA.\"""""	DKFZp686M088; PMCA4b; DKFZp686G08106; PMCA4x; PMCA4; ATP2B2; MXRA1	ILMN_2367753	ATP2B4	"\Homo sapiens ATPase, Ca++ transporting, plasma membrane 4 (ATP2B4), transcript variant 2, mRNA.\"""""	493	D	ATP2B4	-0.254244185	-0.036304772	-2.882738126	0.005133466	0.005133466	-2.218821666	-1.192710729
9415	1450301	SLAMF6	NM_052931.3	114836	NP_443163.1	ILMN_1760109	1450301	S	CTGGCCCACCTCCAGCCTCAGCTAGCATTACCCTTCTGACACTCTCTATG	"\Homo sapiens SLAM family member 6 (SLAMF6), mRNA.\"""""	NTB-A; SF2000; NTBA; MGC104953; KALIb; Ly108; KALI	ILMN_1760109	SLAMF6	"\Homo sapiens SLAM family member 6 (SLAMF6), mRNA.\"""""	114836	D	SLAMF6	-0.253493663	0.00704903	-2.394660042	0.019119341	0.019119341	-3.1728309	-1.192090416
46412	7550333	PACSIN2	NM_007229.1	11252	NP_009160.1	ILMN_1702396	7550333	S	CCGCCGCCGTCACCAGCTATGCATTCACTCCGTTTCCAGTGAGCAGATGT	"\Homo sapiens protein kinase C and casein kinase substrate in neurons 2 (PACSIN2), mRNA.\"""""	SDPII	ILMN_1702396	PACSIN2	"\Homo sapiens protein kinase C and casein kinase substrate in neurons 2 (PACSIN2), mRNA.\"""""	11252	D	PACSIN2	0.253424097	0.0175652	2.261385027	0.026617644	0.026617644	-3.408099718	1.192032935
44953	7160400	MGST3	NM_004528.2	4259	NP_004519.1	ILMN_1751956	7160400	S	CCGCGTATAGCTTCTGGCCTGGGCTTGGCCTGGATTGTTGGACGAGTTCT	"\Homo sapiens microsomal glutathione S-transferase 3 (MGST3), mRNA.\"""""	GST-III	ILMN_1751956	MGST3	"\Homo sapiens microsomal glutathione S-transferase 3 (MGST3), mRNA.\"""""	4259	 	MGST3	-0.253398285	-0.047474871	-2.446917382	0.016736464	0.016736464	-3.077523507	-1.192011608
17444	2690601	ARPC4	NM_001024959.1	10093	NP_001020130.1	ILMN_1707336	2690601	A	CAAGCCTCCTTGGCCCCAGTATAAGTGTTGGGAACTCTCTGCCAGCTTCC	"\Homo sapiens actin related protein 2/3 complex, subunit 4, 20kDa (ARPC4), transcript variant 2, mRNA.\"""""	ARC20; p20-Arc; MGC13544	ILMN_1707336	ARPC4	"\Homo sapiens actin related protein 2/3 complex, subunit 4, 20kDa (ARPC4), transcript variant 2, mRNA.\"""""	10093	D	ARPC4	0.253351347	0.038211259	2.885440827	0.005094003	0.005094003	-2.213155428	1.191972827
35471	5810050	ANKRD36	NM_198555.3	375248	NP_940957.3	ILMN_2280568	5810050	I	GCGCTTGTGCTCGGATGGCTTCGCATTTCCCCAATACCCCATTAAACCGT	"\Homo sapiens ankyrin repeat domain 36 (ANKRD36), mRNA.\"""""	UNQ2430	ILMN_2280568	ANKRD36	"\Homo sapiens ankyrin repeat domain 36 (ANKRD36), mRNA.\"""""	375248	D	ANKRD36B (includes others)	-0.252789423	-0.017331427	-3.430653696	0.000979824	0.000979824	-0.991788252	-1.191508649
40951	6510689	HABP4	NM_014282.1	22927	NP_055097.1	ILMN_2107991	6510689	S	TCCAGAGGCTCGAGAGCAGGCCATTTCCCAAGAAGATGAAGAATGGTGAC	"\Homo sapiens hyaluronan binding protein 4 (HABP4), mRNA.\"""""	SERBP1L; IHABP4; MGC825; Ki-1/57	ILMN_2107991	HABP4	"\Homo sapiens hyaluronan binding protein 4 (HABP4), mRNA.\"""""	22927	D	HABP4	-0.252494732	0.020266166	-3.17350517	0.002180083	0.002180083	-1.586695594	-1.19126529
42834	6770689	ProbeID: 6770689	XR_038820.1	653162		ILMN_3208973	6770689	A	ACAGGTGCCCTCTGTGCCTATTCAGCAGTTCCCTACTGAAGACTGGAGCG	"\PREDICTED: Homo sapiens misc_RNA (LOC653162), miscRNA.\"""""		ILMN_3208973	LOC653162	"\PREDICTED: Homo sapiens misc_RNA (LOC653162), miscRNA.\"""""	653162	 		-0.251903617	-0.05595487	-2.336350946	0.022131242	0.022131242	-3.277153579	-1.190777294
23408	3840167	TMEM14C	NM_016462.2	51522	NP_057546.1	ILMN_2175131	3840167	S	GGTGTCAGCTTTCAGGGCTCTGAAACCCTATTCCCTGCTCTGAGGAACAG	"\Homo sapiens transmembrane protein 14C (TMEM14C), mRNA.\"""""	NET26; HSPC194; MSTP073; bA421M1.6; C6orf53	ILMN_2175131	TMEM14C	"\Homo sapiens transmembrane protein 14C (TMEM14C), mRNA.\"""""	51522	D	TMEM14C	-0.251748055	0.032976173	-2.149673745	0.034787494	0.034787494	-3.596477586	-1.190648902
17720	2750189	UPF2	NM_080599.1	26019	NP_542166.1	ILMN_2383693	2750189	A	TGCTGCCCAATCTTCACCAGCTTCAGAAATCTGACCTTTGCCGATGCTGC	"\Homo sapiens UPF2 regulator of nonsense transcripts homolog (yeast) (UPF2), transcript variant 1, mRNA.\"""""	smg-3; KIAA1408; MGC138835; HUPF2; DKFZP434D222; RENT2; MGC138834	ILMN_2383693	UPF2	"\Homo sapiens UPF2 regulator of nonsense transcripts homolog (yeast) (UPF2), transcript variant 1, mRNA.\"""""	26019	D	UPF2	-0.251431474	-0.041011559	-2.117605605	0.037504242	0.037504242	-3.649037487	-1.190387658
23781	3870112	TSEN15	NM_052965.1	116461	NP_443197.1	ILMN_1734486	3870112	S	GTGGTGCCATAGTTTGTCATCCCTGGGTCTAGGAAATAGTCAATAAACAG	"\Homo sapiens chromosome 1 open reading frame 19 (C1orf19), mRNA.\"""""	sen15	ILMN_1734486	C1ORF19	"\Homo sapiens chromosome 1 open reading frame 19 (C1orf19), mRNA.\"""""	116461	D	TSEN15	-0.251385684	0.044216618	-2.754286112	0.007367943	0.007367943	-2.483406498	-1.190349877
5152	780050	RAP2A	NM_021033.5	5911	NP_066361.1	ILMN_1677404	780050	S	TATCAGCAGTCTTGTGTTAGCACTGGGTAAGCTTTAATTGTCCCTTAGCC	"\Homo sapiens RAP2A, member of RAS oncogene family (RAP2A), mRNA.\"""""	RAP2; K-REV; KREV; RbBP-30	ILMN_1677404	RAP2A	"\Homo sapiens RAP2A, member of RAS oncogene family (RAP2A), mRNA.\"""""	5911	 	RAP2A	-0.250752788	0.032132438	-2.023433313	0.046571745	0.046571745	-3.799412769	-1.189827797
7236	1110180	RORA	NM_002943.2	6095	NP_002934.1	ILMN_2322498	1110180	A	CACCGTGTACTTTGATGGGAAGTATGCCAGCCCCGACGTCTTCAAATCCT	"\Homo sapiens RAR-related orphan receptor A (RORA), transcript variant 3, mRNA.\"""""	NR1F1; MGC119326; ROR2; RZRA; ROR1; MGC119329; ROR3	ILMN_2322498	RORA	"\Homo sapiens RAR-related orphan receptor A (RORA), transcript variant 3, mRNA.\"""""	6095	D	RORA	-0.250700772	0.054328965	-2.648464291	0.009842848	0.009842848	-2.694286839	-1.189784898
14697	2340703	ProbeID: 2340703	XR_039042.1	100133372		ILMN_3243291	2340703	S	CACATATGCCACTGTGGAGGAGGTGGATGCAGCCGTGAATGCAAGGCCAC	"\PREDICTED: Homo sapiens misc_RNA (LOC100133372), miscRNA.\"""""		ILMN_3243291	LOC100133372	"\PREDICTED: Homo sapiens misc_RNA (LOC100133372), miscRNA.\"""""	100133372	 		-0.250438635	0.137964937	-2.328806997	0.022550196	0.022550196	-3.290493484	-1.189568735
1710	240025	CNPY3	NM_006586.3	10695	NP_006577.2	ILMN_1812967	240025	A	AGACCAAACTCACCATCCCTCAGTCCTCCCCAACAGGGTACTAGGACTGC	"\Homo sapiens canopy 3 homolog (zebrafish) (CNPY3), mRNA.\"""""	PRAT4A; TNRC5; CAG4A; ERDA5	ILMN_1812967	CNPY3	"\Homo sapiens canopy 3 homolog (zebrafish) (CNPY3), mRNA.\"""""	10695	D	CNPY3	0.250382036	0.027091078	3.366045103	0.001202204	0.001202204	-1.144265465	1.189522067
40690	6480360	TLR8	NM_138636.2	51311	NP_619542.1	ILMN_1657892	6480360	I	CAGTTGGTCATCAACTATTTTCCCTTGACTGCTGTCCTGGGATGGCCTGC	"\Homo sapiens toll-like receptor 8 (TLR8), transcript variant 2, mRNA.\"""""	MGC119600; MGC119599	ILMN_1657892	TLR8	"\Homo sapiens toll-like receptor 8 (TLR8), transcript variant 2, mRNA.\"""""	51311	D	TLR8	0.249948231	0.063563341	2.297225082	0.024381394	0.024381394	-3.345945629	1.189164443
7794	1230546	TMEM41B	NM_015012.1	440026	NP_055827.1	ILMN_1678004	1230546	S	CACAAGAAGACAAGCATCTGTGGTGCGGAGGCAAGCAGGCTAACTAGGAG	"\Homo sapiens transmembrane protein 41B (TMEM41B), mRNA.\"""""	MGC33897; KIAA0033; MGC57262	ILMN_1678004	TMEM41B	"\Homo sapiens transmembrane protein 41B (TMEM41B), mRNA.\"""""	440026	 	TMEM41B	-0.249839785	-0.001602532	-2.151866131	0.034608182	0.034608182	-3.592859359	-1.189075057
12526	2000195	VEZT	NM_017599.2	55591	NP_060069.2	ILMN_1774828	2000195	S	GCAGAAGTGGCTGCTAGATCTCTCTCCTTTACCACCATGCAGGAACAGAC	"\Homo sapiens vezatin, adherens junctions transmembrane protein (VEZT), mRNA.\"""""	DKFZp761C241; VEZATIN	ILMN_1774828	VEZT	"\Homo sapiens vezatin, adherens junctions transmembrane protein (VEZT), mRNA.\"""""	55591	D	VEZT	-0.249307878	0.014945259	-2.742490335	0.007612453	0.007612453	-2.507234187	-1.188636738
23746	3850762	ProbeID: 3850762	XR_018338.2	649076		ILMN_3238818	3850762	S	TGGTCTGAAGGTGTGCGGGTGCCCTCTGTGCCTATTCAGCAGTTCCCTGT	"\PREDICTED: Homo sapiens misc_RNA (LOC649076), miscRNA.\"""""		ILMN_3238818	LOC649076	"\PREDICTED: Homo sapiens misc_RNA (LOC649076), miscRNA.\"""""	649076	 		-0.249206254	0.009279116	-2.451251672	0.016551304	0.016551304	-3.069542344	-1.188553014
15625	2480039	AZIN1	NM_015878.4	51582	NP_056962.2	ILMN_1656682	2480039	A	GGTGCAACTTTGAGTCCTTGGCTTGACTATACAGGCCTTGAACTTCATGG	"\Homo sapiens antizyme inhibitor 1 (AZIN1), transcript variant 1, mRNA.\"""""	ODC1L; OAZIN; OAZI; MGC3832; MGC691	ILMN_1656682	AZIN1	"\Homo sapiens antizyme inhibitor 1 (AZIN1), transcript variant 1, mRNA.\"""""	51582	D	AZIN1	-0.249187902	-0.078320815	-2.119386106	0.037348708	0.037348708	-3.646137144	-1.188537894
44355	7050136	RAB22A	NM_020673.2	57403	NP_065724.1	ILMN_1786976	7050136	S	GCCTGGTTACCTGTCATGGAATGCTGCAGTGGTGGTTTGCCAAGCTTCTG	"\Homo sapiens RAB22A, member RAS oncogene family (RAB22A), mRNA.\"""""	MGC16770	ILMN_1786976	RAB22A	"\Homo sapiens RAB22A, member RAS oncogene family (RAB22A), mRNA.\"""""	57403	 	RAB22A	-0.249112558	0.021686302	-2.792039395	0.006632882	0.006632882	-2.406609257	-1.188475825
12144	1980201	WWP1	NM_007013.3	11059	NP_008944.1	ILMN_1804328	1980201	S	ATGCTGCTGGCTTTTCTGAAGACAGGTGCTTGAACTTGTCAGTTTGTTTT	"\Homo sapiens WW domain containing E3 ubiquitin protein ligase 1 (WWP1), mRNA.\"""""	hSDRP1; Tiul1; AIP5; DKFZp434D2111	ILMN_1804328	WWP1	"\Homo sapiens WW domain containing E3 ubiquitin protein ligase 1 (WWP1), mRNA.\"""""	11059	D	WWP1	-0.24862775	-0.047047255	-2.464662264	0.015989971	0.015989971	-3.044774507	-1.188076513
3389	520278	FAM100B	NM_182565.2	283991	NP_872371.1	ILMN_1775498	520278	S	CTCTTGGTATCAGGGCTCTCTCCCCATGGCCTCTTCCCCACCTCTGATTG	"\Homo sapiens family with sequence similarity 100, member B (FAM100B), mRNA.\"""""	MGC71792; MGC29814	ILMN_1775498	FAM100B	"\Homo sapiens family with sequence similarity 100, member B (FAM100B), mRNA.\"""""	283991	 	FAM100B	0.24843535	0.041741762	2.235636974	0.028333882	0.028333882	-3.45224039	1.18791808
20915	3370092	STK39	NM_013233.2	27347	NP_037365.2	ILMN_1791328	3370092	S	CAAGGAGGTGGGCTCCCAGGATGGTACCATTGCTCTTTCCTAGCTAACCC	"\Homo sapiens serine threonine kinase 39 (STE20/SPS1 homolog, yeast) (STK39), mRNA.\"""""	DCHT; PASK; SPAK; DKFZp686K05124	ILMN_1791328	STK39	"\Homo sapiens serine threonine kinase 39 (STE20/SPS1 homolog, yeast) (STK39), mRNA.\"""""	27347	 	STK39	-0.248361677	0.014628903	-2.158324955	0.034084597	0.034084597	-3.58218151	-1.187857419
39626	6350544	RPL10A	NM_007104.4	4736	NP_009035.3	ILMN_2154566	6350544	S	GAGCACCATGGGCAAGCCCCAGCGCCTATATTAAGGCACATTTGAATAAA	"\Homo sapiens ribosomal protein L10a (RPL10A), mRNA.\"""""	Csa-19; NEDD6	ILMN_2154566	RPL10A	"\Homo sapiens ribosomal protein L10a (RPL10A), mRNA.\"""""	4736	D	RPL10A	-0.247739024	-0.015807308	-2.104370436	0.038678103	0.038678103	-3.670530687	-1.187344862
5271	780504	ProbeID: 780504	NM_001013738.1	442535	NP_001013760.1	ILMN_1754249	780504	S	TTTTCCCGTGTCTGGACTGTGTGTCTTACTTCTAAAGGTGCACGTACTTC	"\Homo sapiens similar to T-cell receptor gamma chain V region PT-gamma-1/2 precursor (LOC442535), mRNA.\"""""		ILMN_1754249	LOC442535	"\Homo sapiens similar to T-cell receptor gamma chain V region PT-gamma-1/2 precursor (LOC442535), mRNA.\"""""	442535	 		-0.247078968	0.019166589	-2.798832629	0.006507984	0.006507984	-2.392704453	-1.186801757
6857	1070044	GMIP	NM_016573.1	51291	NP_057657.1	ILMN_1805693	1070044	S	AATGTCCCAGAGTCCCCCCACTAGACACAGGTCACTGCCAAGCATCAGGG	"\Homo sapiens GEM interacting protein (GMIP), mRNA.\"""""		ILMN_1805693	GMIP	"\Homo sapiens GEM interacting protein (GMIP), mRNA.\"""""	51291	 	GMIP	0.247056365	0.008727219	2.173475843	0.032883413	0.032883413	-3.557025764	1.186783163
42830	6770673	SOCS2	NM_003877.3	8835	NP_003868.1	ILMN_2131861	6770673	S	GTAGGTATAGGCATTCTACCCTTTGAAATAGCTGTGTCCCAACCTGTTGC	"\Homo sapiens suppressor of cytokine signaling 2 (SOCS2), mRNA.\"""""	SSI2; Cish2; STATI2; SSI-2; SOCS-2; CIS2	ILMN_2131861	SOCS2	"\Homo sapiens suppressor of cytokine signaling 2 (SOCS2), mRNA.\"""""	8835	D	SOCS2	-0.24692844	-0.028270665	-2.806475649	0.006370043	0.006370043	-2.377029011	-1.186677935
17520	2710129	D2HGDH	NM_152783.3	728294	NP_689996.4	ILMN_2206272	2710129	S	GTGCTCTGAGTTTCGGGTTCTGCTCCTACAAAGAACGTGCGGTGCTGCGG	"\Homo sapiens D-2-hydroxyglutarate dehydrogenase (D2HGDH), nuclear gene encoding mitochondrial protein, mRNA.\"""""	FLJ42195; MGC25181; D2HGD	ILMN_2206272	D2HGDH	"\Homo sapiens D-2-hydroxyglutarate dehydrogenase (D2HGDH), nuclear gene encoding mitochondrial protein, mRNA.\"""""	728294	D	D2HGDH	-0.246684569	-0.083391472	-2.632601165	0.010272999	0.010272999	-2.725334232	-1.186477358
37317	6060025	CUL5	NM_003478.3	8065	NP_003469.2	ILMN_2176955	6060025	S	CTCAAGCTGGTTTTTCTGTTCTCATGTAAGTGACTGGGATGCTGTCTTAT	"\Homo sapiens cullin 5 (CUL5), mRNA.\"""""	VACM-1; VACM1	ILMN_2176955	CUL5	"\Homo sapiens cullin 5 (CUL5), mRNA.\"""""	8065	 	CUL5	-0.246599057	-0.02778337	-2.556272173	0.012590942	0.012590942	-2.872632921	-1.186407034
31710	5050669	EIF3D	NM_003753.3	8664	NP_003744.1	ILMN_1739847	5050669	S	CCTCAAGGACCCCAACAAGCAGGTCATCCGTGTCTACAGCCTCCCTGATG	"\Homo sapiens eukaryotic translation initiation factor 3, subunit D (EIF3D), mRNA.\"""""	EIF3S7; MGC126526; eIF3-p66; eIF3d; MGC17258; eIF3-zeta	ILMN_1739847	EIF3D	"\Homo sapiens eukaryotic translation initiation factor 3, subunit D (EIF3D), mRNA.\"""""	8664	 	EIF3D	-0.245827404	0.069590627	-2.623716673	0.010521303	0.010521303	-2.742657987	-1.185772632
32679	5270132	CBLB	NM_170662.3	868	NP_733762.2	ILMN_1685580	5270132	S	GCGTGGTCAGGTCTGCTGTAACATTTCCCACCAACTCTCTTGCTGTCCAC	"\Homo sapiens Cas-Br-M (murine) ecotropic retroviral transforming sequence b (CBLB), mRNA.\"""""	DKFZp779F1443; FLJ41152; DKFZp779A0729; FLJ36865; RNF56; Nbla00127; DKFZp686J10223	ILMN_1685580	CBLB	"\Homo sapiens Cas-Br-M (murine) ecotropic retroviral transforming sequence b (CBLB), mRNA.\"""""	868	 	CBLB	-0.24580803	-0.071628074	-3.049586488	0.00316053	0.00316053	-1.861566506	-1.185756708
46497	7550722	ZMYM6	NM_007167.2	9204	NP_009098.2	ILMN_1657632	7550722	S	ATCCAGGGTCAGCCAGTGTTGAAAGAGACATTTTGTCTACCTGGCACTGC	"\Homo sapiens zinc finger, MYM-type 6 (ZMYM6), mRNA.\"""""	ZNF198L4; ZNF258; MYM	ILMN_1657632	ZMYM6	"\Homo sapiens zinc finger, MYM-type 6 (ZMYM6), mRNA.\"""""	9204	D	ZMYM6	-0.245453391	0.056930757	-2.214726551	0.029798468	0.029798468	-3.487771008	-1.185465265
6978	1070487	KLRC3	NM_002261.2	3823	NP_002252.2	ILMN_2386790	1070487	A	GGGAAGAGAGTTTGCAGGCCTGTGCTTCAAAGAACTCTTCTAGTCTGCTT	"\Homo sapiens killer cell lectin-like receptor subfamily C, member 3 (KLRC3), transcript variant 1, mRNA.\"""""	NKG2E; NKG2-E	ILMN_2386790	KLRC3	"\Homo sapiens killer cell lectin-like receptor subfamily C, member 3 (KLRC3), transcript variant 1, mRNA.\"""""	3823	D	KLRC3	-0.245110122	-0.00711453	-2.273495319	0.025842584	0.025842584	-3.387190452	-1.185183233
4341	630403	MRPS31	NM_005830.2	10240	NP_005821.1	ILMN_1654552	630403	S	CGCCACTTCATGGAGCTGGTGACTTGTGGCCTTTCCAAAAACCCATATCT	"\Homo sapiens mitochondrial ribosomal protein S31 (MRPS31), nuclear gene encoding mitochondrial protein, mRNA.\"""""	MRP-S31; IMOGN38	ILMN_1654552	MRPS31	"\Homo sapiens mitochondrial ribosomal protein S31 (MRPS31), nuclear gene encoding mitochondrial protein, mRNA.\"""""	10240	 	MRPS31	-0.244799526	0.007768387	-2.272157564	0.025927211	0.025927211	-3.389504826	-1.184928104
23556	3850010	CRYZ	NM_001889.2	1429	NP_001880.2	ILMN_1672389	3850010	S	CATTATTGGTTGGCTGCCAATGACCCCATATGTTCTGTGAGAATAGTAGC	"\Homo sapiens crystallin, zeta (quinone reductase) (CRYZ), mRNA.\"""""	DKFZp779E0834; FLJ41475	ILMN_1672389	CRYZ	"\Homo sapiens crystallin, zeta (quinone reductase) (CRYZ), mRNA.\"""""	1429	 	CRYZ	-0.24474585	-0.027879561	-3.272342866	0.001610489	0.001610489	-1.361857911	-1.184884019
1428	150441	NCRNA00219	NM_053000.1	114915	NP_443726.1	ILMN_1654609	150441	S	CCCTACAGGTGGAAGATGGATGCCTGAAGTGTAGACTGCTGCTAGCTGAA	"\Homo sapiens TIGA1 (TIGA1), mRNA.\"""""	MGC126893	ILMN_1654609	TIGA1	"\Homo sapiens TIGA1 (TIGA1), mRNA.\"""""	114915	D	NCRNA00219	-0.244707295	-0.046091334	-2.3165602	0.023245306	0.023245306	-3.312072246	-1.184852355
44711	7150152	PTPLAD1	NM_016395.2	51495	NP_057479.2	ILMN_1737398	7150152	S	CGTGTAATTGGGCAGATCAGCTTTGCAGTAGATTATGCTGCATCCTCGTG	"\Homo sapiens protein tyrosine phosphatase-like A domain containing 1 (PTPLAD1), mRNA.\"""""	B-IND1; HSPC121; FLJ90376	ILMN_1737398	PTPLAD1	"\Homo sapiens protein tyrosine phosphatase-like A domain containing 1 (PTPLAD1), mRNA.\"""""	51495	D	PTPLAD1	-0.244480298	-0.099535951	-2.840630889	0.005785808	0.005785808	-2.306575909	-1.184665942
1971	270338	TRAT1	NM_016388.2	50852	NP_057472.2	ILMN_1684943	270338	S	GATGCACAGAGGACACAGAAGGACTTGGCAGCAGGGTGATGACCTGATCA	"\Homo sapiens T cell receptor associated transmembrane adaptor 1 (TRAT1), mRNA.\"""""	TRIM; TCRIM; HSPC062	ILMN_1684943	TRAT1	"\Homo sapiens T cell receptor associated transmembrane adaptor 1 (TRAT1), mRNA.\"""""	50852	D	TRAT1	-0.244465891	-0.021666757	-2.479265619	0.015398182	0.015398182	-3.017677624	-1.184654111
38033	6180039	RPS3	NM_001005.3	6188	NP_000996.2	ILMN_1760714	6180039	S	TTGCTGTGCGGAGGGCCTGCTATGGTGTGCTGCGGTTCATCATGGAGAGT	"\Homo sapiens ribosomal protein S3 (RPS3), mRNA.\"""""	FLJ27450; FLJ26283; MGC87870	ILMN_1760714	RPS3	"\Homo sapiens ribosomal protein S3 (RPS3), mRNA.\"""""	6188	 	RPS3	-0.243869049	0.029728739	-2.280135049	0.025426145	0.025426145	-3.375686376	-1.184164122
15247	2370703	BBX	NM_020235.3	56987	NP_064620.2	ILMN_1745415	2370703	S	CTACCCTAGCCTTGTCTTTACCGAGGGATGCTAGTGAGTCCAAGTGGTGG	"\Homo sapiens bobby sox homolog (Drosophila) (BBX), mRNA.\"""""	MDS001; HSPC339	ILMN_1745415	BBX	"\Homo sapiens bobby sox homolog (Drosophila) (BBX), mRNA.\"""""	56987	 	BBX	-0.243651173	-0.072414153	-2.229201977	0.02877771	0.02877771	-3.463204934	-1.183985303
9690	1470626	CD97	NM_001784.3	976	NP_001775.2	ILMN_2413508	1470626	A	CCTCCCTGATCCCGTGTGCCACCAGGAGGGAGTGGCAGCTATAGTCTGGC	"\Homo sapiens CD97 molecule (CD97), transcript variant 2, mRNA.\"""""	TM7LN1	ILMN_2413508	CD97	"\Homo sapiens CD97 molecule (CD97), transcript variant 2, mRNA.\"""""	976	D	CD97	0.243218107	0.000429424	2.053670531	0.043474105	0.043474105	-3.751779994	1.183629949
1672	160639	EBAG9	NM_198120.1	9166	NP_936056.1	ILMN_1791896	160639	A	GGCCATCCAGGACACCACGATTCTCCCAAAGTACCTTGAACTCTTAGTGA	"\Homo sapiens estrogen receptor binding site associated, antigen, 9 (EBAG9), transcript variant 2, mRNA.\"""""	RCAS1; EB9; PDAF	ILMN_1791896	EBAG9	"\Homo sapiens estrogen receptor binding site associated, antigen, 9 (EBAG9), transcript variant 2, mRNA.\"""""	9166	D	EBAG9	-0.242686746	0.037222062	-2.061664315	0.042685471	0.042685471	-3.73908418	-1.183194085
42210	6650408	LPAR2	NM_004720.5	9170	NP_004711.2	ILMN_3236220	6650408	S	GAGGGTTTTAAGGTGGGGAGAGATAAGGGCTCTCTCGGGCCATGCTACCC	"\Homo sapiens lysophosphatidic acid receptor 2 (LPAR2), mRNA.\"""""		ILMN_3236220	LPAR2	"\Homo sapiens lysophosphatidic acid receptor 2 (LPAR2), mRNA.\"""""	9170	D	LPAR2	0.242342446	-0.029926281	2.046537319	0.044188406	0.044188406	-3.763072662	1.18291175
19717	3140603	SVIL	NM_003174.3	6840	NP_003165.2	ILMN_1671404	3140603	A	GTTTCCTGCAGCATTAGGTATGACTTGTTCTGAGTACTGCTTCCGGTGCT	"\Homo sapiens supervillin (SVIL), transcript variant 1, mRNA.\"""""	DKFZp686A17191	ILMN_1671404	SVIL	"\Homo sapiens supervillin (SVIL), transcript variant 1, mRNA.\"""""	6840	D	SVIL	0.242181204	0.004625136	2.027649033	0.046128807	0.046128807	-3.792808854	1.182779549
28703	4570707	TRAK1	NM_001042646.1	22906	NP_001036111.1	ILMN_2289924	4570707	I	TGTCCTCCCCGGCAGCAGAAGATGTGTCCTTCCATTGAGTGAGGGTAACC	"\Homo sapiens trafficking protein, kinesin binding 1 (TRAK1), transcript variant 1, mRNA.\"""""	OIP106	ILMN_2289924	TRAK1	"\Homo sapiens trafficking protein, kinesin binding 1 (TRAK1), transcript variant 1, mRNA.\"""""	22906	D	TRAK1	-0.241181747	-0.038372613	-2.917574029	0.004645769	0.004645769	-2.145479273	-1.181960438
34107	5490594	SULT1A4	NM_001017391.1	445329	NP_001017391.1	ILMN_2336133	5490594	A	AAGGGAGATTCAAAAGATCCTGGAGTTTGTGGGGCGCTCCCTGCCAGAGG	"\Homo sapiens sulfotransferase family, cytosolic, 1A, phenol-preferring, member 4 (SULT1A4), transcript variant 3, mRNA.\"""""		ILMN_2336133	SULT1A4	"\Homo sapiens sulfotransferase family, cytosolic, 1A, phenol-preferring, member 4 (SULT1A4), transcript variant 3, mRNA.\"""""	445329	D	SULT1A3/SULT1A4	0.240765532	-0.013166003	2.152007972	0.034596609	0.034596609	-3.592625162	1.181619493
38511	6220538	DOK2	NM_003974.2	9046	NP_003965.2	ILMN_1791211	6220538	A	GCTGAGGAGGAACCTGGGGCATTTAGGGCAGAGGACAAAAGGATGTCAGC	"\Homo sapiens docking protein 2, 56kDa (DOK2), mRNA.\"""""	p56DOK; p56dok-2	ILMN_1791211	DOK2	"\Homo sapiens docking protein 2, 56kDa (DOK2), mRNA.\"""""	9046	D	DOK2	0.240568666	0.030025992	2.466673687	0.015907267	0.015907267	-3.041050063	1.181458264
36990	6020224	FBP1	NM_000507.2	2203	NP_000498.2	ILMN_1728799	6020224	S	CCGACGACGTGCTCGAGTTCCTGAAGGTGTATGAGAAGCACTCTGCCCAG	"\Homo sapiens fructose-1,6-bisphosphatase 1 (FBP1), mRNA.\"""""	FBP	ILMN_1728799	FBP1	"\Homo sapiens fructose-1,6-bisphosphatase 1 (FBP1), mRNA.\"""""	2203	 	FBP1	0.240277727	-0.065413627	2.416729847	0.018078331	0.018078331	-3.132787454	1.181220031
932	70707	WDR6	NM_018031.2	11180	NP_060501.2	ILMN_1669484	70707	S	AGGGCCTGCTGGTCTCATCCTCTGCTTCCTTTGCCTTTACCCTATACCTC	"\Homo sapiens WD repeat domain 6 (WDR6), mRNA.\"""""	FLJ10218; MGC142027; MGC126756	ILMN_1669484	WDR6	"\Homo sapiens WD repeat domain 6 (WDR6), mRNA.\"""""	11180	 	WDR6	-0.24026032	-0.045283417	-2.612683012	0.010837247	0.010837247	-2.764107194	-1.181205779
25678	4120307	NEDD8	NM_006156.1	4738	NP_006147.1	ILMN_2058070	4120307	S	GGGCCTTGCTGGCTACTGGGTGTTAGTTTGCAGTCCTGTGTGCTTCCCTC	"\Homo sapiens neural precursor cell expressed, developmentally down-regulated 8 (NEDD8), mRNA.\"""""	Nedd-8; MGC125896; MGC104393; MGC125897	ILMN_2058070	NEDD8	"\Homo sapiens neural precursor cell expressed, developmentally down-regulated 8 (NEDD8), mRNA.\"""""	4738	D	NEDD8	-0.240255832	0.034811026	-2.97011099	0.003990665	0.003990665	-2.033614259	-1.181202104
18301	2850184	CTBS	NM_004388.1	1486	NP_004379.1	ILMN_2144573	2850184	S	CGGGGCATTGGCATGTGGAATGCAAACTGTCTTGACTACTCTGGAGATGC	"\Homo sapiens chitobiase, di-N-acetyl- (CTBS), mRNA.\"""""	CTB	ILMN_2144573	CTBS	"\Homo sapiens chitobiase, di-N-acetyl- (CTBS), mRNA.\"""""	1486	D	CTBS	0.239505724	0.055222435	2.014448146	0.047527997	0.047527997	-3.813447774	1.180588116
38916	6270711	ProbeID: 6270711	XM_001133884.1	732450	XP_001133884.1	ILMN_1724017	6270711	S	GCATTGAAGGCTATCTGTGACAAGGAAGATTCTGTTCCGAATATGGCCAC	"\PREDICTED: Homo sapiens similar to protein immuno-reactive with anti-PTH polyclonal antibodies (LOC732450), mRNA.\"""""		ILMN_1724017	LOC732450	"\PREDICTED: Homo sapiens similar to protein immuno-reactive with anti-PTH polyclonal antibodies (LOC732450), mRNA.\"""""	732450	 		-0.239086129	0.047274138	-3.062624609	0.003040756	0.003040756	-1.833021702	-1.180244802
40279	6420168	DBNDD2	NM_001048223.1	55861	NP_001041688.1	ILMN_1730612	6420168	I	AGGTGGTACTCAAGCCATGCTGCCTCCTTACATCCTTTTTGGAACAGAGC	"\Homo sapiens dysbindin (dystrobrevin binding protein 1) domain containing 2 (DBNDD2), transcript variant 3, mRNA.\"""""	HSMNP1; CK1BP; C20orf35	ILMN_1730612	DBNDD2	"\Homo sapiens dysbindin (dystrobrevin binding protein 1) domain containing 2 (DBNDD2), transcript variant 3, mRNA.\"""""	55861	D	DBNDD2	-0.239011269	-0.024908194	-2.194870113	0.031250261	0.031250261	-3.521246657	-1.180183562
5977	940338	ZCCHC9	NM_032280.1	84240	NP_115656.1	ILMN_1723007	940338	S	CCCCTGTAGCCAGGACTATGCTGTAGATATCAGTATGATCTGGGTGTGGC	"\Homo sapiens zinc finger, CCHC domain containing 9 (ZCCHC9), mRNA.\"""""	DKFZp761J139	ILMN_1723007	ZCCHC9	"\Homo sapiens zinc finger, CCHC domain containing 9 (ZCCHC9), mRNA.\"""""	84240	 	ZCCHC9	-0.238925868	0.025070003	-2.403814945	0.018681194	0.018681194	-3.156257224	-1.180113702
24631	3990646	ITPR1	NM_002222.4	3708	NP_002213.4	ILMN_1789505	3990646	S	CTGGTGATGCTGTTTCTCGTTAGTGGCAGTAGTGCCTCCGTCTCCTAGTG	"\Homo sapiens inositol 1,4,5-triphosphate receptor, type 1 (ITPR1), transcript variant 2, mRNA.\"""""	IP3R1; SCA16; SCA15; IP3R; INSP3R1	ILMN_1789505	ITPR1	"\Homo sapiens inositol 1,4,5-triphosphate receptor, type 1 (ITPR1), transcript variant 2, mRNA.\"""""	3708	 	ITPR1	-0.238900003	-0.021463294	-2.719791361	0.008103956	0.008103956	-2.552861188	-1.180092545
11233	1770168	SUSD3	NM_145006.2	203328	NP_659443.1	ILMN_1785570	1770168	S	GAATCAGCTTCCAGGTGTAGGGACCCCTTGAGGGGCCAAGCTGACATCCA	"\Homo sapiens sushi domain containing 3 (SUSD3), mRNA.\"""""	MGC26847	ILMN_1785570	SUSD3	"\Homo sapiens sushi domain containing 3 (SUSD3), mRNA.\"""""	203328	 	SUSD3	-0.23845939	0.059513784	-2.439151291	0.017072875	0.017072875	-3.091794879	-1.179732189
45234	7210026	ProbeID: 7210026	XM_001724272.1	100131713	XP_001724324.1	ILMN_3219340	7210026	A	CTGCCAACATGAGGACAGAAGGACTGGTGTGACCCCCTACCCCCGCCCCT	"\PREDICTED: Homo sapiens similar to ribosomal protein L29, transcript variant 2 (LOC100131713), mRNA.\"""""		ILMN_3219340	LOC100131713	"\PREDICTED: Homo sapiens similar to ribosomal protein L29, transcript variant 2 (LOC100131713), mRNA.\"""""	100131713	D	LOC100131713	-0.238085181	-0.054970011	-2.862932464	0.005431365	0.005431365	-2.260220878	-1.179426227
22290	3520324	FAM13B	NM_001101800.1	51306	NP_001095270.1	ILMN_3258795	3520324	M	TGTCCACCAGTATAATGGCATTGCTGTGTCTGGCACTTCATTGTACAGAC	"\Homo sapiens family with sequence similarity 13, member B (FAM13B), transcript variant 2, mRNA.\"""""	KHCHP; MGC57159; FLJ26735; DKFZp667F249; N61	ILMN_3258795	FAM13B	"\Homo sapiens family with sequence similarity 13, member B (FAM13B), transcript variant 2, mRNA.\"""""	51306	D	FAM13B	-0.237928766	-0.035842848	-2.071924884	0.041691312	0.041691312	-3.722725195	-1.179298362
1990	270403	TTC14	NM_133462.2	151613	NP_597719.1	ILMN_2390472	270403	A	GCCCTCTCTCTTCATCTTCACTTGAAATACCGGATGATTTTGGAGGTAGG	"\Homo sapiens tetratricopeptide repeat domain 14 (TTC14), transcript variant 1, mRNA.\"""""	DRDL5813; KIAA1980; DKFZp313M1015; FLJ00166; PRO19630	ILMN_2390472	TTC14	"\Homo sapiens tetratricopeptide repeat domain 14 (TTC14), transcript variant 1, mRNA.\"""""	151613	D	TTC14	-0.237545981	0.021940501	-2.419334545	0.017958872	0.017958872	-3.128041417	-1.178985505
44878	7160088	TMEM14D	XM_928242.2	645203	XP_933335.1	ILMN_3244248	7160088	S	GCCGGCGTGGGTGCTTACCAGCTGTATCAGGATCCAAGGAATGTTTGGGA	"\PREDICTED: Homo sapiens transmembrane protein 14D (TMEM14D), mRNA.\"""""		ILMN_3244248	TMEM14D	"\PREDICTED: Homo sapiens transmembrane protein 14D (TMEM14D), mRNA.\"""""	645203	D	TMEM14D	-0.237496207	0.016545406	-2.543476489	0.01302279	0.01302279	-2.896983707	-1.17894483
45219	7200743	SLAMF6	NM_052931.3	114836	NP_443163.1	ILMN_2196078	7200743	S	GGTGGAGGTTCCAGTGAGCCAAAATCATGCCAATGTATTCCAGTCTGGGT	"\Homo sapiens SLAM family member 6 (SLAMF6), mRNA.\"""""	NTB-A; SF2000; NTBA; MGC104953; KALIb; Ly108; KALI	ILMN_2196078	SLAMF6	"\Homo sapiens SLAM family member 6 (SLAMF6), mRNA.\"""""	114836	D	SLAMF6	-0.237271386	-0.003127546	-2.198895097	0.030951072	0.030951072	-3.514481841	-1.178761124
6055	940669	TRPT1	NM_031472.2	83707	NP_113660.1	ILMN_2364674	940669	A	AGCCCCTTTCCTTGGCTGGTGATGAAGAGACAGAGTGTCAGAGTAGCCCC	"\Homo sapiens tRNA phosphotransferase 1 (TRPT1), transcript variant 2, mRNA.\"""""	MGC11134	ILMN_2364674	TRPT1	"\Homo sapiens tRNA phosphotransferase 1 (TRPT1), transcript variant 2, mRNA.\"""""	83707	D	TRPT1	-0.23726603	-0.001080641	-2.330995393	0.022427945	0.022427945	-3.286627487	-1.178756748
25514	4070376	NCRNA00219	NR_015370.1	114915		ILMN_3244583	4070376	S	GGTGGAAGATGGATGCCTGAAGTGTAGACTGCTGCTAGCTGAATACCATC	"\Homo sapiens non-protein coding RNA 219 (NCRNA00219), non-coding RNA.\"""""	TIGA1; MGC126893; MGC138282	ILMN_3244583	NCRNA00219	"\Homo sapiens non-protein coding RNA 219 (NCRNA00219), non-coding RNA.\"""""	114915	D	NCRNA00219	-0.237265613	-0.042584303	-2.830806605	0.005948595	0.005948595	-2.326907961	-1.178756408
23059	3800307	SHKBP1	NM_138392.2	92799	NP_612401.1	ILMN_1765493	3800307	S	TCCAGCGGTCTCGGCACTCCCCTCACACCTCCCAAGATGAAGCTCAATGA	"\Homo sapiens SH3KBP1 binding protein 1 (SHKBP1), mRNA.\"""""	Sb1; PP203	ILMN_1765493	SHKBP1	"\Homo sapiens SH3KBP1 binding protein 1 (SHKBP1), mRNA.\"""""	92799	 	SHKBP1	0.237098248	-0.038694763	2.16796793	0.033315743	0.033315743	-3.566188319	1.17861967
38085	6180253	CDC42EP2	NM_006779.2	10435	NP_006770.1	ILMN_1652777	6180253	S	ACGTCGTACCTGACGCTGAGCCTGTCATGAGAATGCAACAGGAGCAAACC	"\Homo sapiens CDC42 effector protein (Rho GTPase binding) 2 (CDC42EP2), mRNA.\"""""	CEP2; BORG1	ILMN_1652777	CDC42EP2	"\Homo sapiens CDC42 effector protein (Rho GTPase binding) 2 (CDC42EP2), mRNA.\"""""	10435	 	CDC42EP2	0.237034797	0.014271622	2.559151479	0.012495567	0.012495567	-2.867139844	1.178567833
34660	5570519	LOC401397	XM_001132317.1	401397	XP_001132317.1	ILMN_1857915	5570519	S	GGCCTACTGAGTCAAACCTCACCCTGAAAACCTTTGCGCTTTAGAGGCTA	"\PREDICTED: Homo sapiens hypothetical LOC401397 (LOC401397), mRNA.\"""""		ILMN_1857915	LOC401397	"\PREDICTED: Homo sapiens hypothetical LOC401397 (LOC401397), mRNA.\"""""	401397	 	LOC401397	-0.236921937	0.009410625	-2.373019287	0.020191675	0.020191675	-3.211799355	-1.17847564
5428	830369	UBE2Q2	NM_173469.1	92912	NP_775740.1	ILMN_1683817	830369	S	TCTTTAATATCCTGATGGCAAGCAGACTGATAGCTGCACATTTGGCATGC	"\Homo sapiens ubiquitin-conjugating enzyme E2Q family member 2 (UBE2Q2), mRNA.\"""""	DKFZp762C143	ILMN_1683817	UBE2Q2	"\Homo sapiens ubiquitin-conjugating enzyme E2Q family member 2 (UBE2Q2), mRNA.\"""""	92912	 	UBE2Q2	-0.236886614	0.029104969	-2.297124697	0.024387419	0.024387419	-3.34612087	-1.178446786
22541	3610487	UBQLN4	NM_020131.3	56893	NP_064516.2	ILMN_1789349	3610487	S	AGGGTCCCAAGCAGTCCAGAGAAGATGTCTGTGTGGCTTTCCCTCCCTGC	"\Homo sapiens ubiquilin 4 (UBQLN4), mRNA.\"""""	A1U; CIP75; UBIN; C1orf6	ILMN_1789349	UBQLN4	"\Homo sapiens ubiquilin 4 (UBQLN4), mRNA.\"""""	56893	 	UBQLN4	-0.236733901	-0.076719287	-2.502952495	0.014480012	0.014480012	-2.973447518	-1.178322052
18790	2940687	C9orf5	NM_032012.3	23731	NP_114401.2	ILMN_1788384	2940687	S	CAGAGACCCAGCAGATGTAACTCTCATTGTAGCCATCCCAAAGAAAACCC	"\Homo sapiens chromosome 9 open reading frame 5 (C9orf5), mRNA.\"""""	CG2; FLJ33224; CG-2; FLJ23668	ILMN_1788384	C9ORF5	"\Homo sapiens chromosome 9 open reading frame 5 (C9orf5), mRNA.\"""""	23731	 	C9orf5	-0.236043564	-0.044952975	-2.655130013	0.009667033	0.009667033	-2.681196364	-1.177758353
25264	4060136	SLTM	NM_001013843.1	79811	NP_001013865.1	ILMN_2395204	4060136	A	CCATCTCTGGGAATTGTGTGGGTATTAATGTTTCCATGTTCCCAACTATG	"\Homo sapiens SAFB-like, transcription modulator (SLTM), transcript variant 2, mRNA.\"""""	DKFZp762G052; FLJ13213; Met; FLJ10005	ILMN_2395204	SLTM	"\Homo sapiens SAFB-like, transcription modulator (SLTM), transcript variant 2, mRNA.\"""""	79811	D	SLTM	-0.235823623	-0.015770399	-2.064547606	0.042404061	0.042404061	-3.734494345	-1.177578816
36915	5960703	2-Sep	NM_001008491.1	4735	NP_001008491.1	ILMN_1748546	5960703	A	GTGGTGTTCCATGACTTCAGAGTACATCCATGCGGAGTCCATTATTTGAG	"\Homo sapiens septin 2 (SEPT2), transcript variant 1, mRNA.\"""""	KIAA0158; hNedd5; DIFF6; NEDD5; Pnutl3	ILMN_1748546	2-Sep	"\Homo sapiens septin 2 (SEPT2), transcript variant 1, mRNA.\"""""	4735	D	2-Sep	-0.235730671	-0.018777043	-1.995499999	0.049599869	0.049599869	-3.84286522	-1.177502947
15582	2470603	ARID4B	NM_016374.5	51742	NP_057458.4	ILMN_2269564	2470603	I	GAGTGCTATCCACCAGGCATGAAAGTCCAAGTGCGGTATGGACGAGGGAA	"\Homo sapiens AT rich interactive domain 4B (RBP1-like) (ARID4B), transcript variant 1, mRNA.\"""""	BCAA; RBP1L1; MGC163290; BRCAA1; SAP180; RBBP1L1; DKFZp313M2420	ILMN_2269564	ARID4B	"\Homo sapiens AT rich interactive domain 4B (RBP1-like) (ARID4B), transcript variant 1, mRNA.\"""""	51742	D	ARID4B	-0.235604422	0.020506268	-2.359185095	0.020904919	0.020904919	-3.236556027	-1.17739991
30115	4810358	NUP54	NM_017426.2	53371	NP_059122.2	ILMN_2061405	4810358	S	CTGTGTTTAATGATTATTGTCCATTGAGCCTGTACTCTGCTTTCCATACC	"\Homo sapiens nucleoporin 54kDa (NUP54), mRNA.\"""""	MGC13407	ILMN_2061405	NUP54	"\Homo sapiens nucleoporin 54kDa (NUP54), mRNA.\"""""	53371	D	NUP54	-0.235529073	0.006727001	-2.065769748	0.042285263	0.042285263	-3.732547162	-1.177338418
32774	5270468	EMR3	NM_032571.3	84658	NP_115960.2	ILMN_1755873	5270468	A	GGTCCTGACTCAAAACCCAGTGAGGGGGATGTTTTTCCAGGACAAGTGAA	"\Homo sapiens egf-like module containing, mucin-like, hormone receptor-like 3 (EMR3), mRNA.\"""""		ILMN_1755873	EMR3	"\Homo sapiens egf-like module containing, mucin-like, hormone receptor-like 3 (EMR3), mRNA.\"""""	84658	D	EMR3	0.235493829	0.034040437	2.182089819	0.032217101	0.032217101	-3.542656172	1.177309657
24836	4010719	CSF2RA	NM_172249.1	1438	NP_758452.1	ILMN_2376455	4010719	A	TTCACCCCAGAGGAAGGGAAAGGCTACCGCGAAGAGGTCTTGACCGTGAA	"\Homo sapiens colony stimulating factor 2 receptor, alpha, low-affinity (granulocyte-macrophage) (CSF2RA), transcript variant 6, mRNA.\"""""	CSF2R; CSF2RAY; CSF2RX; GM-CSF-R-alpha; CSF2RAX; CD116; MGC3848; CDw116; GMR; MGC4838; CSF2RY; GMCSFR	ILMN_2376455	CSF2RA	"\Homo sapiens colony stimulating factor 2 receptor, alpha, low-affinity (granulocyte-macrophage) (CSF2RA), transcript variant 6, mRNA.\"""""	1438	D	CSF2RA	0.235004352	-0.012080159	2.642924222	0.009991179	0.009991179	-2.705146774	1.176910288
3435	520468	LOC402175	XR_038253.1	402175		ILMN_3291709	520468	M	GGCCACTGTGCCTGAGACCCTCGACCCAGCCGAATACAACATATCTCTGG	"\PREDICTED: Homo sapiens misc_RNA (LOC402175), miscRNA.\"""""		ILMN_3291709	LOC402175	"\PREDICTED: Homo sapiens misc_RNA (LOC402175), miscRNA.\"""""	402175	 		-0.23493803	0.060862638	-2.002243376	0.048853829	0.048853829	-3.832423983	-1.176856185
60	10187	CNPY3	NM_006586.3	10695	NP_006577.2	ILMN_1669674	10187	I	TTGAGGAAACCGGCAAGACCAAGGAGGTGATTGGCACGGGCTATGGCATC	"\Homo sapiens canopy 3 homolog (zebrafish) (CNPY3), mRNA.\"""""	PRAT4A; TNRC5; CAG4A; ERDA5	ILMN_1669674	CNPY3	"\Homo sapiens canopy 3 homolog (zebrafish) (CNPY3), mRNA.\"""""	10695	D	CNPY3	0.234512922	0.042155087	2.77234041	0.007007591	0.007007591	-2.446782106	1.176509461
34093	5490524	ZNF302	NM_018443.2	55900	NP_060913.2	ILMN_2307450	5490524	A	AGCTAGTGGGCATGTGAAGATATTTAGTCACCCAGAGGAGCCAGTAAATG	"\Homo sapiens zinc finger protein 302 (ZNF302), transcript variant 1, mRNA.\"""""	HSD16; ZNF327; MST154; ZNF135L; ZNF140L; MSTP154	ILMN_2307450	ZNF302	"\Homo sapiens zinc finger protein 302 (ZNF302), transcript variant 1, mRNA.\"""""	55900	D	ZNF302	-0.234175812	-0.017273082	-2.016267901	0.04733298	0.04733298	-3.810609708	-1.176234582
303	20451	MEFV	NM_000243.1	4210	NP_000234.1	ILMN_1804738	20451	S	GTCTTGAGGATATGGGAAGCCTAGAGAAACGCAAGCAGACTGGATTGGGA	"\Homo sapiens Mediterranean fever (MEFV), mRNA.\"""""	MEF; TRIM20; MGC126586; FMF; MGC126560	ILMN_1804738	MEFV	"\Homo sapiens Mediterranean fever (MEFV), mRNA.\"""""	4210	D	MEFV	0.234171996	0.028128984	3.126503526	0.00251261	0.00251261	-1.691886147	1.17623147
30667	4860280	ProbeID: 4860280				ILMN_1867517	4860280	S	gcatgtgtatgatgtgtgtgcgtcggaccgcttctaggctactaagtgtc	"\Homo sapiens cDNA FLJ31407 fis, clone NT2NE2000137\"""""		ILMN_1867517		"\Homo sapiens cDNA FLJ31407 fis, clone NT2NE2000137\"""""	-999	D	RORA	-0.233936509	0.032236786	-2.51699733	0.013959139	0.013959139	-2.947059775	-1.176039493
15532	2470364	PRSS33	NM_152891.2	260429	NP_690851.2	ILMN_1736831	2470364	S	GGCAAACCAATTGCTGCCCATCTGGCCTGTGTGCCCATCTTTTTCTGGAG	"\Homo sapiens protease, serine, 33 (PRSS33), mRNA.\"""""	EOS	ILMN_1736831	PRSS33	"\Homo sapiens protease, serine, 33 (PRSS33), mRNA.\"""""	260429	 	PRSS33	0.233932243	0.015828663	2.248265743	0.02748032	0.02748032	-3.430644167	1.176036016
43084	6860193	RTN1	NM_021136.2	6252	NP_066959.1	ILMN_1756928	6860193	A	CGTGGCTAGGCCTTTCCTGCCGAGTGCTCTGATGCAATAGTGGAAATCGC	"\Homo sapiens reticulon 1 (RTN1), transcript variant 1, mRNA.\"""""	NSP; MGC133250	ILMN_1756928	RTN1	"\Homo sapiens reticulon 1 (RTN1), transcript variant 1, mRNA.\"""""	6252	D	RTN1	0.233514404	-0.005914082	2.243244505	0.027816951	0.027816951	-3.439243281	1.175695457
35164	5700296	ZDHHC16	NM_198045.1	84287	NP_932162.1	ILMN_1763568	5700296	A	AGGCCTGCTGCTGAGGTCACTGCCACTTCTCACATGCTGCTTAAGGGAGC	"\Homo sapiens zinc finger, DHHC-type containing 16 (ZDHHC16), transcript variant 4, mRNA.\"""""	APH2; MGC2993	ILMN_1763568	ZDHHC16	"\Homo sapiens zinc finger, DHHC-type containing 16 (ZDHHC16), transcript variant 4, mRNA.\"""""	84287	D	ZDHHC16	-0.233365749	0.032976019	-2.961969606	0.004086243	0.004086243	-2.05104751	-1.17557432
27347	4280088	B9D2	NM_030578.2	80776	NP_085055.1	ILMN_1806999	4280088	S	GGGGACAGTAAATGTATGGGGTCGCAGGGTGTTGAGTGACAGGAGGCTGC	"\Homo sapiens B9 protein domain 2 (B9D2), mRNA.\"""""	MGC4093; ICIS-1	ILMN_1806999	B9D2	"\Homo sapiens B9 protein domain 2 (B9D2), mRNA.\"""""	80776	 	B9D2	0.232709007	0.056268458	2.75540128	0.007345203	0.007345203	-2.481149707	1.175039298
7427	1170445	CADM1	NM_014333.3	23705	NP_055148.3	ILMN_1680132	1170445	S	CTGCAGCTCTATTCCGAGCCCTTAGCACCCATTCCGACCATAGTATAATC	"\Homo sapiens cell adhesion molecule 1 (CADM1), transcript variant 1, mRNA.\"""""	sgIGSF; Necl-2; IGSF4; MGC149785; DKFZp686F1789; TSLC1; synCAM1; RA175; SYNCAM; IGSF4A; sTSLC-1; BL2; MGC51880; ST17; NECL2	ILMN_1680132	CADM1	"\Homo sapiens cell adhesion molecule 1 (CADM1), transcript variant 1, mRNA.\"""""	23705	 	CADM1	-0.231783599	0.007569288	-4.913895033	5.06E-06	5.06E-06	2.957395032	-1.174285818
5912	940041	TWSG1	NM_020648.3	57045	NP_065699.1	ILMN_2214144	940041	S	GACTTGTGCTTGTTAGCAGGTTTTTCTGTTAGTTTTTCCCCCATAACATT	"\Homo sapiens twisted gastrulation homolog 1 (Drosophila) (TWSG1), mRNA.\"""""	TSG	ILMN_2214144	TWSG1	"\Homo sapiens twisted gastrulation homolog 1 (Drosophila) (TWSG1), mRNA.\"""""	57045	D	TWSG1	-0.231700678	-0.035034366	-3.514171272	0.00074956	0.00074956	-0.791808333	-1.174218326
13315	2100309	XPNPEP3	NM_022098.2	63929	NP_071381.1	ILMN_2054928	2100309	S	AAAAAATGATTTCTGGCCGGGCGTGGTGGCTCAAGCCTGTAATCCCAGCA	"\Homo sapiens X-prolyl aminopeptidase (aminopeptidase P) 3, putative (XPNPEP3), mRNA.\"""""	APP3	ILMN_2054928	XPNPEP3	"\Homo sapiens X-prolyl aminopeptidase (aminopeptidase P) 3, putative (XPNPEP3), mRNA.\"""""	63929	D	XPNPEP3	0.231477604	-0.061008203	2.446929068	0.016735962	0.016735962	-3.077502004	1.174036779
40170	6400465	PTPN6	NM_080548.3	5777	NP_536858.1	ILMN_1738675	6400465	A	GGAGAAGAGCAAGGGTTCCCTCAAGAGGAAGTGAGCGGTGCTGTCCTCAG	"\Homo sapiens protein tyrosine phosphatase, non-receptor type 6 (PTPN6), transcript variant 2, mRNA.\"""""	SH-PTP1; PTP-1C; HCPH; SHP1; SHP-1; SHP-1L; HCP; HPTP1C	ILMN_1738675	PTPN6	"\Homo sapiens protein tyrosine phosphatase, non-receptor type 6 (PTPN6), transcript variant 2, mRNA.\"""""	5777	D	PTPN6	0.231265573	-0.030673149	2.287808969	0.02495223	0.02495223	-3.36235512	1.173864245
12972	2060451	PLCB2	NM_004573.2	5330	NP_004564.2	ILMN_1724066	2060451	S	GGAACGGGAGGCTGAAATGGAAAAGCTGCCTTGGCCCTGCTTGGCTGAGT	"\Homo sapiens phospholipase C, beta 2 (PLCB2), mRNA.\"""""	FLJ38135	ILMN_1724066	PLCB2	"\Homo sapiens phospholipase C, beta 2 (PLCB2), mRNA.\"""""	5330	 	PLCB2	0.230851548	-0.055031031	2.15188454	0.034606679	0.034606679	-3.592828965	1.173527417
43789	6980114	IP6K1	NM_001006115.2	9807	NP_001006115.1	ILMN_3187328	6980114	A	GGACCTGGTTCTTTTGCTTCTCGGGGAACTGTAAGCCCTCGCGTTCTGGG	"\Homo sapiens inositol hexakisphosphate kinase 1 (IP6K1), transcript variant 2, mRNA.\"""""	PiUS; IP6K1; MGC9925	ILMN_3187328	IP6K1	"\Homo sapiens inositol hexakisphosphate kinase 1 (IP6K1), transcript variant 2, mRNA.\"""""	9807	D	IP6K1	0.230839202	-0.02528946	2.097403777	0.03930869	0.03930869	-3.681797211	1.173517374
7470	1170630	ANKRA2	NM_023039.2	57763	NP_075526.1	ILMN_1687351	1170630	S	CCAGTTGGCTGCTCAGGGAGAGATGCTCTATCTGGCTACTCGTATCGAAC	"\Homo sapiens ankyrin repeat, family A (RFXANK-like), 2 (ANKRA2), mRNA.\"""""	ANKRA	ILMN_1687351	ANKRA2	"\Homo sapiens ankyrin repeat, family A (RFXANK-like), 2 (ANKRA2), mRNA.\"""""	57763	D	ANKRA2	-0.230493496	0.037099334	-2.197303572	0.031069074	0.031069074	-3.517157996	-1.173236204
25142	4050403	TBC1D3F	XM_001134185.1	729873	XP_001134185.1	ILMN_3223246	4050403	A	GCTCAAGCATCTTAGGGCCTCTATGAAGAAACTAACAAGAAAGAAGGGGG	"\PREDICTED: Homo sapiens TBC1 domain family, member 3F, transcript variant 11 (TBC1D3F), mRNA.\"""""		ILMN_3223246	TBC1D3F	"\PREDICTED: Homo sapiens TBC1 domain family, member 3F, transcript variant 11 (TBC1D3F), mRNA.\"""""	729873	D	TBC1D3F (includes others)	0.230445337	0.041003229	2.140170708	0.035574119	0.035574119	-3.612124244	1.173197041
40149	6400386	MAP4K2	NM_004579.2	5871	NP_004570.2	ILMN_1723625	6400386	S	TTTCCTTTCTACTCTTTCTGCCAAGAGCCTGCCCCTGCATTTGTCCTGGG	"\Homo sapiens mitogen-activated protein kinase kinase kinase kinase 2 (MAP4K2), mRNA.\"""""	GCK; RAB8IP; BL44	ILMN_1723625	MAP4K2	"\Homo sapiens mitogen-activated protein kinase kinase kinase kinase 2 (MAP4K2), mRNA.\"""""	5871	 	MAP4K2	-0.230344918	-0.061068744	-2.682154517	0.008983112	0.008983112	-2.627856936	-1.173115383
12361	1990307	UBE3A	NM_000462.2	7337	NP_000453.2	ILMN_1764549	1990307	A	GGGACCTTCGTGCAACTGTAGTCATCTTAAAGGCTTCTCATCCACTGTGC	"\Homo sapiens ubiquitin protein ligase E3A (UBE3A), transcript variant 2, mRNA.\"""""	EPVE6AP; AS; FLJ26981; ANCR; HPVE6A; E6-AP	ILMN_1764549	UBE3A	"\Homo sapiens ubiquitin protein ligase E3A (UBE3A), transcript variant 2, mRNA.\"""""	7337	D	UBE3A	-0.230095655	0.019138509	-2.08128568	0.040801837	0.040801837	-3.707739062	-1.172912714
23102	3800452	EMP3	NM_001425.1	2014	NP_001416.1	ILMN_1765446	3800452	S	GAAGGCGGTGCAGGTCCTCATGGTGCTCTCCCTCATTCTCTGCTGTCTCT	"\Homo sapiens epithelial membrane protein 3 (EMP3), mRNA.\"""""	YMP	ILMN_1765446	EMP3	"\Homo sapiens epithelial membrane protein 3 (EMP3), mRNA.\"""""	2014	 	EMP3	0.22997949	0.015862802	2.006758003	0.048359749	0.048359749	-3.825416365	1.172818275
47035	7610598	TRAF5	NM_004619.3	7188	NP_004610.1	ILMN_1740493	7610598	A	CATATCCAAGTTCACTCTGTCTTCCTGAGCAGTGGAAGATCATATTGCTG	"\Homo sapiens TNF receptor-associated factor 5 (TRAF5), transcript variant 1, mRNA.\"""""	MGC:39780; RNF84	ILMN_1740493	TRAF5	"\Homo sapiens TNF receptor-associated factor 5 (TRAF5), transcript variant 1, mRNA.\"""""	7188	D	TRAF5	-0.22974398	-0.037770936	-2.161072542	0.033863966	0.033863966	-3.577630795	-1.172626837
40670	6480274	ProbeID: 6480274	XM_001130291.1	730995	XP_001130291.1	ILMN_1654313	6480274	S	CCTCAGGGACCGCTTGTGCTCGGATGGCTTCTTATTTCCCCAATACCCCA	"\PREDICTED: Homo sapiens similar to ankyrin repeat domain 36 (LOC730995), mRNA.\"""""		ILMN_1654313	LOC730995	"\PREDICTED: Homo sapiens similar to ankyrin repeat domain 36 (LOC730995), mRNA.\"""""	730995	 		-0.229578085	0.031920536	-2.595732878	0.011339385	0.011339385	-2.796916769	-1.172492004
3690	540747	ProbeID: 540747				ILMN_1821176	540747	S	GCAGACCTCCTTAGAGACCTCCAGGCAGACCTCCTTACTGTCTTCAGGTG	"\601441142F1 NIH_MGC_72 Homo sapiens cDNA clone IMAGE:3915971 5, mRNA sequence\"""""		ILMN_1821176		"\601441142F1 NIH_MGC_72 Homo sapiens cDNA clone IMAGE:3915971 5, mRNA sequence\"""""	-999	D	RNF125	-0.229411607	0.041071738	-2.141615582	0.035453529	0.035453529	-3.609749128	-1.172356715
4243	620754	RPS5	NM_001009.3	6193	NP_001000.2	ILMN_1707810	620754	S	CGTCAAGCATGCCTTCGAGATCATACACCTGCTCACAGGCGAGAACCCTC	"\Homo sapiens ribosomal protein S5 (RPS5), mRNA.\"""""		ILMN_1707810	RPS5	"\Homo sapiens ribosomal protein S5 (RPS5), mRNA.\"""""	6193	 	RPS5	-0.22908027	0.016091212	-2.611845232	0.010861584	0.010861584	-2.765732864	-1.172087496
27610	4290368	PSTPIP2	NM_024430.2	9050	NP_077748.2	ILMN_1713058	4290368	S	TTTGCAAAGGGCCAAATTTCCCCAAACTGAACGGGCTCAGGAAATGTTCC	"\Homo sapiens proline-serine-threonine phosphatase interacting protein 2 (PSTPIP2), mRNA.\"""""	MGC34175; MAYP	ILMN_1713058	PSTPIP2	"\Homo sapiens proline-serine-threonine phosphatase interacting protein 2 (PSTPIP2), mRNA.\"""""	9050	 	PSTPIP2	0.229003188	0.02014577	2.553135145	0.012695601	0.012695601	-2.878611982	1.172024874
21230	3390612	TLR8	NM_016610.2	51311	NP_057694.2	ILMN_1705047	3390612	A	GCTCCATCCTCCAGTGGCCTGACAACCCGAAGGCAGAAGGCTTGTTTTGG	"\Homo sapiens toll-like receptor 8 (TLR8), transcript variant 1, mRNA.\"""""	MGC119600; MGC119599	ILMN_1705047	TLR8	"\Homo sapiens toll-like receptor 8 (TLR8), transcript variant 1, mRNA.\"""""	51311	D	TLR8	0.228991786	0.005966147	2.632448682	0.010277215	0.010277215	-2.72563195	1.172015611
2699	430438	MIAT	NR_003491.1	440823		ILMN_1864900	430438	S	CTGAGCCCAAGCAGGCACATTCTCTTCGACCCCTCCCTCATTCAGTCTGC	"\Homo sapiens myocardial infarction associated transcript (non-protein coding) (MIAT), non-coding RNA.\"""""	C22orf35; FLJ25967; FLJ38367; FLJ25887; FLJ45323	ILMN_1864900	MIAT	"\Homo sapiens myocardial infarction associated transcript (non-protein coding) (MIAT), non-coding RNA.\"""""	440823	 	MIAT	-0.22891956	0.052245184	-2.433052141	0.017341306	0.017341306	-3.10297676	-1.171956938
18654	2940113	AGL	NM_000645.2	178	NP_000636.2	ILMN_2371825	2940113	A	GTCTTGAACTACTGTGTCTAGTGGGCAAATGTCATTGTTACCTCTGTGTG	"\Homo sapiens amylo-1, 6-glucosidase, 4-alpha-glucanotransferase (AGL), transcript variant 5, mRNA.\"""""	GDE	ILMN_2371825	AGL	"\Homo sapiens amylo-1, 6-glucosidase, 4-alpha-glucanotransferase (AGL), transcript variant 5, mRNA.\"""""	178	D	AGL	-0.228524583	-0.01817576	-2.125475083	0.036821038	0.036821038	-3.636202576	-1.171636126
8895	1410408	ARID5B	NM_032199.1	84159	NP_115575.1	ILMN_1721626	1410408	S	GTCCAGTGTTGGCTGTTAGTGTATTTGATATTCTGCCTGTCTCCTCATGG	"\Homo sapiens AT rich interactive domain 5B (MRF1-like) (ARID5B), mRNA.\"""""	MRF2; FLJ21150; RP11-341A19.1	ILMN_1721626	ARID5B	"\Homo sapiens AT rich interactive domain 5B (MRF1-like) (ARID5B), mRNA.\"""""	84159	 	ARID5B	-0.228333243	-0.014179253	-2.130111611	0.036423592	0.036423592	-3.628621248	-1.171480746
25228	4060008	CAMK2N1	NM_018584.5	55450	NP_061054.2	ILMN_1794863	4060008	S	TATGACCGACAAGGCACCTCCTGGTGTCTAACTCCCCCAAAGACAATGAG	"\Homo sapiens calcium/calmodulin-dependent protein kinase II inhibitor 1 (CAMK2N1), mRNA.\"""""	ICAP-1alpha; MGC22256; PRO1489; RP11-401M16.1	ILMN_1794863	CAMK2N1	"\Homo sapiens calcium/calmodulin-dependent protein kinase II inhibitor 1 (CAMK2N1), mRNA.\"""""	55450	 	CAMK2N1	-0.228283053	-0.038131126	-3.354329925	0.00124731	0.00124731	-1.171701665	-1.171439993
38937	6280021	ProbeID: 6280021	XM_934931.2	441876	XP_940024.1	ILMN_1713394	6280021	A	ACGCGGCAATGGTCTCATCAAGCTGCTGGAGCCAGTTCTGCTTCTCGGCA	"\PREDICTED: Homo sapiens similar to 40S ribosomal protein S16, transcript variant 2 (LOC441876), mRNA.\"""""		ILMN_1713394	LOC441876	"\PREDICTED: Homo sapiens similar to 40S ribosomal protein S16, transcript variant 2 (LOC441876), mRNA.\"""""	441876	 	LOC441876	-0.228217111	0.021768158	-2.519819194	0.013856544	0.013856544	-2.941743489	-1.17138645
42821	6770619	GLO1	NM_006708.2	2739	NP_006699.2	ILMN_1702177	6770619	S	GTGCTCTTGGCTCTTGGGCTGGAGTACCGTGGTGAGGGAGTAAACACTAG	"\Homo sapiens glyoxalase I (GLO1), mRNA.\"""""	GLYI; GLOD1	ILMN_1702177	GLO1	"\Homo sapiens glyoxalase I (GLO1), mRNA.\"""""	2739	 	GLO1	-0.227849126	-0.030242861	-2.29528448	0.024498087	0.024498087	-3.349332176	-1.171087705
22787	3710735	RASGRP2	NM_153819.1	10235	NP_722541.1	ILMN_1794594	3710735	A	AGGAGGTACAGACGGTGGAGGATGGGGTGTTTGACATCCACTTGTAATAG	"\Homo sapiens RAS guanyl releasing protein 2 (calcium and DAG-regulated) (RASGRP2), transcript variant 2, mRNA.\"""""	CDC25L; CALDAG-GEFI	ILMN_1794594	RASGRP2	"\Homo sapiens RAS guanyl releasing protein 2 (calcium and DAG-regulated) (RASGRP2), transcript variant 2, mRNA.\"""""	10235	D	RASGRP2	0.227766706	0.02980448	2.505530671	0.014383106	0.014383106	-2.968612606	1.171020804
45731	7330544	ALDOC	NM_005165.2	230	NP_005156.1	ILMN_1755974	7330544	S	CCATGATGAGGTAGCTTCTCCCTGGGCTCTCCTTCTTGCCTGCCCTGTCT	"\Homo sapiens aldolase C, fructose-bisphosphate (ALDOC), mRNA.\"""""	ALDC	ILMN_1755974	ALDOC	"\Homo sapiens aldolase C, fructose-bisphosphate (ALDOC), mRNA.\"""""	230	 	ALDOC	-0.227663583	-0.037344686	-2.388622707	0.019413274	0.019413274	-3.18373191	-1.170937103
41543	6580044	PTPN22	NM_015967.3	26191	NP_057051.2	ILMN_2246328	6580044	I	ATTGGCAGGTAATTGTTTTTACAAAGAATCCACCTGACTTCCCCTAATGC	"\Homo sapiens protein tyrosine phosphatase, non-receptor type 22 (lymphoid) (PTPN22), transcript variant 1, mRNA.\"""""	Lyp1; Lyp2; LYP; PEP; PTPN8	ILMN_2246328	PTPN22	"\Homo sapiens protein tyrosine phosphatase, non-receptor type 22 (lymphoid) (PTPN22), transcript variant 1, mRNA.\"""""	26191	D	PTPN22	-0.227348976	0.016981723	-2.128692395	0.03654485	0.03654485	-3.630943367	-1.170681785
39900	6380121	CPPED1	NM_018340.2	55313	NP_060810.2	ILMN_1662865	6380121	S	CAGGTGTAGGTATAGGAGGTCAAGAAAAGGAGTTCGGTAAAGGGCATAGC	"\Homo sapiens calcineurin-like phosphoesterase domain containing 1 (CPPED1), transcript variant 1, mRNA.\"""""	CSTP1	ILMN_1662865	CPPED1	"\Homo sapiens calcineurin-like phosphoesterase domain containing 1 (CPPED1), transcript variant 1, mRNA.\"""""	55313	 	CPPED1	0.227301111	-0.025550906	2.065159145	0.042344581	0.042344581	-3.733520134	1.170642946
32732	5270333	APPBP2	NM_006380.2	10513	NP_006371.2	ILMN_2149766	5270333	S	GTGTCAGGATGACCTTTCATATCATTCTCACCAACTTGTAGTGCCCACCG	"\Homo sapiens amyloid beta precursor protein (cytoplasmic tail) binding protein 2 (APPBP2), mRNA.\"""""	PAT1; KIAA0228; HS.84084	ILMN_2149766	APPBP2	"\Homo sapiens amyloid beta precursor protein (cytoplasmic tail) binding protein 2 (APPBP2), mRNA.\"""""	10513	D	APPBP2	-0.226957042	-0.046666959	-2.187158135	0.031830594	0.031830594	-3.534178566	-1.170363792
33461	5360189	ProbeID: 5360189	XM_001726952.1	729423	XP_001727004.1	ILMN_3227811	5360189	A	GGCCCCTATGGCGGTGGAGGCCAATACTTTGCCAAACTGTGAAACCAAGG	"\PREDICTED: Homo sapiens similar to Heterogeneous nuclear ribonucleoprotein A1 (Helix-destabilizing protein) (Single-strand RNA-binding protein) (hnRNP core protein A1) (HDP) (LOC729423), mRNA.\"""""		ILMN_3227811	LOC729423	"\PREDICTED: Homo sapiens similar to Heterogeneous nuclear ribonucleoprotein A1 (Helix-destabilizing protein) (Single-strand RNA-binding protein) (hnRNP core protein A1) (HDP) (LOC729423), mRNA.\"""""	729423	D	LOC729423	-0.226811132	-0.034762469	-2.784909237	0.006766335	0.006766335	-2.421175532	-1.170245431
7737	1230292	MED30	NM_080651.1	90390	NP_542382.1	ILMN_1671603	1230292	S	CGGGCTGGCCCACCTCGTTTTGCTAGTGAAGAGAGGCGAGAAATTGCTGA	"\Homo sapiens mediator complex subunit 30 (MED30), mRNA.\"""""	TRAP25; MGC9890; MED30; THRAP6	ILMN_1671603	MED30	"\Homo sapiens mediator complex subunit 30 (MED30), mRNA.\"""""	90390	 	MED30	-0.226108624	0.027413109	-2.171323817	0.033051745	0.033051745	-3.560608093	-1.169675729
475	50427	TMEM106B	NM_018374.2	54664	NP_060844.2	ILMN_1726288	50427	S	GAAGTCTGGGAGGTACTATATCAGCTGTAGTTGGGTAATTCCAAGTGCTG	"\Homo sapiens transmembrane protein 106B (TMEM106B), mRNA.\"""""	FLJ11273; MGC33727	ILMN_1726288	TMEM106B	"\Homo sapiens transmembrane protein 106B (TMEM106B), mRNA.\"""""	54664	D	TMEM106B	-0.225583004	-0.016764029	-3.079531101	0.00289173	0.00289173	-1.795874891	-1.169249656
40369	6420626	ProbeID: 6420626	XM_928619.1	645609	XP_933712.1	ILMN_1753925	6420626	S	AGGAAGATGCCTTTGCTGCCCAATGCGAAGGTTATGGGGAGGACGCGAGG	"\PREDICTED: Homo sapiens similar to TBC1 domain family member 3 (Rab GTPase-activating protein PRC17) (Prostate cancer gene 17 protein) (TRE17 alpha protein) (LOC645609), mRNA.\"""""		ILMN_1753925	LOC645609	"\PREDICTED: Homo sapiens similar to TBC1 domain family member 3 (Rab GTPase-activating protein PRC17) (Prostate cancer gene 17 protein) (TRE17 alpha protein) (LOC645609), mRNA.\"""""	645609	 		0.225301884	0.001548039	2.124306409	0.03692181	0.03692181	-3.638111257	1.169021841
29101	4640064	LTBR	NM_002342.1	4055	NP_002333.1	ILMN_1667476	4640064	S	AAGGACGTCACGGGCCCCTCTAAAGGATTCGTGGTGCTCATCCCCAAGCT	"\Homo sapiens lymphotoxin beta receptor (TNFR superfamily, member 3) (LTBR), mRNA.\"""""	TNF-R-III; TNFRSF3; TNFR-RP; LT-BETA-R; TNFCR; TNFR2-RP; CD18; D12S370	ILMN_1667476	LTBR	"\Homo sapiens lymphotoxin beta receptor (TNFR superfamily, member 3) (LTBR), mRNA.\"""""	4055	 	LTBR	0.225085609	0.047866381	2.048107354	0.044030325	0.044030325	-3.760590069	1.168846605
37878	6130079	RPL7A	NM_000972.2	6130	NP_000963.1	ILMN_1740749	6130079	S	CGTAAAATGGGGGTCCCTTACTGCATTATCAAGGGAAAGGCAAGACTGGG	"\Homo sapiens ribosomal protein L7a (RPL7A), mRNA.\"""""	SURF3; TRUP	ILMN_1740749	RPL7A	"\Homo sapiens ribosomal protein L7a (RPL7A), mRNA.\"""""	6130	 	RPL7A	-0.224503394	0.026470306	-2.002486454	0.048827117	0.048827117	-3.83204703	-1.168375
9708	1470706	C8orf55	NM_016647.2	51337	NP_057731.1	ILMN_1777740	1470706	S	AGCACTGCCCGATAGAACACGCCCGCCCTCACTGCTGTTCTTGCCTTACA	"\Homo sapiens chromosome 8 open reading frame 55 (C8orf55), mRNA.\"""""	DSCD75	ILMN_1777740	C8ORF55	"\Homo sapiens chromosome 8 open reading frame 55 (C8orf55), mRNA.\"""""	51337	 	C8orf55	-0.223129795	0.06269173	-2.36239441	0.020737492	0.020737492	-3.230823631	-1.167263112
45525	7320424	HNRNPA1P10	NR_002944.2	664709		ILMN_2220283	7320424	S	GGCGGTGGAGGCCAATACTTTGCAAAACCACGAAACCAAGTGGCTATGGC	"\Homo sapiens heterogeneous nuclear ribonucleoprotein A1 pseudogene (HNRPA1L-2), non-coding RNA.\"""""		ILMN_2220283	HNRPA1L-2	"\Homo sapiens heterogeneous nuclear ribonucleoprotein A1 pseudogene (HNRPA1L-2), non-coding RNA.\"""""	664709	 		-0.222881275	-0.012746804	-3.008853743	0.003563556	0.003563556	-1.950165251	-1.167062056
10719	1690209	RNH1	NM_203385.1	6050	NP_976319.1	ILMN_1660880	1690209	A	GGTCCTGTACGACATTTACTGGTCTGAGGAGATGGAGGACCGGCTGCAGG	"\Homo sapiens ribonuclease/angiogenin inhibitor 1 (RNH1), transcript variant 4, mRNA.\"""""	MGC54054; RAI; MGC4569; MGC18200; RNH	ILMN_1660880	RNH1	"\Homo sapiens ribonuclease/angiogenin inhibitor 1 (RNH1), transcript variant 4, mRNA.\"""""	6050	D	RNH1	0.222464294	-0.046273225	2.862344393	0.005440449	0.005440449	-2.261446774	1.166724789
7115	1090370	HAUS7	NM_017518.5	55559	NP_059988.3	ILMN_2371700	1090370	A	GATCGAGTTGGCCGAGGATGGATGATTGTGGCAGCAGAAGCCGTTGCAGC	"\Homo sapiens UCHL5 interacting protein (UCHL5IP), transcript variant 1, mRNA.\"""""	HSXQ28ORF; UIP1	ILMN_2371700	UCHL5IP	"\Homo sapiens UCHL5 interacting protein (UCHL5IP), transcript variant 1, mRNA.\"""""	55559	D	HAUS7	0.221960267	-0.001472706	3.397320817	0.001089196	0.001089196	-1.070700056	1.166317248
21989	3450707	TCF20	NM_181492.1	6942	NP_852469.1	ILMN_2368068	3450707	A	GAGGGACTGTCGCTGTGATCAGAGTGGGTTAAGCTGACCAGGAACACCCA	"\Homo sapiens transcription factor 20 (AR1) (TCF20), transcript variant 2, mRNA.\"""""	AR1; KIAA0292; SPBP	ILMN_2368068	TCF20	"\Homo sapiens transcription factor 20 (AR1) (TCF20), transcript variant 2, mRNA.\"""""	6942	D	TCF20	-0.221958599	-0.005711847	-3.409530055	0.001047862	0.001047862	-1.041856563	-1.1663159
39012	6280326	HDC	NM_002112.2	3067	NP_002103.2	ILMN_1792323	6280326	S	CAGTCTGGTCAGTGAGAAAGGGCCGAGGGTAGACAGGCAGCTTCTGTGGT	"\Homo sapiens histidine decarboxylase (HDC), mRNA.\"""""	MGC163399	ILMN_1792323	HDC	"\Homo sapiens histidine decarboxylase (HDC), mRNA.\"""""	3067	 	HDC	0.22183959	0.01704172	2.768548277	0.007081913	0.007081913	-2.454490167	1.166219693
32441	5220754	ATG7	NM_006395.1	10533	NP_006386.1	ILMN_1790978	5220754	S	GGCCAGTGTTCGGCGTTGCTCGGGATTCAAGATACCACCAGTTCAGAGCT	"\Homo sapiens ATG7 autophagy related 7 homolog (S. cerevisiae) (ATG7), mRNA.\"""""	APG7L; DKFZp434N0735; GSA7	ILMN_1790978	ATG7	"\Homo sapiens ATG7 autophagy related 7 homolog (S. cerevisiae) (ATG7), mRNA.\"""""	10533	 	ATG7	0.221765577	-0.028506974	2.129139542	0.036506608	0.036506608	-3.63021189	1.166159865
24993	4040564	IRAK1	NM_001025243.1	3654	NP_001020414.1	ILMN_2379130	4040564	A	CCCAGACAGTGAGAAGCCCCTGGAAGGCAGAAAAGTTGGGAGCATGGCAG	"\Homo sapiens interleukin-1 receptor-associated kinase 1 (IRAK1), transcript variant 3, mRNA.\"""""	IRAK; pelle	ILMN_2379130	IRAK1	"\Homo sapiens interleukin-1 receptor-associated kinase 1 (IRAK1), transcript variant 3, mRNA.\"""""	3654	 	IRAK1	0.221522073	0.035535613	2.134091638	0.0360854	0.0360854	-3.622101995	1.165963053
26601	4220181	DAD1	NM_001344.1	1603	NP_001335.1	ILMN_1731619	4220181	S	CCCAGAGCGAGCCTTTGCTGATTTTCTCTTTGCCAGCACCATCCTGCACC	"\Homo sapiens defender against cell death 1 (DAD1), mRNA.\"""""	OST2	ILMN_1731619	DAD1	"\Homo sapiens defender against cell death 1 (DAD1), mRNA.\"""""	1603	 	DAD1	-0.22073204	0.029992625	-2.612140414	0.010853003	0.010853003	-2.765160125	-1.165324736
33356	5340504	AKAP7	NM_004842.2	9465	NP_004833.1	ILMN_1733690	5340504	A	AAGCTCCAGGTCTTATCGTATCCCTTGCCATCTGAACTTGTTTGCACTGC	"\Homo sapiens A kinase (PRKA) anchor protein 7 (AKAP7), transcript variant alpha, mRNA.\"""""	AKAP18	ILMN_1733690	AKAP7	"\Homo sapiens A kinase (PRKA) anchor protein 7 (AKAP7), transcript variant alpha, mRNA.\"""""	9465	D	AKAP7	-0.220589148	0.026762958	-3.074776078	0.002932942	0.002932942	-1.806337715	-1.165209322
40065	6400048	PHF3	NM_015153.1	23469	NP_055968.1	ILMN_1798164	6400048	S	GTGCTCTGTACCAGTGCTCATCATCCCTTCTTCATACCAACGGTCCCTAG	"\Homo sapiens PHD finger protein 3 (PHF3), mRNA.\"""""	MGC142212; MGC142210; KIAA0244	ILMN_1798164	PHF3	"\Homo sapiens PHD finger protein 3 (PHF3), mRNA.\"""""	23469	D	PHF3	-0.220215435	0.043625241	-2.473259075	0.01563917	0.01563917	-3.028838808	-1.164907527
39106	6280750	ProbeID: 6280750				ILMN_1822307	6280750	S	GGACCAGCTACAAAATCTTCAGGACCAGCTCAGAATGAAAATGCCGGGGC	"\Homo sapiens cDNA FLJ46527 fis, clone THYMU3034853\"""""		ILMN_1822307		"\Homo sapiens cDNA FLJ46527 fis, clone THYMU3034853\"""""	-999	D	IL23A	-0.220102206	0.031452925	-2.286325258	0.025043246	0.025043246	-3.364935598	-1.164816104
10557	1660286	RILPL2	NM_145058.1	196383	NP_659495.1	ILMN_1678490	1660286	S	GATGCCTGGCAAAACCACCTCCCTGTGCCACACAGACACACTAGGCCTGT	"\Homo sapiens Rab interacting lysosomal protein-like 2 (RILPL2), mRNA.\"""""	FLJ30380; MGC7036; FLJ32372	ILMN_1678490	RILPL2	"\Homo sapiens Rab interacting lysosomal protein-like 2 (RILPL2), mRNA.\"""""	196383	 	RILPL2	0.219590368	-0.033383272	2.847732658	0.005670694	0.005670694	-2.291844633	1.164402925
40538	6450541	PXN	NM_002859.1	5829	NP_002850.1	ILMN_1684440	6450541	S	ATGACCAGAAAGGGGCCACCGGGGTCTAATGGTGACAGTCCAAACCACTC	"\Homo sapiens paxillin (PXN), mRNA.\"""""	FLJ16691	ILMN_1684440	PXN	"\Homo sapiens paxillin (PXN), mRNA.\"""""	5829	 	PXN	0.219585845	-0.011869115	2.502250924	0.014506483	0.014506483	-2.974762488	1.164399274
40276	6420161	STK36	NM_015690.2	27148	NP_056505.1	ILMN_1693538	6420161	S	GGCTCAACCCCTCTTTCAGCTTCTATGTGGTGTTGGAGGTGCTGGTATCG	"\Homo sapiens serine/threonine kinase 36, fused homolog (Drosophila) (STK36), mRNA.\"""""	FU; DKFZp434N0223; KIAA1278	ILMN_1693538	STK36	"\Homo sapiens serine/threonine kinase 36, fused homolog (Drosophila) (STK36), mRNA.\"""""	27148	 	STK36	-0.219339939	-0.00156994	-4.571480014	1.86E-05	1.86E-05	1.981654172	-1.16420082
42016	6620392	LFNG	NM_001040167.1	3955	NP_001035257.1	ILMN_1663080	6620392	S	GGCCCAGCATGGCTCACCTGTCCCGTGGGCTGTGTTTCTTGTTGTTTTTC	"\Homo sapiens LFNG O-fucosylpeptide 3-beta-N-acetylglucosaminyltransferase (LFNG), transcript variant 1, mRNA.\"""""	SCDO3	ILMN_1663080	LFNG	"\Homo sapiens LFNG O-fucosylpeptide 3-beta-N-acetylglucosaminyltransferase (LFNG), transcript variant 1, mRNA.\"""""	3955	D	LFNG	0.219077582	0.031904116	2.329707895	0.022499798	0.022499798	-3.288902336	1.163989127
13137	2070367	SERTAD2	NM_014755.1	9792	NP_055570.1	ILMN_1651347	2070367	S	GGAGGTATAACCTTTCCCCCACAGACCTGAGAGCTGTGCCTTTTCTATGC	"\Homo sapiens SERTA domain containing 2 (SERTAD2), mRNA.\"""""	Sei-2; TRIP-Br2; MGC126688; MGC126690	ILMN_1651347	SERTAD2	"\Homo sapiens SERTA domain containing 2 (SERTAD2), mRNA.\"""""	9792	 	SERTAD2	-0.219032746	-0.016012466	-2.233698734	0.028466927	0.028466927	-3.455545774	-1.163952954
27258	4260520	METAP2	NM_006838.3	10988	NP_006829.1	ILMN_1670420	4260520	S	ATGCTTTGAATGACTACATCCAGTTCTGCACCTATACCCTCTGGTGTTGC	"\Homo sapiens methionyl aminopeptidase 2 (METAP2), mRNA.\"""""	p67eIF2; MAP2; p67; MNPEP	ILMN_1670420	METAP2	"\Homo sapiens methionyl aminopeptidase 2 (METAP2), mRNA.\"""""	10988	 	METAP2	-0.218320466	-0.100551466	-2.013372509	0.047643593	0.047643593	-3.815124264	-1.163378434
29227	4640576	PRKCQ	NM_006257.2	5588	NP_006248.1	ILMN_1733421	4640576	S	CCATCCACCCATTCTCAGCAGACTCCAGTATTGGCACAGTCACTCACTGC	"\Homo sapiens protein kinase C, theta (PRKCQ), mRNA.\"""""	MGC141919; PRKCT; MGC126514; nPKC-theta	ILMN_1733421	PRKCQ	"\Homo sapiens protein kinase C, theta (PRKCQ), mRNA.\"""""	5588	 	PRKCQ	-0.21810747	-0.010233574	-2.473148888	0.015643622	0.015643622	-3.029043347	-1.163206688
8671	1400259	FAM117A	NM_030802.2	81558	NP_110429.1	ILMN_1745533	1400259	S	GGAGCTGACCAAAGCAGCCCTAACGGGCCATAACACTTGACCAATTCAGC	"\Homo sapiens family with sequence similarity 117, member A (FAM117A), mRNA.\"""""		ILMN_1745533	FAM117A	"\Homo sapiens family with sequence similarity 117, member A (FAM117A), mRNA.\"""""	81558	 	FAM117A	0.217919922	0.064416418	2.314787111	0.023347501	0.023347501	-3.315188491	1.163055484
43908	6980632	LMTK3	XM_936372.2	114783	XP_941465.1	ILMN_1668194	6980632	A	CCCTGGAGGGGCCTCTGGTTCAAACCTTCGCGTGGCATTTTCACATTATT	"\PREDICTED: Homo sapiens lemur tyrosine kinase 3 (LMTK3), mRNA.\"""""		ILMN_1668194	LMTK3	"\PREDICTED: Homo sapiens lemur tyrosine kinase 3 (LMTK3), mRNA.\"""""	114783	 	LMTK3	-0.217856068	0.00901982	-2.872792517	0.005281124	0.005281124	-2.239637895	-1.163004008
19608	3140167	ZNF146	NM_007145.1	7705	NP_009076.1	ILMN_2054442	3140167	S	CTCAAAATAGGAATGGGAGTGAGGATGGGAATGCTGTATCTGTGGAAGTC	"\Homo sapiens zinc finger protein 146 (ZNF146), mRNA.\"""""	MGC125661; OZF; MGC125660	ILMN_2054442	ZNF146	"\Homo sapiens zinc finger protein 146 (ZNF146), mRNA.\"""""	7705	D	ZNF146	-0.217543024	0.022649747	-2.05016774	0.043823612	0.043823612	-3.757329593	-1.16275168
10096	1570039	PILRB	NM_013440.3	29990	NP_038468.3	ILMN_1768754	1570039	A	TTAAAAGGCAAAGCCGCAAGGCAGAAGGAGGCTGGGTCCCTGAATCACCG	"\Homo sapiens paired immunoglobin-like type 2 receptor beta (PILRB), transcript variant 1, mRNA.\"""""	FDFACT2; FDFACT1	ILMN_1768754	PILRB	"\Homo sapiens paired immunoglobin-like type 2 receptor beta (PILRB), transcript variant 1, mRNA.\"""""	29990	D	PILRB	-0.217421034	-0.029243197	-2.07573226	0.04132753	0.04132753	-3.716636886	-1.162653365
21738	3440403	DHDDS	NM_205861.1	79947	NP_995583.1	ILMN_1789535	3440403	A	GAGAAGCTGCCCCAGGAGGCGATGTAGTGGTGGAAAGAAGAGGCAGAGAG	"\Homo sapiens dehydrodolichyl diphosphate synthase (DHDDS), transcript variant 2, mRNA.\"""""	HDS; DS; CIT; CPT; FLJ13102	ILMN_1789535	DHDDS	"\Homo sapiens dehydrodolichyl diphosphate synthase (DHDDS), transcript variant 2, mRNA.\"""""	79947	D	DHDDS	0.217312798	-0.026539572	2.315192688	0.02332409	0.02332409	-3.314475856	1.162566142
42842	6770719	FOXO1	NM_002015.3	2308	NP_002006.2	ILMN_1738816	6770719	S	CAACCTGGCATTACAGTTGGCCTCTCCTTGAGGTGGGCACAGCCTGGCAG	"\Homo sapiens forkhead box O1 (FOXO1), mRNA.\"""""	FKHR; FKH1; FOXO1A	ILMN_1738816	FOXO1	"\Homo sapiens forkhead box O1 (FOXO1), mRNA.\"""""	2308	 	FOXO1	-0.217182077	-0.055744478	-2.120944678	0.037213021	0.037213021	-3.643596579	-1.162460808
34688	5570626	DNAJB14	NM_024920.3	79982	NP_079196.3	ILMN_1653266	5570626	I	GCATGATCTGTTTGGCCACATGCAAGTGTGAGCAGAAATAGAGCAGCACG	"\Homo sapiens DnaJ (Hsp40) homolog, subfamily B, member 14 (DNAJB14), transcript variant 2, mRNA.\"""""	PRO34683; EGNR9427; FLJ14281; MGC22187	ILMN_1653266	DNAJB14	"\Homo sapiens DnaJ (Hsp40) homolog, subfamily B, member 14 (DNAJB14), transcript variant 2, mRNA.\"""""	79982	D	DNAJB14	-0.217169374	-0.017684868	-2.021370467	0.046789811	0.046789811	-3.80263982	-1.162450572
26715	4220672	MT1F	NM_005949.2	4494	NP_005940.1	ILMN_1718766	4220672	S	CTGCTGCGACTGATGCCAGGACAACCTTTCTCCCAGATGTAAACAGAGAG	"\Homo sapiens metallothionein 1F (MT1F), mRNA.\"""""	MT1; MGC32732	ILMN_1718766	MT1F	"\Homo sapiens metallothionein 1F (MT1F), mRNA.\"""""	4494	 	MT1F	-0.217110988	0.010719702	-2.310614515	0.023589566	0.023589566	-3.322514001	-1.162403529
31494	4920487	TCEAL4	NM_001006937.1	79921	NP_001006938.1	ILMN_1748625	4920487	A	GCATCCCTCCTGTTGCTAGCAGCCTTTTGACCTATCTGCAATGCAGTGTT	"\Homo sapiens transcription elongation factor A (SII)-like 4 (TCEAL4), transcript variant 4, mRNA.\"""""	FLJ21174; NPD017; DKFZp686M0279	ILMN_1748625	TCEAL4	"\Homo sapiens transcription elongation factor A (SII)-like 4 (TCEAL4), transcript variant 4, mRNA.\"""""	79921	D	TCEAL4	-0.216573885	0.02728451	-2.690175423	0.008788775	0.008788775	-2.611943476	-1.161970857
29267	4640750	HIBCH	NM_198047.1	26275	NP_932164.1	ILMN_1656977	4640750	A	GTAGCATGGGTTGGCAATCTACAGCATGTGGGCCAAATCCAGCCTGCTGC	"\Homo sapiens 3-hydroxyisobutyryl-Coenzyme A hydrolase (HIBCH), nuclear gene encoding mitochondrial protein, transcript variant 2, mRNA.\"""""	HIBYL-COA-H	ILMN_1656977	HIBCH	"\Homo sapiens 3-hydroxyisobutyryl-Coenzyme A hydrolase (HIBCH), nuclear gene encoding mitochondrial protein, transcript variant 2, mRNA.\"""""	26275	 	HIBCH	-0.216545747	-0.026759689	-3.218415649	0.001901193	0.001901193	-1.485137639	-1.161948194
29112	4640095	RPL9	NM_001024921.2	6133	NP_001020092.1	ILMN_1729033	4640095	I	GCGTAGTTTGGTGGAAAAACGGGCCTTGCGTCGGCCTCACCCCCAGTGTT	"\Homo sapiens ribosomal protein L9 (RPL9), transcript variant 2, mRNA.\"""""	FLJ27456; MGC15545; DKFZp313J1510; NPC-A-16	ILMN_1729033	RPL9	"\Homo sapiens ribosomal protein L9 (RPL9), transcript variant 2, mRNA.\"""""	6133	D	RPL9	-0.216535636	0.049562901	-2.004493065	0.048607086	0.048607086	-3.828933742	-1.161940051
41657	6580521	UBAC2	NM_177967.2	337867	NP_808882.1	ILMN_1713993	6580521	S	AGAGGGAAGGCAGGGGTGGACCGCCATGAGCATGAAAAGACCCGAAGCAA	"\Homo sapiens UBA domain containing 2 (UBAC2), mRNA.\"""""	FLJ30548; MGC90487; FLJ26351; FLJ42413; PHGDHL1; FLJ30001	ILMN_1713993	UBAC2	"\Homo sapiens UBA domain containing 2 (UBAC2), mRNA.\"""""	337867	 	UBAC2	-0.216518632	0.049581699	-2.595617525	0.011342873	0.011342873	-2.797139465	-1.161926356
10576	1660368	PKN1	NM_213560.1	5585	NP_998725.1	ILMN_2367710	1660368	A	CTGAGGTGCTGACGGACACGTCGTACACGCGAGCTGTGGACTGGTGGGGA	"\Homo sapiens protein kinase N1 (PKN1), transcript variant 1, mRNA.\"""""	PRKCL1; PAK1; PKN; DBK; PRK1; MGC46204	ILMN_2367710	PKN1	"\Homo sapiens protein kinase N1 (PKN1), transcript variant 1, mRNA.\"""""	5585	D	PKN1	0.216463873	0.004032652	2.132712236	0.0362023	0.0362023	-3.624362635	1.161882255
41267	6550440	ProbeID: 6550440	XM_942728.1	642083	XP_947821.1	ILMN_1680772	6550440	S	CTACACCAGGAGGGGAAGGCCCCACAGCGTCTTCAGTACTATGACTCCTA	"\PREDICTED: Homo sapiens hypothetical protein LOC642083 (LOC642083), mRNA.\"""""		ILMN_1680772	LOC642083	"\PREDICTED: Homo sapiens hypothetical protein LOC642083 (LOC642083), mRNA.\"""""	642083	 		-0.216276029	0.07085704	-2.18507172	0.031989209	0.031989209	-3.537670486	-1.161730983
40548	6450594	CD79B	NM_000626.1	974	NP_000617.1	ILMN_1710017	6450594	I	TCGCCACCCTCACCATCCAAGGCATCCGGTTTGAGGACAATGGCATCTAC	"\Homo sapiens CD79B antigen (immunoglobulin-associated beta) (CD79B), transcript variant 1, mRNA.\"""""	IGB; B29	ILMN_1710017	CD79B	"\Homo sapiens CD79B antigen (immunoglobulin-associated beta) (CD79B), transcript variant 1, mRNA.\"""""	974	D	CD79B	-0.216243348	-0.050185295	-2.338268519	0.022025856	0.022025856	-3.273756984	-1.161704667
35536	5810288	ProbeID: 5810288	XM_001719874.1	643384	XP_001719926.1	ILMN_3281294	5810288	M	GCTGGACTCGGCCGCCGGCCCTGCCCGTACGAACAGGCGCAGGGGGGCGA	"\PREDICTED: Homo sapiens similar to hCG2036843 (LOC643384), mRNA.\"""""		ILMN_3281294	LOC643384	"\PREDICTED: Homo sapiens similar to hCG2036843 (LOC643384), mRNA.\"""""	643384	D	UNC93B4	0.216183002	0.053098998	2.5043916	0.014425848	0.014425848	-2.970749233	1.161656075
334	20603	ZNF700	NM_144566.1	90592	NP_653167.1	ILMN_2068435	20603	S	GTGCCTCGCACCTTCAACGGCATGGAAGGGTTCACACTTGGGAGAAACTC	"\Homo sapiens zinc finger protein 700 (ZNF700), mRNA.\"""""	DKFZp434I1610	ILMN_2068435	ZNF700	"\Homo sapiens zinc finger protein 700 (ZNF700), mRNA.\"""""	90592	D	ZNF700	-0.215626834	0.017618102	-2.228507563	0.028825967	0.028825967	-3.464386531	-1.161208336
27955	4480338	AKTIP	NM_001012398.1	64400	NP_001012398.1	ILMN_2377240	4480338	A	GAATCTCAGTCTTCAGCCTGCACTGATTTGTAGCCTGCACTGTCTTACTG	"\Homo sapiens AKT interacting protein (AKTIP), transcript variant 1, mRNA.\"""""	FTS; FT1	ILMN_2377240	AKTIP	"\Homo sapiens AKT interacting protein (AKTIP), transcript variant 1, mRNA.\"""""	64400	D	AKTIP	-0.215299199	-0.026319993	-2.358729973	0.02092876	0.02092876	-3.237368429	-1.160944656
6962	1070435	GAS7	NM_201433.1	8522	NP_958839.1	ILMN_1745994	1070435	A	GACCGGAAGCAACCCCTTCACAGACACGAGCACATCGGCAAACCCTATGA	"\Homo sapiens growth arrest-specific 7 (GAS7), transcript variant c, mRNA.\"""""	MGC1348; MLL/GAS7; KIAA0394	ILMN_1745994	GAS7	"\Homo sapiens growth arrest-specific 7 (GAS7), transcript variant c, mRNA.\"""""	8522	D	GAS7	0.21503967	-0.000153971	2.02717718	0.046178203	0.046178203	-3.79354861	1.160735831
15689	2480315	RPAP2	NM_024813.1	79871	NP_079089.1	ILMN_1657754	2480315	S	TCTCTGTATGGGCAAAGGCTACTGTCATCCTGTTGTTGGTCTGGGGCCAC	"\Homo sapiens RNA polymerase II associated protein 2 (RPAP2), mRNA.\"""""	C1orf82; FLJ13150; RP11-163M2.4	ILMN_1657754	RPAP2	"\Homo sapiens RNA polymerase II associated protein 2 (RPAP2), mRNA.\"""""	79871	 	RPAP2	-0.214785038	-0.007540524	-3.110812202	0.002633772	0.002633772	-1.726751181	-1.160530982
17671	2710754	CD96	NM_198196.2	10225	NP_937839.1	ILMN_1711573	2710754	A	GCCATGTAAGGGAGCCATCTTGGAAGCAGATCCTCCAGCCTCCAGTCAAG	"\Homo sapiens CD96 molecule (CD96), transcript variant 1, mRNA.\"""""	DKFZp667E2122; MGC22596; TACTILE	ILMN_1711573	CD96	"\Homo sapiens CD96 molecule (CD96), transcript variant 1, mRNA.\"""""	10225	D	CD96	-0.214723894	0.036930655	-2.031807202	0.045695465	0.045695465	-3.786283293	-1.160481797
40522	6450470	STX5	NM_003164.3	6811	NP_003155.2	ILMN_1808860	6450470	A	CCTCCAACCGGTGGCTCATGGTCAAAATCTTCCTCATCCTCATTGTCTTC	"\Homo sapiens syntaxin 5 (STX5), mRNA.\"""""	STX5A; SED5	ILMN_1808860	STX5	"\Homo sapiens syntaxin 5 (STX5), mRNA.\"""""	6811	D	STX5	0.214570682	-0.011454347	2.492555334	0.014876796	0.014876796	-2.9929043	1.160358563
33881	5420427	TUG1	NR_002323.1	55000		ILMN_1682783	5420427	S	GTTTGTGCCCCTGGATCCAACCGTGCCTGAAGCTAGAATATCCCCTGGAC	"\Homo sapiens taurine upregulated 1 (non-protein coding) (TUG1), non-coding RNA.\"""""	MGC46067; FLJ20618	ILMN_1682783	TUG1	"\Homo sapiens taurine upregulated 1 (non-protein coding) (TUG1), non-coding RNA.\"""""	55000	 	TUG1	-0.214562012	0.002194683	-2.393370725	0.019181777	0.019181777	-3.175160812	-1.16035159
42755	6770343	ETFB	NM_001014763.1	2109	NP_001014763.1	ILMN_2300970	6770343	A	CCAAGCTGAAGGAGATTGGGCGGATTTGAGCCCCTCCCAGAGATGGCAAT	"\Homo sapiens electron-transfer-flavoprotein, beta polypeptide (ETFB), transcript variant 2, mRNA.\"""""	MADD; FP585	ILMN_2300970	ETFB	"\Homo sapiens electron-transfer-flavoprotein, beta polypeptide (ETFB), transcript variant 2, mRNA.\"""""	2109	D	ETFB	-0.214523976	-0.004367842	-2.341753344	0.021835476	0.021835476	-3.267578339	-1.160320998
30794	4880014	TCEA2	NM_198723.1	6919	NP_942016.1	ILMN_1665526	4880014	A	CACGTCCTCCGTTGACACAGCTTCTCTGGAGACCCTAGAAGGCGGCATGT	"\Homo sapiens transcription elongation factor A (SII), 2 (TCEA2), transcript variant 2, mRNA.\"""""	TFIIS	ILMN_1665526	TCEA2	"\Homo sapiens transcription elongation factor A (SII), 2 (TCEA2), transcript variant 2, mRNA.\"""""	6919	D	TCEA2	-0.214405666	-0.055555335	-3.375298449	0.001167667	0.001167667	-1.122548471	-1.160225848
44075	7000521	PRPS2	NM_001039091.1	5634	NP_001034180.1	ILMN_2399431	7000521	A	TGCTGCTCCTGGCGTGGAAACTTAAGTGAGACCACCAAATACATTGGTCC	"\Homo sapiens phosphoribosyl pyrophosphate synthetase 2 (PRPS2), transcript variant 1, mRNA.\"""""	PRS II; PRSII	ILMN_2399431	PRPS2	"\Homo sapiens phosphoribosyl pyrophosphate synthetase 2 (PRPS2), transcript variant 1, mRNA.\"""""	5634	D	PRPS2	-0.214350622	-0.012903552	-2.029490313	0.045936485	0.045936485	-3.789920713	-1.160181582
46961	7610301	PABPN1	NM_004643.1	8106	NP_004634.1	ILMN_1759154	7610301	S	GGAAGATCTCCGTTCCGCTCCCAGCGGCTCCAGTGTAAATTCCCCTTCCC	"\Homo sapiens poly(A) binding protein, nuclear 1 (PABPN1), mRNA.\"""""	OPMD; PABP2; PAB2	ILMN_1759154	PABPN1	"\Homo sapiens poly(A) binding protein, nuclear 1 (PABPN1), mRNA.\"""""	8106	 	PABPN1	-0.214281081	0.011686992	-2.535540528	0.013297293	0.013297293	-2.912036451	-1.16012566
13363	2100484	STAT3	NM_139276.2	6774	NP_644805.1	ILMN_2410986	2100484	A	GCCTCTCCTGTGCGTATGGGAACACCTAGCACGTGCTGGATGGGCTGCCT	"\Homo sapiens signal transducer and activator of transcription 3 (acute-phase response factor) (STAT3), transcript variant 1, mRNA.\"""""	APRF; FLJ20882; MGC16063	ILMN_2410986	STAT3	"\Homo sapiens signal transducer and activator of transcription 3 (acute-phase response factor) (STAT3), transcript variant 1, mRNA.\"""""	6774	D	STAT3	0.213929314	0.028073323	2.032053173	0.045669941	0.045669941	-3.785896915	1.159842826
14442	2320392	C12orf65	NM_152269.2	91574	NP_689482.1	ILMN_1667510	2320392	S	GGGAAGGAGTTGTCATTGTGATGAGGCACTTGGAGGGGTTCTGGGGTGCC	"\Homo sapiens chromosome 12 open reading frame 65 (C12orf65), mRNA.\"""""	FLJ38663	ILMN_1667510	C12ORF65	"\Homo sapiens chromosome 12 open reading frame 65 (C12orf65), mRNA.\"""""	91574	 	C12orf65	-0.213636711	0.003392058	-2.064051886	0.042452329	0.042452329	-3.735283867	-1.159607614
29174	4640347	LPGAT1	NM_014873.1	9926	NP_055688.1	ILMN_1687998	4640347	S	CTGGGAATAAGCTGAGGGTGCTGAACTGTTGGGGAAGGGTGACTGTAGCC	"\Homo sapiens lysophosphatidylglycerol acyltransferase 1 (LPGAT1), mRNA.\"""""	NET8; FAM34A; FAM34A1	ILMN_1687998	LPGAT1	"\Homo sapiens lysophosphatidylglycerol acyltransferase 1 (LPGAT1), mRNA.\"""""	9926	D	LPGAT1	0.212906451	0.02920383	2.659933522	0.00954211	0.00954211	-2.671746787	1.159020795
15059	2360706	TOM1	NM_005488.1	10043	NP_005479.1	ILMN_2082314	2360706	S	GGCACCACAGCACTGGGGCTCACCTCTTGGTTGATCCTCTTGTACTGGGA	"\Homo sapiens target of myb1 (chicken) (TOM1), mRNA.\"""""	FLJ33404	ILMN_2082314	TOM1	"\Homo sapiens target of myb1 (chicken) (TOM1), mRNA.\"""""	10043	D	TOM1	0.212516836	0.029625545	2.078270222	0.041086562	0.041086562	-3.712573069	1.158707831
8941	1410653	TERF2IP	NM_018975.2	54386	NP_061848.2	ILMN_1657983	1410653	S	TCCCCAAACCCTTGTCATTTCCCCCAGTGAGCTCTGATTTCTAGACTGCT	"\Homo sapiens telomeric repeat binding factor 2, interacting protein (TERF2IP), mRNA.\"""""	RAP1; DRIP5	ILMN_1657983	TERF2IP	"\Homo sapiens telomeric repeat binding factor 2, interacting protein (TERF2IP), mRNA.\"""""	54386	 	TERF2IP	-0.212444359	0.04165418	-2.601542078	0.011164965	0.011164965	-2.785691467	-1.158649622
2962	460072	MTX2	NM_006554.3	10651	NP_006545.1	ILMN_2306565	460072	A	ATCGTGGTAAAGGCAGGCTGTCATAGAGTTATGTGTTAGTCTCAGGAGTC	"\Homo sapiens metaxin 2 (MTX2), transcript variant 1, mRNA.\"""""	MGC111067	ILMN_2306565	MTX2	"\Homo sapiens metaxin 2 (MTX2), transcript variant 1, mRNA.\"""""	10651	D	MTX2	-0.211601353	-0.036372167	-2.543992585	0.013005116	0.013005116	-2.896003468	-1.15797279
9518	1450707	RING1	NM_002931.3	6015	NP_002922.2	ILMN_1666399	1450707	S	GGCAAAACACGCCCCCATCTGCTGCCTTTTCTATTGCCCTGCAACGTCCC	"\Homo sapiens ring finger protein 1 (RING1), mRNA.\"""""	RNF1	ILMN_1666399	RING1	"\Homo sapiens ring finger protein 1 (RING1), mRNA.\"""""	6015	 	RING1	-0.211400609	-0.022064314	-2.714444085	0.008223881	0.008223881	-2.563566384	-1.157811674
35802	5820598	MED16	NM_005481.2	10025	NP_005472.2	ILMN_1730307	5820598	I	GGACAGCATGTCCCTGCTCTTCCGCCTGCTCACCAAGCTCTGGATCTGCT	"\Homo sapiens mediator complex subunit 16 (MED16), mRNA.\"""""	THRAP5; TRAP95; DRIP92; MED16	ILMN_1730307	MED16	"\Homo sapiens mediator complex subunit 16 (MED16), mRNA.\"""""	10025	D	MED16	0.210851675	-0.005419313	2.37381044	0.020151549	0.020151549	-3.210379916	1.15737122
24899	4040189	RIMS3	NM_014747.2	9783	NP_055562.2	ILMN_1742382	4040189	S	GTGCAGCATCTTTCCTAACTTGTTGTGGTTCCCGGGTGGCAGGTGCACAG	"\Homo sapiens regulating synaptic membrane exocytosis 3 (RIMS3), mRNA.\"""""	RIM3; NIM3; KIAA0237	ILMN_1742382	RIMS3	"\Homo sapiens regulating synaptic membrane exocytosis 3 (RIMS3), mRNA.\"""""	9783	 	RIMS3	-0.2102726	-0.014487368	-4.712223869	1.10E-05	1.10E-05	2.378984633	-1.156906763
46783	7570324	ID3	NM_002167.2	3399	NP_002158.2	ILMN_1732296	7570324	S	CCCCAACTTCGCCCTGCCCACTTGACTTCACCAAATCCCTTCCTGGAGAC	"\Homo sapiens inhibitor of DNA binding 3, dominant negative helix-loop-helix protein (ID3), mRNA.\"""""	HEIR-1	ILMN_1732296	ID3	"\Homo sapiens inhibitor of DNA binding 3, dominant negative helix-loop-helix protein (ID3), mRNA.\"""""	3399	 	ID3	-0.210256028	0.014588776	-2.049625089	0.043877974	0.043877974	-3.758188593	-1.156893474
19220	3120162	ALAD	NM_001003945.1	210	NP_001003945.1	ILMN_1747577	3120162	A	GGCCTCTGCCCCTAACCACTGTGCCATACCACCTCCCAATAATCAACAGC	"\Homo sapiens aminolevulinate, delta-, dehydratase (ALAD), transcript variant 1, mRNA.\"""""	PBGS; MGC5057; ALADH	ILMN_1747577	ALAD	"\Homo sapiens aminolevulinate, delta-, dehydratase (ALAD), transcript variant 1, mRNA.\"""""	210	D	ALAD	-0.209787367	0.026262108	-2.392062266	0.019245326	0.019245326	-3.177524246	-1.156517717
46101	7400546	PPP3CB	NM_021132.1	5532	NP_066955.1	ILMN_1802669	7400546	S	TTGGTGGCCTGCTTCCCTCATGCCCTGGAATACAACTCAGAGCTCCAGGC	"\Homo sapiens protein phosphatase 3 (formerly 2B), catalytic subunit, beta isoform (PPP3CB), mRNA.\"""""	CALNA2; CALNB	ILMN_1802669	PPP3CB	"\Homo sapiens protein phosphatase 3 (formerly 2B), catalytic subunit, beta isoform (PPP3CB), mRNA.\"""""	5532	 	PPP3CB	-0.209651667	0.004842036	-2.18964312	0.031642576	0.031642576	-3.530015852	-1.15640894
18238	2810730	PPHLN1	NM_201440.1	51535	NP_958848.1	ILMN_2322842	2810730	A	CAGTCTCAACATAGAAAGTCCGTGCGTCCTGGTGCCTCCTACAAACGGCA	"\Homo sapiens periphilin 1 (PPHLN1), transcript variant 4, mRNA.\"""""	HSPC206; HSPC232; MGC48786	ILMN_2322842	PPHLN1	"\Homo sapiens periphilin 1 (PPHLN1), transcript variant 4, mRNA.\"""""	51535	D	PPHLN1	-0.209345635	0.037293329	-2.326550532	0.022676868	0.022676868	-3.294476541	-1.156163662
639	60309	ASB3	NM_145863.1	51130	NP_665862.1	ILMN_2358784	60309	A	CGTCTACGGTCTGACAGTTATATTAGTCAGCTGCCACTTCCCAGAAGCCT	"\Homo sapiens ankyrin repeat and SOCS box-containing 3 (ASB3), transcript variant 2, mRNA.\"""""	FLJ10123; ASB-3; MGC996; MGC132002; FLJ10421; MGC12531	ILMN_2358784	ASB3	"\Homo sapiens ankyrin repeat and SOCS box-containing 3 (ASB3), transcript variant 2, mRNA.\"""""	51130	D	ASB3/GPR75-ASB3	-0.209277706	0.030610196	-2.383618353	0.019659961	0.019659961	-3.192750423	-1.156109226
12807	2030523	PTPN11	NM_002834.3	5781	NP_002825.3	ILMN_1778236	2030523	S	GTCTCCCCACCTATATTTATGGGTGTTAGCGCAACTGCTTTGCTAGTTGC	"\Homo sapiens protein tyrosine phosphatase, non-receptor type 11 (PTPN11), mRNA.\"""""	SH-PTP2; PTP2C; BPTP3; SHP2; SH-PTP3; MGC14433; PTP-1D; CFC; NS1	ILMN_1778236	PTPN11	"\Homo sapiens protein tyrosine phosphatase, non-receptor type 11 (PTPN11), mRNA.\"""""	5781	 	PTPN11	-0.208928009	-0.013728854	-2.215768694	0.029723933	0.029723933	-3.486006962	-1.155829028
15706	2480379	ProbeID: 2480379	XM_370681.4	387841	XP_370681.1	ILMN_1660376	2480379	A	ACCCACGGACTCCTGGTCTGAGCCCAATAAAGACTGTTAATTCCTCAAAA	"\PREDICTED: Homo sapiens similar to ribosomal protein L13a, transcript variant 1 (LOC387841), mRNA.\"""""		ILMN_1660376	LOC387841	"\PREDICTED: Homo sapiens similar to ribosomal protein L13a, transcript variant 1 (LOC387841), mRNA.\"""""	387841	D	hCG 27695	-0.207910778	-0.033096491	-2.138201198	0.035739071	0.035739071	-3.615359541	-1.155014351
15122	2370168	ProbeID: 2370168				ILMN_1856315	2370168	S	TGGTGAGATCCTTCTCCTACATGAGGCCAGTCTGACAAGTCTGGGAGAGG	"\Homo sapiens cDNA FLJ34428 fis, clone HLUNG2000761\"""""		ILMN_1856315		"\Homo sapiens cDNA FLJ34428 fis, clone HLUNG2000761\"""""	-999	 		-0.20773048	-0.006279585	-2.86269296	0.005435063	0.005435063	-2.260720174	-1.154870015
33765	5390707	DIDO1	NM_080797.2	11083	NP_542987.2	ILMN_1763605	5390707	I	GGGCAGGAGGAAACACCGCCCTCTGTAGCTGCTCGAATGGAAAGGGCTCT	"\Homo sapiens death inducer-obliterator 1 (DIDO1), transcript variant 3, mRNA.\"""""	dJ885L7.8; DIDO3; DATF1; MGC16140; FLJ11265; DIO1; DKFZp434P1115; C20orf158; KIAA0333; DIO-1; BYE1; DIDO2	ILMN_1763605	DIDO1	"\Homo sapiens death inducer-obliterator 1 (DIDO1), transcript variant 3, mRNA.\"""""	11083	D	DIDO1	-0.206455046	-0.051959435	-2.770463147	0.007044294	0.007044294	-2.45059894	-1.153849488
22212	3520020	CYFIP2	NM_001037333.1	26999	NP_001032410.1	ILMN_2354478	3520020	A	CCTTCAGGAGACTTGATCCCAGTAGACTGAGGTCTTCCCTTTCAGCAGAA	"\Homo sapiens cytoplasmic FMR1 interacting protein 2 (CYFIP2), transcript variant 1, mRNA.\"""""	PIR121	ILMN_2354478	CYFIP2	"\Homo sapiens cytoplasmic FMR1 interacting protein 2 (CYFIP2), transcript variant 1, mRNA.\"""""	26999	D	CYFIP2	-0.206435442	-0.035439036	-2.129492951	0.036476407	0.036476407	-3.629633662	-1.153833809
19069	3060358	ProbeID: 3060358				ILMN_1881526	3060358	S	GAGCCTGACATTTGCGATGGGCTCAGTAAGTGCCGTCCGTTCTCTTGTAC	"\od80c09.s1 NCI_CGAP_Ov2 Homo sapiens cDNA clone IMAGE:1374256, mRNA sequence\"""""		ILMN_1881526		"\od80c09.s1 NCI_CGAP_Ov2 Homo sapiens cDNA clone IMAGE:1374256, mRNA sequence\"""""	-999	 		-0.206369533	-0.028537974	-2.373152237	0.020184927	0.020184927	-3.211560852	-1.153781097
9136	1430711	KLF12	NM_007249.4	11278	NP_009180.3	ILMN_1714444	1430711	I	CCAGAGGAGGTCCTACACATTAAAGGATAAAGCCCCCCAGTGATGCTGGC	"\Homo sapiens Kruppel-like factor 12 (KLF12), mRNA.\"""""	AP-2rep; AP2REP; HSPC122	ILMN_1714444	KLF12	"\Homo sapiens Kruppel-like factor 12 (KLF12), mRNA.\"""""	11278	D	KLF12	-0.206297659	0.00384989	-2.256990925	0.026903889	0.026903889	-3.415663032	-1.153723619
9229	1440343	TMEM209	NM_032842.3	84928	NP_116231.2	ILMN_1748926	1440343	S	ACCGTGTATCAGTGTTAGATGTGCATCCCGTTTTGTCATTCCCTCAGACT	"\Homo sapiens transmembrane protein 209 (TMEM209), mRNA.\"""""	FLJ14803; NET31	ILMN_1748926	TMEM209	"\Homo sapiens transmembrane protein 209 (TMEM209), mRNA.\"""""	84928	 	TMEM209	-0.205905064	-0.03983383	-2.057815621	0.043063614	0.043063614	-3.745202093	-1.153409703
19893	3170561	CDC16	NM_001078645.1	8881	NP_001072113.1	ILMN_2339796	3170561	A	TAGGAACAGAGACCCGCCTTAAGAGACTGGATCGCACACCTTTGCAACAG	"\Homo sapiens cell division cycle 16 homolog (S. cerevisiae) (CDC16), transcript variant 2, mRNA.\"""""	APC6	ILMN_2339796	CDC16	"\Homo sapiens cell division cycle 16 homolog (S. cerevisiae) (CDC16), transcript variant 2, mRNA.\"""""	8881	D	CDC16	-0.205270977	0.027778162	-2.452994532	0.016477367	0.016477367	-3.066329764	-1.152902873
9134	1430706	PPHLN1	NM_016488.5	51535	NP_057572.5	ILMN_1791093	1430706	A	GCGGGATCCACAGCACCATTGTTTACTGACCAGCCAGAGGAACCTGAGTC	"\Homo sapiens periphilin 1 (PPHLN1), transcript variant 1, mRNA.\"""""	HSPC206; HSPC232; MGC48786	ILMN_1791093	PPHLN1	"\Homo sapiens periphilin 1 (PPHLN1), transcript variant 1, mRNA.\"""""	51535	D	PPHLN1	-0.205177185	0.001645927	-2.406014891	0.01857725	0.01857725	-3.152266709	-1.152827923
145	10551	C14orf102	NM_017970.2	55051	NP_060440.2	ILMN_1740165	10551	I	GAAGCAGCTCCAGCCCATGTTTCTGAAGGGTTACCGCTGACAAGGAGTCA	"\Homo sapiens chromosome 14 open reading frame 102 (C14orf102), transcript variant 1, mRNA.\"""""	FLJ14051; FLJ10008	ILMN_1740165	C14ORF102	"\Homo sapiens chromosome 14 open reading frame 102 (C14orf102), transcript variant 1, mRNA.\"""""	55051	D	C14orf102	-0.204896039	0.028716463	-2.195608954	0.031195152	0.031195152	-3.520005677	-1.152603287
5218	780324	ZNF337	NM_015655.2	26152	NP_056470.1	ILMN_1663160	780324	S	TCAGGTGCCCTTATGAAAAGGCTTGATAGAGGGAGTTTGTCCTGTGGCCC	"\Homo sapiens zinc finger protein 337 (ZNF337), mRNA.\"""""		ILMN_1663160	ZNF337	"\Homo sapiens zinc finger protein 337 (ZNF337), mRNA.\"""""	26152	 	ZNF337	-0.204842104	0.003329577	-2.073720601	0.041519394	0.041519394	-3.719854908	-1.152560197
34342	5560020	PPP4R1	NM_005134.2	9989	NP_005125.1	ILMN_2345512	5560020	A	CAGCCCTGTGTGTGAATCGTTTGTGACGTGTGCAAATGGGAAAGGAGGGG	"\Homo sapiens protein phosphatase 4, regulatory subunit 1 (PPP4R1), transcript variant 2, mRNA.\"""""	PP4R1; PP4(Rmeg)	ILMN_2345512	PPP4R1	"\Homo sapiens protein phosphatase 4, regulatory subunit 1 (PPP4R1), transcript variant 2, mRNA.\"""""	9989	D	PPP4R1	0.204831734	0.016914698	2.175001401	0.032764538	0.032764538	-3.554484428	1.152551913
35293	5720072	ZNF234	NM_006630.1	10780	NP_006621.1	ILMN_2103397	5720072	S	CCTATACATGTGGGGAGTGTGGGAAGCACTTCAGTCAGGCCTCAAGTCTC	"\Homo sapiens zinc finger protein 234 (ZNF234), mRNA.\"""""	HZF4; ZNF269	ILMN_2103397	ZNF234	"\Homo sapiens zinc finger protein 234 (ZNF234), mRNA.\"""""	10780	D	ZNF234	-0.204629716	0.012422376	-2.905648897	0.004807686	0.004807686	-2.170661243	-1.152390535
3043	460379	IFI27L1	NM_145249.2	122509	NP_660292.1	ILMN_3272500	460379	M	CCACACTGAGGCAGGGAGTTGGCTCTCTTGGTGGAGATGACTTTCCTGGG	"\Homo sapiens interferon, alpha-inducible protein 27-like 1 (IFI27L1), transcript variant 1, mRNA.\"""""		ILMN_3272500	IFI27L1	"\Homo sapiens interferon, alpha-inducible protein 27-like 1 (IFI27L1), transcript variant 1, mRNA.\"""""	122509	D	IFI27L1	-0.20445502	0.007680315	-2.206183935	0.030415648	0.030415648	-3.50220446	-1.152251
4691	670463	AK3	NM_016282.2	50808	NP_057366.2	ILMN_1778173	670463	S	GTGGCTATTACTTTGTTCTTGGTCCTTCACAGGGCCTGCTCCATCCCACC	"\Homo sapiens adenylate kinase 3 (AK3), nuclear gene encoding mitochondrial protein, mRNA.\"""""	AKL3L1; AK6; AKL3L; AK3L1; FIX	ILMN_1778173	AK3	"\Homo sapiens adenylate kinase 3 (AK3), nuclear gene encoding mitochondrial protein, mRNA.\"""""	50808	 	AK3	-0.204250464	-0.034506916	-2.12545531	0.036822741	0.036822741	-3.636234878	-1.152087637
16710	2630673	ASF1B	NM_018154.2	55723	NP_060624.1	ILMN_1695414	2630673	S	TCCTCTGCTAGGACCAGGGTGATTTCAAGCCAGGGAAGCAACTGGGACCC	"\Homo sapiens ASF1 anti-silencing function 1 homolog B (S. cerevisiae) (ASF1B), mRNA.\"""""	FLJ10604; CIA-II	ILMN_1695414	ASF1B	"\Homo sapiens ASF1 anti-silencing function 1 homolog B (S. cerevisiae) (ASF1B), mRNA.\"""""	55723	 	ASF1B	0.203620184	0.030603501	2.22960558	0.028749694	0.028749694	-3.462518029	1.151584427
39695	6370068	GNL1	NM_005275.2	2794	NP_005266.2	ILMN_1789457	6370068	S	TGAGTGCTGAGTTCCTCGCCCAGCGCCATCTTCCCTCCCAGTATCTTTGC	"\Homo sapiens guanine nucleotide binding protein-like 1 (GNL1), mRNA.\"""""	HSR1	ILMN_1789457	GNL1	"\Homo sapiens guanine nucleotide binding protein-like 1 (GNL1), mRNA.\"""""	2794	 	GNL1	-0.203278754	-0.025298699	-2.150242838	0.034740871	0.034740871	-3.595538682	-1.151311924
22434	3610112	RAB11FIP3	NM_014700.2	9727	NP_055515.1	ILMN_1708328	3610112	S	GTGTGGGAAACGCTCCTGCTTTAATTCCCCGAGAAACGGCTCTTCCTGCC	"\Homo sapiens RAB11 family interacting protein 3 (class II) (RAB11FIP3), mRNA.\"""""	KIAA0665; Rab11-FIP3	ILMN_1708328	RAB11FIP3	"\Homo sapiens RAB11 family interacting protein 3 (class II) (RAB11FIP3), mRNA.\"""""	9727	 	RAB11FIP3	-0.203190252	0.005629442	-2.72562408	0.007974967	0.007974967	-2.541165276	-1.151241298
16899	2640706	YY1AP1	NM_053005.3	81532	NP_443731.2	ILMN_1706273	2640706	S	CTTCCTGCTGCCTCCTCCATGCCCAAGGAACACCCATGGTGCAGTCCTCA	"\Homo sapiens HCCA2 protein (HCCA2), mRNA.\"""""	MOB2	ILMN_1706273	HCCA2	"\Homo sapiens HCCA2 protein (HCCA2), mRNA.\"""""	81532	 	MOB2	0.202966541	-0.004989088	2.077002319	0.041206792	0.041206792	-3.714603792	1.151062796
10415	1580487	CHD7	NM_017780.2	55636	NP_060250.2	ILMN_1677376	1580487	S	GGGAGGGTTCTTGCCAGACAGAACTACAGTTCCATTGTCTCGTGGTCTTG	"\Homo sapiens chromodomain helicase DNA binding protein 7 (CHD7), mRNA.\"""""	FLJ20361; KIAA1416; FLJ20357; IS3	ILMN_1677376	CHD7	"\Homo sapiens chromodomain helicase DNA binding protein 7 (CHD7), mRNA.\"""""	55636	 	CHD7	-0.202768531	-0.032890485	-2.846640098	0.005688265	0.005688265	-2.294112778	-1.150904823
27730	4390121	ADRM1	NM_175573.1	11047	NP_783163.1	ILMN_1760143	4390121	A	TTGCCAAAGCCATGCAGAACAACGCCAAGCCCGAGCAGAAAGAGGGCGAC	"\Homo sapiens adhesion regulating molecule 1 (ADRM1), transcript variant 2, mRNA.\"""""	Rpn13; GP110; MGC29536	ILMN_1760143	ADRM1	"\Homo sapiens adhesion regulating molecule 1 (ADRM1), transcript variant 2, mRNA.\"""""	11047	D	ADRM1	0.202648728	-0.01471288	2.363984642	0.020654973	0.020654973	-3.227980789	1.150809254
917	70634	RABAC1	NM_006423.1	10567	NP_006414.1	ILMN_2207363	70634	S	TGGTGGTCATCGGCTCCCACGCTGCCTTCCACCAGATTGAGGCTGTGGAC	"\Homo sapiens Rab acceptor 1 (prenylated) (RABAC1), mRNA.\"""""	PRAF1; PRA1; YIP3	ILMN_2207363	RABAC1	"\Homo sapiens Rab acceptor 1 (prenylated) (RABAC1), mRNA.\"""""	10567	 	RABAC1	-0.202560434	-0.033046584	-2.028501197	0.046039712	0.046039712	-3.791472477	-1.150738827
15348	2450367	LRIG1	NM_015541.2	26018	NP_056356.2	ILMN_1707342	2450367	S	GAAACTGAGCTGGGACTGGAAAGGACAGCCCTTGACCTGGGTTCTGGGTA	"\Homo sapiens leucine-rich repeats and immunoglobulin-like domains 1 (LRIG1), mRNA.\"""""	LIG-1; LIG1; DKFZP586O1624	ILMN_1707342	LRIG1	"\Homo sapiens leucine-rich repeats and immunoglobulin-like domains 1 (LRIG1), mRNA.\"""""	26018	D	LRIG1	-0.202497665	-0.023917882	-3.233444182	0.001815587	0.001815587	-1.450926964	-1.150688761
36300	5890372	ZNF69	NM_021915.2	7620	NP_068734.1	ILMN_3251506	5890372	S	ACTTGTGGTGAGGGGAGGTCATCTGTAGACTCCTGGACCTGTTTTTGCCT	"\Homo sapiens zinc finger protein 69 (ZNF69), mRNA.\"""""	MGC59928; Cos5	ILMN_3251506	ZNF69	"\Homo sapiens zinc finger protein 69 (ZNF69), mRNA.\"""""	7620	D	ZNF69	-0.202296958	-0.016074968	-2.748504436	0.007486877	0.007486877	-2.495095573	-1.150528688
34828	5670424	GNA15	NM_002068.1	2769	NP_002059.1	ILMN_1773963	5670424	S	CACTGTCACTTTCAGAGCTCGGTGGCTCACAGCGTGTCCTGCCCCGGTTT	"\Homo sapiens guanine nucleotide binding protein (G protein), alpha 15 (Gq class) (GNA15), mRNA.\"""""	GNA16	ILMN_1773963	GNA15	"\Homo sapiens guanine nucleotide binding protein (G protein), alpha 15 (Gq class) (GNA15), mRNA.\"""""	2769	 	GNA15	0.201986172	0.012379248	2.277044762	0.025619223	0.025619223	-3.381044175	1.150280868
32365	5220398	P4HTM	NM_177938.2	54681	NP_808807.2	ILMN_2372136	5220398	A	TTGCCCCACCCCGCCAGCCGCGATACGGCGCAGTTCCTATATTCATGTTA	"\Homo sapiens prolyl 4-hydroxylase, transmembrane (endoplasmic reticulum) (P4HTM), transcript variant 3, mRNA.\"""""	P4H-TM	ILMN_2372136	P4HTM	"\Homo sapiens prolyl 4-hydroxylase, transmembrane (endoplasmic reticulum) (P4HTM), transcript variant 3, mRNA.\"""""	54681	D	P4HTM	-0.201825729	-0.054108625	-2.064963432	0.042363609	0.042363609	-3.733831941	-1.150152952
38542	6220671	PLAUR	NM_001005376.1	5329	NP_001005376.1	ILMN_2374340	6220671	A	GGAGCTTGAAAATCTGCCGCAGAATGGCCGCCAGTGTTACAGCTGCAAGG	"\Homo sapiens plasminogen activator, urokinase receptor (PLAUR), transcript variant 2, mRNA.\"""""	CD87; UPAR; URKR	ILMN_2374340	PLAUR	"\Homo sapiens plasminogen activator, urokinase receptor (PLAUR), transcript variant 2, mRNA.\"""""	5329	D	PLAUR	0.201460075	0.038709186	2.374792873	0.020101819	0.020101819	-3.208616743	1.14986148
20516	3290739	ARL2	NM_001667.2	402	NP_001658.2	ILMN_1787879	3290739	S	GCTGTGGGCCTCATCCTTCACTCAGTTGTGAAATAAACCGCTCCTTGCCC	"\Homo sapiens ADP-ribosylation factor-like 2 (ARL2), mRNA.\"""""	ARFL2	ILMN_1787879	ARL2	"\Homo sapiens ADP-ribosylation factor-like 2 (ARL2), mRNA.\"""""	402	 	ARL2	-0.20108671	-0.039130819	-2.017502295	0.047201085	0.047201085	-3.808683282	-1.149563938
1402	150356	PPP2R5C	NM_178588.1	5527	NP_848703.1	ILMN_1789283	150356	A	GACAGCACCCTCACGGAACCAGTGGTGATGGCACTTCTCAAATACTGGCC	"\Homo sapiens protein phosphatase 2, regulatory subunit B', gamma isoform (PPP2R5C), transcript variant 4, mRNA.\"""""	PR61G; MGC23064; B56G	ILMN_1789283	PPP2R5C	"\Homo sapiens protein phosphatase 2, regulatory subunit B', gamma isoform (PPP2R5C), transcript variant 4, mRNA.\"""""	5527	D	PPP2R5C	-0.201081975	0.022535208	-2.276579971	0.025648374	0.025648374	-3.381849476	-1.149560165
15654	2480136	HIBADH	NM_152740.2	11112	NP_689953.1	ILMN_1804150	2480136	S	TGGACTCCGTCACAATATGGTAGGATATCCCTCACCAACTCCCGACACTC	"\Homo sapiens 3-hydroxyisobutyrate dehydrogenase (HIBADH), mRNA.\"""""	MGC40361; NS5ATP1	ILMN_1804150	HIBADH	"\Homo sapiens 3-hydroxyisobutyrate dehydrogenase (HIBADH), mRNA.\"""""	11112	 	HIBADH	-0.200872631	-0.010660046	-2.559072251	0.012498182	0.012498182	-2.86729106	-1.149393369
46864	7570669	ADAP1	NM_006869.2	11033	NP_006860.1	ILMN_3247424	7570669	S	GGCGGCCCAGCCGTGTATTTATTTTTCACCTATCTCCTTCCTGTCAAGGC	"\Homo sapiens ArfGAP with dual PH domains 1 (ADAP1), mRNA.\"""""		ILMN_3247424	ADAP1	"\Homo sapiens ArfGAP with dual PH domains 1 (ADAP1), mRNA.\"""""	11033	D	ADAP1	0.200441005	-0.013824412	2.089381495	0.040045838	0.040045838	-3.694730703	1.149049544
35158	5700273	RAB3GAP2	NM_012414.3	25782	NP_036546.2	ILMN_3236423	5700273	S	GCCCTCTCTCACCCTGATAGGAATGGGTTTGCTGGGTGTCTAGAAGTTAG	"\Homo sapiens RAB3 GTPase activating protein subunit 2 (non-catalytic) (RAB3GAP2), mRNA.\"""""		ILMN_3236423	RAB3GAP2	"\Homo sapiens RAB3 GTPase activating protein subunit 2 (non-catalytic) (RAB3GAP2), mRNA.\"""""	25782	 	RAB3GAP2	-0.199951336	0.007585154	-2.67399017	0.009184935	0.009184935	-2.64401638	-1.148659609
2280	360162	IMPDH1	NM_001142573.1	3614	NP_001136045.1	ILMN_3306977	360162	A	GAGGCCGAGGTGGTGGAGGGGATGCACCCCAGTGTCCACTTTTGGGCACA	"\Homo sapiens IMP (inosine monophosphate) dehydrogenase 1 (IMPDH1), transcript variant 5, mRNA.\"""""		ILMN_3306977	IMPDH1	"\Homo sapiens IMP (inosine monophosphate) dehydrogenase 1 (IMPDH1), transcript variant 5, mRNA.\"""""	3614	D	IMPDH1	0.199720001	0.059340142	2.215788816	0.029722496	0.029722496	-3.485972894	1.148475437
46784	7570326	ADRB2	NM_000024.4	154	NP_000015.1	ILMN_1695590	7570326	S	CAGCTGTGAACATGGACTCTTCCCCCACTCCTCTTATTTGCTCACACGGG	"\Homo sapiens adrenergic, beta-2-, receptor, surface (ADRB2), mRNA.\"""""	B2AR; BETA2AR; BAR; ADRBR; ADRB2R	ILMN_1695590	ADRB2	"\Homo sapiens adrenergic, beta-2-, receptor, surface (ADRB2), mRNA.\"""""	154	 	ADRB2	-0.199604624	-0.035263146	-2.112721107	0.037933811	0.037933811	-3.656983243	-1.148383593
25472	4070195	PSMD10	NM_002814.2	5716	NP_002805.1	ILMN_1776102	4070195	A	GGCTGTTGTGAGTCTTCAGCACCCTCCCATGTACCTTATATCCCTCTCTG	"\Homo sapiens proteasome (prosome, macropain) 26S subunit, non-ATPase, 10 (PSMD10), transcript variant 1, mRNA.\"""""	p28; dJ889N15.2	ILMN_1776102	PSMD10	"\Homo sapiens proteasome (prosome, macropain) 26S subunit, non-ATPase, 10 (PSMD10), transcript variant 1, mRNA.\"""""	5716	D	PSMD10	-0.199281938	-0.055467609	-2.216483917	0.029672874	0.029672874	-3.484795886	-1.148126764
18098	2810162	LAT2	NM_032464.2	7462	NP_115853.2	ILMN_2326953	2810162	A	CTGGTATGGACGGATGCGCAGGATTTAGGATAAGCTGTCACCCAGTCCCC	"\Homo sapiens linker for activation of T cells family, member 2 (LAT2), transcript variant 1, mRNA.\"""""	WBSCR5; WBSCR15; HSPC046; NTAL; WSCR5; LAB	ILMN_2326953	LAT2	"\Homo sapiens linker for activation of T cells family, member 2 (LAT2), transcript variant 1, mRNA.\"""""	7462	D	LAT2	0.199213433	0.05131198	2.070131108	0.041863658	0.041863658	-3.725590215	1.148072248
33199	5310681	ProbeID: 5310681	XM_933085.1	653344	XP_938178.1	ILMN_1693836	5310681	A	GGAGCCCCTTGGAGTATGGCTTTTCACATGGGCTTCTATACCGCTTCGAC	"\PREDICTED: Homo sapiens similar to cis-Golgi matrix protein GM130, transcript variant 2 (LOC653344), mRNA.\"""""		ILMN_1693836	LOC653344	"\PREDICTED: Homo sapiens similar to cis-Golgi matrix protein GM130, transcript variant 2 (LOC653344), mRNA.\"""""	653344	 		-0.199172381	-0.008730231	-4.671998311	1.28E-05	1.28E-05	2.264869426	-1.148039579
14852	2350563	MPHOSPH10	NM_005791.1	10199	NP_005782.1	ILMN_1652085	2350563	S	GAAGTAGCCCCAGTGAGTGTTAGTGATGCAGCTCTCCTGGCCCCAGAGGA	"\Homo sapiens M-phase phosphoprotein 10 (U3 small nucleolar ribonucleoprotein) (MPHOSPH10), mRNA.\"""""	MPP10P; MPP10	ILMN_1652085	MPHOSPH10	"\Homo sapiens M-phase phosphoprotein 10 (U3 small nucleolar ribonucleoprotein) (MPHOSPH10), mRNA.\"""""	10199	D	MPHOSPH10	-0.198999006	0.034214757	-2.086790523	0.040286457	0.040286457	-3.698898656	-1.147901623
35533	5810278	SYTL2	NM_206928.1	54843	NP_996811.1	ILMN_1682929	5810278	A	TGAGCCCAAATTCCACTGGCTCCTCCACTGAAAACTACTAAACCGGTGGA	"\Homo sapiens synaptotagmin-like 2 (SYTL2), transcript variant d, mRNA.\"""""	MGC102768; CHR11SYT; SGA72M; KIAA1597; SLP2	ILMN_1682929	SYTL2	"\Homo sapiens synaptotagmin-like 2 (SYTL2), transcript variant d, mRNA.\"""""	54843	D	SYTL2	-0.198531825	0.016202765	-2.602387065	0.011139798	0.011139798	-2.784056994	-1.147529964
3018	460286	THOC4	XM_001134346.1	10189	XP_001134346.1	ILMN_1750518	460286	A	TCGCTCTGGTCGCAGCTTAGGAACAGCAGACGTGCACTTTGAGCGGAAGG	"\PREDICTED: Homo sapiens THO complex 4 (THOC4), mRNA.\"""""		ILMN_1750518	THOC4	"\PREDICTED: Homo sapiens THO complex 4 (THOC4), mRNA.\"""""	10189	D	THOC4	0.198475006	0.060316455	2.022410282	0.046679782	0.046679782	-3.801013527	1.14748477
20375	3290181	CHMP2A	NM_014453.2	27243	NP_055268.1	ILMN_1656621	3290181	I	CCAGAAAGAGAAGCGTGACCCGGAAGCGGAAACGGGTGTCCGTCCCAGCT	"\Homo sapiens chromatin modifying protein 2A (CHMP2A), transcript variant 1, mRNA.\"""""	VPS2; VPS2A; CHMP2; BC-2; BC2	ILMN_1656621	CHMP2A	"\Homo sapiens chromatin modifying protein 2A (CHMP2A), transcript variant 1, mRNA.\"""""	27243	D	CHMP2A	0.198440646	0.012004477	2.391233471	0.019285676	0.019285676	-3.179020722	1.147457442
22588	3610682	ProbeID: 3610682				ILMN_1823714	3610682	S	TGCCTGTGTAGTCTCTCTGTCGTTAGGCCTTTTATCTATGCCTGTGTGTC	"\BX117372 NCI_CGAP_Co4 Homo sapiens cDNA clone IMAGp998E042410, mRNA sequence\"""""		ILMN_1823714		"\BX117372 NCI_CGAP_Co4 Homo sapiens cDNA clone IMAGp998E042410, mRNA sequence\"""""	-999	 		-0.198066322	0.039490771	-2.770419808	0.007045143	0.007045143	-2.450687032	-1.147159759
23185	3830040	HERC4	NM_022079.2	26091	NP_071362.1	ILMN_1678922	3830040	A	GTCATCCAGTCCACAGGAGGTGGTGAGGAGTATCTCCCAGTTTCCCATAC	"\Homo sapiens hect domain and RLD 4 (HERC4), transcript variant 1, mRNA.\"""""	KIAA1593; DKFZP564G092	ILMN_1678922	HERC4	"\Homo sapiens hect domain and RLD 4 (HERC4), transcript variant 1, mRNA.\"""""	26091	D	HERC4	-0.197406967	0.001934755	-2.574898685	0.011985401	0.011985401	-2.837009351	-1.146635592
32956	5290408	MCEE	NM_032601.2	84693	NP_115990.2	ILMN_1735347	5290408	S	CCATCCTAAAGACTGTGGTGGAGTCCTTGTGGAACTGGAGCAAGCTTGAT	"\Homo sapiens methylmalonyl CoA epimerase (MCEE), mRNA.\"""""	GLOD2	ILMN_1735347	MCEE	"\Homo sapiens methylmalonyl CoA epimerase (MCEE), mRNA.\"""""	84693	 	MCEE	-0.197393381	-0.013484664	-2.36881547	0.020406085	0.020406085	-3.219334975	-1.146624794
44832	7150682	ZNF800	NM_176814.3	168850	NP_789784.2	ILMN_1688346	7150682	S	CATGTTTTTATATAGGTTCACACCTGTACTTAGGAGGGACCCTGTCCATC	"\Homo sapiens zinc finger protein 800 (ZNF800), mRNA.\"""""	MGC130033; MGC130032; FLJ43301	ILMN_1688346	ZNF800	"\Homo sapiens zinc finger protein 800 (ZNF800), mRNA.\"""""	168850	 	ZNF800	-0.196570565	-0.017317032	-2.163253638	0.033689712	0.033689712	-3.57401479	-1.145971023
38897	6270615	GSDMB	NM_001042471.1	55876	NP_001035936.1	ILMN_1666206	6270615	S	TACCAGTCTGTCCTCACTGCCATCGCCACTACCATCCTGTCACCAGTGGG	"\Homo sapiens gasdermin B (GSDMB), transcript variant 1, mRNA.\"""""	PRO2521; PP4052	ILMN_1666206	GSDMB	"\Homo sapiens gasdermin B (GSDMB), transcript variant 1, mRNA.\"""""	55876	D	GSDMB	-0.196457865	0.057282315	-2.225130572	0.029061661	0.029061661	-3.470128262	-1.145881506
40268	6420133	DYNC1I2	NM_001378.1	1781	NP_001369.1	ILMN_1773847	6420133	S	GAGAGCAGATTGCTGTTCCCCGCAATGATGAATGGGCACGGTTTGGCCGA	"\Homo sapiens dynein, cytoplasmic 1, intermediate chain 2 (DYNC1I2), mRNA.\"""""	DNCI2; MGC104199; MGC111094; MGC9324; IC2; FLJ90842; FLJ21089	ILMN_1773847	DYNC1I2	"\Homo sapiens dynein, cytoplasmic 1, intermediate chain 2 (DYNC1I2), mRNA.\"""""	1781	 	DYNC1I2	-0.196278623	-0.001090734	-2.354139521	0.021170573	0.021170573	-3.245555137	-1.14573915
10592	1660435	BOP1	NM_015201.3	23246	NP_056016.1	ILMN_1715583	1660435	S	TGGGGTGGTCGTGCTGAAGTCAACAGAGCCTTTACCCTGTGCTGAAAAAA	"\Homo sapiens block of proliferation 1 (BOP1), mRNA.\"""""	KIAA0124	ILMN_1715583	BOP1	"\Homo sapiens block of proliferation 1 (BOP1), mRNA.\"""""	23246	D	BOP1/LOC727967	0.196238719	0.022057419	2.570478041	0.012126682	0.012126682	-2.845482809	1.145707459
17466	2690707	MARS	NM_004990.2	4141	NP_004981.2	ILMN_1799819	2690707	S	CTTTGGAGGGGGCCAGGCAAAAACGTCCCCGAAGCCAGCAGTTGTAGAGA	"\Homo sapiens methionyl-tRNA synthetase (MARS), mRNA.\"""""	FLJ35667; METRS; MTRNS	ILMN_1799819	MARS	"\Homo sapiens methionyl-tRNA synthetase (MARS), mRNA.\"""""	4141	 	MARS	0.196222578	0.051942733	2.287581852	0.024966143	0.024966143	-3.362750214	1.145694642
46141	7400747	FAM89A	NM_198552.1	375061	NP_940954.1	ILMN_2285817	7400747	I	GATCTCGGTGAAAGGCCTTAGTGGGTGTTTTGTGTGAGGTGGCTTGTAGC	"\Homo sapiens family with sequence similarity 89, member A (FAM89A), mRNA.\"""""	RP11-423F24.2; C1orf153; MGC15887	ILMN_2285817	FAM89A	"\Homo sapiens family with sequence similarity 89, member A (FAM89A), mRNA.\"""""	375061	D	FAM89A	-0.196077903	0.003151623	-2.284182982	0.025175178	0.025175178	-3.36865896	-1.145579755
24207	3930392	ANG	NM_001097577.1	283	NP_001091046.1	ILMN_1760727	3930392	S	CCTGGTCAAGTGCTGGCTCTGCTGTCCTTGCCTTCCATTTCCCCTCTGCA	"\Homo sapiens angiogenin, ribonuclease, RNase A family, 5 (ANG), transcript variant 2, mRNA.\"""""	RNASE5; MGC22466; RNASE4; MGC71966	ILMN_1760727	ANG	"\Homo sapiens angiogenin, ribonuclease, RNase A family, 5 (ANG), transcript variant 2, mRNA.\"""""	283	D	ANG	-0.195806688	0.011145171	-2.383734769	0.019654191	0.019654191	-3.192540804	-1.145364416
31005	4890068	MAP3K11	NM_002419.3	4296	NP_002410.1	ILMN_1651788	4890068	S	CTGTCACCAGCACTTTTGACCAAGTCCTGCTACTGCGGCCCCTGCCCTAG	"\Homo sapiens mitogen-activated protein kinase kinase kinase 11 (MAP3K11), mRNA.\"""""	SPRK; MLK-3; MGC17114; MLK3; PTK1	ILMN_1651788	MAP3K11	"\Homo sapiens mitogen-activated protein kinase kinase kinase 11 (MAP3K11), mRNA.\"""""	4296	 	MAP3K11	0.195448951	-0.066596189	2.142507075	0.035379302	0.035379302	-3.608282982	1.145080441
15512	2470279	ACADM	NM_000016.2	34	NP_000007.1	ILMN_2053679	2470279	S	GACTGTTGGTCTCTAGGTAGCCTTTGGTCTATTGTACACAATCTCATTTC	"\Homo sapiens acyl-Coenzyme A dehydrogenase, C-4 to C-12 straight chain (ACADM), nuclear gene encoding mitochondrial protein, mRNA.\"""""	MCADH; ACAD1; MCAD	ILMN_2053679	ACADM	"\Homo sapiens acyl-Coenzyme A dehydrogenase, C-4 to C-12 straight chain (ACADM), nuclear gene encoding mitochondrial protein, mRNA.\"""""	34	D	ACADM	-0.195234971	0.034910807	-2.12220412	0.037103689	0.037103689	-3.641542434	-1.144910616
36090	5870301	KIAA0513	NM_014732.2	9764	NP_055547.1	ILMN_1693233	5870301	S	CTTCTTGAACCTGGTGGCCCCCGTTGGAACTATCAGTGGCGTCTCCCATG	"\Homo sapiens KIAA0513 (KIAA0513), mRNA.\"""""		ILMN_1693233	KIAA0513	"\Homo sapiens KIAA0513 (KIAA0513), mRNA.\"""""	9764	 	KIAA0513	0.195124997	0.018518816	2.04309558	0.044536651	0.044536651	-3.768509033	1.144823345
14367	2320102	ProbeID: 2320102	XR_017380.2	401640		ILMN_3290385	2320102	M	AGCTAGTGGTGATAGCACACAACGTGGATCCCATCGGGCTGGTTATCTTC	"\PREDICTED: Homo sapiens misc_RNA (LOC401640), miscRNA.\"""""		ILMN_3290385	LOC401640	"\PREDICTED: Homo sapiens misc_RNA (LOC401640), miscRNA.\"""""	401640	 		-0.195033399	0.009713413	-2.272275317	0.025919752	0.025919752	-3.389301154	-1.144750662
22987	3800019	NCR3	NM_147130.1	259197	NP_667341.1	ILMN_2044471	3800019	S	CTCTCTGTGGCCGTGGGCAGCACCGTCTATTACCAGGGCAAATGTCTGAC	"\Homo sapiens natural cytotoxicity triggering receptor 3 (NCR3), mRNA.\"""""	1C7; CD337; NKp30; LY117	ILMN_2044471	NCR3	"\Homo sapiens natural cytotoxicity triggering receptor 3 (NCR3), mRNA.\"""""	259197	 	NCR3	0.194620834	-0.001698302	2.539366519	0.013164308	0.013164308	-2.904784165	1.144423346
21654	3440097	YIF1B	NM_001031731.1	90522	NP_001026901.1	ILMN_1773687	3440097	A	TTCCCCTACCTACACCAGGACTGGGAAGTGCAGTACCAACAGGACACCCC	"\Homo sapiens Yip1 interacting factor homolog B (S. cerevisiae) (YIF1B), transcript variant 1, mRNA.\"""""	FinGER8	ILMN_1773687	YIF1B	"\Homo sapiens Yip1 interacting factor homolog B (S. cerevisiae) (YIF1B), transcript variant 1, mRNA.\"""""	90522	D	YIF1B	0.194435717	0.070773847	2.051501911	0.043690205	0.043690205	-3.755216793	1.144276511
26568	4220053	SKAP1	NM_003726.3	8631	NP_003717.3	ILMN_1751400	4220053	S	GGTGAGAGAGAAGGAAACCTTGGGAGGAGGACATTACTGGTTGTTCTGGC	"\Homo sapiens src kinase associated phosphoprotein 1 (SKAP1), transcript variant 1, mRNA.\"""""	SCAP1; SKAP55	ILMN_1751400	SKAP1	"\Homo sapiens src kinase associated phosphoprotein 1 (SKAP1), transcript variant 1, mRNA.\"""""	8631	D	SKAP1	-0.19438069	0.013102236	-2.04379384	0.044465808	0.044465808	-3.767406749	-1.144232867
7581	1190367	IER3	NM_003897.3	8870	NP_003888.2	ILMN_1682717	1190367	A	GAGGACGTCCCGGCTGGGATGAAGTCTGGTGGTGGGTCGTAAGTTTAGGA	"\Homo sapiens immediate early response 3 (IER3), mRNA.\"""""	IEX-1L; PRG1; IEX1; GLY96; DIF-2; IEX-1; DIF2	ILMN_1682717	IER3	"\Homo sapiens immediate early response 3 (IER3), mRNA.\"""""	8870	 	IER3	0.194087764	0.036878021	2.023527383	0.046561821	0.046561821	-3.79926554	1.144000564
6657	1050017	MIS12	NM_024039.1	79003	NP_076944.1	ILMN_1718069	1050017	S	GGAAAGGGGAGAAATAGCAATGGTTGTTCCTAAGGTATTGCTTGCCCTCC	"\Homo sapiens MIS12, MIND kinetochore complex component, homolog (S. pombe) (MIS12), mRNA.\"""""	MTW1; hMis12; MGC2488; 2510025F08Rik; KNTC2AP	ILMN_1718069	MIS12	"\Homo sapiens MIS12, MIND kinetochore complex component, homolog (S. pombe) (MIS12), mRNA.\"""""	79003	 	MIS12	-0.193655017	0.03949572	-2.412123541	0.018291329	0.018291329	-3.141170276	-1.143657465
28024	4480669	GALNT11	NM_022087.2	63917	NP_071370.2	ILMN_1651819	4480669	S	GCTCTGAGTGTCCACGGGTGAAGAAGTGAGTGTCCACGGGTGAAGAAGTG	"\Homo sapiens UDP-N-acetyl-alpha-D-galactosamine:polypeptide N-acetylgalactosaminyltransferase 11 (GalNAc-T11) (GALNT11), mRNA.\"""""	FLJ21634; MGC71630	ILMN_1651819	GALNT11	"\Homo sapiens UDP-N-acetyl-alpha-D-galactosamine:polypeptide N-acetylgalactosaminyltransferase 11 (GalNAc-T11) (GALNT11), mRNA.\"""""	63917	 	GALNT11	-0.193587514	-0.010934441	-2.440169747	0.017028415	0.017028415	-3.089925443	-1.143603955
44517	7100072	PFKM	NM_000289.3	5213	NP_000280.1	ILMN_2043809	7100072	S	GACTTCTGCCCCAGCTTTATCTGTCACACAAGGCTGGGCACCTCTAGTGC	"\Homo sapiens phosphofructokinase, muscle (PFKM), mRNA.\"""""	PFKX; PFK-1; MGC8699; PFK-M; GSD7	ILMN_2043809	PFKM	"\Homo sapiens phosphofructokinase, muscle (PFKM), mRNA.\"""""	5213	 	PFKM	-0.193429063	-0.020128908	-3.017867754	0.003470462	0.003470462	-1.930634565	-1.14347836
27086	4250646	SCAPER	NM_020843.1	49855	NP_065894.1	ILMN_1811178	4250646	S	CCAAGACTATCTTGAGCTGGCTAACAGATTTCCTCAGCAGGCCTGGGAAG	"\Homo sapiens S phase cyclin A-associated protein in the ER (SCAPER), mRNA.\"""""	KIAA1454; Zfp291; FLJ31533; ZNF291; MSTP063; FLJ31953	ILMN_1811178	SCAPER	"\Homo sapiens S phase cyclin A-associated protein in the ER (SCAPER), mRNA.\"""""	49855	 	SCAPER	-0.193201677	0.00409819	-3.265572992	0.001644545	0.001644545	-1.377413096	-1.143298148
12033	1940482	KIFAP3	NM_014970.2	22920	NP_055785.2	ILMN_2119224	1940482	S	GTTGTTAGCTGCAGATTAACCCCAGCCCCTCTGTCTTCTGTTAAGTACAG	"\Homo sapiens kinesin-associated protein 3 (KIFAP3), mRNA.\"""""	SMAP; Smg-GDS; KAP3; dJ190I16.1; FLJ22818	ILMN_2119224	KIFAP3	"\Homo sapiens kinesin-associated protein 3 (KIFAP3), mRNA.\"""""	22920	 	KIFAP3	-0.192821525	-0.011936434	-2.816048548	0.006201059	0.006201059	-2.357348922	-1.142996927
35626	5810671	C7orf50	NM_032350.4	84310	NP_115726.1	ILMN_1718336	5810671	S	TGGTGGGAGCTTGTGGAGTCGGATCACGTACCTGTGCAGAAACCGCCTCT	"\Homo sapiens chromosome 7 open reading frame 50 (C7orf50), mRNA.\"""""	MGC11257; YCR016W	ILMN_1718336	C7ORF50	"\Homo sapiens chromosome 7 open reading frame 50 (C7orf50), mRNA.\"""""	84310	 	C7orf50	-0.192758387	-0.097068092	-2.178754824	0.032473658	0.032473658	-3.548225304	-1.142946906
1052	110440	ITGB1	NM_033668.1	3688	NP_391988.1	ILMN_1714820	110440	A	TTACCCCAGCCGGTCCAACCTGATCCTGTGTCCCATTGTAAGGAGAAGGA	"\Homo sapiens integrin, beta 1 (fibronectin receptor, beta polypeptide, antigen CD29 includes MDF2, MSK12) (ITGB1), transcript variant 1D, mRNA.\"""""	GPIIA; VLAB; MDF2; FNRB; CD29; MSK12	ILMN_1714820	ITGB1	"\Homo sapiens integrin, beta 1 (fibronectin receptor, beta polypeptide, antigen CD29 includes MDF2, MSK12) (ITGB1), transcript variant 1D, mRNA.\"""""	3688	D	ITGB1	-0.192386029	0.097790787	-2.141320854	0.035478098	0.035478098	-3.61023372	-1.142651951
13848	2190184	PRSS23	NM_007173.4	11098	NP_009104.1	ILMN_1797776	2190184	S	AGAGGTTCACATGCCTGTCTGCACATTAAAAGCTCTGGGAAGACCTGTTG	"\Homo sapiens protease, serine, 23 (PRSS23), mRNA.\"""""	MGC5107; SPUVE; SIG13; ZSIG13	ILMN_1797776	PRSS23	"\Homo sapiens protease, serine, 23 (PRSS23), mRNA.\"""""	11098	 	PRSS23	-0.192223868	-0.001388737	-2.508635404	0.014267183	0.014267183	-2.962784843	-1.142523523
3925	610164	FYN	NM_153047.1	2534	NP_694592.1	ILMN_1686555	610164	A	CAGCGGAACCGCCCAGGATCAGATTGCATGTGACTCTGAAGCTGACGAAC	"\Homo sapiens FYN oncogene related to SRC, FGR, YES (FYN), transcript variant 2, mRNA.\"""""	MGC45350; SYN; SLK	ILMN_1686555	FYN	"\Homo sapiens FYN oncogene related to SRC, FGR, YES (FYN), transcript variant 2, mRNA.\"""""	2534	D	FYN	-0.191937045	-0.031119215	-2.307968878	0.023744196	0.023744196	-3.327152982	-1.142296399
17614	2710475	PWP1	NM_007062.1	11137	NP_008993.1	ILMN_1743049	2710475	S	CATCTATTAGTGGCCCTTTTGGCAGCAGGAGCTCAGATACACCCATGGAG	"\Homo sapiens PWP1 homolog (S. cerevisiae) (PWP1), mRNA.\"""""	IEF-SSP-9502	ILMN_1743049	PWP1	"\Homo sapiens PWP1 homolog (S. cerevisiae) (PWP1), mRNA.\"""""	11137	 	PWP1	-0.191712445	0.013462687	-2.32687475	0.022658628	0.022658628	-3.293904437	-1.142118579
40689	6480349	SSBP2	NM_012446.2	23635	NP_036578.2	ILMN_1711608	6480349	S	AGTTGCTCCTGCCCCCTCCCTGAACTATTTTGTGCTGTGTATATCACTGC	"\Homo sapiens single-stranded DNA binding protein 2 (SSBP2), mRNA.\"""""	HSPC116; DKFZp686F03273	ILMN_1711608	SSBP2	"\Homo sapiens single-stranded DNA binding protein 2 (SSBP2), mRNA.\"""""	23635	 	SSBP2	-0.191347049	-0.016531911	-2.222308672	0.029259909	0.029259909	-3.474920504	-1.141829348
19980	3180133	MAX	NM_002382.3	4149	NP_002373.3	ILMN_2363426	3180133	A	CGAAAACGTAGGGACCACATCAAAGACAGCTTTCACAGTTTGCGGGACTC	"\Homo sapiens MYC associated factor X (MAX), transcript variant 1, mRNA.\"""""	MGC34679; MGC36767; MGC11225; MGC10775; orf1; MGC18164	ILMN_2363426	MAX	"\Homo sapiens MYC associated factor X (MAX), transcript variant 1, mRNA.\"""""	4149	D	MAX	0.191319078	0.081071278	2.525504734	0.013651894	0.013651894	-2.931017425	1.14180721
42676	6770014	TPR	NM_003292.2	7175	NP_003283.2	ILMN_1730999	6770014	S	GTCAGATCTCCCCTCCACCAGCCAGGATCCTCCTTCTAGCTCATCTGTAG	"\Homo sapiens translocated promoter region (to activated MET oncogene) (TPR), mRNA.\"""""		ILMN_1730999	TPR	"\Homo sapiens translocated promoter region (to activated MET oncogene) (TPR), mRNA.\"""""	7175	D	TPR	-0.190735245	-0.003703021	-2.108763815	0.038284959	0.038284959	-3.663409027	-1.141345235
9951	1510154	TCFL5	NM_006602.2	10732	NP_006593.2	ILMN_1814247	1510154	S	CCCCCTTGTCATGACTCTGAGTCACGTGCTGCTGTATTGCAACGTGCAGG	"\Homo sapiens transcription factor-like 5 (basic helix-loop-helix) (TCFL5), mRNA.\"""""	E2BP-1; CHA; MGC46135; Figlb	ILMN_1814247	TCFL5	"\Homo sapiens transcription factor-like 5 (basic helix-loop-helix) (TCFL5), mRNA.\"""""	10732	 	TCFL5	-0.189930153	-0.035989525	-2.471759425	0.015699863	0.015699863	-3.031621952	-1.140708488
44833	7150685	CBX5	NM_012117.1	23468	NP_036249.1	ILMN_1813028	7150685	S	TCAGAGGATGAGGAGGAGTATGTTGTGGAGAAGGTGCTAGACAGGCGCGT	"\Homo sapiens chromobox homolog 5 (HP1 alpha homolog, Drosophila) (CBX5), mRNA.\"""""	HP1-ALPHA; HP1; HP1Hs-alpha	ILMN_1813028	CBX5	"\Homo sapiens chromobox homolog 5 (HP1 alpha homolog, Drosophila) (CBX5), mRNA.\"""""	23468	 	CBX5	-0.189347104	0.014911473	-2.495453427	0.014765226	0.014765226	-2.987487589	-1.140247576
46118	7400634	LOC100130298	XM_001719903.1	100130298	XP_001719955.1	ILMN_3270853	7400634	M	CTTCAGACTCACAGCCGCGCTAGTTAGGGTACCACTTGTTCAGACAGCTG	"\PREDICTED: Homo sapiens similar to hCG1816373 (LOC100130298), mRNA.\"""""		ILMN_3270853	LOC100130298	"\PREDICTED: Homo sapiens similar to hCG1816373 (LOC100130298), mRNA.\"""""	100130298	D	LOC100130298	-0.189139439	0.016145833	-2.168023964	0.03331132	0.03331132	-3.566095206	-1.140083459
31114	4890491	ATPAF1	NM_022745.3	64756	NP_073582.2	ILMN_1790603	4890491	S	ATGCCCCCCAGAGATGCCTTTAGTGTAAGTAGCTGGCTTGGGGTATCAGC	"\Homo sapiens ATP synthase mitochondrial F1 complex assembly factor 1 (ATPAF1), nuclear gene encoding mitochondrial protein, transcript variant 1, mRNA.\"""""	FLJ22351; ATP11p; MGC88060; ATP11	ILMN_1790603	ATPAF1	"\Homo sapiens ATP synthase mitochondrial F1 complex assembly factor 1 (ATPAF1), nuclear gene encoding mitochondrial protein, transcript variant 1, mRNA.\"""""	64756	D	ATPAF1	-0.189035885	0.006199983	-2.22122262	0.029336524	0.029336524	-3.476763491	-1.140001628
44742	7150280	ProbeID: 7150280	XM_096885.9	145853	XP_096885.4	ILMN_1655311	7150280	A	CAACTACCACGTCCTGCGCACCGGCTGCTTCCCCTTCATCAAGTACCACT	"\PREDICTED: Homo sapiens hypothetical LOC145853 (LOC145853), mRNA.\"""""		ILMN_1655311	LOC145853	"\PREDICTED: Homo sapiens hypothetical LOC145853 (LOC145853), mRNA.\"""""	145853	 	C15orf61	-0.188820758	0.02774283	-3.312379085	0.001422243	0.001422243	-1.269407475	-1.13983165
30395	4830674	BEX2	NM_032621.2	84707	NP_116010.1	ILMN_2181892	4830674	S	AGGGAGACCCCTGCTTCCTAAACTTACACATTTGTGGTGTACCTTTGTCG	"\Homo sapiens brain expressed X-linked 2 (BEX2), mRNA.\"""""	BEX1; DJ79P11.1	ILMN_2181892	BEX2	"\Homo sapiens brain expressed X-linked 2 (BEX2), mRNA.\"""""	84707	 	BEX2	-0.188548723	-0.013992017	-2.151153739	0.034666359	0.034666359	-3.594035411	-1.139616743
11526	1780647	ADCK2	NM_052853.3	90956	NP_443085.2	ILMN_1663132	1780647	S	GTAACCCTCCAGTGGTGGAAGGCACACCATGGCTTCCTCTGCTTGGTTTG	"\Homo sapiens aarF domain containing kinase 2 (ADCK2), mRNA.\"""""	MGC20727; AARF	ILMN_1663132	ADCK2	"\Homo sapiens aarF domain containing kinase 2 (ADCK2), mRNA.\"""""	90956	 	ADCK2	-0.188366907	-0.046177884	-2.403544039	0.018694029	0.018694029	-3.156748414	-1.139473132
2678	430368	ZNF211	NM_006385.2	10520	NP_006376.2	ILMN_1811195	430368	A	ATAGTCTGAGTCTTCCTCTCTGACAAGTTAGGGCATGGACTTGACCCAGC	"\Homo sapiens zinc finger protein 211 (ZNF211), transcript variant 1, mRNA.\"""""	C2H2-25; ZNF-25; ZNFC25; MGC131841; CH2H2-25	ILMN_1811195	ZNF211	"\Homo sapiens zinc finger protein 211 (ZNF211), transcript variant 1, mRNA.\"""""	10520	 	ZNF211	-0.188311111	-0.010421142	-2.640513856	0.010056346	0.010056346	-2.709866047	-1.139429063
14693	2340682	UHMK1	NM_175866.2	127933	NP_787062.1	ILMN_2096012	2340682	S	TGTCCCTGAGTAGAGGATGCTGCTATGCGTGAGTTCATGGACACAAGTTG	"\Homo sapiens U2AF homology motif (UHM) kinase 1 (UHMK1), mRNA.\"""""	Kist; KIS	ILMN_2096012	UHMK1	"\Homo sapiens U2AF homology motif (UHM) kinase 1 (UHMK1), mRNA.\"""""	127933	D	UHMK1	-0.188169117	-0.005987019	-2.117996052	0.037470087	0.037470087	-3.64840165	-1.139316924
37666	6110035	DDX42	NM_203499.1	11325	NP_987095.1	ILMN_1695983	6110035	A	GGTTTGCATCCAGCCCTGAGACATGTAGGAAACACCTTTCAGACCCAGGC	"\Homo sapiens DEAD (Asp-Glu-Ala-Asp) box polypeptide 42 (DDX42), transcript variant 2, mRNA.\"""""	RHELP; FLJ43179; RNAHP; SF3b125	ILMN_1695983	DDX42	"\Homo sapiens DEAD (Asp-Glu-Ala-Asp) box polypeptide 42 (DDX42), transcript variant 2, mRNA.\"""""	11325	D	DDX42	-0.187654433	0.010609536	-2.337504145	0.022067811	0.022067811	-3.275111198	-1.138910542
36524	5900544	FAM13B	NM_016603.1	51306	NP_057687.1	ILMN_1673478	5900544	S	GGCAGCACTTATGCTCTGTGACAGTATTGTGTGTCATAGTTGAGCAGTAG	"\Homo sapiens chromosome 5 open reading frame 5 (C5orf5), mRNA.\"""""	KHCHP; MGC57159; DKFZp667F249; N61	ILMN_1673478	C5ORF5	"\Homo sapiens chromosome 5 open reading frame 5 (C5orf5), mRNA.\"""""	51306	D	FAM13B	-0.187144865	-0.023785638	-2.202389892	0.03069333	0.03069333	-3.508599516	-1.138508344
34250	5550377	NDUFB11	NM_019056.3	54539	NP_061929.2	ILMN_1749709	5550377	S	GAAAGAGTGGTCCCGCCGCGAAGCTGAGAGGCTTGTGAAATACCGAGAGG	"\Homo sapiens NADH dehydrogenase (ubiquinone) 1 beta subcomplex, 11, 17.3kDa (NDUFB11), mRNA.\"""""	P17.3; MGC111182; FLJ20494; ESSS; Np15; NP17.3	ILMN_1749709	NDUFB11	"\Homo sapiens NADH dehydrogenase (ubiquinone) 1 beta subcomplex, 11, 17.3kDa (NDUFB11), mRNA.\"""""	54539	 	NDUFB11	-0.186973241	-0.040598631	-2.034328192	0.045434448	0.045434448	-3.782321313	-1.138372914
6639	1030685	TAPBPL	NM_018009.3	55080	NP_060479.2	ILMN_1805449	1030685	S	ACGACACCCTTCCCCAAGCCCCCACAGCTACTCCAACCCAAACAACAACC	"\Homo sapiens TAP binding protein-like (TAPBPL), mRNA.\"""""	TAPBP-R; TAPBPR; FLJ10143	ILMN_1805449	TAPBPL	"\Homo sapiens TAP binding protein-like (TAPBPL), mRNA.\"""""	55080	 	TAPBPL	0.18667433	0.024230706	2.341541792	0.021846991	0.021846991	-3.267953643	1.13813708
11138	1740487	BPHL	NM_004332.1	670	NP_004323.1	ILMN_1657746	1740487	S	GTCTTGGTGGTTCCTTCGTGTGGGGCTTGATCGTGTTGCTGCCTGTTAAC	"\Homo sapiens biphenyl hydrolase-like (serine hydrolase) (BPHL), mRNA.\"""""	MGC125930; MCNAA; MGC41865; Bph-rp	ILMN_1657746	BPHL	"\Homo sapiens biphenyl hydrolase-like (serine hydrolase) (BPHL), mRNA.\"""""	670	 	BPHL	-0.186599025	0.028492815	-3.560299301	0.000645401	0.000645401	-0.679996664	-1.138077674
33697	5390411	PHPT1	NM_014172.3	29085	NP_054891.2	ILMN_1676611	5390411	S	CGGGCGCATCTCCCACCAGAGTCAGGACAAGAAGATTCACGTGTACGGCT	"\Homo sapiens phosphohistidine phosphatase 1 (PHPT1), mRNA.\"""""	bA216L13.10; CGI-202; PHP14; HSPC141; RP11-216L13.10; DKFZp564M173	ILMN_1676611	PHPT1	"\Homo sapiens phosphohistidine phosphatase 1 (PHPT1), mRNA.\"""""	29085	 	PHPT1	0.186526367	-0.017883476	2.285649287	0.025084809	0.025084809	-3.36611078	1.138020359
22955	3780619	TMEM14A	NM_014051.3	28978	NP_054770.1	ILMN_1785191	3780619	S	GGCCGGCTATGGAGCTTACCGTGTCTCCAATGACAAACGAGATGTAAAAG	"\Homo sapiens transmembrane protein 14A (TMEM14A), mRNA.\"""""	C6orf73; PTD011	ILMN_1785191	TMEM14A	"\Homo sapiens transmembrane protein 14A (TMEM14A), mRNA.\"""""	28978	 	TMEM14A	-0.186184652	-0.003016637	-3.902349789	0.000205437	0.000205437	0.177624379	-1.13775084
28007	4480546	ADO	NM_032804.5	84890	NP_116193.2	ILMN_1690352	4480546	S	CTTGCACCTGTGTGCATAAACTGTTAGTCGTGACTGACTTGGTGTGTTGC	"\Homo sapiens 2-aminoethanethiol (cysteamine) dioxygenase (ADO), mRNA.\"""""	FLJ14547; DKFZp564C046	ILMN_1690352	ADO	"\Homo sapiens 2-aminoethanethiol (cysteamine) dioxygenase (ADO), mRNA.\"""""	84890	 	ADO	-0.186037759	0.018544107	-2.363330208	0.020688897	0.020688897	-3.229150907	-1.137635003
28725	4590026	IMPDH2	NM_000884.2	3615	NP_000875.2	ILMN_1705737	4590026	S	CAGTGAAGCTGACAAAATCAAAGTGGCCCAGGGAGTGTCTGGTGCTGTGC	"\Homo sapiens IMP (inosine monophosphate) dehydrogenase 2 (IMPDH2), mRNA.\"""""	IMPD2; IMPDH-II	ILMN_1705737	IMPDH2	"\Homo sapiens IMP (inosine monophosphate) dehydrogenase 2 (IMPDH2), mRNA.\"""""	3615	 	IMPDH2	-0.18578419	-0.032699055	-2.126286513	0.036751211	0.036751211	-3.634876813	-1.137435068
11516	1780603	IL6R	NM_000565.2	3570	NP_000556.1	ILMN_1696394	1780603	I	TCTTCAGTACCACTGCCCACATTCCTGGTTGCTGGAGGGAGCCTGGCCTT	"\Homo sapiens interleukin 6 receptor (IL6R), transcript variant 1, mRNA.\"""""	MGC104991; IL-6R-alpha; IL6RA; CD126; IL-6R-1	ILMN_1696394	IL6R	"\Homo sapiens interleukin 6 receptor (IL6R), transcript variant 1, mRNA.\"""""	3570	D	IL6R	0.185728489	-0.018611317	2.308426068	0.023717411	0.023717411	-3.326351644	1.137391154
46320	7510719	TRAF3IP2	NM_147686.1	10758	NP_679211.1	ILMN_1701514	7510719	A	GTTCCTCCTGACAGTTTGATGTGTCCATTCTGGGCCTCTCAGTGCTTAGC	"\Homo sapiens TRAF3 interacting protein 2 (TRAF3IP2), transcript variant 2, mRNA.\"""""	C6orf6; CIKS; C6orf5; MGC3581; C6orf4; DKFZP586G0522; ACT1	ILMN_1701514	TRAF3IP2	"\Homo sapiens TRAF3 interacting protein 2 (TRAF3IP2), transcript variant 2, mRNA.\"""""	10758	D	TRAF3IP2	-0.185684346	-0.038636944	-2.712993862	0.008256683	0.008256683	-2.566466863	-1.137356353
41804	6590349	LOC100129034	XM_001720357.1	100129034	XP_001720409.1	ILMN_3256478	6590349	M	CGCGACCCTGCGGGCAGCGCTTAGGACTGCACATTTACATTTCCCAAATG	"\PREDICTED: Homo sapiens hypothetical protein LOC100129034 (LOC100129034), mRNA.\"""""		ILMN_3256478	LOC100129034	"\PREDICTED: Homo sapiens hypothetical protein LOC100129034 (LOC100129034), mRNA.\"""""	100129034	 	LOC100129034	0.185366909	-0.016470013	1.999456946	0.049160927	0.049160927	-3.836742161	1.137106128
34359	5560075	MFGE8	NM_005928.1	4240	NP_005919.1	ILMN_1756071	5560075	S	GGGCCCTCATGCTGGCTTTTCACCCCAGAGGACACAGGCAGCTTCCAAAA	"\Homo sapiens milk fat globule-EGF factor 8 protein (MFGE8), mRNA.\"""""	HsT19888; BA46; OAcGD3S; EDIL1	ILMN_1756071	MFGE8	"\Homo sapiens milk fat globule-EGF factor 8 protein (MFGE8), mRNA.\"""""	4240	 	MFGE8	-0.185255752	-0.053858784	-2.042081358	0.044639722	0.044639722	-3.770109513	-1.137018519
2966	460086	PARD6A	NM_001037281.1	50855	NP_001032358.1	ILMN_1654112	460086	S	CACACTGCTGGGACATGGCAGGGACTTCACAGTGGGGGTTTTTAGCTGGC	"\Homo sapiens par-6 partitioning defective 6 homolog alpha (C. elegans) (PARD6A), transcript variant 2, mRNA.\"""""	TAX40; PAR6C; TIP-40; PAR6alpha; PAR-6A; PAR6	ILMN_1654112	PARD6A	"\Homo sapiens par-6 partitioning defective 6 homolog alpha (C. elegans) (PARD6A), transcript variant 2, mRNA.\"""""	50855	D	PARD6A	-0.185213007	0.051780979	-2.577140053	0.011914338	0.011914338	-2.832708629	-1.136984831
29687	4760091	CEP78	NM_032171.1	84131	NP_115547.1	ILMN_3265365	4760091	M	GCAACACCCTGGAAAGGACCTGCATTCCTGATCTGACTGTCCTGAAAACC	"\Homo sapiens centrosomal protein 78kDa (CEP78), transcript variant 2, mRNA.\"""""	C9orf81; IP63; MGC135040; FLJ12643	ILMN_3265365	CEP78	"\Homo sapiens centrosomal protein 78kDa (CEP78), transcript variant 2, mRNA.\"""""	84131	D	CEP78	-0.185132292	0.027884812	-2.508198838	0.014283432	0.014283432	-2.963604657	-1.136921222
25070	4050102	RAB11FIP1	NM_025151.3	80223	NP_079427.3	ILMN_2409596	4050102	A	CTCTCCTAGGGGAAGAATATCACAGGCTAATAGCGTGGTTGGGGGTGAAG	"\Homo sapiens RAB11 family interacting protein 1 (class I) (RAB11FIP1), transcript variant 1, mRNA.\"""""	FLJ22622; DKFZp686E2214; rab11-FIP1; RCP; NOEL1A; MGC78448; FLJ22524	ILMN_2409596	RAB11FIP1	"\Homo sapiens RAB11 family interacting protein 1 (class I) (RAB11FIP1), transcript variant 1, mRNA.\"""""	80223	D	RAB11FIP1	0.185050214	0.04757437	2.030372555	0.045844579	0.045844579	-3.788536057	1.136856542
6289	1010047	RAB4B	NM_016154.3	53916	NP_057238.3	ILMN_2109994	1010047	S	TCTGAGAGGCCGTGTCCTAACCTGCCCTGGCCCCGGAGAAGCTACGTTGC	"\Homo sapiens RAB4B, member RAS oncogene family (RAB4B), mRNA.\"""""	FLJ78649; MGC52123	ILMN_2109994	RAB4B	"\Homo sapiens RAB4B, member RAS oncogene family (RAB4B), mRNA.\"""""	53916	D	RAB4B	0.185007424	0.034572075	2.302350633	0.024075544	0.024075544	-3.336989423	1.136822824
46987	7610402	ProbeID: 7610402				ILMN_1884750	7610402	S	TGCACACTGCCCTATTGTAGTCAAGTCTTACCCCCACCTCACATCTCCTG	"\AL528570 Homo sapiens NEUROBLASTOMA COT 50-NORMALIZED Homo sapiens cDNA clone CS0DD001YM19 5-PRIME, mRNA sequence\"""""		ILMN_1884750		"\AL528570 Homo sapiens NEUROBLASTOMA COT 50-NORMALIZED Homo sapiens cDNA clone CS0DD001YM19 5-PRIME, mRNA sequence\"""""	-999	 		-0.184996821	-0.005749897	-3.241520703	0.001771087	0.001771087	-1.432495238	-1.136814468
21473	3420121	SRRT	NM_015908.4	51593	NP_056992.4	ILMN_2358202	3420121	A	TCCCCCGTTCCTCAGTCCTGTATCATCCATACTTGTACTACCTTGTCCTA	"\Homo sapiens arsenate resistance protein 2 (ARS2), transcript variant 1, mRNA.\"""""	ASR2; MGC126427	ILMN_2358202	ARS2	"\Homo sapiens arsenate resistance protein 2 (ARS2), transcript variant 1, mRNA.\"""""	51593	D	SRRT	0.184381971	-0.015085144	2.214522407	0.029813088	0.029813088	-3.488116482	1.136330082
39985	6380458	ELF2	NM_006874.2	1998	NP_006865.1	ILMN_1772486	6380458	I	GGATAAACATGGCGACGTCTCTGCATGAGGGACCCACGAACCAGCTGGAT	"\Homo sapiens E74-like factor 2 (ets domain transcription factor) (ELF2), transcript variant 2, mRNA.\"""""	NERF; NERF-1A; NERF-2; EU32; NERF-1B; b	ILMN_1772486	ELF2	"\Homo sapiens E74-like factor 2 (ets domain transcription factor) (ELF2), transcript variant 2, mRNA.\"""""	1998	D	ELF2	-0.183383153	-0.037102885	-2.196876814	0.031100782	0.031100782	-3.517875309	-1.135543641
13834	2190128	RAB32	NM_006834.2	10981	NP_006825.1	ILMN_2115434	2190128	S	CCAGTGTTGCTGATATATGGCTTCTGCTTCTCTTGTGTGTGCCTCAGCTC	"\Homo sapiens RAB32, member RAS oncogene family (RAB32), mRNA.\"""""		ILMN_2115434	RAB32	"\Homo sapiens RAB32, member RAS oncogene family (RAB32), mRNA.\"""""	10981	 	RAB32	0.182878195	0.057587935	2.085234791	0.040431536	0.040431536	-3.701399115	1.135146259
16271	2570402	KIF5C	NM_004522.1	3800	NP_004513.1	ILMN_2212999	2570402	S	CTATAGTCCATGTAACAAAAGATCTGGAAGTCACCCTCCTCTGGCCCACG	"\Homo sapiens kinesin family member 5C (KIF5C), mRNA.\"""""	KIAA0531; FLJ44735; NKHC; NKHC-2; KINN; NKHC2; MGC111478	ILMN_2212999	KIF5C	"\Homo sapiens kinesin family member 5C (KIF5C), mRNA.\"""""	3800	D	KIF5C	-0.182686342	0.004236725	-3.149370604	0.002345322	0.002345322	-1.640850262	-1.134995315
39932	6380259	LOC729217	XR_015614.2	729217		ILMN_3229467	6380259	A	CGTGTGCGAGATGTATGGCTGCTGGATGACCTTCCTCCCAGAGTGGCTCA	"\PREDICTED: Homo sapiens misc_RNA (LOC729217), miscRNA.\"""""		ILMN_3229467	LOC729217	"\PREDICTED: Homo sapiens misc_RNA (LOC729217), miscRNA.\"""""	729217	 		-0.182642427	-0.019540013	-2.041268974	0.044722429	0.044722429	-3.771390982	-1.134960767
15156	2370341	ProbeID: 2370341	NM_001080822.1	91561	NP_001074291.1	ILMN_2133360	2370341	S	AGTTCACTGACCACCTCGTCAAGACCCACACCAGAGTCTCCGTGCAGCGG	"\Homo sapiens hCG1992539 (LOC91561), mRNA.\"""""		ILMN_2133360	LOC91561	"\Homo sapiens hCG1992539 (LOC91561), mRNA.\"""""	91561	 		-0.182334012	0.071411392	-2.289277745	0.024862418	0.024862418	-3.359799224	-1.134718164
32375	5220441	MATR3	NM_199189.1	9782	NP_954659.1	ILMN_2411076	5220441	A	CCACAGAGGATGCTCAGGCCGCAGTGGATTATTACACAACCACACCAGCG	"\Homo sapiens matrin 3 (MATR3), transcript variant 1, mRNA.\"""""	DKFZp686K23100; DKFZp686K0542; KIAA0723; MGC9105	ILMN_2411076	MATR3	"\Homo sapiens matrin 3 (MATR3), transcript variant 1, mRNA.\"""""	9782	D	MATR3	-0.182256476	0.001011695	-2.880396016	0.005167891	0.005167891	-2.22372865	-1.134657181
35086	5690711	TMEM134	NM_001078651.1	80194	NP_001072119.1	ILMN_2340721	5690711	A	GTGATCTTCATCTACTGCGCGGTCAAGGGCCACCGGGGCTTCCAGTTCTT	"\Homo sapiens transmembrane protein 134 (TMEM134), transcript variant 3, mRNA.\"""""	FLJ21749; MGC149891	ILMN_2340721	TMEM134	"\Homo sapiens transmembrane protein 134 (TMEM134), transcript variant 3, mRNA.\"""""	80194	D	TMEM134	-0.182118551	-0.010391419	-2.087453423	0.040224776	0.040224776	-3.697832714	-1.134548711
33284	5340209	NUPL2	NM_007342.1	11097	NP_031368.1	ILMN_1789616	5340209	S	GGCAGTTCTGTGGCTGGTTTTGGTAGTCCGGGCTCACATTCTCACACTGC	"\Homo sapiens nucleoporin like 2 (NUPL2), mRNA.\"""""	hCG1; NLP_1; CG1; NLP-1	ILMN_1789616	NUPL2	"\Homo sapiens nucleoporin like 2 (NUPL2), mRNA.\"""""	11097	D	NUPL2	-0.181915203	0.045008659	-2.178265105	0.032511482	0.032511482	-3.549042475	-1.134388807
35846	5860037	UBR4	NM_020765.2	23352	NP_065816.2	ILMN_1699226	5860037	S	GGTCCTGCTCTCTCGCTGAGTACATCCGCCACAACGACATGCCCATCTAC	"\Homo sapiens ubiquitin protein ligase E3 component n-recognin 4 (UBR4), mRNA.\"""""	KIAA1307; FLJ41863; ZUBR1; RBAF600; p600; RP5-1126H10.1; KIAA0462	ILMN_1699226	UBR4	"\Homo sapiens ubiquitin protein ligase E3 component n-recognin 4 (UBR4), mRNA.\"""""	23352	 	UBR4	0.181190769	-0.029177778	2.087968685	0.040176888	0.040176888	-3.69700397	1.133819329
23449	3840367	CAPG	NM_001747.2	822	NP_001738.2	ILMN_1655821	3840367	S	CTATATCTGGAAGGGGCGAAAAGCGAATGAGAAGGAGCGGCAGGCAGCCC	"\Homo sapiens capping protein (actin filament), gelsolin-like (CAPG), mRNA.\"""""	AFCP; MCP	ILMN_1655821	CAPG	"\Homo sapiens capping protein (actin filament), gelsolin-like (CAPG), mRNA.\"""""	822	 	CAPG	0.181082186	0.047388943	2.155118514	0.034343658	0.034343658	-3.587485904	1.133733996
40573	6450703	FAF2	NM_014613.2	23197	NP_055428.1	ILMN_1670472	6450703	S	TCCATCCACAAAGGATGCAGTGCCCCAACTTGTACTGCGCCTGAATAGTC	"\Homo sapiens Fas associated factor family member 2 (FAF2), mRNA.\"""""	ETEA; KIAA0887	ILMN_1670472	FAF2	"\Homo sapiens Fas associated factor family member 2 (FAF2), mRNA.\"""""	23197	 	FAF2	-0.181061903	0.00851739	-2.498297695	0.01465646	0.01465646	-2.98216648	-1.133718057
21228	3390605	AZI1	NM_014984.2	22994	NP_055799.2	ILMN_1746206	3390605	A	ACAGAGGCTGGTGGTTGAGATGCCCACGGCTAAGCACCTGTGGCTGCATT	"\Homo sapiens 5-azacytidine induced 1 (AZI1), transcript variant 1, mRNA.\"""""	AZ1; Cep131	ILMN_1746206	AZI1	"\Homo sapiens 5-azacytidine induced 1 (AZI1), transcript variant 1, mRNA.\"""""	22994	D	AZI1	-0.180997011	-0.036570804	-4.221948698	6.69E-05	6.69E-05	1.020371602	-1.133667064
43654	6960300	ProbeID: 6960300				ILMN_1901198	6960300	S	CCCATGTCTGGATCTCTCTTTGGCTGAGGCAGCTTTATTTCCTACGGAGT	"\Homo sapiens HSPC157 protein, mRNA (cDNA clone IMAGE:6672800), partial cds\"""""		ILMN_1901198		"\Homo sapiens HSPC157 protein, mRNA (cDNA clone IMAGE:6672800), partial cds\"""""	-999	D	NCRNA00339	-0.180937862	0.014408178	-2.183848053	0.032082557	0.032082557	-3.539717142	-1.133620586
20027	3180338	ProbeID: 3180338				ILMN_1836958	3180338	S	GCTGCCACAAACGCCTCATCAAATCTAGAGGCATACCTTCCTTCAGCTTC	"\UI-E-CL1-afe-e-04-0-UI.r1 UI-E-CL1 Homo sapiens cDNA clone UI-E-CL1-afe-e-04-0-UI 5, mRNA sequence\"""""		ILMN_1836958		"\UI-E-CL1-afe-e-04-0-UI.r1 UI-E-CL1 Homo sapiens cDNA clone UI-E-CL1-afe-e-04-0-UI 5, mRNA sequence\"""""	-999	 		-0.180602997	-0.015604784	-2.081157969	0.040813861	0.040813861	-3.707943915	-1.133357491
28418	4560139	CNOT6	NM_015455.3	57472	NP_056270.2	ILMN_2136177	4560139	S	GAATGTCACATCCGCCCAGACAGCTCTTTGATGAGGGTGATGGGAACTGA	"\Homo sapiens CCR4-NOT transcription complex, subunit 6 (CNOT6), mRNA.\"""""	KIAA1194; CCR4	ILMN_2136177	CNOT6	"\Homo sapiens CCR4-NOT transcription complex, subunit 6 (CNOT6), mRNA.\"""""	57472	 	CNOT6	-0.180046561	0.009463753	-2.454454223	0.016415672	0.016415672	-3.063637698	-1.132920448
2496	380369	TRRAP	NM_003496.1	8295	NP_003487.1	ILMN_1660368	380369	S	CTCTGAGAGTCTGCAGGCGGCTCCTGTGCTTTTTATTTCTGGCTCTTCGG	"\Homo sapiens transformation/transcription domain-associated protein (TRRAP), mRNA.\"""""	PAF400; STAF40; Tra1; FLJ10671; PAF350/400; TR-AP	ILMN_1660368	TRRAP	"\Homo sapiens transformation/transcription domain-associated protein (TRRAP), mRNA.\"""""	8295	 	TRRAP	-0.179922029	-0.022762863	-2.418074479	0.018016574	0.018016574	-3.13033792	-1.13282266
41194	6550138	SREBF2	NM_004599.2	6721	NP_004590.2	ILMN_2217661	6550138	S	GCTCATTGTTTTTCCCTTTATTACACAGGACAGCCAGGGGAGGAGGGGGG	"\Homo sapiens sterol regulatory element binding transcription factor 2 (SREBF2), mRNA.\"""""	SREBP2	ILMN_2217661	SREBF2	"\Homo sapiens sterol regulatory element binding transcription factor 2 (SREBF2), mRNA.\"""""	6721	 	SREBF2	0.179544279	-0.028324707	2.252573928	0.027194354	0.027194354	-3.423253172	1.132526084
23950	3890066	DPH5	NM_001077394.1	51611	NP_001070862.1	ILMN_1770048	3890066	S	GCCAGGGTTGGAGCCGACGACCAGAAAATTGCAGCAGGCACTTTAAGGCA	"\Homo sapiens DPH5 homolog (S. cerevisiae) (DPH5), transcript variant 1, mRNA.\"""""	MGC61450; AD-018; NPD015; CGI-30; HSPC143	ILMN_1770048	DPH5	"\Homo sapiens DPH5 homolog (S. cerevisiae) (DPH5), transcript variant 1, mRNA.\"""""	51611	D	DPH5	-0.179475512	-0.04271875	-2.392509829	0.019223568	0.019223568	-3.176715947	-1.132472103
11864	1850524	C10orf32	NM_144591.2	119032	NP_653192.1	ILMN_1772706	1850524	S	TGGTACTGACGTAATCGCGCTCACCAAGCAGGTGCTGAAAGGCTCCCGGA	"\Homo sapiens chromosome 10 open reading frame 32 (C10orf32), mRNA.\"""""	RP11-753C18.6; DKFZp686B2219; MGC27171; CYT19; AS3MT; FLJ40752	ILMN_1772706	C10ORF32	"\Homo sapiens chromosome 10 open reading frame 32 (C10orf32), mRNA.\"""""	119032	D	C10orf32	0.178896466	0.048618298	2.002543831	0.048820813	0.048820813	-3.831958046	1.13201766
6286	1010035	NLRP3	NM_004895.3	114548	NP_004886.3	ILMN_2310896	1010035	A	TGCCTTCCTGTGCAGAGCTTGGGCATCTCCTTTACGCCAGGGTGAGGAAG	"\Homo sapiens NLR family, pyrin domain containing 3 (NLRP3), transcript variant 1, mRNA.\"""""	AII/AVP; AGTAVPRL; PYPAF1; NALP3; MWS; CIAS1; C1orf7; FCU; FCAS; AVP; AII; CLR1.1	ILMN_2310896	NLRP3	"\Homo sapiens NLR family, pyrin domain containing 3 (NLRP3), transcript variant 1, mRNA.\"""""	114548	D	NLRP3	0.178713298	0.063843644	2.068231703	0.042046822	0.042046822	-3.728621591	1.131873946
13597	2120707	CETN2	NM_004344.1	1069	NP_004335.1	ILMN_1695645	2120707	S	GAGCACCTGCCATTTTGCCTTGCATCGTTTCCCTCGTCATGCATTTCCAC	"\Homo sapiens centrin, EF-hand protein, 2 (CETN2), mRNA.\"""""	CEN2; CALT	ILMN_1695645	CETN2	"\Homo sapiens centrin, EF-hand protein, 2 (CETN2), mRNA.\"""""	1069	 	CETN2	-0.178446493	0.05592615	-2.002072306	0.048872635	0.048872635	-3.832689246	-1.131664642
3844	580601	PIGC	NM_153747.1	5279	NP_714969.1	ILMN_1723632	580601	A	GTGGGAGCCGTACTCTTTGCCCTTCTGCTGATGTCTATCTCATGTCTGTG	"\Homo sapiens phosphatidylinositol glycan anchor biosynthesis, class C (PIGC), transcript variant 1, mRNA.\"""""	GPI2; MGC2049	ILMN_1723632	PIGC	"\Homo sapiens phosphatidylinositol glycan anchor biosynthesis, class C (PIGC), transcript variant 1, mRNA.\"""""	5279	D	PIGC	-0.178383802	0.017672106	-2.488823968	0.01502156	0.01502156	-2.99987087	-1.131615468
9212	1440259	PCM1	NM_006197.3	5108	NP_006188.3	ILMN_1690487	1440259	S	GGAAACTCCTGAAAGCTCTCTGGCTGGAAGTCCTGATACTGAATCTCCAG	"\Homo sapiens pericentriolar material 1 (PCM1), mRNA.\"""""	PTC4	ILMN_1690487	PCM1	"\Homo sapiens pericentriolar material 1 (PCM1), mRNA.\"""""	5108	D	PCM1	-0.178308493	0.059984531	-2.070172362	0.041859687	0.041859687	-3.72552435	-1.131556399
24680	4010075	XPR1	NM_004736.2	9213	NP_004727.2	ILMN_2104106	4010075	S	CTTTGTGCTTCTATTGCTTTTTTGTGTTTTGTTAAGCATGTCCCTTGGCC	"\Homo sapiens xenotropic and polytropic retrovirus receptor (XPR1), mRNA.\"""""	FLJ90308; SYG1; X3	ILMN_2104106	XPR1	"\Homo sapiens xenotropic and polytropic retrovirus receptor (XPR1), mRNA.\"""""	9213	D	XPR1	-0.178286179	-0.080664517	-2.357221731	0.021007938	0.021007938	-3.24005973	-1.131538898
46049	7400343	STX2	NM_001980.2	2054	NP_001971.2	ILMN_2344216	7400343	A	CACTTGTCCAATGATGTGTATGTCTAAGCCTCATGTACCGATTTGAAGTC	"\Homo sapiens syntaxin 2 (STX2), transcript variant 1, mRNA.\"""""	MGC51014; STX2C; STX2A; EPM; STX2B; EPIM	ILMN_2344216	STX2	"\Homo sapiens syntaxin 2 (STX2), transcript variant 1, mRNA.\"""""	2054	D	STX2	-0.178254841	-0.001695051	-2.290831931	0.024767695	0.024767695	-3.357093194	-1.131514318
41229	6550291	NHP2	NM_001034833.1	55651	NP_001030005.1	ILMN_2365544	6550291	A	CATGAGGAGTACCAGGAGGCTTACGATGAGTGCCTGGAGGAGGTGCAGTC	"\Homo sapiens NHP2 ribonucleoprotein homolog (yeast) (NHP2), transcript variant 2, mRNA.\"""""	NHP2P; NHP2	ILMN_2365544	NHP2	"\Homo sapiens NHP2 ribonucleoprotein homolog (yeast) (NHP2), transcript variant 2, mRNA.\"""""	55651	D	NHP2	0.178200646	-0.015822122	2.295555049	0.024481787	0.024481787	-3.34886015	1.131471814
32955	5290403	WDR59	NM_030581.3	79726	NP_085058.3	ILMN_1795428	5290403	S	CTCTTGATGCCAGTGCAGAGACCAGAGTCAGATGCCCGAGGACAGTGGGT	"\Homo sapiens WD repeat domain 59 (WDR59), mRNA.\"""""	FLJ12270; MGC11230; FP977	ILMN_1795428	WDR59	"\Homo sapiens WD repeat domain 59 (WDR59), mRNA.\"""""	79726	 	WDR59	-0.178148737	-0.051338535	-2.258082039	0.026832559	0.026832559	-3.413786125	-1.131431104
29864	4780072	TCEAL3	NM_001006933.1	85012	NP_001006934.1	ILMN_1734190	4780072	A	GCTTTAGATGTCAGTCTCGTTACCAGCAGCCTTTTGACCCAACTACGGCG	"\Homo sapiens transcription elongation factor A (SII)-like 3 (TCEAL3), transcript variant 1, mRNA.\"""""	MGC15737	ILMN_1734190	TCEAL3	"\Homo sapiens transcription elongation factor A (SII)-like 3 (TCEAL3), transcript variant 1, mRNA.\"""""	85012	D	TCEAL3	-0.178115684	-0.051286889	-2.846659282	0.005687956	0.005687956	-2.294072958	-1.131405182
1749	240152	MGC57346	XM_377476.4	401884	XP_377476.4	ILMN_1784428	240152	A	GGAGATGTGAGATTCCCAGCCCACCTGGTATTGCCCTCGAGTTAGTGGTA	"\PREDICTED: Homo sapiens hypothetical LOC401884 (MGC57346), mRNA.\"""""		ILMN_1784428	MGC57346	"\PREDICTED: Homo sapiens hypothetical LOC401884 (MGC57346), mRNA.\"""""	401884	D	MGC57346	-0.178095653	-0.022899209	-3.010358593	0.003547855	0.003547855	-1.946907699	-1.131389473
20637	3310471	TMEM99	NM_145274.2	147184	NP_660317.2	ILMN_1758173	3310471	S	CTCTCTCAAGGGTCTCACGTTGCAGCATTCTTACCAGAGGCCATTGGGCC	"\Homo sapiens transmembrane protein 99 (TMEM99), mRNA.\"""""	MGC21518	ILMN_1758173	TMEM99	"\Homo sapiens transmembrane protein 99 (TMEM99), mRNA.\"""""	147184	D	TMEM99	-0.178013563	-0.009245636	-2.174367617	0.032813878	0.032813878	-3.555540398	-1.131325098
33028	5290703	DCK	NM_000788.1	1633	NP_000779.1	ILMN_1651433	5290703	S	CCTGCCTCAGTCTGCTTTCTCTACTGTCTGGATTAATTAGGCAGCCTGCT	"\Homo sapiens deoxycytidine kinase (DCK), mRNA.\"""""	MGC117410; MGC138632	ILMN_1651433	DCK	"\Homo sapiens deoxycytidine kinase (DCK), mRNA.\"""""	1633	D	DCK	-0.177612507	0.033414953	-2.095874134	0.039448331	0.039448331	-3.684266618	-1.131010644
38784	6270112	C11orf17	NM_182901.2	56672	NP_878904.2	ILMN_1752988	6270112	I	GCCTTTTTTAACTTGAGGGTGTAGAGGTCCTCCACGCTTGTTTGCCTGAA	"\Homo sapiens chromosome 11 open reading frame 17 (C11orf17), transcript variant 1, mRNA.\"""""	BCA3; AKIP1	ILMN_1752988	C11ORF17	"\Homo sapiens chromosome 11 open reading frame 17 (C11orf17), transcript variant 1, mRNA.\"""""	56672	D	AKIP1	-0.177552205	-0.027239193	-2.147723444	0.034947685	0.034947685	-3.599693612	-1.130963371
10191	1570367	IL18R1	NM_003855.2	8809	NP_003846.1	ILMN_1781700	1570367	S	GACTGTGAAACCGTCAGTTCGGAAGGCTGGTTAGAACATGTGGGAGCAAC	"\Homo sapiens interleukin 18 receptor 1 (IL18R1), mRNA.\"""""	IL-1Rrp; IL1RRP; CDw218a	ILMN_1781700	IL18R1	"\Homo sapiens interleukin 18 receptor 1 (IL18R1), mRNA.\"""""	8809	 	IL18R1	-0.177505806	-0.003366647	-2.17513199	0.03275438	0.03275438	-3.554266816	-1.130926998
7473	1170647	ACADVL	NM_001033859.1	37	NP_001029031.1	ILMN_1806408	1170647	A	GGCCTGTCCCAGTTATGTGCCTTCCCTCAAGCCAAAGCCGAAGCCCCTTT	"\Homo sapiens acyl-Coenzyme A dehydrogenase, very long chain (ACADVL), nuclear gene encoding mitochondrial protein, transcript variant 2, mRNA.\"""""	ACAD6; VLCAD; LCACD	ILMN_1806408	ACADVL	"\Homo sapiens acyl-Coenzyme A dehydrogenase, very long chain (ACADVL), nuclear gene encoding mitochondrial protein, transcript variant 2, mRNA.\"""""	37	D	ACADVL	-0.177454743	-0.016676062	-2.103179547	0.038785271	0.038785271	-3.672458898	-1.13088697
36448	5900241	ProbeID: 5900241	XR_037860.1	100128771		ILMN_3263694	5900241	M	TGAGGGAAAAGTAGCTCCAGCTCAACCATCTGAGGAAGGACCAGCAAGGA	"\PREDICTED: Homo sapiens misc_RNA (LOC100128771), miscRNA.\"""""		ILMN_3263694	LOC100128771	"\PREDICTED: Homo sapiens misc_RNA (LOC100128771), miscRNA.\"""""	100128771	 		-0.177065543	-0.004411866	-2.057150722	0.043129234	0.043129234	-3.74625801	-1.130581929
28735	4590064	CDK2	NM_001798.2	1017	NP_001789.2	ILMN_1665559	4590064	A	GGATCCCTGATCCCATTTTCCTCTGACGTCCACCTCCTACCCCATAGGAG	"\Homo sapiens cyclin-dependent kinase 2 (CDK2), transcript variant 1, mRNA.\"""""	p33(CDK2)	ILMN_1665559	CDK2	"\Homo sapiens cyclin-dependent kinase 2 (CDK2), transcript variant 1, mRNA.\"""""	1017	D	CDK2	-0.176385014	0.038672567	-2.212764423	0.029939247	0.029939247	-3.491090399	-1.130048752
3823	580520	ProbeID: 580520				ILMN_1892765	580520	S	TTCATTCACAGTAGCAATCTTCTGGCACAATCAGTAATGCAAACCAGGGG	"\hd01g11.x1 Soares_NFL_T_GBC_S1 Homo sapiens cDNA clone IMAGE:2908292 3 similar to contains L1.t2 L1 repetitive element ;, mRNA sequence\"""""		ILMN_1892765		"\hd01g11.x1 Soares_NFL_T_GBC_S1 Homo sapiens cDNA clone IMAGE:2908292 3 similar to contains L1.t2 L1 repetitive element ;, mRNA sequence\"""""	-999	 		0.176222972	0.024571215	2.569654115	0.01215318	0.01215318	-2.847060806	1.129921833
36512	5900482	HMGB2	NM_002129.2	3148	NP_002120.1	ILMN_2219712	5900482	S	TGCAGGTTGTAGCTTTTTGATGGGCTACTCATACAGTTAGATTTTACAGC	"\Homo sapiens high-mobility group box 2 (HMGB2), mRNA.\"""""	HMG2	ILMN_2219712	HMGB2	"\Homo sapiens high-mobility group box 2 (HMGB2), mRNA.\"""""	3148	D	HMGB2	0.175994355	0.050906653	2.227083082	0.028925182	0.028925182	-3.466809411	1.129742794
1313	150019	SLAIN1	NM_001040153.2	122060	NP_001035243.1	ILMN_1746784	150019	S	CGGCATCATGAGCTCATTGCACTTAATACCTGCAATGTTTGCTACTGTAC	"\Homo sapiens SLAIN motif family, member 1 (SLAIN1), transcript variant 1, mRNA.\"""""	C13orf32; MGC131899; FLJ30046	ILMN_1746784	SLAIN1	"\Homo sapiens SLAIN motif family, member 1 (SLAIN1), transcript variant 1, mRNA.\"""""	122060	D	SLAIN1	-0.175978849	0.039305995	-2.310894337	0.023573264	0.023573264	-3.322023085	-1.129730651
42529	6760148	CLEC2D	NM_013269.3	29121	NP_037401.1	ILMN_3250023	6760148	A	CTGCAAGCCCAGTAGACTTTGTCCCAGGCCATTTATGTGATCTTCACCCC	"\Homo sapiens C-type lectin domain family 2, member D (CLEC2D), transcript variant 1, mRNA.\"""""	CLAX; OCIL; LLT1	ILMN_3250023	CLEC2D	"\Homo sapiens C-type lectin domain family 2, member D (CLEC2D), transcript variant 1, mRNA.\"""""	29121	D	CLEC2D	-0.175205906	-0.060614173	-3.002740563	0.003628004	0.003628004	-1.963386034	-1.129125546
35673	5820050	DCTN2	NM_006400.3	10540	NP_006391.1	ILMN_1662232	5820050	S	GGCCCAGCCACATGCCAACTCATGTCCAATACTGCTTTGCCTGGTGTGGG	"\Homo sapiens dynactin 2 (p50) (DCTN2), mRNA.\"""""	DCTN50; RBP50; DYNAMITIN	ILMN_1662232	DCTN2	"\Homo sapiens dynactin 2 (p50) (DCTN2), mRNA.\"""""	10540	 	DCTN2	-0.174879519	0.025515181	-2.417010473	0.018065427	0.018065427	-3.132276327	-1.128870128
8201	1260672	C14orf167	NR_023921.1	55449		ILMN_3261811	1260672	M	TGCAGTAGCATCCTTGTACATGTAGCTAGGAGAACTTGTACTAAGCCCAG	"\Homo sapiens chromosome 14 open reading frame 167 (C14orf167), transcript variant 1, non-coding RNA.\"""""		ILMN_3261811	C14ORF167	"\Homo sapiens chromosome 14 open reading frame 167 (C14orf167), transcript variant 1, non-coding RNA.\"""""	55449	D	C14orf167	-0.174148772	-0.02803527	-3.13228534	0.002469291	0.002469291	-1.679007363	-1.128298483
41133	6520661	C9orf46	NM_018465.2	55848	NP_060935.1	ILMN_1709043	6520661	S	GCCAGCCTTCCTGGTCCCGATTGTTCCATTAAGCTTTATCCTCACCTACC	"\Homo sapiens chromosome 9 open reading frame 46 (C9orf46), mRNA.\"""""	FLJ39176; FLJ14688; AD025; MDS030	ILMN_1709043	C9ORF46	"\Homo sapiens chromosome 9 open reading frame 46 (C9orf46), mRNA.\"""""	55848	 	C9orf46	-0.173423942	-0.028925081	-2.004623303	0.048592834	0.048592834	-3.828731582	-1.127731752
1275	130619	PRPS2	NM_001039091.1	5634	NP_001034180.1	ILMN_1758104	130619	S	CTGAATGGGGGTGGACCTGGCATTTATCTGGCCAAAAACAGGAGCCAGAG	"\Homo sapiens phosphoribosyl pyrophosphate synthetase 2 (PRPS2), transcript variant 1, mRNA.\"""""	PRS II; PRSII	ILMN_1758104	PRPS2	"\Homo sapiens phosphoribosyl pyrophosphate synthetase 2 (PRPS2), transcript variant 1, mRNA.\"""""	5634	D	PRPS2	-0.173310974	0.054887501	-2.367836349	0.020456313	0.020456313	-3.221088514	-1.127643451
38057	6180133	ITPR3	NM_002224.2	3710	NP_002215.2	ILMN_1815500	6180133	S	AGGGCTGAGCTGCGCTTGCGTGGCTGTTTCATGACCGCTTGTTTTTCTCC	"\Homo sapiens inositol 1,4,5-triphosphate receptor, type 3 (ITPR3), mRNA.\"""""	FLJ36205; IP3R; IP3R3	ILMN_1815500	ITPR3	"\Homo sapiens inositol 1,4,5-triphosphate receptor, type 3 (ITPR3), mRNA.\"""""	3710	 	ITPR3	-0.173277989	-0.015301855	-2.263377316	0.026488746	0.026488746	-3.404666395	-1.127617669
19315	3120544	METRN	NM_024042.2	79006	NP_076947.1	ILMN_1712583	3120544	S	AGCGACGCTGAGCTGCTCCTGGCCGCATGCACCAGCGACTTCGTAATTCA	"\Homo sapiens meteorin, glial cell differentiation regulator (METRN), mRNA.\"""""	c380A1.2; MGC2601; C16orf23	ILMN_1712583	METRN	"\Homo sapiens meteorin, glial cell differentiation regulator (METRN), mRNA.\"""""	79006	 	METRN	-0.173220746	-0.027892606	-2.881477899	0.005151963	0.005151963	-2.221462361	-1.127572928
45269	7210162	TADA3	NM_006354.2	10474	NP_006345.1	ILMN_1674866	7210162	I	TCCCCGAGATGGGGTTGGAGGGGACTTCGTTTCTGGGTCTTCCTCTTCCC	"\Homo sapiens transcriptional adaptor 3 (TADA3), transcript variant 1, mRNA.\"""""	hADA3; FLJ20221; FLJ21329; ADA3	ILMN_1674866	TADA3	"\Homo sapiens transcriptional adaptor 3 (TADA3), transcript variant 1, mRNA.\"""""	10474	D	TADA3	0.173164858	-0.003678132	2.168135324	0.033302531	0.033302531	-3.56591015	1.127529249
30409	4830731	MRPS9	NM_182640.1	64965	NP_872578.1	ILMN_1813207	4830731	S	AGCCTTGTGCAGCTTTGTCACCGAGGACGAGGTCGAGTGGATGAGACAAG	"\Homo sapiens mitochondrial ribosomal protein S9 (MRPS9), nuclear gene encoding mitochondrial protein, mRNA.\"""""	RPMS9	ILMN_1813207	MRPS9	"\Homo sapiens mitochondrial ribosomal protein S9 (MRPS9), nuclear gene encoding mitochondrial protein, mRNA.\"""""	64965	 	MRPS9	-0.173090642	0.015522971	-2.354284388	0.021162904	0.021162904	-3.245296983	-1.127471247
4932	730725	KDM1A	NM_015013.2	23028	NP_055828.2	ILMN_1813840	730725	S	GGAGCTTGCCTCCTTTGAATGACCTAGAGCACAGGGAGGAACTTGTCCAT	"\Homo sapiens amine oxidase (flavin containing) domain 2 (AOF2), transcript variant 2, mRNA.\"""""	KDM1; KIAA0601; LSD1; BHC110; RP1-184J9.1	ILMN_1813840	AOF2	"\Homo sapiens amine oxidase (flavin containing) domain 2 (AOF2), transcript variant 2, mRNA.\"""""	23028	 	KDM1A	-0.172916743	0.009028241	-2.144493843	0.035214368	0.035214368	-3.605013657	-1.127335353
27309	4260725	CD79B	NM_021602.1	974	NP_067613.1	ILMN_1785439	4260725	A	CAGAAGAGCCACAGGAACATCATTCCTCTCCCGCAACCACTCCCACCCCA	"\Homo sapiens CD79B antigen (immunoglobulin-associated beta) (CD79B), transcript variant 2, mRNA.\"""""	IGB; B29	ILMN_1785439	CD79B	"\Homo sapiens CD79B antigen (immunoglobulin-associated beta) (CD79B), transcript variant 2, mRNA.\"""""	974	D	CD79B	-0.172530659	-0.010737713	-2.107866736	0.038364952	0.038364952	-3.664864236	-1.127033703
691	60504	CTBS	NM_004388.1	1486	NP_004379.1	ILMN_2144574	60504	S	ACCATTGCAAAAGTCCCTTTCCGGGGGGCTCCTTGTAGTGACGCTGCAGG	"\Homo sapiens chitobiase, di-N-acetyl- (CTBS), mRNA.\"""""	CTB	ILMN_2144574	CTBS	"\Homo sapiens chitobiase, di-N-acetyl- (CTBS), mRNA.\"""""	1486	D	CTBS	0.172166189	0.045045937	2.042388714	0.044608465	0.044608465	-3.769624567	1.126749015
41147	6520725	TNFRSF14	NM_003820.2	8764	NP_003811.2	ILMN_1697409	6520725	S	AGCCAAGGCTGGACTGGGTTGGCTGCAGTGTGGTGTTTAGTGGATACCAC	"\Homo sapiens tumor necrosis factor receptor superfamily, member 14 (herpesvirus entry mediator) (TNFRSF14), mRNA.\"""""	HVEM; HVEA; ATAR; LIGHTR; TR2	ILMN_1697409	TNFRSF14	"\Homo sapiens tumor necrosis factor receptor superfamily, member 14 (herpesvirus entry mediator) (TNFRSF14), mRNA.\"""""	8764	 	TNFRSF14	0.172054797	0.107032586	2.005664601	0.048479016	0.048479016	-3.82711482	1.126662021
24064	3890544	NUP37	NM_024057.2	79023	NP_076962.2	ILMN_1771903	3890544	S	GACTGTCCTGGCATCGAACTCTCCCTCTGTGTGTAATTGGAGGAGACCAC	"\Homo sapiens nucleoporin 37kDa (NUP37), mRNA.\"""""	MGC5585; p37; FLJ22618	ILMN_1771903	NUP37	"\Homo sapiens nucleoporin 37kDa (NUP37), mRNA.\"""""	79023	 	NUP37	-0.171921755	0.042404951	-2.008676824	0.048151054	0.048151054	-3.822433764	-1.126558127
30788	4860753	ASGR2	NM_080914.1	433	NP_550436.1	ILMN_1694966	4860753	A	TGACCCCAGCACACCTCTGGCTAACCCATACCCCACACCTGCCCAGCTCT	"\Homo sapiens asialoglycoprotein receptor 2 (ASGR2), transcript variant 3, mRNA.\"""""	L-H2; CLEC4H2; Hs.1259; ASGP-R	ILMN_1694966	ASGR2	"\Homo sapiens asialoglycoprotein receptor 2 (ASGR2), transcript variant 3, mRNA.\"""""	433	D	ASGR2	0.171633136	0.026390624	2.583703028	0.011708445	0.011708445	-2.820098305	1.126332776
4411	630725	IFNG	NM_000619.2	3458	NP_000610.2	ILMN_2207291	630725	S	CTATCCAGTTACTGCCGGTTTGAAAATATGCCTGCAATCTGAGCCAGTGC	"\Homo sapiens interferon, gamma (IFNG), mRNA.\"""""	IFI; IFG	ILMN_2207291	IFNG	"\Homo sapiens interferon, gamma (IFNG), mRNA.\"""""	3458	 	IFNG	-0.171106919	0.017862279	-3.033173899	0.003317538	0.003317538	-1.897371713	-1.125922026
44826	7150661	HK2	NM_000189.4	3099	NP_000180.2	ILMN_1723486	7150661	S	GAGCACAGAGGGGCTAGGGGCTGGTCCTTCTCGTTTGCTCTAGTCTTGCT	"\Homo sapiens hexokinase 2 (HK2), mRNA.\"""""	HKII; HXK2; DKFZp686M1669	ILMN_1723486	HK2	"\Homo sapiens hexokinase 2 (HK2), mRNA.\"""""	3099	D	HK2	0.170788328	0.00888681	2.204506205	0.030538166	0.030538166	-3.505033522	1.125673415
19866	3170458	C14orf179	NM_052873.1	112752	NP_443105.1	ILMN_1756877	3170458	S	ACGAAGTCCGGGAGGATGATGTCGGCTGGGACTGGGACCATCTGTTCACT	"\Homo sapiens chromosome 14 open reading frame 179 (C14orf179), mRNA.\"""""	FLJ32173; MGC16028	ILMN_1756877	C14ORF179	"\Homo sapiens chromosome 14 open reading frame 179 (C14orf179), mRNA.\"""""	112752	 	IFT43	-0.170676356	-0.024816555	-2.481380024	0.015314147	0.015314147	-3.013743418	-1.125586052
43613	6960129	NT5DC1	NM_152729.2	221294	NP_689942.2	ILMN_1680673	6960129	S	CAGGCATGCTACAATCCAGGACTGTGGTGTTCTATGTGCCGTGTATGGTC	"\Homo sapiens 5'-nucleotidase domain containing 1 (NT5DC1), mRNA.\"""""	MGC131837; C6orf200; MGC24302; LP2642; NT5C2L1	ILMN_1680673	NT5DC1	"\Homo sapiens 5'-nucleotidase domain containing 1 (NT5DC1), mRNA.\"""""	221294	D	NT5DC1	-0.169760996	-0.005211899	-2.10434499	0.03868039	0.03868039	-3.670571897	-1.124872117
1483	150681	ZNHIT6	NM_017953.2	54680	NP_060423.2	ILMN_1668540	150681	S	CTGTGCCTTTCATCACATTCCTAGCCCACTCTCATCATTACTGCAGAAGG	"\Homo sapiens zinc finger, HIT type 6 (ZNHIT6), mRNA.\"""""	NY-BR-75; FLJ20729; MGC131963; FLJ20760	ILMN_1668540	ZNHIT6	"\Homo sapiens zinc finger, HIT type 6 (ZNHIT6), mRNA.\"""""	54680	D	ZNHIT6	-0.169726606	-0.026936092	-2.399706119	0.018876719	0.018876719	-3.163702173	-1.124845304
44064	7000474	RALGAPA1	NM_194301.2	253959	NP_919277.2	ILMN_2324574	7000474	A	TGGGCATCTCCTGAGGAAATGTAGCATGACATTGGTACTAACTGCATGTG	"\Homo sapiens Ral GTPase activating protein, alpha subunit 1 (catalytic) (RALGAPA1), transcript variant 2, mRNA.\"""""	TULIP1; GRIPE; DKFZp667F074; KIAA0884; DKFZp566D133	ILMN_2324574	RALGAPA1	"\Homo sapiens Ral GTPase activating protein, alpha subunit 1 (catalytic) (RALGAPA1), transcript variant 2, mRNA.\"""""	253959	D	RALGAPA1	-0.169720566	-0.023458587	-2.895735566	0.004946234	0.004946234	-2.191535449	-1.124840594
15624	2480037	CMTM8	NM_178868.3	152189	NP_849199.2	ILMN_1710124	2480037	S	GGCGGCCTCATCGTTCTTTGCCTTCCTGGTCACCATCTGCTACGCTGGAA	"\Homo sapiens CKLF-like MARVEL transmembrane domain containing 8 (CMTM8), mRNA.\"""""	CKLFSF8; CKLFSF8-V2	ILMN_1710124	CMTM8	"\Homo sapiens CKLF-like MARVEL transmembrane domain containing 8 (CMTM8), mRNA.\"""""	152189	 	CMTM8	-0.169645029	-0.075198352	-1.999145288	0.049195378	0.049195378	-3.837224815	-1.124781701
41679	6580626	CXorf57	NM_018015.4	55086	NP_060485.3	ILMN_1703279	6580626	S	TGGCCACTCTGCATTTGCAAGGCCCGGTGGTTGACATCTGTGTGGTTTGT	"\Homo sapiens chromosome X open reading frame 57 (CXorf57), mRNA.\"""""	RP11-647M7.1; FLJ10178; FLJ14191	ILMN_1703279	CXORF57	"\Homo sapiens chromosome X open reading frame 57 (CXorf57), mRNA.\"""""	55086	 	CXorf57	-0.169595332	-0.006573364	-3.201376267	0.002002822	0.002002822	-1.523789076	-1.124742957
8052	1260064	LOC25845	NR_024158.1	25845		ILMN_3239925	1260064	S	TCCAGCTGTGGGTTGGCAGTGTCCAGACAGGGAGGGCCCATCACCGAAAT	"\Homo sapiens hypothetical LOC25845 (LOC25845), non-coding RNA.\"""""		ILMN_3239925	LOC25845	"\Homo sapiens hypothetical LOC25845 (LOC25845), non-coding RNA.\"""""	25845	D	PP7080	-0.169585142	-0.004301806	-2.787108946	0.006724904	0.006724904	-2.416684803	-1.124735012
5035	770379	PPWD1	NM_015342.1	23398	NP_056157.1	ILMN_2223380	770379	S	GAGTTTCGGACAGTGCCATTATCCACACCAGCATGGGAGACATTCACACC	"\Homo sapiens peptidylprolyl isomerase domain and WD repeat containing 1 (PPWD1), mRNA.\"""""	KIAA0073	ILMN_2223380	PPWD1	"\Homo sapiens peptidylprolyl isomerase domain and WD repeat containing 1 (PPWD1), mRNA.\"""""	23398	 	PPWD1	-0.169546463	0.002987225	-2.030736928	0.045806667	0.045806667	-3.78796403	-1.124704858
31783	5080180	CACNG6	NM_031897.2	59285	NP_114103.2	ILMN_1779043	5080180	A	TCACTTGCCGGGAGAGACTTTTTACAACTCATCTGCAGCTCCGGGTGCGG	"\Homo sapiens calcium channel, voltage-dependent, gamma subunit 6 (CACNG6), transcript variant 3, mRNA.\"""""		ILMN_1779043	CACNG6	"\Homo sapiens calcium channel, voltage-dependent, gamma subunit 6 (CACNG6), transcript variant 3, mRNA.\"""""	59285	D	CACNG6	0.168992208	0.049335533	2.303843856	0.023987081	0.023987081	-3.334377055	1.124272852
20191	3190246	CHN2	NM_004067.2	1124	NP_004058.1	ILMN_2403237	3190246	A	CCATTGGCACAGGGAGGTTTGACCTCTTCCCTGCTATTATCCCTCCTCCC	"\Homo sapiens chimerin (chimaerin) 2 (CHN2), transcript variant 2, mRNA.\"""""	BCH; ARHGAP3; RHOGAP3; MGC138360	ILMN_2403237	CHN2	"\Homo sapiens chimerin (chimaerin) 2 (CHN2), transcript variant 2, mRNA.\"""""	1124	D	CHN2	-0.168909376	0.014197699	-2.593161434	0.011417376	0.011417376	-2.801879218	-1.124208303
42972	6840468	HAL	NM_002108.2	3034	NP_002099.1	ILMN_2074748	6840468	S	CCCCCAAATGCTTACATGGGAGTTTGAGGTTAGTATTTTCACTTCCTTGG	"\Homo sapiens histidine ammonia-lyase (HAL), mRNA.\"""""	HSTD; histidase; HIS	ILMN_2074748	HAL	"\Homo sapiens histidine ammonia-lyase (HAL), mRNA.\"""""	3034	D	HAL	0.168831647	0.014168859	2.404255186	0.018660352	0.018660352	-3.155458908	1.124147735
19604	3140156	MAPKAPK5	NM_139078.1	8550	NP_620777.1	ILMN_2322935	3140156	A	GCAGGTGATAGAAGAGCAAACCACGTCCCACGAATCCCAATAATGACAGC	"\Homo sapiens mitogen-activated protein kinase-activated protein kinase 5 (MAPKAPK5), transcript variant 2, mRNA.\"""""	PRAK	ILMN_2322935	MAPKAPK5	"\Homo sapiens mitogen-activated protein kinase-activated protein kinase 5 (MAPKAPK5), transcript variant 2, mRNA.\"""""	8550	D	MAPKAPK5	-0.168740495	0.007390391	-2.009905421	0.048017834	0.048017834	-3.820522726	-1.124076712
21275	3400072	ZNF544	NM_014480.1	27300	NP_055295.1	ILMN_1797903	3400072	S	GAGTGGGGCTTCATGACCATGTGCATCAGAATTGCCTGGAGTGTGCACTG	"\Homo sapiens zinc finger protein 544 (ZNF544), mRNA.\"""""		ILMN_1797903	ZNF544	"\Homo sapiens zinc finger protein 544 (ZNF544), mRNA.\"""""	27300	D	ZNF544	-0.168518711	0.05475612	-2.424242513	0.017735693	0.017735693	-3.119087083	-1.123903923
5262	780471	ZNF816	NM_001031665.1	125893	NP_001026835.1	ILMN_1728710	780471	S	GTAAGGGTGGCAAGGTCTTCACTCTGTGGTCATTCCATGCAGAACATCAG	"\Homo sapiens zinc finger protein 816A (ZNF816A), mRNA.\"""""	MGC125619	ILMN_1728710	ZNF816A	"\Homo sapiens zinc finger protein 816A (ZNF816A), mRNA.\"""""	125893	 	ZNF816	-0.168140219	-0.006392108	-2.172396555	0.032967741	0.032967741	-3.558822762	-1.123609104
5944	940168	GTPBP8	NM_014170.2	29083	NP_054889.2	ILMN_2286514	940168	I	GGCTTTATTTTCACTGGCCCCTGAGGTTGAAGTCAGAGTCTCCAAAAAAC	"\Homo sapiens GTP-binding protein 8 (putative) (GTPBP8), transcript variant 1, mRNA.\"""""	HSPC135	ILMN_2286514	GTPBP8	"\Homo sapiens GTP-binding protein 8 (putative) (GTPBP8), transcript variant 1, mRNA.\"""""	29083	D	GTPBP8	-0.167912499	0.015998978	-2.422398408	0.017819258	0.017819258	-3.122453317	-1.123431764
46932	7610167	RAB4B	NM_016154.2	53916	NP_057238.2	ILMN_1803136	7610167	S	GGAGGCCTGTCCAGCACCCACCCTACCCCCATAAAGCATTGTTTACAAAA	"\Homo sapiens RAB4B, member RAS oncogene family (RAB4B), mRNA.\"""""	MGC52123	ILMN_1803136	RAB4B	"\Homo sapiens RAB4B, member RAS oncogene family (RAB4B), mRNA.\"""""	53916	D	RAB4B	0.167458748	-0.024280585	2.124416189	0.036912334	0.036912334	-3.637932002	1.123078482
12487	2000064	CTPS2	NM_175859.1	56474	NP_787055.1	ILMN_2392352	2000064	A	CCTCTACCCTTCGCGTGCTTTGTCTGGGAAGTCTTTTGGCCCCATGTCAG	"\Homo sapiens CTP synthase II (CTPS2), transcript variant 2, mRNA.\"""""	MGC32997; DKFZp686C17207; FLJ43358	ILMN_2392352	CTPS2	"\Homo sapiens CTP synthase II (CTPS2), transcript variant 2, mRNA.\"""""	56474	D	CTPS2	-0.166954936	-0.046972192	-2.633984047	0.010234832	0.010234832	-2.722633563	-1.122686353
23724	3850678	LRRC25	NM_145256.2	126364	NP_660299.2	ILMN_1766487	3850678	S	CTGGCTCAGGGTGCGTGGGTTCCTCAAGGTGGGGATTTCTGAGTTCTAAG	"\Homo sapiens leucine rich repeat containing 25 (LRRC25), mRNA.\"""""	MAPA; FLJ38116	ILMN_1766487	LRRC25	"\Homo sapiens leucine rich repeat containing 25 (LRRC25), mRNA.\"""""	126364	D	LRRC25	0.166699674	0.089681137	2.125408357	0.036826785	0.036826785	-3.636311577	1.12248773
46434	7550427	HSPC157	NR_023919.1	29092		ILMN_3272768	7550427	M	CCTACAGAAAGAGTTTCTCTGTCCTCTTGTTAGGACAATCAGCCTGCTGC	"\Homo sapiens hypothetical LOC29092 (HSPC157), transcript variant 2, non-coding RNA.\"""""		ILMN_3272768	HSPC157	"\Homo sapiens hypothetical LOC29092 (HSPC157), transcript variant 2, non-coding RNA.\"""""	29092	D	NCRNA00339	-0.166653288	0.028480664	-2.262771251	0.026527899	0.026527899	-3.405711102	-1.12245164
31471	4920403	RRN3	NM_018427.3	54700	NP_060897.3	ILMN_1765401	4920403	S	CGAAATTCCCCAGAAATTAGTAGTAAGTGGGGTCTTTGTGGGTTGGGAAG	"\Homo sapiens RRN3 RNA polymerase I transcription factor homolog (S. cerevisiae) (RRN3), mRNA.\"""""	MGC104238; TIFIA; DKFZp566E104	ILMN_1765401	RRN3	"\Homo sapiens RRN3 RNA polymerase I transcription factor homolog (S. cerevisiae) (RRN3), mRNA.\"""""	54700	 	RRN3	-0.16661066	0.017966248	-2.32173955	0.022949051	0.022949051	-3.302957937	-1.122418474
36794	5960156	MOBKL1B	NM_018221.1	55233	NP_060691.1	ILMN_2125562	5960156	S	TTCTGTGATGCAGCTGCAAGAGGGGGCCCACCTCAACACCTCCTTTAAGC	"\Homo sapiens MOB1, Mps One Binder kinase activator-like 1B (yeast) (MOBK1B), mRNA.\"""""	Mob4B; MOB1; MATS1; C2orf6; FLJ10788; FLJ11595	ILMN_2125562	MOBK1B	"\Homo sapiens MOB1, Mps One Binder kinase activator-like 1B (yeast) (MOBK1B), mRNA.\"""""	55233	D	MOBKL1B	0.166456652	0.07862216	2.030520152	0.045829219	0.045829219	-3.788304357	1.122298662
46599	7560327	GPN1	NM_007266.2	11321	NP_009197.1	ILMN_1772719	7560327	S	GCCTCTACTCCCCCAGCTTCTTGCTCTTGACCCTGCACTGTAAGTTGCCC	"\Homo sapiens GPN-loop GTPase 1 (GPN1), mRNA.\"""""	MBDIN; ATPBD1A; NTPBP	ILMN_1772719	GPN1	"\Homo sapiens GPN-loop GTPase 1 (GPN1), mRNA.\"""""	11321	 	GPN1	-0.166451602	0.02106315	-2.043474371	0.044498208	0.044498208	-3.767911108	-1.122294734
10239	1570575	STRN3	NM_014574.3	29966	NP_055389.3	ILMN_1772946	1570575	S	GATCTCACTGACCCGTTGCCCTGTAACCACTTTCTTTCCTTCTTTTGCCT	"\Homo sapiens striatin, calmodulin binding protein 3 (STRN3), transcript variant 2, mRNA.\"""""	SG2NA	ILMN_1772946	STRN3	"\Homo sapiens striatin, calmodulin binding protein 3 (STRN3), transcript variant 2, mRNA.\"""""	29966	 	STRN3	-0.166391306	-0.013302425	-2.760654999	0.007238932	0.007238932	-2.470508055	-1.12224783
8361	1300500	ZNF827	NM_178835.3	152485	NP_849157.2	ILMN_1727574	1300500	S	TCCCAGCATCCCCTCACCCAAACACTCCTTCCTGGCCTATCTCGGACTGA	"\Homo sapiens zinc finger protein 827 (ZNF827), mRNA.\"""""		ILMN_1727574	ZNF827	"\Homo sapiens zinc finger protein 827 (ZNF827), mRNA.\"""""	152485	 	ZNF827	-0.166314645	-0.066835734	-2.283211116	0.025235232	0.025235232	-3.370347129	-1.122188198
19503	3130494	WDR20	NM_181291.1	91833	NP_851808.1	ILMN_1707199	3130494	I	AGTTACTTTGCAGATGGGTGTAAGGACTCATGGCCCTCTGAGGTGCGGCG	"\Homo sapiens WD repeat domain 20 (WDR20), transcript variant 1, mRNA.\"""""	FLJ33659; DMR; MGC33177; MGC33183	ILMN_1707199	WDR20	"\Homo sapiens WD repeat domain 20 (WDR20), transcript variant 1, mRNA.\"""""	91833	D	WDR20	-0.166035622	-0.044348799	-2.031052309	0.045773875	0.045773875	-3.787468843	-1.121971183
21795	3440647	DNAJC30	NM_032317.2	84277	NP_115693.2	ILMN_3246801	3440647	S	GGTGGCTTGGTGTTCATGGTGGAGACTTGGTTCTTTACGCAGAGCAGGCT	"\Homo sapiens DnaJ (Hsp40) homolog, subfamily C, member 30 (DNAJC30), mRNA.\"""""	MGC12943	ILMN_3246801	DNAJC30	"\Homo sapiens DnaJ (Hsp40) homolog, subfamily C, member 30 (DNAJC30), mRNA.\"""""	84277	D	DNAJC30	-0.166007492	0.004540333	-2.05738547	0.043106056	0.043106056	-3.745885244	-1.121949307
24744	4010343	TYW3	NM_138467.1	127253	NP_612476.1	ILMN_1726842	4010343	S	AGGAAATTTGGGCAGGAAAGGGAACTCACAGTGTCGGAATGCCTGGAGCA	"\Homo sapiens tRNA-yW synthesizing protein 3 homolog (S. cerevisiae) (TYW3), mRNA.\"""""	C1orf171; FLJ40918	ILMN_1726842	TYW3	"\Homo sapiens tRNA-yW synthesizing protein 3 homolog (S. cerevisiae) (TYW3), mRNA.\"""""	127253	 	TYW3	-0.165752355	0.000950044	-2.286055785	0.025059808	0.025059808	-3.365404114	-1.12175091
21550	3420445	TSTD1	NM_001113205.1	100131187	NP_001106676.1	ILMN_3234456	3420445	I	TACGGGGAGGTGTGGCTGCTAGCTGGGAGGTGATGGGGACTGCCTGTCAT	"\Homo sapiens thiosulfate sulfurtransferase (rhodanese)-like domain containing 1 (TSTD1), transcript variant 3, mRNA.\"""""	KAT	ILMN_3234456	TSTD1	"\Homo sapiens thiosulfate sulfurtransferase (rhodanese)-like domain containing 1 (TSTD1), transcript variant 3, mRNA.\"""""	100131187	D	TSTD1	-0.165516226	0.027101249	-2.032100806	0.045665	0.045665	-3.785822087	-1.121567326
19376	3130035	FAM149B1	NM_173348.1	317662	NP_775483.1	ILMN_3245452	3130035	S	GCAGGAGAGGTTCAGCTTTCTGATTTTACTGTGGACCTTTTCCTAAGGGC	"\Homo sapiens family with sequence similarity 149, member B1 (FAM149B1), mRNA.\"""""		ILMN_3245452	FAM149B1	"\Homo sapiens family with sequence similarity 149, member B1 (FAM149B1), mRNA.\"""""	317662	 	FAM149B1	-0.165476272	-0.007515952	-2.739675211	0.007671893	0.007671893	-2.512908972	-1.121536266
46609	7560367	SMAD5	NM_005903.5	4090	NP_005894.3	ILMN_1674551	7560367	A	CATATACAGATAATGAAGACCAAGCTAGTGGCTGCACTGTAGGTCTGCTG	"\Homo sapiens SMAD family member 5 (SMAD5), transcript variant 1, mRNA.\"""""	Dwfc; DKFZp781O1323; MADH5; JV5-1; DKFZp781C1895	ILMN_1674551	SMAD5	"\Homo sapiens SMAD family member 5 (SMAD5), transcript variant 1, mRNA.\"""""	4090	D	SMAD5	-0.165470408	-0.062045729	-2.327595088	0.022618151	0.022618151	-3.29263312	-1.121531707
29532	4730224	LYPLAL1	NM_138794.1	127018	NP_620149.1	ILMN_2142117	4730224	S	AGCATCTGCTGTTTACCAGGCTCTTCAGAAGAGTAATGGTGTACTTCCTG	"\Homo sapiens lysophospholipase-like 1 (LYPLAL1), mRNA.\"""""	KIAA1238	ILMN_2142117	LYPLAL1	"\Homo sapiens lysophospholipase-like 1 (LYPLAL1), mRNA.\"""""	127018	D	LYPLAL1	-0.16502906	-0.011527916	-2.149083674	0.034835893	0.034835893	-3.597450872	-1.121188662
41203	6550170	KLHL9	NM_018847.2	55958	NP_061335.1	ILMN_1664466	6550170	S	GGAACCAAGGCAAAATGAATTGGCTTCTAGGGGTCTGAACCTTACTGCCC	"\Homo sapiens kelch-like 9 (Drosophila) (KLHL9), mRNA.\"""""	RP11-380P16.6; FLJ21815	ILMN_1664466	KLHL9	"\Homo sapiens kelch-like 9 (Drosophila) (KLHL9), mRNA.\"""""	55958	 	KLHL9	-0.164898523	-0.012223138	-2.066462689	0.042218034	0.042218034	-3.731442684	-1.12108722
33873	5420376	COG6	NM_020751.1	57511	NP_065802.1	ILMN_1779530	5420376	S	ACTGCCAGAGGAGGAGTTGCCAATTGGCAGTGTGTCTTATCTCCATGTTG	"\Homo sapiens component of oligomeric golgi complex 6 (COG6), mRNA.\"""""	COD2; KIAA1134; DKFZp313D191	ILMN_1779530	COG6	"\Homo sapiens component of oligomeric golgi complex 6 (COG6), mRNA.\"""""	57511	 	COG6	-0.164314886	-0.020845331	-2.077438381	0.041165408	0.041165408	-3.7139055	-1.12063378
336	20619	TDRD12	NM_001015890.1	91646	NP_001015890.1	ILMN_1744045	20619	A	GGGTGCAGAAGGAGGGGCTGAGTCCAAGACGAGCTCAGAAAACCAGAAGC	"\Homo sapiens ES cell associated transcript 8 (ECAT8), mRNA.\"""""	FLJ13072	ILMN_1744045	ECAT8	"\Homo sapiens ES cell associated transcript 8 (ECAT8), mRNA.\"""""	91646	D	TDRD12	0.164260027	0.018175503	2.001411055	0.048945388	0.048945388	-3.833714399	1.120591168
242	20170	ZNF385A	NM_015481.1	25946	NP_056296.1	ILMN_1786722	20170	S	AGTCTGTAGCCTCCCCGATCCAAGTTCCTAGACCTCATGGCTGTCCCCTC	"\Homo sapiens zinc finger protein 385A (ZNF385A), transcript variant 3, mRNA.\"""""	DKFZP586G1122; RZF; HZF; ZFP385; ZNF385	ILMN_1786722	ZNF385A	"\Homo sapiens zinc finger protein 385A (ZNF385A), transcript variant 3, mRNA.\"""""	25946	 	ZNF385A	0.163831676	-0.0065954	2.068991467	0.041973473	0.041973473	-3.727409327	1.120258502
942	70753	C9orf123	NM_033428.1	90871	NP_219500.1	ILMN_1769409	70753	S	CGCTGAGTAGTCTGAGGAGCAAGAGGAGTTGGTCTTTCTGTCCCAGTGGC	"\Homo sapiens chromosome 9 open reading frame 123 (C9orf123), mRNA.\"""""	MGC4730	ILMN_1769409	C9ORF123	"\Homo sapiens chromosome 9 open reading frame 123 (C9orf123), mRNA.\"""""	90871	 	C9orf123/LOC100289059	-0.163796454	-0.058731626	-2.200834469	0.030807809	0.030807809	-3.51121854	-1.120231152
6548	1030324	ZFP161	NM_003409.2	7541	NP_003400.2	ILMN_1772522	1030324	S	CTTATTTGGGGCAGTACCAGTCCATACCAGCTGCGATTTGTGAGTGGACC	"\Homo sapiens zinc finger protein 161 homolog (mouse) (ZFP161), mRNA.\"""""	ZBTB14; ZF5; MGC126126; ZNF478	ILMN_1772522	ZFP161	"\Homo sapiens zinc finger protein 161 homolog (mouse) (ZFP161), mRNA.\"""""	7541	 	ZFP161	-0.163743267	0.01470578	-2.271652186	0.025959245	0.025959245	-3.390378852	-1.120189855
35322	5720192	FANCE	NM_021922.2	2178	NP_068741.1	ILMN_2043452	5720192	S	CCAGGAGGTCTGGGGTACCAGTGGGCTCAGATGAAGCTCTTGTGCTCATG	"\Homo sapiens Fanconi anemia, complementation group E (FANCE), mRNA.\"""""	FAE; FACE	ILMN_2043452	FANCE	"\Homo sapiens Fanconi anemia, complementation group E (FANCE), mRNA.\"""""	2178	 	FANCE	-0.16366343	-0.029558684	-2.278053933	0.025556029	0.025556029	-3.379295195	-1.120127866
45603	7320750	ILVBL	NM_006844.3	10994	NP_006835.2	ILMN_1769451	7320750	A	GAGGCTCTCTTGTGAGCTCTTGGACCCTCCTCTTCACGGACCCAACTGTG	"\Homo sapiens ilvB (bacterial acetolactate synthase)-like (ILVBL), mRNA.\"""""	FLJ39061; 209L8; AHAS; MGC19535; MGC1269; ILV2H	ILMN_1769451	ILVBL	"\Homo sapiens ilvB (bacterial acetolactate synthase)-like (ILVBL), mRNA.\"""""	10994	D	ILVBL	-0.163461708	-0.071245184	-2.469471577	0.015792863	0.015792863	-3.035865211	-1.119971257
33532	5360477	ProbeID: 5360477	XR_016287.1	643332		ILMN_3202002	5360477	A	TGTACTGTAACCTCACAACTCCAAGTCCACAGAATATTTCAAACTGCAGG	"\PREDICTED: Homo sapiens misc_RNA (LOC643332), miscRNA.\"""""		ILMN_3202002	LOC643332	"\PREDICTED: Homo sapiens misc_RNA (LOC643332), miscRNA.\"""""	643332	 		0.163308565	0.057062445	2.643446393	0.009977112	0.009977112	-2.70412396	1.119852378
31295	4900474	MED23	NM_004830.2	9439	NP_004821.2	ILMN_1690999	4900474	I	GTTAATTGCTTTTGCAGGTTGACACTCTCACCTGACAGATGATGTAATTC	"\Homo sapiens mediator complex subunit 23 (MED23), transcript variant 1, mRNA.\"""""	MED23; DKFZp434H0117; DRIP130; CRSP133; CRSP130; SUR2	ILMN_1690999	MED23	"\Homo sapiens mediator complex subunit 23 (MED23), transcript variant 1, mRNA.\"""""	9439	D	MED23	-0.162994803	-0.032005378	-2.246034625	0.027629452	0.027629452	-3.434467082	-1.119608855
2904	450575	ProbeID: 450575	XM_937246.1	648196	XP_942339.1	ILMN_1682968	450575	S	AGAAGCAGCTGGACCCGCTCACCATCTACGGCATCCGGTGCCACTCTTGA	"\PREDICTED: Homo sapiens similar to BANP homolog (LOC648196), mRNA.\"""""		ILMN_1682968	LOC648196	"\PREDICTED: Homo sapiens similar to BANP homolog (LOC648196), mRNA.\"""""	648196	 		0.162685627	-0.04161401	2.208908925	0.030217569	0.030217569	-3.497605542	1.119368944
2870	450424	CXCR7	NM_020311.2	57007	NP_064707.1	ILMN_1798360	450424	S	TCTGTGTGGTGTTTTGTACCGGCACGGGATATGGAACGAAAACTGCTTTG	"\Homo sapiens chemokine (C-X-C motif) receptor 7 (CXCR7), mRNA.\"""""	CMKOR1; GPR159; RDC1	ILMN_1798360	CXCR7	"\Homo sapiens chemokine (C-X-C motif) receptor 7 (CXCR7), mRNA.\"""""	57007	D	CXCR7	-0.162544797	-0.010632801	-2.757056755	0.007311563	0.007311563	-2.477798172	-1.119259681
1019	110328	MAPK1IP1L	NM_144578.2	93487	NP_653179.1	ILMN_1779279	110328	S	ACCCCTGGATAAAGGCACTTTCACTGCCTGTCACTGATCAGCAGATACTG	"\Homo sapiens chromosome 14 open reading frame 32 (C14orf32), mRNA.\"""""	MGC23138; MISS; c14_5346	ILMN_1779279	C14ORF32	"\Homo sapiens chromosome 14 open reading frame 32 (C14orf32), mRNA.\"""""	93487	D	MAPK1IP1L	-0.162306028	-0.007895874	-2.193974264	0.031317196	0.031317196	-3.522750872	-1.119074456
41476	6560497	BCAT2	NM_001190.2	587	NP_001181.2	ILMN_1695110	6560497	S	GTAGCATCTCGTCACGCCAGCACTCGCCTCCCTACCAATGACTCACCTGA	"\Homo sapiens branched chain aminotransferase 2, mitochondrial (BCAT2), nuclear gene encoding mitochondrial protein, mRNA.\"""""	BCAM; BCT2	ILMN_1695110	BCAT2	"\Homo sapiens branched chain aminotransferase 2, mitochondrial (BCAT2), nuclear gene encoding mitochondrial protein, mRNA.\"""""	587	 	BCAT2	-0.162176578	-0.011351912	-2.612698325	0.010836802	0.010836802	-2.764077476	-1.118974049
40543	6450553	RPS16	NM_001020.4	6217	NP_001011.1	ILMN_1651850	6450553	S	GCGCTCGCTACCAGAAATCCTACCGATAAGCCCATCGTGACTCAAAACTC	"\Homo sapiens ribosomal protein S16 (RPS16), mRNA.\"""""		ILMN_1651850	RPS16	"\Homo sapiens ribosomal protein S16 (RPS16), mRNA.\"""""	6217	 	RPS16	-0.162153858	0.00249781	-2.361975496	0.020759278	0.020759278	-3.231572254	-1.118956427
41397	6560220	PTPN22	NM_015967.3	26191	NP_057051.2	ILMN_1695640	6560220	I	TTGTGGGTTGCAATACAAACTGCTCTTGACAATGACTATTCCCTGACAGT	"\Homo sapiens protein tyrosine phosphatase, non-receptor type 22 (lymphoid) (PTPN22), transcript variant 1, mRNA.\"""""	Lyp1; Lyp2; LYP; PEP; PTPN8	ILMN_1695640	PTPN22	"\Homo sapiens protein tyrosine phosphatase, non-receptor type 22 (lymphoid) (PTPN22), transcript variant 1, mRNA.\"""""	26191	D	PTPN22	-0.162036553	-0.017106436	-2.147103192	0.034998765	0.034998765	-3.600715874	-1.118865449
27120	4260019	NGRN	NM_016645.2	51335	NP_057729.1	ILMN_1691506	4260019	A	CCTGTGGTAGTGCTCCCAGTCTGACCTCTGTAGACCTTCAGTACTCACTC	"\Homo sapiens neugrin, neurite outgrowth associated (NGRN), transcript variant 1, mRNA.\"""""	NEUGRIN; DSC92	ILMN_1691506	NGRN	"\Homo sapiens neugrin, neurite outgrowth associated (NGRN), transcript variant 1, mRNA.\"""""	51335	D	NGRN	-0.161683581	-0.0060783	-2.076253388	0.041277952	0.041277952	-3.715802802	-1.118591739
17419	2690475	MAP4K5	NM_198794.1	11183	NP_942089.1	ILMN_1759030	2690475	A	ACACAGCAAGTTAGTAGTTGAGCCTGACCATGAGTCTTCTGACTCTGTTC	"\Homo sapiens mitogen-activated protein kinase kinase kinase kinase 5 (MAP4K5), transcript variant 2, mRNA.\"""""	KHS1; KHS; MAPKKKK5; GCKR	ILMN_1759030	MAP4K5	"\Homo sapiens mitogen-activated protein kinase kinase kinase kinase 5 (MAP4K5), transcript variant 2, mRNA.\"""""	11183	D	MAP4K5	-0.161332033	0.006968551	-2.100234271	0.039051422	0.039051422	-3.67722363	-1.1183192
999	110240	C12orf29	NM_001009894.2	91298	NP_001009894.2	ILMN_1792671	110240	S	GATCAGGGAAACCTTTGGGACTTCTGACAGGCATCTGGTGAAGAGACAAT	"\Homo sapiens chromosome 12 open reading frame 29 (C12orf29), mRNA.\"""""	MGC102978; FLJ38158; DKFZp313K0436; DKFZp686L04169; DKFZp434N2030	ILMN_1792671	C12ORF29	"\Homo sapiens chromosome 12 open reading frame 29 (C12orf29), mRNA.\"""""	91298	 	C12orf29	-0.160054333	-0.002093633	-2.314527702	0.023362486	0.023362486	-3.31564424	-1.117329217
22342	3520537	ZNF480	NM_144684.1	147657	NP_653285.1	ILMN_2126423	3520537	S	GGGAACAGTAGACACGGGCTTATGGGTGGAGGTTGGGAAGAGGATGAAGA	"\Homo sapiens zinc finger protein 480 (ZNF480), mRNA.\"""""	MGC32104	ILMN_2126423	ZNF480	"\Homo sapiens zinc finger protein 480 (ZNF480), mRNA.\"""""	147657	 	ZNF480	-0.159643006	-0.01514428	-2.138305097	0.035730352	0.035730352	-3.615188931	-1.1170107
19861	3170440	BCL11A	NM_022893.2	53335	NP_075044.2	ILMN_2255133	3170440	I	GGCAGTTGTCTGCATTAACCTGTTCATACACCCATTTTGTCCCTTTATTG	"\Homo sapiens B-cell CLL/lymphoma 11A (zinc finger protein) (BCL11A), transcript variant 1, mRNA.\"""""	BCL11A-L; CTIP1; FLJ10173; EVI9; BCL11A-XL; BCL11A-S; FLJ34997; KIAA1809	ILMN_2255133	BCL11A	"\Homo sapiens B-cell CLL/lymphoma 11A (zinc finger protein) (BCL11A), transcript variant 1, mRNA.\"""""	53335	D	BCL11A	-0.159489108	-0.091819268	-2.123642895	0.03697913	0.03697913	-3.639194505	-1.116891551
24418	3940471	CCDC106	NM_013301.2	29903	NP_037433.2	ILMN_1682567	3940471	S	CCACCTGATTCCCGGACAGACCTCCCCAACTCCGCGTGAGACAGAGAATT	"\Homo sapiens coiled-coil domain containing 106 (CCDC106), mRNA.\"""""	ZNF581; HSU79303	ILMN_1682567	CCDC106	"\Homo sapiens coiled-coil domain containing 106 (CCDC106), mRNA.\"""""	29903	 	CCDC106	-0.159217657	-0.027429995	-2.312748627	0.023465484	0.023465484	-3.318768692	-1.116681421
37393	6060358	ATG4A	NM_178270.1	115201	NP_840054.1	ILMN_3307158	6060358	A	TTGGGCTTTGCAGGCCATGCGGCCTCTGTCACATCTACTCAACTCTGCTG	"\Homo sapiens ATG4 autophagy related 4 homolog A (S. cerevisiae) (ATG4A), transcript variant 2, mRNA.\"""""	APG4A; AUTL2	ILMN_3307158	ATG4A	"\Homo sapiens ATG4 autophagy related 4 homolog A (S. cerevisiae) (ATG4A), transcript variant 2, mRNA.\"""""	115201	D	ATG4A	-0.159135243	0.06852389	-2.608753277	0.010951834	0.010951834	-2.77172904	-1.116617633
8957	1410736	TMEM42	NM_144638.1	131616	NP_653239.1	ILMN_1760245	1410736	S	CAGTGAGCCTTCGCAGATGCTGGAGATCCTGGGGTTGGTCTGCTTTGTGT	"\Homo sapiens transmembrane protein 42 (TMEM42), mRNA.\"""""	MGC29956	ILMN_1760245	TMEM42	"\Homo sapiens transmembrane protein 42 (TMEM42), mRNA.\"""""	131616	 	TMEM42	-0.158873957	-0.006831724	-2.207597474	0.030312757	0.030312757	-3.499819461	-1.116415421
42078	6620669	C3orf23	NM_173826.3	285343	NP_776187.2	ILMN_1754423	6620669	I	AACCCCAAGTGGTTGATGGTGTCCCCAGCACAGCCGAGAGACCTGATCTC	"\Homo sapiens chromosome 3 open reading frame 23 (C3orf23), transcript variant 1, mRNA.\"""""	MGC119533; MGC119530; DKFZp313N0621; FLJ41686; MGC119531; MGC119532	ILMN_1754423	C3ORF23	"\Homo sapiens chromosome 3 open reading frame 23 (C3orf23), transcript variant 1, mRNA.\"""""	285343	D	C3orf23	-0.158807146	0.014469277	-3.743625778	0.0003521	0.0003521	-0.226412782	-1.116363721
35167	5700309	FAHD2B	NM_199336.1	151313	NP_955368.1	ILMN_2146657	5700309	S	ATCAACAAGGTGGTGTGATGGCTCCTGCACAGGCCCGACATAGGATGAGG	"\Homo sapiens fumarylacetoacetate hydrolase domain containing 2B (FAHD2B), mRNA.\"""""	DKFZp434N062	ILMN_2146657	FAHD2B	"\Homo sapiens fumarylacetoacetate hydrolase domain containing 2B (FAHD2B), mRNA.\"""""	151313	 	FAHD2B	-0.158701759	-0.117944918	-2.161400738	0.033837695	0.033837695	-3.577086885	-1.116282175
25799	4120768	NUDT7	NM_001105663.1	283927	NP_001099133.1	ILMN_3226181	4120768	A	GCAGTATGTAGTTAGAATCCTTGCCTCTTTTCCAGTTGCCTTCTATTGTC	"\Homo sapiens nudix (nucleoside diphosphate linked moiety X)-type motif 7 (NUDT7), transcript variant 1, mRNA.\"""""		ILMN_3226181	NUDT7	"\Homo sapiens nudix (nucleoside diphosphate linked moiety X)-type motif 7 (NUDT7), transcript variant 1, mRNA.\"""""	283927	D	NUDT7	-0.158642201	-0.032980643	-2.958554452	0.004126964	0.004126964	-2.058349751	-1.116236093
9257	1440438	SAMD1	NM_138352.1	90378	NP_612361.1	ILMN_1658821	1440438	S	GCTTCAGCAAGGCCACTTTGAGGATGATGACCCCGATGGCTTCTTAGGCT	"\Homo sapiens sterile alpha motif domain containing 1 (SAMD1), mRNA.\"""""		ILMN_1658821	SAMD1	"\Homo sapiens sterile alpha motif domain containing 1 (SAMD1), mRNA.\"""""	90378	 	SAMD1	-0.158302697	-0.028427409	-2.179925216	0.032383419	0.032383419	-3.546271692	-1.115973444
28558	4560762	ST13	NM_003932.3	6767	NP_003923.2	ILMN_1765204	4560762	S	GTGTAGAGTTCTCCTTTCTCGAAATTGCCAGTGTGTACTTGGCTTAACTC	"\Homo sapiens suppression of tumorigenicity 13 (colon carcinoma) (Hsp70 interacting protein) (ST13), mRNA.\"""""	HOP; FLJ27260; AAG2; SNC6; HSPABP; PRO0786; MGC129952; FAM10A4; P48; HSPABP1; HIP; FAM10A1	ILMN_1765204	ST13	"\Homo sapiens suppression of tumorigenicity 13 (colon carcinoma) (Hsp70 interacting protein) (ST13), mRNA.\"""""	6767	 	ST13	-0.158140269	-0.063628155	-2.278186732	0.025547723	0.025547723	-3.379064995	-1.115847808
40928	6510600	MLLT10	NM_004641.2	8028	NP_004632.1	ILMN_2399310	6510600	A	AGACCCAGCTGTAATTAGACCTCCACTGTGTACTTAGCTGGAAGAACATG	"\Homo sapiens myeloid/lymphoid or mixed-lineage leukemia (trithorax homolog, Drosophila); translocated to, 10 (MLLT10), transcript variant 1, mRNA.\"""""	AF10; DKFZp686E10210; MGC75086	ILMN_2399310	MLLT10	"\Homo sapiens myeloid/lymphoid or mixed-lineage leukemia (trithorax homolog, Drosophila); translocated to, 10 (MLLT10), transcript variant 1, mRNA.\"""""	8028	D	MLLT10	-0.158112194	-0.015351745	-2.290653363	0.024778562	0.024778562	-3.357404183	-1.115826094
42557	6760274	DPP3	NM_005700.3	10072	NP_005691.2	ILMN_2349129	6760274	A	CCCCCAATTCCATCAGACCAAGGCTGCAAGTGGCCCTCCATTCGTGTGTG	"\Homo sapiens dipeptidyl-peptidase 3 (DPP3), transcript variant 1, mRNA.\"""""	FLJ11387; DPPIII; FLJ22331	ILMN_2349129	DPP3	"\Homo sapiens dipeptidyl-peptidase 3 (DPP3), transcript variant 1, mRNA.\"""""	10072	D	DPP3	0.158098655	-0.036350566	2.062050722	0.042647665	0.042647665	-3.738469393	1.115815622
40881	6510397	WDR19	NM_025132.3	57728	NP_079408.3	ILMN_1655117	6510397	S	ACCTCTCCAGGTCGGCACTTTCCACTTCTGTACGGTGGCAAAACGATGAC	"\Homo sapiens WD repeat domain 19 (WDR19), mRNA.\"""""	PWDMP; KIAA1638; FLJ23127; ORF26	ILMN_1655117	WDR19	"\Homo sapiens WD repeat domain 19 (WDR19), mRNA.\"""""	57728	 	WDR19	-0.157980148	-0.023345511	-2.372900243	0.020197719	0.020197719	-3.212012902	-1.115723969
17669	2710747	VPS13A	NM_033305.2	23230	NP_150648.2	ILMN_2414826	2710747	A	GGTTTAGTAGGAGCGGTAGCAAGGCCAACTGGAGGCATCATAGACATGGC	"\Homo sapiens vacuolar protein sorting 13 homolog A (S. cerevisiae) (VPS13A), transcript variant A, mRNA.\"""""	KIAA0986; CHAC; FLJ42030	ILMN_2414826	VPS13A	"\Homo sapiens vacuolar protein sorting 13 homolog A (S. cerevisiae) (VPS13A), transcript variant A, mRNA.\"""""	23230	D	VPS13A	-0.157711887	0.012859862	-2.292629377	0.024658543	0.024658543	-3.353961686	-1.115516526
43945	7000026	SIDT1	NM_017699.2	54847	NP_060169.2	ILMN_1795118	7000026	S	GGCAGCTCTGTGTCTGAGAAGTTCTACATTGACCAGGCCCCCTTGTTGCC	"\Homo sapiens SID1 transmembrane family, member 1 (SIDT1), mRNA.\"""""	SID1; B830021E24Rik; FLJ20174; SID-1	ILMN_1795118	SIDT1	"\Homo sapiens SID1 transmembrane family, member 1 (SIDT1), mRNA.\"""""	54847	 	SIDT1	-0.157545155	0.048604755	-2.177592356	0.032563504	0.032563504	-3.550164801	-1.115387614
22771	3710673	HDDC3	NM_198527.2	374659	NP_940929.1	ILMN_1781638	3710673	S	CAGGCCGGACAGGATTCATACGCCATCTTTTCTGTGTCTCCTGAGCTCCC	"\Homo sapiens HD domain containing 3 (HDDC3), mRNA.\"""""	MGC45386	ILMN_1781638	HDDC3	"\Homo sapiens HD domain containing 3 (HDDC3), mRNA.\"""""	374659	 	HDDC3	-0.157093633	-0.002560365	-2.287935068	0.024944508	0.024944508	-3.362135743	-1.115038584
16222	2570202	TAF1B	NM_005680.1	9014	NP_005671.1	ILMN_1667977	2570202	S	GGACACAGCCTTCAGGGAGTCCTGAAAGAGAAAGGCCAATCACTGCTGAC	"\Homo sapiens TATA box binding protein (TBP)-associated factor, RNA polymerase I, B, 63kDa (TAF1B), mRNA.\"""""	RAF1B; SL1; RAFI63; TAFI63; MGC:9349	ILMN_1667977	TAF1B	"\Homo sapiens TATA box binding protein (TBP)-associated factor, RNA polymerase I, B, 63kDa (TAF1B), mRNA.\"""""	9014	D	TAF1B	-0.157011516	0.038527982	-3.004988146	0.003604184	0.003604184	-1.958527578	-1.114975119
17813	2750598	ANKRD46	NM_198401.2	157567	NP_940683.1	ILMN_1712298	2750598	S	CCTGAGTAACTGGCTGCTTCAGGATCAGCTTGCAGAGTCTTGCTTTTAGG	"\Homo sapiens ankyrin repeat domain 46 (ANKRD46), mRNA.\"""""		ILMN_1712298	ANKRD46	"\Homo sapiens ankyrin repeat domain 46 (ANKRD46), mRNA.\"""""	157567	 	ANKRD46	-0.156960187	-0.013629534	-2.080178718	0.04090616	0.04090616	-3.709514314	-1.11493545
446	50327	ZNF589	NM_016089.2	51385	NP_057173.2	ILMN_1654612	50327	S	AGAAGGAATGGCTGGTCCAGAGGCTTTTGTCCACTCCCTCTCACTGGAAG	"\Homo sapiens zinc finger protein 589 (ZNF589), mRNA.\"""""	SZF1	ILMN_1654612	ZNF589	"\Homo sapiens zinc finger protein 589 (ZNF589), mRNA.\"""""	51385	D	ZNF589	-0.156711558	-0.007128158	-2.548534537	0.012850511	0.012850511	-2.887369829	-1.114743323
41850	6590520	ZNF839	NM_018335.2	55778	NP_060805.2	ILMN_2186858	6590520	S	AGAAGGAGTTCCTCTAGAAGCTGTGGAGTCGGTCGTCACCGTGGAGCCAG	"\Homo sapiens chromosome 14 open reading frame 131 (C14orf131), mRNA.\"""""	FLJ11132	ILMN_2186858	C14ORF131	"\Homo sapiens chromosome 14 open reading frame 131 (C14orf131), mRNA.\"""""	55778	D	ZNF839	-0.156709998	-0.016843137	-2.394816324	0.019111785	0.019111785	-3.172548414	-1.114742118
24970	4040482	SCOC	NM_032547.1	60592	NP_115936.1	ILMN_1768050	4040482	S	GGTCTCTAAGTTGATTTGTACCCAGTGGGTCAACTTCTGCAAAATTCCGT	"\Homo sapiens short coiled-coil protein (SCOC), mRNA.\"""""	HRIHFB2072; SCOCO	ILMN_1768050	SCOC	"\Homo sapiens short coiled-coil protein (SCOC), mRNA.\"""""	60592	 	SCOC	-0.156673624	0.017857242	-2.428286463	0.01755367	0.01755367	-3.111697835	-1.114714012
45597	7320731	MAP3K4	NM_005922.2	4216	NP_005913.2	ILMN_1678087	7320731	A	GTGCCATTACTACTGTACACGGACCATCGCCTCTGTCTCCTCCGTGTCTC	"\Homo sapiens mitogen-activated protein kinase kinase kinase 4 (MAP3K4), transcript variant 1, mRNA.\"""""	FLJ42439; PRO0412; MAPKKK4; MEKK4; MTK1; KIAA0213	ILMN_1678087	MAP3K4	"\Homo sapiens mitogen-activated protein kinase kinase kinase 4 (MAP3K4), transcript variant 1, mRNA.\"""""	4216	D	MAP3K4	-0.156637369	-0.043341452	-2.505876531	0.014370151	0.014370151	-2.967963699	-1.114686
37850	6110736	IRS2	NM_003749.2	8660	NP_003740.2	ILMN_2083469	6110736	S	GTAACTCCCCCCAGGTACGATAGGGACTGAATATGGACCCTGCTGAAAGC	"\Homo sapiens insulin receptor substrate 2 (IRS2), mRNA.\"""""		ILMN_2083469	IRS2	"\Homo sapiens insulin receptor substrate 2 (IRS2), mRNA.\"""""	8660	 	IRS2	0.156616624	0.00980018	2.032087749	0.045666354	0.045666354	-3.785842598	1.114669972
37951	6130400	LOC728532	XR_015428.2	728532		ILMN_3225300	6130400	A	GCTGTTCCCCGCAATGATGAATGGGCATGGTTTGGCTGAACACTTGCAGA	"\PREDICTED: Homo sapiens misc_RNA (LOC728532), miscRNA.\"""""		ILMN_3225300	LOC728532	"\PREDICTED: Homo sapiens misc_RNA (LOC728532), miscRNA.\"""""	728532	 		-0.156596424	0.009340101	-2.26810237	0.026185241	0.026185241	-3.396513439	-1.114654364
29453	4670711	MTR	NM_000254.1	4548	NP_000245.1	ILMN_1670801	4670711	S	TACCCACAGAAGGAGGAAGTGGAAGGGACAGGAGCACATAGGTAGATGCC	"\Homo sapiens 5-methyltetrahydrofolate-homocysteine methyltransferase (MTR), mRNA.\"""""	FLJ45386	ILMN_1670801	MTR	"\Homo sapiens 5-methyltetrahydrofolate-homocysteine methyltransferase (MTR), mRNA.\"""""	4548	D	MTR	-0.156558975	0.032136652	-2.658982682	0.009566721	0.009566721	-2.673618378	-1.114625431
14934	2360156	RABL2B	NM_007081.2	11158	NP_009012.1	ILMN_2385688	2360156	A	TTTGAGGAATAGTTTGGACCTTGTGCCTCCTGTGGGAGGCTGAGGACTGC	"\Homo sapiens RAB, member of RAS oncogene family-like 2B (RABL2B), transcript variant 2, mRNA.\"""""		ILMN_2385688	RABL2B	"\Homo sapiens RAB, member of RAS oncogene family-like 2B (RABL2B), transcript variant 2, mRNA.\"""""	11158	D	RABL2B	-0.156286858	0.001362373	-2.218512498	0.029528475	0.029528475	-3.481359107	-1.114415213
2423	380079	SPATA7	NM_001040428.2	55812	NP_001035518.1	ILMN_1652409	380079	S	TTAACACATCACCCTCCCAATCTGTTCAGTTCTCCAGTGTCAAAGGCGAC	"\Homo sapiens spermatogenesis associated 7 (SPATA7), transcript variant 2, mRNA.\"""""	MGC102934; DKFZp686D07199; HSD3; HSD-3.1	ILMN_1652409	SPATA7	"\Homo sapiens spermatogenesis associated 7 (SPATA7), transcript variant 2, mRNA.\"""""	55812	D	SPATA7	-0.155992296	-0.006853939	-3.877414473	0.000223771	0.000223771	0.113483103	-1.114187701
46593	7560296	RBM43	NM_198557.2	375287	NP_940959.1	ILMN_3251415	7560296	S	TCAGAGCACCCACGAAATGAGCTCTCAAAGTTCAAAGGCATGCCAGAATA	"\Homo sapiens RNA binding motif protein 43 (RBM43), mRNA.\"""""		ILMN_3251415	RBM43	"\Homo sapiens RNA binding motif protein 43 (RBM43), mRNA.\"""""	375287	D	RBM43	-0.155882301	0.010053782	-2.210246644	0.030120746	0.030120746	-3.495346122	-1.114102755
5190	780187	C6orf130	NM_145063.2	221443	NP_659500.1	ILMN_1804834	780187	S	CCTTTTTCTCCAGTATGCTACCTGATTTGTTTGGCTGGCCACTAGGTGGC	"\Homo sapiens chromosome 6 open reading frame 130 (C6orf130), mRNA.\"""""	MGC19570; dJ34B21.3	ILMN_1804834	C6ORF130	"\Homo sapiens chromosome 6 open reading frame 130 (C6orf130), mRNA.\"""""	221443	 	C6orf130	-0.155494173	0.020932347	-2.10930895	0.03823642	0.03823642	-3.662524466	-1.113803069
15361	2450400	RASGRP3	NM_170672.1	25780	NP_733772.1	ILMN_1727045	2450400	S	GAACGTGCCATCTGTAAAGCACTCAGAAGGCAGCCATCCCTAGATGTTGG	"\Homo sapiens RAS guanyl releasing protein 3 (calcium and DAG-regulated) (RASGRP3), mRNA.\"""""	GRP3; KIAA0846	ILMN_1727045	RASGRP3	"\Homo sapiens RAS guanyl releasing protein 3 (calcium and DAG-regulated) (RASGRP3), mRNA.\"""""	25780	 	RASGRP3	-0.155404081	-0.015320894	-2.496927977	0.014708748	0.014708748	-2.984729592	-1.113733517
13058	2070039	INSIG2	NM_016133.2	51141	NP_057217.2	ILMN_1676629	2070039	S	GAGAGAATGTGTCTGTGCATGTGGCCATGCTTTCCTAGAATGTCAAGTAG	"\Homo sapiens insulin induced gene 2 (INSIG2), mRNA.\"""""	MGC26273	ILMN_1676629	INSIG2	"\Homo sapiens insulin induced gene 2 (INSIG2), mRNA.\"""""	51141	 	INSIG2	-0.155362746	-0.005538993	-2.123172063	0.037019851	0.037019851	-3.639963006	-1.113701608
44183	7040184	CCDC34	NM_030771.1	91057	NP_110398.1	ILMN_1657547	7040184	A	GCGCTTACCAGAAAGCCGCCTGACACCATGGGAGGTGTGGTTTATTGGCA	"\Homo sapiens coiled-coil domain containing 34 (CCDC34), transcript variant 1, mRNA.\"""""	L15; NY-REN-41; RAMA3	ILMN_1657547	CCDC34	"\Homo sapiens coiled-coil domain containing 34 (CCDC34), transcript variant 1, mRNA.\"""""	91057	D	CCDC34	-0.155049287	0.039025563	-2.943182937	0.004314938	0.004314938	-2.091138675	-1.113459657
22039	3460097	HOXB2	NM_002145.3	3212	NP_002136.1	ILMN_1810274	3460097	S	GGCCGTCTACTGGAAAAATCGAGCCTCTCCCACCCTCAGTCGCATAGACT	"\Homo sapiens homeobox B2 (HOXB2), mRNA.\"""""	HOX2H; HOX2; K8; Hox-2.8	ILMN_1810274	HOXB2	"\Homo sapiens homeobox B2 (HOXB2), mRNA.\"""""	3212	 	HOXB2	-0.155036926	0.000808219	-2.601124628	0.011177418	0.011177418	-2.786498791	-1.113450117
36063	5870184	SP110	NM_080424.1	3431	NP_536349.1	ILMN_1813455	5870184	I	CTTGAAGGCCTACTGTCATCCACAAAGCTCCTTTTTTACGGGCATCCCAT	"\Homo sapiens SP110 nuclear body protein (SP110), transcript variant c, mRNA.\"""""	FLJ22835; IFI75; VODI; IFI41	ILMN_1813455	SP110	"\Homo sapiens SP110 nuclear body protein (SP110), transcript variant c, mRNA.\"""""	3431	D	SP110	0.154723495	0.024744684	2.03913439	0.044940376	0.044940376	-3.774755991	1.113208242
42070	6620608	ZNF248	NM_021045.1	57209	NP_066383.1	ILMN_1662192	6620608	S	CCAGGTGGGCACAGAGAAGGGTGGAGAGAGAATCTGGGAAGAGAAATGGA	"\Homo sapiens zinc finger protein 248 (ZNF248), mRNA.\"""""	KIAA0137; bA162G10.3; MGC131882	ILMN_1662192	ZNF248	"\Homo sapiens zinc finger protein 248 (ZNF248), mRNA.\"""""	57209	 	ZNF248	-0.154716278	0.047329329	-2.072429602	0.04164293	0.04164293	-3.721918668	-1.113202673
40819	6510133	POFUT2	NM_133635.4	23275	NP_598368.2	ILMN_2376667	6510133	A	GAGAGAGGACAGTTAGGAGGGACAGACAGCTCTTCCTTTCGGAGCCTGGC	"\Homo sapiens protein O-fucosyltransferase 2 (POFUT2), transcript variant 3, mRNA.\"""""	C21orf80; FUT13	ILMN_2376667	POFUT2	"\Homo sapiens protein O-fucosyltransferase 2 (POFUT2), transcript variant 3, mRNA.\"""""	23275	D	POFUT2	-0.154497119	0.00428	-2.205580393	0.030459673	0.030459673	-3.503222391	-1.11303358
7297	1110544	GPHN	NM_001024218.1	10243	NP_001019389.1	ILMN_1677962	1110544	A	GAACCATCCCCTGCAGAGCATCCAGGGAGGTTTCTCGCCCCAATAGCCTC	"\Homo sapiens gephyrin (GPHN), transcript variant 2, mRNA.\"""""	GPHRYN; GPH; GEPH; KIAA1385	ILMN_1677962	GPHN	"\Homo sapiens gephyrin (GPHN), transcript variant 2, mRNA.\"""""	10243	D	GPHN	-0.154451808	0.005796807	-3.171873502	0.002190902	0.002190902	-1.590366174	-1.112998623
13603	2120731	SRPK2	NM_182692.1	6733	NP_872634.1	ILMN_1695468	2120731	I	CTGGCCATTCAGGCCCGAAAGCGGAGGCCGAAAAGAGAGAAACATCCGAA	"\Homo sapiens SFRS protein kinase 2 (SRPK2), transcript variant 1, mRNA.\"""""	FLJ36101; SFRSK2	ILMN_1695468	SRPK2	"\Homo sapiens SFRS protein kinase 2 (SRPK2), transcript variant 1, mRNA.\"""""	6733	D	SRPK2	0.153956121	0.059571777	2.137383075	0.035807786	0.035807786	-3.616702708	1.11261628
46570	7560201	NOC3L	NM_022451.9	64318	NP_071896.8	ILMN_2187727	7560201	S	ACAGCTATTCCCATATTCTAGGAGTGGCCTAAGAAATGCGTGTTTCAGTG	"\Homo sapiens nucleolar complex associated 3 homolog (S. cerevisiae) (NOC3L), mRNA.\"""""	FLJ12820; FAD24; AD24; C10orf117	ILMN_2187727	NOC3L	"\Homo sapiens nucleolar complex associated 3 homolog (S. cerevisiae) (NOC3L), mRNA.\"""""	64318	 	NOC3L	-0.153618172	-0.026525323	-2.08065364	0.040861374	0.040861374	-3.708752774	-1.112355683
16702	2630619	RNF20	NM_019592.5	56254	NP_062538.5	ILMN_1710758	2630619	S	AGAGGTTGAGTCAGGACTGAGCTGGTGAAGAAATCTTGTGGGTATTCTGG	"\Homo sapiens ring finger protein 20 (RNF20), mRNA.\"""""	BRE1A; MGC129667; MGC129668; FLJ20382; KIAA2779; FLJ11189	ILMN_1710758	RNF20	"\Homo sapiens ring finger protein 20 (RNF20), mRNA.\"""""	56254	 	RNF20	-0.153398538	-0.022304633	-2.029505814	0.045934869	0.045934869	-3.789896389	-1.112186352
15834	2490161	CLEC2B	NM_005127.2	9976	NP_005118.2	ILMN_1784608	2490161	S	ACAGGGTAGACAGGCCAGGGGAAAAAGGCACTCAGGGCACACAGCATTGC	"\Homo sapiens C-type lectin domain family 2, member B (CLEC2B), mRNA.\"""""	AICL; IFNRG1; HP10085; CLECSF2	ILMN_1784608	CLEC2B	"\Homo sapiens C-type lectin domain family 2, member B (CLEC2B), mRNA.\"""""	9976	 	CLEC2B	-0.153252166	0.021207384	-2.195323121	0.031216462	0.031216462	-3.520485814	-1.112073518
37714	6110187	CSNK2A2	NM_001896.2	1459	NP_001887.1	ILMN_1723843	6110187	S	AGGCTCACTTGCCTTTGGCTTCCTGTTGACTTCTTCCCGACCCAGAAAGC	"\Homo sapiens casein kinase 2, alpha prime polypeptide (CSNK2A2), mRNA.\"""""	CK2A2; CSNK2A1; FLJ43934	ILMN_1723843	CSNK2A2	"\Homo sapiens casein kinase 2, alpha prime polypeptide (CSNK2A2), mRNA.\"""""	1459	D	CSNK2A2	-0.153242368	-0.0441176	-2.366799653	0.020509615	0.020509615	-3.222944507	-1.112065965
12460	1990725	UBR2	NM_015255.1	23304	NP_056070.1	ILMN_1663489	1990725	S	CTCCTCCTTACCTTGATGACTATGGGGAGACCGACCAGGGACTCAGACGG	"\Homo sapiens ubiquitin protein ligase E3 component n-recognin 2 (UBR2), mRNA.\"""""	bA49A4.1; RP3-392M17.3; MGC71112; KIAA0349; DKFZp686C08114; dJ242G1.1; C6orf133; dJ392M17.3	ILMN_1663489	UBR2	"\Homo sapiens ubiquitin protein ligase E3 component n-recognin 2 (UBR2), mRNA.\"""""	23304	 	UBR2	0.153121872	0.032890979	2.543721241	0.013014406	0.013014406	-2.896518861	1.111973088
18160	2810400	KLHL3	NM_017415.1	26249	NP_059111.1	ILMN_1770641	2810400	S	TGCATAGGTAAGATCCTCGATCTGGTGTTCTCTGCGTGGCTGTTAGGGAC	"\Homo sapiens kelch-like 3 (Drosophila) (KLHL3), mRNA.\"""""	FLJ40871; KIAA1129; MGC44594	ILMN_1770641	KLHL3	"\Homo sapiens kelch-like 3 (Drosophila) (KLHL3), mRNA.\"""""	26249	 	KLHL3	-0.153017421	-0.002037	-2.258239929	0.026822251	0.026822251	-3.413514463	-1.111892584
22519	3610414	TADA3	NM_133480.1	10474	NP_597814.1	ILMN_1792176	3610414	A	GCATACTAAGTCCCTGGAGAGCCGCATCAAGGAGGAGCTAATTGCCCAGG	"\Homo sapiens transcriptional adaptor 3 (TADA3), transcript variant 2, mRNA.\"""""	hADA3; FLJ20221; FLJ21329; ADA3	ILMN_1792176	TADA3	"\Homo sapiens transcriptional adaptor 3 (TADA3), transcript variant 2, mRNA.\"""""	10474	D	TADA3	0.152970597	0.039868798	2.085413257	0.04041487	0.04041487	-3.701112357	1.111856497
37870	6130044	TRIM52	NM_032765.2	84851	NP_116154.1	ILMN_1754130	6130044	S	CAGTGGAGTGTTCTGCAAAGCCCGATTCTCTGCAGCTTTAAGACTGGACA	"\Homo sapiens tripartite motif-containing 52 (TRIM52), mRNA.\"""""	RNF102; MGC16175	ILMN_1754130	TRIM52	"\Homo sapiens tripartite motif-containing 52 (TRIM52), mRNA.\"""""	84851	D	TRIM52	-0.152645243	-0.024831838	-2.117265018	0.037534057	0.037534057	-3.649592046	-1.111605782
944	70762	C1orf167	XM_938203.2	284498	XP_943296.2	ILMN_1701101	70762	A	TTGTAAGAGACACGGGGGTGCTCCGGGCCCAGCATCAAGCCTTTCAGGAT	"\PREDICTED: Homo sapiens chromosome 1 open reading frame 167 (C1orf167), mRNA.\"""""		ILMN_1701101	C1ORF167	"\PREDICTED: Homo sapiens chromosome 1 open reading frame 167 (C1orf167), mRNA.\"""""	284498	D	C1orf167	0.152611045	0.023332422	2.914347223	0.004689078	0.004689078	-2.152300929	1.111579432
11721	1820746	NPHP3	NM_153240.3	27031	NP_694972.3	ILMN_1730539	1820746	S	GCTACTTTAGCCTTGCCATTCCTCTTGCTTTTCAGCAGTAGTCTGGCCCA	"\Homo sapiens nephronophthisis 3 (adolescent) (NPHP3), mRNA.\"""""	FLJ30691; FLJ36696; DKFZp781K1312; DKFZp667K242; NPH3; KIAA2000	ILMN_1730539	NPHP3	"\Homo sapiens nephronophthisis 3 (adolescent) (NPHP3), mRNA.\"""""	27031	 	NPHP3	-0.15230405	-0.008972653	-2.332788703	0.022328203	0.022328203	-3.283457174	-1.111342921
262	20288	11-Sep	NM_018243.2	55752	NP_060713.1	ILMN_1788778	20288	S	AGCAACATGCTTGGTAATTTGGCATCTGTTAAGGTAGGAGAGTGGTGAAC	"\Homo sapiens septin 11 (SEPT11), mRNA.\"""""		ILMN_1788778	11-Sep	"\Homo sapiens septin 11 (SEPT11), mRNA.\"""""	55752	D	11-Sep	-0.152276789	-0.017646234	-2.261000825	0.026642564	0.026642564	-3.40876152	-1.111321921
24672	4010048	NMD3	NM_015938.2	51068	NP_057022.2	ILMN_2232430	4010048	S	TTGCCAGTTTAGGGCAGTAGCTGCTTTTGTCATAAATATCTTCCTACCAC	"\Homo sapiens NMD3 homolog (S. cerevisiae) (NMD3), mRNA.\"""""	CGI-07; FLJ21053	ILMN_2232430	NMD3	"\Homo sapiens NMD3 homolog (S. cerevisiae) (NMD3), mRNA.\"""""	51068	D	NMD3	-0.152234606	-0.049521309	-2.287603207	0.024964835	0.024964835	-3.362713067	-1.111289428
15246	2370689	LOC647979	XM_944029.2	647979	XP_949122.1	ILMN_1655026	2370689	I	TCCTCCAGGGCCCTCCAGGCCCTCCGGCCCCGGGCCGGCGGGTGAACTGG	"\PREDICTED: Homo sapiens hypothetical LOC647979, transcript variant 2 (LOC647979), mRNA.\"""""		ILMN_1655026	LOC647979	"\PREDICTED: Homo sapiens hypothetical LOC647979, transcript variant 2 (LOC647979), mRNA.\"""""	647979	 	LOC647979	0.152225311	0.001576988	2.146626434	0.035038072	0.035038072	-3.601501466	1.111282268
31500	4920521	C2orf68	NM_001013649.3	388969	NP_001013671.2	ILMN_3247681	4920521	S	TGTCCCTGAGGAATCAGATGGTCATACAGCCATAGGCACCCACCCGAAAT	"\Homo sapiens chromosome 2 open reading frame 68 (C2orf68), mRNA.\"""""		ILMN_3247681	C2ORF68	"\Homo sapiens chromosome 2 open reading frame 68 (C2orf68), mRNA.\"""""	388969	D	C2orf68	-0.152082693	-0.004671664	-2.200161309	0.03085747	0.03085747	-3.512351518	-1.111172417
470	50402	ENO2	NM_001975.2	2026	NP_001966.1	ILMN_1765796	50402	S	TGCGTTGGTCCAGAGCGGAGGCTGTGTGCCTGGGGGAGTTTTCCTCTATA	"\Homo sapiens enolase 2 (gamma, neuronal) (ENO2), mRNA.\"""""	NSE	ILMN_1765796	ENO2	"\Homo sapiens enolase 2 (gamma, neuronal) (ENO2), mRNA.\"""""	2026	 	ENO2	-0.152036842	-0.013075013	-2.119247734	0.037360776	0.037360776	-3.64636262	-1.111137103
26156	4180673	C20orf43	NM_016407.2	51507	NP_057491.1	ILMN_1771815	4180673	S	TCCCTCTGCTACAGCCCTGGGAGGAGCCAGGATCCTTGTTGGTCTAGCTA	"\Homo sapiens chromosome 20 open reading frame 43 (C20orf43), mRNA.\"""""	HSPC164; SHUJUN-3; CDAO5	ILMN_1771815	C20ORF43	"\Homo sapiens chromosome 20 open reading frame 43 (C20orf43), mRNA.\"""""	51507	 	C20orf43	0.152030726	0.079609345	2.007846651	0.04824125	0.04824125	-3.823724486	1.111132393
19948	3180020	COPS8	NM_006710.4	10920	NP_006701.1	ILMN_2373779	3180020	A	CCCCCACCTCCTGAGAGCCACTAATGTAAGATACAGAAACATAGCTGAGG	"\Homo sapiens COP9 constitutive photomorphogenic homolog subunit 8 (Arabidopsis) (COPS8), transcript variant 1, mRNA.\"""""	MGC43256; MGC1297; CSN8; COP9; SGN8	ILMN_2373779	COPS8	"\Homo sapiens COP9 constitutive photomorphogenic homolog subunit 8 (Arabidopsis) (COPS8), transcript variant 1, mRNA.\"""""	10920	D	COPS8	-0.15197077	-0.015271841	-2.348319803	0.021480708	0.021480708	-3.255914976	-1.111086217
19104	3060471	ENPP4	NM_014936.3	22875	NP_055751.1	ILMN_1781761	3060471	S	GTGCGTCCTATTGAGTCACTGCTAATTTCTTGAGCCTGGTATTTGCTGCC	"\Homo sapiens ectonucleotide pyrophosphatase/phosphodiesterase 4 (putative function) (ENPP4), mRNA.\"""""	KIAA0879; NPP4	ILMN_1781761	ENPP4	"\Homo sapiens ectonucleotide pyrophosphatase/phosphodiesterase 4 (putative function) (ENPP4), mRNA.\"""""	22875	 	ENPP4	-0.151844921	0.027254911	-2.327657141	0.022614667	0.022614667	-3.292523586	-1.110989299
34065	5490414	MBOAT1	NM_001080480.1	154141	NP_001073949.1	ILMN_1764082	5490414	A	GAGCTGAAGAGGGGCTGCTGTTTTCCGAATGTTTTCCATTTCACAGGCGC	"\Homo sapiens membrane bound O-acyltransferase domain containing 1 (MBOAT1), mRNA.\"""""	OACT1; dJ434O11.1; MGC44669	ILMN_1764082	MBOAT1	"\Homo sapiens membrane bound O-acyltransferase domain containing 1 (MBOAT1), mRNA.\"""""	154141	D	MBOAT1	0.151683619	0.023426952	2.051768239	0.043663616	0.043663616	-3.754794891	1.110865091
21297	3400138	CASC4	NM_177974.1	113201	NP_816929.1	ILMN_2325574	3400138	A	CATGAGTGCTGATGTGTTTTGGCAGATGAGCTTTCAGCTGAGGCCTGATG	"\Homo sapiens cancer susceptibility candidate 4 (CASC4), transcript variant 2, mRNA.\"""""	MGC74708; H63; DKFZp459F1927	ILMN_2325574	CASC4	"\Homo sapiens cancer susceptibility candidate 4 (CASC4), transcript variant 2, mRNA.\"""""	113201	D	CASC4	-0.151585159	-0.009503082	-2.792523581	0.006623907	0.006623907	-2.405619061	-1.11078928
31117	4890500	TOR1A	NM_000113.2	1861	NP_000104.1	ILMN_1805812	4890500	S	CAGCCTCTCCAAGGGTTTTCACCTTAGCAACAATGGGAGCTGTGGGAGTG	"\Homo sapiens torsin family 1, member A (torsin A) (TOR1A), mRNA.\"""""	DYT1; DQ2; torsin A	ILMN_1805812	TOR1A	"\Homo sapiens torsin family 1, member A (torsin A) (TOR1A), mRNA.\"""""	1861	 	TOR1A	0.151243819	-0.038089037	2.378383686	0.019920985	0.019920985	-3.202167146	1.110526499
7095	1090288	PEX2	NM_000318.2	5828	NP_000309.1	ILMN_1743299	1090288	S	GAATGCGCTCTATGTGGAGAGTGGCCCACCATGCCTCACACCATAGGATG	"\Homo sapiens peroxisomal membrane protein 3, 35kDa (PXMP3), transcript variant 1, mRNA.\"""""	PAF1; PMP35; PEX2; PAF-1; RNF72; PMP3	ILMN_1743299	PXMP3	"\Homo sapiens peroxisomal membrane protein 3, 35kDa (PXMP3), transcript variant 1, mRNA.\"""""	5828	D	PEX2	-0.150636906	-0.009223025	-2.349749819	0.021404131	0.021404131	-3.253371353	-1.110059422
34898	5670706	FAM171A1	NM_001010924.1	221061	NP_001010924.1	ILMN_1749868	5670706	S	GCCAAGTGCCATTTGGGGTCAGCATCCTCGTTTCAACACAGTGTGCTCTC	"\Homo sapiens family with sequence similarity 171, member A1 (FAM171A1), mRNA.\"""""	MGC130015; FLJ12884; MGC130014	ILMN_1749868	FAM171A1	"\Homo sapiens family with sequence similarity 171, member A1 (FAM171A1), mRNA.\"""""	221061	 	FAM171A1	-0.150504088	-0.028206923	-2.615846738	0.010745787	0.010745787	-2.757964371	-1.109957232
31635	5050349	VPS13A	NM_001018038.1	23230	NP_001018048.1	ILMN_1800721	5050349	A	GCAGCTGGTTTCTTTAAAGGTGTTGGGAAAGGTTTAGTAGGAGCGGTAGC	"\Homo sapiens vacuolar protein sorting 13 homolog A (S. cerevisiae) (VPS13A), transcript variant D, mRNA.\"""""	CHAC; FLJ42030; KIAA0986	ILMN_1800721	VPS13A	"\Homo sapiens vacuolar protein sorting 13 homolog A (S. cerevisiae) (VPS13A), transcript variant D, mRNA.\"""""	23230	D	VPS13A	-0.150406533	0.006762352	-2.482318607	0.015276976	0.015276976	-3.011996149	-1.109882179
20317	3190753	ARSG	NM_014960.2	22901	NP_055775.2	ILMN_1720604	3190753	S	GTTAGCCTTGCATATCCCTTCTGTATCCTGTCCCTCCTCCACGCCGACCC	"\Homo sapiens arylsulfatase G (ARSG), mRNA.\"""""	KIAA1001	ILMN_1720604	ARSG	"\Homo sapiens arylsulfatase G (ARSG), mRNA.\"""""	22901	 	ARSG	0.150265403	-0.003133886	2.250639912	0.027322403	0.027322403	-3.4265726	1.109773611
39939	6380286	GTF2IP1	NR_002206.1	2970		ILMN_2208158	6380286	S	CCTACCTGGTTTGGAATTCCACGACTTGAAAGGATCGTCCACGGGAGTAA	"\Homo sapiens general transcription factor II, i, pseudogene 1 (GTF2IP1) on chromosome 7.\"""""	WBSCR7	ILMN_2208158	GTF2IP1	"\Homo sapiens general transcription factor II, i, pseudogene 1 (GTF2IP1) on chromosome 7.\"""""	2970	 		0.150150594	0.03560644	2.418990295	0.01797462	0.01797462	-3.128668919	1.109685299
27048	4250452	DNAJC10	NM_018981.1	54431	NP_061854.1	ILMN_2151541	4250452	S	CTGTAGTTATTCCAGTTACTAGTTTACTGTCAGAGGGCTGCCTTTTTCAG	"\Homo sapiens DnaJ (Hsp40) homolog, subfamily C, member 10 (DNAJC10), mRNA.\"""""	DKFZp434J1813; JPDI; ERdj5; MGC104194	ILMN_2151541	DNAJC10	"\Homo sapiens DnaJ (Hsp40) homolog, subfamily C, member 10 (DNAJC10), mRNA.\"""""	54431	D	DNAJC10	-0.149659122	-0.00318158	-2.053029169	0.04353792	0.04353792	-3.752796746	-1.109307335
46410	7550328	GABBR1	NM_021905.1	2550	NP_068705.1	ILMN_2395375	7550328	A	GGTCTGCCCTTGAGCGTGTTTGGGTAGGCATGTGCAATTTGTCTAGCATG	"\Homo sapiens gamma-aminobutyric acid (GABA) B receptor, 1 (GABBR1), transcript variant 4, mRNA.\"""""	dJ271M21.1.1; dJ271M21.1.2; GPRC3A; GABBR1-3; GABAB(1e); hGB1a; GABABR1	ILMN_2395375	GABBR1	"\Homo sapiens gamma-aminobutyric acid (GABA) B receptor, 1 (GABBR1), transcript variant 4, mRNA.\"""""	2550	D	GABBR1	-0.149241647	-0.010810995	-3.558083302	0.000650074	0.000650074	-0.685389908	-1.10898638
22817	3780068	ATPIF1	NM_178191.1	93974	NP_835498.1	ILMN_1685978	3780068	I	CACTAGTTGAGGAGTAGAAGAGGATGACCAGCTAGACTCCCATGGAATTG	"\Homo sapiens ATPase inhibitory factor 1 (ATPIF1), nuclear gene encoding mitochondrial protein, transcript variant 3, mRNA.\"""""	ATPIP; MGC1167; IP; ATPI; MGC8898	ILMN_1685978	ATPIF1	"\Homo sapiens ATPase inhibitory factor 1 (ATPIF1), nuclear gene encoding mitochondrial protein, transcript variant 3, mRNA.\"""""	93974	D	ATPIF1	-0.149231973	0.026957726	-2.137735965	0.035778132	0.035778132	-3.616123399	-1.108978944
2690	430400	GLT8D1	NM_018446.2	55830	NP_060916.1	ILMN_1713290	430400	A	GTGTCAGCTAGGTAAAGATGACAAACTGCCCTGTCTGGCAGTCAGCTTCC	"\Homo sapiens glycosyltransferase 8 domain containing 1 (GLT8D1), transcript variant 2, mRNA.\"""""	FLJ14611; AD-017; MSTP139; DKFZp781O20198	ILMN_1713290	GLT8D1	"\Homo sapiens glycosyltransferase 8 domain containing 1 (GLT8D1), transcript variant 2, mRNA.\"""""	55830	D	GLT8D1	-0.148781522	-0.044293217	-2.143727819	0.035277881	0.035277881	-3.606274498	-1.108632743
38282	6200332	VPS24	NM_001005753.1	51652	NP_001005753.1	ILMN_1683827	6200332	A	CCCACCCTCCACCCTCAGGTAGGCCCCAGTATGTTATTCCTTTGTGTCCA	"\Homo sapiens vacuolar protein sorting 24 homolog (S. cerevisiae) (VPS24), transcript variant 2, mRNA.\"""""	CGI-149; CHMP3; NEDF	ILMN_1683827	VPS24	"\Homo sapiens vacuolar protein sorting 24 homolog (S. cerevisiae) (VPS24), transcript variant 2, mRNA.\"""""	51652	D	VPS24	0.148641063	0.056303026	2.066100818	0.042253131	0.042253131	-3.73201951	1.108524813
20260	3190524	KNTC1	NM_014708.3	9735	NP_055523.1	ILMN_1732516	3190524	S	GCACTGCGGGAAACCTGTGCCTCCAGACACTGCTCCCTGTGAAATTCTGA	"\Homo sapiens kinetochore associated 1 (KNTC1), mRNA.\"""""	FLJ36151; KIAA0166; ROD	ILMN_1732516	KNTC1	"\Homo sapiens kinetochore associated 1 (KNTC1), mRNA.\"""""	9735	 	KNTC1	-0.148267538	-0.024161083	-2.42124446	0.017871727	0.017871727	-3.12455866	-1.108237844
31555	5050021	C6orf70	NM_018341.1	55780	NP_060811.1	ILMN_1657064	5050021	S	GCGGTCTCGCCAGCGGCAGAACTACCTGCGTATGTGGAGTAGTATCAGAC	"\Homo sapiens chromosome 6 open reading frame 70 (C6orf70), mRNA.\"""""	dJ266L20.3; FLJ11152	ILMN_1657064	C6ORF70	"\Homo sapiens chromosome 6 open reading frame 70 (C6orf70), mRNA.\"""""	55780	 	C6orf70	-0.1480932	-0.019055987	-2.38587013	0.019548617	0.019548617	-3.188694366	-1.108103931
3393	520292	MC1R	NM_002386.2	4157	NP_002377.3	ILMN_1653319	520292	S	TGACTCAGTGACCAGTGCCTGTGAGCATGGGGCCAGGAAAGTCTGGTAAT	"\Homo sapiens melanocortin 1 receptor (alpha melanocyte stimulating hormone receptor) (MC1R), mRNA.\"""""	SHEP1; MSH-R; MGC14337	ILMN_1653319	MC1R	"\Homo sapiens melanocortin 1 receptor (alpha melanocyte stimulating hormone receptor) (MC1R), mRNA.\"""""	4157	 	MC1R	-0.147575588	0.013777668	-2.855209451	0.005551781	0.005551781	-2.27630499	-1.107706435
11618	1820274	HERC1	NM_003922.3	8925	NP_003913.3	ILMN_1786211	1820274	S	CGACACTGACTACTGACCGTGCGGGTGCTCTCACCCTCCCTTCTCTCCCT	"\Homo sapiens hect (homologous to the E6-AP (UBE3A) carboxyl terminus) domain and RCC1 (CHC1)-like domain (RLD) 1 (HERC1), mRNA.\"""""	p619; p532	ILMN_1786211	HERC1	"\Homo sapiens hect (homologous to the E6-AP (UBE3A) carboxyl terminus) domain and RCC1 (CHC1)-like domain (RLD) 1 (HERC1), mRNA.\"""""	8925	 	HERC1	-0.146910539	0.020462305	-2.199391915	0.030914316	0.030914316	-3.513646102	-1.107195926
11558	1820026	ProbeID: 1820026	XR_038777.1	647288		ILMN_3204768	1820026	A	AACATCTGTCCACTGAGGGGTTTACCTCCTTACTTTCATCCAAGACCTGG	"\PREDICTED: Homo sapiens misc_RNA (LOC647288), miscRNA.\"""""		ILMN_3204768	LOC647288	"\PREDICTED: Homo sapiens misc_RNA (LOC647288), miscRNA.\"""""	647288	 		0.146785104	0.003555524	2.39731735	0.018991229	0.018991229	-3.168025622	1.107099665
17883	2760100	ProbeID: 2760100	XR_038455.1	100130291		ILMN_3190972	2760100	A	GGATGCCCTGTGTAGATCATCATTCAGTGCCACAAATTGAAAGCTTCCAC	"\PREDICTED: Homo sapiens misc_RNA (LOC100130291), miscRNA.\"""""		ILMN_3190972	LOC100130291	"\PREDICTED: Homo sapiens misc_RNA (LOC100130291), miscRNA.\"""""	100130291	 		-0.1466141	-0.039241622	-2.102496538	0.038846851	0.038846851	-3.673564354	-1.106968447
2646	430242	DGUOK	NM_080918.1	1716	NP_550440.1	ILMN_1743432	430242	A	CAGCCCCTCTCATCCCTGGAGCACTCTGCCGCTCAAGAGCTGGTTTGTTA	"\Homo sapiens deoxyguanosine kinase (DGUOK), nuclear gene encoding mitochondrial protein, transcript variant 2, mRNA.\"""""	dGK	ILMN_1743432	DGUOK	"\Homo sapiens deoxyguanosine kinase (DGUOK), nuclear gene encoding mitochondrial protein, transcript variant 2, mRNA.\"""""	1716	D	DGUOK	-0.146413928	0.035251996	-2.245286107	0.027679644	0.027679644	-3.435748909	-1.106814867
21911	3450338	HLA-DOB	NM_002120.3	3112	NP_002111.1	ILMN_1700428	3450338	S	CTCTCTTCCCTGATCCTTGGAGGAGCCCGAACTGATTCTGGAGCTCTGTG	"\Homo sapiens major histocompatibility complex, class II, DO beta (HLA-DOB), mRNA.\"""""	DOB	ILMN_1700428	HLA-DOB	"\Homo sapiens major histocompatibility complex, class II, DO beta (HLA-DOB), mRNA.\"""""	3112	 	HLA-DOB	-0.146286074	-0.064556754	-2.044825474	0.044361321	0.044361321	-3.765777594	-1.106716783
12174	1980328	CACNB3	NM_000725.2	784	NP_000716.2	ILMN_2195482	1980328	S	GCACAGAGGACCTGTCTCCCCGGCTACTCTTGCCTTATGGCTCTAGTGTG	"\Homo sapiens calcium channel, voltage-dependent, beta 3 subunit (CACNB3), mRNA.\"""""	CACNLB3	ILMN_2195482	CACNB3	"\Homo sapiens calcium channel, voltage-dependent, beta 3 subunit (CACNB3), mRNA.\"""""	784	 	CACNB3	-0.146282978	0.004491243	-2.853405783	0.005580255	0.005580255	-2.280056559	-1.106714409
34728	5670037	MUTYH	NM_001048172.1	4595	NP_001041637.1	ILMN_1714438	5670037	S	TGGGTTCCAAAAGGTCCCAGGTGTCCTCTCCGTGCAGTCGGAAAAAGCCC	"\Homo sapiens mutY homolog (E. coli) (MUTYH), transcript variant gamma2, mRNA.\"""""	MGC4416; MYH	ILMN_1714438	MUTYH	"\Homo sapiens mutY homolog (E. coli) (MUTYH), transcript variant gamma2, mRNA.\"""""	4595	D	MUTYH	-0.146063383	0.03595137	-2.276300131	0.02566594	0.02566594	-3.382334264	-1.106545967
15154	2370328	TRIM68	NM_018073.5	55128	NP_060543.5	ILMN_1694174	2370328	S	ACAGTCTGCATCTTATAGCAGTGCCTTTGTCTCAGGGCCTCTGCTGGCAG	"\Homo sapiens tripartite motif-containing 68 (TRIM68), mRNA.\"""""	MGC126176; SS-56; RNF137; FLJ10369	ILMN_1694174	TRIM68	"\Homo sapiens tripartite motif-containing 68 (TRIM68), mRNA.\"""""	55128	 	TRIM68	-0.146019683	0.059411144	-2.025550727	0.046348817	0.046348817	-3.796097351	-1.10651245
23019	3800136	NLRP1	NM_033007.3	22861	NP_127500.1	ILMN_2313079	3800136	A	AGTCACCTTCCACCTCTACCTGATCCCAAGTGACTGCTCCATTCGGAAGG	"\Homo sapiens NLR family, pyrin domain containing 1 (NLRP1), transcript variant 4, mRNA.\"""""	NAC; CARD7; NALP1; PP1044; KIAA0926; DKFZp586O1822; VAMAS1; SLEV1; DEFCAP; CLR17.1; DEFCAP-L/S	ILMN_2313079	NLRP1	"\Homo sapiens NLR family, pyrin domain containing 1 (NLRP1), transcript variant 4, mRNA.\"""""	22861	D	NLRP1	0.145803541	0.037547863	2.034314837	0.045435827	0.045435827	-3.782342312	1.106346686
10006	1510390	NANS	NM_018946.2	54187	NP_061819.2	ILMN_1815874	1510390	S	GGTGTTGGAACGTCACATAACTTTGGACAAGACCTGGAAGGGGAGTGACC	"\Homo sapiens N-acetylneuraminic acid synthase (sialic acid synthase) (NANS), mRNA.\"""""	SAS	ILMN_1815874	NANS	"\Homo sapiens N-acetylneuraminic acid synthase (sialic acid synthase) (NANS), mRNA.\"""""	54187	 	NANS	0.145801544	0.042963852	2.514966374	0.014033402	0.014033402	-2.95088302	1.106345155
10626	1660593	KIF21A	NM_017641.2	55605	NP_060111.2	ILMN_1681249	1660593	S	GTTTGCGAACCTTGGTAGCTATGATGAGAGCTATTATCATCTGTGGTGGG	"\Homo sapiens kinesin family member 21A (KIF21A), mRNA.\"""""	FLJ20052; FEOM; DKFZp779C159; KIAA1708; FEOM1; CFEOM1; CFEOM	ILMN_1681249	KIF21A	"\Homo sapiens kinesin family member 21A (KIF21A), mRNA.\"""""	55605	 	KIF21A	-0.145784572	0.025346342	-2.269412485	0.026101632	0.026101632	-3.394250321	-1.106332139
29675	4760047	UBE2D2	NM_003339.2	7322	NP_003330.1	ILMN_1699503	4760047	A	TGCCAGAAACATCATTCATGTGAACTAGGCAAGTTACCTTTTTTCCCCCC	"\Homo sapiens ubiquitin-conjugating enzyme E2D 2 (UBC4/5 homolog, yeast) (UBE2D2), transcript variant 1, mRNA.\"""""	UBCH5B; PUBC1; E2(17)KB2; UBC4; UBC4/5	ILMN_1699503	UBE2D2	"\Homo sapiens ubiquitin-conjugating enzyme E2D 2 (UBC4/5 homolog, yeast) (UBE2D2), transcript variant 1, mRNA.\"""""	7322	D	UBE2D2	-0.145236465	0.00478481	-2.381167785	0.019781776	0.019781776	-3.197160933	-1.105911903
40872	6510367	JUN	NM_002228.3	3725	NP_002219.1	ILMN_1806023	6510367	S	GGGAGGTTTGTGAGAGCGAGGCTGAGCCTACAGATGAACTCTTTCTGGCC	"\Homo sapiens jun oncogene (JUN), mRNA.\"""""	AP1; c-Jun	ILMN_1806023	JUN	"\Homo sapiens jun oncogene (JUN), mRNA.\"""""	3725	 	JUN	-0.14513886	-0.020409933	-1.998158446	0.049304601	0.049304601	-3.838752664	-1.105837085
37941	6130368	ProbeID: 6130368	XM_001133842.1	729446	XP_001133842.1	ILMN_1719694	6130368	I	GCCTCCTTTCCATATTCTCACCCCCGAATCAAGATTTACAGAAGCCCACG	"\PREDICTED: Homo sapiens similar to AT rich interactive domain 1B (SWI1-like) isoform 1 (LOC729446), mRNA.\"""""		ILMN_1719694	LOC729446	"\PREDICTED: Homo sapiens similar to AT rich interactive domain 1B (SWI1-like) isoform 1 (LOC729446), mRNA.\"""""	729446	 		-0.14505308	0.012936507	-2.109522174	0.038217449	0.038217449	-3.662178424	-1.105771337
12892	2060121	FUCA1	NM_000147.3	2517	NP_000138.2	ILMN_1752728	2060121	S	GTCACCCTGTTGCCTATGGGAGGAGGTGGAAGGATTTGGCAAGCTCAACC	"\Homo sapiens fucosidase, alpha-L- 1, tissue (FUCA1), mRNA.\"""""		ILMN_1752728	FUCA1	"\Homo sapiens fucosidase, alpha-L- 1, tissue (FUCA1), mRNA.\"""""	2517	 	FUCA1	-0.144944303	-0.053337667	-2.342727552	0.021782516	0.021782516	-3.265849674	-1.105687966
12306	1990092	CYB561D1	NM_182580.2	284613	NP_872386.1	ILMN_3256325	1990092	M	GAGCAGGGAGGCTTCTGGTAGTGCTCTTGATGCTCCTGTGTCTGGTTGGC	"\Homo sapiens cytochrome b-561 domain containing 1 (CYB561D1), transcript variant 2, mRNA.\"""""		ILMN_3256325	CYB561D1	"\Homo sapiens cytochrome b-561 domain containing 1 (CYB561D1), transcript variant 2, mRNA.\"""""	284613	D	CYB561D1	-0.144868536	0.013183409	-2.626394719	0.01044589	0.01044589	-2.737441024	-1.105629899
3557	540156	PVRL3	NM_015480.1	25945	NP_056295.1	ILMN_2188521	540156	S	CGGACGTTTCGTGGAGACTACTTTGCCAAGAACTACATTCCACCATCAGA	"\Homo sapiens poliovirus receptor-related 3 (PVRL3), mRNA.\"""""	PRR3; PPR3; DKFZP566B0846; CDw113; CD113; PVRR3; FLJ90624; nectin-3	ILMN_2188521	PVRL3	"\Homo sapiens poliovirus receptor-related 3 (PVRL3), mRNA.\"""""	25945	D	PVRL3	-0.144630934	-0.042656497	-2.606255831	0.011025226	0.011025226	-2.776568137	-1.105447824
46639	7560452	AGK	NM_018238.2	55750	NP_060708.1	ILMN_1772645	7560452	S	CTGCCCTTCCCAGGTGATTCTGTAAGTTGTCCCTCAACTGTACTTGGAGA	"\Homo sapiens acylglycerol kinase (AGK), mRNA.\"""""	MULK; FLJ10842	ILMN_1772645	AGK	"\Homo sapiens acylglycerol kinase (AGK), mRNA.\"""""	55750	 	AGK	-0.144481739	0.029228377	-2.361160524	0.020801721	0.020801721	-3.233028337	-1.105333512
46441	7550451	TOX	NM_014729.2	9760	NP_055544.1	ILMN_1788886	7550451	S	TACTGGGAGGAGAATGAGCAGCTTTGACTTTGACAGGCGGTTTGTGCAGG	"\Homo sapiens thymocyte selection-associated high mobility group box (TOX), mRNA.\"""""	TOX1; KIAA0808	ILMN_1788886	TOX	"\Homo sapiens thymocyte selection-associated high mobility group box (TOX), mRNA.\"""""	9760	 	TOX	-0.144359219	-0.005404536	-2.912834237	0.004709512	0.004709512	-2.155497504	-1.105239646
9444	1450400	ZDHHC11	NM_024786.1	79844	NP_079062.1	ILMN_1694514	1450400	I	GGGAAACCCCAGACCTGGATTCTGAGTTTTTCAGCCTAGCCCAGACTTCT	"\Homo sapiens zinc finger, DHHC-type containing 11 (ZDHHC11), mRNA.\"""""	ZNF399; FLJ13153	ILMN_1694514	ZDHHC11	"\Homo sapiens zinc finger, DHHC-type containing 11 (ZDHHC11), mRNA.\"""""	79844	D	ZDHHC11	-0.144294227	0.005459525	-2.572412876	0.012064662	0.012064662	-2.841775575	-1.105189857
45065	7200097	N4BP2L2	NM_033111.3	10443	NP_149102.3	ILMN_3234089	7200097	I	GGAATCCTTGTTGCCTGATGACTATGTGGTTCCCCTTGACTGGAAGACAC	"\Homo sapiens NEDD4 binding protein 2-like 2 (N4BP2L2), transcript variant 1, mRNA.\"""""	FLJ43077; FLJ41089; 92M18.3; CG005; PFAAP5; FLJ36195	ILMN_3234089	N4BP2L2	"\Homo sapiens NEDD4 binding protein 2-like 2 (N4BP2L2), transcript variant 1, mRNA.\"""""	10443	D	N4BP2L2	-0.144177709	0.015080073	-2.001210571	0.048967464	0.048967464	-3.834025155	-1.105100601
3240	510435	PKIA	NM_181839.1	5569	NP_862822.1	ILMN_2337974	510435	A	ACTGTGTTTGATGGCCTCTGCTGTGTTTTAACATCGTGCTTCTTATATGG	"\Homo sapiens protein kinase (cAMP-dependent, catalytic) inhibitor alpha (PKIA), transcript variant 7, mRNA.\"""""	PRKACN1	ILMN_2337974	PKIA	"\Homo sapiens protein kinase (cAMP-dependent, catalytic) inhibitor alpha (PKIA), transcript variant 7, mRNA.\"""""	5569	D	PKIA	-0.144124312	-0.009804071	-2.427851257	0.017573179	0.017573179	-3.112493547	-1.1050597
40931	6510608	BTBD11	NM_152322.2	121551	NP_689535.2	ILMN_1705066	6510608	A	CTGTCACCTTCCTCCTCCCACTTCTGTATCCTCAGAGATGCTGCGTGGAT	"\Homo sapiens BTB (POZ) domain containing 11 (BTBD11), transcript variant 1, mRNA.\"""""	FLJ42845; FLJ33957	ILMN_1705066	BTBD11	"\Homo sapiens BTB (POZ) domain containing 11 (BTBD11), transcript variant 1, mRNA.\"""""	121551	D	BTBD11	-0.142444664	-0.057249412	-2.076210045	0.041282074	0.041282074	-3.715872181	-1.10377389
33248	5340091	ProbeID: 5340091	XM_928496.1	645465	XP_933589.1	ILMN_1676333	5340091	S	GGGGACTTTTGCCAAATCCTCATCTTCTGAAATCCAGGGTTCAGACACTG	"\PREDICTED: Homo sapiens similar to serine palmitoyltransferase subunit 1 isoform b (LOC645465), mRNA.\"""""		ILMN_1676333	LOC645465	"\PREDICTED: Homo sapiens similar to serine palmitoyltransferase subunit 1 isoform b (LOC645465), mRNA.\"""""	645465	 		0.142414733	0.041169537	2.671455279	0.009248433	0.009248433	-2.649025677	1.103750991
44504	7100022	AQP7P1	NR_002817.2	375719		ILMN_3245829	7100022	S	CATGGATGTGCTGAGTCTGAGTTGCCTATGGGACTTGGAATGGGGGGTGG	"\Homo sapiens aquaporin 7 pseudogene 1 (AQP7P1), non-coding RNA.\"""""		ILMN_3245829	AQP7P1	"\Homo sapiens aquaporin 7 pseudogene 1 (AQP7P1), non-coding RNA.\"""""	375719	 		0.142028773	-0.00199523	2.095473596	0.039484968	0.039484968	-3.684912975	1.103455747
25947	4150593	SARM1	NM_015077.2	23098	NP_055892.2	ILMN_1746265	4150593	S	AGCTGTGTGACCGGGAGTAGTCACTTAACCTATGTCTCCCCTTCCTCACC	"\Homo sapiens sterile alpha and TIR motif containing 1 (SARM1), mRNA.\"""""	SAMD2; KIAA0524; SARM; FLJ36296	ILMN_1746265	SARM1	"\Homo sapiens sterile alpha and TIR motif containing 1 (SARM1), mRNA.\"""""	23098	 	SARM1	-0.141484345	-0.022634941	-2.324665604	0.022783166	0.022783166	-3.297801282	-1.103039416
20030	3180347	LOC285359	NR_002941.1	285359		ILMN_1675878	3180347	A	GATGTATTGCTGTCATCAGTGTGGCACTCTGTCCTCATGAGGAGGGACAG	Homo sapiens phosducin-like 3 pseudogene (LOC285359) on chromosome 3.		ILMN_1675878	LOC285359	Homo sapiens phosducin-like 3 pseudogene (LOC285359) on chromosome 3.	285359	D	LOC285359	-0.141187575	-0.02336101	-2.422366037	0.017820728	0.017820728	-3.122512389	-1.102812538
39043	6280451	LOC728650	XR_042326.1	728650		ILMN_3225471	6280451	A	GTGGAGACCGGCACCCAGACAGGTGGCGACGGCAGAGGAGCGGAATTCTC	"\PREDICTED: Homo sapiens misc_RNA (LOC728650), miscRNA.\"""""		ILMN_3225471	LOC728650	"\PREDICTED: Homo sapiens misc_RNA (LOC728650), miscRNA.\"""""	728650	D	LOC728650	0.140308261	0.015810534	2.097343438	0.03931419	0.03931419	-3.681894651	1.102140585
29614	4730541	SLC44A1	NM_080546.3	23446	NP_536856.2	ILMN_1758673	4730541	A	CAGGACTACACAGTATGGGTGCTGCCTCTGATCATCGTCTGCCTCTTTGC	"\Homo sapiens solute carrier family 44, member 1 (SLC44A1), mRNA.\"""""	RP11-287A8.1; CHTL1; CD92; CDW92; CTL1	ILMN_1758673	SLC44A1	"\Homo sapiens solute carrier family 44, member 1 (SLC44A1), mRNA.\"""""	23446	D	SLC44A1	-0.139807395	0.047791252	-2.84519982	0.005711505	0.005711505	-2.297101763	-1.101758017
47130	7650243	OSBPL1A	NM_080597.2	114876	NP_542164.2	ILMN_2405602	7650243	A	CCCTACAATGGAGCACAGGACTGGATTTACTCTGGCAGCTACTGGGACAG	"\Homo sapiens oxysterol binding protein-like 1A (OSBPL1A), transcript variant OSBPL1B, mRNA.\"""""	ORP-1; FLJ10217; ORP1; OSBPL1B	ILMN_2405602	OSBPL1A	"\Homo sapiens oxysterol binding protein-like 1A (OSBPL1A), transcript variant OSBPL1B, mRNA.\"""""	114876	D	OSBPL1A	0.139666512	0.001689386	2.020405042	0.046892169	0.046892169	-3.804149109	1.101650433
26252	4200291	TCF12	NM_207038.1	6938	NP_996921.1	ILMN_1669832	4200291	A	ACAGAAGTTGTTGCTTATGATGTGTGAGTGAACATATGCCACTGCCTGGC	"\Homo sapiens transcription factor 12 (TCF12), transcript variant 4, mRNA.\"""""	HEB; HsT17266; HTF4	ILMN_1669832	TCF12	"\Homo sapiens transcription factor 12 (TCF12), transcript variant 4, mRNA.\"""""	6938	D	TCF12	-0.139578452	-0.003003873	-2.151321886	0.034652619	0.034652619	-3.593757856	-1.101583192
27169	4260184	PRPF38A	NM_032864.3	84950	NP_116253.2	ILMN_1656274	4260184	I	GACTTCTGCAACTGTAGTCCCAGCAGGAACTGTGAAGACCAGCTGCCCTG	"\Homo sapiens PRP38 pre-mRNA processing factor 38 (yeast) domain containing A (PRPF38A), mRNA.\"""""	MGC3320; FLJ14936; RP5-965L7.1	ILMN_1656274	PRPF38A	"\Homo sapiens PRP38 pre-mRNA processing factor 38 (yeast) domain containing A (PRPF38A), mRNA.\"""""	84950	D	PRPF38A	-0.13955854	0.024306579	-2.637020017	0.010151492	0.010151492	-2.716700568	-1.101567988
26191	4200047	RNF14	NM_183401.1	9604	NP_899648.1	ILMN_1812581	4200047	I	GTGGGCCCCAGGCAAGGGCGGAGGGCGGAACTTTGGGGTTCGGCACTGCC	"\Homo sapiens ring finger protein 14 (RNF14), transcript variant 5, mRNA.\"""""	ARA54; HRIHFB2038; FLJ26004; TRIAD2; HFB30	ILMN_1812581	RNF14	"\Homo sapiens ring finger protein 14 (RNF14), transcript variant 5, mRNA.\"""""	9604	D	RNF14	0.139436669	0.06244503	2.11773359	0.037493043	0.037493043	-3.648829077	1.101474938
40945	6510673	COL19A1	NM_001858.4	1310	NP_001849.2	ILMN_2116605	6510673	S	CAAAATCCCACATGGGCATAATGCTTTGAGGCCTTGATTCCTACATGTTC	"\Homo sapiens collagen, type XIX, alpha 1 (COL19A1), mRNA.\"""""	D6S228E; COL9A1L	ILMN_2116605	COL19A1	"\Homo sapiens collagen, type XIX, alpha 1 (COL19A1), mRNA.\"""""	1310	D	COL19A1	0.1385324	0.012049854	2.337972305	0.022042106	0.022042106	-3.27428182	1.100784759
13096	2070184	NTHL1	NM_002528.4	4913	NP_002519.1	ILMN_2227968	2070184	S	TGTGGCACGAGATCAATGGACTCTTGGTGGGCTTCGGCCAGCAGACCTGT	"\Homo sapiens nth endonuclease III-like 1 (E. coli) (NTHL1), mRNA.\"""""	NTH1; OCTS3	ILMN_2227968	NTHL1	"\Homo sapiens nth endonuclease III-like 1 (E. coli) (NTHL1), mRNA.\"""""	4913	 	NTHL1	-0.138497745	-0.008736515	-2.336614056	0.022116755	0.022116755	-3.276687671	-1.100758317
2825	450253	PTK2	NM_005607.3	5747	NP_005598.3	ILMN_1714364	450253	A	CAGCCACTGGAGTTAACTAACCCTTCCTTGTATCTGTCTTCCCAGGAGAG	"\Homo sapiens PTK2 protein tyrosine kinase 2 (PTK2), transcript variant 2, mRNA.\"""""	pp125FAK; FAK; FAK1; FADK	ILMN_1714364	PTK2	"\Homo sapiens PTK2 protein tyrosine kinase 2 (PTK2), transcript variant 2, mRNA.\"""""	5747	D	PTK2	-0.138194231	-0.026706582	-2.09007946	0.039981232	0.039981232	-3.693607158	-1.100526764
7652	1190717	BMS1	NM_014753.2	9790	NP_055568.2	ILMN_1772713	1190717	S	AAGCCTGGGCTGCTGGGACTGGGTTCATTCTCATGACTTGGGGCTGTCGA	"\Homo sapiens BMS1 homolog, ribosome assembly protein (yeast) (BMS1), mRNA.\"""""	KIAA0187; BMS1L	ILMN_1772713	BMS1	"\Homo sapiens BMS1 homolog, ribosome assembly protein (yeast) (BMS1), mRNA.\"""""	9790	D	BMS1	-0.138171015	0.007156004	-2.114160638	0.037806769	0.037806769	-3.654643168	-1.100509055
35642	5810719	CIDEB	NM_014430.2	27141	NP_055245.2	ILMN_1668910	5810719	S	CCCAGCCTGACTGCTGCTACATCTAATCCCCTACCAATGCCTCCTGTCCC	"\Homo sapiens cell death-inducing DFFA-like effector b (CIDEB), mRNA.\"""""		ILMN_1668910	CIDEB	"\Homo sapiens cell death-inducing DFFA-like effector b (CIDEB), mRNA.\"""""	27141	 	CIDEB	0.13810575	0.041015956	2.652560103	0.009734476	0.009734476	-2.686246379	1.100459271
16699	2630601	ProbeID: 2630601				ILMN_1847308	2630601	S	CAGTCCGGAGTGTAAAGATTGGAAAGCCCCATGGCCTTGCCTGTGTGTAT	"\Human mRNA for KIAA0280 gene, partial cds\"""""		ILMN_1847308		"\Human mRNA for KIAA0280 gene, partial cds\"""""	-999	D	FAM168A	-0.138095564	0.014698531	-2.038849104	0.044969574	0.044969574	-3.775205489	-1.100451501
19739	3140689	KIAA1407	NM_020817.1	57577	NP_065868.1	ILMN_2095273	3140689	S	GAGGCACCAGAGATGCTTCTCTTCCGTGCACCTTGATAAGCATGAAGGAC	"\Homo sapiens KIAA1407 (KIAA1407), mRNA.\"""""	FLJ43314	ILMN_2095273	KIAA1407	"\Homo sapiens KIAA1407 (KIAA1407), mRNA.\"""""	57577	D	KIAA1407	-0.137752448	0.013385507	-3.846209496	0.000248928	0.000248928	0.033560138	-1.100189812
28654	4570452	LOC100128573	NR_024491.1	100128573		ILMN_3237079	4570452	S	TACTCATGGCCAAGCTGCCTCTCACCCCAGATGGAGGAAGTGAAAGTTCC	"\Homo sapiens hypothetical LOC100128573 (LOC100128573), non-coding RNA.\"""""		ILMN_3237079	LOC100128573	"\Homo sapiens hypothetical LOC100128573 (LOC100128573), non-coding RNA.\"""""	100128573	 	LOC100128573	0.137427111	0.000235183	2.332595892	0.022338908	0.022338908	-3.283798134	1.09994174
21118	3390129	C9orf103	NM_001001551.1	414328	NP_001001551.1	ILMN_1791306	3390129	S	CATTGTGCCATCACAAACCTCGTTCCAGCCGCCTTGCCCATACTAGATTC	"\Homo sapiens chromosome 9 open reading frame 103 (C9orf103), mRNA.\"""""	bA522I20.2	ILMN_1791306	C9ORF103	"\Homo sapiens chromosome 9 open reading frame 103 (C9orf103), mRNA.\"""""	414328	 	C9orf103	-0.137092706	0.056899094	-2.17135971	0.033048931	0.033048931	-3.56054837	-1.099686812
46874	7570717	GRK6	NM_002082.3	2870	NP_002073.2	ILMN_1681802	7570717	A	ACTGGAAGGGCCAGCCACCTGCACCTCCTAAAAAGGGACTGCTGCAGAGA	"\Homo sapiens G protein-coupled receptor kinase 6 (GRK6), transcript variant 2, mRNA.\"""""	FLJ32135; GPRK6	ILMN_1681802	GRK6	"\Homo sapiens G protein-coupled receptor kinase 6 (GRK6), transcript variant 2, mRNA.\"""""	2870	D	GRK6	0.136698496	0.002426166	2.075479981	0.04135155	0.04135155	-3.717040602	1.099386368
7679	1230048	ABCB1	NM_000927.3	5243	NP_000918.2	ILMN_1812070	1230048	S	GGTCAGTGTCCAGGCTGGAACAAAGCGCCAGTGAACTCTGACTGTATGAG	"\Homo sapiens ATP-binding cassette, sub-family B (MDR/TAP), member 1 (ABCB1), mRNA.\"""""	PGY1; MGC163296; GP170; ABC20; CD243; P-gp; MDR1; CLCS	ILMN_1812070	ABCB1	"\Homo sapiens ATP-binding cassette, sub-family B (MDR/TAP), member 1 (ABCB1), mRNA.\"""""	5243	D	ABCB1	-0.136584439	-0.031945459	-2.524020122	0.013705068	0.013705068	-2.933820117	-1.099299456
2551	380603	SLC31A1	NM_001859.2	1317	NP_001850.1	ILMN_1804562	380603	S	CCCTTTCAGGCTGTGGGTACTGGTCTTGGGTTCTAGTCATAAGGGGTTCC	"\Homo sapiens solute carrier family 31 (copper transporters), member 1 (SLC31A1), mRNA.\"""""	hCTR1; COPT1; MGC75487; CTR1	ILMN_1804562	SLC31A1	"\Homo sapiens solute carrier family 31 (copper transporters), member 1 (SLC31A1), mRNA.\"""""	1317	 	SLC31A1	0.136471646	-0.037542329	2.104558586	0.038661194	0.038661194	-3.67022596	1.099213514
25393	4060669	CCDC76	NM_019083.1	54482	NP_061956.1	ILMN_1659786	4060669	S	GTCTCGGTTCAAATTCCAAACCTACCATCTTCAGTTGTGCGACCTTGGGC	"\Homo sapiens coiled-coil domain containing 76 (CCDC76), mRNA.\"""""	FLJ10287; FLJ11219	ILMN_1659786	CCDC76	"\Homo sapiens coiled-coil domain containing 76 (CCDC76), mRNA.\"""""	54482	 	CCDC76	-0.136085044	-0.018113831	-1.994338499	0.049729348	0.049729348	-3.844660521	-1.098918995
35618	5810609	KIAA1143	NM_020696.2	57456	NP_065747.1	ILMN_1752273	5810609	S	TTACCCAGAGCTACCATGAGCAAGCGGAACCAGGTATCGTACGTGCGGCC	"\Homo sapiens KIAA1143 (KIAA1143), mRNA.\"""""		ILMN_1752273	KIAA1143	"\Homo sapiens KIAA1143 (KIAA1143), mRNA.\"""""	57456	D	KIAA1143	-0.136039604	0.010787742	-2.02235123	0.046686024	0.046686024	-3.801105905	-1.098884383
24812	4010564	TRPM6	NM_017662.3	140803	NP_060132.3	ILMN_1814296	4010564	S	GTGCTGCACTCAACTATGGAAAGAGGCAGAGTTTGCTTGCCCAATTGCCA	"\Homo sapiens transient receptor potential cation channel, subfamily M, member 6 (TRPM6), mRNA.\"""""	HMGX; HSH; CHAK2; HOMG1; HOMG	ILMN_1814296	TRPM6	"\Homo sapiens transient receptor potential cation channel, subfamily M, member 6 (TRPM6), mRNA.\"""""	140803	 	TRPM6	0.135962879	0.000771598	2.686901692	0.008867626	0.008867626	-2.618443086	1.098825944
126	10463	PDIA6	NM_005742.2	10130	NP_005733.1	ILMN_1680626	10463	S	GAAAATGTGGGGGTGGCTGTGGACAGAAGCTGGAGCCCAGTCTGAACTTG	"\Homo sapiens protein disulfide isomerase family A, member 6 (PDIA6), mRNA.\"""""	P5; TXNDC7; ERP5	ILMN_1680626	PDIA6	"\Homo sapiens protein disulfide isomerase family A, member 6 (PDIA6), mRNA.\"""""	10130	 	PDIA6	0.135752269	0.018647289	2.154254944	0.034413721	0.034413721	-3.588913341	1.098665545
20364	3290152	ZNF3	NM_032924.3	7551	NP_116313.3	ILMN_1778560	3290152	I	AGCTAGTAACCGGCTGTGAGGGAGAGGGTCAGAAGCACTTAGCGTTGGCC	"\Homo sapiens zinc finger protein 3 (ZNF3), transcript variant 2, mRNA.\"""""	HF.12; KOX25; PP838; Zfp113; FLJ20216; A8-51	ILMN_1778560	ZNF3	"\Homo sapiens zinc finger protein 3 (ZNF3), transcript variant 2, mRNA.\"""""	7551	D	ZNF3	-0.135704799	-0.006307833	-2.05801826	0.043043633	0.043043633	-3.744880225	-1.098629396
4107	620128	ZNF43	NM_003423.2	7594	NP_003414.2	ILMN_2178201	620128	S	GAGTTCTGGGACCACAGGCATGAGCCACTGCACCTGGCCAAATGTGTATA	"\Homo sapiens zinc finger protein 43 (ZNF43), mRNA.\"""""	STK15; ZNF39L1; BTAK; DKFZp686L1854; KOX27; AURORA2; AURKA; ARK1; HTF6	ILMN_2178201	ZNF43	"\Homo sapiens zinc finger protein 43 (ZNF43), mRNA.\"""""	7594	D	ZNF43	-0.135624945	0.025774003	-2.523394377	0.013727536	0.013727536	-2.935001015	-1.098568587
761	70041	UPF3A	NM_023011.2	65110	NP_075387.1	ILMN_1671742	70041	I	GCCTAGAATATCCTGCAGTGGTAGAGTTTGCTCCATTCCAGAAGATAGCC	"\Homo sapiens UPF3 regulator of nonsense transcripts homolog A (yeast) (UPF3A), transcript variant 1, mRNA.\"""""	UPF3; RENT3A; HUPF3A	ILMN_1671742	UPF3A	"\Homo sapiens UPF3 regulator of nonsense transcripts homolog A (yeast) (UPF3A), transcript variant 1, mRNA.\"""""	65110	D	UPF3A	-0.135603272	0.070075571	-2.038259383	0.04502998	0.04502998	-3.776134481	-1.098552085
32154	5130288	YPEL1	NM_013313.3	29799	NP_037445.1	ILMN_1795338	5130288	S	GAGCTGGCTTCAGGGGAAGTGCTATTCACAGGACCATATCCACCACCCTC	"\Homo sapiens yippee-like 1 (Drosophila) (YPEL1), mRNA.\"""""	MGC64992; FKSG3	ILMN_1795338	YPEL1	"\Homo sapiens yippee-like 1 (Drosophila) (YPEL1), mRNA.\"""""	29799	 	YPEL1	-0.135467563	0.055323205	-2.088633861	0.040115141	0.040115141	-3.695933841	-1.098448752
22013	3460022	HSPC157	NR_023918.1	29092		ILMN_3194087	3460022	A	GCCTGGAATCAGAATCACTGGCTAAGTCTTGCTGCTTGCTTCTTGCTCAG	"\Homo sapiens hypothetical LOC29092 (HSPC157), transcript variant 1, non-coding RNA.\"""""		ILMN_3194087	HSPC157	"\Homo sapiens hypothetical LOC29092 (HSPC157), transcript variant 1, non-coding RNA.\"""""	29092	D	NCRNA00339	-0.135187471	0.01887683	-2.260601146	0.026668511	0.026668511	-3.409449882	-1.098235515
23981	3890170	MLLT10	NM_004641.2	8028	NP_004632.1	ILMN_1743538	3890170	A	GAGCCACGCTTTTGATGTGACAGTACCGCAGAGTGATTCCCCCACTGAGG	"\Homo sapiens myeloid/lymphoid or mixed-lineage leukemia (trithorax homolog, Drosophila); translocated to, 10 (MLLT10), transcript variant 1, mRNA.\"""""	AF10; DKFZp686E10210; MGC75086	ILMN_1743538	MLLT10	"\Homo sapiens myeloid/lymphoid or mixed-lineage leukemia (trithorax homolog, Drosophila); translocated to, 10 (MLLT10), transcript variant 1, mRNA.\"""""	8028	D	MLLT10	-0.135070511	0.008731056	-2.123945294	0.036952997	0.036952997	-3.638700847	-1.098146484
7995	1240577	SNORA67	NR_002912.1	26781		ILMN_3247018	1240577	S	GGCCTTTGGGGAACTGGGATGCTTATTTCCTCTGCCTTCCTTGGCTGCCC	"\Homo sapiens small nucleolar RNA, H/ACA box 67 (SNORA67), small nucleolar RNA.\"""""	RNU67; U67	ILMN_3247018	SNORA67	"\Homo sapiens small nucleolar RNA, H/ACA box 67 (SNORA67), small nucleolar RNA.\"""""	26781	 	SNORA67	0.134884922	0.021133934	1.993238791	0.049852205	0.049852205	-3.846359464	1.098005227
21597	3420647	FBXO8	NM_012180.2	26269	NP_036312.2	ILMN_1672843	3420647	S	GGACTTAGCAGATATGGGGGTTACATCAGTGCTGGTCATTGTAGCCTGAG	"\Homo sapiens F-box protein 8 (FBXO8), mRNA.\"""""	FBS; FBX8; DC10	ILMN_1672843	FBXO8	"\Homo sapiens F-box protein 8 (FBXO8), mRNA.\"""""	26269	 	FBXO8	-0.134692597	0.020442436	-2.042160138	0.044631709	0.044631709	-3.769985219	-1.097858862
32443	5220767	FLNB	NM_001457.1	2317	NP_001448.1	ILMN_1664922	5220767	S	GAGGTGTAGGGAATTTTGCCTGCCTTCCTGCAGACCTGAGCTGGCTTTGG	"\Homo sapiens filamin B, beta (actin binding protein 278) (FLNB), mRNA.\"""""	FLN1L; filamin B; FH1; DKFZp686A1668; AOI; ABP-278; SCT; TAP; TABP	ILMN_1664922	FLNB	"\Homo sapiens filamin B, beta (actin binding protein 278) (FLNB), mRNA.\"""""	2317	 	FLNB	-0.134541513	-0.028680606	-2.697165457	0.008622548	0.008622548	-2.598044673	-1.097743897
27676	4290671	ProbeID: 4290671	XM_001717322.1	100133697	XP_001717374.1	ILMN_3246315	4290671	S	CAAGATATCGAGACCTTCTACAACGCCTCCATTGAGGAGATGCCCCTCAA	"\PREDICTED: Homo sapiens similar to hCG2040254 (LOC100133697), mRNA.\"""""		ILMN_3246315	LOC100133697	"\PREDICTED: Homo sapiens similar to hCG2040254 (LOC100133697), mRNA.\"""""	100133697	 		0.134502975	0.017100566	2.015164106	0.047451188	0.047451188	-3.812331441	1.097714573
34043	5490348	AZI2	NM_022461.2	64343	NP_071906.1	ILMN_1733680	5490348	S	CAGCTGACTCAGGGGAGTACAATCTCCTGCCAAGTAATAGAACCAAACCC	"\Homo sapiens 5-azacytidine induced 2 (AZI2), mRNA.\"""""	NAP1; TILP(S); tilp; AZ2	ILMN_1733680	AZI2	"\Homo sapiens 5-azacytidine induced 2 (AZI2), mRNA.\"""""	64343	 	AZI2	-0.13389215	0.011744743	-2.162780788	0.033727423	0.033727423	-3.574798988	-1.097249908
16613	2630215	EXTL2	NM_001439.2	2135	NP_001430.1	ILMN_1797950	2630215	A	ATTAGCGTCTGTGTTTCACCCATTGTCTGTGTTTAGTCCTTGTTCACCAC	"\Homo sapiens exostoses (multiple)-like 2 (EXTL2), transcript variant 1, mRNA.\"""""	EXTR2	ILMN_1797950	EXTL2	"\Homo sapiens exostoses (multiple)-like 2 (EXTL2), transcript variant 1, mRNA.\"""""	2135	D	EXTL2	-0.133655103	-0.026407908	-2.75687003	0.00731535	0.00731535	-2.478176277	-1.097069636
17594	2710400	DSC2	NM_004949.2	1824	NP_004940.1	ILMN_1663119	2710400	A	AATATGACTATTCTAAAGGCTGTGAGGCCATGGGGTATTGGTTAAGTTGC	"\Homo sapiens desmocollin 2 (DSC2), transcript variant Dsc2b, mRNA.\"""""	DGII/III; DKFZp686I11137; CDHF2; ARVD11; DG2; DSC3	ILMN_1663119	DSC2	"\Homo sapiens desmocollin 2 (DSC2), transcript variant Dsc2b, mRNA.\"""""	1824	D	DSC2	0.132962375	0.019380506	2.023106844	0.046606198	0.046606198	-3.799923679	1.09654299
16025	2510184	FAM49A	NM_030797.2	81553	NP_110424.1	ILMN_1794038	2510184	S	CAGACAGTGTGGAGGGGCTGCTAAATGCCCTCAGGTTCACTACAAAGCAC	"\Homo sapiens family with sequence similarity 49, member A (FAM49A), mRNA.\"""""	FLJ11080; FLJ33961; DKFZP566A1524	ILMN_1794038	FAM49A	"\Homo sapiens family with sequence similarity 49, member A (FAM49A), mRNA.\"""""	81553	 	FAM49A	0.132844438	0.002894688	2.134228115	0.036073852	0.036073852	-3.62187826	1.096453355
28519	4560601	ZFP14	NM_020917.1	57677	NP_065968.1	ILMN_1764694	4560601	S	CCCACAGCAGCAACACCAGGCCTGTCACACAGATGAATGTGTTGAGGGAA	"\Homo sapiens zinc finger protein 14 homolog (mouse) (ZFP14), mRNA.\"""""	KIAA1559; ZNF531	ILMN_1764694	ZFP14	"\Homo sapiens zinc finger protein 14 homolog (mouse) (ZFP14), mRNA.\"""""	57677	 	ZFP14	-0.132512357	0.001183103	-2.360376199	0.020842641	0.020842641	-3.234429267	-1.096201001
41478	6560520	TLE2	NM_003260.3	7089	NP_003251.2	ILMN_1814917	6560520	S	GGACAGACATCCTAGCAGCCGCCTCCCAGCCCTGCCTAGGAACCGTACAT	"\Homo sapiens transducin-like enhancer of split 2 (E(sp1) homolog, Drosophila) (TLE2), mRNA.\"""""	FLJ41188; GRG2; ESG2; ESG	ILMN_1814917	TLE2	"\Homo sapiens transducin-like enhancer of split 2 (E(sp1) homolog, Drosophila) (TLE2), mRNA.\"""""	7089	 	TLE2	-0.132150799	-0.037299188	-2.117426079	0.037519955	0.037519955	-3.649329809	-1.095926313
26243	4200253	C14orf28	NM_001017923.1	122525	NP_001017923.1	ILMN_1807031	4200253	S	CAGCACAGATCACTGCCATCTGCTGAACTGCTAAAGTGCTTGGTGCCATG	"\Homo sapiens chromosome 14 open reading frame 28 (C14orf28), mRNA.\"""""	DRIP1; c14_5270	ILMN_1807031	C14ORF28	"\Homo sapiens chromosome 14 open reading frame 28 (C14orf28), mRNA.\"""""	122525	 	C14orf28	-0.131712151	-0.047428677	-2.016711761	0.047285517	0.047285517	-3.809917128	-1.09559315
31681	5050537	OPLAH	NM_017570.2	26873	NP_060040.1	ILMN_1711030	5050537	I	TCTATGAGTATCGCCGGGCCCAGGAGGCCGTGTGAGGATCCCGCAATAAA	"\Homo sapiens 5-oxoprolinase (ATP-hydrolysing) (OPLAH), mRNA.\"""""	OPLA; DKFZP434H244; 5-Opase	ILMN_1711030	OPLAH	"\Homo sapiens 5-oxoprolinase (ATP-hydrolysing) (OPLAH), mRNA.\"""""	26873	D	OPLAH	0.131626266	-0.018361932	2.377056713	0.019987642	0.019987642	-3.204551519	1.09552793
24574	3990435	ProbeID: 3990435				ILMN_1887011	3990435	S	CCAGGAGGCCGAACACTTCTTTCTGCTTTCTTGACATCCGCTCACCAGGC	"\BX282075 NIH_MGC_120 Homo sapiens cDNA clone IMAGp998M2011561 ; IMAGE:5223355, mRNA sequence\"""""		ILMN_1887011		"\BX282075 NIH_MGC_120 Homo sapiens cDNA clone IMAGp998M2011561 ; IMAGE:5223355, mRNA sequence\"""""	-999	D	IL23A	0.131032958	0.011770275	2.074789346	0.041417366	0.041417366	-3.71814559	1.095077487
13747	2140541	ProbeID: 2140541	NM_001013653.1	389816	NP_001013675.1	ILMN_2249018	2140541	I	TGCCTTTGCCCTCCCTTTACACTGTCTGCCGGCGTCAACAAGCGACACAG	"\Homo sapiens cytokeratin associated protein (LOC389816), mRNA.\"""""		ILMN_2249018	LOC389816	"\Homo sapiens cytokeratin associated protein (LOC389816), mRNA.\"""""	389816	D	LRRC26	0.130763216	-0.074743609	2.170079962	0.033149382	0.033149382	-3.562677261	1.094872759
47051	7610685	L3MBTL1	NM_015478.5	26013	NP_056293.4	ILMN_2400940	7610685	A	TCTAGTCTGGACTGTGGCCCAGCTTGGGGACCTTGTGTGCTCAGATCATC	"\Homo sapiens l(3)mbt-like (Drosophila) (L3MBTL), transcript variant I, mRNA.\"""""	L3MBTL1; dJ138B7.3; FLJ41181; DKFZp586P1522; KIAA0681; H-L(3)MBT	ILMN_2400940	L3MBTL	"\Homo sapiens l(3)mbt-like (Drosophila) (L3MBTL), transcript variant I, mRNA.\"""""	26013	D	L3MBTL1	-0.130518034	0.025004469	-2.746068966	0.0075375	0.0075375	-2.500013728	-1.094686704
1561	160201	LOC401561	XR_040647.1	401561		ILMN_3288966	160201	M	TGTGACCATCCTGGGGGGTATCTGCGCCCCCTTCTTCTACCTGGGGACAA	"\PREDICTED: Homo sapiens misc_RNA (LOC401561), miscRNA.\"""""		ILMN_3288966	LOC401561	"\PREDICTED: Homo sapiens misc_RNA (LOC401561), miscRNA.\"""""	401561	D	LOC401561	0.130134729	0.012348195	2.389523126	0.019369182	0.019369182	-3.182107564	1.094395899
[truncated: 201,180 more chars]
