# Supplementary material for: Activation of HIV Transcription with Short-Course Vorinostat in HIV-Infected Patients on Suppressive Antiretroviral Therapy
Source: PLoS Pathog. 2014 Nov 13;10(11):e1004473. doi: 10.1371/journal.ppat.1004473 (PMC4231123; doi:10.1371/journal.ppat.1004473)
Supplement: Dataset S1 — Complete gene set enrichment lists. (ZIP) [file ppat.1004473.s010.zip › heatmap1-2h,8h,D1/Ftest_2h-8h-D1.xls]

	ProbeID	SYMBOL	RefSeq_ID	Entrez_Gene_ID	Protein_Product	Probe_Id	Array_Address_Id	Probe_Type	Probe_Sequence	Definition	Synonyms	BROAD.Probe.Set.ID	BROAD.Gene.Symbol	BROAD.Gene.Title	BROAD.Entrez.Gene.ID	IPA.Notes	IPA.Symbol	On_Vorinostat_Hr_8.On_Vorinostat_Hr_2	On_Vorinostat_Day_1.On_Vorinostat_Hr_2	On_Vorinostat_Day_1.On_Vorinostat_Hr_8	AveExpr	F	P.Value	adj.P.Val
3060022	3060022	PHF13	NM_153812.1	148479	NP_722519.1	ILMN_1761560	3060022	S	TAGGCACGACCCATCTGTGGTTCCTGGTTGGTGGCTAATGAAGTGAGGGG	"\Homo sapiens PHD finger protein 13 (PHF13), mRNA.\"""""	SPOC1; PHF5; MGC43399	ILMN_1761560	PHF13	"\Homo sapiens PHD finger protein 13 (PHF13), mRNA.\"""""	148479	 	PHF13	-0.857635833	-0.767220026	0.090415807	0.017690133	54.66851826	2.12E-15	2.12E-15
7160025	7160025	ING2	NM_001564.2	3622	NP_001555.1	ILMN_1671265	7160025	S	CCCCGCAGGCAGCGGACCAGTGAAAGCCGTGATTTATGTCACATGGCAAA	"\Homo sapiens inhibitor of growth family, member 2 (ING2), mRNA.\"""""	p33ING2; ING1L	ILMN_1671265	ING2	"\Homo sapiens inhibitor of growth family, member 2 (ING2), mRNA.\"""""	3622	D	ING2	-0.781106587	-0.689740592	0.091365995	0.018592579	53.65468325	3.21E-15	3.21E-15
3850433	3850433	HSPA1B	NM_005346.3	3304	NP_005337.1	ILMN_1660436	3850433	S	GAGGTGGACTGTTGGGACTCAAGGACTTTGCTGCTGTTTTCCTATGTCAT	"\Homo sapiens heat shock 70kDa protein 1B (HSPA1B), mRNA.\"""""	HSP70-2; HSPA1A	ILMN_1660436	HSPA1B	"\Homo sapiens heat shock 70kDa protein 1B (HSPA1B), mRNA.\"""""	3304	D	HSPA1A/HSPA1B	-1.133219943	-1.133861133	-0.00064119	0.013962142	48.79473378	2.52E-14	2.52E-14
2640301	2640301	TNF	NM_000594.2	7124	NP_000585.2	ILMN_1728106	2640301	S	CCGTGAAAACGGAGCTGAACAATAGGCTGTTCCCATGTAGCCCCCTGGCC	"\Homo sapiens tumor necrosis factor (TNF superfamily, member 2) (TNF), mRNA.\"""""	TNFSF2; DIF; TNF-alpha; TNFA	ILMN_1728106	TNF	"\Homo sapiens tumor necrosis factor (TNF superfamily, member 2) (TNF), mRNA.\"""""	7124	 	TNF	-0.650888398	-0.60538458	0.045503818	0.102909627	45.6531235	1.02E-13	1.02E-13
1510673	1510673	ProbeID: 1510673	XR_017532.2	644132		ILMN_3237368	1510673	S	AGGGGCTGTGCACTCAGGCCTGACCCGTTGCACTGAACAAGACCAAATCT	"\PREDICTED: Homo sapiens misc_RNA (LOC644132), miscRNA.\"""""		ILMN_3237368	LOC644132	"\PREDICTED: Homo sapiens misc_RNA (LOC644132), miscRNA.\"""""	644132	 		-0.600251594	-0.461970505	0.138281089	0.024443524	39.73609806	1.64E-12	1.64E-12
6960382	6960382	ING2	NM_001564.2	3622	NP_001555.1	ILMN_2085722	6960382	S	CGCTCCAAGGCCAAGCAGGAAAGGGAAGCTTCACCTGTTGAGTTTGCAAT	"\Homo sapiens inhibitor of growth family, member 2 (ING2), mRNA.\"""""	p33ING2; ING1L	ILMN_2085722	ING2	"\Homo sapiens inhibitor of growth family, member 2 (ING2), mRNA.\"""""	3622	D	ING2	-0.799413093	-0.62458894	0.174824153	0.022382854	36.9194432	6.62E-12	6.62E-12
6940242	6940242	BRPF1	NM_004634.2	7862	NP_004625.2	ILMN_2365549	6940242	A	TATTCTCATTTGTAACTGCGTTTCCGGGTCGCGCCAGAGTCATTTGGTAC	"\Homo sapiens bromodomain and PHD finger containing, 1 (BRPF1), transcript variant 2, mRNA.\"""""	BR140	ILMN_2365549	BRPF1	"\Homo sapiens bromodomain and PHD finger containing, 1 (BRPF1), transcript variant 2, mRNA.\"""""	7862	D	BRPF1	-0.572376265	-0.617307708	-0.044931443	-0.018570471	33.05311101	4.92E-11	4.92E-11
1340075	1340075	BAG3	NM_004281.3	9531	NP_004272.2	ILMN_1659766	1340075	S	TTCTGCAGCCCTGTCTACTTGGGCACCCCCACCACCTGTTAGCTGTGGTT	"\Homo sapiens BCL2-associated athanogene 3 (BAG3), mRNA.\"""""	BAG-3; MGC104307; CAIR-1; BIS	ILMN_1659766	BAG3	"\Homo sapiens BCL2-associated athanogene 3 (BAG3), mRNA.\"""""	9531	 	BAG3	-0.459868199	-0.55971235	-0.099844152	-0.005500225	32.81926234	5.57E-11	5.57E-11
4920110	4920110	GADD45B	NM_015675.2	4616	NP_056490.2	ILMN_1718977	4920110	S	GACCACACTTTGGGACTTGGGAGCTGGGGCTGAAGTTGCTCTGTACCCAT	"\Homo sapiens growth arrest and DNA-damage-inducible, beta (GADD45B), mRNA.\"""""	MYD118; DKFZP566B133; GADD45BETA	ILMN_1718977	GADD45B	"\Homo sapiens growth arrest and DNA-damage-inducible, beta (GADD45B), mRNA.\"""""	4616	 	GADD45B	-0.718223034	-0.572947956	0.145275078	0.018210725	31.93781062	8.95E-11	8.95E-11
6270619	6270619	ZNF689	NM_138447.1	115509	NP_612456.1	ILMN_1759008	6270619	S	CCACTACACCTTCTGGGGCTGGACTTGTTTCAGCAGCTTTGGTTGCACTG	"\Homo sapiens zinc finger protein 689 (ZNF689), mRNA.\"""""	FLJ90415; DKFZp762C173; TIPUH1	ILMN_1759008	ZNF689	"\Homo sapiens zinc finger protein 689 (ZNF689), mRNA.\"""""	115509	 	ZNF689	0.667384261	0.637357616	-0.030026645	-0.038863974	30.92459068	1.56E-10	1.56E-10
10487	10487	SLC25A25	NM_052901.2	114789	NP_443133.2	ILMN_1791728	10487	A	CTGCCCTTGCTTAACAATGCCGGCCAACTGGCGACCTCACGGTTGCACTT	"\Homo sapiens solute carrier family 25 (mitochondrial carrier; phosphate carrier), member 25 (SLC25A25), nuclear gene encoding mitochondrial protein, transcript variant 1, mRNA.\"""""	MGC105138; KIAA1896; SCAMC-2; RP11-395P17.4; MCSC; MGC119517; MGC119514; MGC119516; MGC119515; PCSCL	ILMN_1791728	SLC25A25	"\Homo sapiens solute carrier family 25 (mitochondrial carrier; phosphate carrier), member 25 (SLC25A25), nuclear gene encoding mitochondrial protein, transcript variant 1, mRNA.\"""""	114789	D	SLC25A25	-0.64557273	-0.642268069	0.003304661	0.070868097	30.01380042	2.58E-10	2.58E-10
1690326	1690326	PGRMC2	NM_006320.1	10424	NP_006311.1	ILMN_2195236	1690326	S	GTGAGGCCTTGGAAGGGACTCTTTCTGCAGATACTGTAAATACAAGTACC	"\Homo sapiens progesterone receptor membrane component 2 (PGRMC2), mRNA.\"""""	DG6; PMBP	ILMN_2195236	PGRMC2	"\Homo sapiens progesterone receptor membrane component 2 (PGRMC2), mRNA.\"""""	10424	 	PGRMC2	-0.561964058	-0.594159718	-0.032195659	0.057702714	29.36440716	3.70E-10	3.70E-10
1190040	1190040	GIMAP8	NM_175571.2	155038	NP_783161.1	ILMN_1747305	1190040	S	GGTGGCAGGAGGGTGAAGATTGAAAAGCTGCCTATTGCGTGTTATGCTGG	"\Homo sapiens GTPase, IMAP family member 8 (GIMAP8), mRNA.\"""""	hIAN6; MGC129545; IANT; DKFZp667I133	ILMN_1747305	GIMAP8	"\Homo sapiens GTPase, IMAP family member 8 (GIMAP8), mRNA.\"""""	155038	 	GIMAP8	0.69547634	0.642925361	-0.052550979	-0.026762388	28.91349996	4.78E-10	4.78E-10
6960170	6960170	C3orf19	NM_016474.3	51244	NP_057558.2	ILMN_1750144	6960170	S	CCCCTAGACAGTCTTTTTAGTGCCCTCTGCTCTCAGTCTTGTTGCCCTAG	"\Homo sapiens chromosome 3 open reading frame 19 (C3orf19), mRNA.\"""""	FLJ33839	ILMN_1750144	C3ORF19	"\Homo sapiens chromosome 3 open reading frame 19 (C3orf19), mRNA.\"""""	51244	 	C3orf19	0.404495814	0.343268025	-0.06122779	0.062197956	28.2922055	6.80E-10	6.80E-10
3180273	3180273	PDXP	NM_020315.4	57026	NP_064711.1	ILMN_1736441	3180273	S	GGGGCTTTCGTGTCCCCCTGTGCGGTCAGTGTTTTCAGTACCACCTCTCT	"\Homo sapiens pyridoxal (pyridoxine, vitamin B6) phosphatase (PDXP), mRNA.\"""""	CIN; FLJ32703; PLP; dJ37E16.5	ILMN_1736441	PDXP	"\Homo sapiens pyridoxal (pyridoxine, vitamin B6) phosphatase (PDXP), mRNA.\"""""	57026	 	PDXP	-0.589863963	-0.551528719	0.038335244	0.001449791	28.24684717	6.98E-10	6.98E-10
6280750	6280750	ProbeID: 6280750				ILMN_1822307	6280750	S	GGACCAGCTACAAAATCTTCAGGACCAGCTCAGAATGAAAATGCCGGGGC	"\Homo sapiens cDNA FLJ46527 fis, clone THYMU3034853\"""""		ILMN_1822307		"\Homo sapiens cDNA FLJ46527 fis, clone THYMU3034853\"""""	-999	D	IL23A	0.706961891	0.486859684	-0.220102206	0.031452925	28.24400902	6.99E-10	6.99E-10
5130414	5130414	C9orf23	NM_148178.1	138716	NP_680544.1	ILMN_1683175	5130414	A	TGAGCCAGCCTGTTCTCCGGGCCTGAATGTCTGGGGTGCTTGTGCCTTTT	"\Homo sapiens chromosome 9 open reading frame 23 (C9orf23), transcript variant 1, mRNA.\"""""	MGC29635; bA296L22.5	ILMN_1683175	C9ORF23	"\Homo sapiens chromosome 9 open reading frame 23 (C9orf23), transcript variant 1, mRNA.\"""""	138716	D	C9orf23	0.616495762	0.458824801	-0.157670961	-0.00455535	26.26953358	2.20E-09	2.20E-09
2360392	2360392	SLC25A28	NM_031212.3	81894	NP_112489.3	ILMN_1790472	2360392	S	GCAGCAAAGCACACCACAGCACCTTTGATAACCTCTCTCCATCCTGGGCC	"\Homo sapiens solute carrier family 25, member 28 (SLC25A28), mRNA.\"""""	MRS4L; MFRN2; DKFZp547C109; NPD016; MRS3/4	ILMN_1790472	SLC25A28	"\Homo sapiens solute carrier family 25, member 28 (SLC25A28), mRNA.\"""""	81894	 	SLC25A28	-0.569762792	-0.500282349	0.069480442	0.043304332	25.82363526	2.86E-09	2.86E-09
6330615	6330615	GIMAP6	NM_001007224.1	474344	NP_001007225.1	ILMN_2329429	6330615	A	GCCATCCCCCATCTTCCCTAGACACAGCAGACATCTGAGAAAGCTTCAGC	"\Homo sapiens GTPase, IMAP family member 6 (GIMAP6), transcript variant 3, mRNA.\"""""	IAN6; hIAN2; FLJ22690; DKFZp686A01175	ILMN_2329429	GIMAP6	"\Homo sapiens GTPase, IMAP family member 6 (GIMAP6), transcript variant 3, mRNA.\"""""	474344	D	GIMAP6	0.654201042	0.519768512	-0.13443253	0.072200602	25.75976483	2.97E-09	2.97E-09
5960670	5960670	ARID3B	NM_006465.2	10620	NP_006456.1	ILMN_1696956	5960670	S	AAGGTGCCATCAGCCAGGGCAGCTCTGTCCCCTCCTGCTCTCCATCTTAT	"\Homo sapiens AT rich interactive domain 3B (BRIGHT-like) (ARID3B), mRNA.\"""""	DRIL2; BDP	ILMN_1696956	ARID3B	"\Homo sapiens AT rich interactive domain 3B (BRIGHT-like) (ARID3B), mRNA.\"""""	10620	 	ARID3B	-0.414460483	-0.362216405	0.052244078	0.000956543	24.19125269	7.64E-09	7.64E-09
20022	20022	SRF	NM_003131.2	6722	NP_003122.1	ILMN_1803398	20022	S	TATGTGCAGCGACCCTTGGTGTTTCCCTTCCTCGGTGGCTCTGGGGTATG	"\Homo sapiens serum response factor (c-fos serum response element-binding transcription factor) (SRF), mRNA.\"""""	MCM1	ILMN_1803398	SRF	"\Homo sapiens serum response factor (c-fos serum response element-binding transcription factor) (SRF), mRNA.\"""""	6722	 	SRF	-0.527062754	-0.415470283	0.111592471	0.039369677	24.03525412	8.40E-09	8.40E-09
1850468	1850468	CCDC56	NM_001040431.1	28958	NP_001035521.1	ILMN_2064898	1850468	S	CCCCTTCACCTTCCAGGGACGCAGTTGTTACGAGGTTAGACGTGGCAGCT	"\Homo sapiens coiled-coil domain containing 56 (CCDC56), mRNA.\"""""	HSPC009	ILMN_2064898	CCDC56	"\Homo sapiens coiled-coil domain containing 56 (CCDC56), mRNA.\"""""	28958	D	CCDC56	0.608004441	0.459761106	-0.148243335	0.004852462	23.9481045	8.86E-09	8.86E-09
10551	10551	C14orf102	NM_017970.2	55051	NP_060440.2	ILMN_1740165	10551	I	GAAGCAGCTCCAGCCCATGTTTCTGAAGGGTTACCGCTGACAAGGAGTCA	"\Homo sapiens chromosome 14 open reading frame 102 (C14orf102), transcript variant 1, mRNA.\"""""	FLJ14051; FLJ10008	ILMN_1740165	C14ORF102	"\Homo sapiens chromosome 14 open reading frame 102 (C14orf102), transcript variant 1, mRNA.\"""""	55051	D	C14orf102	0.630193814	0.425297775	-0.204896039	0.028716463	23.73103489	1.01E-08	1.01E-08
5080561	5080561	BARD1	NM_000465.1	580	NP_000456.1	ILMN_2074258	5080561	S	TGTAATTATCACCCAGAGAGGGTTCGGCAGGGCAAAGTCTGGAAGGCTCC	"\Homo sapiens BRCA1 associated RING domain 1 (BARD1), mRNA.\"""""		ILMN_2074258	BARD1	"\Homo sapiens BRCA1 associated RING domain 1 (BARD1), mRNA.\"""""	580	 	BARD1	-0.51342124	-0.573165874	-0.059744634	-0.011170111	23.52441441	1.15E-08	1.15E-08
6620544	6620544	TACO1	NM_016360.2	51204	NP_057444.2	ILMN_1685112	6620544	S	GACTCTGATGTTGGGTAGCTGGCCTCTGTGGGGATTGTAAGTGCCCTGAG	"\Homo sapiens translational activator of mitochondrially encoded cytochrome c oxidase I (TACO1), nuclear gene encoding mitochondrial protein, mRNA.\"""""		ILMN_1685112	TACO1	"\Homo sapiens translational activator of mitochondrially encoded cytochrome c oxidase I (TACO1), nuclear gene encoding mitochondrial protein, mRNA.\"""""	51204	 	TACO1	0.381419713	0.324653306	-0.056766407	0.005261797	23.50849598	1.16E-08	1.16E-08
2650019	2650019	FAM53C	NM_016605.1	51307	NP_057689.1	ILMN_1744508	2650019	S	GCCCTTCACTCCCACCTGCTGCCAAAGTCCCTGTGCTAATGGGATTACAA	"\Homo sapiens family with sequence similarity 53, member C (FAM53C), mRNA.\"""""	C5orf6	ILMN_1744508	FAM53C	"\Homo sapiens family with sequence similarity 53, member C (FAM53C), mRNA.\"""""	51307	 	FAM53C	-0.865557714	-0.681365232	0.184192482	0.036643484	22.711943	1.90E-08	1.90E-08
3370474	3370474	SERTAD3	NM_013368.2	29946	NP_037500.2	ILMN_1801934	3370474	A	AAAGAAAGCTGGGCCTGTCGAAGGATGACAGGGATGTGCTGCCAGGTTGC	"\Homo sapiens SERTA domain containing 3 (SERTAD3), transcript variant 1, mRNA.\"""""	RBT1	ILMN_1801934	SERTAD3	"\Homo sapiens SERTA domain containing 3 (SERTAD3), transcript variant 1, mRNA.\"""""	29946	D	SERTAD3	-0.438404699	-0.350017692	0.088387008	0.015170766	22.62878842	2.00E-08	2.00E-08
780528	780528	CKS2	NM_001827.1	1164	NP_001818.1	ILMN_2072296	780528	S	CCAACAGAGTCTAGGCTGGGTTCATTACATGATTCATGAGCCAGAACCAC	"\Homo sapiens CDC28 protein kinase regulatory subunit 2 (CKS2), mRNA.\"""""	CKSHS2	ILMN_2072296	CKS2	"\Homo sapiens CDC28 protein kinase regulatory subunit 2 (CKS2), mRNA.\"""""	1164	D	CKS2	-0.577037349	-0.502599117	0.074438232	0.03560595	22.5859103	2.06E-08	2.06E-08
4780398	4780398	NXT1	NM_013248.2	29107	NP_037380.1	ILMN_1760280	4780398	S	TTCTGTTGTTGCGGAGACACTGCAGACTCCACTGTGCCGAGGTTGAACTC	"\Homo sapiens NTF2-like export factor 1 (NXT1), mRNA.\"""""	P15; MTR2	ILMN_1760280	NXT1	"\Homo sapiens NTF2-like export factor 1 (NXT1), mRNA.\"""""	29107	 	NXT1	-0.474672097	-0.503717423	-0.029045327	0.036273294	22.26593351	2.52E-08	2.52E-08
540747	540747	ProbeID: 540747				ILMN_1821176	540747	S	GCAGACCTCCTTAGAGACCTCCAGGCAGACCTCCTTACTGTCTTCAGGTG	"\601441142F1 NIH_MGC_72 Homo sapiens cDNA clone IMAGE:3915971 5, mRNA sequence\"""""		ILMN_1821176		"\601441142F1 NIH_MGC_72 Homo sapiens cDNA clone IMAGE:3915971 5, mRNA sequence\"""""	-999	D	RNF125	0.697034065	0.467622457	-0.229411607	0.041071738	21.99464267	2.98E-08	2.98E-08
580601	580601	PIGC	NM_153747.1	5279	NP_714969.1	ILMN_1723632	580601	A	GTGGGAGCCGTACTCTTTGCCCTTCTGCTGATGTCTATCTCATGTCTGTG	"\Homo sapiens phosphatidylinositol glycan anchor biosynthesis, class C (PIGC), transcript variant 1, mRNA.\"""""	GPI2; MGC2049	ILMN_1723632	PIGC	"\Homo sapiens phosphatidylinositol glycan anchor biosynthesis, class C (PIGC), transcript variant 1, mRNA.\"""""	5279	D	PIGC	0.468438246	0.290054444	-0.178383802	0.017672106	21.76216886	3.46E-08	3.46E-08
3130138	3130138	BRPF1	NM_001003694.1	7862	NP_001003694.1	ILMN_1669308	3130138	A	CTACCTGCTCATGCCAGGAGAATCCATAACTGCCTAGAGGCCTGGGGCCC	"\Homo sapiens bromodomain and PHD finger containing, 1 (BRPF1), transcript variant 1, mRNA.\"""""	BR140	ILMN_1669308	BRPF1	"\Homo sapiens bromodomain and PHD finger containing, 1 (BRPF1), transcript variant 1, mRNA.\"""""	7862	D	BRPF1	-0.380039527	-0.332120287	0.04791924	-0.052434121	20.7289542	6.70E-08	6.70E-08
6200630	6200630	RBM22	NM_018047.1	55696	NP_060517.1	ILMN_1760256	6200630	S	TCACCTTCGTGTGTCTTCAGTGTCTCATTGTCATCCCTGCTTCTGTTTGG	"\Homo sapiens RNA binding motif protein 22 (RBM22), mRNA.\"""""	FLJ10290; ZC3H16	ILMN_1760256	RBM22	"\Homo sapiens RNA binding motif protein 22 (RBM22), mRNA.\"""""	55696	 	RBM22	0.61908541	0.48390157	-0.135183839	-0.010272136	20.56230693	7.46E-08	7.46E-08
1990092	1990092	CYB561D1	NM_182580.2	284613	NP_872386.1	ILMN_3256325	1990092	M	GAGCAGGGAGGCTTCTGGTAGTGCTCTTGATGCTCCTGTGTCTGGTTGGC	"\Homo sapiens cytochrome b-561 domain containing 1 (CYB561D1), transcript variant 2, mRNA.\"""""		ILMN_3256325	CYB561D1	"\Homo sapiens cytochrome b-561 domain containing 1 (CYB561D1), transcript variant 2, mRNA.\"""""	284613	D	CYB561D1	0.351482049	0.206613514	-0.144868536	0.013183409	20.51128119	7.71E-08	7.71E-08
580411	580411	LAX1	NM_017773.2	54900	NP_060243.2	ILMN_1769782	580411	S	GGCTGCAAAGGGAATAGGCTGATGGAGCTGTTCTGTATGGTACTGTGTGG	"\Homo sapiens lymphocyte transmembrane adaptor 1 (LAX1), mRNA.\"""""	LAX; FLJ20340	ILMN_1769782	LAX1	"\Homo sapiens lymphocyte transmembrane adaptor 1 (LAX1), mRNA.\"""""	54900	 	LAX1	0.574759341	0.423035627	-0.151723715	0.004755818	20.4034453	8.27E-08	8.27E-08
3940215	3940215	MTFMT	NM_139242.2	123263	NP_640335.1	ILMN_1672884	3940215	S	TGGATATTTGCACCCCTGGTACCAGAAAAATTCCCAAGCTCAACCAAGCC	"\Homo sapiens mitochondrial methionyl-tRNA formyltransferase (MTFMT), mRNA.\"""""	FMT1	ILMN_1672884	MTFMT	"\Homo sapiens mitochondrial methionyl-tRNA formyltransferase (MTFMT), mRNA.\"""""	123263	D	MTFMT	-0.280679857	-0.274729738	0.005950119	-0.00356379	20.28546193	8.92E-08	8.92E-08
4210670	4210670	PAM	NM_138821.1	5066	NP_620176.1	ILMN_2313901	4210670	A	GCCAGTGTCTTTCTTTGGTGCCTTTCCTGTTCAGCATTCTTAGCCTGTGG	"\Homo sapiens peptidylglycine alpha-amidating monooxygenase (PAM), transcript variant 3, mRNA.\"""""	PHM; PAL	ILMN_2313901	PAM	"\Homo sapiens peptidylglycine alpha-amidating monooxygenase (PAM), transcript variant 3, mRNA.\"""""	5066	 	PAM	0.346972271	0.012602093	-0.334370179	0.036457771	20.0183456	1.06E-07	1.06E-07
2600746	2600746	VAT1	NM_006373.3	10493	NP_006364.2	ILMN_1700690	2600746	S	AGGACCTGGGCCATTGCAACCAAAATGGGGACTTCCTGGGTAGGGAGGTC	"\Homo sapiens vesicle amine transport protein 1 homolog (T. californica) (VAT1), mRNA.\"""""	FLJ20230; VATI	ILMN_1700690	VAT1	"\Homo sapiens vesicle amine transport protein 1 homolog (T. californica) (VAT1), mRNA.\"""""	10493	 	VAT1	0.385440097	-0.166644208	-0.552084305	-0.05231389	19.92308495	1.13E-07	1.13E-07
870148	870148	MSH6	NM_000179.1	2956	NP_000170.1	ILMN_1729051	870148	S	TCGGGAAGTTTGCCTGGCTAGTGAAAGGTCAACTGTAGATGCTGAAGCTG	"\Homo sapiens mutS homolog 6 (E. coli) (MSH6), mRNA.\"""""	HSAP; HNPCC5; GTBP	ILMN_1729051	MSH6	"\Homo sapiens mutS homolog 6 (E. coli) (MSH6), mRNA.\"""""	2956	 	MSH6	-0.540863683	-0.657123001	-0.116259318	0.057354935	19.91976033	1.13E-07	1.13E-07
5910523	5910523	LMO4	NM_006769.2	8543	NP_006760.1	ILMN_1703487	5910523	S	CTACCCTCATTAACAATTAGCAGGGCACTGGCCAGAGTTTGTACCCTGTG	"\Homo sapiens LIM domain only 4 (LMO4), mRNA.\"""""		ILMN_1703487	LMO4	"\Homo sapiens LIM domain only 4 (LMO4), mRNA.\"""""	8543	D	LMO4	-0.421870355	-0.510085154	-0.088214799	0.066719425	19.5696229	1.43E-07	1.43E-07
2490017	2490017	ZC3H12A	NM_025079.1	80149	NP_079355.1	ILMN_1672295	2490017	S	AGGCCTCATCTGTGCTCTCGCTGGGCACGTGGCTTCATGTCAGTAAGCAA	"\Homo sapiens zinc finger CCCH-type containing 12A (ZC3H12A), mRNA.\"""""	MCPIP; FLJ23231; dJ423B22.1; RP3-423B22.1	ILMN_1672295	ZC3H12A	"\Homo sapiens zinc finger CCCH-type containing 12A (ZC3H12A), mRNA.\"""""	80149	 	ZC3H12A	-0.388924949	-0.391988562	-0.003063613	-0.023302926	18.74143387	2.47E-07	2.47E-07
7550707	7550707	ING3	NM_019071.2	54556	NP_061944.2	ILMN_2237746	7550707	I	GCAGGCTGAAGGAAATGGTTCATGTGATAATGTGGGCTGGTATCCTCTAG	"\Homo sapiens inhibitor of growth family, member 3 (ING3), transcript variant 1, mRNA.\"""""	FLJ20089; p47ING3; ING2; Eaf4	ILMN_2237746	ING3	"\Homo sapiens inhibitor of growth family, member 3 (ING3), transcript variant 1, mRNA.\"""""	54556	D	ING3	0.487331676	0.345769279	-0.141562397	0.001005895	18.73787036	2.47E-07	2.47E-07
2680064	2680064	SYVN1	NM_032431.2	84447	NP_115807.1	ILMN_1803143	2680064	A	GCCAGACTCCTGGTCTTTCCAGTTTAGAAAAGGCTCTGTGCCAAGGAGGG	"\Homo sapiens synovial apoptosis inhibitor 1, synoviolin (SYVN1), transcript variant 1, mRNA.\"""""	KIAA1810; MGC40372; HRD1	ILMN_1803143	SYVN1	"\Homo sapiens synovial apoptosis inhibitor 1, synoviolin (SYVN1), transcript variant 1, mRNA.\"""""	84447	D	SYVN1	-0.418471396	-0.396984233	0.021487163	-0.012887918	18.59784262	2.72E-07	2.72E-07
6560201	6560201	ProbeID: 6560201	XM_001133190.1	728835	XP_001133190.1	ILMN_3235832	6560201	S	GTCTGCGCTGACCCCAGTGAGTCCTGGGTCCAGGAGTACGTGTATGACCT	"\PREDICTED: Homo sapiens similar to cytokine, transcript variant 3 (LOC728835), mRNA.\"""""		ILMN_3235832	LOC728835	"\PREDICTED: Homo sapiens similar to cytokine, transcript variant 3 (LOC728835), mRNA.\"""""	728835	 		0.636930414	0.490847973	-0.146082441	0.044456798	18.59167278	2.73E-07	2.73E-07
3370288	3370288	CBX6	NM_014292.3	23466	NP_055107.3	ILMN_1691930	3370288	S	GTGAGTGACCACCTGGGTGCCAGTTACAGGTGTTTCCAGAGACCATAGAA	"\Homo sapiens chromobox homolog 6 (CBX6), mRNA.\"""""		ILMN_1691930	CBX6	"\Homo sapiens chromobox homolog 6 (CBX6), mRNA.\"""""	23466	 	CBX6	-0.50800023	-0.610487688	-0.102487458	0.046218505	18.2395823	3.46E-07	3.46E-07
6980092	6980092	PHF23	NM_024297.2	79142	NP_077273.2	ILMN_1746135	6980092	S	CCTGGCCAAGTGAGGAAGGAAAGCAGAAAGGTGACGATTCTCACTCACCT	"\Homo sapiens PHD finger protein 23 (PHF23), mRNA.\"""""	hJUNE-1b; MGC2941; FLJ16355; FLJ22884	ILMN_1746135	PHF23	"\Homo sapiens PHD finger protein 23 (PHF23), mRNA.\"""""	79142	 	PHF23	-0.347787904	-0.292419848	0.055368056	0.003555026	18.03880299	3.96E-07	3.96E-07
4390273	4390273	RASSF7	NM_003475.2	8045	NP_003466.1	ILMN_1733110	4390273	S	ACAGCAAGAGCATGTGTGTGCCACTTCCCCTACCCCAACGTGAAAACCTC	"\Homo sapiens Ras association (RalGDS/AF-6) domain family (N-terminal) member 7 (RASSF7), mRNA.\"""""	C11orf13; HRC1; MGC126070; MGC126069; HRAS1	ILMN_1733110	RASSF7	"\Homo sapiens Ras association (RalGDS/AF-6) domain family (N-terminal) member 7 (RASSF7), mRNA.\"""""	8045	 	RASSF7	-0.723203119	-0.748614642	-0.025411523	0.000913323	18.03834115	3.96E-07	3.96E-07
830619	830619	DDIT3	NM_004083.4	1649	NP_004074.2	ILMN_1676984	830619	S	ACCAAGGGAGAACCAGGAAACGGAAACAGAGTGGTCATTCCCCAGCCCGG	"\Homo sapiens DNA-damage-inducible transcript 3 (DDIT3), mRNA.\"""""	MGC4154; CEBPZ; CHOP10; CHOP; GADD153	ILMN_1676984	DDIT3	"\Homo sapiens DNA-damage-inducible transcript 3 (DDIT3), mRNA.\"""""	1649	 	DDIT3	-0.292090604	-0.250647573	0.041443031	-0.030295382	18.0208558	4.01E-07	4.01E-07
2030070	2030070	ZNF598	NM_178167.2	90850	NP_835461.1	ILMN_2075818	2030070	S	GAGCTGAAAGCTGCGGCGCCACTGGTGCCAGAGTCAGATGTCACAGATGT	"\Homo sapiens zinc finger protein 598 (ZNF598), mRNA.\"""""	FLJ00086; DKFZp762F135	ILMN_2075818	ZNF598	"\Homo sapiens zinc finger protein 598 (ZNF598), mRNA.\"""""	90850	D	ZNF598	-0.497611915	-0.360601656	0.137010259	-0.030871374	17.90284712	4.34E-07	4.34E-07
4760474	4760474	TUBA4A	NM_006000.1	7277	NP_005991.1	ILMN_1784300	4760474	S	GAGGGAGAAGAATAAAGCAGCTGCCTGGAGCCTATTCACTATGTTTATTG	"\Homo sapiens tubulin, alpha 4a (TUBA4A), mRNA.\"""""	TUBA1; H2-ALPHA; FLJ30169	ILMN_1784300	TUBA4A	"\Homo sapiens tubulin, alpha 4a (TUBA4A), mRNA.\"""""	7277	 	TUBA4A	-0.853589902	-0.611928071	0.241661831	-0.053370201	17.88647643	4.39E-07	4.39E-07
540139	540139	NFKBIE	NM_004556.2	4794	NP_004547.2	ILMN_1717313	540139	S	GAAGAGCATGGGGCAATAAACCAGCACAGTCTCTGACCACTTGGAGCGTC	"\Homo sapiens nuclear factor of kappa light polypeptide gene enhancer in B-cells inhibitor, epsilon (NFKBIE), mRNA.\"""""	IKBE	ILMN_1717313	NFKBIE	"\Homo sapiens nuclear factor of kappa light polypeptide gene enhancer in B-cells inhibitor, epsilon (NFKBIE), mRNA.\"""""	4794	 	NFKBIE	-0.321611578	-0.241797164	0.079814414	0.014680553	17.69780575	4.99E-07	4.99E-07
4290605	4290605	SLC44A1	NM_080546.3	23446	NP_536856.2	ILMN_1700695	4290605	I	CCCTGCATCATGGACTGTTGCTGCTCCCTGTTCCATATGCTCGCAATCTC	"\Homo sapiens solute carrier family 44, member 1 (SLC44A1), mRNA.\"""""	RP11-287A8.1; CHTL1; CD92; CDW92; CTL1	ILMN_1700695	SLC44A1	"\Homo sapiens solute carrier family 44, member 1 (SLC44A1), mRNA.\"""""	23446	D	SLC44A1	0.420931535	0.021538475	-0.39939306	-0.002301905	17.69428271	5.00E-07	5.00E-07
7560041	7560041	CSRNP1	NM_033027.2	64651	NP_149016.1	ILMN_1703123	7560041	S	GGCCTTGCCAGCCTGTGTGCTTGTGGGAACACCTTGTACCTGAGCTTACA	"\Homo sapiens AXIN1 up-regulated 1 (AXUD1), mRNA.\"""""	FAM130B; TAIP-3; DKFZp566F164; URAX1	ILMN_1703123	AXUD1	"\Homo sapiens AXIN1 up-regulated 1 (AXUD1), mRNA.\"""""	64651	 	CSRNP1	-0.705351467	-0.529374082	0.175977385	0.03738916	17.37149243	6.23E-07	6.23E-07
4040189	4040189	RIMS3	NM_014747.2	9783	NP_055562.2	ILMN_1742382	4040189	S	GTGCAGCATCTTTCCTAACTTGTTGTGGTTCCCGGGTGGCAGGTGCACAG	"\Homo sapiens regulating synaptic membrane exocytosis 3 (RIMS3), mRNA.\"""""	RIM3; NIM3; KIAA0237	ILMN_1742382	RIMS3	"\Homo sapiens regulating synaptic membrane exocytosis 3 (RIMS3), mRNA.\"""""	9783	 	RIMS3	0.241571663	0.031299062	-0.2102726	-0.014487368	17.33483762	6.39E-07	6.39E-07
1170445	1170445	CADM1	NM_014333.3	23705	NP_055148.3	ILMN_1680132	1170445	S	CTGCAGCTCTATTCCGAGCCCTTAGCACCCATTCCGACCATAGTATAATC	"\Homo sapiens cell adhesion molecule 1 (CADM1), transcript variant 1, mRNA.\"""""	sgIGSF; Necl-2; IGSF4; MGC149785; DKFZp686F1789; TSLC1; synCAM1; RA175; SYNCAM; IGSF4A; sTSLC-1; BL2; MGC51880; ST17; NECL2	ILMN_1680132	CADM1	"\Homo sapiens cell adhesion molecule 1 (CADM1), transcript variant 1, mRNA.\"""""	23705	 	CADM1	0.242275171	0.010491572	-0.231783599	0.007569288	16.85920721	8.87E-07	8.87E-07
6510377	6510377	TNFRSF12A	NM_016639.1	51330	NP_057723.1	ILMN_1689004	6510377	S	CAGAAAGGGAGCCTCACGCTGGCTCACACAAAACAGCTGACACTGACTAA	"\Homo sapiens tumor necrosis factor receptor superfamily, member 12A (TNFRSF12A), mRNA.\"""""	CD266; TWEAKR; FN14	ILMN_1689004	TNFRSF12A	"\Homo sapiens tumor necrosis factor receptor superfamily, member 12A (TNFRSF12A), mRNA.\"""""	51330	 	TNFRSF12A	-0.33977865	-0.249098839	0.090679811	0.032126011	16.6870679	9.99E-07	9.99E-07
1780619	1780619	EHD1	NM_006795.2	10938	NP_006786.2	ILMN_1651832	1780619	S	CACTCCATACAGTATTAGGTGAGGATGGATGCGGGCGCTGTCCTTGCCGG	"\Homo sapiens EH-domain containing 1 (EHD1), mRNA.\"""""	PAST1; PAST; HPAST1; FLJ42622; FLJ44618; H-PAST	ILMN_1651832	EHD1	"\Homo sapiens EH-domain containing 1 (EHD1), mRNA.\"""""	10938	 	EHD1	-0.506957992	-0.337950886	0.169007105	0.009102879	16.64877071	1.03E-06	1.03E-06
2480487	2480487	STX6	NM_005819.4	10228	NP_005810.1	ILMN_2157951	2480487	S	GGCTTTTCAATTCTGTGGACTTTGTACCATTTGGCTTCACCTTGTACTGC	"\Homo sapiens syntaxin 6 (STX6), mRNA.\"""""		ILMN_2157951	STX6	"\Homo sapiens syntaxin 6 (STX6), mRNA.\"""""	10228	D	STX6	-0.383440358	-0.325571406	0.057868952	0.016842299	16.64525769	1.03E-06	1.03E-06
3120494	3120494	LOC729799	XR_038768.1	729799		ILMN_3226276	3120494	A	CTCCACCCTCCCGCCGAGCAGAGACATTGTATGGACTCCTCTCACCTCTA	"\PREDICTED: Homo sapiens misc_RNA (LOC729799), miscRNA.\"""""		ILMN_3226276	LOC729799	"\PREDICTED: Homo sapiens misc_RNA (LOC729799), miscRNA.\"""""	729799	 		0.319301138	0.193187227	-0.126113911	-0.02478364	16.63864386	1.03E-06	1.03E-06
4780519	4780519	ZC3HC1	NM_016478.3	51530	NP_057562.3	ILMN_1761479	4780519	S	GGACCTGACCACCCATTTCAGCATCTTCAATGTGGAGCAGTGTTCTGAGG	"\Homo sapiens zinc finger, C3HC-type containing 1 (ZC3HC1), mRNA.\"""""	1110054L24Rik; NIPA; HSPC216	ILMN_1761479	ZC3HC1	"\Homo sapiens zinc finger, C3HC-type containing 1 (ZC3HC1), mRNA.\"""""	51530	 	ZC3HC1	0.492687021	0.445515863	-0.047171158	0.056610544	16.59568522	1.06E-06	1.06E-06
2750040	2750040	ZNF526	NM_133444.1	116115	NP_597701.1	ILMN_1756631	2750040	S	GGAGGCTGAGGCGGAGGCAGGATTGCTTGATATGAGGGAGATTGAGGCTG	"\Homo sapiens zinc finger protein 526 (ZNF526), mRNA.\"""""	KIAA1951; MGC4267; DKFZp762O059	ILMN_1756631	ZNF526	"\Homo sapiens zinc finger protein 526 (ZNF526), mRNA.\"""""	116115	 	ZNF526	-0.633660704	-0.535473333	0.098187371	-0.065780918	16.31621472	1.29E-06	1.29E-06
5130129	5130129	C20orf4	NM_015511.3	25980	NP_056326.2	ILMN_1721225	5130129	S	ACCTGGTCAGCCTAAATCTTCCCAGTCCCGCTGTGGAGCTGTCAGTCACC	"\Homo sapiens chromosome 20 open reading frame 4 (C20orf4), mRNA.\"""""	bA234K24.2; CGI-23; DKFZp564N1363	ILMN_1721225	C20ORF4	"\Homo sapiens chromosome 20 open reading frame 4 (C20orf4), mRNA.\"""""	25980	 	C20orf4	0.408885341	0.412832199	0.003946859	-0.054472686	15.79176214	1.87E-06	1.87E-06
1410706	1410706	IKBIP	NM_201612.1	121457	NP_963906.1	ILMN_2324994	1410706	A	CTGGTGAAGAAGCTGCCCTGGGCTTGTCGTCCTAGGGTCTCCAGACATGT	"\Homo sapiens IKBKB interacting protein (IKBIP), transcript variant 2, mRNA.\"""""	FLJ31051	ILMN_2324994	IKBIP	"\Homo sapiens IKBKB interacting protein (IKBIP), transcript variant 2, mRNA.\"""""	121457	D	IKBIP	-0.339846417	-0.241616374	0.098230043	0.054193102	15.47707987	2.33E-06	2.33E-06
240386	240386	LOC100132439	XM_001719283.1	100132439	XP_001719335.1	ILMN_3248057	240386	S	CCTCACTAGACAGAGGAGCTCCAAACCTGCCCATCTCATCCCATGCACCG	"\PREDICTED: Homo sapiens similar to Protein FAM27E3 (LOC100132439), mRNA.\"""""		ILMN_3248057	LOC100132439	"\PREDICTED: Homo sapiens similar to Protein FAM27E3 (LOC100132439), mRNA.\"""""	100132439	D	FAM27E3 (includes others)	-0.172599929	-0.204153734	-0.031553804	0.019269191	15.42657007	2.42E-06	2.42E-06
4260139	4260139	AKR1B1	NM_001628.2	231	NP_001619.1	ILMN_1701731	4260139	S	GCTGTGGTTGCCTGCTCGTCCCCAAGTGACCTATACCTGTGTTTCTTGCC	"\Homo sapiens aldo-keto reductase family 1, member B1 (aldose reductase) (AKR1B1), mRNA.\"""""	ALDR1; MGC1804; ALR2; AR; ADR	ILMN_1701731	AKR1B1	"\Homo sapiens aldo-keto reductase family 1, member B1 (aldose reductase) (AKR1B1), mRNA.\"""""	231	 	AKR1B1	0.527815191	0.173724753	-0.354090439	-0.082159797	15.29132665	2.66E-06	2.66E-06
1780673	1780673	SAP30	NM_003864.3	8819	NP_003855.1	ILMN_1700896	1780673	S	CAGATCTCAAGGTTGATAGTGGTGTTCACTAGGAGACGTGGAATTGAGAC	"\Homo sapiens Sin3A-associated protein, 30kDa (SAP30), mRNA.\"""""		ILMN_1700896	SAP30	"\Homo sapiens Sin3A-associated protein, 30kDa (SAP30), mRNA.\"""""	8819	 	SAP30	-0.396378355	-0.292719567	0.103658788	0.004320065	15.25536227	2.73E-06	2.73E-06
2510477	2510477	B3GALT6	NM_080605.3	126792	NP_542172.2	ILMN_1739749	2510477	S	GTTTGGAATTGCTTGAGGAACCCTGCGTGTGCTTGGAGAGGCCAGAGGGC	"\Homo sapiens UDP-Gal:betaGal beta 1,3-galactosyltransferase polypeptide 6 (B3GALT6), mRNA.\"""""	beta3GalT6	ILMN_1739749	B3GALT6	"\Homo sapiens UDP-Gal:betaGal beta 1,3-galactosyltransferase polypeptide 6 (B3GALT6), mRNA.\"""""	126792	 	B3GALT6	0.352001743	0.338735813	-0.01326593	0.030774546	15.0874859	3.08E-06	3.08E-06
2970575	2970575	CCL4L2	NM_207007.2	388372	NP_996890.1	ILMN_1716276	2970575	S	AACTTTGTGGTAGATTACTATGAGACCAGCAGCCTCTGCTCCCAGCCAGC	"\Homo sapiens chemokine (C-C motif) ligand 4-like 2 (CCL4L2), mRNA.\"""""	AT744.2; SCYA4L; CCL4L	ILMN_1716276	CCL4L2	"\Homo sapiens chemokine (C-C motif) ligand 4-like 2 (CCL4L2), mRNA.\"""""	388372	D	CCL4L1/CCL4L2	0.706762134	0.462199642	-0.244562492	0.091428649	14.9923829	3.30E-06	3.30E-06
4120538	4120538	ProbeID: 4120538	XM_001129173.1	731314	XP_001129173.1	ILMN_1785756	4120538	S	TGGCTTCACGGCTGGCTATGTGGACAGCAAGAGTCGTTTTCGCGGAAGCC	"\PREDICTED: Homo sapiens similar to H2A histone family, member X (LOC731314), mRNA.\"""""		ILMN_1785756	LOC731314	"\PREDICTED: Homo sapiens similar to H2A histone family, member X (LOC731314), mRNA.\"""""	731314	 		-0.418831551	-0.391503314	0.027328238	0.022724179	14.93869567	3.42E-06	3.42E-06
840402	840402	SPEN	NM_015001.2	23013	NP_055816.2	ILMN_1802611	840402	S	TGCCCACTCATTTGTATAAGTGCGCTTCGGTACAGCACGGGTCCTGCTCC	"\Homo sapiens spen homolog, transcriptional regulator (Drosophila) (SPEN), mRNA.\"""""	RP1-134O19.1; MINT; KIAA0929; SHARP	ILMN_1802611	SPEN	"\Homo sapiens spen homolog, transcriptional regulator (Drosophila) (SPEN), mRNA.\"""""	23013	 	SPEN	-0.380994806	-0.397738275	-0.016743469	-0.060919292	14.87882299	3.57E-06	3.57E-06
610678	610678	ERF	NM_006494.1	2077	NP_006485.1	ILMN_1652749	610678	S	CATGGGCCACAAATCTCTACAAGTGCCTGCTATCCCTCTCCCACTCCCCA	"\Homo sapiens Ets2 repressor factor (ERF), mRNA.\"""""	PE-2	ILMN_1652749	ERF	"\Homo sapiens Ets2 repressor factor (ERF), mRNA.\"""""	2077	 	ERF	-0.425930892	-0.381931059	0.043999833	-0.065768639	14.79265397	3.80E-06	3.80E-06
1660008	1660008	ProbeID: 1660008	XM_001715936.1	100133888	XP_001715988.1	ILMN_3249006	1660008	S	ATGCAGCCATCGCCAAGCAAGCCCTGAAAAAGCCCATCAAGGGCAAACAG	"\PREDICTED: Homo sapiens similar to SET domain containing (lysine methyltransferase) 8 (LOC100133888), mRNA.\"""""		ILMN_3249006	LOC100133888	"\PREDICTED: Homo sapiens similar to SET domain containing (lysine methyltransferase) 8 (LOC100133888), mRNA.\"""""	100133888	 		-0.285310646	-0.319145496	-0.03383485	-0.011776999	14.64296983	4.24E-06	4.24E-06
5870020	5870020	LOC400464	NM_001013670.1	400464	NP_001013692.1	ILMN_1786168	5870020	I	GTTTGGACCTGGGCGTCTGAGGGCCCCACTTTGGGAACCGTTGAAATAGG	"\Homo sapiens similar to FLJ43276 protein (LOC400464), mRNA.\"""""		ILMN_1786168	LOC400464	"\Homo sapiens similar to FLJ43276 protein (LOC400464), mRNA.\"""""	400464	 		0.358276522	0.095287309	-0.262989213	-0.015391169	14.56168874	4.49E-06	4.49E-06
2810112	2810112	RRAGC	NM_022157.2	64121	NP_071440.1	ILMN_1760121	2810112	S	ACGAAACGCCATCTAGTCTGAATCCCAGCGTCGGGGCTCTGTGCCAGCTT	"\Homo sapiens Ras-related GTP binding C (RRAGC), mRNA.\"""""	FLJ13311; GTR2; RAGC	ILMN_1760121	RRAGC	"\Homo sapiens Ras-related GTP binding C (RRAGC), mRNA.\"""""	64121	 	RRAGC	-0.317504242	-0.251660604	0.065843638	-0.027395186	14.54464502	4.55E-06	4.55E-06
5420564	5420564	NFIL3	NM_005384.2	4783	NP_005375.2	ILMN_1707312	5420564	S	CACTCAAGAGACTTATAGCCACACAACCAATCTCTGCTTCAGACTCTGGG	"\Homo sapiens nuclear factor, interleukin 3 regulated (NFIL3), mRNA.\"""""	IL3BP1; NF-IL3A; E4BP4; NFIL3A	ILMN_1707312	NFIL3	"\Homo sapiens nuclear factor, interleukin 3 regulated (NFIL3), mRNA.\"""""	4783	 	NFIL3	-0.60661787	-0.479813272	0.126804598	0.031381085	14.54103812	4.56E-06	4.56E-06
3440348	3440348	ASH2L	NM_004674.2	9070	NP_004665.1	ILMN_1666933	3440348	S	GTGTACCATAAGCCAACAACCGCTGACTCCAGGATTGCATAAGCCCCCTG	"\Homo sapiens ash2 (absent, small, or homeotic)-like (Drosophila) (ASH2L), mRNA.\"""""	ASH2; ASH2L2; ASH2L1	ILMN_1666933	ASH2L	"\Homo sapiens ash2 (absent, small, or homeotic)-like (Drosophila) (ASH2L), mRNA.\"""""	9070	 	ASH2L	0.390227761	0.308934091	-0.08129367	0.033540747	14.47668962	4.77E-06	4.77E-06
50129	50129	FHOD1	NM_013241.2	29109	NP_037373.2	ILMN_1651776	50129	S	GCCTGGAGGTGTGAAGGTGCTGTATCCCGGAAATCTATCTGGACCCTGGA	"\Homo sapiens formin homology 2 domain containing 1 (FHOD1), mRNA.\"""""	FHOS	ILMN_1651776	FHOD1	"\Homo sapiens formin homology 2 domain containing 1 (FHOD1), mRNA.\"""""	29109	 	FHOD1	-0.316864572	-0.383391143	-0.066526571	-0.038727067	14.40453711	5.03E-06	5.03E-06
5820333	5820333	RPUSD2	NM_152260.1	27079	NP_689473.1	ILMN_1730077	5820333	S	GGACGGGCTTCTAAAGAGACCTGCTCATACTTGCTACCTCCTTCCAGTGG	"\Homo sapiens RNA pseudouridylate synthase domain containing 2 (RPUSD2), mRNA.\"""""	C15orf19; FLJ31409; C18B11	ILMN_1730077	RPUSD2	"\Homo sapiens RNA pseudouridylate synthase domain containing 2 (RPUSD2), mRNA.\"""""	27079	 	RPUSD2	-0.256837856	-0.327141604	-0.070303747	0.021651266	14.35396035	5.22E-06	5.22E-06
3990553	3990553	ProbeID: 3990553				ILMN_1906187	3990553	S	TCTTAGTCCCACGTTCAGGTGAGAAGACCTCAAAGGTACCCTCTGTCCAG	"\Homo sapiens cDNA FLJ40058 fis, clone TCOLN1000180\"""""		ILMN_1906187		"\Homo sapiens cDNA FLJ40058 fis, clone TCOLN1000180\"""""	-999	 	LOC283070	-0.446695022	-0.017945428	0.428749594	-0.005093786	14.31413276	5.37E-06	5.37E-06
5290161	5290161	C17orf91	NM_001001870.1	84981	NP_001001870.1	ILMN_2390310	5290161	A	CTCCATCCAGATGGTGGAGTACCGCGCAGACATTAAAAGTCATGTAAAAG	"\Homo sapiens chromosome 17 open reading frame 91 (C17orf91), transcript variant 2, mRNA.\"""""	DKFZp686O06159; MGC14376; MGC149751	ILMN_2390310	C17ORF91	"\Homo sapiens chromosome 17 open reading frame 91 (C17orf91), transcript variant 2, mRNA.\"""""	84981	 	C17orf91	-0.288319209	-0.205260717	0.083058492	0.021786408	14.2902887	5.46E-06	5.46E-06
510162	510162	ELK1	NM_005229.2	2002	NP_005220.1	ILMN_1654289	510162	S	GGCAAGAGAGAGTGGGTTCAAAAGACTCCTGGGCTCACCTGTTAGCGCTG	"\Homo sapiens ELK1, member of ETS oncogene family (ELK1), mRNA.\"""""		ILMN_1654289	ELK1	"\Homo sapiens ELK1, member of ETS oncogene family (ELK1), mRNA.\"""""	2002	 	ELK1	-0.304304361	-0.329395364	-0.025091003	0.020306702	14.21494245	5.77E-06	5.77E-06
3830192	3830192	ZNF791	NM_153358.1	163049	NP_699189.1	ILMN_1758105	3830192	S	CCACATAATCATGTTTCAGTCAGCAATGGGCCATATAGGTTGGTAGCCCC	"\Homo sapiens zinc finger protein 791 (ZNF791), mRNA.\"""""	MGC126179; FLJ90396; MGC126180	ILMN_1758105	ZNF791	"\Homo sapiens zinc finger protein 791 (ZNF791), mRNA.\"""""	163049	 	ZNF791	-0.548705741	-0.379963861	0.16874188	-0.054367671	14.15447355	6.03E-06	6.03E-06
6760154	6760154	SLC25A29	NM_001039355.1	123096	NP_001034444.1	ILMN_1697544	6760154	S	AAAATGGGGACATGGCCAGCTGACGGACAACTGAGTCTCCGGCCCACCTA	"\Homo sapiens solute carrier family 25, member 29 (SLC25A29), nuclear gene encoding mitochondrial protein, mRNA.\"""""	CACL; C14orf69; FLJ38975	ILMN_1697544	SLC25A29	"\Homo sapiens solute carrier family 25, member 29 (SLC25A29), nuclear gene encoding mitochondrial protein, mRNA.\"""""	123096	D	SLC25A29	-0.205014391	-0.22512611	-0.020111719	0.037820555	14.08177845	6.36E-06	6.36E-06
6420161	6420161	STK36	NM_015690.2	27148	NP_056505.1	ILMN_1693538	6420161	S	GGCTCAACCCCTCTTTCAGCTTCTATGTGGTGTTGGAGGTGCTGGTATCG	"\Homo sapiens serine/threonine kinase 36, fused homolog (Drosophila) (STK36), mRNA.\"""""	FU; DKFZp434N0223; KIAA1278	ILMN_1693538	STK36	"\Homo sapiens serine/threonine kinase 36, fused homolog (Drosophila) (STK36), mRNA.\"""""	27148	 	STK36	0.221243377	0.001903438	-0.219339939	-0.00156994	14.05424032	6.49E-06	6.49E-06
1410209	1410209	SGK1	NM_005627.3	6446	NP_005618.2	ILMN_3229324	1410209	A	CGGACGCTGTTCTAAAAAAGGTCTCCTGCAGATCTGTCTGGGCTGTGATG	"\Homo sapiens serum/glucocorticoid regulated kinase 1 (SGK1), transcript variant 1, mRNA.\"""""	SGK	ILMN_3229324	SGK1	"\Homo sapiens serum/glucocorticoid regulated kinase 1 (SGK1), transcript variant 1, mRNA.\"""""	6446	D	SGK1	0.693761905	0.656882962	-0.036878943	0.096277633	14.01098091	6.70E-06	6.70E-06
1240386	1240386	KLHL21	NM_014851.2	9903	NP_055666.2	ILMN_1692785	1240386	S	AAAACCAGGCACCAGCCTCTGCAGCAATGGGTCCCTCTAGCCTGTGGACA	"\Homo sapiens kelch-like 21 (Drosophila) (KLHL21), mRNA.\"""""	KIAA0469; MGC99635	ILMN_1692785	KLHL21	"\Homo sapiens kelch-like 21 (Drosophila) (KLHL21), mRNA.\"""""	9903	 	KLHL21	-0.321095768	-0.341932507	-0.02083674	0.041261246	13.91875879	7.16E-06	7.16E-06
4390450	4390450	SGK1	NM_005627.2	6446	NP_005618.2	ILMN_1702487	4390450	S	AGAAAGGGTTTTTATGGACCAATGCCCCAGTTGTCAGTCAGAGCCGTTGG	"\Homo sapiens serum/glucocorticoid regulated kinase (SGK), mRNA.\"""""	SGK1	ILMN_1702487	SGK	"\Homo sapiens serum/glucocorticoid regulated kinase (SGK), mRNA.\"""""	6446	D	SGK1	0.833720321	0.823566265	-0.010154056	0.104382488	13.54594696	9.41E-06	9.41E-06
2370402	2370402	C14orf167	NR_023922.1	55449		ILMN_3187771	2370402	A	GCTGTACCCTTTTCCAGTGGCAGAGAACCTTCCTGAAAGGCAGTCCTGTG	"\Homo sapiens chromosome 14 open reading frame 167 (C14orf167), transcript variant 2, non-coding RNA.\"""""		ILMN_3187771	C14ORF167	"\Homo sapiens chromosome 14 open reading frame 167 (C14orf167), transcript variant 2, non-coding RNA.\"""""	55449	D	C14orf167	0.334318493	0.057485108	-0.276833385	-0.013376294	13.51502115	9.63E-06	9.63E-06
5490356	5490356	NXF1	NM_001081491.1	10482	NP_001074960.1	ILMN_1705783	5490356	S	CCTTGGATATTACCGTCTGGTTGTCGTCTGTCATCTCCTCCTGTCTGGCC	"\Homo sapiens nuclear RNA export factor 1 (NXF1), transcript variant 2, mRNA.\"""""	MEX67; TAP; DKFZp667O0311	ILMN_1705783	NXF1	"\Homo sapiens nuclear RNA export factor 1 (NXF1), transcript variant 2, mRNA.\"""""	10482	D	NXF1	-0.305526585	-0.227617507	0.077909078	0.027473374	13.38294021	1.06E-05	1.06E-05
1780730	1780730	CCDC59	NM_014167.2	29080	NP_054886.1	ILMN_1662318	1780730	S	ATCTGCTGCCTATTAGGTTCTTCTGTGACATGTGCCTCCCAGCAGTGAAC	"\Homo sapiens coiled-coil domain containing 59 (CCDC59), mRNA.\"""""	FLJ10294; HSPC128	ILMN_1662318	CCDC59	"\Homo sapiens coiled-coil domain containing 59 (CCDC59), mRNA.\"""""	29080	 	CCDC59	0.487065541	0.316434202	-0.170631339	-0.026637693	13.28798693	1.14E-05	1.14E-05
6290328	6290328	MAFG	NM_002359.2	4097	NP_002350.1	ILMN_2412761	6290328	A	CCCCTCAATCTGCTAGTCCCTGAAGCCTTTAACCAAACGGGAGTGGGCAC	"\Homo sapiens v-maf musculoaponeurotic fibrosarcoma oncogene homolog G (avian) (MAFG), transcript variant 1, mRNA.\"""""	MGC20149; MGC13090	ILMN_2412761	MAFG	"\Homo sapiens v-maf musculoaponeurotic fibrosarcoma oncogene homolog G (avian) (MAFG), transcript variant 1, mRNA.\"""""	4097	D	MAFG	-0.182513841	-0.146297082	0.036216759	0.007398199	13.28743821	1.14E-05	1.14E-05
7210450	7210450	LMO4	NM_006769.2	8543	NP_006760.1	ILMN_2117171	7210450	S	CAGGCTCATAGCAGCTACTGTGTAGAAAATTCCCCCTACTTCTAATTTGC	"\Homo sapiens LIM domain only 4 (LMO4), mRNA.\"""""		ILMN_2117171	LMO4	"\Homo sapiens LIM domain only 4 (LMO4), mRNA.\"""""	8543	D	LMO4	-0.465722522	-0.458499464	0.007223058	0.038304675	13.2131361	1.20E-05	1.20E-05
4050161	4050161	STX6	NM_005819.4	10228	NP_005810.1	ILMN_1777915	4050161	S	GGTCTGGTAGCCAACAACTTGGCAACTTCCACTCCTTCTCACCTCGTGAG	"\Homo sapiens syntaxin 6 (STX6), mRNA.\"""""		ILMN_1777915	STX6	"\Homo sapiens syntaxin 6 (STX6), mRNA.\"""""	10228	D	STX6	-0.368501119	-0.355239497	0.013261622	0.007680657	13.17375787	1.24E-05	1.24E-05
7050458	7050458	DBP	NM_001352.2	1628	NP_001343.2	ILMN_1715555	7050458	S	GAAAAATCCAGGTGCCGGAGGAGCAGAAGGATGAGAAATACTGGAGCCGG	"\Homo sapiens D site of albumin promoter (albumin D-box) binding protein (DBP), mRNA.\"""""	DABP	ILMN_1715555	DBP	"\Homo sapiens D site of albumin promoter (albumin D-box) binding protein (DBP), mRNA.\"""""	1628	 	DBP	-0.380596305	-0.342362032	0.038234273	0.001760486	13.16327039	1.25E-05	1.25E-05
270678	270678	DNAL4	NM_005740.2	10126	NP_005731.1	ILMN_1801845	270678	S	CTGCCCGCGACTTCGCATCAGGGACCGCATGCTGATTTGTACTGCTCTCT	"\Homo sapiens dynein, axonemal, light chain 4 (DNAL4), mRNA.\"""""	PIG27	ILMN_1801845	DNAL4	"\Homo sapiens dynein, axonemal, light chain 4 (DNAL4), mRNA.\"""""	10126	 	DNAL4	0.335818522	0.252963792	-0.08285473	0.000206345	13.08626824	1.32E-05	1.32E-05
6270382	6270382	DYRK4	NM_003845.1	8798	NP_003836.1	ILMN_1681269	6270382	S	GGCGGAGGTGTCCATGACCTCCCCAGGACAGAGCAAAAACTTCTCCCTCA	"\Homo sapiens dual-specificity tyrosine-(Y)-phosphorylation regulated kinase 4 (DYRK4), mRNA.\"""""		ILMN_1681269	DYRK4	"\Homo sapiens dual-specificity tyrosine-(Y)-phosphorylation regulated kinase 4 (DYRK4), mRNA.\"""""	8798	 	DYRK4	0.358291447	0.090508762	-0.267782685	-0.002070906	13.06899791	1.34E-05	1.34E-05
3130520	3130520	ProbeID: 3130520	XM_001732865.1	647597	XP_001732917.1	ILMN_3208881	3130520	A	TTTTTTGCATACAAGCCGAACGTTTGTGCTTCCCGTGCATGCAGTCAAAG	"\PREDICTED: Homo sapiens hypothetical LOC647597 (LOC647597), mRNA.\"""""		ILMN_3208881	LOC647597	"\PREDICTED: Homo sapiens hypothetical LOC647597 (LOC647597), mRNA.\"""""	647597	 		-0.269156229	-0.277819193	-0.008662964	-0.046117758	12.91592456	1.50E-05	1.50E-05
2970332	2970332	WEE1	NM_003390.2	7465	NP_003381.1	ILMN_1778561	2970332	S	CCCACTGGGAGCACTTTGTAGGCATTGCATGAACCATGGGATGATGATTC	"\Homo sapiens WEE1 homolog (S. pombe) (WEE1), mRNA.\"""""	WEE1hu; FLJ16446; DKFZp686I18166	ILMN_1778561	WEE1	"\Homo sapiens WEE1 homolog (S. pombe) (WEE1), mRNA.\"""""	7465	 	WEE1	-0.204480284	-0.215457093	-0.01097681	-0.000323179	12.77694345	1.66E-05	1.66E-05
3990477	3990477	MTHFR	NM_005957.2	4524	NP_005948.2	ILMN_1734830	3990477	S	GGTGCCATTCCCAGCGTTTAGTTTCTAGAGGCCTCAGTTTCTCCATCAGC	"\Homo sapiens 5,10-methylenetetrahydrofolate reductase (NADPH) (MTHFR), mRNA.\"""""		ILMN_1734830	MTHFR	"\Homo sapiens 5,10-methylenetetrahydrofolate reductase (NADPH) (MTHFR), mRNA.\"""""	4524	 	MTHFR	-0.317289243	-0.406973965	-0.089684722	0.003026098	12.77137777	1.67E-05	1.67E-05
7560180	7560180	SUSD1	NM_022486.3	64420	NP_071931.2	ILMN_1709750	7560180	S	TCTGTGAATCTTGGCTGGGACTTCCTCTGAGTGATGCCTGAGGGTCAGCT	"\Homo sapiens sushi domain containing 1 (SUSD1), mRNA.\"""""	RP11-4O1.1	ILMN_1709750	SUSD1	"\Homo sapiens sushi domain containing 1 (SUSD1), mRNA.\"""""	64420	 	SUSD1	-0.277807434	0.092608662	0.370416096	0.017561699	12.72232145	1.73E-05	1.73E-05
6480605	6480605	SSSCA1	NM_006396.1	10534	NP_006387.1	ILMN_1728714	6480605	S	GATAAAGATAATCCCGCTCTGAATGCCCAGGCTGCCCTCTCCCAAGCTCG	"\Homo sapiens Sjogren syndrome/scleroderma autoantigen 1 (SSSCA1), mRNA.\"""""	p27	ILMN_1728714	SSSCA1	"\Homo sapiens Sjogren syndrome/scleroderma autoantigen 1 (SSSCA1), mRNA.\"""""	10534	 	SSSCA1	-0.201777604	-0.225483534	-0.023705931	-0.022289484	12.62910908	1.86E-05	1.86E-05
5810630	5810630	PIGP	NM_153682.2	51227	NP_710149.1	ILMN_1764871	5810630	A	GCTCTTGTTTGGGATTAACATGATGAGTACCTCTCCACTCGACTCCATCC	"\Homo sapiens phosphatidylinositol glycan anchor biosynthesis, class P (PIGP), transcript variant 2, mRNA.\"""""	DCRC-S; DSCR5; DCRC; DSRC	ILMN_1764871	PIGP	"\Homo sapiens phosphatidylinositol glycan anchor biosynthesis, class P (PIGP), transcript variant 2, mRNA.\"""""	51227	D	PIGP	0.380854679	0.109937046	-0.270917633	-0.036200721	12.6267702	1.86E-05	1.86E-05
7560296	7560296	RBM43	NM_198557.2	375287	NP_940959.1	ILMN_3251415	7560296	S	TCAGAGCACCCACGAAATGAGCTCTCAAAGTTCAAAGGCATGCCAGAATA	"\Homo sapiens RNA binding motif protein 43 (RBM43), mRNA.\"""""		ILMN_3251415	RBM43	"\Homo sapiens RNA binding motif protein 43 (RBM43), mRNA.\"""""	375287	D	RBM43	0.352392018	0.196509717	-0.155882301	0.010053782	12.53804837	1.99E-05	1.99E-05
5310681	5310681	ProbeID: 5310681	XM_933085.1	653344	XP_938178.1	ILMN_1693836	5310681	A	GGAGCCCCTTGGAGTATGGCTTTTCACATGGGCTTCTATACCGCTTCGAC	"\PREDICTED: Homo sapiens similar to cis-Golgi matrix protein GM130, transcript variant 2 (LOC653344), mRNA.\"""""		ILMN_1693836	LOC653344	"\PREDICTED: Homo sapiens similar to cis-Golgi matrix protein GM130, transcript variant 2 (LOC653344), mRNA.\"""""	653344	 		0.164238665	-0.034933716	-0.199172381	-0.008730231	12.44708068	2.13E-05	2.13E-05
7320372	7320372	EOMES	NM_005442.2	8320	NP_005433.2	ILMN_1760509	7320372	S	GTCCAGGATTGCCTCACTTGAGACTTGCTAGGCCTCTGCTGTGTGCTGGG	"\Homo sapiens eomesodermin homolog (Xenopus laevis) (EOMES), mRNA.\"""""	TBR2	ILMN_1760509	EOMES	"\Homo sapiens eomesodermin homolog (Xenopus laevis) (EOMES), mRNA.\"""""	8320	 	EOMES	0.671599691	0.172349643	-0.499250048	-0.00684248	12.41978051	2.18E-05	2.18E-05
3800168	3800168	SLC2A3	NM_006931.1	6515	NP_008862.1	ILMN_1775708	3800168	S	CTTTCTGGCTCCTCAAACAGTAGGTTGGCAGTAAGGCAGGGTCCCATTTC	"\Homo sapiens solute carrier family 2 (facilitated glucose transporter), member 3 (SLC2A3), mRNA.\"""""	GLUT3; FLJ90380	ILMN_1775708	SLC2A3	"\Homo sapiens solute carrier family 2 (facilitated glucose transporter), member 3 (SLC2A3), mRNA.\"""""	6515	 	SLC2A3	-0.751023428	-0.618927131	0.132096297	-0.021637982	12.34613408	2.30E-05	2.30E-05
5560682	5560682	KRT10	NM_000421.2	3858	NP_000412.2	ILMN_1716093	5560682	S	CTCCTCTTCCGGGTCCGTGGGCGAGTCTTCATCTAAGGGACCAAGATACT	"\Homo sapiens keratin 10 (epidermolytic hyperkeratosis; keratosis palmaris et plantaris) (KRT10), mRNA.\"""""	K10; KPP; CK10	ILMN_1716093	KRT10	"\Homo sapiens keratin 10 (epidermolytic hyperkeratosis; keratosis palmaris et plantaris) (KRT10), mRNA.\"""""	3858	 	KRT10	0.517347264	0.328405021	-0.188942244	0.055086228	12.3270058	2.33E-05	2.33E-05
4850228	4850228	ProbeID: 4850228	XM_930578.1	647135	XP_935671.1	ILMN_1684634	4850228	I	GGTACAGAGATATTTCTTCACAGAGGTTCTTGGGTGGAGCAATGACACAA	"\PREDICTED: Homo sapiens similar to SLIT-ROBO Rho GTPase-activating protein 2 (srGAP2) (Formin-binding protein 2), transcript variant 1 (LOC647135), mRNA.\"""""		ILMN_1684634	LOC647135	"\PREDICTED: Homo sapiens similar to SLIT-ROBO Rho GTPase-activating protein 2 (srGAP2) (Formin-binding protein 2), transcript variant 1 (LOC647135), mRNA.\"""""	647135	 		-0.239770369	-0.173006195	0.066764174	-0.000545096	12.31663633	2.35E-05	2.35E-05
6450397	6450397	CCNB1IP1	NM_182849.1	57820	NP_878269.1	ILMN_1752394	6450397	A	TCAGACCATTTTTTGCGGGTTCTCCCACAGCACCTGAACCCAGCAACAGC	"\Homo sapiens cyclin B1 interacting protein 1 (CCNB1IP1), transcript variant 2, mRNA.\"""""	C14orf18; HEI10	ILMN_1752394	CCNB1IP1	"\Homo sapiens cyclin B1 interacting protein 1 (CCNB1IP1), transcript variant 2, mRNA.\"""""	57820	D	CCNB1IP1	0.215646952	-0.079677683	-0.295324635	-0.002164035	12.29375084	2.39E-05	2.39E-05
5670706	5670706	FAM171A1	NM_001010924.1	221061	NP_001010924.1	ILMN_1749868	5670706	S	GCCAAGTGCCATTTGGGGTCAGCATCCTCGTTTCAACACAGTGTGCTCTC	"\Homo sapiens family with sequence similarity 171, member A1 (FAM171A1), mRNA.\"""""	MGC130015; FLJ12884; MGC130014	ILMN_1749868	FAM171A1	"\Homo sapiens family with sequence similarity 171, member A1 (FAM171A1), mRNA.\"""""	221061	 	FAM171A1	0.284685107	0.134181019	-0.150504088	-0.028206923	12.25471339	2.46E-05	2.46E-05
7040139	7040139	ZNF324	NM_014347.1	25799	NP_055162.1	ILMN_1745784	7040139	S	CAGACAAGATGGAGCTGCTCACTTTTGCCGGGTTTGGTGGCCACTTCACC	"\Homo sapiens zinc finger protein 324 (ZNF324), mRNA.\"""""	ZF5128; ZNF324A	ILMN_1745784	ZNF324	"\Homo sapiens zinc finger protein 324 (ZNF324), mRNA.\"""""	25799	D	ZNF324/ZNF324B	-0.335843947	-0.412201995	-0.076358048	0.032533858	12.25083362	2.47E-05	2.47E-05
5260288	5260288	DUSP6	NM_022652.2	1848	NP_073143.2	ILMN_2396020	5260288	A	GTTGTCGCAAAGGGGATAATCTGGGAAAGACACCAAATCATGGGCTCACT	"\Homo sapiens dual specificity phosphatase 6 (DUSP6), transcript variant 2, mRNA.\"""""	MKP3; PYST1	ILMN_2396020	DUSP6	"\Homo sapiens dual specificity phosphatase 6 (DUSP6), transcript variant 2, mRNA.\"""""	1848	D	DUSP6	0.657252125	0.70190567	0.044653546	0.02801747	12.24036688	2.49E-05	2.49E-05
5560279	5560279	ProbeID: 5560279	XM_001128421.1	728069	XP_001128421.1	ILMN_1668743	5560279	S	AGCAGACTGAGGAGGGAGGAGACGAGGTTCTCTTGGCATCACTTTCTCCC	"\PREDICTED: Homo sapiens hypothetical LOC728069 (LOC728069), mRNA.\"""""		ILMN_1668743	LOC728069	"\PREDICTED: Homo sapiens hypothetical LOC728069 (LOC728069), mRNA.\"""""	728069	 		-0.415025546	-0.104547404	0.310478141	0.016301132	12.23323333	2.50E-05	2.50E-05
4210192	4210192	DCTPP1	NM_024096.1	79077	NP_077001.1	ILMN_3242459	4210192	S	TAGAGATTGAAGGCTGTAAGAGTCCAGATGGTGGAGCCAGGCTGTCTGGG	"\Homo sapiens dCTP pyrophosphatase 1 (DCTPP1), mRNA.\"""""	RS21C6; CDA03; MGC5627	ILMN_3242459	DCTPP1	"\Homo sapiens dCTP pyrophosphatase 1 (DCTPP1), mRNA.\"""""	79077	D	DCTPP1	-0.324738676	-0.41012024	-0.085381564	0.027961044	12.22816589	2.51E-05	2.51E-05
6370278	6370278	MPV17L2	NM_032683.2	84769	NP_116072.2	ILMN_1757134	6370278	S	ACTCTGCCAACCAGTCTCAAGCACCAGCCCCTCAACACTGCCATCCACCT	"\Homo sapiens MPV17 mitochondrial membrane protein-like 2 (MPV17L2), nuclear gene encoding mitochondrial protein, mRNA.\"""""	MGC110861; MGC12972	ILMN_1757134	MPV17L2	"\Homo sapiens MPV17 mitochondrial membrane protein-like 2 (MPV17L2), nuclear gene encoding mitochondrial protein, mRNA.\"""""	84769	 	MPV17L2	-0.134229214	-0.166471874	-0.03224266	0.009911377	12.18919002	2.59E-05	2.59E-05
4250768	4250768	COIL	NM_004645.2	8161	NP_004636.1	ILMN_1688034	4250768	S	CAGGCACCTGGCTGAGTGTGCTGGAGTGAGGATCTTGAACAGAAACTTCC	"\Homo sapiens coilin (COIL), mRNA.\"""""	p80-coilin; CLN80	ILMN_1688034	COIL	"\Homo sapiens coilin (COIL), mRNA.\"""""	8161	 	COIL	0.421992318	0.286000145	-0.135992173	0.049907605	12.14005827	2.69E-05	2.69E-05
1070047	1070047	CDC42EP4	NM_012121.4	23580	NP_036253.2	ILMN_1745223	1070047	S	TCCAGGTTCGGTGCCCTGTTGGTGCTCCTGTTTCCAATAGCTTAGGTCCC	"\Homo sapiens CDC42 effector protein (Rho GTPase binding) 4 (CDC42EP4), mRNA.\"""""	MGC17125; MGC3740; BORG4; KAIA1777; CEP4	ILMN_1745223	CDC42EP4	"\Homo sapiens CDC42 effector protein (Rho GTPase binding) 4 (CDC42EP4), mRNA.\"""""	23580	 	CDC42EP4	-0.407924273	-0.338260904	0.069663368	-0.015560798	12.12860142	2.71E-05	2.71E-05
1740364	1740364	STAMBP	NM_006463.3	10617	NP_006454.1	ILMN_1739253	1740364	A	CTGGGGTGAGGGACAGCTTACTCCATTTGACCAGATTGTTTGGCTAACAC	"\Homo sapiens STAM binding protein (STAMBP), transcript variant 1, mRNA.\"""""	MGC126518; AMSH; MGC126516	ILMN_1739253	STAMBP	"\Homo sapiens STAM binding protein (STAMBP), transcript variant 1, mRNA.\"""""	10617	D	STAMBP	0.346405246	0.215621359	-0.130783887	0.045126484	12.05245394	2.87E-05	2.87E-05
5720192	5720192	FANCE	NM_021922.2	2178	NP_068741.1	ILMN_2043452	5720192	S	CCAGGAGGTCTGGGGTACCAGTGGGCTCAGATGAAGCTCTTGTGCTCATG	"\Homo sapiens Fanconi anemia, complementation group E (FANCE), mRNA.\"""""	FAE; FACE	ILMN_2043452	FANCE	"\Homo sapiens Fanconi anemia, complementation group E (FANCE), mRNA.\"""""	2178	 	FANCE	-0.188286316	-0.351949746	-0.16366343	-0.029558684	12.01888031	2.94E-05	2.94E-05
4540725	4540725	PDHB	NM_000925.1	5162	NP_000916.1	ILMN_1739274	4540725	S	TCTCCTCCCCTAGATGCCATGCTTCCTTTTGTCTGTTACGGTTGCCATGT	"\Homo sapiens pyruvate dehydrogenase (lipoamide) beta (PDHB), mRNA.\"""""	DKFZp564K0164; PHE1B	ILMN_1739274	PDHB	"\Homo sapiens pyruvate dehydrogenase (lipoamide) beta (PDHB), mRNA.\"""""	5162	 	PDHB	0.489999554	0.359215907	-0.130783647	0.039203426	12.00618343	2.97E-05	2.97E-05
5690113	5690113	NUFIP2	NM_020772.1	57532	NP_065823.1	ILMN_2102693	5690113	S	TTGCCTAGGTACAAGCAGGACTTTGGGACAAATCTCTTTGTGCTGTTTGG	"\Homo sapiens nuclear fragile X mental retardation protein interacting protein 2 (NUFIP2), mRNA.\"""""	82-FIP; PIG1; KIAA1321; MGC117262; FIP-82; 182-FIP	ILMN_2102693	NUFIP2	"\Homo sapiens nuclear fragile X mental retardation protein interacting protein 2 (NUFIP2), mRNA.\"""""	57532	D	NUFIP2	-0.360711014	-0.304951194	0.05575982	-0.038693212	11.97151812	3.05E-05	3.05E-05
2120053	2120053	CYP1B1	NM_000104.2	1545	NP_000095.1	ILMN_1693338	2120053	S	GCTTTCATGTCCCAGAACTTAGCCTTTACCTGTGAAGTGTTACTACAGCC	"\Homo sapiens cytochrome P450, family 1, subfamily B, polypeptide 1 (CYP1B1), mRNA.\"""""	GLC3A; CP1B	ILMN_1693338	CYP1B1	"\Homo sapiens cytochrome P450, family 1, subfamily B, polypeptide 1 (CYP1B1), mRNA.\"""""	1545	 	CYP1B1	0.583211525	0.268924434	-0.314287091	0.045698497	11.96114027	3.08E-05	3.08E-05
5490014	5490014	ZBED4	NM_014838.2	9889	NP_055653.2	ILMN_1782129	5490014	S	GCATCTCCACGCTCTGAAGCTGTCTTTCAAAATGTGTGCACTGACCCCCT	"\Homo sapiens zinc finger, BED-type containing 4 (ZBED4), mRNA.\"""""		ILMN_1782129	ZBED4	"\Homo sapiens zinc finger, BED-type containing 4 (ZBED4), mRNA.\"""""	9889	 	ZBED4	-0.162413556	-0.201794299	-0.039380744	0.041777037	11.93767837	3.13E-05	3.13E-05
4050639	4050639	PAICS	NM_006452.3	10606	NP_006443.1	ILMN_1773760	4050639	S	TAATTTTGGACTGCCACACATTGGTACCTTTAGTTCTCTGAAGGCCCACG	"\Homo sapiens phosphoribosylaminoimidazole carboxylase, phosphoribosylaminoimidazole succinocarboxamide synthetase (PAICS), transcript variant 2, mRNA.\"""""	MGC1343; MGC5024; PAIS; AIRC; ADE2; DKFZp781N1372; ADE2H1	ILMN_1773760	PAICS	"\Homo sapiens phosphoribosylaminoimidazole carboxylase, phosphoribosylaminoimidazole succinocarboxamide synthetase (PAICS), transcript variant 2, mRNA.\"""""	10606	D	PAICS	-0.492712445	-0.415152934	0.07755951	-0.062254268	11.9343746	3.14E-05	3.14E-05
4830056	4830056	ARPC5L	NM_030978.1	81873	NP_112240.1	ILMN_2043816	4830056	S	ACTGCAGAACTGACATTTTGACGGTCTACCAGCGTGGCGGCTGGTGTTGG	"\Homo sapiens actin related protein 2/3 complex, subunit 5-like (ARPC5L), mRNA.\"""""	MGC3038; ARC16-2	ILMN_2043816	ARPC5L	"\Homo sapiens actin related protein 2/3 complex, subunit 5-like (ARPC5L), mRNA.\"""""	81873	 	ARPC5L	-0.441959765	-0.399218309	0.042741455	0.015088021	11.90478905	3.21E-05	3.21E-05
3780619	3780619	TMEM14A	NM_014051.3	28978	NP_054770.1	ILMN_1785191	3780619	S	GGCCGGCTATGGAGCTTACCGTGTCTCCAATGACAAACGAGATGTAAAAG	"\Homo sapiens transmembrane protein 14A (TMEM14A), mRNA.\"""""	C6orf73; PTD011	ILMN_1785191	TMEM14A	"\Homo sapiens transmembrane protein 14A (TMEM14A), mRNA.\"""""	28978	 	TMEM14A	0.213960854	0.027776202	-0.186184652	-0.003016637	11.89274877	3.24E-05	3.24E-05
3870619	3870619	AMD1	NM_001634.4	262	NP_001625.2	ILMN_1667994	3870619	I	ACCACCCTCTTGCTGAAAGCACTGGTTCCCCTGTTGAAGCTTGCTAGGGA	"\Homo sapiens adenosylmethionine decarboxylase 1 (AMD1), transcript variant 1, mRNA.\"""""	ADOMETDC; AMD; DKFZp313L1234; FLJ26964	ILMN_1667994	AMD1	"\Homo sapiens adenosylmethionine decarboxylase 1 (AMD1), transcript variant 1, mRNA.\"""""	262	D	AMD1	-0.418564888	-0.257636394	0.160928494	0.053392732	11.85934575	3.32E-05	3.32E-05
6420424	6420424	PAICS	NM_006452.3	10606	NP_006443.1	ILMN_2392546	6420424	A	ATTTTGGACTGCCACACATTGGTACCTTTAGTTCTCTGAAGGCCCACGTT	"\Homo sapiens phosphoribosylaminoimidazole carboxylase, phosphoribosylaminoimidazole succinocarboxamide synthetase (PAICS), transcript variant 2, mRNA.\"""""	MGC1343; MGC5024; PAIS; AIRC; ADE2; DKFZp781N1372; ADE2H1	ILMN_2392546	PAICS	"\Homo sapiens phosphoribosylaminoimidazole carboxylase, phosphoribosylaminoimidazole succinocarboxamide synthetase (PAICS), transcript variant 2, mRNA.\"""""	10606	D	PAICS	-0.47641654	-0.336932422	0.139484118	-0.014305115	11.83428513	3.39E-05	3.39E-05
7000379	7000379	USP38	NM_032557.4	84640	NP_115946.2	ILMN_1704876	7000379	S	CAGGGAGTATATCTTCTGTGGTTTTGAAGGAGGTGAGTTCTGTATGTGCC	"\Homo sapiens ubiquitin specific peptidase 38 (USP38), mRNA.\"""""	HP43.8KD; KIAA1891; FLJ35970	ILMN_1704876	USP38	"\Homo sapiens ubiquitin specific peptidase 38 (USP38), mRNA.\"""""	84640	 	USP38	-0.300677526	-0.43436347	-0.133685944	-0.01744306	11.82966545	3.40E-05	3.40E-05
6180592	6180592	ProbeID: 6180592				ILMN_1852793	6180592	S	GGCGACACCCTTGCCCAAGCTGGATTTTGCAGACCTGGTAGGCGTGAGAT	Homo sapiens cDNA clone IMAGE:30332316		ILMN_1852793		Homo sapiens cDNA clone IMAGE:30332316	-999	 		-0.389550694	-0.387558582	0.001992112	-0.00868684	11.69471983	3.77E-05	3.77E-05
4570075	4570075	ANKRD36B	XM_944061.1	57730	XP_949154.1	ILMN_1699521	4570075	I	GGCACCCAAGCGATCCTTTTGCCTGGAATCCCAAAGTGTCAGATTTACTG	"\PREDICTED: Homo sapiens KIAA1641, transcript variant 7 (KIAA1641), mRNA.\"""""		ILMN_1699521	KIAA1641	"\PREDICTED: Homo sapiens KIAA1641, transcript variant 7 (KIAA1641), mRNA.\"""""	57730	D	ANKRD36B (includes others)	0.264494728	-0.097203675	-0.361698403	-0.001449588	11.66317409	3.86E-05	3.86E-05
380551	380551	SPSB2	NM_032641.1	84727	NP_116030.1	ILMN_1787541	380551	S	TTGCCCCCTGCCATGAAGCGCTACCTGCTCTACCAGTGAGCCCTGTGATA	"\Homo sapiens splA/ryanodine receptor domain and SOCS box containing 2 (SPSB2), mRNA.\"""""	MGC2519; GRCC9; SSB2; SSB-2	ILMN_1787541	SPSB2	"\Homo sapiens splA/ryanodine receptor domain and SOCS box containing 2 (SPSB2), mRNA.\"""""	84727	 	SPSB2	-0.306256932	-0.313773602	-0.00751667	-0.068816994	11.65264656	3.89E-05	3.89E-05
3420241	3420241	SLC2A14	NM_153449.2	144195	NP_703150.1	ILMN_1668865	3420241	S	CCCAGGACTGCTTCTGAATGCTGCTACTTGATTTCTTTCTCATCCCACGC	"\Homo sapiens solute carrier family 2 (facilitated glucose transporter), member 14 (SLC2A14), mRNA.\"""""	GLUT14	ILMN_1668865	SLC2A14	"\Homo sapiens solute carrier family 2 (facilitated glucose transporter), member 14 (SLC2A14), mRNA.\"""""	144195	 	SLC2A14	-0.239938713	-0.115532503	0.12440621	-0.015395341	11.60025343	4.05E-05	4.05E-05
6060040	6060040	USP42	NM_032172.2	84132	NP_115548.1	ILMN_1752575	6060040	A	CCCAACGGAGAGCCAATTGTCTACGTCTTGTATGCAGTGCTGGTCCACAC	"\Homo sapiens ubiquitin specific peptidase 42 (USP42), mRNA.\"""""	FLJ12697	ILMN_1752575	USP42	"\Homo sapiens ubiquitin specific peptidase 42 (USP42), mRNA.\"""""	84132	D	USP42	-0.14018239	-0.192622854	-0.052440463	-0.002595215	11.58878986	4.09E-05	4.09E-05
6020487	6020487	USP39	NM_006590.2	10713	NP_006581.2	ILMN_1659523	6020487	S	CCCACTTGCCTGGGATGGCCCCACACTGTCACTCAGCTGTTCTTTGATCA	"\Homo sapiens ubiquitin specific peptidase 39 (USP39), mRNA.\"""""	SAD1; HSPC332; CGI-21; MGC75069	ILMN_1659523	USP39	"\Homo sapiens ubiquitin specific peptidase 39 (USP39), mRNA.\"""""	10713	 	USP39	-0.306759319	-0.317553763	-0.010794445	0.015580902	11.54835221	4.21E-05	4.21E-05
3060187	3060187	ProbeID: 3060187	XM_001714921.1	100133923	XP_001714973.1	ILMN_3236021	3060187	S	AAAGGATGGACAAATACGTGGGACAGTGTCTCCTCAGAAACAATCGGCCC	"\PREDICTED: Homo sapiens hypothetical protein LOC100133923 (LOC100133923), mRNA.\"""""		ILMN_3236021	LOC100133923	"\PREDICTED: Homo sapiens hypothetical protein LOC100133923 (LOC100133923), mRNA.\"""""	100133923	 		0.478937981	-0.051648147	-0.530586129	-0.011195248	11.52548288	4.29E-05	4.29E-05
7210110	7210110	HM13	NM_178582.1	81502	NP_848697.1	ILMN_2236655	7210110	I	CAGGCTGAGAAACACTGATAGACCAAGAGGTGGCCAGGGTTCCCAGAAGG	"\Homo sapiens histocompatibility (minor) 13 (HM13), transcript variant 4, mRNA.\"""""	MSTP086; IMPAS; dJ324O17.1; H13; SPP; IMP1; PSL3; PSENL3	ILMN_2236655	HM13	"\Homo sapiens histocompatibility (minor) 13 (HM13), transcript variant 4, mRNA.\"""""	81502	D	HM13	-0.32287082	-0.265404421	0.057466399	0.020153706	11.44690988	4.56E-05	4.56E-05
6200685	6200685	PARVG	NM_022141.4	64098	NP_071424.1	ILMN_1695851	6200685	S	AGGGTGTCCTCCCACAGTCCCGCTGTTTCCTGTGCATTCGTGACCCGCTT	"\Homo sapiens parvin, gamma (PARVG), mRNA.\"""""		ILMN_1695851	PARVG	"\Homo sapiens parvin, gamma (PARVG), mRNA.\"""""	64098	 	PARVG	-0.330971745	0.03873733	0.369709075	-0.028714648	11.37762073	4.80E-05	4.80E-05
7040184	7040184	CCDC34	NM_030771.1	91057	NP_110398.1	ILMN_1657547	7040184	A	GCGCTTACCAGAAAGCCGCCTGACACCATGGGAGGTGTGGTTTATTGGCA	"\Homo sapiens coiled-coil domain containing 34 (CCDC34), transcript variant 1, mRNA.\"""""	L15; NY-REN-41; RAMA3	ILMN_1657547	CCDC34	"\Homo sapiens coiled-coil domain containing 34 (CCDC34), transcript variant 1, mRNA.\"""""	91057	D	CCDC34	0.248768839	0.093719551	-0.155049287	0.039025563	11.37542366	4.81E-05	4.81E-05
6840156	6840156	GMDS	NM_001500.2	2762	NP_001491.1	ILMN_1711227	6840156	S	CCTCCAGGGTTTGGGTCGCTTTGCGTTTGTCGAAGCCTCCTCTGAATGGC	"\Homo sapiens GDP-mannose 4,6-dehydratase (GMDS), mRNA.\"""""	GMD	ILMN_1711227	GMDS	"\Homo sapiens GDP-mannose 4,6-dehydratase (GMDS), mRNA.\"""""	2762	 	GMDS	0.310749544	0.055973813	-0.254775731	-0.018217514	11.28790923	5.15E-05	5.15E-05
5570553	5570553	ProbeID: 5570553	XM_001725190.1	100132510	XP_001725242.1	ILMN_3280402	5570553	M	CCTGTCCATACTGCAGGAGGGCCCAAGAGATCCTCAGTCAATTGTCCACC	"\PREDICTED: Homo sapiens similar to hCG1979388 (LOC100132510), mRNA.\"""""		ILMN_3280402	LOC100132510	"\PREDICTED: Homo sapiens similar to hCG1979388 (LOC100132510), mRNA.\"""""	100132510	 	LOC100132510	-0.311480652	-0.253197826	0.058282827	-0.033688516	11.14796441	5.73E-05	5.73E-05
6180148	6180148	MAFG	NM_032711.2	4097	NP_116100.2	ILMN_1692260	6180148	A	TTGCTCTCCTGGCGCTGAGAGGTGGGTCCAAGCAGAGTTGATCAGTCCCT	"\Homo sapiens v-maf musculoaponeurotic fibrosarcoma oncogene homolog G (avian) (MAFG), transcript variant 2, mRNA.\"""""	MGC20149; MGC13090	ILMN_1692260	MAFG	"\Homo sapiens v-maf musculoaponeurotic fibrosarcoma oncogene homolog G (avian) (MAFG), transcript variant 2, mRNA.\"""""	4097	D	MAFG	-0.22063207	-0.218964364	0.001667706	0.002967767	11.08538008	6.02E-05	6.02E-05
4230626	4230626	PRKCD	NM_006254.3	5580	NP_006245.2	ILMN_1801105	4230626	A	TTGGCTGCCGTCTGGCCGGGCTCTCATGGTACTTCCTCTGTGAACTGTGT	"\Homo sapiens protein kinase C, delta (PRKCD), transcript variant 1, mRNA.\"""""	MAY1; MGC49908; nPKC-delta	ILMN_1801105	PRKCD	"\Homo sapiens protein kinase C, delta (PRKCD), transcript variant 1, mRNA.\"""""	5580	D	PRKCD	-0.590843243	-0.308129346	0.282713897	0.043217529	11.08457959	6.02E-05	6.02E-05
2970397	2970397	ZNF296	NM_145288.1	162979	NP_660331.1	ILMN_1693242	2970397	S	GTACCGCTGCCAACACCCATTGACCTCCTCGTTTTTGCCCGCCTTCTCCA	"\Homo sapiens zinc finger protein 296 (ZNF296), mRNA.\"""""	ZNF296	ILMN_1693242	ZNF296	"\Homo sapiens zinc finger protein 296 (ZNF296), mRNA.\"""""	162979	 	ZNF296	-0.309428188	-0.28147589	0.027952299	-0.017352245	11.02192475	6.32E-05	6.32E-05
1440753	1440753	LOC550643	NR_015367.2	550643		ILMN_3247645	1440753	S	TGCCTGTGAGATGGTCCTGCAGCAGCCAACCAGTGAACTCTTTTGGTGAC	"\Homo sapiens hypothetical LOC550643 (LOC550643), non-coding RNA.\"""""		ILMN_3247645	LOC550643	"\Homo sapiens hypothetical LOC550643 (LOC550643), non-coding RNA.\"""""	550643	 	LOC550643	0.429484486	0.147873233	-0.281611252	-0.00759297	11.00481159	6.40E-05	6.40E-05
6400722	6400722	HMGXB4	NM_005487.3	10042	NP_005478.2	ILMN_3181420	6400722	A	CCCCACCAGTGTTGTCACAGGGCTATGTTGCTTAAAGGTAGTCTGGCTGC	"\Homo sapiens HMG box domain containing 4 (HMGXB4), transcript variant 1, mRNA.\"""""	THC211630; HMGBCG	ILMN_3181420	HMGXB4	"\Homo sapiens HMG box domain containing 4 (HMGXB4), transcript variant 1, mRNA.\"""""	10042	D	HMGXB4	0.224741318	0.168701391	-0.056039927	-0.019521293	10.96645678	6.60E-05	6.60E-05
6270301	6270301	RAB33A	NM_004794.2	9363	NP_004785.1	ILMN_1724708	6270301	S	CCAGGTGCCCTCCAACTTAGCCCTGAAATTTGCTGATGCCCACAACATGC	"\Homo sapiens RAB33A, member RAS oncogene family (RAB33A), mRNA.\"""""	RabS10; MGC1488	ILMN_1724708	RAB33A	"\Homo sapiens RAB33A, member RAS oncogene family (RAB33A), mRNA.\"""""	9363	 	RAB33A	-0.258557454	-0.389371941	-0.130814487	0.033298431	10.93531905	6.76E-05	6.76E-05
4920053	4920053	BTG3	NM_006806.3	10950	NP_006797.3	ILMN_1707339	4920053	S	CAGTGACATGGGTACCTCCTCCTGGAATGCATTGTGACCGGAATCACTGG	"\Homo sapiens BTG family, member 3 (BTG3), mRNA.\"""""	TOB55; TOB5; MGC8928; ANA; TOFA	ILMN_1707339	BTG3	"\Homo sapiens BTG family, member 3 (BTG3), mRNA.\"""""	10950	D	BTG3	-0.321767938	-0.38692479	-0.065156852	-0.031244189	10.93358083	6.77E-05	6.77E-05
7380327	7380327	FBXO31	NM_024735.2	79791	NP_079011.3	ILMN_1771139	7380327	S	GTGACGGTGACTGTGGCCTTGAAGCCTGGAGGACTGTTGGGCATGTAGAC	"\Homo sapiens F-box protein 31 (FBXO31), mRNA.\"""""	FBX14; Fbx31; FLJ22477; DKFZP434B027; MGC15419; DKFZp434J1815; MGC9527; FBXO14; pp2386	ILMN_1771139	FBXO31	"\Homo sapiens F-box protein 31 (FBXO31), mRNA.\"""""	79791	 	FBXO31	-0.337551039	-0.364203389	-0.02665235	0.007290279	10.92993337	6.79E-05	6.79E-05
6580474	6580474	TUBB	NM_178014.2	203068	NP_821133.1	ILMN_2101885	6580474	S	CTCTGGAGTGGTGTATACTGCCACATCAGTGTTTGAGTCAGTCCCCAGAG	"\Homo sapiens tubulin, beta (TUBB), mRNA.\"""""	M40; OK/SW-cl.56; MGC117247; TUBB1; MGC16435; TUBB5	ILMN_2101885	TUBB	"\Homo sapiens tubulin, beta (TUBB), mRNA.\"""""	203068	D	TUBB	-0.391775394	-0.499442293	-0.107666899	-0.001668875	10.92974812	6.79E-05	6.79E-05
2640441	2640441	SGK223	NM_001080826.1	157285	NP_001074295.1	ILMN_3240222	2640441	S	ACGTCCTGAGGACAGTTCTGTGAACTGAATGCAGCCTGGACACTGGCCTC	"\Homo sapiens homolog of rat pragma of Rnd2 (PRAGMIN), mRNA.\"""""	DKFZp761P0423	ILMN_3240222	PRAGMIN	"\Homo sapiens homolog of rat pragma of Rnd2 (PRAGMIN), mRNA.\"""""	157285	D	SGK223	0.378376481	0.254996013	-0.123380468	-0.071973798	10.88339753	7.04E-05	7.04E-05
380079	380079	SPATA7	NM_001040428.2	55812	NP_001035518.1	ILMN_1652409	380079	S	TTAACACATCACCCTCCCAATCTGTTCAGTTCTCCAGTGTCAAAGGCGAC	"\Homo sapiens spermatogenesis associated 7 (SPATA7), transcript variant 2, mRNA.\"""""	MGC102934; DKFZp686D07199; HSD3; HSD-3.1	ILMN_1652409	SPATA7	"\Homo sapiens spermatogenesis associated 7 (SPATA7), transcript variant 2, mRNA.\"""""	55812	D	SPATA7	0.168007823	0.012015527	-0.155992296	-0.006853939	10.85438954	7.20E-05	7.20E-05
5050441	5050441	ZEB2	NM_014795.2	9839	NP_055610.1	ILMN_1688698	5050441	S	CTGTGTTTCTGCAAGTGCCATCCTTGTACAGTGTTAAGAGGGTAACATGG	"\Homo sapiens zinc finger E-box binding homeobox 2 (ZEB2), mRNA.\"""""	KIAA0569; SMADIP1; ZFHX1B; SIP1; SIP-1	ILMN_1688698	ZEB2	"\Homo sapiens zinc finger E-box binding homeobox 2 (ZEB2), mRNA.\"""""	9839	D	ZEB2	0.334738177	0.210847991	-0.123890186	-0.042950359	10.82918405	7.34E-05	7.34E-05
6400647	6400647	EHD4	NM_139265.2	30844	NP_644670.1	ILMN_1720083	6400647	S	TCAATCAAATCCTGTCCTAGTGTGTGCAGTGTCTTCGGCCCTGTGGACAC	"\Homo sapiens EH-domain containing 4 (EHD4), mRNA.\"""""	PAST4	ILMN_1720083	EHD4	"\Homo sapiens EH-domain containing 4 (EHD4), mRNA.\"""""	30844	 	EHD4	-0.431573857	-0.330265328	0.101308529	0.018814837	10.79641309	7.53E-05	7.53E-05
5700056	5700056	HSD17B8	NM_014234.3	7923	NP_055049.1	ILMN_1715324	5700056	S	CCGATGGGACACTTGGGGGACCCTGAGGATGTGGCAGATGTGGTCGCATT	"\Homo sapiens hydroxysteroid (17-beta) dehydrogenase 8 (HSD17B8), mRNA.\"""""	FABGL; FABG; dJ1033B10.9; RING2; H2-KE6; KE6; D6S2245E; HKE6	ILMN_1715324	HSD17B8	"\Homo sapiens hydroxysteroid (17-beta) dehydrogenase 8 (HSD17B8), mRNA.\"""""	7923	 	HSD17B8	0.467819228	0.046873137	-0.420946091	-0.097881585	10.78028141	7.62E-05	7.62E-05
2480768	2480768	DHFRL1	NM_176815.3	200895	NP_789785.1	ILMN_1762426	2480768	S	AAGCAAAAGGATGGCTTGAGCCCAAGAGTTCAGAGCAGCCTGGCCACCAT	"\Homo sapiens dihydrofolate reductase-like 1 (DHFRL1), mRNA.\"""""	FLJ16119; DHFRP4	ILMN_1762426	DHFRL1	"\Homo sapiens dihydrofolate reductase-like 1 (DHFRL1), mRNA.\"""""	200895	D	DHFRL1	0.32351122	0.066022484	-0.257488736	-0.030872604	10.76462386	7.72E-05	7.72E-05
6270670	6270670	IDH1	NM_005896.2	3417	NP_005887.2	ILMN_2091347	6270670	S	CCTGTCCATGACCTTGGGCACAGGGAAGTTCTGGTGTCATAGATATCCCG	"\Homo sapiens isocitrate dehydrogenase 1 (NADP+), soluble (IDH1), mRNA.\"""""	PICD; IDH; IDP	ILMN_2091347	IDH1	"\Homo sapiens isocitrate dehydrogenase 1 (NADP+), soluble (IDH1), mRNA.\"""""	3417	D	IDH1	-0.346631093	-0.269101043	0.077530051	0.005921889	10.75424504	7.78E-05	7.78E-05
3180681	3180681	NCF1C	NR_003187.1	654817		ILMN_2112988	3180681	S	CAGGCTACTTTCCGTCCATGTACCTGCAAAAGTCGGGGCAAGACGTGTCC	"\Homo sapiens neutrophil cytosolic factor 1C pseudogene (NCF1C), non-coding RNA.\"""""	SH3PXD1C	ILMN_2112988	NCF1C	"\Homo sapiens neutrophil cytosolic factor 1C pseudogene (NCF1C), non-coding RNA.\"""""	654817	 	NCF1C	-0.683146836	0.144662318	0.827809153	0.104295894	10.7445276	7.84E-05	7.84E-05
3990497	3990497	SNORA61	NR_002987.1	677838		ILMN_3245458	3990497	S	CTCCTGATCCCTTTCCCATCGGATCTGAACACTGGTCTTGGTGGTCGTAA	"\Homo sapiens small nucleolar RNA, H/ACA box 61 (SNORA61), small nucleolar RNA.\"""""	ACA61	ILMN_3245458	SNORA61	"\Homo sapiens small nucleolar RNA, H/ACA box 61 (SNORA61), small nucleolar RNA.\"""""	677838	 	SNORA61	-0.258336802	-0.265290605	-0.006953803	-0.006063182	10.65659847	8.39E-05	8.39E-05
6280707	6280707	ProbeID: 6280707	XR_038632.1	339970		ILMN_3294033	6280707	M	CCCCTCTTGACACTCACTGTTTCCCCGAGAGCTAACTATCCTGACGTACG	"\PREDICTED: Homo sapiens misc_RNA (LOC339970), miscRNA.\"""""		ILMN_3294033	LOC339970	"\PREDICTED: Homo sapiens misc_RNA (LOC339970), miscRNA.\"""""	339970	D	GRINL1B	0.423518344	0.075324904	-0.34819344	-0.023320852	10.65080646	8.43E-05	8.43E-05
6650639	6650639	VAMP1	NM_199245.1	6843	NP_954740.1	ILMN_1737611	6650639	A	CATCCCGTTCTTCGGTTTGCCATGAGACGATGTGGGGTTTCCACTGTGTG	"\Homo sapiens vesicle-associated membrane protein 1 (synaptobrevin 1) (VAMP1), transcript variant 2, mRNA.\"""""	SYB1; VAMP-1; DKFZp686H12131	ILMN_1737611	VAMP1	"\Homo sapiens vesicle-associated membrane protein 1 (synaptobrevin 1) (VAMP1), transcript variant 2, mRNA.\"""""	6843	D	VAMP1	-0.35198003	-0.378527741	-0.026547711	-0.018914853	10.61881156	8.64E-05	8.64E-05
4490053	4490053	IL10RA	NM_001558.2	3587	NP_001549.1	ILMN_1652825	4490053	S	TCCAGCCATGACCCCCACCCCTCTGCCAAAGTACTCTTAGGTGCCAGTCT	"\Homo sapiens interleukin 10 receptor, alpha (IL10RA), mRNA.\"""""	IL-10R1; CDW210A; IL10R; HIL-10R	ILMN_1652825	IL10RA	"\Homo sapiens interleukin 10 receptor, alpha (IL10RA), mRNA.\"""""	3587	 	IL10RA	0.417178849	0.28470063	-0.132478219	0.051782375	10.58237658	8.89E-05	8.89E-05
5720072	5720072	ZNF234	NM_006630.1	10780	NP_006621.1	ILMN_2103397	5720072	S	CCTATACATGTGGGGAGTGTGGGAAGCACTTCAGTCAGGCCTCAAGTCTC	"\Homo sapiens zinc finger protein 234 (ZNF234), mRNA.\"""""	HZF4; ZNF269	ILMN_2103397	ZNF234	"\Homo sapiens zinc finger protein 234 (ZNF234), mRNA.\"""""	10780	D	ZNF234	0.319681841	0.115052125	-0.204629716	0.012422376	10.5724365	8.96E-05	8.96E-05
2000022	2000022	IRF9	NM_006084.4	10379	NP_006075.3	ILMN_1745471	2000022	S	GTCCGTGATAATCGTGTCCTGAAAATCCTCGCACACACTGGCTGGTGGAG	"\Homo sapiens interferon regulatory factor 9 (IRF9), mRNA.\"""""	IRF9; p48; ISGF3; IRF-9	ILMN_1745471	IRF9	"\Homo sapiens interferon regulatory factor 9 (IRF9), mRNA.\"""""	10379	 	IRF9	0.129931413	0.53299045	0.403059037	0.084411076	10.56807468	8.99E-05	8.99E-05
2690292	2690292	NCOA5	NM_020967.2	57727	NP_066018.1	ILMN_1770035	2690292	S	AGAAGGAGGGTTTCTGGCTGTGGTTCTAAATGGAGCCCCAGGAAGCTGCC	"\Homo sapiens nuclear receptor coactivator 5 (NCOA5), mRNA.\"""""	CIA; bA465L10.6	ILMN_1770035	NCOA5	"\Homo sapiens nuclear receptor coactivator 5 (NCOA5), mRNA.\"""""	57727	 	NCOA5	0.233481667	0.200757558	-0.032724109	-0.018338043	10.56759362	9.00E-05	9.00E-05
540255	540255	AARS2	NM_020745.2	57505	NP_065796.1	ILMN_1674698	540255	S	GGCAGACAAAGGGCTCCCTGGCTACTGGGAAGATACAGAACCATCCTGTG	"\Homo sapiens alanyl-tRNA synthetase 2, mitochondrial (putative) (AARS2), nuclear gene encoding mitochondrial protein, mRNA.\"""""	KIAA1270; AARSL; bA444E17.1	ILMN_1674698	AARS2	"\Homo sapiens alanyl-tRNA synthetase 2, mitochondrial (putative) (AARS2), nuclear gene encoding mitochondrial protein, mRNA.\"""""	57505	 	AARS2	0.277686268	0.150955678	-0.12673059	-0.015148054	10.56580609	9.01E-05	9.01E-05
3400593	3400593	SMARCD1	NM_003076.3	6602	NP_003067.2	ILMN_1728845	3400593	A	CCTGGCTGGAACCATGAGAAGGAAGCTCAGTACTTCCCACAGTGTCCCTG	"\Homo sapiens SWI/SNF related, matrix associated, actin dependent regulator of chromatin, subfamily d, member 1 (SMARCD1), transcript variant 1, mRNA.\"""""	Rsc6p; BAF60A; CRACD1	ILMN_1728845	SMARCD1	"\Homo sapiens SWI/SNF related, matrix associated, actin dependent regulator of chromatin, subfamily d, member 1 (SMARCD1), transcript variant 1, mRNA.\"""""	6602	D	SMARCD1	0.335902466	0.333220297	-0.002682169	0.002324747	10.53585118	9.22E-05	9.22E-05
6200187	6200187	TNFAIP8L1	NM_152362.1	126282	NP_689575.1	ILMN_1684346	6200187	S	CCCAGCTACTTGAGAGATGACGAGGGAAGATCACTTGAGCCCAGGAGTTA	"\Homo sapiens tumor necrosis factor, alpha-induced protein 8-like 1 (TNFAIP8L1), mRNA.\"""""	MGC17791	ILMN_1684346	TNFAIP8L1	"\Homo sapiens tumor necrosis factor, alpha-induced protein 8-like 1 (TNFAIP8L1), mRNA.\"""""	126282	 	TNFAIP8L1	-0.378849033	-0.412857861	-0.034008829	-0.016767024	10.53538835	9.23E-05	9.23E-05
6380008	6380008	EPC1	NM_025209.2	80314	NP_079485.1	ILMN_1746276	6380008	S	ACACAGTAGCGATGGAGGTGACGTAGCTTCCTCCGAGTGGAACTGCAGCC	"\Homo sapiens enhancer of polycomb homolog 1 (Drosophila) (EPC1), mRNA.\"""""	Epl1; DKFZp781P2312	ILMN_1746276	EPC1	"\Homo sapiens enhancer of polycomb homolog 1 (Drosophila) (EPC1), mRNA.\"""""	80314	 	EPC1	0.257848046	0.205345873	-0.052502173	0.041589534	10.52901134	9.27E-05	9.27E-05
5220196	5220196	CTCF	NM_006565.2	10664	NP_006556.1	ILMN_1786015	5220196	S	ATGTAGCAGAATGGCACCCAGACCACTGCCCACCAGTGACGGACATGCAC	"\Homo sapiens CCCTC-binding factor (zinc finger protein) (CTCF), mRNA.\"""""		ILMN_1786015	CTCF	"\Homo sapiens CCCTC-binding factor (zinc finger protein) (CTCF), mRNA.\"""""	10664	 	CTCF	0.310026117	0.200843748	-0.109182369	0.027252321	10.52118896	9.33E-05	9.33E-05
6200468	6200468	CKS2	NM_001827.1	1164	NP_001818.1	ILMN_1756326	6200468	S	TTTCTGCAGCGCGCCACGAGGATGGCCCACAAGCAGATCTACTACTCGGA	"\Homo sapiens CDC28 protein kinase regulatory subunit 2 (CKS2), mRNA.\"""""	CKSHS2	ILMN_1756326	CKS2	"\Homo sapiens CDC28 protein kinase regulatory subunit 2 (CKS2), mRNA.\"""""	1164	D	CKS2	-0.277366601	-0.296970655	-0.019604054	-0.00572052	10.48779521	9.58E-05	9.58E-05
1740471	1740471	TINF2	NM_012461.1	26277	NP_036593.1	ILMN_1697420	1740471	S	CCTTGATACCCACTTTTTGTGAATACCTACCCCCTTCTGGCCACGGTGCC	"\Homo sapiens TERF1 (TRF1)-interacting nuclear factor 2 (TINF2), mRNA.\"""""	TIN2	ILMN_1697420	TINF2	"\Homo sapiens TERF1 (TRF1)-interacting nuclear factor 2 (TINF2), mRNA.\"""""	26277	 	TINF2	0.436857301	0.350036376	-0.086820925	0.08252828	10.47194768	9.70E-05	9.70E-05
1990546	1990546	MLEC	NM_014730.2	9761	NP_055545.1	ILMN_1657495	1990546	S	TTCCCATCCTCTCTCTGTGGAGGCCAAACCAACTCTTTGCCAGCAGCCAC	"\Homo sapiens malectin (MLEC), mRNA.\"""""		ILMN_1657495	MLEC	"\Homo sapiens malectin (MLEC), mRNA.\"""""	9761	D	MLEC	-0.386529942	-0.26613918	0.120390763	-0.01513127	10.46126021	9.78E-05	9.78E-05
6620292	6620292	C10orf54	NM_022153.1	64115	NP_071436.1	ILMN_2205963	6620292	S	TGTTTGATCCACCCCCTTCCCTGAAAATCCTGGGAGGTTTTATTGCTGCC	"\Homo sapiens chromosome 10 open reading frame 54 (C10orf54), mRNA.\"""""	PP2135; GI24; SISP1	ILMN_2205963	C10ORF54	"\Homo sapiens chromosome 10 open reading frame 54 (C10orf54), mRNA.\"""""	64115	 	C10orf54	-0.533436779	-0.014425286	0.519011494	0.052915646	10.40739707	0.000101987	0.000101987
150681	150681	ZNHIT6	NM_017953.2	54680	NP_060423.2	ILMN_1668540	150681	S	CTGTGCCTTTCATCACATTCCTAGCCCACTCTCATCATTACTGCAGAAGG	"\Homo sapiens zinc finger, HIT type 6 (ZNHIT6), mRNA.\"""""	NY-BR-75; FLJ20729; MGC131963; FLJ20760	ILMN_1668540	ZNHIT6	"\Homo sapiens zinc finger, HIT type 6 (ZNHIT6), mRNA.\"""""	54680	D	ZNHIT6	0.322237809	0.152511203	-0.169726606	-0.026936092	10.38848577	0.00010351	0.00010351
6760546	6760546	TIPARP	NM_015508.3	25976	NP_056323.2	ILMN_1765578	6760546	S	CCTGTTGTTTGCTGCCATTGGCATGAAATGGCCAACTGTGGCTGTTACAG	"\Homo sapiens TCDD-inducible poly(ADP-ribose) polymerase (TIPARP), mRNA.\"""""	PARP-7; PARP-1; FLJ40466; DDF1; DKFZp686P1838; DKFZp686N0351; PARP7; DKFZP434J214	ILMN_1765578	TIPARP	"\Homo sapiens TCDD-inducible poly(ADP-ribose) polymerase (TIPARP), mRNA.\"""""	25976	 	TIPARP	-0.322318786	-0.374538325	-0.052219539	0.012538041	10.38164466	0.000104066	0.000104066
6270646	6270646	MYC	NM_002467.3	4609	NP_002458.2	ILMN_1680618	6270646	S	CCTGCGTGACCAGATCCCGGAGTTGGAAAACAATGAAAAGGCCCCCAAGG	"\Homo sapiens v-myc myelocytomatosis viral oncogene homolog (avian) (MYC), mRNA.\"""""	c-Myc	ILMN_1680618	MYC	"\Homo sapiens v-myc myelocytomatosis viral oncogene homolog (avian) (MYC), mRNA.\"""""	4609	D	MYC	0.734778043	0.55430455	-0.180473492	0.022062304	10.36186365	0.000105694	0.000105694
4230196	4230196	KPNA2	NM_002266.2	3838	NP_002257.1	ILMN_1721868	4230196	A	ATGTCATCTTTAGCATGTGGCTACTTACGTAATCTTACCTGGACACTTTC	"\Homo sapiens karyopherin alpha 2 (RAG cohort 1, importin alpha 1) (KPNA2), mRNA. XM_001133262 XM_001133265 XM_001133267 XM_001133271\"""""	RCH1; IPOA1; SRP1alpha; QIP2	ILMN_1721868	KPNA2	"\Homo sapiens karyopherin alpha 2 (RAG cohort 1, importin alpha 1) (KPNA2), mRNA. XM_001133262 XM_001133265 XM_001133267 XM_001133271\"""""	3838	D	KPNA2	-0.291647161	-0.177968022	0.11367914	-0.042788774	10.35657345	0.000106133	0.000106133
6620669	6620669	C3orf23	NM_173826.3	285343	NP_776187.2	ILMN_1754423	6620669	I	AACCCCAAGTGGTTGATGGTGTCCCCAGCACAGCCGAGAGACCTGATCTC	"\Homo sapiens chromosome 3 open reading frame 23 (C3orf23), transcript variant 1, mRNA.\"""""	MGC119533; MGC119530; DKFZp313N0621; FLJ41686; MGC119531; MGC119532	ILMN_1754423	C3ORF23	"\Homo sapiens chromosome 3 open reading frame 23 (C3orf23), transcript variant 1, mRNA.\"""""	285343	D	C3orf23	0.173220832	0.014413686	-0.158807146	0.014469277	10.26812824	0.000113766	0.000113766
1090142	1090142	ANKRD34A	NM_001039888.2	284615	NP_001034977.1	ILMN_2119793	1090142	S	GTCTCATTTTCCCAGGGGGTGGGTCATGGGCTCTAAGCTGCTCTTCTGTC	"\Homo sapiens ankyrin repeat domain 34A (ANKRD34A), mRNA.\"""""	ANKRD34; DKFZp761F202	ILMN_2119793	ANKRD34A	"\Homo sapiens ankyrin repeat domain 34A (ANKRD34A), mRNA.\"""""	284615	 	ANKRD34A	-0.263421462	-0.309863978	-0.046442517	0.006693611	10.21185585	0.000118914	0.000118914
4210139	4210139	ZNF585A	NM_199126.1	199704	NP_954577.1	ILMN_1737211	4210139	A	ACGGTGGATGCTGTTAACTTTCTTCCTTCCCCTCAGGCAATGGCGGTGAC	"\Homo sapiens zinc finger protein 585A (ZNF585A), transcript variant 2, mRNA.\"""""	FLJ23765; FLJ31827	ILMN_1737211	ZNF585A	"\Homo sapiens zinc finger protein 585A (ZNF585A), transcript variant 2, mRNA.\"""""	199704	D	ZNF585A	0.23889203	0.162281228	-0.076610802	-0.018205134	10.20749267	0.000119323	0.000119323
1580356	1580356	TMED1	NM_006858.2	11018	NP_006849.1	ILMN_1693045	1580356	S	GCCCGGCCAAAGTCTAGGCAGAAGCCTCCTATAACAAAGGGTGGTGTGGC	"\Homo sapiens transmembrane emp24 protein transport domain containing 1 (TMED1), mRNA.\"""""	Il1rl1l; MGC1270; IL1RL1LG; ST2L	ILMN_1693045	TMED1	"\Homo sapiens transmembrane emp24 protein transport domain containing 1 (TMED1), mRNA.\"""""	11018	 	TMED1	0.333908553	0.408090192	0.074181638	0.043201823	10.17441929	0.000122471	0.000122471
1400408	1400408	EGLN2	NM_053046.2	112398	NP_444274.1	ILMN_1768773	1400408	A	GAGGAGGCATTGTCACTTCCCACCAGGATGCAGGACTTGGGGTTGAGGTG	"\Homo sapiens egl nine homolog 2 (C. elegans) (EGLN2), transcript variant 1, mRNA.\"""""	DKFZp434E026; EIT6; PHD1; HIFPH1; HPH-3	ILMN_1768773	EGLN2	"\Homo sapiens egl nine homolog 2 (C. elegans) (EGLN2), transcript variant 1, mRNA.\"""""	112398	D	EGLN2	-0.273770786	-0.262817809	0.010952977	0.03590708	10.14825329	0.000125021	0.000125021
2850192	2850192	PPCS	NM_024664.2	79717	NP_078940.2	ILMN_1776094	2850192	S	AATATTGGTTGAATGCCTATGTATGTCAGGCCCTGTGCTGAGCCATGAGG	"\Homo sapiens phosphopantothenoylcysteine synthetase (PPCS), transcript variant 1, mRNA.\"""""	MGC138220; FLJ11838; RP11-163G10.1; MGC117357	ILMN_1776094	PPCS	"\Homo sapiens phosphopantothenoylcysteine synthetase (PPCS), transcript variant 1, mRNA.\"""""	79717	D	PPCS	0.49122235	0.457878477	-0.033343873	0.041522188	10.12386945	0.000127447	0.000127447
2070593	2070593	CCDC45	NM_138363.1	90799	NP_612372.1	ILMN_1686135	2070593	S	CCCTCCCTATGAGGCCAGACTTGATAATAGTAGGTGAAGGTTCTGGAGGC	"\Homo sapiens coiled-coil domain containing 45 (CCDC45), mRNA.\"""""	DKFZp667E1824	ILMN_1686135	CCDC45	"\Homo sapiens coiled-coil domain containing 45 (CCDC45), mRNA.\"""""	90799	 	CEP95	-0.217212062	-0.308698772	-0.09148671	-0.05049377	10.12176036	0.00012766	0.00012766
6420068	6420068	SNORD11	NR_003031.1	692058		ILMN_3237971	6420068	S	GCCTGATTTCCTTTTGGATAATGAAGGCATCTTTAGTCACTACCTCTTCT	"\Homo sapiens small nucleolar RNA, C/D box 11 (SNORD11), small nucleolar RNA.\"""""	HBII-95	ILMN_3237971	SNORD11	"\Homo sapiens small nucleolar RNA, C/D box 11 (SNORD11), small nucleolar RNA.\"""""	692058	 	SNORD11	-0.15551653	-0.163101085	-0.007584555	-0.023740025	10.09799065	0.000130075	0.000130075
6250468	6250468	DUSP6	NM_001946.2	1848	NP_001937.2	ILMN_1677466	6250468	I	CTGACCTTGACCGAGACCCCAATAGTGCAACAGACTCGGATGGTAGTCCG	"\Homo sapiens dual specificity phosphatase 6 (DUSP6), transcript variant 1, mRNA.\"""""	MKP3; PYST1	ILMN_1677466	DUSP6	"\Homo sapiens dual specificity phosphatase 6 (DUSP6), transcript variant 1, mRNA.\"""""	1848	D	DUSP6	0.316596645	0.356055171	0.039458526	0.047989925	10.09697649	0.000130179	0.000130179
830750	830750	NCF1B	NR_003186.1	654816		ILMN_2106725	830750	S	ACGTGGTGGAGGTCGTGGAGAAGAGCGAGAGCGGTCAGACCTCCCACCTT	"\Homo sapiens neutrophil cytosolic factor 1B pseudogene (NCF1B), non-coding RNA.\"""""	SH3PXD1B	ILMN_2106725	NCF1B	"\Homo sapiens neutrophil cytosolic factor 1B pseudogene (NCF1B), non-coding RNA.\"""""	654816	D	NCF1B	-0.400193445	-0.008503055	0.39169039	0.097363989	10.04184807	0.000135968	0.000135968
5090491	5090491	CXorf38	NM_144970.1	159013	NP_659407.1	ILMN_1697864	5090491	S	ACAGGAACCTGGGAGACAAACACCTGACAGGAAGGCCTGAGGTTGCCCGT	"\Homo sapiens chromosome X open reading frame 38 (CXorf38), mRNA.\"""""	MGC39350	ILMN_1697864	CXORF38	"\Homo sapiens chromosome X open reading frame 38 (CXorf38), mRNA.\"""""	159013	 	CXorf38	-0.384637588	-0.264787254	0.119850334	0.009366456	10.03368088	0.000136848	0.000136848
1660286	1660286	RILPL2	NM_145058.1	196383	NP_659495.1	ILMN_1678490	1660286	S	GATGCCTGGCAAAACCACCTCCCTGTGCCACACAGACACACTAGGCCTGT	"\Homo sapiens Rab interacting lysosomal protein-like 2 (RILPL2), mRNA.\"""""	FLJ30380; MGC7036; FLJ32372	ILMN_1678490	RILPL2	"\Homo sapiens Rab interacting lysosomal protein-like 2 (RILPL2), mRNA.\"""""	196383	 	RILPL2	-0.339511488	-0.11992112	0.219590368	-0.033383272	9.971282075	0.000143766	0.000143766
520639	520639	TIGD5	NM_032862.2	84948	NP_116251.2	ILMN_1705774	520639	S	AGTCACATGCACTGGACGAGGGCCGAAACTCCTGTCTGCTATCGAGCCCT	"\Homo sapiens tigger transposable element derived 5 (TIGD5), mRNA.\"""""	FLJ14926; MGC44883	ILMN_1705774	TIGD5	"\Homo sapiens tigger transposable element derived 5 (TIGD5), mRNA.\"""""	84948	 	TIGD5	-0.334141998	-0.336153538	-0.002011541	0.050242394	9.969726069	0.000143943	0.000143943
3460132	3460132	PAQR4	NM_152341.2	124222	NP_689554.2	ILMN_1660793	3460132	S	CTTCCATCTGGCTGCACTCCAAGGCCCCCTCTGTCCTTTTCAGAACACAT	"\Homo sapiens progestin and adipoQ receptor family member IV (PAQR4), mRNA.\"""""	FLJ30002	ILMN_1660793	PAQR4	"\Homo sapiens progestin and adipoQ receptor family member IV (PAQR4), mRNA.\"""""	124222	 	PAQR4	-0.248423124	-0.24585444	0.002568684	0.011721262	9.909489224	0.000150972	0.000150972
4490273	4490273	KLHDC5	NM_020782.1	57542	NP_065833.1	ILMN_1727134	4490273	S	GAAGAGCAAAGGGTGCTGAAATGACTTGTACGGTTGGCTGGTGCTTTCTC	"\Homo sapiens kelch domain containing 5 (KLHDC5), mRNA.\"""""	MGC131714; KIAA1340	ILMN_1727134	KLHDC5	"\Homo sapiens kelch domain containing 5 (KLHDC5), mRNA.\"""""	57542	 	KLHDC5	0.417910196	0.255804698	-0.162105497	-0.015235768	9.907866972	0.000151166	0.000151166
6560075	6560075	TRIM21	NM_003141.3	6737	NP_003132.2	ILMN_1678054	6560075	S	GTCACTTCACCATCAACATTCCTGCCCCAGATGGCTTTGTGATTCCCTCC	"\Homo sapiens tripartite motif-containing 21 (TRIM21), mRNA.\"""""	RNF81; RO52; SSA1; SSA	ILMN_1678054	TRIM21	"\Homo sapiens tripartite motif-containing 21 (TRIM21), mRNA.\"""""	6737	 	TRIM21	0.169979811	0.442947395	0.272967583	-0.000703774	9.896253137	0.000152563	0.000152563
4860195	4860195	SLC35A2	NM_001032289.1	7355	NP_001027460.1	ILMN_1742731	4860195	I	CTCATGGGGGTGTCTTGGGATTGATGAACTGTGGAACCTGCCTCCTGCGC	"\Homo sapiens solute carrier family 35 (UDP-galactose transporter), member A2 (SLC35A2), transcript variant 2, mRNA.\"""""	UGALT; UGT2; UGT1; UGT; UGTL; UGAT	ILMN_1742731	SLC35A2	"\Homo sapiens solute carrier family 35 (UDP-galactose transporter), member A2 (SLC35A2), transcript variant 2, mRNA.\"""""	7355	D	SLC35A2	-0.363389194	-0.262303389	0.101085805	-0.002784532	9.889948044	0.000153327	0.000153327
7050600	7050600	RARA	NM_000964.2	5914	NP_000955.1	ILMN_1659206	7050600	A	CCTGGAGCCCGTGGGTGCACCTGTTACTGTTGGGCTTTCCACTGAGATCT	"\Homo sapiens retinoic acid receptor, alpha (RARA), transcript variant 1, mRNA.\"""""	NR1B1; RAR	ILMN_1659206	RARA	"\Homo sapiens retinoic acid receptor, alpha (RARA), transcript variant 1, mRNA.\"""""	5914	D	RARA	-0.709885076	-0.329201031	0.380684046	-0.001571691	9.789649638	0.000166021	0.000166021
5870482	5870482	KDM5B	NM_006618.3	10765	NP_006609.3	ILMN_1755727	5870482	S	AAGGGGTCTGTTCTGCAGTGGAGAAGACATTCTGGTGACCAGACTTTTGC	"\Homo sapiens lysine (K)-specific demethylase 5B (KDM5B), mRNA.\"""""	FLJ23670; FLJ12491; RBBP2H1A; KDM5B; PLU-1; FLJ12459; FLJ10538; FLJ16281; PUT1	ILMN_1755727	KDM5B	"\Homo sapiens lysine (K)-specific demethylase 5B (KDM5B), mRNA.\"""""	10765	 	KDM5B	-0.29177683	-0.279354505	0.012422325	-0.028773948	9.764283059	0.000169399	0.000169399
160537	160537	KDSR	NM_002035.1	2531	NP_002026.1	ILMN_2154053	160537	S	CTCAAATGCTTAGGGAACGTTTCATTTCTCATTCATGGGGAAAGGCAGCC	"\Homo sapiens follicular lymphoma variant translocation 1 (FVT1), mRNA.\"""""		ILMN_2154053	FVT1	"\Homo sapiens follicular lymphoma variant translocation 1 (FVT1), mRNA.\"""""	2531	D	KDSR	-0.344936684	-0.455596119	-0.110659434	-0.0548505	9.75414427	0.000170769	0.000170769
6280725	6280725	C7orf40	NR_003697.1	285958		ILMN_3248773	6280725	S	CCTGTGCAGGGATGAGGCCTGCCTGTGTTAATACACCTAGTGAGGAGTGG	"\Homo sapiens chromosome 7 open reading frame 40 (C7orf40), non-coding RNA.\"""""	FLJ38860	ILMN_3248773	C7ORF40	"\Homo sapiens chromosome 7 open reading frame 40 (C7orf40), non-coding RNA.\"""""	285958	D	C7orf40	-0.326704119	-0.378274088	-0.051569969	0.009426006	9.741533028	0.000172489	0.000172489
6220379	6220379	PRELID1	NM_013237.2	27166	NP_037369.1	ILMN_2179652	6220379	S	TCATGTCTGAGCCAGGTCTGCTTATTCTCCCATTGGGCAGCTGAGGACCG	"\Homo sapiens PRELI domain containing 1 (PRELID1), mRNA.\"""""	CGI-106; PRELI; PX19; MGC87972	ILMN_2179652	PRELID1	"\Homo sapiens PRELI domain containing 1 (PRELID1), mRNA.\"""""	27166	 	PRELID1	-0.346495026	-0.312678433	0.033816593	0.012830968	9.715471086	0.0001761	0.0001761
270039	270039	HM13	NM_178582.1	81502	NP_848697.1	ILMN_1766269	270039	I	CCCCAGCTTGTGACTACAGAGATGTCCCAGTATGTTTCTTTCTGCCCCGT	"\Homo sapiens histocompatibility (minor) 13 (HM13), transcript variant 4, mRNA.\"""""	MSTP086; IMPAS; dJ324O17.1; H13; SPP; IMP1; PSL3; PSENL3	ILMN_1766269	HM13	"\Homo sapiens histocompatibility (minor) 13 (HM13), transcript variant 4, mRNA.\"""""	81502	D	HM13	-0.258750052	-0.189956497	0.068793554	0.006370771	9.694526406	0.000179058	0.000179058
2030148	2030148	WDR54	NM_032118.2	84058	NP_115494.1	ILMN_1658289	2030148	S	GTGATTCCTCAGGCAACTCCTTTGCTGTGACTGGCTATGACCTTGCGGAG	"\Homo sapiens WD repeat domain 54 (WDR54), mRNA.\"""""	FLJ12953	ILMN_1658289	WDR54	"\Homo sapiens WD repeat domain 54 (WDR54), mRNA.\"""""	84058	 	WDR54	0.277812759	-0.074647094	-0.352459853	-0.009665299	9.678806656	0.000181311	0.000181311
6650086	6650086	ELL	NM_006532.2	8178	NP_006523.1	ILMN_1736048	6650086	S	CCTCTGCCCTGGGAACCAGTCCAAGGGGCTGTCAGTTGAATTTGCCTTTT	"\Homo sapiens elongation factor RNA polymerase II (ELL), mRNA.\"""""	C19orf17; ELL_HUMAN; DKFZp434I1916; ELL1; Men	ILMN_1736048	ELL	"\Homo sapiens elongation factor RNA polymerase II (ELL), mRNA.\"""""	8178	 	ELL	-0.291788173	-0.210210117	0.081578056	0.017498088	9.644484137	0.000186334	0.000186334
4560154	4560154	ATG14	NM_014924.3	22863	NP_055739.2	ILMN_1678808	4560154	S	GTGGACGGGACTCATGTAAGGACTCAATTTGGGGAAGAGCATTCAGTGGC	"\Homo sapiens KIAA0831 (KIAA0831), mRNA.\"""""	MGC126291; MGC126292	ILMN_1678808	KIAA0831	"\Homo sapiens KIAA0831 (KIAA0831), mRNA.\"""""	22863	 	ATG14	0.390963154	0.228983431	-0.161979723	-0.030282415	9.626597537	0.000189007	0.000189007
510332	510332	ProbeID: 510332				ILMN_1821280	510332	S	GTGACAGAGGGCAAAGACGGCCATAGGGTGCTCTGAGTTTTGGGATGGTC	"\Homo sapiens cDNA FLJ33772 fis, clone BRSSN2000175\"""""		ILMN_1821280		"\Homo sapiens cDNA FLJ33772 fis, clone BRSSN2000175\"""""	-999	D	GDF11	0.107450237	-0.258657396	-0.366107633	-0.016238823	9.611141104	0.000191349	0.000191349
610279	610279	YY1	NM_003403.3	7528	NP_003394.1	ILMN_1770892	610279	S	AGACCCTTCTCGACCACGGGAAGCATCTTCCAGAAGTGTGATTGGGAATA	"\Homo sapiens YY1 transcription factor (YY1), mRNA.\"""""	UCRBP; YIN-YANG-1; DELTA; NF-E1	ILMN_1770892	YY1	"\Homo sapiens YY1 transcription factor (YY1), mRNA.\"""""	7528	D	YY1	-0.414828058	-0.312860696	0.101967361	0.051326646	9.592887416	0.000194154	0.000194154
2970632	2970632	RP9	NM_203288.1	6100	NP_976033.1	ILMN_1687922	2970632	S	CCACAGTGTGGACTCAGGTCCCATAGACATCAGGCTGGAGTCTTCTCTGT	"\Homo sapiens retinitis pigmentosa 9 (autosomal dominant) (RP9), mRNA.\"""""	PAP-1	ILMN_1687922	RP9	"\Homo sapiens retinitis pigmentosa 9 (autosomal dominant) (RP9), mRNA.\"""""	6100	 	RP9	-0.162746034	-0.28555049	-0.122804456	0.040093981	9.584252071	0.000195495	0.000195495
7200598	7200598	MED6	NM_005466.2	10001	NP_005457.2	ILMN_1654543	7200598	S	CTTCTGTAACCTTTCCTCTCCCGGACTTGAGCAACCTACACACTCACATG	"\Homo sapiens mediator complex subunit 6 (MED6), mRNA.\"""""	NY-REN-28	ILMN_1654543	MED6	"\Homo sapiens mediator complex subunit 6 (MED6), mRNA.\"""""	10001	 	MED6	0.457513649	0.344766978	-0.112746671	-0.015534691	9.568071374	0.000198034	0.000198034
1570338	1570338	ZNF615	NM_198480.2	284370	NP_940882.2	ILMN_1672135	1570338	S	CCCTCATGCTCCTTGTTTATAGTCACAACCTCTCCTCAGCCCTAACCCTT	"\Homo sapiens zinc finger protein 615 (ZNF615), mRNA.\"""""	DKFZp686O1554; FLJ39372; FLJ33710	ILMN_1672135	ZNF615	"\Homo sapiens zinc finger protein 615 (ZNF615), mRNA.\"""""	284370	 	ZNF615	0.262686657	0.202967987	-0.05971867	0.003594458	9.56202912	0.000198991	0.000198991
1850500	1850500	C3orf75	NM_001031703.2	54859	NP_001026873.2	ILMN_3241169	1850500	S	TATTTCAGGCTGGACCGGCGACTCCACTGTGACCAGAGGGTTGAGTGCTG	"\Homo sapiens chromosome 3 open reading frame 75 (C3orf75), mRNA.\"""""	FLJ20211	ILMN_3241169	C3ORF75	"\Homo sapiens chromosome 3 open reading frame 75 (C3orf75), mRNA.\"""""	54859	D	C3orf75	0.237008976	0.215004724	-0.022004252	0.056562755	9.561612104	0.000199057	0.000199057
2490377	2490377	C17orf71	NM_018149.5	55181	NP_060619.4	ILMN_1807533	2490377	S	CCCCCCTAAGGAAAATGTGCAGTTAATGAGCTACAAGGTGCTCCGTGGGG	"\Homo sapiens chromosome 17 open reading frame 71 (C17orf71), mRNA.\"""""	FLJ10587	ILMN_1807533	C17ORF71	"\Homo sapiens chromosome 17 open reading frame 71 (C17orf71), mRNA.\"""""	55181	 	C17orf71	0.245458615	0.301258232	0.055799616	0.067241258	9.557098416	0.000199775	0.000199775
110095	110095	GMCL1	NM_178439.3	64395	NP_848526.1	ILMN_1670532	110095	S	TACTGCTGGCGTTGGACAGGTTTTAACTTCGGCTTCGACCTACTTGTAAC	"\Homo sapiens germ cell-less homolog 1 (Drosophila) (GMCL1), mRNA.\"""""	GCL1; BTBD13; GCL	ILMN_1670532	GMCL1	"\Homo sapiens germ cell-less homolog 1 (Drosophila) (GMCL1), mRNA.\"""""	64395	D	GMCL1	-0.273881862	-0.293719241	-0.019837379	-0.004220488	9.54027124	0.000202476	0.000202476
1110039	1110039	CEP68	NM_015147.1	23177	NP_055962.1	ILMN_1808500	1110039	S	ATGTCCTTGGGAGGATCGCAAAGCAGTCTGGTGAGCTGGAGAGCCACGCA	"\Homo sapiens centrosomal protein 68kDa (CEP68), mRNA.\"""""	FLJ25920; KIAA0582	ILMN_1808500	CEP68	"\Homo sapiens centrosomal protein 68kDa (CEP68), mRNA.\"""""	23177	 	CEP68	-0.177862552	-0.25771021	-0.079847657	-0.002303387	9.511473477	0.000207185	0.000207185
110719	110719	SLC16A3	NM_004207.2	9123	NP_004198.1	ILMN_2364022	110719	A	CACCCCTGGAAGATGGAAATAAACCTGCGTGTGGGTGGAGTGTTAGGACC	"\Homo sapiens solute carrier family 16, member 3 (monocarboxylic acid transporter 4) (SLC16A3), transcript variant 2, mRNA.\"""""	MCT3; MGC138472; MGC138474; MCT4	ILMN_2364022	SLC16A3	"\Homo sapiens solute carrier family 16, member 3 (monocarboxylic acid transporter 4) (SLC16A3), transcript variant 2, mRNA.\"""""	9123	 	SLC16A3	-0.675540638	-0.251370449	0.424170189	0.013764075	9.510428792	0.000207357	0.000207357
1820682	1820682	RNASEL	NM_021133.2	6041	NP_066956.1	ILMN_1671281	1820682	S	GCTCCTCACGGGCGATGGCTGTCTTTTCTTGACTTTGTATCTTCACTGCC	"\Homo sapiens ribonuclease L (2',5'-oligoisoadenylate synthetase-dependent) (RNASEL), mRNA.\"""""	DKFZp781D08126; MGC133329; RNS4; PRCA1; MGC104972	ILMN_1671281	RNASEL	"\Homo sapiens ribonuclease L (2',5'-oligoisoadenylate synthetase-dependent) (RNASEL), mRNA.\"""""	6041	D	RNASEL	0.256268631	0.298636863	0.042368232	0.048029096	9.481090678	0.000212275	0.000212275
5910347	5910347	ZNF250	NM_021061.1	58500	NP_066405.1	ILMN_1757230	5910347	S	CATGTGGAACCACAAGCAGCCTTCAGCCCAAGAGAAGTCTCTGTTAACTC	"\Homo sapiens zinc finger protein 250 (ZNF250), mRNA.\"""""	ZFP647; MGC111123; ZNF647; MGC9718	ILMN_1757230	ZNF250	"\Homo sapiens zinc finger protein 250 (ZNF250), mRNA.\"""""	58500	 	ZNF250	-0.206058282	-0.198508302	0.00754998	-0.009948621	9.468309913	0.000214454	0.000214454
1450370	1450370	DCP1A	NM_018403.4	55802	NP_060873.3	ILMN_1809285	1450370	S	GGAAAGCCAGCTCCCCTTCTCCTCTAACTATTGGAACGCCAGAAAGTCAG	"\Homo sapiens DCP1 decapping enzyme homolog A (S. cerevisiae) (DCP1A), mRNA.\"""""	Nbla00360; FLJ21691; SMIF; SMAD4IP1; HSA275986	ILMN_1809285	DCP1A	"\Homo sapiens DCP1 decapping enzyme homolog A (S. cerevisiae) (DCP1A), mRNA.\"""""	55802	 	DCP1A	0.350470709	0.311749505	-0.038721205	-0.021645087	9.3604993	0.000233777	0.000233777
6660626	6660626	BRD3	NM_007371.2	8019	NP_031397.1	ILMN_1785635	6660626	S	GTCAACACGCATTGTCCTTGTCATTTGGGCCCCGAGCTCTGACCCTCGTG	"\Homo sapiens bromodomain containing 3 (BRD3), mRNA.\"""""	KIAA0043; RING3L; ORFX	ILMN_1785635	BRD3	"\Homo sapiens bromodomain containing 3 (BRD3), mRNA.\"""""	8019	 	BRD3	-0.469860385	-0.361415549	0.108444836	-0.039023491	9.306763476	0.000244067	0.000244067
4060008	4060008	CAMK2N1	NM_018584.5	55450	NP_061054.2	ILMN_1794863	4060008	S	TATGACCGACAAGGCACCTCCTGGTGTCTAACTCCCCCAAAGACAATGAG	"\Homo sapiens calcium/calmodulin-dependent protein kinase II inhibitor 1 (CAMK2N1), mRNA.\"""""	ICAP-1alpha; MGC22256; PRO1489; RP11-401M16.1	ILMN_1794863	CAMK2N1	"\Homo sapiens calcium/calmodulin-dependent protein kinase II inhibitor 1 (CAMK2N1), mRNA.\"""""	55450	 	CAMK2N1	0.273126969	0.044843916	-0.228283053	-0.038131126	9.263973825	0.000252593	0.000252593
6180170	6180170	PFDN1	NM_002622.4	5201	NP_002613.2	ILMN_1717855	6180170	S	CTTTTCCCTTCCTGTACCTTTGACTAACGCTCAGCTTCCGGGCCTGCATG	"\Homo sapiens prefoldin subunit 1 (PFDN1), mRNA.\"""""	PDF; PFD1	ILMN_1717855	PFDN1	"\Homo sapiens prefoldin subunit 1 (PFDN1), mRNA.\"""""	5201	 	PFDN1	0.335062615	0.191363654	-0.143698961	-0.015027139	9.257801173	0.000253848	0.000253848
1090433	1090433	RNF41	NM_194359.1	10193	NP_919340.1	ILMN_1808095	1090433	A	GCTGCAGGTCTGGGTAGTTGGATCATGGCTCCACTGGGATTGGGGTGGAA	"\Homo sapiens ring finger protein 41 (RNF41), transcript variant 3, mRNA.\"""""	SBBI03; MGC45228; NRDP1	ILMN_1808095	RNF41	"\Homo sapiens ring finger protein 41 (RNF41), transcript variant 3, mRNA.\"""""	10193	D	RNF41	-0.274726505	-0.221773975	0.052952531	0.013288082	9.256801499	0.000254052	0.000254052
380112	380112	ZNF799	XM_939522.2	90576	XP_944615.1	ILMN_1659265	380112	A	GTGCCCAGTGTTTTGATGTGTTGAGATGACTAGATGTATGGCATTGTGGG	"\PREDICTED: Homo sapiens zinc finger protein HIT-40, transcript variant 3 (HIT-40), mRNA.\"""""		ILMN_1659265	HIT-40	"\PREDICTED: Homo sapiens zinc finger protein HIT-40, transcript variant 3 (HIT-40), mRNA.\"""""	90576	D	ZNF799	-0.183270211	-0.155541206	0.027729005	-0.002683018	9.236992372	0.000258125	0.000258125
6560722	6560722	RASGRP2	NM_005825.2	10235	NP_005816.2	ILMN_2375319	6560722	A	GGACTCATTCCTGCCTTGGAGAAAATACTTCAACCAGAGCAGGGAGCCTG	"\Homo sapiens RAS guanyl releasing protein 2 (calcium and DAG-regulated) (RASGRP2), transcript variant 1, mRNA.\"""""	CDC25L; CALDAG-GEFI	ILMN_2375319	RASGRP2	"\Homo sapiens RAS guanyl releasing protein 2 (calcium and DAG-regulated) (RASGRP2), transcript variant 1, mRNA.\"""""	10235	D	RASGRP2	-0.482435112	-0.178557586	0.303877526	0.028273904	9.222391517	0.000261171	0.000261171
6620050	6620050	IFFO1	NM_080730.2	25900	NP_542768.1	ILMN_2348268	6620050	A	TCTTGGAAAAGCCTGGAGAAGCTGGGGAGATGCGGTTCACAATGCCTCGG	"\Homo sapiens intermediate filament family orphan 1 (IFFO1), transcript variant 2, mRNA.\"""""	HOM-TES-103; DKFZP586I2223; MGC117359; FLJ20703	ILMN_2348268	IFFO1	"\Homo sapiens intermediate filament family orphan 1 (IFFO1), transcript variant 2, mRNA.\"""""	25900	D	IFFO1	-0.251148416	-0.267325928	-0.016177511	0.033475582	9.200246707	0.000265861	0.000265861
5050553	5050553	MKNK2	NM_199054.2	2872	NP_951009.1	ILMN_1654060	5050553	I	TCTGCCTGGCCCTGCTGCCCCTCCTGAATCTCGTATGATGGTCACAGTCC	"\Homo sapiens MAP kinase interacting serine/threonine kinase 2 (MKNK2), transcript variant 2, mRNA.\"""""	GPRK7; MNK2	ILMN_1654060	MKNK2	"\Homo sapiens MAP kinase interacting serine/threonine kinase 2 (MKNK2), transcript variant 2, mRNA.\"""""	2872	D	MKNK2	-0.554140746	-0.245576148	0.308564598	-0.064005756	9.190060333	0.000268047	0.000268047
1770392	1770392	ANKRD20A5	NM_001029999.2	440482	NP_001025170.1	ILMN_1690304	1770392	S	AAGGGAACTAGCCATGCGGGTGAGAGATGAGACTGAAGTGATTGCTGCAC	"\Homo sapiens similar to ankyrin repeat domain 20A (MGC26718), mRNA.\"""""		ILMN_1690304	MGC26718	"\Homo sapiens similar to ankyrin repeat domain 20A (MGC26718), mRNA.\"""""	440482	 	ANKRD20A5P	0.148773424	0.112565198	-0.036208226	-0.023220081	9.16669305	0.000273132	0.000273132
3710735	3710735	RASGRP2	NM_153819.1	10235	NP_722541.1	ILMN_1794594	3710735	A	AGGAGGTACAGACGGTGGAGGATGGGGTGTTTGACATCCACTTGTAATAG	"\Homo sapiens RAS guanyl releasing protein 2 (calcium and DAG-regulated) (RASGRP2), transcript variant 2, mRNA.\"""""	CDC25L; CALDAG-GEFI	ILMN_1794594	RASGRP2	"\Homo sapiens RAS guanyl releasing protein 2 (calcium and DAG-regulated) (RASGRP2), transcript variant 2, mRNA.\"""""	10235	D	RASGRP2	-0.386702983	-0.158936277	0.227766706	0.02980448	9.143370847	0.000278306	0.000278306
1580035	1580035	VPS26A	NM_001035260.1	9559	NP_001030337.1	ILMN_2344850	1580035	A	GGAACCAACTTTACTGGCAAAAGGGTCCATGTACCACCATGTGCTGGAGC	"\Homo sapiens vacuolar protein sorting 26 homolog A (S. pombe) (VPS26A), transcript variant 2, mRNA.\"""""	PEP8A; Hbeta58; VPS26; HB58; FLJ12930	ILMN_2344850	VPS26A	"\Homo sapiens vacuolar protein sorting 26 homolog A (S. pombe) (VPS26A), transcript variant 2, mRNA.\"""""	9559	D	VPS26A	-0.46572389	-0.507855218	-0.042131328	-0.01305571	9.128527136	0.000281652	0.000281652
4220672	4220672	MT1F	NM_005949.2	4494	NP_005940.1	ILMN_1718766	4220672	S	CTGCTGCGACTGATGCCAGGACAACCTTTCTCCCAGATGTAAACAGAGAG	"\Homo sapiens metallothionein 1F (MT1F), mRNA.\"""""	MT1; MGC32732	ILMN_1718766	MT1F	"\Homo sapiens metallothionein 1F (MT1F), mRNA.\"""""	4494	 	MT1F	0.400851275	0.183740287	-0.217110988	0.010719702	9.120739773	0.000283423	0.000283423
3400598	3400598	WIPI1	NM_017983.4	55062	NP_060453.2	ILMN_1781386	3400598	S	ACCTGGTTAACTCCTCACCAAGCTTCCCACGACCCTGGTTGCCAATGGGC	"\Homo sapiens WD repeat domain, phosphoinositide interacting 1 (WIPI1), mRNA.\"""""	WIPI49; FLJ10055; Atg18	ILMN_1781386	WIPI1	"\Homo sapiens WD repeat domain, phosphoinositide interacting 1 (WIPI1), mRNA.\"""""	55062	 	WIPI1	-0.340466515	-0.283351162	0.057115353	-0.015687997	9.118708737	0.000283887	0.000283887
940338	940338	ZCCHC9	NM_032280.1	84240	NP_115656.1	ILMN_1723007	940338	S	CCCCTGTAGCCAGGACTATGCTGTAGATATCAGTATGATCTGGGTGTGGC	"\Homo sapiens zinc finger, CCHC domain containing 9 (ZCCHC9), mRNA.\"""""	DKFZp761J139	ILMN_1723007	ZCCHC9	"\Homo sapiens zinc finger, CCHC domain containing 9 (ZCCHC9), mRNA.\"""""	84240	 	ZCCHC9	0.422969862	0.184043994	-0.238925868	0.025070003	9.105315894	0.000286966	0.000286966
7160612	7160612	USP36	NM_025090.2	57602	NP_079366.2	ILMN_1697227	7160612	S	CAGAGCTTGGGGCTTTCTGGCTGCTCTTCATTGACCTGTGTGTTCCCAGC	"\Homo sapiens ubiquitin specific peptidase 36 (USP36), mRNA.\"""""	DUB1	ILMN_1697227	USP36	"\Homo sapiens ubiquitin specific peptidase 36 (USP36), mRNA.\"""""	57602	 	USP36	-0.247320231	-0.147608027	0.099712203	0.037961856	9.103178564	0.000287461	0.000287461
3710039	3710039	MRPL54	NM_172251.1	116541	NP_758455.1	ILMN_1658486	3710039	S	GGAAGGGCAGGATGTACCCCTGAAACCGGATGCTGAGTACCCTGAATGGC	"\Homo sapiens mitochondrial ribosomal protein L54 (MRPL54), nuclear gene encoding mitochondrial protein, mRNA.\"""""		ILMN_1658486	MRPL54	"\Homo sapiens mitochondrial ribosomal protein L54 (MRPL54), nuclear gene encoding mitochondrial protein, mRNA.\"""""	116541	 	MRPL54	0.261480002	0.424528808	0.163048805	-0.030769154	9.098719024	0.000288495	0.000288495
150113	150113	LOC647012	XR_017217.1	647012		ILMN_3284530	150113	M	TTGCCATTCATGACTTGATGGGTATTTGGGTTGTACCCAATTTGGGGCTG	"\PREDICTED: Homo sapiens misc_RNA (LOC647012), miscRNA.\"""""		ILMN_3284530	LOC647012	"\PREDICTED: Homo sapiens misc_RNA (LOC647012), miscRNA.\"""""	647012	 		-0.170164962	-0.06764618	0.102518782	-0.036906883	9.086130099	0.000291436	0.000291436
3890544	3890544	NUP37	NM_024057.2	79023	NP_076962.2	ILMN_1771903	3890544	S	GACTGTCCTGGCATCGAACTCTCCCTCTGTGTGTAATTGGAGGAGACCAC	"\Homo sapiens nucleoporin 37kDa (NUP37), mRNA.\"""""	MGC5585; p37; FLJ22618	ILMN_1771903	NUP37	"\Homo sapiens nucleoporin 37kDa (NUP37), mRNA.\"""""	79023	 	NUP37	0.364558246	0.192636491	-0.171921755	0.042404951	9.080912089	0.000292664	0.000292664
7570326	7570326	ADRB2	NM_000024.4	154	NP_000015.1	ILMN_1695590	7570326	S	CAGCTGTGAACATGGACTCTTCCCCCACTCCTCTTATTTGCTCACACGGG	"\Homo sapiens adrenergic, beta-2-, receptor, surface (ADRB2), mRNA.\"""""	B2AR; BETA2AR; BAR; ADRBR; ADRB2R	ILMN_1695590	ADRB2	"\Homo sapiens adrenergic, beta-2-, receptor, surface (ADRB2), mRNA.\"""""	154	 	ADRB2	-0.20295736	-0.402561984	-0.199604624	-0.035263146	9.077969327	0.000293359	0.000293359
2710292	2710292	H2AFZ	NM_002106.3	3015	NP_002097.1	ILMN_1707858	2710292	S	ACTCTAACAGCTGTCCAGTGTTGGTGATTCCAGTGGACTGTATCTCTGTG	"\Homo sapiens H2A histone family, member Z (H2AFZ), mRNA.\"""""	H2A/z; H2AZ; H2A.z; MGC117173	ILMN_1707858	H2AFZ	"\Homo sapiens H2A histone family, member Z (H2AFZ), mRNA.\"""""	3015	 	H2AFZ	-0.564446013	-0.819350193	-0.25490418	0.0446623	9.074720263	0.000294129	0.000294129
2190717	2190717	IL18BP	NM_173042.2	10068	NP_766630.2	ILMN_2334296	2190717	A	GCAGCTGCTTCGGATCCACACTGTATCTGTGTCATCCCCACATGGGTCCT	"\Homo sapiens interleukin 18 binding protein (IL18BP), transcript variant A, mRNA.\"""""	IL18BPa	ILMN_2334296	IL18BP	"\Homo sapiens interleukin 18 binding protein (IL18BP), transcript variant A, mRNA.\"""""	10068	D	IL18BP	-0.290100384	-0.012293637	0.277806747	-0.055376322	9.065623984	0.000296293	0.000296293
7160440	7160440	ARID4A	NM_023001.2	5926	NP_075377.2	ILMN_1810229	7160440	A	GCCAAAGTATATGTTCAGCAGTGTGCCCAGGATTGAAGGTGTAAATGGGA	"\Homo sapiens AT rich interactive domain 4A (RBP1-like) (ARID4A), transcript variant 3, mRNA.\"""""	RBP1; RBP-1; RBBP1	ILMN_1810229	ARID4A	"\Homo sapiens AT rich interactive domain 4A (RBP1-like) (ARID4A), transcript variant 3, mRNA.\"""""	5926	D	ARID4A	-0.192150243	-0.280049182	-0.087898939	0.021471468	9.046217555	0.000300966	0.000300966
4120768	4120768	NUDT7	NM_001105663.1	283927	NP_001099133.1	ILMN_3226181	4120768	A	GCAGTATGTAGTTAGAATCCTTGCCTCTTTTCCAGTTGCCTTCTATTGTC	"\Homo sapiens nudix (nucleoside diphosphate linked moiety X)-type motif 7 (NUDT7), transcript variant 1, mRNA.\"""""		ILMN_3226181	NUDT7	"\Homo sapiens nudix (nucleoside diphosphate linked moiety X)-type motif 7 (NUDT7), transcript variant 1, mRNA.\"""""	283927	D	NUDT7	0.22089246	0.06225026	-0.158642201	-0.032980643	9.023613806	0.000306505	0.000306505
380603	380603	SLC31A1	NM_001859.2	1317	NP_001850.1	ILMN_1804562	380603	S	CCCTTTCAGGCTGTGGGTACTGGTCTTGGGTTCTAGTCATAAGGGGTTCC	"\Homo sapiens solute carrier family 31 (copper transporters), member 1 (SLC31A1), mRNA.\"""""	hCTR1; COPT1; MGC75487; CTR1	ILMN_1804562	SLC31A1	"\Homo sapiens solute carrier family 31 (copper transporters), member 1 (SLC31A1), mRNA.\"""""	1317	 	SLC31A1	-0.275345497	-0.138873851	0.136471646	-0.037542329	9.015174976	0.000308599	0.000308599
4830731	4830731	MRPS9	NM_182640.1	64965	NP_872578.1	ILMN_1813207	4830731	S	AGCCTTGTGCAGCTTTGTCACCGAGGACGAGGTCGAGTGGATGAGACAAG	"\Homo sapiens mitochondrial ribosomal protein S9 (MRPS9), nuclear gene encoding mitochondrial protein, mRNA.\"""""	RPMS9	ILMN_1813207	MRPS9	"\Homo sapiens mitochondrial ribosomal protein S9 (MRPS9), nuclear gene encoding mitochondrial protein, mRNA.\"""""	64965	 	MRPS9	0.311397928	0.138307287	-0.173090642	0.015522971	9.006884679	0.000310671	0.000310671
4210626	4210626	SLC25A22	NM_024698.4	79751	NP_078974.1	ILMN_1687958	4210626	S	CAGTTCACGGTTGCTCCTGGGAGCTGCCCCTCCCGTCACATCAGAACCTT	"\Homo sapiens solute carrier family 25 (mitochondrial carrier: glutamate), member 22 (SLC25A22), nuclear gene encoding mitochondrial protein, mRNA.\"""""	FLJ13044; GC1	ILMN_1687958	SLC25A22	"\Homo sapiens solute carrier family 25 (mitochondrial carrier: glutamate), member 22 (SLC25A22), nuclear gene encoding mitochondrial protein, mRNA.\"""""	79751	 	SLC25A22	-0.178976622	-0.227376034	-0.048399412	0.001012848	9.002124827	0.000311867	0.000311867
4010470	4010470	CENPBD1	NM_145039.2	92806	NP_659476.2	ILMN_3238740	4010470	S	CTGTCGGCAGCCCTCTCACATTTTGAGGCTGGCTTGTAGGTCCTTGCTAG	"\Homo sapiens CENPB DNA-binding domains containing 1 (CENPBD1), mRNA.\"""""	FLJ31569; FLJ23771; MGC13198	ILMN_3238740	CENPBD1	"\Homo sapiens CENPB DNA-binding domains containing 1 (CENPBD1), mRNA.\"""""	92806	D	CENPBD1	0.189040836	0.067156156	-0.12188468	-0.000358486	8.98180652	0.000317026	0.000317026
3390605	3390605	AZI1	NM_014984.2	22994	NP_055799.2	ILMN_1746206	3390605	A	ACAGAGGCTGGTGGTTGAGATGCCCACGGCTAAGCACCTGTGGCTGCATT	"\Homo sapiens 5-azacytidine induced 1 (AZI1), transcript variant 1, mRNA.\"""""	AZ1; Cep131	ILMN_1746206	AZI1	"\Homo sapiens 5-azacytidine induced 1 (AZI1), transcript variant 1, mRNA.\"""""	22994	D	AZI1	0.101738309	-0.079258701	-0.180997011	-0.036570804	8.958251127	0.000323116	0.000323116
60092	60092	PUS1	NM_001002019.1	80324	NP_001002019.1	ILMN_1662658	60092	A	CCGGCGTTGTAACCTCAGGACCTTCCCTTGTAGGAACAGCCTTTCTCGAA	"\Homo sapiens pseudouridylate synthase 1 (PUS1), transcript variant 2, mRNA.\"""""	MLASA; MGC11268	ILMN_1662658	PUS1	"\Homo sapiens pseudouridylate synthase 1 (PUS1), transcript variant 2, mRNA.\"""""	80324	D	PUS1	-0.37780024	-0.217143311	0.160656929	0.049543428	8.952982578	0.000324495	0.000324495
4200541	4200541	FAM113B	NM_138371.1	91523	NP_612380.1	ILMN_1712431	4200541	S	ACTTCCTGGGAGTGACCCAGCGTTATTCCTGCCTCCTCACTCCTATTCTC	"\Homo sapiens family with sequence similarity 113, member B (FAM113B), mRNA.\"""""	MGC16044	ILMN_1712431	FAM113B	"\Homo sapiens family with sequence similarity 113, member B (FAM113B), mRNA.\"""""	91523	 	FAM113B	0.514390202	0.374436204	-0.139953999	0.057299365	8.94849921	0.000325673	0.000325673
2030324	2030324	SGK1	NM_005627.3	6446	NP_005618.2	ILMN_3305938	2030324	M	CCTTGTGGATATGCTGTGTGAACCGTCGTGTGAGTGTGGTATGCCTGATC	"\Homo sapiens serum/glucocorticoid regulated kinase 1 (SGK1), transcript variant 1, mRNA.\"""""	SGK	ILMN_3305938	SGK1	"\Homo sapiens serum/glucocorticoid regulated kinase 1 (SGK1), transcript variant 1, mRNA.\"""""	6446	D	SGK1	0.649779782	0.700331995	0.050552213	0.038235492	8.945495054	0.000326465	0.000326465
4900612	4900612	DNAH1	NM_015512.3	25981	NP_056327.3	ILMN_1685052	4900612	S	CAGCGACACTGGATAAAGCGTGGTGTGGCCCTCATCTGTGCCCTGGACTA	"\Homo sapiens dynein, axonemal, heavy chain 1 (DNAH1), mRNA.\"""""	HDHC7; HL11; HL-11; XLHSRF-1; DNAHC1	ILMN_1685052	DNAH1	"\Homo sapiens dynein, axonemal, heavy chain 1 (DNAH1), mRNA.\"""""	25981	 	DNAH1	-0.314162291	-0.197886237	0.116276054	0.030166959	8.936741826	0.000328783	0.000328783
3140689	3140689	KIAA1407	NM_020817.1	57577	NP_065868.1	ILMN_2095273	3140689	S	GAGGCACCAGAGATGCTTCTCTTCCGTGCACCTTGATAAGCATGAAGGAC	"\Homo sapiens KIAA1407 (KIAA1407), mRNA.\"""""	FLJ43314	ILMN_2095273	KIAA1407	"\Homo sapiens KIAA1407 (KIAA1407), mRNA.\"""""	57577	D	KIAA1407	0.123040594	-0.014711854	-0.137752448	0.013385507	8.921430271	0.000332879	0.000332879
6940619	6940619	2-Sep	NM_001008491.1	4735	NP_001008491.1	ILMN_1676737	6940619	I	TTTTTTGTCTGGAGGAATGGGGACACCAAAACTCATTTGGCAGCAGAGGT	"\Homo sapiens septin 2 (SEPT2), transcript variant 1, mRNA.\"""""	KIAA0158; hNedd5; DIFF6; NEDD5; Pnutl3	ILMN_1676737	2-Sep	"\Homo sapiens septin 2 (SEPT2), transcript variant 1, mRNA.\"""""	4735	D	2-Sep	-0.166192217	-0.192509546	-0.026317329	-0.012716165	8.906570571	0.000336903	0.000336903
6130220	6130220	SNRNP40	NM_004814.2	9410	NP_004805.2	ILMN_3247064	6130220	S	CCACTTCTGTCCCATTTCACCAGGATGACTAAGGCAAGCTCCCTGTGGCC	"\Homo sapiens small nuclear ribonucleoprotein 40kDa (U5) (SNRNP40), mRNA.\"""""	SPF38; MGC1910; PRPF8BP; 40K; PRP8BP; FLJ41108; RP11-490K7.3	ILMN_3247064	SNRNP40	"\Homo sapiens small nuclear ribonucleoprotein 40kDa (U5) (SNRNP40), mRNA.\"""""	9410	D	SNRNP40	0.264876395	0.277556852	0.012680458	0.034725024	8.884572753	0.000342954	0.000342954
4640438	4640438	TIGD7	NM_033208.2	91151	NP_149985.2	ILMN_1676905	4640438	S	CCTAGGCCTCATAATATTAAGGACTCCTTCAGTGGGCCTTCAACTTCTGG	"\Homo sapiens tigger transposable element derived 7 (TIGD7), mRNA.\"""""	Sancho	ILMN_1676905	TIGD7	"\Homo sapiens tigger transposable element derived 7 (TIGD7), mRNA.\"""""	91151	 	TIGD7	0.202492618	0.081513801	-0.120978817	-0.008513371	8.851716608	0.000352199	0.000352199
2570477	2570477	BTN2A1	NM_007049.2	11120	NP_008980.1	ILMN_2364852	2570477	A	GGGGACACCAGTGGCTTCAAACTTCCTGGTTTCATGATATCTTGAGACGC	"\Homo sapiens butyrophilin, subfamily 2, member A1 (BTN2A1), transcript variant 1, mRNA.\"""""	BK14H9.1; BTF1; FLJ36567; DJ3E1.1; BT2.1	ILMN_2364852	BTN2A1	"\Homo sapiens butyrophilin, subfamily 2, member A1 (BTN2A1), transcript variant 1, mRNA.\"""""	11120	D	BTN2A1	0.57164439	0.330324686	-0.241319704	0.079879135	8.831581687	0.000357991	0.000357991
7320181	7320181	COPS7A	NM_016319.1	50813	NP_057403.1	ILMN_1758412	7320181	S	GGCCCTGGCCATCTCGGGAAGCTTGATGGCAATCCTGGAAGGGTTTAATC	"\Homo sapiens COP9 constitutive photomorphogenic homolog subunit 7A (Arabidopsis) (COPS7A), mRNA.\"""""	MGC110877	ILMN_1758412	COPS7A	"\Homo sapiens COP9 constitutive photomorphogenic homolog subunit 7A (Arabidopsis) (COPS7A), mRNA.\"""""	50813	 	COPS7A	0.323963591	0.329095473	0.005131882	0.009049739	8.803807466	0.000366141	0.000366141
6400025	6400025	C16orf61	NM_020188.2	56942	NP_064573.1	ILMN_1783333	6400025	S	GGGCAGGGCGTTTAGTACTGTCTCCCCTTTACCAGCAAACCTGACTTCAC	"\Homo sapiens chromosome 16 open reading frame 61 (C16orf61), mRNA.\"""""	DC13; 2310061C15Rik	ILMN_1783333	C16ORF61	"\Homo sapiens chromosome 16 open reading frame 61 (C16orf61), mRNA.\"""""	56942	 	C16orf61	-0.577430953	-0.641611874	-0.064180921	0.001540714	8.796401892	0.000368346	0.000368346
70168	70168	MED29	NM_017592.1	55588	NP_060062.1	ILMN_1728360	70168	S	ACTCGGAGGCTGAGAGGTGGGAGGATGCCTTGAGCTTGAGAGGTTGAAGC	"\Homo sapiens mediator complex subunit 29 (MED29), mRNA.\"""""	IXL; DKFZp434H247; MED29	ILMN_1728360	MED29	"\Homo sapiens mediator complex subunit 29 (MED29), mRNA.\"""""	55588	 	MED29	-0.227611825	-0.250791836	-0.023180011	0.037976105	8.794636072	0.000368874	0.000368874
1230639	1230639	TRAPPC4	NM_016146.3	51399	NP_057230.1	ILMN_1814650	1230639	S	TGGACCTGGGTCATAGGCTGAACCTGTTATGGACCCCCAAATTCTGAGAG	"\Homo sapiens trafficking protein particle complex 4 (TRAPPC4), mRNA.\"""""	SBDN; CGI-104; HSPC172; TRS23; PTD009	ILMN_1814650	TRAPPC4	"\Homo sapiens trafficking protein particle complex 4 (TRAPPC4), mRNA.\"""""	51399	 	TRAPPC4	-0.373637728	-0.442920847	-0.069283119	0.016863451	8.790031086	0.000370254	0.000370254
5690181	5690181	KIAA1712	NM_001040157.1	80817	NP_001035247.1	ILMN_2213199	5690181	S	GTCAGTTGCTTGTGCTGCCCTGTCTATGTTATGCTCTGAATAGGTCTCGG	"\Homo sapiens KIAA1712 (KIAA1712), mRNA.\"""""	PS1TP3	ILMN_2213199	KIAA1712	"\Homo sapiens KIAA1712 (KIAA1712), mRNA.\"""""	80817	D	CEP44	0.361867555	0.098987449	-0.262880106	0.059629427	8.775524532	0.000374636	0.000374636
1440215	1440215	ELAVL1	NM_001419.2	1994	NP_001410.2	ILMN_1764873	1440215	S	GGGGAGGCTCTCTTAACCGATTCCCATGTTGTACAGTAGATGGTTAGACC	"\Homo sapiens ELAV (embryonic lethal, abnormal vision, Drosophila)-like 1 (Hu antigen R) (ELAVL1), mRNA.\"""""	MelG; HUR; ELAV1; Hua	ILMN_1764873	ELAVL1	"\Homo sapiens ELAV (embryonic lethal, abnormal vision, Drosophila)-like 1 (Hu antigen R) (ELAVL1), mRNA.\"""""	1994	 	ELAVL1	-0.180182328	-0.17531599	0.004866338	-0.009828068	8.726005335	0.00039	0.00039
7400465	7400465	USP42	NM_032172.1	84132	NP_115548.1	ILMN_2115696	7400465	S	GCGTCTCTTGTCTTCACTGATACTGGAGTCTCCGTTGTCTGCTTGGTCCC	"\Homo sapiens ubiquitin specific peptidase 42 (USP42), mRNA.\"""""	FLJ12697	ILMN_2115696	USP42	"\Homo sapiens ubiquitin specific peptidase 42 (USP42), mRNA.\"""""	84132	D	USP42	-0.370715213	-0.359253795	0.011461418	0.033667465	8.70591912	0.000396416	0.000396416
6620370	6620370	IKBIP	NM_201612.1	121457	NP_963906.1	ILMN_2324989	6620370	A	ACATGTCTGAGGTGAAGAGCCGGAAGAAGTCGGGGCCCAAGGGAGCCCCT	"\Homo sapiens IKBKB interacting protein (IKBIP), transcript variant 2, mRNA.\"""""	FLJ31051	ILMN_2324989	IKBIP	"\Homo sapiens IKBKB interacting protein (IKBIP), transcript variant 2, mRNA.\"""""	121457	D	IKBIP	-0.215505883	-0.140463152	0.075042731	-0.016755555	8.678039827	0.0004055	0.0004055
1090370	1090370	HAUS7	NM_017518.5	55559	NP_059988.3	ILMN_2371700	1090370	A	GATCGAGTTGGCCGAGGATGGATGATTGTGGCAGCAGAAGCCGTTGCAGC	"\Homo sapiens UCHL5 interacting protein (UCHL5IP), transcript variant 1, mRNA.\"""""	HSXQ28ORF; UIP1	ILMN_2371700	UCHL5IP	"\Homo sapiens UCHL5 interacting protein (UCHL5IP), transcript variant 1, mRNA.\"""""	55559	D	HAUS7	-0.247105032	-0.025144765	0.221960267	-0.001472706	8.664947656	0.000409839	0.000409839
1070762	1070762	PSRC1	NM_001032290.1	84722	NP_001027461.1	ILMN_1671843	1070762	A	CCTGAATCGCATTCTCTACTGGACTCTGGCCTGCTTGGAGAGGTGGCAGC	"\Homo sapiens proline/serine-rich coiled-coil 1 (PSRC1), transcript variant 4, mRNA.\"""""	RP11-297O4.2; MGC1780; FP3214; DDA3	ILMN_1671843	PSRC1	"\Homo sapiens proline/serine-rich coiled-coil 1 (PSRC1), transcript variant 4, mRNA.\"""""	84722	D	PSRC1	-0.150863985	-0.119655991	0.031207993	0.009854739	8.664904827	0.000409853	0.000409853
7610309	7610309	ProbeID: 7610309				ILMN_1858599	7610309	S	CCTCAGCTGCGAGGTTTGGACCTTGAGGCTTGGATGAGGGAATTTTTCCC	"\AV652851 GLC Homo sapiens cDNA clone GLCDEG06 3, mRNA sequence\"""""		ILMN_1858599		"\AV652851 GLC Homo sapiens cDNA clone GLCDEG06 3, mRNA sequence\"""""	-999	D	RBM43	0.388176683	0.27907858	-0.109098103	0.03073012	8.635048316	0.000419929	0.000419929
4060086	4060086	ProbeID: 4060086	XR_037039.1	100134393		ILMN_3236680	4060086	S	GGTGTCTAGCTTGTAAAGTTCTGGCTGTAGTTATGACCTTGGCTTCCCTG	"\PREDICTED: Homo sapiens misc_RNA (LOC100134393), miscRNA.\"""""		ILMN_3236680	LOC100134393	"\PREDICTED: Homo sapiens misc_RNA (LOC100134393), miscRNA.\"""""	100134393	 		-0.269259551	-0.34264306	-0.073383509	0.015600978	8.618207809	0.000425724	0.000425724
1010435	1010435	C1orf55	NM_152608.3	163859	NP_689821.3	ILMN_1748291	1010435	S	TAGCCACTGCAGCCTTCTTAAGCTTAGTGTTTGCACAGTATACCTCTTTC	"\Homo sapiens chromosome 1 open reading frame 55 (C1orf55), mRNA.\"""""	dJ671D7.1; FLJ35382; RP4-671D7.1	ILMN_1748291	C1ORF55	"\Homo sapiens chromosome 1 open reading frame 55 (C1orf55), mRNA.\"""""	163859	 	C1orf55	-0.254349043	-0.226237107	0.028111936	-0.024293166	8.590575836	0.000435411	0.000435411
4730541	4730541	SLC44A1	NM_080546.3	23446	NP_536856.2	ILMN_1758673	4730541	A	CAGGACTACACAGTATGGGTGCTGCCTCTGATCATCGTCTGCCTCTTTGC	"\Homo sapiens solute carrier family 44, member 1 (SLC44A1), mRNA.\"""""	RP11-287A8.1; CHTL1; CD92; CDW92; CTL1	ILMN_1758673	SLC44A1	"\Homo sapiens solute carrier family 44, member 1 (SLC44A1), mRNA.\"""""	23446	D	SLC44A1	0.198017832	0.058210437	-0.139807395	0.047791252	8.579353435	0.000439409	0.000439409
830445	830445	MLL	NM_024891.1	79951	NP_079167.1	ILMN_1679003	830445	S	AACCCGCCTTCTGACAGAGCAAGGAGGACATGATGGGGGCGTGTTCCTTG	"\Homo sapiens hypothetical protein FLJ11783 (FLJ11783), mRNA.\"""""		ILMN_1679003	FLJ11783	"\Homo sapiens hypothetical protein FLJ11783 (FLJ11783), mRNA.\"""""	79951	D	MLL	-0.260026648	-0.364493459	-0.104466811	-0.000715723	8.572489519	0.000441873	0.000441873
4480288	4480288	AEN	NM_022767.2	64782	NP_073604.2	ILMN_1814282	4480288	S	TCAATTGAGCAGTAGCTTTGATCCCTTGGTCTGGGGGTCGAAGGAAGATG	"\Homo sapiens interferon stimulated exonuclease gene 20kDa-like 1 (ISG20L1), mRNA.\"""""	FLJ12484; FLJ12562; pp12744; AEN	ILMN_1814282	ISG20L1	"\Homo sapiens interferon stimulated exonuclease gene 20kDa-like 1 (ISG20L1), mRNA.\"""""	64782	D	AEN	-0.361168922	-0.241113483	0.120055439	0.035442768	8.556944496	0.000447507	0.000447507
6770619	6770619	GLO1	NM_006708.2	2739	NP_006699.2	ILMN_1702177	6770619	S	GTGCTCTTGGCTCTTGGGCTGGAGTACCGTGGTGAGGGAGTAAACACTAG	"\Homo sapiens glyoxalase I (GLO1), mRNA.\"""""	GLYI; GLOD1	ILMN_1702177	GLO1	"\Homo sapiens glyoxalase I (GLO1), mRNA.\"""""	2739	 	GLO1	0.40934676	0.181497633	-0.227849126	-0.030242861	8.538531706	0.000454275	0.000454275
4280088	4280088	B9D2	NM_030578.2	80776	NP_085055.1	ILMN_1806999	4280088	S	GGGGACAGTAAATGTATGGGGTCGCAGGGTGTTGAGTGACAGGAGGCTGC	"\Homo sapiens B9 protein domain 2 (B9D2), mRNA.\"""""	MGC4093; ICIS-1	ILMN_1806999	B9D2	"\Homo sapiens B9 protein domain 2 (B9D2), mRNA.\"""""	80776	 	B9D2	0.108637851	0.341346858	0.232709007	0.056268458	8.527495455	0.000458381	0.000458381
1170630	1170630	ANKRA2	NM_023039.2	57763	NP_075526.1	ILMN_1687351	1170630	S	CCAGTTGGCTGCTCAGGGAGAGATGCTCTATCTGGCTACTCGTATCGAAC	"\Homo sapiens ankyrin repeat, family A (RFXANK-like), 2 (ANKRA2), mRNA.\"""""	ANKRA	ILMN_1687351	ANKRA2	"\Homo sapiens ankyrin repeat, family A (RFXANK-like), 2 (ANKRA2), mRNA.\"""""	57763	D	ANKRA2	0.432892091	0.202398595	-0.230493496	0.037099334	8.527101115	0.000458529	0.000458529
1980689	1980689	CSF2RA	NM_172245.1	1438	NP_758448.1	ILMN_1661196	1980689	A	ATTCACCCCAGAGGAAGGGAAAGGCTACCGCGAAGAGGTCTTGACCGTGA	"\Homo sapiens colony stimulating factor 2 receptor, alpha, low-affinity (granulocyte-macrophage) (CSF2RA), transcript variant 2, mRNA.\"""""	CSF2R; CSF2RAY; CSF2RX; GM-CSF-R-alpha; CSF2RAX; CD116; MGC3848; CDw116; GMR; MGC4838; CSF2RY; GMCSFR	ILMN_1661196	CSF2RA	"\Homo sapiens colony stimulating factor 2 receptor, alpha, low-affinity (granulocyte-macrophage) (CSF2RA), transcript variant 2, mRNA.\"""""	1438	D	CSF2RA	-0.191097713	0.126471304	0.317569017	0.035762545	8.520393222	0.000461044	0.000461044
520376	520376	TMEM216	NM_016499.3	51259	NP_057583.2	ILMN_1732577	520376	S	TGAGCACGGAGAGCCTCATGTTGGTGGGTTTCCAGAGTGATGTGAAAGCC	"\Homo sapiens transmembrane protein 216 (TMEM216), mRNA.\"""""		ILMN_1732577	TMEM216	"\Homo sapiens transmembrane protein 216 (TMEM216), mRNA.\"""""	51259	 	TMEM216	0.398376292	0.258340084	-0.140036207	0.097091265	8.51929593	0.000461457	0.000461457
4180008	4180008	TRPC1	NM_003304.4	7220	NP_003295.1	ILMN_1674380	4180008	S	CCACAGGGTGCAGGTAACCCTTGGTCTGTAAGCACCACCGATCCAGGGAT	"\Homo sapiens transient receptor potential cation channel, subfamily C, member 1 (TRPC1), mRNA.\"""""	HTRP-1; MGC133335; TRP1; MGC133334	ILMN_1674380	TRPC1	"\Homo sapiens transient receptor potential cation channel, subfamily C, member 1 (TRPC1), mRNA.\"""""	7220	 	TRPC1	0.094995087	-0.025038316	-0.120033404	-0.01667731	8.48132889	0.000475979	0.000475979
2970703	2970703	RNF125	NM_017831.3	54941	NP_060301.2	ILMN_1747192	2970703	S	CGGAGGCCTGTGTTCTGTCCACTTTGCCGTTTAATACCCGATGAGAATCC	"\Homo sapiens ring finger protein 125 (RNF125), mRNA.\"""""	FLJ20456; MGC21737; TRAC1	ILMN_1747192	RNF125	"\Homo sapiens ring finger protein 125 (RNF125), mRNA.\"""""	54941	D	RNF125	0.19698414	0.137334614	-0.059649526	-0.003133955	8.461668158	0.000483682	0.000483682
2810010	2810010	CCL3L3	NM_001001437.3	414062	NP_001001437.2	ILMN_2105573	2810010	S	CATGCGTGTGACCTCCACAGCTACCTCTTCTATGGACTGGTTATTGCCAA	"\Homo sapiens chemokine (C-C motif) ligand 3-like 3 (CCL3L3), mRNA.\"""""	SCYA3L1; LD78BETA; 464.2; SCYA3L; D17S1718; LD78; MGC12815	ILMN_2105573	CCL3L3	"\Homo sapiens chemokine (C-C motif) ligand 3-like 3 (CCL3L3), mRNA.\"""""	414062	D	CCL3L1/CCL3L3	0.26400594	0.248107223	-0.015898717	0.017026379	8.446569076	0.000489684	0.000489684
5080156	5080156	CLP1	NM_006831.1	10978	NP_006822.1	ILMN_1659976	5080156	S	CCTAGAGGCAGATGGGCTGAGATAAAAGACTGTTGGGGCCACCTGACCAG	"\Homo sapiens CLP1, cleavage and polyadenylation factor I subunit, homolog (S. cerevisiae) (CLP1), mRNA.\"""""	HEAB; hClp1	ILMN_1659976	CLP1	"\Homo sapiens CLP1, cleavage and polyadenylation factor I subunit, homolog (S. cerevisiae) (CLP1), mRNA.\"""""	10978	 	CLP1	-0.278480871	-0.219612615	0.058868256	0.030019832	8.440654364	0.000492057	0.000492057
7650435	7650435	DCTPP1	NM_024096.1	79077	NP_077001.1	ILMN_1763129	7650435	S	AGGGGTGCCTCTGAGACCCATTCTCGTGTTTCCCTGTTGTACCTTTTGCC	"\Homo sapiens dCTP pyrophosphatase 1 (DCTPP1), mRNA.\"""""	RS21C6; CDA03; MGC5627	ILMN_1763129	DCTPP1	"\Homo sapiens dCTP pyrophosphatase 1 (DCTPP1), mRNA.\"""""	79077	D	DCTPP1	-0.234014018	-0.255175128	-0.02116111	0.033151131	8.435794009	0.000494015	0.000494015
3830170	3830170	CBX4	NM_003655.2	8535	NP_003646.2	ILMN_1724145	3830170	S	GAAATGTATTGTTTGAGCTCAAAAGGCCCGACCACCCCCCTTCGGGCTGC	"\Homo sapiens chromobox homolog 4 (Pc class homolog, Drosophila) (CBX4), mRNA.\"""""	NBP16; PC2; hPC2	ILMN_1724145	CBX4	"\Homo sapiens chromobox homolog 4 (Pc class homolog, Drosophila) (CBX4), mRNA.\"""""	8535	 	CBX4	-0.372861435	-0.331586977	0.041274458	-0.018359412	8.434871425	0.000494387	0.000494387
1260341	1260341	IL13RA1	NM_001560.2	3597	NP_001551.1	ILMN_1768505	1260341	S	AGGTCTTGGGAGCTCTTGGAGGTGTCTGTATCAGTGGATTTCCCATCCCC	"\Homo sapiens interleukin 13 receptor, alpha 1 (IL13RA1), mRNA.\"""""	IL-13Ra; NR4; CD213A1	ILMN_1768505	IL13RA1	"\Homo sapiens interleukin 13 receptor, alpha 1 (IL13RA1), mRNA.\"""""	3597	 	IL13RA1	-0.102401565	0.384479915	0.486881481	0.144661758	8.405635967	0.000506345	0.000506345
540221	540221	NOP2	NM_001033714.1	4839	NP_001028886.1	ILMN_1723158	540221	A	GACGGGTGGCTCACTGCCATTGTCACCAGGTTGGAACTCTTGCCTCTGTG	"\Homo sapiens NOP2 nucleolar protein homolog (yeast) (NOP2), transcript variant 2, mRNA.\"""""	p120; NOP120; MGC149288; NSUN1; MGC117384; MGC149287	ILMN_1723158	NOP2	"\Homo sapiens NOP2 nucleolar protein homolog (yeast) (NOP2), transcript variant 2, mRNA.\"""""	4839	D	NOP2	-0.42455484	-0.314620604	0.109934235	0.03557531	8.397975732	0.000509527	0.000509527
6330176	6330176	KBTBD4	NM_018095.3	55709	NP_060565.3	ILMN_1687092	6330176	A	GCCTGTTCTCTGCCATTCCCTAGTCATCCTGTGCCTCACCACAGCTTGCT	"\Homo sapiens kelch repeat and BTB (POZ) domain containing 4 (KBTBD4), transcript variant 1, mRNA.\"""""	FLJ10450; BKLHD4; HSPC252	ILMN_1687092	KBTBD4	"\Homo sapiens kelch repeat and BTB (POZ) domain containing 4 (KBTBD4), transcript variant 1, mRNA.\"""""	55709	D	KBTBD4	0.255104993	0.201113289	-0.053991704	-0.011716728	8.394910279	0.000510806	0.000510806
3420400	3420400	LOC146880	XR_016048.1	146880		ILMN_1678300	3420400	A	CTGGTACAGATGAACAGACTCAGGTTGTGATTGATGCAGGAGCACTCGCC	"\PREDICTED: Homo sapiens hypothetical protein MGC40489 (MGC40489), misc RNA.\"""""		ILMN_1678300	MGC40489	"\PREDICTED: Homo sapiens hypothetical protein MGC40489 (MGC40489), misc RNA.\"""""	146880	D	LOC146880	-0.283150556	-0.197800003	0.085350553	0.027494835	8.379707862	0.000517199	0.000517199
5390324	5390324	DNAJC30	NM_032317.2	84277	NP_115693.2	ILMN_1771824	5390324	S	TGAGTCACTGGACGTTGGCAGGGAGTTGGCTGTGAGATTGTAGGTGCTCA	"\Homo sapiens DnaJ (Hsp40) homolog, subfamily C, member 30 (DNAJC30), mRNA.\"""""	MGC12943	ILMN_1771824	DNAJC30	"\Homo sapiens DnaJ (Hsp40) homolog, subfamily C, member 30 (DNAJC30), mRNA.\"""""	84277	D	DNAJC30	0.325995491	0.186347872	-0.13964762	0.021254016	8.36125714	0.000525067	0.000525067
2490754	2490754	MAP1LC3B	NM_022818.3	81631	NP_073729.1	ILMN_1703244	2490754	S	CGGGGAAAACCAGATTCTTTGCATCTGGGCCCTCTACTGATTGTTAAAGG	"\Homo sapiens microtubule-associated protein 1 light chain 3 beta (MAP1LC3B), mRNA.\"""""	MAP1A/1BLC3	ILMN_1703244	MAP1LC3B	"\Homo sapiens microtubule-associated protein 1 light chain 3 beta (MAP1LC3B), mRNA.\"""""	81631	 	MAP1LC3B	-0.34247021	-0.207060658	0.135409552	0.056376188	8.346077945	0.000531633	0.000531633
2480747	2480747	PPP1R8	NM_014110.3	5511	NP_054829.2	ILMN_2321485	2480747	A	CCAGGCCCTCAGGTTGAATCCAGAGCTGTAGAGGTTACAGTAGCATCACC	"\Homo sapiens protein phosphatase 1, regulatory (inhibitor) subunit 8 (PPP1R8), transcript variant 1, mRNA.\"""""	NIPP-1; ARD1; PRO2047; NIPP1; ARD-1	ILMN_2321485	PPP1R8	"\Homo sapiens protein phosphatase 1, regulatory (inhibitor) subunit 8 (PPP1R8), transcript variant 1, mRNA.\"""""	5511	D	PPP1R8	0.220546089	0.145500022	-0.075046067	0.008171551	8.344215561	0.000532444	0.000532444
1980112	1980112	NAIF1	NM_197956.1	203245	NP_931045.1	ILMN_1714148	1980112	S	TAGCAGCTTGGGCACCTCCACTCTGTGCGGTCTGATGGCCCCAGCAAGGT	"\Homo sapiens chromosome 9 open reading frame 90 (C9orf90), mRNA.\"""""	KIAA1896; DKFZp762G199; RP11-379C10.2; bA379C10.2	ILMN_1714148	C9ORF90	"\Homo sapiens chromosome 9 open reading frame 90 (C9orf90), mRNA.\"""""	203245	D	NAIF1	0.224497058	0.249589711	0.025092653	0.026675911	8.326703149	0.000540135	0.000540135
4670608	4670608	C1orf216	NM_152374.1	127703	NP_689587.1	ILMN_1659975	4670608	S	AAGTCACTGATGCAGCCTCTGGCCCTCAGTCTCCCTATCGGCAAAGTGGG	"\Homo sapiens chromosome 1 open reading frame 216 (C1orf216), mRNA.\"""""	FLJ38984	ILMN_1659975	C1ORF216	"\Homo sapiens chromosome 1 open reading frame 216 (C1orf216), mRNA.\"""""	127703	 	C1orf216	-0.066904458	-0.176410195	-0.109505738	0.03099015	8.324545065	0.000541091	0.000541091
1430653	1430653	MTX3	NM_001010891.3	345778	NP_001010891.3	ILMN_1679071	1430653	S	CACTGGCTACTTCTGAAGTTCTGGCTTCCTTCTCTCTAGGAGGAGTCGTG	"\Homo sapiens metaxin 3 (MTX3), mRNA.\"""""	DKFZp686O1788	ILMN_1679071	MTX3	"\Homo sapiens metaxin 3 (MTX3), mRNA.\"""""	345778	 	MTX3	0.248284521	0.148547819	-0.099736702	0.007209169	8.313616614	0.000545958	0.000545958
4860673	4860673	DDX39A	NM_005804.2	10212	NP_005795.2	ILMN_1747303	4860673	A	CCAGAGGAAATCGACATCTCCACATACATCGAGCAGAGCCGGTAACCACC	"\Homo sapiens DEAD (Asp-Glu-Ala-Asp) box polypeptide 39 (DDX39), mRNA.\"""""	BAT1; MGC18203; BAT1L; DDXL; URH49; MGC8417	ILMN_1747303	DDX39	"\Homo sapiens DEAD (Asp-Glu-Ala-Asp) box polypeptide 39 (DDX39), mRNA.\"""""	10212	D	DDX39A	-0.539093704	-0.392138672	0.146955032	0.018170177	8.302326684	0.000551032	0.000551032
5700347	5700347	LOC100133760	XM_001719676.1	100133760	XP_001719728.1	ILMN_3246005	5700347	S	CCCGAGGAGACAACAGAAGCCAGAACTCATAATCTGAGACGTCGAATGGG	"\PREDICTED: Homo sapiens similar to Jumonji, AT rich interactive domain 1B (RBP2-like) (LOC100133760), partial mRNA.\"""""		ILMN_3246005	LOC100133760	"\PREDICTED: Homo sapiens similar to Jumonji, AT rich interactive domain 1B (RBP2-like) (LOC100133760), partial mRNA.\"""""	100133760	 	LOC100133760	-0.252233167	-0.171250162	0.080983005	-0.06462548	8.28855082	0.00055729	0.00055729
4180468	4180468	ZBED1	NM_004729.3	9189	NP_004720.1	ILMN_1694466	4180468	S	CACGCCTCCGTGGGCTCCATTCTGTAGCATTGCCAGCGTTCTCTTCACGT	"\Homo sapiens zinc finger, BED-type containing 1 (ZBED1), mRNA.\"""""	KIAA0785; TRAMP; ALTE; DREF	ILMN_1694466	ZBED1	"\Homo sapiens zinc finger, BED-type containing 1 (ZBED1), mRNA.\"""""	9189	 	ZBED1	0.287493798	0.362562033	0.075068235	-0.033725755	8.252900473	0.000573824	0.000573824
6520408	6520408	METTL13	NM_015935.4	51603	NP_057019.3	ILMN_2343624	6520408	A	GTTTCACACTCAGCTACATGTGACCTCCAGCTTGGTGAGGTTGCCTGAAG	"\Homo sapiens methyltransferase like 13 (METTL13), transcript variant 1, mRNA.\"""""	FLJ10310; CGI-01; 5630401D24Rik	ILMN_2343624	METTL13	"\Homo sapiens methyltransferase like 13 (METTL13), transcript variant 1, mRNA.\"""""	51603	D	METTL13	0.207788469	0.196972062	-0.010816407	0.037518381	8.241481539	0.000579226	0.000579226
940041	940041	TWSG1	NM_020648.3	57045	NP_065699.1	ILMN_2214144	940041	S	GACTTGTGCTTGTTAGCAGGTTTTTCTGTTAGTTTTTCCCCCATAACATT	"\Homo sapiens twisted gastrulation homolog 1 (Drosophila) (TWSG1), mRNA.\"""""	TSG	ILMN_2214144	TWSG1	"\Homo sapiens twisted gastrulation homolog 1 (Drosophila) (TWSG1), mRNA.\"""""	57045	D	TWSG1	0.231429376	-0.000271302	-0.231700678	-0.035034366	8.223304383	0.000587933	0.000587933
1470706	1470706	C8orf55	NM_016647.2	51337	NP_057731.1	ILMN_1777740	1470706	S	AGCACTGCCCGATAGAACACGCCCGCCCTCACTGCTGTTCTTGCCTTACA	"\Homo sapiens chromosome 8 open reading frame 55 (C8orf55), mRNA.\"""""	DSCD75	ILMN_1777740	C8ORF55	"\Homo sapiens chromosome 8 open reading frame 55 (C8orf55), mRNA.\"""""	51337	 	C8orf55	-0.158024225	-0.381154021	-0.223129795	0.06269173	8.22174567	0.000588686	0.000588686
110064	110064	RNASEL	NM_021133.2	6041	NP_066956.1	ILMN_2210601	110064	S	GGTGCTAAGTCTGATGTTCTTTCCATGAATCATTGTGGTGGTTGAGATGG	"\Homo sapiens ribonuclease L (2',5'-oligoisoadenylate synthetase-dependent) (RNASEL), mRNA.\"""""	DKFZp781D08126; MGC133329; RNS4; PRCA1; MGC104972	ILMN_2210601	RNASEL	"\Homo sapiens ribonuclease L (2',5'-oligoisoadenylate synthetase-dependent) (RNASEL), mRNA.\"""""	6041	D	RNASEL	0.270765818	0.326943019	0.056177201	-0.013250881	8.203066041	0.000597785	0.000597785
2060411	2060411	ProbeID: 2060411	XM_942152.1	652616	XP_947245.1	ILMN_1652680	2060411	S	TTGAGAAGCGCTTCGTACCCAGCCAGCACTATGAAGCCTTCCCTGACTAG	"\PREDICTED: Homo sapiens similar to neutrophil cytosolic factor 1 (LOC652616), mRNA.\"""""		ILMN_1652680	LOC652616	"\PREDICTED: Homo sapiens similar to neutrophil cytosolic factor 1 (LOC652616), mRNA.\"""""	652616	 		-0.304156326	0.005696071	0.309852397	0.061715415	8.199936814	0.000599324	0.000599324
2570079	2570079	STAT1	NM_139266.1	6772	NP_644671.1	ILMN_1691364	2570079	I	CGCCATCACAGCTGAACTTGTTGAGATCCCCGTGTTACTGCCTATCAGCA	"\Homo sapiens signal transducer and activator of transcription 1, 91kDa (STAT1), transcript variant beta, mRNA.\"""""	ISGF-3; STAT91; DKFZp686B04100	ILMN_1691364	STAT1	"\Homo sapiens signal transducer and activator of transcription 1, 91kDa (STAT1), transcript variant beta, mRNA.\"""""	6772	D	STAT1	-0.562394344	0.082437829	0.644832173	0.08649715	8.197704073	0.000600424	0.000600424
7570324	7570324	ID3	NM_002167.2	3399	NP_002158.2	ILMN_1732296	7570324	S	CCCCAACTTCGCCCTGCCCACTTGACTTCACCAAATCCCTTCCTGGAGAC	"\Homo sapiens inhibitor of DNA binding 3, dominant negative helix-loop-helix protein (ID3), mRNA.\"""""	HEIR-1	ILMN_1732296	ID3	"\Homo sapiens inhibitor of DNA binding 3, dominant negative helix-loop-helix protein (ID3), mRNA.\"""""	3399	 	ID3	-0.205020594	-0.415276623	-0.210256028	0.014588776	8.194452161	0.00060203	0.00060203
7610402	7610402	ProbeID: 7610402				ILMN_1884750	7610402	S	TGCACACTGCCCTATTGTAGTCAAGTCTTACCCCCACCTCACATCTCCTG	"\AL528570 Homo sapiens NEUROBLASTOMA COT 50-NORMALIZED Homo sapiens cDNA clone CS0DD001YM19 5-PRIME, mRNA sequence\"""""		ILMN_1884750		"\AL528570 Homo sapiens NEUROBLASTOMA COT 50-NORMALIZED Homo sapiens cDNA clone CS0DD001YM19 5-PRIME, mRNA sequence\"""""	-999	 		0.212108444	0.027111624	-0.184996821	-0.005749897	8.182011176	0.000608215	0.000608215
4830373	4830373	GMNN	NM_015895.3	51053	NP_056979.1	ILMN_1720114	4830373	S	GAGGATTCTCTAGTGGAAGACTCAGAAATTGGCACGTGTGCTGAAGGAAC	"\Homo sapiens geminin, DNA replication inhibitor (GMNN), mRNA.\"""""	Gem; RP3-369A17.3	ILMN_1720114	GMNN	"\Homo sapiens geminin, DNA replication inhibitor (GMNN), mRNA.\"""""	51053	 	GMNN	-0.173297079	-0.183724858	-0.010427779	-0.002789986	8.174466321	0.000611998	0.000611998
3290717	3290717	GMCL1	NM_178439.3	64395	NP_848526.1	ILMN_2194627	3290717	S	CACTGAATCAGCCATGTAGCGGATCTGTCAGTTTACAGCCTCGAAGGAGC	"\Homo sapiens germ cell-less homolog 1 (Drosophila) (GMCL1), mRNA.\"""""	GCL1; BTBD13; GCL	ILMN_2194627	GMCL1	"\Homo sapiens germ cell-less homolog 1 (Drosophila) (GMCL1), mRNA.\"""""	64395	D	GMCL1	-0.284382982	-0.334681437	-0.050298455	-0.026219551	8.165353394	0.000616599	0.000616599
3190148	3190148	DDIT4	NM_019058.2	54541	NP_061931.1	ILMN_1661599	3190148	S	GCTGCGTTTAAGCCTTCCCCCATCGTGTACTGCAGAGTTGAGCTGGCAGG	"\Homo sapiens DNA-damage-inducible transcript 4 (DDIT4), mRNA.\"""""	RTP801; Dig2; REDD1; FLJ20500; RP11-442H21.1; REDD-1	ILMN_1661599	DDIT4	"\Homo sapiens DNA-damage-inducible transcript 4 (DDIT4), mRNA.\"""""	54541	 	DDIT4	-0.596305608	-0.218008055	0.378297553	-0.021116688	8.157635831	0.000620524	0.000620524
1980309	1980309	IL8	NM_000584.2	3576	NP_000575.1	ILMN_2184373	1980309	S	CCCAGTCTTGTCATTGCCAGCTGTGTTGGTAGTGCTGTGTTGAATTACGG	"\Homo sapiens interleukin 8 (IL8), mRNA.\"""""	GCP-1; MDNCF; NAP1; CXCL8; AMCF-I; TSG-1; LYNAP; NAP-1; MONAP; GCP1; SCYB8; LUCT; K60; LECT; 3-10C; b-ENAP; NAF	ILMN_2184373	IL8	"\Homo sapiens interleukin 8 (IL8), mRNA.\"""""	3576	D	IL8	0.410781003	0.210925836	-0.199855167	-0.032541262	8.138342279	0.000630447	0.000630447
5260082	5260082	CP110	NM_014711.3	9738	NP_055526.2	ILMN_1773200	5260082	S	CACATTCTTTTTTGGTGTTCATAGCTTCTTCTCATACAGGTGCCAGACAC	"\Homo sapiens CP110 protein (CP110), mRNA.\"""""	KIAA0419; DKFZp781G1416	ILMN_1773200	CP110	"\Homo sapiens CP110 protein (CP110), mRNA.\"""""	9738	 	CCP110	-0.27549966	-0.292338757	-0.016839097	-0.005760771	8.13830206	0.000630468	0.000630468
3990026	3990026	CCNE1	NM_001238.1	898	NP_001229.1	ILMN_2374425	3990026	A	TTGTACCAAGTGGAGCAGGTGGTTGCGGGCAAGCGTTGTGCAGAGCCCAT	"\Homo sapiens cyclin E1 (CCNE1), transcript variant 1, mRNA.\"""""	CCNE	ILMN_2374425	CCNE1	"\Homo sapiens cyclin E1 (CCNE1), transcript variant 1, mRNA.\"""""	898	D	CCNE1	-0.150407079	-0.177635013	-0.027227934	0.000577564	8.127333003	0.000636183	0.000636183
2970347	2970347	ITPRIP	NM_033397.2	85450	NP_203755.1	ILMN_3239181	2970347	S	TCTGGCTTCTTGTGTGTACAGAGACAACAGAACTCGGTGGGGAAACGGGA	"\Homo sapiens inositol 1,4,5-triphosphate receptor interacting protein (ITPRIP), mRNA.\"""""	bA127L20.2; RP11-127L20.4; DANGER; bA127L20	ILMN_3239181	ITPRIP	"\Homo sapiens inositol 1,4,5-triphosphate receptor interacting protein (ITPRIP), mRNA.\"""""	85450	D	ITPRIP	-0.50333675	-0.232931663	0.270405087	0.008373767	8.098708494	0.000651347	0.000651347
1570110	1570110	MANBAL	NM_001003897.1	63905	NP_001003897.1	ILMN_1673944	1570110	A	GCTCCATCAGGTGCAGGGGATTTGGCTGAAGGCGTGCATATTTCCTGGGC	"\Homo sapiens mannosidase, beta A, lysosomal-like (MANBAL), transcript variant 2, mRNA.\"""""		ILMN_1673944	MANBAL	"\Homo sapiens mannosidase, beta A, lysosomal-like (MANBAL), transcript variant 2, mRNA.\"""""	63905	D	MANBAL	0.315725127	0.277553909	-0.038171218	-0.042490899	8.096208833	0.000652689	0.000652689
2750719	2750719	DDX21	NM_004728.2	9188	NP_004719.2	ILMN_1735461	2750719	S	CAGTTCTGTCCTTGAATCCCGACTAGATATTTCTTGCCCTCTGGTCTCAG	"\Homo sapiens DEAD (Asp-Glu-Ala-Asp) box polypeptide 21 (DDX21), mRNA.\"""""	RH-II/GU; GUA; GURDB; RH-II/GuA; DKFZp686F21172	ILMN_1735461	DDX21	"\Homo sapiens DEAD (Asp-Glu-Ala-Asp) box polypeptide 21 (DDX21), mRNA.\"""""	9188	 	DDX21	-0.383706115	-0.349878207	0.033827908	0.001727265	8.078587703	0.000662228	0.000662228
1740242	1740242	KDSR	NM_002035.1	2531	NP_002026.1	ILMN_2154052	1740242	S	GACAGCCCTGTGTTGTGCTCAGGACTCACTCTGCTGCTGGTGGAAACTCA	"\Homo sapiens follicular lymphoma variant translocation 1 (FVT1), mRNA.\"""""		ILMN_2154052	FVT1	"\Homo sapiens follicular lymphoma variant translocation 1 (FVT1), mRNA.\"""""	2531	D	KDSR	-0.333491921	-0.447530605	-0.114038684	-0.040123728	8.076344117	0.000663453	0.000663453
6130458	6130458	LOC400986	XM_001126815.1	400986	XP_001126815.1	ILMN_1811117	6130458	A	GACAGTGACTTCTGAGAAACCAGCAGGCTTGAAGGCTACAAGTGACGAGG	"\PREDICTED: Homo sapiens protein immuno-reactive with anti-PTH polyclonal antibodies (LOC400986), mRNA.\"""""		ILMN_1811117	LOC400986	"\PREDICTED: Homo sapiens protein immuno-reactive with anti-PTH polyclonal antibodies (LOC400986), mRNA.\"""""	400986	D	ANKRD36B (includes others)	0.242978241	-0.059337509	-0.30231575	0.022753633	8.066235483	0.000669	0.000669
520040	520040	AKIRIN1	NM_024595.1	79647	NP_078871.1	ILMN_1802799	520040	A	CAGGCCCCGGCAGCACTGCTACTTGGGAGGAGCCACTTCACCTTTGTATT	"\Homo sapiens akirin 1 (AKIRIN1), mRNA.\"""""	STRF2; FLJ12666; RP11-781D11.2	ILMN_1802799	AKIRIN1	"\Homo sapiens akirin 1 (AKIRIN1), mRNA.\"""""	79647	D	AKIRIN1	-0.470149638	-0.458781558	0.01136808	-0.011876737	8.048370005	0.000678921	0.000678921
7510719	7510719	TRAF3IP2	NM_147686.1	10758	NP_679211.1	ILMN_1701514	7510719	A	GTTCCTCCTGACAGTTTGATGTGTCCATTCTGGGCCTCTCAGTGCTTAGC	"\Homo sapiens TRAF3 interacting protein 2 (TRAF3IP2), transcript variant 2, mRNA.\"""""	C6orf6; CIKS; C6orf5; MGC3581; C6orf4; DKFZP586G0522; ACT1	ILMN_1701514	TRAF3IP2	"\Homo sapiens TRAF3 interacting protein 2 (TRAF3IP2), transcript variant 2, mRNA.\"""""	10758	D	TRAF3IP2	0.267733852	0.082049506	-0.185684346	-0.038636944	8.033222057	0.000687451	0.000687451
6330343	6330343	ProbeID: 6330343	XR_039228.1	400013		ILMN_3199609	6330343	A	CCTAATACACTGGCAGTTAATGCTGCCCAGGACTCCACAGATCTGGTCAC	"\PREDICTED: Homo sapiens misc_RNA (LOC400013), miscRNA.\"""""		ILMN_3199609	LOC400013	"\PREDICTED: Homo sapiens misc_RNA (LOC400013), miscRNA.\"""""	400013	D	TCP1P3	-0.197482835	-0.257173195	-0.05969036	-0.018019495	8.022672035	0.000693457	0.000693457
7040176	7040176	C20orf24	NM_018840.2	55969	NP_061328.1	ILMN_2283388	7040176	I	GTGGCACGTGGGAGCTCACGAAGGAAGGGTTTATGACCTCTTTTGCCTTG	"\Homo sapiens chromosome 20 open reading frame 24 (C20orf24), transcript variant 1, mRNA.\"""""	PNAS-11; RIP5	ILMN_2283388	C20ORF24	"\Homo sapiens chromosome 20 open reading frame 24 (C20orf24), transcript variant 1, mRNA.\"""""	55969	D	C20orf24	-0.677591673	-0.344754949	0.332836724	0.110200445	8.001959489	0.000705405	0.000705405
5310524	5310524	ALG10B	NM_001013620.3	144245	NP_001013642.1	ILMN_3251482	5310524	S	GTCTGAGCTGGGATTCGTAACCAGGCAGCCTGACTCCAAAATCAATATTC	"\Homo sapiens asparagine-linked glycosylation 10, alpha-1,2-glucosyltransferase homolog B (yeast) (ALG10B), mRNA.\"""""	ALG10; KCR1	ILMN_3251482	ALG10B	"\Homo sapiens asparagine-linked glycosylation 10, alpha-1,2-glucosyltransferase homolog B (yeast) (ALG10B), mRNA.\"""""	144245	D	ALG10B	0.216553552	0.099434553	-0.117118999	-0.008080824	7.992152289	0.000711136	0.000711136
4730538	4730538	SLC25A25	NM_052901.2	114789	NP_443133.2	ILMN_2327947	4730538	A	CATATTTATGTTCATGGTTGATTGTACCTTCCCAAGCCCGCCCAGTGGGA	"\Homo sapiens solute carrier family 25 (mitochondrial carrier; phosphate carrier), member 25 (SLC25A25), nuclear gene encoding mitochondrial protein, transcript variant 1, mRNA.\"""""	MGC105138; KIAA1896; SCAMC-2; RP11-395P17.4; MCSC; MGC119517; MGC119514; MGC119516; MGC119515; PCSCL	ILMN_2327947	SLC25A25	"\Homo sapiens solute carrier family 25 (mitochondrial carrier; phosphate carrier), member 25 (SLC25A25), nuclear gene encoding mitochondrial protein, transcript variant 1, mRNA.\"""""	114789	D	SLC25A25	-0.121275995	-0.125994212	-0.004718216	-0.011968727	7.981523446	0.0007174	0.0007174
20441	20441	ProbeID: 20441				ILMN_1894821	20441	S	GCCTCTGTAGATGAACAATTGAGCCACACCCTGAAGTTTTCTCACCTCCC	"\Homo sapiens cDNA FLJ20182 fis, clone COLF0190\"""""		ILMN_1894821		"\Homo sapiens cDNA FLJ20182 fis, clone COLF0190\"""""	-999	 		0.253349476	0.240492306	-0.01285717	0.034267467	7.976270816	0.000720517	0.000720517
3450707	3450707	TCF20	NM_181492.1	6942	NP_852469.1	ILMN_2368068	3450707	A	GAGGGACTGTCGCTGTGATCAGAGTGGGTTAAGCTGACCAGGAACACCCA	"\Homo sapiens transcription factor 20 (AR1) (TCF20), transcript variant 2, mRNA.\"""""	AR1; KIAA0292; SPBP	ILMN_2368068	TCF20	"\Homo sapiens transcription factor 20 (AR1) (TCF20), transcript variant 2, mRNA.\"""""	6942	D	TCF20	-0.006294404	-0.228253003	-0.221958599	-0.005711847	7.975938725	0.000720715	0.000720715
4890068	4890068	MAP3K11	NM_002419.3	4296	NP_002410.1	ILMN_1651788	4890068	S	CTGTCACCAGCACTTTTGACCAAGTCCTGCTACTGCGGCCCCTGCCCTAG	"\Homo sapiens mitogen-activated protein kinase kinase kinase 11 (MAP3K11), mRNA.\"""""	SPRK; MLK-3; MGC17114; MLK3; PTK1	ILMN_1651788	MAP3K11	"\Homo sapiens mitogen-activated protein kinase kinase kinase 11 (MAP3K11), mRNA.\"""""	4296	 	MAP3K11	-0.363576239	-0.168127288	0.195448951	-0.066596189	7.957113671	0.000732004	0.000732004
6550170	6550170	KLHL9	NM_018847.2	55958	NP_061335.1	ILMN_1664466	6550170	S	GGAACCAAGGCAAAATGAATTGGCTTCTAGGGGTCTGAACCTTACTGCCC	"\Homo sapiens kelch-like 9 (Drosophila) (KLHL9), mRNA.\"""""	RP11-380P16.6; FLJ21815	ILMN_1664466	KLHL9	"\Homo sapiens kelch-like 9 (Drosophila) (KLHL9), mRNA.\"""""	55958	 	KLHL9	0.317981437	0.153082914	-0.164898523	-0.012223138	7.943190503	0.00074047	0.00074047
4260722	4260722	TPRG1L	NM_182752.3	127262	NP_877429.2	ILMN_1727479	4260722	S	TGCAGGGCTGCCTCAGAAGCTGGCTGGGGACTCTAGCCTCTGTGTTCATA	"\Homo sapiens tumor protein p63 regulated 1-like (TPRG1L), mRNA.\"""""	RP11-46F15.3; FLJ21811	ILMN_1727479	TPRG1L	"\Homo sapiens tumor protein p63 regulated 1-like (TPRG1L), mRNA.\"""""	127262	 	TPRG1L	-0.261276089	-0.281282038	-0.020005948	0.037451413	7.941941689	0.000741234	0.000741234
2340446	2340446	LOC652726	XM_942351.2	652726	XP_947444.1	ILMN_1667932	2340446	S	ATGTGGACTGCCCTACATTTGGCCTGTGCCACTGGCCAACCGGAAATGGT	"\PREDICTED: Homo sapiens similar to ankyrin repeat domain 36 (LOC652726), mRNA.\"""""		ILMN_1667932	LOC652726	"\PREDICTED: Homo sapiens similar to ankyrin repeat domain 36 (LOC652726), mRNA.\"""""	652726	 	LOC652726	0.218320317	-0.182344467	-0.400664785	0.009631089	7.922767194	0.00075307	0.00075307
5720278	5720278	SNHG1	NR_003098.1	23642		ILMN_3236713	5720278	S	GGCACCCAGACTTTGCTGCCTTTCTTACATGATCCAGGCCCAGAACCCAA	"\Homo sapiens small nucleolar RNA host gene 1 (non-protein coding) (SNHG1), non-coding RNA.\"""""	U22HG; UHG	ILMN_3236713	SNHG1	"\Homo sapiens small nucleolar RNA host gene 1 (non-protein coding) (SNHG1), non-coding RNA.\"""""	23642	 	SNHG1	-0.288121245	-0.292713081	-0.004591837	0.020066241	7.914297095	0.00075836	0.00075836
2060064	2060064	NOL12	NM_024313.2	79159	NP_077289.1	ILMN_2151368	2060064	S	CTTACCAAAGTGCCTGTTGCTCTCCAGGTGTGCCTACCGCATGTTGCCGC	"\Homo sapiens nucleolar protein 12 (NOL12), mRNA.\"""""	RRP17; MGC3731; FLJ34609; Nop25; dJ37E16.7	ILMN_2151368	NOL12	"\Homo sapiens nucleolar protein 12 (NOL12), mRNA.\"""""	79159	D	NOL12	0.221754598	0.146321397	-0.075433201	0.034362057	7.91399398	0.00075855	0.00075855
2510253	2510253	C10orf35	NM_145306.2	219738	NP_660349.1	ILMN_1662470	2510253	S	ACATGTTCCGATGCCTGTGGAAGACATGCCGACGTCTCCTCTGCCTAGGG	"\Homo sapiens chromosome 10 open reading frame 35 (C10orf35), mRNA.\"""""		ILMN_1662470	C10ORF35	"\Homo sapiens chromosome 10 open reading frame 35 (C10orf35), mRNA.\"""""	219738	 	C10orf35	0.190832922	0.093248807	-0.097584115	-0.008838896	7.901753033	0.000766265	0.000766265
2320053	2320053	SAP30L	NM_024632.4	79685	NP_078908.1	ILMN_1757781	2320053	S	GAAGAGTAACAAGAGTAGACTGGACCAGAAATCGGAGGGTGGCAAGCAGC	"\Homo sapiens SAP30-like (SAP30L), mRNA.\"""""	FLJ11526; NS4ATP2	ILMN_1757781	SAP30L	"\Homo sapiens SAP30-like (SAP30L), mRNA.\"""""	79685	D	SAP30L	-0.372533667	-0.280785844	0.091747823	0.022002525	7.8974574	0.000768991	0.000768991
4640521	4640521	MAX	NM_145116.1	4149	NP_660092.1	ILMN_1695633	4640521	I	GGCACCTGGGCCTGCAGAGTCAGAGCCAGTCATGGAGTATGTGCTCAGTA	"\Homo sapiens MYC associated factor X (MAX), transcript variant 5, mRNA.\"""""	MGC34679; MGC36767; MGC11225; MGC10775; orf1; MGC18164	ILMN_1695633	MAX	"\Homo sapiens MYC associated factor X (MAX), transcript variant 5, mRNA.\"""""	4149	D	MAX	-0.173784458	-0.16611496	0.007669499	-0.009690325	7.892261387	0.000772303	0.000772303
6280273	6280273	ProbeID: 6280273	XR_015895.2	729102		ILMN_3304022	6280273	M	CCACAAAACCAAGGTGGCTATGGCGGTTCCAGTAGCAGCAGTAGATATGT	"\PREDICTED: Homo sapiens misc_RNA (LOC729102), miscRNA.\"""""		ILMN_3304022	LOC729102	"\PREDICTED: Homo sapiens misc_RNA (LOC729102), miscRNA.\"""""	729102	 		0.178542791	-0.21429223	-0.392835021	0.087547082	7.825015667	0.000816499	0.000816499
3990546	3990546	PLEKHO2	NM_025201.3	80301	NP_079477.2	ILMN_1689968	3990546	S	GCTATTAATTTCCATCCTTTAGCAGGCTGGGCCCTAGGCAGGAAGCTGGC	"\Homo sapiens pleckstrin homology domain containing, family O member 2 (PLEKHO2), mRNA.\"""""	pp9099; PP1628; DKFZp761K2312; FLJ38884	ILMN_1689968	PLEKHO2	"\Homo sapiens pleckstrin homology domain containing, family O member 2 (PLEKHO2), mRNA.\"""""	80301	 	PLEKHO2	-0.603180893	-0.338641501	0.264539393	0.005476123	7.815794882	0.000822758	0.000822758
2120280	2120280	LOC400657	NM_001008234.1	400657	NP_001008235.1	ILMN_1725528	2120280	S	TAACGACATTGCTGGATGCTACACTCCATGTCTCTTTGTGGGACCCAGGC	"\Homo sapiens hypothetical gene supported by BC036588 (LOC400657), mRNA.\"""""	FLJ10991	ILMN_1725528	LOC400657	"\Homo sapiens hypothetical gene supported by BC036588 (LOC400657), mRNA.\"""""	400657	 	LOC400657	0.210439679	0.081996085	-0.128443593	-0.014375384	7.809687077	0.000826932	0.000826932
6420168	6420168	DBNDD2	NM_001048223.1	55861	NP_001041688.1	ILMN_1730612	6420168	I	AGGTGGTACTCAAGCCATGCTGCCTCCTTACATCCTTTTTGGAACAGAGC	"\Homo sapiens dysbindin (dystrobrevin binding protein 1) domain containing 2 (DBNDD2), transcript variant 3, mRNA.\"""""	HSMNP1; CK1BP; C20orf35	ILMN_1730612	DBNDD2	"\Homo sapiens dysbindin (dystrobrevin binding protein 1) domain containing 2 (DBNDD2), transcript variant 3, mRNA.\"""""	55861	D	DBNDD2	0.42929977	0.190288501	-0.239011269	-0.024908194	7.804281105	0.000830644	0.000830644
840014	840014	TPMT	NM_000367.2	7172	NP_000358.1	ILMN_1740185	840014	S	AAACACCCTGTGTCCATGGGATAGAGTCCTTTCCGCTTGCAGTTGTGCCC	"\Homo sapiens thiopurine S-methyltransferase (TPMT), mRNA.\"""""		ILMN_1740185	TPMT	"\Homo sapiens thiopurine S-methyltransferase (TPMT), mRNA.\"""""	7172	 	TPMT	-0.258737618	-0.261971092	-0.003233475	0.017546246	7.79374924	0.000837924	0.000837924
3420121	3420121	SRRT	NM_015908.4	51593	NP_056992.4	ILMN_2358202	3420121	A	TCCCCCGTTCCTCAGTCCTGTATCATCCATACTTGTACTACCTTGTCCTA	"\Homo sapiens arsenate resistance protein 2 (ARS2), transcript variant 1, mRNA.\"""""	ASR2; MGC126427	ILMN_2358202	ARS2	"\Homo sapiens arsenate resistance protein 2 (ARS2), transcript variant 1, mRNA.\"""""	51593	D	SRRT	-0.327809778	-0.143427807	0.184381971	-0.015085144	7.790955455	0.000839867	0.000839867
3830349	3830349	IL7R	NM_002185.2	3575	NP_002176.2	ILMN_2342579	3830349	A	CTGACATTGAACCCAGTTGCTCAGGGTCAGCCCATTCTTACTTCCCTGGG	"\Homo sapiens interleukin 7 receptor (IL7R), mRNA.\"""""	CDW127; CD127; IL-7R-alpha	ILMN_2342579	IL7R	"\Homo sapiens interleukin 7 receptor (IL7R), mRNA.\"""""	3575	D	IL7R	0.627783098	0.330694854	-0.297088244	-0.028773123	7.748683634	0.000869826	0.000869826
1740504	1740504	MCRS1	NM_006337.3	10445	NP_006328.2	ILMN_1784227	1740504	A	CTAAAAACAACCCTACCCCCCATTGCCACCTTCACTCCTGTGTCTCCAGC	"\Homo sapiens microspherule protein 1 (MCRS1), transcript variant 1, mRNA.\"""""	ICP22BP; P78; MSP58; MCRS2	ILMN_1784227	MCRS1	"\Homo sapiens microspherule protein 1 (MCRS1), transcript variant 1, mRNA.\"""""	10445	D	MCRS1	0.250136702	0.351211707	0.101075005	0.023896173	7.747153701	0.000870931	0.000870931
10253	10253	LRR1	NM_203467.1	122769	NP_982292.1	ILMN_1715616	10253	A	GTTGCCCACACTGTGGTCTTAGTAGATAATTTGGGTGGTACTGAAGCACC	"\Homo sapiens peptidylprolyl isomerase (cyclophilin)-like 5 (PPIL5), transcript variant 3, mRNA.\"""""	MGC20689; 4-1BBLRR; LRR-1	ILMN_1715616	PPIL5	"\Homo sapiens peptidylprolyl isomerase (cyclophilin)-like 5 (PPIL5), transcript variant 3, mRNA.\"""""	122769	D	LRR1	-0.22970387	-0.225171827	0.004532043	-0.008088983	7.739174679	0.000876716	0.000876716
3840215	3840215	FAM102A	NM_001035254.1	399665	NP_001030331.1	ILMN_2401779	3840215	A	ACATTGTTAGGGGAACTCAGGCTAGTGTCAGCGTCTTGGTTTGGGGAGAA	"\Homo sapiens family with sequence similarity 102, member A (FAM102A), transcript variant 1, mRNA.\"""""	MGC50853; C9orf132; EEIG1; bA203J24.7	ILMN_2401779	FAM102A	"\Homo sapiens family with sequence similarity 102, member A (FAM102A), transcript variant 1, mRNA.\"""""	399665	D	FAM102A	-0.269515086	-0.36807659	-0.098561504	-0.027118846	7.737120734	0.000878211	0.000878211
2940754	2940754	NPAT	NM_002519.1	4863	NP_002510.1	ILMN_2120965	2940754	S	AGGCTTGCTGATAGTAGTGATTTACCTGTGCCCCGGACACCTGGCTCAGG	"\Homo sapiens nuclear protein, ataxia-telangiectasia locus (NPAT), mRNA.\"""""	E14	ILMN_2120965	NPAT	"\Homo sapiens nuclear protein, ataxia-telangiectasia locus (NPAT), mRNA.\"""""	4863	 	NPAT	-0.354131909	-0.373618187	-0.019486278	0.027825489	7.727693563	0.000885108	0.000885108
3310471	3310471	TMEM99	NM_145274.2	147184	NP_660317.2	ILMN_1758173	3310471	S	CTCTCTCAAGGGTCTCACGTTGCAGCATTCTTACCAGAGGCCATTGGGCC	"\Homo sapiens transmembrane protein 99 (TMEM99), mRNA.\"""""	MGC21518	ILMN_1758173	TMEM99	"\Homo sapiens transmembrane protein 99 (TMEM99), mRNA.\"""""	147184	D	TMEM99	0.32112337	0.143109808	-0.178013563	-0.009245636	7.722901524	0.000888636	0.000888636
5220093	5220093	HAVCR2	NM_032782.3	84868	NP_116171.3	ILMN_1693826	5220093	S	GACGGTATAGGCTTGATCTGTCTTGCTTATTGTTGCCCCCTGCGCCTAGC	"\Homo sapiens hepatitis A virus cellular receptor 2 (HAVCR2), mRNA.\"""""	TIMD3; FLJ14428; KIM-3; Tim-3; TIM3	ILMN_1693826	HAVCR2	"\Homo sapiens hepatitis A virus cellular receptor 2 (HAVCR2), mRNA.\"""""	84868	 	HAVCR2	0.329531226	0.346218771	0.016687545	0.052677478	7.701845327	0.000904307	0.000904307
5550408	5550408	TMED3	NM_007364.2	23423	NP_031390.1	ILMN_1719316	5550408	S	CAGCCATGCAAGCAGGACAGAATGGTGACTGGGTGCCCTTGGTGAGCTGT	"\Homo sapiens transmembrane emp24 protein transport domain containing 3 (TMED3), mRNA.\"""""	MGC133022; C15orf22; P24B	ILMN_1719316	TMED3	"\Homo sapiens transmembrane emp24 protein transport domain containing 3 (TMED3), mRNA.\"""""	23423	 	TMED3	0.361234742	0.252675997	-0.108558745	-0.001449864	7.698657047	0.000906704	0.000906704
3420647	3420647	FBXO8	NM_012180.2	26269	NP_036312.2	ILMN_1672843	3420647	S	GGACTTAGCAGATATGGGGGTTACATCAGTGCTGGTCATTGTAGCCTGAG	"\Homo sapiens F-box protein 8 (FBXO8), mRNA.\"""""	FBS; FBX8; DC10	ILMN_1672843	FBXO8	"\Homo sapiens F-box protein 8 (FBXO8), mRNA.\"""""	26269	 	FBXO8	0.258110529	0.123417933	-0.134692597	0.020442436	7.662133625	0.000934638	0.000934638
4230632	4230632	BAG4	NM_004874.2	9530	NP_004865.1	ILMN_1727996	4230632	S	GGGGGCCAGGACTCTGTACGGCAGGCCAGAAAAGAGGCTGTTTGTAAGAT	"\Homo sapiens BCL2-associated athanogene 4 (BAG4), mRNA.\"""""	SODD; BAG-4	ILMN_1727996	BAG4	"\Homo sapiens BCL2-associated athanogene 4 (BAG4), mRNA.\"""""	9530	D	BAG4	-0.370647358	-0.299021821	0.071625537	0.02291199	7.653647199	0.000941255	0.000941255
7330523	7330523	C5orf39	NM_001014279.1	389289	NP_001014301.1	ILMN_2098616	7330523	S	GGAGCTAAGCAGCCTTAGATAGCAGCAGAAGGCTTTTTGGATTCTCCTCC	"\Homo sapiens chromosome 5 open reading frame 39 (C5orf39), mRNA.\"""""	AX2R; AXIIR	ILMN_2098616	C5ORF39	"\Homo sapiens chromosome 5 open reading frame 39 (C5orf39), mRNA.\"""""	389289	 	C5orf39	0.362662792	0.080551709	-0.282111083	-0.083852739	7.653393193	0.000941453	0.000941453
3180196	3180196	PTCD1	NM_015545.2	26024	NP_056360.2	ILMN_2225709	3180196	S	GGCTCCCTCATGAAGGTAGAACCAGCTGCTGTTGACACCGAGGTTACATC	"\Homo sapiens pentatricopeptide repeat domain 1 (PTCD1), mRNA.\"""""	KIAA0632	ILMN_2225709	PTCD1	"\Homo sapiens pentatricopeptide repeat domain 1 (PTCD1), mRNA.\"""""	26024	 	PTCD1	0.203278241	0.206252821	0.002974581	-0.043853445	7.631510824	0.00095874	0.00095874
6550196	6550196	CRK	NM_016823.2	1398	NP_058431.2	ILMN_1686805	6550196	A	GGGATTCTTTTAGCCCTTGACATTCTTGTCCCCCAAACCTGTAAGTAGGT	"\Homo sapiens v-crk sarcoma virus CT10 oncogene homolog (avian) (CRK), transcript variant II, mRNA.\"""""	CRKII	ILMN_1686805	CRK	"\Homo sapiens v-crk sarcoma virus CT10 oncogene homolog (avian) (CRK), transcript variant II, mRNA.\"""""	1398	D	CRK	-0.285316343	-0.141382835	0.143933508	-0.000554646	7.627348336	0.000962065	0.000962065
5860187	5860187	PHYH	NM_001037537.1	5264	NP_001032626.1	ILMN_1773073	5860187	S	GGGCATAGGAACGGTGTCATGGAGTCCAAATAAAGTGGATATTCCTGCTC	"\Homo sapiens phytanoyl-CoA 2-hydroxylase (PHYH), transcript variant 2, mRNA.\"""""	LN1; PAHX; LNAP1; PHYH1; RD	ILMN_1773073	PHYH	"\Homo sapiens phytanoyl-CoA 2-hydroxylase (PHYH), transcript variant 2, mRNA.\"""""	5264	D	PHYH	0.198242793	0.068578701	-0.129664092	-0.021622928	7.625802551	0.000963303	0.000963303
3420465	3420465	ProbeID: 3420465				ILMN_1886422	3420465	S	TCAACCAAGCTGCTGCTTTCAATGAAGGTCACTTGTTCCTTCAGGGACAC	"\UI-E-CK1-afh-j-02-0-UI.r1 UI-E-CK1 Homo sapiens cDNA clone UI-E-CK1-afh-j-02-0-UI 5, mRNA sequence\"""""		ILMN_1886422		"\UI-E-CK1-afh-j-02-0-UI.r1 UI-E-CK1 Homo sapiens cDNA clone UI-E-CK1-afh-j-02-0-UI 5, mRNA sequence\"""""	-999	 		-0.110997153	-0.142324274	-0.031327121	-0.023003296	7.621203752	0.000966995	0.000966995
4860315	4860315	TESK1	NM_006285.2	7016	NP_006276.2	ILMN_1791067	4860315	S	AGCCCGTGGTCTCAGGCCTCCAACTTTGGCCTTCAGGACACCCTGTAAGA	"\Homo sapiens testis-specific kinase 1 (TESK1), mRNA.\"""""		ILMN_1791067	TESK1	"\Homo sapiens testis-specific kinase 1 (TESK1), mRNA.\"""""	7016	 	TESK1	-0.302742907	-0.225807132	0.076935775	0.036024862	7.604343214	0.000980656	0.000980656
7000270	7000270	PYHIN1	NM_198930.2	149628	NP_945148.1	ILMN_1669447	7000270	I	GTGTGGAAATTTTGCCTGAAGTCCTCCACCTAAAAACCTGATGCCATTGG	"\Homo sapiens pyrin and HIN domain family, member 1 (PYHIN1), transcript variant b2, mRNA.\"""""	IFIX; MGC23885; RP11-520H16.1	ILMN_1669447	PYHIN1	"\Homo sapiens pyrin and HIN domain family, member 1 (PYHIN1), transcript variant b2, mRNA.\"""""	149628	D	PYHIN1	0.43388179	0.103251468	-0.330630322	0.042078835	7.589909143	0.000992509	0.000992509
5550037	5550037	CNN2	NM_201277.1	1265	NP_958434.1	ILMN_1770290	5550037	A	CTTATACTGCTCCATCTTCCCCGGCCACATGCCCCGCCAAGTACTGCACA	"\Homo sapiens calponin 2 (CNN2), transcript variant 2, mRNA.\"""""		ILMN_1770290	CNN2	"\Homo sapiens calponin 2 (CNN2), transcript variant 2, mRNA.\"""""	1265	D	CNN2	-0.439417183	-0.247380264	0.192036919	-0.010303648	7.588962412	0.000993291	0.000993291
1070195	1070195	MED1	NM_004774.2	5469	NP_004765.2	ILMN_1721729	1070195	S	GGGTTCAAAATGATGGAAGGCCGAAGAGCAAGGCTTATATGGTGGTAGGG	"\Homo sapiens PPAR binding protein (PPARBP), mRNA.\"""""	TRIP2; PPARGBP; RB18A; MGC71488; MED1; CRSP200; TRAP220; CRSP1; PBP; DRIP205; DRIP230	ILMN_1721729	PPARBP	"\Homo sapiens PPAR binding protein (PPARBP), mRNA.\"""""	5469	D	MED1	0.207581195	0.176461829	-0.031119366	-0.003301643	7.588131282	0.000993979	0.000993979
450673	450673	SPATA2L	NM_152339.2	124044	NP_689552.2	ILMN_1691111	450673	S	ACCCCCTCCTCCCCAGAACACTCAGAGGGACGGTCAACATCAGAGCACAT	"\Homo sapiens spermatogenesis associated 2-like (SPATA2L), mRNA.\"""""	MGC26885; C16orf76; tamo	ILMN_1691111	SPATA2L	"\Homo sapiens spermatogenesis associated 2-like (SPATA2L), mRNA.\"""""	124044	 	SPATA2L	-0.728631883	-0.433296284	0.295335599	-0.022874239	7.583407197	0.000997896	0.000997896
3940438	3940438	NCF1	NM_000265.4	653361	NP_000256.3	ILMN_1697309	3940438	S	CGCTTCGTACCCAGCCAGCACTATGTGTACATGTTCCTGGTGAAATGGCA	"\Homo sapiens neutrophil cytosolic factor 1 (NCF1), mRNA.\"""""	NOXO2; SH3PXD1A; NCF1A; p47phox	ILMN_1697309	NCF1	"\Homo sapiens neutrophil cytosolic factor 1 (NCF1), mRNA.\"""""	653361	D	NCF1	-0.535267001	0.154426121	0.689693122	0.187922174	7.57992461	0.001000793	0.001000793
7610494	7610494	CDCA4	NM_017955.2	55038	NP_060425.2	ILMN_1753183	7610494	I	TCTTTGTGTCCCCCACTGTAGAGGACGGTGAGCCGCAGCTGCATCAACCT	"\Homo sapiens cell division cycle associated 4 (CDCA4), transcript variant 13, mRNA.\"""""	MGC19517; FLJ20764; HEPP	ILMN_1753183	CDCA4	"\Homo sapiens cell division cycle associated 4 (CDCA4), transcript variant 13, mRNA.\"""""	55038	D	CDCA4	-0.154462831	-0.220427248	-0.065964418	-0.015853366	7.571922946	0.001007484	0.001007484
4730292	4730292	PAPD7	NM_006999.3	11044	NP_008930.1	ILMN_1756793	4730292	S	GACTGTAAACCCACATTAAGGAAACCACTACGGGTCTGGCAGTGCGTGTC	"\Homo sapiens polymerase (DNA directed) sigma (POLS), mRNA.\"""""	TRF4; TRF4-1; POLK; LAK-1	ILMN_1756793	POLS	"\Homo sapiens polymerase (DNA directed) sigma (POLS), mRNA.\"""""	11044	 	PAPD7	-0.345650229	-0.320576457	0.025073772	0.000528713	7.568665108	0.001010221	0.001010221
1410653	1410653	TERF2IP	NM_018975.2	54386	NP_061848.2	ILMN_1657983	1410653	S	TCCCCAAACCCTTGTCATTTCCCCCAGTGAGCTCTGATTTCTAGACTGCT	"\Homo sapiens telomeric repeat binding factor 2, interacting protein (TERF2IP), mRNA.\"""""	RAP1; DRIP5	ILMN_1657983	TERF2IP	"\Homo sapiens telomeric repeat binding factor 2, interacting protein (TERF2IP), mRNA.\"""""	54386	 	TERF2IP	-0.097457902	-0.309902261	-0.212444359	0.04165418	7.531422431	0.00104206	0.00104206
1470551	1470551	SEL1L3	NM_015187.3	23231	NP_056002.2	ILMN_1797822	1470551	S	GCAGCAAGTAAGCCTCTAGCTTATAGTTTCATCCCTACCCCTCATGCCTG	"\Homo sapiens sel-1 suppressor of lin-12-like 3 (C. elegans) (SEL1L3), mRNA.\"""""	FLJ21629; FLJ41299; DKFZp781J1697	ILMN_1797822	SEL1L3	"\Homo sapiens sel-1 suppressor of lin-12-like 3 (C. elegans) (SEL1L3), mRNA.\"""""	23231	 	SEL1L3	0.246201088	-0.148180593	-0.394381681	-0.015556346	7.527550199	0.001045429	0.001045429
990523	990523	FBXL18	NM_024963.4	80028	NP_079239.3	ILMN_3307782	990523	S	CCCGTGGCGTCTCACGGTGATGCCTGCTCCTGACATTGGTGTTCACTGTA	"\Homo sapiens F-box and leucine-rich repeat protein 18 (FBXL18), mRNA.\"""""	FLJ11467; FLJ10776; FLJ41541; FLJ38075; Fbl18; FLJ26934	ILMN_3307782	FBXL18	"\Homo sapiens F-box and leucine-rich repeat protein 18 (FBXL18), mRNA.\"""""	80028	D	FBXL18	-0.262768751	-0.257270674	0.005498076	-0.046551646	7.508859307	0.001061849	0.001061849
5910148	5910148	ACYP1	NM_001107.3	97	NP_001098.1	ILMN_1694233	5910148	A	GGTCCCATCTCCAAGGTGCGTCATATGCAGGAATGGCTTGAAACAAGAGG	"\Homo sapiens acylphosphatase 1, erythrocyte (common) type (ACYP1), transcript variant 1, mRNA.\"""""	ACYPE	ILMN_1694233	ACYP1	"\Homo sapiens acylphosphatase 1, erythrocyte (common) type (ACYP1), transcript variant 1, mRNA.\"""""	97	D	ACYP1	0.252391578	-0.01437358	-0.266765158	-0.02645097	7.505212001	0.001065084	0.001065084
6420180	6420180	TJAP1	NM_080604.1	93643	NP_542171.1	ILMN_1743763	6420180	S	GCCTGGCCCCCACTCCCAACCTTGGCTCTAGACTGTTACTCTTAAGCTTT	"\Homo sapiens tight junction associated protein 1 (peripheral) (TJAP1), mRNA.\"""""	PILT; RP3-337H4.1; TJP4; DKFZp686F06131	ILMN_1743763	TJAP1	"\Homo sapiens tight junction associated protein 1 (peripheral) (TJAP1), mRNA.\"""""	93643	 	TJAP1	0.303031819	0.155723022	-0.147308796	0.005489621	7.501454019	0.001068427	0.001068427
6840348	6840348	BRI3BP	XM_941876.1	140707	XP_946969.1	ILMN_1693410	6840348	I	GGACCAGCCCTCTCTAGATTGCTGGAATTGTATGGATGTGTTGGGGTTGG	"\PREDICTED: Homo sapiens BRI3 binding protein (BRI3BP), mRNA.\"""""		ILMN_1693410	BRI3BP	"\PREDICTED: Homo sapiens BRI3 binding protein (BRI3BP), mRNA.\"""""	140707	D	BRI3BP	-0.357140728	-0.249101217	0.108039511	-0.048991297	7.497802091	0.001071687	0.001071687
4610066	4610066	TMEM194A	NM_015257.2	23306	NP_056072.2	ILMN_3228822	4610066	A	CAGGGATGGCTCTTTGCCATGGGTCTTATTTTCACCCTCTTTTCTGTAAG	"\Homo sapiens transmembrane protein 194A (TMEM194A), transcript variant 2, mRNA.\"""""		ILMN_3228822	TMEM194A	"\Homo sapiens transmembrane protein 194A (TMEM194A), transcript variant 2, mRNA.\"""""	23306	D	TMEM194A	-0.151448142	-0.246241757	-0.094793614	-0.037393405	7.494375026	0.001074755	0.001074755
3780148	3780148	C7orf26	NM_024067.2	79034	NP_076972.2	ILMN_1730048	3780148	S	CGGGTGCAAGCCCGTGTGTCTGGCCTCTTTCCTCGTGAAGACGATGTGTC	"\Homo sapiens chromosome 7 open reading frame 26 (C7orf26), mRNA.\"""""	MGC2718	ILMN_1730048	C7ORF26	"\Homo sapiens chromosome 7 open reading frame 26 (C7orf26), mRNA.\"""""	79034	 	C7orf26	0.166099998	0.277015315	0.110915317	-0.002079347	7.467904315	0.001098759	0.001098759
6960538	6960538	NOP2	NM_006170.2	4839	NP_006161.2	ILMN_2328433	6960538	A	GCCGAAGGGATCAGGGAGCCAAAGGTGACTGGGAAGCTAAAGCAACGATC	"\Homo sapiens NOP2 nucleolar protein homolog (yeast) (NOP2), transcript variant 1, mRNA.\"""""	p120; NOP120; MGC149288; NSUN1; MGC117384; MGC149287	ILMN_2328433	NOP2	"\Homo sapiens NOP2 nucleolar protein homolog (yeast) (NOP2), transcript variant 1, mRNA.\"""""	4839	D	NOP2	-0.149198756	-0.153663883	-0.004465127	-0.003120382	7.464718232	0.001101685	0.001101685
510132	510132	ProbeID: 510132	XM_941861.1	650029	XP_946954.1	ILMN_1778381	510132	A	CCATCTCCGGGACGTTCTCGGCTCTGCCTCATTGTGTGCAGAAACTGTGG	"\PREDICTED: Homo sapiens similar to RNA-binding protein 4 (RNA-binding motif protein 4) (Lark homolog) (Hlark) (RNA-binding motif protein 4a), transcript variant 1 (LOC650029), mRNA.\"""""		ILMN_1778381	LOC650029	"\PREDICTED: Homo sapiens similar to RNA-binding protein 4 (RNA-binding motif protein 4) (Lark homolog) (Hlark) (RNA-binding motif protein 4a), transcript variant 1 (LOC650029), mRNA.\"""""	650029	 		-0.216344723	-0.097633111	0.118711611	-0.029072602	7.461989678	0.001104197	0.001104197
150021	150021	SMARCB1	NM_001007468.1	6598	NP_001007469.1	ILMN_1758823	150021	A	GTGGAGTGGGGGCTTCCAGGTGGCCCTTCCCGGCACACATTCCATTTGTT	"\Homo sapiens SWI/SNF related, matrix associated, actin dependent regulator of chromatin, subfamily b, member 1 (SMARCB1), transcript variant 2, mRNA.\"""""	Sfh1p; RDT; hSNFS; SNF5; Snr1; SNF5L1; INI1; BAF47	ILMN_1758823	SMARCB1	"\Homo sapiens SWI/SNF related, matrix associated, actin dependent regulator of chromatin, subfamily b, member 1 (SMARCB1), transcript variant 2, mRNA.\"""""	6598	D	SMARCB1	0.147416514	0.279938829	0.132522314	-0.050301684	7.45881268	0.00110713	0.00110713
4200367	4200367	C3orf54	NM_203370.1	389119	NP_976248.1	ILMN_1690454	4200367	S	TCATGCCCACCTCGCCCAGAACCTGAACTGCCTGCGGATGTCTCACGCTT	"\Homo sapiens chromosome 3 open reading frame 54 (C3orf54), mRNA.\"""""	MGC20416	ILMN_1690454	C3ORF54	"\Homo sapiens chromosome 3 open reading frame 54 (C3orf54), mRNA.\"""""	389119	 	C3orf54	-0.210150799	-0.2079788	0.002171999	-0.012189268	7.456671777	0.001109111	0.001109111
2760181	2760181	COQ3	NM_017421.3	51805	NP_059117.3	ILMN_1801378	2760181	S	GGGAGAAACAGAAGAGCTCCAAGCTAATGCCTGCACCAATCCAGCTGTGC	"\Homo sapiens coenzyme Q3 homolog, methyltransferase (S. cerevisiae) (COQ3), mRNA.\"""""	bA9819.1; UG0215E05	ILMN_1801378	COQ3	"\Homo sapiens coenzyme Q3 homolog, methyltransferase (S. cerevisiae) (COQ3), mRNA.\"""""	51805	 	COQ3	0.180019983	0.073351509	-0.106668474	-0.009232731	7.449901273	0.001115398	0.001115398
3840463	3840463	TADA1	NM_053053.2	117143	NP_444281.1	ILMN_2194649	3840463	S	GCTTGGTAATTCTCCAGTTTCTAGGAGGTACCTATTTCTACCGTTTCAAG	"\Homo sapiens transcriptional adaptor 1 (HFI1 homolog, yeast)-like (TADA1L), mRNA.\"""""	RP1-9E21.4; KIAA0764; STAF42	ILMN_2194649	TADA1L	"\Homo sapiens transcriptional adaptor 1 (HFI1 homolog, yeast)-like (TADA1L), mRNA.\"""""	117143	D	TADA1	0.220118649	0.113301875	-0.106816774	0.022456983	7.424028422	0.001139766	0.001139766
1440296	1440296	H3F3B	NM_005324.3	3021	NP_005315.1	ILMN_1695706	1440296	S	GAGCACTCAACCCAGAAGGCGAAGATAGCTTTTGGTTGTAGGCGGCTTCC	"\Homo sapiens H3 histone, family 3B (H3.3B) (H3F3B), mRNA.\"""""	H3F3A; H3.3B	ILMN_1695706	H3F3B	"\Homo sapiens H3 histone, family 3B (H3.3B) (H3F3B), mRNA.\"""""	3021	D	H3F3A/H3F3B	-0.295081011	-0.453225699	-0.158144688	-0.047019209	7.418717433	0.001144835	0.001144835
7550328	7550328	GABBR1	NM_021905.1	2550	NP_068705.1	ILMN_2395375	7550328	A	GGTCTGCCCTTGAGCGTGTTTGGGTAGGCATGTGCAATTTGTCTAGCATG	"\Homo sapiens gamma-aminobutyric acid (GABA) B receptor, 1 (GABBR1), transcript variant 4, mRNA.\"""""	dJ271M21.1.1; dJ271M21.1.2; GPRC3A; GABBR1-3; GABAB(1e); hGB1a; GABABR1	ILMN_2395375	GABBR1	"\Homo sapiens gamma-aminobutyric acid (GABA) B receptor, 1 (GABBR1), transcript variant 4, mRNA.\"""""	2550	D	GABBR1	0.128204563	-0.021037084	-0.149241647	-0.010810995	7.417973467	0.001145547	0.001145547
6450133	6450133	ZNF671	NM_024833.1	79891	NP_079109.1	ILMN_1713454	6450133	S	CTCTCCCCAGTCCCTAAAAGGTGTTGTGAGTGGTCTCACAGCCCACTAGG	"\Homo sapiens zinc finger protein 671 (ZNF671), mRNA.\"""""	FLJ23506	ILMN_1713454	ZNF671	"\Homo sapiens zinc finger protein 671 (ZNF671), mRNA.\"""""	79891	 	ZNF671	0.219007734	0.158574135	-0.060433599	0.004985819	7.392330734	0.001170365	0.001170365
5080524	5080524	LBR	NM_002296.2	3930	NP_002287.2	ILMN_1768969	5080524	A	GGGTGATCTCATCATGGCCTTGGCGTGGTCCCTCCCATGTGGTTTTAACC	"\Homo sapiens lamin B receptor (LBR), transcript variant 1, mRNA.\"""""	PRO0650; PHA; MGC9041; LMN2R; DHCR14B	ILMN_1768969	LBR	"\Homo sapiens lamin B receptor (LBR), transcript variant 1, mRNA.\"""""	3930	D	LBR	-0.376342716	-0.277111428	0.099231288	-0.077599722	7.379058021	0.001183427	0.001183427
940168	940168	GTPBP8	NM_014170.2	29083	NP_054889.2	ILMN_2286514	940168	I	GGCTTTATTTTCACTGGCCCCTGAGGTTGAAGTCAGAGTCTCCAAAAAAC	"\Homo sapiens GTP-binding protein 8 (putative) (GTPBP8), transcript variant 1, mRNA.\"""""	HSPC135	ILMN_2286514	GTPBP8	"\Homo sapiens GTP-binding protein 8 (putative) (GTPBP8), transcript variant 1, mRNA.\"""""	29083	D	GTPBP8	0.261893719	0.09398122	-0.167912499	0.015998978	7.327082387	0.001236036	0.001236036
5130468	5130468	DCTN5	NM_032486.2	84516	NP_115875.1	ILMN_1666192	5130468	S	GTACCCACAGAGACTGAGAGTTGGTGCTGGTGGTTGTGGTGGCAGATGAT	"\Homo sapiens dynactin 5 (p25) (DCTN5), mRNA.\"""""	MGC3248; p25	ILMN_1666192	DCTN5	"\Homo sapiens dynactin 5 (p25) (DCTN5), mRNA.\"""""	84516	 	DCTN5	0.212402864	0.215797496	0.003394632	-0.029432804	7.302136764	0.001262133	0.001262133
5490408	5490408	CEBPD	NM_005195.3	1052	NP_005186.2	ILMN_1782050	5490408	S	CGCCGGGTGCCCGCTGCAGTTTCTTGGGACATAGGAGCGCAAAGAAGCTA	"\Homo sapiens CCAAT/enhancer binding protein (C/EBP), delta (CEBPD), mRNA.\"""""	C/EBP-delta; NF-IL6-beta; CELF; CRP3	ILMN_1782050	CEBPD	"\Homo sapiens CCAAT/enhancer binding protein (C/EBP), delta (CEBPD), mRNA.\"""""	1052	 	CEBPD	0.162886133	0.625529758	0.462643625	-0.046123444	7.301024423	0.00126331	0.00126331
5870202	5870202	FBXO33	NM_203301.1	254170	NP_976046.1	ILMN_1664826	5870202	S	CCTTTTGACAGGTGTGCACTGTTTTGTCTCCAGTGAGCACATACCATGCG	"\Homo sapiens F-box protein 33 (FBXO33), mRNA.\"""""	c14_5247; Fbx33	ILMN_1664826	FBXO33	"\Homo sapiens F-box protein 33 (FBXO33), mRNA.\"""""	254170	 	FBXO33	-0.449439188	-0.400332925	0.049106263	0.023202619	7.299936977	0.001264461	0.001264461
6280487	6280487	FAM115B	XM_001719004.1	653199	XP_001719056.1	ILMN_3270756	6280487	M	ATGCAGCTGAAAAGCTGGCGGCCCAGACAGAAGTCTGCCCCAAGCAGCCT	"\PREDICTED: Homo sapiens family with sequence similarity 115, member B (FAM115B), mRNA.\"""""		ILMN_3270756	FAM115B	"\PREDICTED: Homo sapiens family with sequence similarity 115, member B (FAM115B), mRNA.\"""""	653199	D	FAM115B	-0.135783635	-0.114451221	0.021332413	-0.033502791	7.295708403	0.001268949	0.001268949
4180079	4180079	CRISPLD2	NM_031476.2	83716	NP_113664.1	ILMN_1790689	4180079	S	ACGGCGTTCCTGGCTCTCCTGCCCACAGGATGAACATTTTCGGCTTCCTT	"\Homo sapiens cysteine-rich secretory protein LCCL domain containing 2 (CRISPLD2), mRNA.\"""""	DKFZP434B044; MGC74865; CRISP11; LCRISP2	ILMN_1790689	CRISPLD2	"\Homo sapiens cysteine-rich secretory protein LCCL domain containing 2 (CRISPLD2), mRNA.\"""""	83716	 	CRISPLD2	-0.48926472	0.204227599	0.693492319	0.083013519	7.292301715	0.001272576	0.001272576
6940102	6940102	TNC	NM_002160.1	3371	NP_002151.1	ILMN_2145670	6940102	S	ATGGGAGAGGGGTAGGATGTACAGGGGTAGTTTGTTTTAGAACCAGCCGT	"\Homo sapiens tenascin C (hexabrachion) (TNC), mRNA.\"""""	HXB; TN	ILMN_2145670	TNC	"\Homo sapiens tenascin C (hexabrachion) (TNC), mRNA.\"""""	3371	D	TNC	0.308417809	0.159443673	-0.148974136	0.091559343	7.288896973	0.001276212	0.001276212
4880673	4880673	GADD45A	NM_001924.2	1647	NP_001915.1	ILMN_2052208	4880673	S	GAGTTCAACTACATGTTCTGGGGGCCCGGAGATAGATGACTTTGCAGATG	"\Homo sapiens growth arrest and DNA-damage-inducible, alpha (GADD45A), mRNA.\"""""	GADD45; DDIT1	ILMN_2052208	GADD45A	"\Homo sapiens growth arrest and DNA-damage-inducible, alpha (GADD45A), mRNA.\"""""	1647	D	GADD45A	-0.345541445	-0.16563725	0.179904195	0.017182265	7.286768526	0.001278491	0.001278491
3190433	3190433	STARD5	NM_181900.2	80765	NP_871629.1	ILMN_1784364	3190433	A	AGGCCCTGTTGCCTTTTAAGCATGTACCGCTCCCTCAGTCCTGTGCTGCA	"\Homo sapiens StAR-related lipid transfer (START) domain containing 5 (STARD5), mRNA.\"""""	MGC10327	ILMN_1784364	STARD5	"\Homo sapiens StAR-related lipid transfer (START) domain containing 5 (STARD5), mRNA.\"""""	80765	D	STARD5	-0.20206723	-0.233881034	-0.031813804	-0.054538684	7.2845625	0.001280857	0.001280857
460072	460072	MTX2	NM_006554.3	10651	NP_006545.1	ILMN_2306565	460072	A	ATCGTGGTAAAGGCAGGCTGTCATAGAGTTATGTGTTAGTCTCAGGAGTC	"\Homo sapiens metaxin 2 (MTX2), transcript variant 1, mRNA.\"""""	MGC111067	ILMN_2306565	MTX2	"\Homo sapiens metaxin 2 (MTX2), transcript variant 1, mRNA.\"""""	10651	D	MTX2	0.310659955	0.099058602	-0.211601353	-0.036372167	7.279983345	0.001285782	0.001285782
6840064	6840064	BICD2	NM_001003800.1	23299	NP_001003800.1	ILMN_2380418	6840064	A	GCTGAGTGAGGTTAGTGGGAGTGGTCAAATTGGTACTCTTGGAGGAAGAA	"\Homo sapiens bicaudal D homolog 2 (Drosophila) (BICD2), transcript variant 1, mRNA.\"""""	bA526D8.1; KIAA0699	ILMN_2380418	BICD2	"\Homo sapiens bicaudal D homolog 2 (Drosophila) (BICD2), transcript variant 1, mRNA.\"""""	23299	D	BICD2	-0.604223513	-0.485624187	0.118599326	-0.048293029	7.276487585	0.001289555	0.001289555
7100367	7100367	ProbeID: 7100367				ILMN_1823231	7100367	S	TGTTCCCGTGCATTTCGGAGCACCAAGCAAATACGAGCAGAGAGACCTGG	full-length cDNA clone CS0DM012YE14 of Fetal liver of Homo sapiens (human)		ILMN_1823231		full-length cDNA clone CS0DM012YE14 of Fetal liver of Homo sapiens (human)	-999	 	LOC100505501	0.24801241	0.141613214	-0.106399196	-0.02382249	7.273161987	0.001293155	0.001293155
780259	780259	ZNHIT6	NM_017953.2	54680	NP_060423.2	ILMN_3235065	780259	S	GTACAACGCACCGTCTAGCCACAGGAGAACTAATCTTCTATCAGTTGCCC	"\Homo sapiens zinc finger, HIT type 6 (ZNHIT6), mRNA.\"""""	NY-BR-75; FLJ20729; MGC131963; FLJ20760	ILMN_3235065	ZNHIT6	"\Homo sapiens zinc finger, HIT type 6 (ZNHIT6), mRNA.\"""""	54680	D	ZNHIT6	0.20910876	0.081540366	-0.127568394	-0.011169688	7.266298555	0.001300618	0.001300618
3850722	3850722	TMEM185B	NR_000034.1	79134		ILMN_2231020	3850722	S	GGGTAAGAGACTTGCTTTCCAGGTTCGCACTTTCAGGTGTAGCTGGGGGC	"\Homo sapiens transmembrane protein 185B (pseudogene) (TMEM185B), non-coding RNA.\"""""	FLJ20979; FAM11B	ILMN_2231020	TMEM185B	"\Homo sapiens transmembrane protein 185B (pseudogene) (TMEM185B), non-coding RNA.\"""""	79134	D	TMEM185B	0.188239078	0.251297612	0.063058534	-0.004302179	7.254856025	0.001313158	0.001313158
2600402	2600402	ARID4A	NM_002892.3	5926	NP_002883.3	ILMN_1676626	2600402	I	GCACGATCTCCTGCAAGAATATCCCCGCACATCAAAGATGGAGAGAAAGA	"\Homo sapiens AT rich interactive domain 4A (RBP1-like) (ARID4A), transcript variant 1, mRNA.\"""""	RBP1; RBP-1; RBBP1	ILMN_1676626	ARID4A	"\Homo sapiens AT rich interactive domain 4A (RBP1-like) (ARID4A), transcript variant 1, mRNA.\"""""	5926	D	ARID4A	-0.155036259	-0.159278557	-0.004242298	-0.01082716	7.253844518	0.001314272	0.001314272
4570524	4570524	ICK	NM_016513.3	22858	NP_057597.2	ILMN_1709882	4570524	A	AGTAGCATTTCCCTACCATCAAGCCATTGTTTTGTGCCATTCAGGAGAGG	"\Homo sapiens intestinal cell (MAK-like) kinase (ICK), transcript variant 2, mRNA.\"""""	MGC46090; LCK2; KIAA0936; MRK	ILMN_1709882	ICK	"\Homo sapiens intestinal cell (MAK-like) kinase (ICK), transcript variant 2, mRNA.\"""""	22858	D	ICK	0.202304235	0.076263583	-0.126040652	-0.005575509	7.252113572	0.001316181	0.001316181
5960358	5960358	PELO	NM_015946.4	53918	NP_057030.3	ILMN_1770811	5960358	S	CCGCTTCCCTGTTCCCGAACTTTCTGACCAAGAGGGTGATTCCAGTTCTG	"\Homo sapiens pelota homolog (Drosophila) (PELO), mRNA.\"""""	PRO1770; CGI-17	ILMN_1770811	PELO	"\Homo sapiens pelota homolog (Drosophila) (PELO), mRNA.\"""""	53918	 	PELO	-0.330513885	-0.279798514	0.05071537	0.051288109	7.244165681	0.001324985	0.001324985
50427	50427	TMEM106B	NM_018374.2	54664	NP_060844.2	ILMN_1726288	50427	S	GAAGTCTGGGAGGTACTATATCAGCTGTAGTTGGGTAATTCCAAGTGCTG	"\Homo sapiens transmembrane protein 106B (TMEM106B), mRNA.\"""""	FLJ11273; MGC33727	ILMN_1726288	TMEM106B	"\Homo sapiens transmembrane protein 106B (TMEM106B), mRNA.\"""""	54664	D	TMEM106B	0.254232649	0.028649645	-0.225583004	-0.016764029	7.227272781	0.001343898	0.001343898
1190193	1190193	CRY2	NM_021117.2	1408	NP_066940.1	ILMN_1796180	1190193	S	TGACCCAAGGGCCAGCATGGGGAAGAGATGGTTGCAGGCAAAATGCACTT	"\Homo sapiens cryptochrome 2 (photolyase-like) (CRY2), mRNA.\"""""	FLJ10332; PHLL2; KIAA0658; HCRY2	ILMN_1796180	CRY2	"\Homo sapiens cryptochrome 2 (photolyase-like) (CRY2), mRNA.\"""""	1408	 	CRY2	-0.24494436	-0.165797251	0.079147109	-0.062415474	7.227233737	0.001343943	0.001343943
2900594	2900594	PGD	NM_002631.2	5226	NP_002622.2	ILMN_1794165	2900594	S	CTGCTCCTGTCACCCTCCACGATTCCACAGACCAGGACATTCCATGTGCC	"\Homo sapiens phosphogluconate dehydrogenase (PGD), mRNA.\"""""	6PGD	ILMN_1794165	PGD	"\Homo sapiens phosphogluconate dehydrogenase (PGD), mRNA.\"""""	5226	 	PGD	-0.395622226	0.079814467	0.475436692	-0.016865345	7.22621677	0.00134509	0.00134509
7400747	7400747	FAM89A	NM_198552.1	375061	NP_940954.1	ILMN_2285817	7400747	I	GATCTCGGTGAAAGGCCTTAGTGGGTGTTTTGTGTGAGGTGGCTTGTAGC	"\Homo sapiens family with sequence similarity 89, member A (FAM89A), mRNA.\"""""	RP11-423F24.2; C1orf153; MGC15887	ILMN_2285817	FAM89A	"\Homo sapiens family with sequence similarity 89, member A (FAM89A), mRNA.\"""""	375061	D	FAM89A	-0.127828457	-0.323906359	-0.196077903	0.003151623	7.224262934	0.001347297	0.001347297
6620392	6620392	LFNG	NM_001040167.1	3955	NP_001035257.1	ILMN_1663080	6620392	S	GGCCCAGCATGGCTCACCTGTCCCGTGGGCTGTGTTTCTTGTTGTTTTTC	"\Homo sapiens LFNG O-fucosylpeptide 3-beta-N-acetylglucosaminyltransferase (LFNG), transcript variant 1, mRNA.\"""""	SCDO3	ILMN_1663080	LFNG	"\Homo sapiens LFNG O-fucosylpeptide 3-beta-N-acetylglucosaminyltransferase (LFNG), transcript variant 1, mRNA.\"""""	3955	D	LFNG	-0.353922446	-0.134844864	0.219077582	0.031904116	7.216335739	0.001356291	0.001356291
6370341	6370341	SPOP	NM_001007230.1	8405	NP_001007231.1	ILMN_2397024	6370341	A	TGGCCTGGCTGAGTTTGATACTGTGGGGATTCAGTTTAGGCGCTGGCCCG	"\Homo sapiens speckle-type POZ protein (SPOP), transcript variant 5, mRNA.\"""""	TEF2	ILMN_2397024	SPOP	"\Homo sapiens speckle-type POZ protein (SPOP), transcript variant 5, mRNA.\"""""	8405	D	SPOP	0.270742311	0.259025586	-0.011716725	-0.004453958	7.212936396	0.001360167	0.001360167
7200435	7200435	ASCL2	NM_005170.2	430	NP_005161.1	ILMN_1723412	7200435	S	AAGAACCCTTGACCTGGGGCGTAATAAAGATGACCTGGACCCCTGCCCCC	"\Homo sapiens achaete-scute complex homolog 2 (Drosophila) (ASCL2), mRNA.\"""""	ASH2; MASH2; HASH2	ILMN_1723412	ASCL2	"\Homo sapiens achaete-scute complex homolog 2 (Drosophila) (ASCL2), mRNA.\"""""	430	 	ASCL2	0.299241161	0.440163767	0.140922606	0.081045443	7.20987759	0.001363664	0.001363664
1740487	1740487	BPHL	NM_004332.1	670	NP_004323.1	ILMN_1657746	1740487	S	GTCTTGGTGGTTCCTTCGTGTGGGGCTTGATCGTGTTGCTGCCTGTTAAC	"\Homo sapiens biphenyl hydrolase-like (serine hydrolase) (BPHL), mRNA.\"""""	MGC125930; MCNAA; MGC41865; Bph-rp	ILMN_1657746	BPHL	"\Homo sapiens biphenyl hydrolase-like (serine hydrolase) (BPHL), mRNA.\"""""	670	 	BPHL	0.153049926	-0.033549099	-0.186599025	0.028492815	7.204318238	0.001370044	0.001370044
5820050	5820050	DCTN2	NM_006400.3	10540	NP_006391.1	ILMN_1662232	5820050	S	GGCCCAGCCACATGCCAACTCATGTCCAATACTGCTTTGCCTGGTGTGGG	"\Homo sapiens dynactin 2 (p50) (DCTN2), mRNA.\"""""	DCTN50; RBP50; DYNAMITIN	ILMN_1662232	DCTN2	"\Homo sapiens dynactin 2 (p50) (DCTN2), mRNA.\"""""	10540	 	DCTN2	0.27079305	0.09591353	-0.174879519	0.025515181	7.202167853	0.001372519	0.001372519
4610201	4610201	SNORA10	NR_002327.1	574042		ILMN_2189842	4610201	S	ACGGGTCCAGTGTGTGCTTGGCGTGTTTTCAGGGAGGCAGAGAAAGGCTC	"\Homo sapiens small nucleolar RNA, H/ACA box 10 (SNORA10), small nucleolar RNA.\"""""	ACA10	ILMN_2189842	SNORA10	"\Homo sapiens small nucleolar RNA, H/ACA box 10 (SNORA10), small nucleolar RNA.\"""""	574042	 	SNORA10	-0.130885252	-0.172349282	-0.041464029	-0.002285137	7.167900742	0.001412599	0.001412599
6400630	6400630	NAGPA	NM_016256.2	51172	NP_057340.2	ILMN_1675266	6400630	S	TGGGTTAAAGGGACGAGTCTGCCTTCCTGGCTGTGACACGGGACCCCTTT	"\Homo sapiens N-acetylglucosamine-1-phosphodiester alpha-N-acetylglucosaminidase (NAGPA), mRNA.\"""""	UCE; APAA	ILMN_1675266	NAGPA	"\Homo sapiens N-acetylglucosamine-1-phosphodiester alpha-N-acetylglucosaminidase (NAGPA), mRNA.\"""""	51172	 	NAGPA	0.256124551	0.235565597	-0.020558953	-0.064263583	7.16376733	0.001417514	0.001417514
1510291	1510291	PTTG1	NM_004219.2	9232	NP_004210.1	ILMN_2042771	1510291	S	CTCCACCATGGGAATCCAATCTGTTGCAGTCTCCTTCAAGCATTCTGTCG	"\Homo sapiens pituitary tumor-transforming 1 (PTTG1), mRNA.\"""""	SECURIN; PTTG; MGC138276; EAP1; TUTR1; MGC126883; HPTTG	ILMN_2042771	PTTG1	"\Homo sapiens pituitary tumor-transforming 1 (PTTG1), mRNA.\"""""	9232	D	PTTG1	-0.415852764	-0.321644209	0.094208555	-0.034578438	7.153960998	0.001429245	0.001429245
5090040	5090040	ING1	NM_198219.1	3621	NP_937862.1	ILMN_1662243	5090040	A	GCTTGGGTACACTTCTCTTAAGTGGTCTAGTCAAGGAACCTCAAGTCATG	"\Homo sapiens inhibitor of growth family, member 1 (ING1), transcript variant 1, mRNA.\"""""	p33ING1; p33; p47ING1a; p33ING1b; p47; p24ING1c	ILMN_1662243	ING1	"\Homo sapiens inhibitor of growth family, member 1 (ING1), transcript variant 1, mRNA.\"""""	3621	D	ING1	-0.203100244	-0.241699028	-0.038598784	8.47E-05	7.152964459	0.001430443	0.001430443
240152	240152	MGC57346	XM_377476.4	401884	XP_377476.4	ILMN_1784428	240152	A	GGAGATGTGAGATTCCCAGCCCACCTGGTATTGCCCTCGAGTTAGTGGTA	"\PREDICTED: Homo sapiens hypothetical LOC401884 (MGC57346), mRNA.\"""""		ILMN_1784428	MGC57346	"\PREDICTED: Homo sapiens hypothetical LOC401884 (MGC57346), mRNA.\"""""	401884	D	MGC57346	0.206085988	0.027990336	-0.178095653	-0.022899209	7.140246421	0.001445819	0.001445819
4040672	4040672	DDX47	NM_201224.1	51202	NP_957518.1	ILMN_1814859	4040672	A	GCCTTTTTTAGCTGCAAGTCAAGGACTAGGTTGATGATGCCCATGACCTG	"\Homo sapiens DEAD (Asp-Glu-Ala-Asp) box polypeptide 47 (DDX47), transcript variant 2, mRNA.\"""""	DKFZp564O176; FLJ30012; E4-DBP; MSTP162; HQ0256	ILMN_1814859	DDX47	"\Homo sapiens DEAD (Asp-Glu-Ala-Asp) box polypeptide 47 (DDX47), transcript variant 2, mRNA.\"""""	51202	D	DDX47	0.364949666	0.199431227	-0.165518439	0.085674972	7.139699099	0.001446484	0.001446484
5310369	5310369	LYAR	NM_017816.1	55646	NP_060286.1	ILMN_2221564	5310369	S	ACACAGTGACAGATGAGCATCACAGATCCGAAGAGGAACTCCTGGTCATC	"\Homo sapiens Ly1 antibody reactive homolog (mouse) (LYAR), mRNA.\"""""	ZLYAR; FLJ20425	ILMN_2221564	LYAR	"\Homo sapiens Ly1 antibody reactive homolog (mouse) (LYAR), mRNA.\"""""	55646	D	LYAR	0.421601111	0.279974447	-0.141626664	0.020580642	7.137600516	0.001449039	0.001449039
3060086	3060086	ProbeID: 3060086	XR_019265.1	728698		ILMN_3226012	3060086	A	TGCAGACGAAGCTCCTCACATCATTGTGGGTACCCCTGGCCATGTGTTTG	"\PREDICTED: Homo sapiens misc_RNA (LOC728698), miscRNA.\"""""		ILMN_3226012	LOC728698	"\PREDICTED: Homo sapiens misc_RNA (LOC728698), miscRNA.\"""""	728698	 		-0.354119684	-0.083023933	0.271095751	0.106101603	7.137575548	0.00144907	0.00144907
3310288	3310288	ProbeID: 3310288	XM_929980.2	647000	XP_935073.1	ILMN_1703692	3310288	S	TCCTTTCCAACTCTACCTCCCTCACTCGAGCTCCTTTCCCCTGATCAGAG	"\PREDICTED: Homo sapiens similar to tubulin, beta 5 (LOC647000), mRNA.\"""""		ILMN_1703692	LOC647000	"\PREDICTED: Homo sapiens similar to tubulin, beta 5 (LOC647000), mRNA.\"""""	647000	D	LOC647000	-0.292340603	-0.395818587	-0.103477985	-0.070152281	7.135280328	0.001451869	0.001451869
6330561	6330561	RNF126	NM_194460.1	55658	NP_919442.1	ILMN_1669572	6330561	I	CAACTCGTGAGCCCACGTCGGCCGTCGGGAAAGCACGGGGCCTTTCCCAC	"\Homo sapiens ring finger protein 126 (RNF126), mRNA.\"""""	MGC14317; MGC1022; FLJ20552	ILMN_1669572	RNF126	"\Homo sapiens ring finger protein 126 (RNF126), mRNA.\"""""	55658	D	RNF126	-0.344839004	-0.220129203	0.1247098	0.056687075	7.128701655	0.001459924	0.001459924
4210376	4210376	LOC728431	XM_001132105.2	728431	XP_001132105.1	ILMN_3305849	4210376	M	GTCCTTCCTGGGGTCTAATCTCTACCTTTTGCATGATGAGGCAGCTGAGG	"\PREDICTED: Homo sapiens hypothetical LOC728431 (LOC728431), mRNA.\"""""		ILMN_3305849	LOC728431	"\PREDICTED: Homo sapiens hypothetical LOC728431 (LOC728431), mRNA.\"""""	728431	 	LOC728431	-0.361037672	-0.299268369	0.061769303	0.01277396	7.123855057	0.001465887	0.001465887
2470603	2470603	ARID4B	NM_016374.5	51742	NP_057458.4	ILMN_2269564	2470603	I	GAGTGCTATCCACCAGGCATGAAAGTCCAAGTGCGGTATGGACGAGGGAA	"\Homo sapiens AT rich interactive domain 4B (RBP1-like) (ARID4B), transcript variant 1, mRNA.\"""""	BCAA; RBP1L1; MGC163290; BRCAA1; SAP180; RBBP1L1; DKFZp313M2420	ILMN_2269564	ARID4B	"\Homo sapiens AT rich interactive domain 4B (RBP1-like) (ARID4B), transcript variant 1, mRNA.\"""""	51742	D	ARID4B	-0.136537489	-0.372141911	-0.235604422	0.020506268	7.106962007	0.001486868	0.001486868
4010692	4010692	ProbeID: 4010692				ILMN_1821887	4010692	S	GCCAAGGAGGCAAACCTAGGGTGATGTCATTGTTCGAAGCTGTCACCGCC	"\AGENCOURT_8585572 NIH_MGC_113 Homo sapiens cDNA clone IMAGE:6302814 5, mRNA sequence\"""""		ILMN_1821887		"\AGENCOURT_8585572 NIH_MGC_113 Homo sapiens cDNA clone IMAGE:6302814 5, mRNA sequence\"""""	-999	 		-0.268482577	-0.221544597	0.046937981	-0.002698265	7.103497865	0.001491209	0.001491209
3060239	3060239	ProbeID: 3060239				ILMN_1816713	3060239	S	TCCAAGTTGGTGATGGGTAGTGCGGGGAGTTGAGTCAGATAAACTACCAG	"\BX393727 Homo sapiens NEUROBLASTOMA COT 25-NORMALIZED Homo sapiens cDNA clone CS0DC001YP02 5-PRIME, mRNA sequence\"""""		ILMN_1816713		"\BX393727 Homo sapiens NEUROBLASTOMA COT 25-NORMALIZED Homo sapiens cDNA clone CS0DC001YP02 5-PRIME, mRNA sequence\"""""	-999	 		0.385071729	0.243601446	-0.141470283	0.005275622	7.102555388	0.001492392	0.001492392
6450703	6450703	FAF2	NM_014613.2	23197	NP_055428.1	ILMN_1670472	6450703	S	TCCATCCACAAAGGATGCAGTGCCCCAACTTGTACTGCGCCTGAATAGTC	"\Homo sapiens Fas associated factor family member 2 (FAF2), mRNA.\"""""	ETEA; KIAA0887	ILMN_1670472	FAF2	"\Homo sapiens Fas associated factor family member 2 (FAF2), mRNA.\"""""	23197	 	FAF2	0.26758535	0.086523447	-0.181061903	0.00851739	7.09958495	0.001496127	0.001496127
540403	540403	LRP5L	NM_182492.1	91355	NP_872298.1	ILMN_1718633	540403	S	GCACACGTGCAGCCTATATGGGAAAACCTTCCCTCTGTACCTGCCTCAAA	"\Homo sapiens low density lipoprotein receptor-related protein 5-like (LRP5L), mRNA.\"""""	DKFZp434O0213	ILMN_1718633	LRP5L	"\Homo sapiens low density lipoprotein receptor-related protein 5-like (LRP5L), mRNA.\"""""	91355	 	LRP5L	-0.111471465	-0.230705718	-0.119234253	0.039096087	7.093475741	0.001503839	0.001503839
6560523	6560523	DYRK2	NM_003583.3	8445	NP_003574.1	ILMN_1794588	6560523	A	GAGTGAGTTCACACTTTTCAGGTGCCACTGTAAGGTTCTCTCAGCCTGGG	"\Homo sapiens dual-specificity tyrosine-(Y)-phosphorylation regulated kinase 2 (DYRK2), transcript variant 1, mRNA.\"""""	FLJ21365; FLJ21217	ILMN_1794588	DYRK2	"\Homo sapiens dual-specificity tyrosine-(Y)-phosphorylation regulated kinase 2 (DYRK2), transcript variant 1, mRNA.\"""""	8445	D	DYRK2	0.272845078	-0.004705956	-0.277551034	-0.001087572	7.085028821	0.00151457	0.00151457
2640377	2640377	PGCP	NM_016134.2	10404	NP_057218.1	ILMN_2058795	2640377	S	GGCCAGGAATCCTGGGTCTGCAACTTTGGAAAACTCCTCTTCACATAACA	"\Homo sapiens plasma glutamate carboxypeptidase (PGCP), mRNA.\"""""		ILMN_2058795	PGCP	"\Homo sapiens plasma glutamate carboxypeptidase (PGCP), mRNA.\"""""	10404	D	PGCP	-0.274092624	0.094006722	0.368099346	0.044348431	7.080926998	0.001519809	0.001519809
7570603	7570603	EXOC1	NM_018261.3	55763	NP_060731.2	ILMN_2347807	7570603	A	GGACATTCTGGATTATTGTTCCAGCATTGCACAGTCCCACTAAACCTTGT	"\Homo sapiens exocyst complex component 1 (EXOC1), transcript variant 1, mRNA.\"""""	SEC3L1; Sec3p; SEC3; FLJ10893; BM-102	ILMN_2347807	EXOC1	"\Homo sapiens exocyst complex component 1 (EXOC1), transcript variant 1, mRNA.\"""""	55763	D	EXOC1	0.240542318	0.111837305	-0.128705013	0.007078459	7.080337551	0.001520564	0.001520564
4490180	4490180	BEX4	XM_936467.2	56271	XP_941560.1	ILMN_1804798	4490180	A	AAATGTAGGACCTATCGTCCAGACTCACAGAGTGGGGCTCCAGAATCTCC	"\PREDICTED: Homo sapiens brain expressed X-linked-like 1 (BEXL1), mRNA.\"""""		ILMN_1804798	BEXL1	"\PREDICTED: Homo sapiens brain expressed X-linked-like 1 (BEXL1), mRNA.\"""""	56271	D	BEX4	0.208954767	-0.11623916	-0.325193927	0.019347365	7.077898713	0.001523689	0.001523689
3060487	3060487	PSMC1	NM_002802.2	5700	NP_002793.2	ILMN_1736353	3060487	S	GGAGTACGATGTGTAAGTGCCCATTGGGTGGCCTGTTGGTCACTGTGCAG	"\Homo sapiens proteasome (prosome, macropain) 26S subunit, ATPase, 1 (PSMC1), mRNA.\"""""	P26S4; p56; MGC24583; S4; MGC8541	ILMN_1736353	PSMC1	"\Homo sapiens proteasome (prosome, macropain) 26S subunit, ATPase, 1 (PSMC1), mRNA.\"""""	5700	D	PSMC1	0.255443851	0.186496174	-0.068947677	0.016428942	7.077652328	0.001524005	0.001524005
7040270	7040270	ZNF362	NM_152493.2	149076	NP_689706.2	ILMN_1686968	7040270	S	TTCTCTGCCCCCACCCCCGGCCCTTTGTTTGACTTGCGTCGTCTGATACT	"\Homo sapiens zinc finger protein 362 (ZNF362), mRNA.\"""""	RP11-415J8.1; MGC138318	ILMN_1686968	ZNF362	"\Homo sapiens zinc finger protein 362 (ZNF362), mRNA.\"""""	149076	 	ZNF362	0.313546691	0.239297553	-0.074249138	-0.046261112	7.074717949	0.001527776	0.001527776
940152	940152	MKNK2	NM_017572.2	2872	NP_060042.2	ILMN_2347068	940152	A	GGTCAGAACCGTTACTGTGAATGAGTGAAGATCCTGGAGGACCCTGGGCC	"\Homo sapiens MAP kinase interacting serine/threonine kinase 2 (MKNK2), transcript variant 1, mRNA.\"""""	GPRK7; MNK2	ILMN_2347068	MKNK2	"\Homo sapiens MAP kinase interacting serine/threonine kinase 2 (MKNK2), transcript variant 1, mRNA.\"""""	2872	D	MKNK2	-0.581607404	-0.338655495	0.24295191	-0.013463636	7.059222859	0.001547843	0.001547843
4260184	4260184	PRPF38A	NM_032864.3	84950	NP_116253.2	ILMN_1656274	4260184	I	GACTTCTGCAACTGTAGTCCCAGCAGGAACTGTGAAGACCAGCTGCCCTG	"\Homo sapiens PRP38 pre-mRNA processing factor 38 (yeast) domain containing A (PRPF38A), mRNA.\"""""	MGC3320; FLJ14936; RP5-965L7.1	ILMN_1656274	PRPF38A	"\Homo sapiens PRP38 pre-mRNA processing factor 38 (yeast) domain containing A (PRPF38A), mRNA.\"""""	84950	D	PRPF38A	0.192334704	0.052776164	-0.13955854	0.024306579	7.052034903	0.001557244	0.001557244
3850292	3850292	CHCHD4	NM_144636.2	131474	NP_653237.1	ILMN_1813938	3850292	S	GGGGCCCATGTTCACACTGGCTCTCAGTCTAGTCAGGTGCAATGTTCTTG	"\Homo sapiens coiled-coil-helix-coiled-coil-helix domain containing 4 (CHCHD4), nuclear gene encoding mitochondrial protein, transcript variant 2, mRNA.\"""""	FLJ31709; MIA40	ILMN_1813938	CHCHD4	"\Homo sapiens coiled-coil-helix-coiled-coil-helix domain containing 4 (CHCHD4), nuclear gene encoding mitochondrial protein, transcript variant 2, mRNA.\"""""	131474	 	CHCHD4	0.284333247	0.138793799	-0.145539448	0.040603558	7.045997188	0.001565186	0.001565186
6840112	6840112	ZNF25	NM_145011.2	219749	NP_659448.1	ILMN_1808765	6840112	S	CCCCAGCAGAGTTGAGTAGTTGTAGCAGACACCACATGCCCTTGAGCCTA	"\Homo sapiens zinc finger protein 25 (ZNF25), mRNA.\"""""	DKFZp564C206; KOX19; Zfp9; FLJ31890	ILMN_1808765	ZNF25	"\Homo sapiens zinc finger protein 25 (ZNF25), mRNA.\"""""	219749	 	ZNF25	0.241619064	-0.034410195	-0.276029259	0.030941084	7.043364327	0.001568662	0.001568662
4150279	4150279	C6orf47	NM_021184.3	57827	NP_067007.3	ILMN_1795286	4150279	S	AGAAGGGCTGGTAGCTCAGGCAGTGTGGGGGAAGCACTGAAGCCTGTAGT	"\Homo sapiens chromosome 6 open reading frame 47 (C6orf47), mRNA.\"""""	G4; NG34; D6S53E	ILMN_1795286	C6ORF47	"\Homo sapiens chromosome 6 open reading frame 47 (C6orf47), mRNA.\"""""	57827	 	C6orf47	-0.230982997	-0.290659322	-0.059676324	0.081977764	7.034462944	0.001580473	0.001580473
780465	780465	SLC11A1	NM_000578.3	6556	NP_000569.3	ILMN_1741165	780465	A	GGGACCTGCTGTTTCCTAGCGCAGCCATGTGATTACCCTCTGGGTCTCAG	"\Homo sapiens solute carrier family 11 (proton-coupled divalent metal ion transporters), member 1 (SLC11A1), mRNA.\"""""	NRAMP1; NRAMP; LSH	ILMN_1741165	SLC11A1	"\Homo sapiens solute carrier family 11 (proton-coupled divalent metal ion transporters), member 1 (SLC11A1), mRNA.\"""""	6556	D	SLC11A1	-0.617032107	-0.232184901	0.384847206	0.028656658	7.028166386	0.001588883	0.001588883
6280433	6280433	SNHG7	NR_003672.2	84973		ILMN_3233205	6280433	I	TGTCCTGCAGTGCCTGGGACGCCCCGTAGTGAAGAGTGATGTGGCCCAAA	"\Homo sapiens small nucleolar RNA host gene 7 (non-protein coding) (SNHG7), transcript variant 1, non-coding RNA.\"""""		ILMN_3233205	SNHG7	"\Homo sapiens small nucleolar RNA host gene 7 (non-protein coding) (SNHG7), transcript variant 1, non-coding RNA.\"""""	84973	D	SNHG7	-0.20191981	-0.177221337	0.024698473	-0.023156061	7.010078557	0.001613298	0.001613298
730709	730709	ProbeID: 730709	XM_001126202.1	730525	XP_001126202.1	ILMN_1651610	730709	I	GCCCTGGATAAGGAACAGCTACAGTCGCTGTTAAATGTGCCTGAAAAGCA	"\PREDICTED: Homo sapiens hypothetical protein LOC730525 (LOC730525), mRNA.\"""""		ILMN_1651610	LOC730525	"\PREDICTED: Homo sapiens hypothetical protein LOC730525 (LOC730525), mRNA.\"""""	730525	 		-0.166230425	-0.249042364	-0.082811939	0.006669114	7.004505543	0.001620898	0.001620898
4490025	4490025	KIF21B	NM_017596.2	23046	NP_060066.2	ILMN_2163819	4490025	S	CTCCTCCACAAAGAGCCGAGGATCAGAGAAGACCCCTGAGATGAATCAGG	"\Homo sapiens kinesin family member 21B (KIF21B), mRNA.\"""""	FLJ16314	ILMN_2163819	KIF21B	"\Homo sapiens kinesin family member 21B (KIF21B), mRNA.\"""""	23046	D	KIF21B	-0.182029681	-0.206967488	-0.024937807	-0.018977953	6.995603895	0.001633114	0.001633114
6590369	6590369	FAM101B	XM_001126665.1	359845	XP_001126665.1	ILMN_1714065	6590369	S	CTCCCACCAGCCTCTTAACTACTTGCCTGAGGAGGAGAGATGAAATTTCC	"\PREDICTED: Homo sapiens family with sequence similarity 101, member B (FAM101B), mRNA.\"""""		ILMN_1714065	FAM101B	"\PREDICTED: Homo sapiens family with sequence similarity 101, member B (FAM101B), mRNA.\"""""	359845	D	FAM101B	-0.153151759	-0.154122093	-0.000970334	0.048972148	6.994259272	0.001634967	0.001634967
6520497	6520497	C16orf63	NM_144600.2	123811	NP_653201.1	ILMN_1790650	6520497	S	CTCCCGGGGGACTTGGTTTTCGTCCAAGGATGTTGGCAGTGGACACTTAG	"\Homo sapiens chromosome 16 open reading frame 63 (C16orf63), mRNA.\"""""	FLJ31153; DKFZp686N1651	ILMN_1790650	C16ORF63	"\Homo sapiens chromosome 16 open reading frame 63 (C16orf63), mRNA.\"""""	123811	 	FOPNL	0.271409427	0.160776927	-0.1106325	0.018473167	6.990546856	0.001640095	0.001640095
2230538	2230538	LRRN3	NM_001099660.1	54674	NP_001093130.1	ILMN_1773650	2230538	S	GCTGCCTCTCTCCAGAAATGAACTGTGATGGTGGACACAGCTATGTGAGG	"\Homo sapiens leucine rich repeat neuronal 3 (LRRN3), transcript variant 1, mRNA.\"""""	NLRR-3; NLRR3; FLJ11129; FIGLER5	ILMN_1773650	LRRN3	"\Homo sapiens leucine rich repeat neuronal 3 (LRRN3), transcript variant 1, mRNA.\"""""	54674	D	LRRN3	0.323026212	0.007869429	-0.315156783	-0.005344502	6.948067777	0.001699965	0.001699965
1980328	1980328	CACNB3	NM_000725.2	784	NP_000716.2	ILMN_2195482	1980328	S	GCACAGAGGACCTGTCTCCCCGGCTACTCTTGCCTTATGGCTCTAGTGTG	"\Homo sapiens calcium channel, voltage-dependent, beta 3 subunit (CACNB3), mRNA.\"""""	CACNLB3	ILMN_2195482	CACNB3	"\Homo sapiens calcium channel, voltage-dependent, beta 3 subunit (CACNB3), mRNA.\"""""	784	 	CACNB3	0.179508603	0.033225625	-0.146282978	0.004491243	6.940837257	0.001710377	0.001710377
6520364	6520364	C2CD2L	NM_014807.3	9854	NP_055622.3	ILMN_1778132	6520364	S	AGACCAGCACCAGTGTCTGCCTCTGAGAATGTTGGCAGCTCACAGAGAGC	"\Homo sapiens C2CD2-like (C2CD2L), mRNA.\"""""	KIAA0285; DLNB23	ILMN_1778132	C2CD2L	"\Homo sapiens C2CD2-like (C2CD2L), mRNA.\"""""	9854	 	C2CD2L	-0.179347837	-0.162908033	0.016439804	-0.021636698	6.910472223	0.001754822	0.001754822
3870112	3870112	TSEN15	NM_052965.1	116461	NP_443197.1	ILMN_1734486	3870112	S	GTGGTGCCATAGTTTGTCATCCCTGGGTCTAGGAAATAGTCAATAAACAG	"\Homo sapiens chromosome 1 open reading frame 19 (C1orf19), mRNA.\"""""	sen15	ILMN_1734486	C1ORF19	"\Homo sapiens chromosome 1 open reading frame 19 (C1orf19), mRNA.\"""""	116461	D	TSEN15	0.322606642	0.071220959	-0.251385684	0.044216618	6.896162427	0.001776177	0.001776177
730253	730253	CWC25	NM_017748.3	54883	NP_060218.1	ILMN_1720233	730253	S	GGCAGGCCAGCTCGTTTTTCTCTCTGAATCTGGCTGGTTTAGGAGGAGCC	"\Homo sapiens coiled-coil domain containing 49 (CCDC49), mRNA.\"""""	DKFZp779M0968; FLJ20291	ILMN_1720233	CCDC49	"\Homo sapiens coiled-coil domain containing 49 (CCDC49), mRNA.\"""""	54883	 	CWC25	0.234587787	0.186425421	-0.048162366	0.04047323	6.893728386	0.001779835	0.001779835
7150671	7150671	ARL3	NM_004311.2	403	NP_004302.1	ILMN_1780444	7150671	S	GACACCATGTCACCCTCACCAGGACTCGTCTCTCCATTCCCGTCAGAGTT	"\Homo sapiens ADP-ribosylation factor-like 3 (ARL3), mRNA.\"""""	ARFL3	ILMN_1780444	ARL3	"\Homo sapiens ADP-ribosylation factor-like 3 (ARL3), mRNA.\"""""	403	 	ARL3	-0.141155007	-0.08550765	0.055647357	0.01914361	6.892493787	0.001781694	0.001781694
5820500	5820500	C1orf35	NM_024319.2	79169	NP_077295.1	ILMN_1790202	5820500	S	TCCTGTGGAAGTGGCTCTGGGCACCAGCCTGTGGGGCTAAAGACTTGACA	"\Homo sapiens chromosome 1 open reading frame 35 (C1orf35), mRNA.\"""""	MMTAG2; MGC4174	ILMN_1790202	C1ORF35	"\Homo sapiens chromosome 1 open reading frame 35 (C1orf35), mRNA.\"""""	79169	 	C1orf35	-0.201183689	-0.193867645	0.007316045	0.01959281	6.886106756	0.001791342	0.001791342
1510521	1510521	PAFAH1B3	NM_002573.2	5050	NP_002564.1	ILMN_1748093	1510521	S	GCTGGAGCCCGCACCCTAAGCATCCTGCTGCCTTCCCACAACATTAAACT	"\Homo sapiens platelet-activating factor acetylhydrolase, isoform Ib, gamma subunit 29kDa (PAFAH1B3), mRNA.\"""""		ILMN_1748093	PAFAH1B3	"\Homo sapiens platelet-activating factor acetylhydrolase, isoform Ib, gamma subunit 29kDa (PAFAH1B3), mRNA.\"""""	5050	 	PAFAH1B3	0.210154805	-0.146682095	-0.3568369	-0.009046928	6.879721484	0.001801041	0.001801041
5090273	5090273	TSG101	NM_006292.2	7251	NP_006283.1	ILMN_1747146	5090273	S	GGGAGAAGCCTTGAGAAGGGGCGTGATAGACCTGGATGTCTTCCTGAAGC	"\Homo sapiens tumor susceptibility gene 101 (TSG101), mRNA.\"""""	VPS23; TSG10	ILMN_1747146	TSG101	"\Homo sapiens tumor susceptibility gene 101 (TSG101), mRNA.\"""""	7251	 	TSG101	0.274956078	0.261203424	-0.013752653	0.039743942	6.851183211	0.001845053	0.001845053
7200301	7200301	ARID5A	NM_212481.1	10865	NP_997646.1	ILMN_2415157	7200301	A	CAACGTCCTTCGACAGTGCCCTCCGCCACAGACTTTGCCCGGCCTCATCT	"\Homo sapiens AT rich interactive domain 5A (MRF1-like) (ARID5A), mRNA.\"""""	MRF-1; RP11-363D14; MRF1	ILMN_2415157	ARID5A	"\Homo sapiens AT rich interactive domain 5A (MRF1-like) (ARID5A), mRNA.\"""""	10865	D	ARID5A	-0.173713945	-0.095873169	0.077840775	0.025157027	6.847948204	0.001850111	0.001850111
2000504	2000504	CCDC28A	NM_015439.2	25901	NP_056254.1	ILMN_1798659	2000504	S	TCCAGTGTTGATCGCAAGCTGTTGATGCACAGGCGTCTTGTGGCAAGCCC	"\Homo sapiens coiled-coil domain containing 28A (CCDC28A), mRNA.\"""""	C6orf80; CCRL1AP; MGC131913; DKFZp586D0623	ILMN_1798659	CCDC28A	"\Homo sapiens coiled-coil domain containing 28A (CCDC28A), mRNA.\"""""	25901	 	CCDC28A	0.298183606	0.185220678	-0.112962929	0.021764747	6.844707138	0.001855193	0.001855193
6660709	6660709	TTC37	NM_014639.2	9652	NP_055454.1	ILMN_1795911	6660709	S	GGGCAAGAGAGACACGGCGTCTTTTGGAAAGAGTGGTATATCAGCCTGGG	"\Homo sapiens tetratricopeptide repeat domain 37 (TTC37), mRNA.\"""""	MGC32587; TTC37	ILMN_1795911	TTC37	"\Homo sapiens tetratricopeptide repeat domain 37 (TTC37), mRNA.\"""""	9652	 	TTC37	0.286263837	-0.044324524	-0.330588361	-0.015524282	6.816321227	0.001900319	0.001900319
6660400	6660400	NDRG3	NM_022477.2	57446	NP_071922.2	ILMN_1738229	6660400	A	CTACTGTTAGGTGAGGGAGTCACAGCCAGACAGAGAGTATTGCTGGAGGG	"\Homo sapiens NDRG family member 3 (NDRG3), transcript variant 2, mRNA.\"""""	FLJ13556	ILMN_1738229	NDRG3	"\Homo sapiens NDRG family member 3 (NDRG3), transcript variant 2, mRNA.\"""""	57446	D	NDRG3	0.298475874	0.148456311	-0.150019563	-0.054037829	6.79917162	0.001928127	0.001928127
2710575	2710575	CD69	NM_001781.1	969	NP_001772.1	ILMN_2188333	2710575	S	TCCTCAGCTGTAGACAGGTCCTTTTCGATGGTACATATTTCTTTGCCTTT	"\Homo sapiens CD69 molecule (CD69), mRNA.\"""""	CLEC2C	ILMN_2188333	CD69	"\Homo sapiens CD69 molecule (CD69), mRNA.\"""""	969	D	CD69	-0.399453831	-0.568571778	-0.169117947	-0.028133639	6.794816692	0.001935254	0.001935254
6510689	6510689	HABP4	NM_014282.1	22927	NP_055097.1	ILMN_2107991	6510689	S	TCCAGAGGCTCGAGAGCAGGCCATTTCCCAAGAAGATGAAGAATGGTGAC	"\Homo sapiens hyaluronan binding protein 4 (HABP4), mRNA.\"""""	SERBP1L; IHABP4; MGC825; Ki-1/57	ILMN_2107991	HABP4	"\Homo sapiens hyaluronan binding protein 4 (HABP4), mRNA.\"""""	22927	D	HABP4	-0.002959133	-0.255453865	-0.252494732	0.020266166	6.793698552	0.001937089	0.001937089
1030167	1030167	SAMD3	NM_001017373.2	154075	NP_001017373.2	ILMN_2258816	1030167	I	GGTGGACGACTGTGTTACAGCCTTGGCTGCGCTAGTAGCTGCCTTTCATG	"\Homo sapiens sterile alpha motif domain containing 3 (SAMD3), transcript variant 1, mRNA.\"""""	MGC35163; FLJ34563	ILMN_2258816	SAMD3	"\Homo sapiens sterile alpha motif domain containing 3 (SAMD3), transcript variant 1, mRNA.\"""""	154075	D	SAMD3	0.372311441	-0.024207491	-0.396518932	0.061585942	6.779253005	0.001960949	0.001960949
3130577	3130577	RRP36	NM_033112.2	88745	NP_149103.1	ILMN_1815039	3130577	S	GAAGAGGGGCCAATGAAAACCATGGAGTCTGTTCGTGACTCCCAGGGCTG	"\Homo sapiens chromosome 6 open reading frame 153 (C6orf153), mRNA.\"""""	dJ20C7.4	ILMN_1815039	C6ORF153	"\Homo sapiens chromosome 6 open reading frame 153 (C6orf153), mRNA.\"""""	88745	 	RRP36	-0.251369821	-0.281774917	-0.030405096	0.110877592	6.769448757	0.001977315	0.001977315
7040037	7040037	CUEDC2	NM_024040.2	79004	NP_076945.2	ILMN_1773018	7040037	S	AGTGAGCACCAAAGGGGAGCGATTCAAAGATGTGCGGAACCCTGAGGCCG	"\Homo sapiens CUE domain containing 2 (CUEDC2), mRNA.\"""""	bA18I14.5; C10orf66; MGC2491	ILMN_1773018	CUEDC2	"\Homo sapiens CUE domain containing 2 (CUEDC2), mRNA.\"""""	79004	 	CUEDC2	0.207124752	0.119617918	-0.087506834	-0.026985157	6.769064219	0.00197796	0.00197796
3440201	3440201	TTC5	NM_138376.1	91875	NP_612385.1	ILMN_1706455	3440201	S	CTCTCTCCTCTGTCCTCATCATGTTCCAGCTCTCTACAGGGCCACATACT	"\Homo sapiens tetratricopeptide repeat domain 5 (TTC5), mRNA.\"""""	Strap	ILMN_1706455	TTC5	"\Homo sapiens tetratricopeptide repeat domain 5 (TTC5), mRNA.\"""""	91875	 	TTC5	0.258713545	0.176854012	-0.081859533	-0.00218131	6.768791197	0.001978418	0.001978418
2120603	2120603	NAPEPLD	NM_198990.3	222236	NP_945341.2	ILMN_2118229	2120603	S	TGTGCCCTTTGGGGAATGAATACTTTTGTTCATGTCTAGCCCACTGGGAA	"\Homo sapiens N-acyl phosphatidylethanolamine phospholipase D (NAPEPLD), mRNA.\"""""	FMP30; NAPE-PLD; DKFZp781D1098	ILMN_2118229	NAPEPLD	"\Homo sapiens N-acyl phosphatidylethanolamine phospholipase D (NAPEPLD), mRNA.\"""""	222236	D	NAPEPLD	0.167697797	0.05273983	-0.114957967	0.005659006	6.767414292	0.001980729	0.001980729
5700370	5700370	POLDIP3	NM_178136.1	84271	NP_835237.1	ILMN_1688000	5700370	A	GGGGACCTGTTTGCCTCCTCCACTCTATAAGCAGTCATCTTGGGAGACCG	"\Homo sapiens polymerase (DNA-directed), delta interacting protein 3 (POLDIP3), transcript variant 2, mRNA.\"""""	SKAR; PDIP46; KIAA1649	ILMN_1688000	POLDIP3	"\Homo sapiens polymerase (DNA-directed), delta interacting protein 3 (POLDIP3), transcript variant 2, mRNA.\"""""	84271	D	POLDIP3	0.206365639	0.278516674	0.072151034	0.009418594	6.763984379	0.001986497	0.001986497
4880014	4880014	TCEA2	NM_198723.1	6919	NP_942016.1	ILMN_1665526	4880014	A	CACGTCCTCCGTTGACACAGCTTCTCTGGAGACCCTAGAAGGCGGCATGT	"\Homo sapiens transcription elongation factor A (SII), 2 (TCEA2), transcript variant 2, mRNA.\"""""	TFIIS	ILMN_1665526	TCEA2	"\Homo sapiens transcription elongation factor A (SII), 2 (TCEA2), transcript variant 2, mRNA.\"""""	6919	D	TCEA2	0.187576084	-0.026829582	-0.214405666	-0.055555335	6.763612793	0.001987123	0.001987123
4590646	4590646	C8orf41	NM_025115.1	80185	NP_079391.1	ILMN_1760400	4590646	S	GACCGCCGTTCTCAAGGACGGGTAAAGGGTCTCCTGGCCAAAATTCCCCA	"\Homo sapiens chromosome 8 open reading frame 41 (C8orf41), mRNA.\"""""	FLJ23263	ILMN_1760400	C8ORF41	"\Homo sapiens chromosome 8 open reading frame 41 (C8orf41), mRNA.\"""""	80185	 	C8orf41	0.251412034	0.152821166	-0.098590868	0.010404959	6.75736991	0.001997671	0.001997671
670136	670136	FLJ38717	NM_001004322.1	401261	NP_001004322.1	ILMN_1771320	670136	S	TTGCAGGGGCCCGAGACCCCACCATTGCACTCCAGTCCGGGAAACAAGAA	"\Homo sapiens FLJ38717 protein (FLJ38717), mRNA.\"""""	FLJ40915	ILMN_1771320	FLJ38717	"\Homo sapiens FLJ38717 protein (FLJ38717), mRNA.\"""""	401261	 	FLJ38717	0.616638518	0.507519059	-0.109119459	-0.032413908	6.755842005	0.002000261	0.002000261
5050021	5050021	C6orf70	NM_018341.1	55780	NP_060811.1	ILMN_1657064	5050021	S	GCGGTCTCGCCAGCGGCAGAACTACCTGCGTATGTGGAGTAGTATCAGAC	"\Homo sapiens chromosome 6 open reading frame 70 (C6orf70), mRNA.\"""""	dJ266L20.3; FLJ11152	ILMN_1657064	C6ORF70	"\Homo sapiens chromosome 6 open reading frame 70 (C6orf70), mRNA.\"""""	55780	 	C6orf70	0.224343392	0.076250191	-0.1480932	-0.019055987	6.754880812	0.002001892	0.002001892
5720154	5720154	ZBTB48	NM_005341.1	3104	NP_005332.1	ILMN_1801101	5720154	S	AGCCCACTTGGCCCCACCCCTCAATAAACCGTGTGGCTTTGGACTCTCGT	"\Homo sapiens zinc finger and BTB domain containing 48 (ZBTB48), mRNA.\"""""	pp9964; HKR3	ILMN_1801101	ZBTB48	"\Homo sapiens zinc finger and BTB domain containing 48 (ZBTB48), mRNA.\"""""	3104	 	ZBTB48	-0.298672421	-0.304580837	-0.005908416	0.00910195	6.750686749	0.002009026	0.002009026
3440014	3440014	LYRM2	NM_020466.4	57226	NP_065199.1	ILMN_1703132	3440014	S	GTGGACATGGCTGCTTCCCGCTTACCCCCAGCGACGCTAACGTTAAAGCA	"\Homo sapiens LYR motif containing 2 (LYRM2), transcript variant 1, mRNA.\"""""	DJ122O8.2; FLJ21130; MGC104253	ILMN_1703132	LYRM2	"\Homo sapiens LYR motif containing 2 (LYRM2), transcript variant 1, mRNA.\"""""	57226	 	LYRM2	0.324041065	0.061313697	-0.262727368	0.020807049	6.742045035	0.002023807	0.002023807
4280113	4280113	NFKBIA	NM_020529.1	4792	NP_065390.1	ILMN_1773154	4280113	S	GAGGACGAGCTGCCCTATGATGACTGTGTGTTTGGAGGCCAGCGTCTGAC	"\Homo sapiens nuclear factor of kappa light polypeptide gene enhancer in B-cells inhibitor, alpha (NFKBIA), mRNA.\"""""	IKBA; NFKBI; MAD-3	ILMN_1773154	NFKBIA	"\Homo sapiens nuclear factor of kappa light polypeptide gene enhancer in B-cells inhibitor, alpha (NFKBIA), mRNA.\"""""	4792	 	NFKBIA	0.227919389	0.451056068	0.223136679	0.026530002	6.742043736	0.002023809	0.002023809
7560327	7560327	GPN1	NM_007266.2	11321	NP_009197.1	ILMN_1772719	7560327	S	GCCTCTACTCCCCCAGCTTCTTGCTCTTGACCCTGCACTGTAAGTTGCCC	"\Homo sapiens GPN-loop GTPase 1 (GPN1), mRNA.\"""""	MBDIN; ATPBD1A; NTPBP	ILMN_1772719	GPN1	"\Homo sapiens GPN-loop GTPase 1 (GPN1), mRNA.\"""""	11321	 	GPN1	0.298420142	0.13196854	-0.166451602	0.02106315	6.74089174	0.002025788	0.002025788
6510446	6510446	PRKD2	NM_001079881.1	25865	NP_001073350.1	ILMN_2331525	6510446	A	ACAGCGTGGACAAATCTCTCAGCCACCCCTGGTTACAGGAGTACCAGACG	"\Homo sapiens protein kinase D2 (PRKD2), transcript variant 3, mRNA.\"""""	HSPC187; PKD2	ILMN_2331525	PRKD2	"\Homo sapiens protein kinase D2 (PRKD2), transcript variant 3, mRNA.\"""""	25865	D	PRKD2	-0.231304272	-0.135487694	0.095816578	0.009182898	6.738304485	0.002030239	0.002030239
1690379	1690379	BECN1	NM_003766.2	8678	NP_003757.1	ILMN_1744822	1690379	S	GGATGTGGAGAAAGGCAAGATTGAAGACACAGGAGGCAGTGGCGGCTCCT	"\Homo sapiens beclin 1, autophagy related (BECN1), mRNA.\"""""	ATG6; VPS30; beclin1	ILMN_1744822	BECN1	"\Homo sapiens beclin 1, autophagy related (BECN1), mRNA.\"""""	8678	 	BECN1	0.200925463	0.241498192	0.040572729	0.041073027	6.724943926	0.002053387	0.002053387
6660600	6660600	COQ9	NM_020312.1	57017	NP_064708.1	ILMN_1756898	6660600	S	CAAGCCACAGAAACCCAGCATGTCCCTGTCACAATCTCATGGGCACCTTG	"\Homo sapiens coenzyme Q9 homolog (S. cerevisiae) (COQ9), mRNA.\"""""	C16orf49; DKFZP434K046	ILMN_1756898	COQ9	"\Homo sapiens coenzyme Q9 homolog (S. cerevisiae) (COQ9), mRNA.\"""""	57017	 	COQ9	0.295539991	0.246248291	-0.0492917	-0.022239171	6.723415096	0.002056053	0.002056053
1110544	1110544	GPHN	NM_001024218.1	10243	NP_001019389.1	ILMN_1677962	1110544	A	GAACCATCCCCTGCAGAGCATCCAGGGAGGTTTCTCGCCCCAATAGCCTC	"\Homo sapiens gephyrin (GPHN), transcript variant 2, mRNA.\"""""	GPHRYN; GPH; GEPH; KIAA1385	ILMN_1677962	GPHN	"\Homo sapiens gephyrin (GPHN), transcript variant 2, mRNA.\"""""	10243	D	GPHN	0.154815511	0.000363703	-0.154451808	0.005796807	6.723018964	0.002056744	0.002056744
1300408	1300408	HCLS1	NM_005335.3	3059	NP_005326.1	ILMN_1727402	1300408	S	GTGTTCCTGACTCCTTCCCAATGAACACCTCTCTGCCACCCCAAGCTCTG	"\Homo sapiens hematopoietic cell-specific Lyn substrate 1 (HCLS1), mRNA.\"""""	HS1; CTTNL	ILMN_1727402	HCLS1	"\Homo sapiens hematopoietic cell-specific Lyn substrate 1 (HCLS1), mRNA.\"""""	3059	 	HCLS1	-0.230659369	0.129079088	0.359738457	0.061515447	6.718534326	0.002064588	0.002064588
7560072	7560072	TTTY21	NR_001535.1	252953		ILMN_2224231	7560072	S	GAGCCCTTTTGGGCAGTCTCCATGGTCAGGTCCAACTGAAAGAGGAGTCA	"\Homo sapiens testis-specific transcript, Y-linked 21 (non-protein coding) (TTTY21), non-coding RNA.\"""""		ILMN_2224231	TTTY21	"\Homo sapiens testis-specific transcript, Y-linked 21 (non-protein coding) (TTTY21), non-coding RNA.\"""""	252953	D	TTTY21	-0.13688605	-0.057961059	0.078924991	0.008480582	6.715936875	0.002069145	0.002069145
6250382	6250382	ANAPC13	NM_015391.2	25847	NP_056206.1	ILMN_1793894	6250382	S	AGCCTTTTCTCAAAGCCCTTTCAGTTACAACCACCCCACTATGGAATCAG	"\Homo sapiens anaphase promoting complex subunit 13 (ANAPC13), mRNA.\"""""	SWM1; APC13; DKFZP566D193m; DKFZP566D193	ILMN_1793894	ANAPC13	"\Homo sapiens anaphase promoting complex subunit 13 (ANAPC13), mRNA.\"""""	25847	 	ANAPC13	0.549041347	0.249330004	-0.299711343	0.036750773	6.70140724	0.002094826	0.002094826
6380743	6380743	STX12	NM_177424.2	23673	NP_803173.1	ILMN_1773901	6380743	S	GTTGGGGTGGCACAGTGGCCCAAAGAGCAGCTTCAGAGATAATTCCTTGG	"\Homo sapiens syntaxin 12 (STX12), mRNA.\"""""	STX14; MGC51957; STX13	ILMN_1773901	STX12	"\Homo sapiens syntaxin 12 (STX12), mRNA.\"""""	23673	 	STX12	-0.22918947	-0.195106375	0.034083096	-0.022836911	6.679316905	0.0021345	0.0021345
5690358	5690358	TMEM5	NM_014254.1	10329	NP_055069.1	ILMN_1689704	5690358	S	GAGGCTTGCTCCTATGGCTCCATTCCTGTGGTGGAAGACGTGATGACAGC	"\Homo sapiens transmembrane protein 5 (TMEM5), mRNA.\"""""	HP10481	ILMN_1689704	TMEM5	"\Homo sapiens transmembrane protein 5 (TMEM5), mRNA.\"""""	10329	 	TMEM5	0.260665278	0.124102627	-0.136562651	-0.005105985	6.678775406	0.002135482	0.002135482
3370102	3370102	ProbeID: 3370102				ILMN_1910330	3370102	S	GGAGAGTGCTTGTCACCCATGTCCACACCCAAGCTTAGTGACCAGAGCAT	"\BX116720 Soares_testis_NHT Homo sapiens cDNA clone IMAGp998F241782, mRNA sequence\"""""		ILMN_1910330		"\BX116720 Soares_testis_NHT Homo sapiens cDNA clone IMAGp998F241782, mRNA sequence\"""""	-999	 		-0.148597402	-0.256432381	-0.10783498	-0.00416552	6.659170919	0.002171354	0.002171354
4850711	4850711	SNORA57	NR_004390.1	692158		ILMN_3235404	4850711	S	ATGTCTTCGGTGCTGGCGGCTTCCCATCCGCTGGTTCTATCCTCAAACGC	"\Homo sapiens small nucleolar RNA, H/ACA box 57 (SNORA57), small nucleolar RNA.\"""""	U99	ILMN_3235404	SNORA57	"\Homo sapiens small nucleolar RNA, H/ACA box 57 (SNORA57), small nucleolar RNA.\"""""	692158	 	SNORA57	-0.117197505	-0.10857802	0.008619485	-0.030000563	6.654701437	0.002179618	0.002179618
4540632	4540632	EIF4E2	NM_004846.2	9470	NP_004837.1	ILMN_1738326	4540632	S	CCGGGACACACTTCGGCGAGTGCTTAACCTACCTCCCAACACCATTATGG	"\Homo sapiens eukaryotic translation initiation factor 4E family member 2 (EIF4E2), mRNA.\"""""	EIF4EL3; 4E-LP; 4EHP; IF4e	ILMN_1738326	EIF4E2	"\Homo sapiens eukaryotic translation initiation factor 4E family member 2 (EIF4E2), mRNA.\"""""	9470	 	EIF4E2	0.252603812	0.336245347	0.083641535	0.029559848	6.649441014	0.002189387	0.002189387
650241	650241	IER5	NM_016545.4	51278	NP_057629.2	ILMN_1721833	650241	S	GGGATTTAGCCAAGAGCACAGACTTGGATTCCTTCTGTCCCTCCCCACCT	"\Homo sapiens immediate early response 5 (IER5), mRNA.\"""""	SBBI48; MGC102760	ILMN_1721833	IER5	"\Homo sapiens immediate early response 5 (IER5), mRNA.\"""""	51278	 	IER5	-0.422686918	-0.415457992	0.007228926	0.02558258	6.646126674	0.002195564	0.002195564
610600	610600	PAFAH2	NM_000437.3	5051	NP_000428.2	ILMN_1682919	610600	S	GTTTGGTCAGCTAAAACTCAGCTGCAGCCTGGACAGTAGAGCGAGACCCC	"\Homo sapiens platelet-activating factor acetylhydrolase 2, 40kDa (PAFAH2), mRNA.\"""""	HSD-PLA2; FLJ26025	ILMN_1682919	PAFAH2	"\Homo sapiens platelet-activating factor acetylhydrolase 2, 40kDa (PAFAH2), mRNA.\"""""	5051	 	PAFAH2	0.297406784	0.219176249	-0.078230535	-0.047089207	6.644091047	0.002199367	0.002199367
6980736	6980736	GPN3	NM_016301.2	51184	NP_057385.2	ILMN_3239426	6980736	S	GGCAGCCCTGAGTGCCATGATCTCTCTAGAAATTCCGCAAGTCAACATCA	"\Homo sapiens GPN-loop GTPase 3 (GPN3), mRNA.\"""""	MGC32810; MGC14560	ILMN_3239426	GPN3	"\Homo sapiens GPN-loop GTPase 3 (GPN3), mRNA.\"""""	51184	D	GPN3	-0.268289742	-0.191661606	0.076628136	0.047041668	6.641591417	0.002204047	0.002204047
1090102	1090102	ZNF274	NM_016324.2	10782	NP_057408.2	ILMN_1688629	1090102	A	CCTTGCCTTTTCAGCTTGACCCTGCAATATAACATGCACAGGCCTGCTTG	"\Homo sapiens zinc finger protein 274 (ZNF274), transcript variant ZNF274b, mRNA.\"""""	ZKSCAN19; DKFZp686K08243; FLJ37843; HFB101; ZF2	ILMN_1688629	ZNF274	"\Homo sapiens zinc finger protein 274 (ZNF274), transcript variant ZNF274b, mRNA.\"""""	10782	D	ZNF274	0.315086086	0.200910309	-0.114175777	0.031782749	6.63994217	0.00220714	0.00220714
1050082	1050082	KIAA1147	NM_001080392.1	57189	NP_001073861.1	ILMN_2355033	1050082	A	GACACTGCATAGATTTTGCCCTGAATACTGGTGTGCCCAGGTATGCCGTG	"\Homo sapiens KIAA1147 (KIAA1147), mRNA.\"""""	PRO2561; LCHN	ILMN_2355033	KIAA1147	"\Homo sapiens KIAA1147 (KIAA1147), mRNA.\"""""	57189	D	KIAA1147	0.283707565	-0.047321911	-0.331029476	0.013755017	6.639641379	0.002207704	0.002207704
1780161	1780161	LIPT1	NM_015929.2	51601	NP_057013.1	ILMN_2343105	1780161	A	GAGCCCTTACCAAGGGATCAGGAGCAATGCCACTGCTAGCATACCTTCCT	"\Homo sapiens lipoyltransferase 1 (LIPT1), transcript variant 1, mRNA.\"""""	MGC13378; MGC12290	ILMN_2343105	LIPT1	"\Homo sapiens lipoyltransferase 1 (LIPT1), transcript variant 1, mRNA.\"""""	51601	D	LIPT1	0.158284865	0.075358364	-0.0829265	-0.012517364	6.636730159	0.002213176	0.002213176
630369	630369	ProbeID: 630369	XR_037873.1	100127993		ILMN_3262025	630369	M	AGTTCTTGCTGCGCAGCTTGGAGAAGGTGCAATACTCTCCAGCTCCACCG	"\PREDICTED: Homo sapiens misc_RNA (LOC100127993), miscRNA.\"""""		ILMN_3262025	LOC100127993	"\PREDICTED: Homo sapiens misc_RNA (LOC100127993), miscRNA.\"""""	100127993	 		0.169415638	-0.239877638	-0.409293276	0.038466421	6.636446429	0.00221371	0.00221371
1660300	1660300	PRCP	NM_199418.2	5547	NP_955450.2	ILMN_1769091	1660300	A	TGTAATTGCAGCTGGTAGGATGTCTGGTGCCAATCCAGGAAGTGAGAGCC	"\Homo sapiens prolylcarboxypeptidase (angiotensinase C) (PRCP), transcript variant 2, mRNA.\"""""	HUMPCP; PCP; MGC2202	ILMN_1769091	PRCP	"\Homo sapiens prolylcarboxypeptidase (angiotensinase C) (PRCP), transcript variant 2, mRNA.\"""""	5547	D	PRCP	0.43909435	0.099748019	-0.339346331	0.048108746	6.628441714	0.002228831	0.002228831
4670441	4670441	FBLN5	NM_006329.2	10516	NP_006320.2	ILMN_2223941	4670441	S	GCTGGCGGGGAACCCTGGGAGTAGCTAGTTTGCTTTTTGCGTACACAGAG	"\Homo sapiens fibulin 5 (FBLN5), mRNA.\"""""	ARMD3; UP50; DANCE; FLJ90059; EVEC	ILMN_2223941	FBLN5	"\Homo sapiens fibulin 5 (FBLN5), mRNA.\"""""	10516	D	FBLN5	0.232783772	0.151076328	-0.081707444	0.017409498	6.627485309	0.002230645	0.002230645
5810452	5810452	GTF2F1	NM_002096.1	2962	NP_002087.1	ILMN_1748616	5810452	S	GGCCTGTGCTGCCCACTGGGTAACTTCTACAGTTCTCCCTTCCACTTCCC	"\Homo sapiens general transcription factor IIF, polypeptide 1, 74kDa (GTF2F1), mRNA.\"""""	BTF4; TF2F1; RAP74; TFIIF	ILMN_1748616	GTF2F1	"\Homo sapiens general transcription factor IIF, polypeptide 1, 74kDa (GTF2F1), mRNA.\"""""	2962	 	GTF2F1	0.276063789	0.222290324	-0.053773465	-0.015486611	6.617714331	0.002249262	0.002249262
3780270	3780270	HBP1	NM_012257.3	26959	NP_036389.2	ILMN_2160764	3780270	S	TCTTTATGGTGGGGGCAGACTTTGCACTTACTGCAGTGCAACACTTGCAC	"\Homo sapiens HMG-box transcription factor 1 (HBP1), mRNA.\"""""	FLJ16340	ILMN_2160764	HBP1	"\Homo sapiens HMG-box transcription factor 1 (HBP1), mRNA.\"""""	26959	D	HBP1	-0.240509384	-0.209623851	0.030885532	0.041983552	6.615385457	0.002253723	0.002253723
4570333	4570333	YARS2	NM_001040436.1	51067	NP_001035526.1	ILMN_1782635	4570333	S	CCAGATGGTCCCCGAGGGTATCGAATGATAACAGAAGGCGGAGTCAGCAT	"\Homo sapiens tyrosyl-tRNA synthetase 2, mitochondrial (YARS2), nuclear gene encoding mitochondrial protein, mRNA.\"""""	FLJ13995; CGI-04; mt-TyrRS; TYRRS	ILMN_1782635	YARS2	"\Homo sapiens tyrosyl-tRNA synthetase 2, mitochondrial (YARS2), nuclear gene encoding mitochondrial protein, mRNA.\"""""	51067	 	YARS2	0.308962995	0.191074382	-0.117888613	0.042114037	6.615346778	0.002253797	0.002253797
6110541	6110541	ZNF260	NM_001012756.1	339324	NP_001012774.1	ILMN_1665205	6110541	S	CCAGGACTAGCTTTTTGTGCCATGAGTTAGCCATGGTCCTGGACCCAGCA	"\Homo sapiens zinc finger protein 260 (ZNF260), mRNA.\"""""	ozrf1; ZFP260	ILMN_1665205	ZNF260	"\Homo sapiens zinc finger protein 260 (ZNF260), mRNA.\"""""	339324	 	ZNF260	0.169230663	0.11535695	-0.053873713	-0.010949778	6.613795767	0.002256773	0.002256773
4480121	4480121	C4orf46	NM_001008393.2	201725	NP_001008394.1	ILMN_3249240	4480121	S	CAAGTGCAACATCTGTCATGCAGTTACTATGTAAGGGCCAGATTCTGACC	"\Homo sapiens chromosome 4 open reading frame 46 (C4orf46), mRNA.\"""""		ILMN_3249240	C4ORF46	"\Homo sapiens chromosome 4 open reading frame 46 (C4orf46), mRNA.\"""""	201725	D	C4orf46	-0.113755454	-0.105704959	0.008050495	0.019980559	6.612202241	0.002259835	0.002259835
1740050	1740050	GVINP1	XM_495863.3	387751	XP_495863.2	ILMN_1668526	1740050	A	CACCCTGTTCTTCCCTGGTATGTTGGCAATTCCCTGCGCATGCTAAGAAA	"\PREDICTED: Homo sapiens GTPase, very large interferon inducible 1 (GVIN1), mRNA.\"""""		ILMN_1668526	GVIN1	"\PREDICTED: Homo sapiens GTPase, very large interferon inducible 1 (GVIN1), mRNA.\"""""	387751	 	GVIN1	0.351957614	0.207721069	-0.144236545	-0.063631373	6.608579052	0.002266812	0.002266812
2900474	2900474	RINL	NM_198445.2	126432	NP_940847.1	ILMN_1790962	2900474	S	TGCCCTTTAAGGAGCCATGGGCAGAAGAGACTGTGACAGGGACCAGTGAC	"\Homo sapiens Ras and Rab interactor-like (RINL), mRNA.\"""""	FLJ44131	ILMN_1790962	RINL	"\Homo sapiens Ras and Rab interactor-like (RINL), mRNA.\"""""	126432	 	RINL	0.351665102	0.338338137	-0.013326965	-0.128423068	6.606290972	0.00227123	0.00227123
830739	830739	RPP21	NM_024839.1	79897	NP_079115.1	ILMN_2186597	830739	S	CCACTACAACCCTTGCCAAACACAGCCCACTCCATTTCAGACCGCCTTCC	"\Homo sapiens ribonuclease P/MRP 21kDa subunit (RPP21), mRNA.\"""""	FLJ22638; C6orf135	ILMN_2186597	RPP21	"\Homo sapiens ribonuclease P/MRP 21kDa subunit (RPP21), mRNA.\"""""	79897	 	RPP21	0.355366406	0.213350859	-0.142015548	-0.00332364	6.595549385	0.002292087	0.002292087
5130577	5130577	SLC37A4	NM_001467.4	2542	NP_001458.1	ILMN_1678678	5130577	S	GACTGCTGTTGCCAATACCTCAGACTCCAGGGAAAGAGAGGAGGCCATCA	"\Homo sapiens solute carrier family 37 (glucose-6-phosphate transporter), member 4 (SLC37A4), mRNA.\"""""	G6PT3; GSD1b; TRG19; G6PT2; GSD1d; GSD1c; MGC15729; G6PT1; PRO0685	ILMN_1678678	SLC37A4	"\Homo sapiens solute carrier family 37 (glucose-6-phosphate transporter), member 4 (SLC37A4), mRNA.\"""""	2542	 	SLC37A4	0.167498295	-0.113048426	-0.280546722	0.017259871	6.592169921	0.00229869	0.00229869
10703	10703	ASTN2	NM_198186.2	23245	NP_937829.2	ILMN_1744118	10703	A	AGGAAGCTCTGAGGATGGTTGCAGTGAGGAAGCATGGGTCTTTAAGGACT	"\Homo sapiens astrotactin 2 (ASTN2), transcript variant 2, mRNA.\"""""	KIAA0634; bA67K19.1	ILMN_1744118	ASTN2	"\Homo sapiens astrotactin 2 (ASTN2), transcript variant 2, mRNA.\"""""	23245	D	ASTN2	0.121887787	0.01411612	-0.107771667	-0.030823802	6.587609749	0.002307631	0.002307631
3440446	3440446	C9orf156	NM_016481.3	51531	NP_057565.3	ILMN_1700028	3440446	S	CATATGACTGGCCCTGTGGGGTCCTTGGTGTCTCTAGGGTCTTAAGGAGC	"\Homo sapiens chromosome 9 open reading frame 156 (C9orf156), mRNA.\"""""	NAP1; RP11-23B15.3; HSPC219	ILMN_1700028	C9ORF156	"\Homo sapiens chromosome 9 open reading frame 156 (C9orf156), mRNA.\"""""	51531	 	C9orf156	0.189496316	0.22997348	0.040477164	-0.000103873	6.578611734	0.002325377	0.002325377
5570376	5570376	FAM50B	NM_012135.1	26240	NP_036267.1	ILMN_2153466	5570376	S	GCTGCATTGCTCTGCTGAGCTGTATTGAAACCATGACTGGGCCCACTGTC	"\Homo sapiens family with sequence similarity 50, member B (FAM50B), mRNA.\"""""	D6S2654E; X5L	ILMN_2153466	FAM50B	"\Homo sapiens family with sequence similarity 50, member B (FAM50B), mRNA.\"""""	26240	 	FAM50B	0.253393902	0.123256486	-0.130137416	-0.02947511	6.570783571	0.002340929	0.002340929
5220504	5220504	CHCHD7	NM_001011671.1	79145	NP_001011671.1	ILMN_1744138	5220504	A	CTATTTGCAGGATGAGTTGGGCAGGGAAAAGGGTCAGGGTTCATCAGGTG	"\Homo sapiens coiled-coil-helix-coiled-coil-helix domain containing 7 (CHCHD7), transcript variant 6, mRNA.\"""""	FLJ40966; MGC2217	ILMN_1744138	CHCHD7	"\Homo sapiens coiled-coil-helix-coiled-coil-helix domain containing 7 (CHCHD7), transcript variant 6, mRNA.\"""""	79145	D	CHCHD7	-0.159847252	-0.227488047	-0.067640795	0.006705409	6.563515805	0.002355464	0.002355464
7160458	7160458	EXD2	NM_018199.2	55218	NP_060669.1	ILMN_1771689	7160458	S	CAGGTTGCAATATGAGGACTTCTCTGTCTCCTCTGAAGCCTGGGACACTG	"\Homo sapiens exonuclease 3'-5' domain containing 2 (EXD2), mRNA.\"""""	DKFZp781L15100; DKFZp781A0133; C14orf114; FLJ10738	ILMN_1771689	EXD2	"\Homo sapiens exonuclease 3'-5' domain containing 2 (EXD2), mRNA.\"""""	55218	 	EXD2	0.173495999	0.059205846	-0.114290153	-0.039903678	6.558319806	0.002365913	0.002365913
3800537	3800537	PLEKHB2	NM_001031706.1	55041	NP_001026876.1	ILMN_1698323	3800537	A	CCGATGAGACATCCGTGGTTTCCTCACCTCCACCATACACGGCCTATGCT	"\Homo sapiens pleckstrin homology domain containing, family B (evectins) member 2 (PLEKHB2), transcript variant 1, mRNA.\"""""	EVT2; FLJ20783	ILMN_1698323	PLEKHB2	"\Homo sapiens pleckstrin homology domain containing, family B (evectins) member 2 (PLEKHB2), transcript variant 1, mRNA.\"""""	55041	D	PLEKHB2	-0.273780379	-0.143973871	0.129806509	0.040444115	6.555570008	0.002371461	0.002371461
1570553	1570553	IL8	NM_000584.2	3576	NP_000575.1	ILMN_1666733	1570553	S	CCCTAGTCTGCTAGCCAGGATCCACAAGTCCTTGTTCCACTGTGCCTTGG	"\Homo sapiens interleukin 8 (IL8), mRNA.\"""""	GCP-1; MDNCF; NAP1; CXCL8; AMCF-I; TSG-1; LYNAP; NAP-1; MONAP; GCP1; SCYB8; LUCT; K60; LECT; 3-10C; b-ENAP; NAF	ILMN_1666733	IL8	"\Homo sapiens interleukin 8 (IL8), mRNA.\"""""	3576	D	IL8	0.226155702	0.164552078	-0.061603624	-0.064161922	6.553228676	0.002376196	0.002376196
1050762	1050762	TNFRSF10A	NM_003844.2	8797	NP_003835.2	ILMN_1721316	1050762	S	GGCACAGGCTCTGCCGTGTCCTTGGAGTGAAAGACTCTTTTTACCAGAGG	"\Homo sapiens tumor necrosis factor receptor superfamily, member 10a (TNFRSF10A), mRNA.\"""""	TRAILR1; MGC9365; APO2; DR4; CD261; TRAILR-1	ILMN_1721316	TNFRSF10A	"\Homo sapiens tumor necrosis factor receptor superfamily, member 10a (TNFRSF10A), mRNA.\"""""	8797	 	TNFRSF10A	-0.219398268	-0.244996045	-0.025597777	-0.011175724	6.551638554	0.002379418	0.002379418
7160008	7160008	LOC728499	XM_001127568.1	728499	XP_001127568.1	ILMN_1718934	7160008	A	TGTGGTGGTTTCCTTTTGTCTCCTTTATTACATGGGACTCTGACATGTGC	"\PREDICTED: Homo sapiens similar to Nuclear envelope pore membrane protein POM 121 (Pore membrane protein of 121 kDa) (P145) (LOC728499), mRNA.\"""""		ILMN_1718934	LOC728499	"\PREDICTED: Homo sapiens similar to Nuclear envelope pore membrane protein POM 121 (Pore membrane protein of 121 kDa) (P145) (LOC728499), mRNA.\"""""	728499	 		0.595117235	0.281984469	-0.313132765	0.087154213	6.546758457	0.002389332	0.002389332
7650653	7650653	EGLN2	NM_080732.1	112398	NP_542770.1	ILMN_2354391	7650653	A	TGCCACTGCTTGGGCAGAGTAAAAGGTGCCAGGAGGAGCATGGGTGTGGA	"\Homo sapiens egl nine homolog 2 (C. elegans) (EGLN2), transcript variant 3, mRNA.\"""""	DKFZp434E026; EIT6; PHD1; HIFPH1	ILMN_2354391	EGLN2	"\Homo sapiens egl nine homolog 2 (C. elegans) (EGLN2), transcript variant 3, mRNA.\"""""	112398	D	EGLN2	-0.363704239	-0.347085262	0.016618977	0.05874116	6.533197836	0.002417104	0.002417104
1010521	1010521	SP4	NM_003112.3	6671	NP_003103.2	ILMN_2145997	1010521	S	ATGCATGTCACTAAGTTGTCATCCCACATAAATTGATGTGCAGCATAGGG	"\Homo sapiens Sp4 transcription factor (SP4), mRNA.\"""""	MGC130009; SPR-1; HF1B; MGC130008	ILMN_2145997	SP4	"\Homo sapiens Sp4 transcription factor (SP4), mRNA.\"""""	6671	D	SP4	0.321677833	-0.033916465	-0.355594298	0.012461714	6.523887515	0.002436364	0.002436364
840482	840482	RNF31	NM_017999.4	55072	NP_060469.4	ILMN_1758831	840482	S	ACCTTGTATGAGGTGGAAGAGCTGGAGACGGCCACTGAGCGCTACCTGCA	"\Homo sapiens ring finger protein 31 (RNF31), mRNA.\"""""	FLJ23501; MGC19975; FLJ10111; ZIBRA	ILMN_1758831	RNF31	"\Homo sapiens ring finger protein 31 (RNF31), mRNA.\"""""	55072	 	RNF31	-0.31115151	-0.240143309	0.071008201	0.003446206	6.51750522	0.002449657	0.002449657
6660398	6660398	FCN1	NM_002003.2	2219	NP_001994.2	ILMN_1668063	6660398	S	CCAGCTCAGTCAAGCCGCCACATGCCCACAACCTCACCAGAGGGAGAATT	"\Homo sapiens ficolin (collagen/fibrinogen domain containing) 1 (FCN1), mRNA.\"""""	FCNM	ILMN_1668063	FCN1	"\Homo sapiens ficolin (collagen/fibrinogen domain containing) 1 (FCN1), mRNA.\"""""	2219	 	FCN1	-0.415193885	0.166155175	0.58134906	0.05750261	6.500040821	0.002486415	0.002486415
4010343	4010343	TYW3	NM_138467.1	127253	NP_612476.1	ILMN_1726842	4010343	S	AGGAAATTTGGGCAGGAAAGGGAACTCACAGTGTCGGAATGCCTGGAGCA	"\Homo sapiens tRNA-yW synthesizing protein 3 homolog (S. cerevisiae) (TYW3), mRNA.\"""""	C1orf171; FLJ40918	ILMN_1726842	TYW3	"\Homo sapiens tRNA-yW synthesizing protein 3 homolog (S. cerevisiae) (TYW3), mRNA.\"""""	127253	 	TYW3	0.257719973	0.091967618	-0.165752355	0.000950044	6.489736525	0.002508368	0.002508368
2140349	2140349	MLL	NM_005933.2	4297	NP_005924.2	ILMN_1668683	2140349	S	TGCTGTACTGTGAGCCCCTCCTCACTCTCTACCAACCCTAAACCCTGAGG	"\Homo sapiens myeloid/lymphoid or mixed-lineage leukemia (trithorax homolog, Drosophila) (MLL), mRNA.\"""""	TRX1; HRX; CXXC7; HTRX1; FLJ11783; KMT2A; MLL/GAS7; ALL-1; MLL1A	ILMN_1668683	MLL	"\Homo sapiens myeloid/lymphoid or mixed-lineage leukemia (trithorax homolog, Drosophila) (MLL), mRNA.\"""""	4297	D	MLL	-0.228797976	-0.19317981	0.035618166	0.010250469	6.477710444	0.002534241	0.002534241
4070296	4070296	BCORL1	NM_021946.2	63035	NP_068765.2	ILMN_1767015	4070296	S	AGAGAGGAGCTTGGGTTGCTTCCCTGTCCCCGCCCCCTCTGTGGCATTGT	"\Homo sapiens BCL6 co-repressor-like 1 (BCORL1), mRNA.\"""""	FLJ11362; B930011H20Rik	ILMN_1767015	BCORL1	"\Homo sapiens BCL6 co-repressor-like 1 (BCORL1), mRNA.\"""""	63035	 	BCORL1	-0.192358862	-0.208280318	-0.015921456	0.03365843	6.467874576	0.002555605	0.002555605
270605	270605	STRA13	NM_144998.2	201254	NP_659435.2	ILMN_1769634	270605	S	ACCCGACATCAAAGCTGGCGTGTGACCTTTCCAGCCATGCGATATTCCCC	"\Homo sapiens stimulated by retinoic acid 13 homolog (mouse) (STRA13), mRNA.\"""""	E3; MGC14480	ILMN_1769634	STRA13	"\Homo sapiens stimulated by retinoic acid 13 homolog (mouse) (STRA13), mRNA.\"""""	201254	 	STRA13	-0.248040206	-0.245814294	0.002225912	0.018459536	6.459022329	0.002574991	0.002574991
580703	580703	LOC728153	XM_001128002.1	728153	XP_001128002.1	ILMN_1771048	580703	A	TATAAGATATTAAAGGGTAAGTCTCTCCGGCCCGGTTTCCCTCGGTGTGC	"\PREDICTED: Homo sapiens similar to FAM133B protein, transcript variant 1 (LOC728153), mRNA.\"""""		ILMN_1771048	LOC728153	"\PREDICTED: Homo sapiens similar to FAM133B protein, transcript variant 1 (LOC728153), mRNA.\"""""	728153	D	LOC728153	-0.165730035	-0.326783866	-0.161053831	0.020705573	6.443207034	0.002610002	0.002610002
1820750	1820750	STAT1	NM_007315.2	6772	NP_009330.1	ILMN_1690105	1820750	A	TACTCCAGGCCAAAGGAAGCACCAGAGCCAATGGAACTTGATGGCCCTAA	"\Homo sapiens signal transducer and activator of transcription 1, 91kDa (STAT1), transcript variant alpha, mRNA.\"""""	ISGF-3; STAT91; DKFZp686B04100	ILMN_1690105	STAT1	"\Homo sapiens signal transducer and activator of transcription 1, 91kDa (STAT1), transcript variant alpha, mRNA.\"""""	6772	D	STAT1	-0.389422688	0.115765275	0.505187962	0.064313043	6.434126938	0.002630324	0.002630324
4280603	4280603	SLBP	NM_006527.2	7884	NP_006518.1	ILMN_2055700	4280603	S	GCACTAGTTAGACTCTTTAGAATACTCCAAGAGTTAGGGCAGCAGAGTGG	"\Homo sapiens stem-loop binding protein (SLBP), mRNA.\"""""	HBP	ILMN_2055700	SLBP	"\Homo sapiens stem-loop binding protein (SLBP), mRNA.\"""""	7884	D	SLBP	-0.456212126	-0.425313565	0.030898561	0.021559829	6.428605399	0.002642761	0.002642761
5490379	5490379	IFT46	NM_020153.2	56912	NP_064538.2	ILMN_1677080	5490379	S	GGACAGATCGTTGTCAGCTACTTGATGTCCTTGCCCATGCCACAGCTTGG	"\Homo sapiens chromosome 11 open reading frame 60 (C11orf60), mRNA.\"""""	C11orf2; FLJ21827	ILMN_1677080	C11ORF60	"\Homo sapiens chromosome 11 open reading frame 60 (C11orf60), mRNA.\"""""	56912	 	IFT46	0.126246751	0.084808773	-0.041437979	0.003359616	6.397186168	0.002714688	0.002714688
6840326	6840326	SNORD52	NR_002742.1	26797		ILMN_3246391	6840326	S	GGGAATGATGATTTCACAGACTAGAGTCTCCGATGCTGGTCATGATGTCA	"\Homo sapiens small nucleolar RNA, C/D box 52 (SNORD52), non-coding RNA.\"""""	RNU52; U52	ILMN_3246391	SNORD52	"\Homo sapiens small nucleolar RNA, C/D box 52 (SNORD52), non-coding RNA.\"""""	26797	 	SNORD52	-0.159265085	-0.056678629	0.102586456	-0.02539503	6.391120028	0.002728805	0.002728805
6370369	6370369	CD14	NM_001040021.1	929	NP_001035110.1	ILMN_2396444	6370369	A	CCCGTCAGGACGTTGAGGACTTTTCGACCAATTCAACCCTTTGCCCCACC	"\Homo sapiens CD14 molecule (CD14), transcript variant 2, mRNA.\"""""		ILMN_2396444	CD14	"\Homo sapiens CD14 molecule (CD14), transcript variant 2, mRNA.\"""""	929	D	CD14	-0.440591257	0.143009607	0.583600865	0.101943344	6.380291883	0.002754191	0.002754191
2680164	2680164	C14orf102	NM_199043.1	55051	NP_950244.1	ILMN_2374076	2680164	A	GGAGCTAGGAGGCGCGAGCAGAGAACGTGTGTGTTAGGAGAACTCGGCTT	"\Homo sapiens chromosome 14 open reading frame 102 (C14orf102), transcript variant 2, mRNA.\"""""	FLJ14051; FLJ10008	ILMN_2374076	C14ORF102	"\Homo sapiens chromosome 14 open reading frame 102 (C14orf102), transcript variant 2, mRNA.\"""""	55051	D	C14orf102	0.177609397	0.176326143	-0.001283254	-0.020453849	6.373537087	0.00277015	0.00277015
2100750	2100750	FKBP4	NM_002014.2	2288	NP_002005.1	ILMN_1782045	2100750	S	TCCCTGTTCTGGTATTTCCCCTGTCAGTTTCCCCTCTCGGCCAGGTTGTG	"\Homo sapiens FK506 binding protein 4, 59kDa (FKBP4), mRNA.\"""""	Hsp56; FKBP52; FKBP59; PPIase; p52; HBI	ILMN_1782045	FKBP4	"\Homo sapiens FK506 binding protein 4, 59kDa (FKBP4), mRNA.\"""""	2288	 	FKBP4	-0.170615298	-0.215155262	-0.044539964	-0.00353783	6.370381712	0.002777638	0.002777638
3390592	3390592	GORASP2	NM_015530.3	26003	NP_056345.3	ILMN_1748018	3390592	S	GGTGCCACAGTTTTAAACCAGAAGGTGGCACTCTGTGGCTCCTTGTAGTA	"\Homo sapiens golgi reassembly stacking protein 2, 55kDa (GORASP2), mRNA.\"""""	GOLPH6; p59; FLJ13139; DKFZP434D156; GRS2; GRASP55	ILMN_1748018	GORASP2	"\Homo sapiens golgi reassembly stacking protein 2, 55kDa (GORASP2), mRNA.\"""""	26003	 	GORASP2	-0.200887102	-0.349829759	-0.148942657	0.021701971	6.36795524	0.00278341	0.00278341
3060184	3060184	MRPL43	NM_032112.2	84545	NP_115488.2	ILMN_2258774	3060184	I	ATGAAGAGCTGCCTGTTTCTTTCCAGTGCCTGCTTCTGGGGGCAGTGACC	"\Homo sapiens mitochondrial ribosomal protein L43 (MRPL43), nuclear gene encoding mitochondrial protein, transcript variant 1, mRNA.\"""""	MGC48892; MGC17989; bMRP36a	ILMN_2258774	MRPL43	"\Homo sapiens mitochondrial ribosomal protein L43 (MRPL43), nuclear gene encoding mitochondrial protein, transcript variant 1, mRNA.\"""""	84545	D	MRPL43	0.29687561	0.197094656	-0.099780954	0.045403069	6.366558268	0.002786739	0.002786739
5340132	5340132	TWF2	NM_007284.3	11344	NP_009215.1	ILMN_1703305	5340132	S	ACCGGGCTGGCATTTTGTGACCCTTCCCTGTTGCTGTCCCTGCATCTCGT	"\Homo sapiens twinfilin, actin-binding protein, homolog 2 (Drosophila) (TWF2), mRNA.\"""""	MSTP011; A6RP; PTK9L; A6r	ILMN_1703305	TWF2	"\Homo sapiens twinfilin, actin-binding protein, homolog 2 (Drosophila) (TWF2), mRNA.\"""""	11344	 	TWF2	-0.3428133	-0.172066875	0.170746425	0.019475402	6.363514875	0.002794004	0.002794004
6650026	6650026	ASTE1	NM_014065.2	28990	NP_054784.2	ILMN_1803813	6650026	S	GAGGGAGAACCACTGCACACACCAAGTGTTGGTATGAGGGAAACAACCGG	"\Homo sapiens asteroid homolog 1 (Drosophila) (ASTE1), mRNA.\"""""	HT001; MGC129980	ILMN_1803813	ASTE1	"\Homo sapiens asteroid homolog 1 (Drosophila) (ASTE1), mRNA.\"""""	28990	 	ASTE1	0.286077319	0.19705696	-0.089020359	-0.033236985	6.363445427	0.00279417	0.00279417
3940097	3940097	LIX1L	NM_153713.1	128077	NP_714924.1	ILMN_1708098	3940097	S	CTTCCAACTGCTAGGCATCCACCCACATAACTCCCCAGGCTTTCCACAGC	"\Homo sapiens Lix1 homolog (mouse)-like (LIX1L), mRNA.\"""""	DKFZp762F237; MGC46719	ILMN_1708098	LIX1L	"\Homo sapiens Lix1 homolog (mouse)-like (LIX1L), mRNA.\"""""	128077	 	LIX1L	-0.124781544	-0.236831333	-0.112049789	0.034182764	6.345966597	0.002836281	0.002836281
6760255	6760255	MNT	NM_020310.2	4335	NP_064706.1	ILMN_1792910	6760255	S	CCCAGAGGTGGCCCTTGTTTACAGTGAGGACTCGGCCACTGTGTCTCTGT	"\Homo sapiens MAX binding protein (MNT), mRNA.\"""""	MXD6; ROX; MAD6	ILMN_1792910	MNT	"\Homo sapiens MAX binding protein (MNT), mRNA.\"""""	4335	 	MNT	-0.390921169	-0.240320894	0.150600274	-0.056264073	6.343155287	0.002843114	0.002843114
1710687	1710687	COPE	NM_199442.1	11316	NP_955474.1	ILMN_1738103	1710687	A	TGGGCAAGCCCCCTGAGGTGACAAACCGATACCTGTCCCAGCTGAAGGAT	"\Homo sapiens coatomer protein complex, subunit epsilon (COPE), transcript variant 2, mRNA.\"""""	FLJ13241; epsilon-COP	ILMN_1738103	COPE	"\Homo sapiens coatomer protein complex, subunit epsilon (COPE), transcript variant 2, mRNA.\"""""	11316	D	COPE	-0.120986927	0.194857738	0.315844665	0.039482081	6.340439134	0.002849732	0.002849732
2640670	2640670	IDI1	NM_004508.2	3422	NP_004499.2	ILMN_1755075	2640670	S	TGAGCACAGAGGTGTTCATAAAATGGGAATTGAGTCCCACTCGGTAAGAG	"\Homo sapiens isopentenyl-diphosphate delta isomerase 1 (IDI1), mRNA.\"""""	IPP1; IPPI1	ILMN_1755075	IDI1	"\Homo sapiens isopentenyl-diphosphate delta isomerase 1 (IDI1), mRNA.\"""""	3422	 	IDI1	-0.303606231	-0.260918068	0.042688163	0.013487393	6.333347789	0.002867086	0.002867086
2490408	2490408	C14orf104	NM_018139.2	55172	NP_060609.2	ILMN_1769757	2490408	S	TGCAGGATGGTAGTGTGCAGGTCATTAAAGATCATGTGACCAATTGTGCA	"\Homo sapiens chromosome 14 open reading frame 104 (C14orf104), transcript variant 1, mRNA.\"""""	FLJ10563	ILMN_1769757	C14ORF104	"\Homo sapiens chromosome 14 open reading frame 104 (C14orf104), transcript variant 1, mRNA.\"""""	55172	 	DNAAF2	-0.111776607	-0.154490914	-0.042714307	-0.051490418	6.32676913	0.002883282	0.002883282
4640484	4640484	CNOT8	NM_004779.4	9337	NP_004770.4	ILMN_2174612	4640484	S	TGAGTTGTTTTGGAGTAATATCCCACAACTGGGGTAGGAAGCTCAGGACT	"\Homo sapiens CCR4-NOT transcription complex, subunit 8 (CNOT8), mRNA.\"""""	hCAF1; POP2; CAF1; CALIF	ILMN_2174612	CNOT8	"\Homo sapiens CCR4-NOT transcription complex, subunit 8 (CNOT8), mRNA.\"""""	9337	D	CNOT8	-0.236881742	-0.375550072	-0.13866833	0.065013603	6.318519091	0.002903726	0.002903726
2970563	2970563	MAP7D1	NM_018067.2	55700	NP_060537.2	ILMN_1777906	2970563	S	GGTACCCATGCCCCCTGCCCTCGCCTGGAATCAGTGTTACTGCATCTGAT	"\Homo sapiens arginine/proline rich coiled-coil 1 (RPRC1), mRNA.\"""""	PARCC1; FLJ10350	ILMN_1777906	RPRC1	"\Homo sapiens arginine/proline rich coiled-coil 1 (RPRC1), mRNA.\"""""	55700	D	MAP7D1	-0.370612074	-0.341643461	0.028968613	0.013074714	6.307839522	0.002930412	0.002930412
2450608	2450608	ACO1	NM_002197.1	48	NP_002188.1	ILMN_1750800	2450608	S	CCTTTTCCTTCAGAGTGAATCATCCAGACTCCTCATGGATAGGTCGGGTG	"\Homo sapiens aconitase 1, soluble (ACO1), mRNA.\"""""	IREBP; IRP1; IREB1	ILMN_1750800	ACO1	"\Homo sapiens aconitase 1, soluble (ACO1), mRNA.\"""""	48	 	ACO1	0.234512133	0.12393733	-0.110574803	-0.014565969	6.303518768	0.00294128	0.00294128
2710187	2710187	ATXN7L2	NM_153340.3	127002	NP_699171.3	ILMN_1664177	2710187	S	GTCAAAAGCCCATTAACGAGAAAGTGCCTGCCCACTGCAACGGAGCCGCC	"\Homo sapiens ataxin 7-like 2 (ATXN7L2), mRNA.\"""""	FLJ00381; MGC46534	ILMN_1664177	ATXN7L2	"\Homo sapiens ataxin 7-like 2 (ATXN7L2), mRNA.\"""""	127002	 	ATXN7L2	0.133740735	0.115591209	-0.018149526	0.026194087	6.288753734	0.002978731	0.002978731
3850010	3850010	CRYZ	NM_001889.2	1429	NP_001880.2	ILMN_1672389	3850010	S	CATTATTGGTTGGCTGCCAATGACCCCATATGTTCTGTGAGAATAGTAGC	"\Homo sapiens crystallin, zeta (quinone reductase) (CRYZ), mRNA.\"""""	DKFZp779E0834; FLJ41475	ILMN_1672389	CRYZ	"\Homo sapiens crystallin, zeta (quinone reductase) (CRYZ), mRNA.\"""""	1429	 	CRYZ	0.210812484	-0.033933366	-0.24474585	-0.027879561	6.286270369	0.002985078	0.002985078
2140288	2140288	PLBD1	NM_024829.4	79887	NP_079105.3	ILMN_1707286	2140288	S	CAGTACACATCCTATGCCATAAGTGGTCCCACAGTACAAGGTGGCCTCCC	"\Homo sapiens hypothetical protein FLJ22662 (FLJ22662), mRNA.\"""""		ILMN_1707286	FLJ22662	"\Homo sapiens hypothetical protein FLJ22662 (FLJ22662), mRNA.\"""""	79887	 	PLBD1	-0.659848549	-0.030761374	0.629087175	0.027740833	6.27264428	0.003020151	0.003020151
50070	50070	ANKRD16	NM_019046.1	54522	NP_061919.1	ILMN_1675435	50070	I	TCCTGGGGCCTGCCCAGTCTGTGAGCTGCCATGTTGATAGTATCACAGAT	"\Homo sapiens ankyrin repeat domain 16 (ANKRD16), transcript variant 1, mRNA.\"""""		ILMN_1675435	ANKRD16	"\Homo sapiens ankyrin repeat domain 16 (ANKRD16), transcript variant 1, mRNA.\"""""	54522	D	ANKRD16	-0.092346185	-0.192069856	-0.09972367	0.028540057	6.2716314	0.003022775	0.003022775
4810768	4810768	S1PR1	NM_001400.4	1901	NP_001391.2	ILMN_3235853	4810768	S	GCCAGGATCCTTGGTGTCCTAGGAGAAACAGACAAGCAAAACAAAGTGAA	"\Homo sapiens sphingosine-1-phosphate receptor 1 (S1PR1), mRNA.\"""""		ILMN_3235853	S1PR1	"\Homo sapiens sphingosine-1-phosphate receptor 1 (S1PR1), mRNA.\"""""	1901	D	S1PR1	0.60394047	0.237314144	-0.366626325	0.001625272	6.269042625	0.003029492	0.003029492
3870242	3870242	SLC25A36	NM_018155.1	55186	NP_060625.1	ILMN_1766528	3870242	S	TTCACTGACTGCGGCATGTCCTCGTGTCTTCTCTGATTTTGTGGTACATG	"\Homo sapiens solute carrier family 25, member 36 (SLC25A36), mRNA.\"""""	FLJ10618	ILMN_1766528	SLC25A36	"\Homo sapiens solute carrier family 25, member 36 (SLC25A36), mRNA.\"""""	55186	 	SLC25A36	-0.099888401	-0.221700472	-0.12181207	0.014151979	6.265804637	0.003037916	0.003037916
6590520	6590520	ZNF839	NM_018335.2	55778	NP_060805.2	ILMN_2186858	6590520	S	AGAAGGAGTTCCTCTAGAAGCTGTGGAGTCGGTCGTCACCGTGGAGCCAG	"\Homo sapiens chromosome 14 open reading frame 131 (C14orf131), mRNA.\"""""	FLJ11132	ILMN_2186858	C14ORF131	"\Homo sapiens chromosome 14 open reading frame 131 (C14orf131), mRNA.\"""""	55778	D	ZNF839	0.226074876	0.069364877	-0.156709998	-0.016843137	6.264901718	0.003040269	0.003040269
520017	520017	PAPD5	NM_001040285.1	64282	NP_001035375.1	ILMN_1710571	520017	S	GTGCAATGATCTCATGCTCAGGACAGTTGCGCAGGGACTCCTGGGAGATA	"\Homo sapiens PAP associated domain containing 5 (PAPD5), transcript variant 2, mRNA.\"""""	FLJ40270; TRF4-2	ILMN_1710571	PAPD5	"\Homo sapiens PAP associated domain containing 5 (PAPD5), transcript variant 2, mRNA.\"""""	64282	 	PAPD5	-0.43337847	-0.4330992	0.00027927	0.018214255	6.258650203	0.003056612	0.003056612
4640079	4640079	PGLS	NM_012088.2	25796	NP_036220.1	ILMN_1797005	4640079	S	CCGCCTCCTGACCGTGCCCTTCGAGAAGCATTCCACTTTGTAGCTGGCCA	"\Homo sapiens 6-phosphogluconolactonase (PGLS), mRNA.\"""""	6PGL	ILMN_1797005	PGLS	"\Homo sapiens 6-phosphogluconolactonase (PGLS), mRNA.\"""""	25796	 	PGLS	-0.249921909	0.140096179	0.390018088	-0.022977057	6.251065262	0.003076563	0.003076563
2690324	2690324	ITPRIP	NM_033397.2	85450	NP_203755.1	ILMN_1805192	2690324	S	GCCTCCAGAAGCCAAAACCATGCCTGGATCTCCCATAGCTTCTCCTTTGC	"\Homo sapiens inositol 1,4,5-triphosphate receptor interacting protein (ITPRIP), mRNA.\"""""	bA127L20.2; RP11-127L20.4; DANGER; bA127L20	ILMN_1805192	ITPRIP	"\Homo sapiens inositol 1,4,5-triphosphate receptor interacting protein (ITPRIP), mRNA.\"""""	85450	D	ITPRIP	-0.416144875	-0.282228197	0.133916677	-0.010525634	6.236345457	0.003115663	0.003115663
6550243	6550243	ESYT1	NM_015292.1	23344	NP_056107.1	ILMN_1761159	6550243	S	AGCTCCTAGCTGGTGATACGGAGAGGGCTTTGGAGGACTTGGGACAGCAG	"\Homo sapiens extended synaptotagmin-like protein 1 (ESYT1), mRNA.\"""""	KIAA0747; MBC2	ILMN_1761159	ESYT1	"\Homo sapiens extended synaptotagmin-like protein 1 (ESYT1), mRNA.\"""""	23344	 	ESYT1	-0.385423914	-0.277121209	0.108302705	-0.046449707	6.235979484	0.003116642	0.003116642
5270132	5270132	CBLB	NM_170662.3	868	NP_733762.2	ILMN_1685580	5270132	S	GCGTGGTCAGGTCTGCTGTAACATTTCCCACCAACTCTCTTGCTGTCCAC	"\Homo sapiens Cas-Br-M (murine) ecotropic retroviral transforming sequence b (CBLB), mRNA.\"""""	DKFZp779F1443; FLJ41152; DKFZp779A0729; FLJ36865; RNF56; Nbla00127; DKFZp686J10223	ILMN_1685580	CBLB	"\Homo sapiens Cas-Br-M (murine) ecotropic retroviral transforming sequence b (CBLB), mRNA.\"""""	868	 	CBLB	0.246661373	0.000853343	-0.24580803	-0.071628074	6.221583651	0.003155387	0.003155387
3130358	3130358	ProbeID: 3130358				ILMN_1898124	3130358	S	CTTCTGGAAGGAGTCAGGAATTTCCAGTTCTGGGCCTGGGCTGTGGGTCT	"\Homo sapiens cDNA FLJ38860 fis, clone MESAN2011977\"""""		ILMN_1898124		"\Homo sapiens cDNA FLJ38860 fis, clone MESAN2011977\"""""	-999	D	C7orf40	-0.273333224	-0.307340048	-0.034006824	0.044178744	6.220658918	0.003157893	0.003157893
3610647	3610647	URGCP	NM_001077664.1	55665	NP_001071132.1	ILMN_2386818	3610647	A	GTGCCCCACAGCACTTTGTTATACCTCTGCCACACACTTCACGCAGCGCG	"\Homo sapiens up-regulated gene 4 (URG4), nuclear gene encoding mitochondrial protein, transcript variant 2, mRNA.\"""""	DKFZp666G166; DKFZp686O0457	ILMN_2386818	URG4	"\Homo sapiens up-regulated gene 4 (URG4), nuclear gene encoding mitochondrial protein, transcript variant 2, mRNA.\"""""	55665	D	URGCP	0.215013243	0.160942872	-0.054070372	-0.032311086	6.218377717	0.003164083	0.003164083
5670088	5670088	TRIM32	NM_012210.3	22954	NP_036342.2	ILMN_1654737	5670088	S	CCTCTCGCCTGGAGGATCTGTGCCATCTTGGATTGAGAATTGCAGATGTG	"\Homo sapiens tripartite motif-containing 32 (TRIM32), transcript variant 1, mRNA.\"""""	LGMD2H; HT2A; TATIP; BBS11	ILMN_1654737	TRIM32	"\Homo sapiens tripartite motif-containing 32 (TRIM32), transcript variant 1, mRNA.\"""""	22954	 	TRIM32	0.193340422	0.09701288	-0.096327542	-0.023419934	6.206730997	0.00319588	0.00319588
3520102	3520102	CCL4L1	NM_001001435.2	9560	NP_001001435.1	ILMN_2100209	3520102	S	TCTCACTCTTTCTCTGCTGTTGCAAATACATGGATAACACCGTTAATTCC	"\Homo sapiens chemokine (C-C motif) ligand 4-like 1 (CCL4L1), mRNA.\"""""	LAG-1; AT744.2; LAG1; SCYA4L; CCL4L	ILMN_2100209	CCL4L1	"\Homo sapiens chemokine (C-C motif) ligand 4-like 1 (CCL4L1), mRNA.\"""""	9560	D	CCL4L1/CCL4L2	0.223519896	0.223415341	-0.000104555	-0.023876606	6.195468092	0.003226942	0.003226942
4850497	4850497	NXF1	NM_006362.4	10482	NP_006353.2	ILMN_2358652	4850497	A	AAGTGGCATTCATGAAGTGATCGTAGTCATGCCTCAGAAGCAGTCCCCCC	"\Homo sapiens nuclear RNA export factor 1 (NXF1), transcript variant 1, mRNA.\"""""	MEX67; TAP; DKFZp667O0311	ILMN_2358652	NXF1	"\Homo sapiens nuclear RNA export factor 1 (NXF1), transcript variant 1, mRNA.\"""""	10482	D	NXF1	-0.281978022	-0.201377369	0.080600652	0.007926356	6.190738059	0.00324008	0.00324008
5390148	5390148	ProbeID: 5390148	XR_019071.1	642333		ILMN_1696027	5390148	A	GGCCGGGAAGCTAAAAGACAAGTCCAAAACAGACCTGGAGAGCTCCTTGG	"\PREDICTED: Homo sapiens similar to M-phase phosphoprotein, mpp8 (LOC642333), mRNA.\"""""		ILMN_1696027	LOC642333	"\PREDICTED: Homo sapiens similar to M-phase phosphoprotein, mpp8 (LOC642333), mRNA.\"""""	642333	 		0.349229247	0.05953446	-0.289694787	-0.011560976	6.182285302	0.003263693	0.003263693
4480338	4480338	AKTIP	NM_001012398.1	64400	NP_001012398.1	ILMN_2377240	4480338	A	GAATCTCAGTCTTCAGCCTGCACTGATTTGTAGCCTGCACTGTCTTACTG	"\Homo sapiens AKT interacting protein (AKTIP), transcript variant 1, mRNA.\"""""	FTS; FT1	ILMN_2377240	AKTIP	"\Homo sapiens AKT interacting protein (AKTIP), transcript variant 1, mRNA.\"""""	64400	D	AKTIP	-0.098332253	-0.313631451	-0.215299199	-0.026319993	6.176791847	0.003279134	0.003279134
4670681	4670681	RAB12	NM_001025300.1	201475	NP_001020471.1	ILMN_1670666	4670681	S	GGCACAGCTGCTCAGCAAGTGGTCAGGGCCAAGGGCTGCAAGTGAATTCT	"\Homo sapiens RAB12, member RAS oncogene family (RAB12), mRNA.\"""""	MGC104724; FLJ45927	ILMN_1670666	RAB12	"\Homo sapiens RAB12, member RAS oncogene family (RAB12), mRNA.\"""""	201475	D	RAB12	-0.298077735	-0.279692571	0.018385164	0.042043913	6.1738589	0.003287409	0.003287409
4210022	4210022	CAMK1D	NM_153498.2	57118	NP_705718.1	ILMN_1795561	4210022	A	CTCGGCAGCAGCCTGGACAGTTCAAATGCAAGTGTTTCGAGCAGCCTCAG	"\Homo sapiens calcium/calmodulin-dependent protein kinase ID (CAMK1D), transcript variant 2, mRNA.\"""""	CKLiK; CaMKID; CaM-K1	ILMN_1795561	CAMK1D	"\Homo sapiens calcium/calmodulin-dependent protein kinase ID (CAMK1D), transcript variant 2, mRNA.\"""""	57118	D	CAMK1D	-0.313781942	-0.025721945	0.288059996	0.009799404	6.17231569	0.003291771	0.003291771
4810615	4810615	SLC25A44	NM_014655.1	9673	NP_055470.1	ILMN_1810514	4810615	S	AGAAACCTCTGGGAGACTGGAAACCTGATTGGAGCACTGAGGAACAAGGG	"\Homo sapiens solute carrier family 25, member 44 (SLC25A44), mRNA.\"""""	FLJ90431; KIAA0446; RP11-54H19.3	ILMN_1810514	SLC25A44	"\Homo sapiens solute carrier family 25, member 44 (SLC25A44), mRNA.\"""""	9673	 	SLC25A44	-0.369706832	-0.203152909	0.166553923	-0.037547089	6.170930257	0.003295693	0.003295693
2370102	2370102	RAD9A	NM_004584.2	5883	NP_004575.1	ILMN_1684183	2370102	S	AATTCTAAGAGCCTTGGACCCGAGTGTGTGGCTAGGGTTGCCCTGGCTGG	"\Homo sapiens RAD9 homolog A (S. pombe) (RAD9A), mRNA.\"""""	RAD9	ILMN_1684183	RAD9A	"\Homo sapiens RAD9 homolog A (S. pombe) (RAD9A), mRNA.\"""""	5883	 	RAD9A	-0.22834841	-0.251603973	-0.023255563	-0.008847138	6.165436679	0.00331129	0.00331129
2810100	2810100	ZNF548	NM_152909.2	147694	NP_690873.1	ILMN_1728228	2810100	S	CTCCCAGTCCATAGGTTGCTTTTTCGCTCTGTTGATTGTGTCCTTTGATG	"\Homo sapiens zinc finger protein 548 (ZNF548), mRNA.\"""""	FLJ32932	ILMN_1728228	ZNF548	"\Homo sapiens zinc finger protein 548 (ZNF548), mRNA.\"""""	147694	 	ZNF548	0.192967042	0.065690596	-0.127276445	-0.023765753	6.162052727	0.003320935	0.003320935
6350082	6350082	FAM102A	NM_001035254.1	399665	NP_001030331.1	ILMN_2291455	6350082	I	CTTCCGTGTGTCTGTGCGCAAGGAGCTGAAAGGCGGGAAGGCTTATTCCA	"\Homo sapiens family with sequence similarity 102, member A (FAM102A), transcript variant 1, mRNA.\"""""	MGC50853; C9orf132; EEIG1; bA203J24.7	ILMN_2291455	FAM102A	"\Homo sapiens family with sequence similarity 102, member A (FAM102A), transcript variant 1, mRNA.\"""""	399665	D	FAM102A	-0.110464322	-0.182595415	-0.072131093	0.027753242	6.161606824	0.003322208	0.003322208
6860377	6860377	DUSP1	NM_004417.2	1843	NP_004408.1	ILMN_1781285	6860377	S	GCAGAAGAGAAAGGACTCAGTGTGTGATCCGGTTTCTTTTTGCTCGCCCC	"\Homo sapiens dual specificity phosphatase 1 (DUSP1), mRNA.\"""""	HVH1; MKP1; MKP-1; PTPN10; CL100	ILMN_1781285	DUSP1	"\Homo sapiens dual specificity phosphatase 1 (DUSP1), mRNA.\"""""	1843	 	DUSP1	0.213068634	0.695752137	0.482683503	0.177521051	6.159674386	0.003327731	0.003327731
7100072	7100072	PFKM	NM_000289.3	5213	NP_000280.1	ILMN_2043809	7100072	S	GACTTCTGCCCCAGCTTTATCTGTCACACAAGGCTGGGCACCTCTAGTGC	"\Homo sapiens phosphofructokinase, muscle (PFKM), mRNA.\"""""	PFKX; PFK-1; MGC8699; PFK-M; GSD7	ILMN_2043809	PFKM	"\Homo sapiens phosphofructokinase, muscle (PFKM), mRNA.\"""""	5213	 	PFKM	0.19605711	0.002628047	-0.193429063	-0.020128908	6.155298312	0.003340273	0.003340273
4010243	4010243	NAE1	NM_001018160.1	8883	NP_001018170.1	ILMN_1689665	4010243	A	TGGAGCTGCTGAGCCACATACCATTGCTGCATTCTTGGGGGGAGCTGCTG	"\Homo sapiens NEDD8 activating enzyme E1 subunit 1 (NAE1), transcript variant 3, mRNA.\"""""	APPBP1; ula-1; HPP1; A-116A10.1	ILMN_1689665	NAE1	"\Homo sapiens NEDD8 activating enzyme E1 subunit 1 (NAE1), transcript variant 3, mRNA.\"""""	8883	D	NAE1	0.361591558	0.157691208	-0.20390035	0.034412322	6.151969096	0.003349847	0.003349847
4260093	4260093	ZCCHC11	NM_001009882.1	23318	NP_001009882.1	ILMN_1655137	4260093	A	CCGATGCACAGCAACCAGCCAATCCTGCTGTCTCAAGGGTATCCGTACCT	"\Homo sapiens zinc finger, CCHC domain containing 11 (ZCCHC11), transcript variant 3, mRNA.\"""""	PAPD3	ILMN_1655137	ZCCHC11	"\Homo sapiens zinc finger, CCHC domain containing 11 (ZCCHC11), transcript variant 3, mRNA.\"""""	23318	D	ZCCHC11	0.086982393	-0.205724207	-0.292706599	-0.008652109	6.150751336	0.003353356	0.003353356
3460097	3460097	HOXB2	NM_002145.3	3212	NP_002136.1	ILMN_1810274	3460097	S	GGCCGTCTACTGGAAAAATCGAGCCTCTCCCACCCTCAGTCGCATAGACT	"\Homo sapiens homeobox B2 (HOXB2), mRNA.\"""""	HOX2H; HOX2; K8; Hox-2.8	ILMN_1810274	HOXB2	"\Homo sapiens homeobox B2 (HOXB2), mRNA.\"""""	3212	 	HOXB2	0.198820713	0.043783787	-0.155036926	0.000808219	6.144128564	0.003372506	0.003372506
5290626	5290626	IRF2BPL	NM_024496.2	64207	NP_078772.1	ILMN_1804396	5290626	S	GCCTAGGTACAGAATTAATAGCCCTTAGCAACGACTGCTGCTGGTGTGTA	"\Homo sapiens chromosome 14 open reading frame 4 (C14orf4), mRNA.\"""""	IRF2BPL; KIAA1865; EAP1	ILMN_1804396	C14ORF4	"\Homo sapiens chromosome 14 open reading frame 4 (C14orf4), mRNA.\"""""	64207	 	IRF2BPL	0.340562314	0.384608967	0.044046653	0.018637388	6.142548865	0.003377091	0.003377091
6200315	6200315	DNASE2	NM_001375.2	1777	NP_001366.1	ILMN_1796245	6200315	S	CCCCTTCCTAGCTGTATGACCTTGATTGTGTGCCTTAACCGCTCTGTGAC	"\Homo sapiens deoxyribonuclease II, lysosomal (DNASE2), mRNA.\"""""	DNASE2A; DNL; DNL2	ILMN_1796245	DNASE2	"\Homo sapiens deoxyribonuclease II, lysosomal (DNASE2), mRNA.\"""""	1777	 	DNASE2	0.253767412	0.22957581	-0.024191602	0.006751527	6.137601779	0.003391489	0.003391489
6180470	6180470	FAM108B1	NM_001025780.1	51104	NP_001020951.1	ILMN_1785661	6180470	I	GCTCACACATACAAAAACTAAGTTGCCTTTCCTTGAATGAACCCTGTCTG	"\Homo sapiens family with sequence similarity 108, member B1 (FAM108B1), transcript variant 2, mRNA.\"""""	CGI-67; RP11-409O11.2; C9orf77	ILMN_1785661	FAM108B1	"\Homo sapiens family with sequence similarity 108, member B1 (FAM108B1), transcript variant 2, mRNA.\"""""	51104	D	FAM108B1	-0.240936678	-0.22071568	0.020220999	0.00128543	6.131648756	0.003408898	0.003408898
6510524	6510524	CYTH4	NM_013385.2	27128	NP_037517.1	ILMN_1660364	6510524	S	CTGTCCTGCTCCTGGGATGCACTGGCTACTCCCTTAGTCTACTCCCTTCC	"\Homo sapiens pleckstrin homology, Sec7 and coiled-coil domains 4 (PSCD4), mRNA.\"""""	DJ63G5.1; CYT4	ILMN_1660364	PSCD4	"\Homo sapiens pleckstrin homology, Sec7 and coiled-coil domains 4 (PSCD4), mRNA.\"""""	27128	D	CYTH4	-0.393525622	-0.11025782	0.283267802	-0.011904461	6.130600741	0.003411972	0.003411972
5090739	5090739	NIPAL3	NM_020448.3	57185	NP_065181.1	ILMN_1684210	5090739	S	GGATACAGGACTCCATCAGGCTAGTGTTGGGGAACCAGCCCGGCAGCCTT	"\Homo sapiens NIPA-like domain containing 3 (NPAL3), mRNA.\"""""	RP3-462O23.3; DKFZp686E22155; DJ462O23.2	ILMN_1684210	NPAL3	"\Homo sapiens NIPA-like domain containing 3 (NPAL3), mRNA.\"""""	57185	 	NIPAL3	-0.160902846	-0.249814647	-0.088911801	0.009401804	6.127050543	0.003422408	0.003422408
7150661	7150661	HK2	NM_000189.4	3099	NP_000180.2	ILMN_1723486	7150661	S	GAGCACAGAGGGGCTAGGGGCTGGTCCTTCTCGTTTGCTCTAGTCTTGCT	"\Homo sapiens hexokinase 2 (HK2), mRNA.\"""""	HKII; HXK2; DKFZp686M1669	ILMN_1723486	HK2	"\Homo sapiens hexokinase 2 (HK2), mRNA.\"""""	3099	D	HK2	-0.267782833	-0.096994505	0.170788328	0.00888681	6.124892177	0.003428769	0.003428769
5220187	5220187	TMEM85	NM_016454.2	51234	NP_057538.1	ILMN_1798874	5220187	S	GCCTTCATTGAGCCCCCTGAGAGAATGGAGTTCAGTGGTGGAGGACTGCT	"\Homo sapiens transmembrane protein 85 (TMEM85), mRNA.\"""""	PIG17; MGC24415; FLJ90746	ILMN_1798874	TMEM85	"\Homo sapiens transmembrane protein 85 (TMEM85), mRNA.\"""""	51234	 	TMEM85	0.325940737	0.161198715	-0.164742022	0.004469163	6.122199303	0.003436721	0.003436721
7380725	7380725	GRB2	NM_002086.3	2885	NP_002077.1	ILMN_1748797	7380725	I	AGCAAACAGCGGCACGATGGGGCCTTTCTTATCCGAGAGAGTGAGAGCGC	"\Homo sapiens growth factor receptor-bound protein 2 (GRB2), transcript variant 1, mRNA.\"""""	MST084; ASH; MSTP084; EGFRBP-GRB2; Grb3-3	ILMN_1748797	GRB2	"\Homo sapiens growth factor receptor-bound protein 2 (GRB2), transcript variant 1, mRNA.\"""""	2885	D	GRB2	-0.440021349	-0.195443938	0.244577412	0.033239741	6.121698623	0.003438202	0.003438202
6650035	6650035	LOC338758	XM_931359.2	338758	XP_936452.1	ILMN_1795835	6650035	A	AACTTGCGGTATTTCGATGCTCAAAGGTAACCGGCGGCTCTGCTCCAACC	"\PREDICTED: Homo sapiens hypothetical protein LOC338758 (LOC338758), mRNA.\"""""		ILMN_1795835	LOC338758	"\PREDICTED: Homo sapiens hypothetical protein LOC338758 (LOC338758), mRNA.\"""""	338758	 	LOC338758	0.554072527	0.247877183	-0.306195344	2.04E-05	6.116830688	0.003452632	0.003452632
2340332	2340332	SRGAP2P2	XR_041778.1	647135		ILMN_3235657	2340332	S	CCTGGCCAAGACATGCAGCACCAAGGACCAGCAATTCAAGAAGGATCAGA	"\PREDICTED: Homo sapiens misc_RNA (SRGAP2L), miscRNA.\"""""		ILMN_3235657	SRGAP2L	"\PREDICTED: Homo sapiens misc_RNA (SRGAP2L), miscRNA.\"""""	647135	 		-0.168210336	-0.157384695	0.01082564	0.019155098	6.11682326	0.003452654	0.003452654
6900520	6900520	ProbeID: 6900520	XM_942586.1	651309	XP_947679.1	ILMN_1742431	6900520	S	TCTCCCTTTCCCATCTTGACTTCTGGAATAGCCCTTGCCAAATACCAGGG	"\PREDICTED: Homo sapiens hypothetical protein LOC651309 (LOC651309), mRNA.\"""""		ILMN_1742431	LOC651309	"\PREDICTED: Homo sapiens hypothetical protein LOC651309 (LOC651309), mRNA.\"""""	651309	 		0.432393834	0.408762868	-0.023630966	-0.049654215	6.109892801	0.003473307	0.003473307
1010138	1010138	THAP1	NM_018105.2	55145	NP_060575.1	ILMN_1757272	1010138	A	CACCCTAGCTGAAGGACATCCAGTTCCCCAGCTGTAGTTATGTATCTGCC	"\Homo sapiens THAP domain containing, apoptosis associated protein 1 (THAP1), transcript variant 1, mRNA.\"""""	FLJ10477; MGC33014	ILMN_1757272	THAP1	"\Homo sapiens THAP domain containing, apoptosis associated protein 1 (THAP1), transcript variant 1, mRNA.\"""""	55145	D	THAP1	0.207415141	0.118179229	-0.089235912	-0.02334805	6.102418101	0.003495723	0.003495723
3420450	3420450	KIAA0240	NM_015349.1	23506	NP_056164.1	ILMN_1696127	3420450	S	AGGGAGGCCTTACAGACTGACTTTACTTAAAGAGGACGCGTCACTCGCTG	"\Homo sapiens KIAA0240 (KIAA0240), mRNA.\"""""	DKFZp686P0250	ILMN_1696127	KIAA0240	"\Homo sapiens KIAA0240 (KIAA0240), mRNA.\"""""	23506	 	KIAA0240	0.314201693	0.245525108	-0.068676585	-0.067333182	6.095189263	0.003517543	0.003517543
6660315	6660315	INPP1	NM_002194.2	3628	NP_002185.1	ILMN_1667239	6660315	S	GCCTCCTGGTCCAAAACCTGGCACCTGCAGAGACGCATACCTAGAGGAAC	"\Homo sapiens inositol polyphosphate-1-phosphatase (INPP1), mRNA.\"""""	MGC110984	ILMN_1667239	INPP1	"\Homo sapiens inositol polyphosphate-1-phosphatase (INPP1), mRNA.\"""""	3628	 	INPP1	0.218999259	0.164870001	-0.054129258	0.032471076	6.086354214	0.003544401	0.003544401
4070132	4070132	PPAT	NM_002703.3	5471	NP_002694.3	ILMN_1674302	4070132	S	GGCAGCATGGAGGAGGCAAGACCTGTGGGTCAATTTTGAACTGGCCTTAC	"\Homo sapiens phosphoribosyl pyrophosphate amidotransferase (PPAT), mRNA.\"""""	ATASE; GPAT; PRAT	ILMN_1674302	PPAT	"\Homo sapiens phosphoribosyl pyrophosphate amidotransferase (PPAT), mRNA.\"""""	5471	 	PPAT	-0.101320013	-0.203345659	-0.102025646	-0.002412048	6.086102712	0.003545169	0.003545169
4590079	4590079	C2orf83	NM_020161.2	56918	NP_064546.2	ILMN_2174948	4590079	S	AGAAAGGATGGGACTCTGCCCTCCAGGCAAGGAGTAAATGGCCCCAGCAG	"\Homo sapiens chromosome 2 open reading frame 83 (C2orf83), mRNA.\"""""		ILMN_2174948	C2ORF83	"\Homo sapiens chromosome 2 open reading frame 83 (C2orf83), mRNA.\"""""	56918	 	C2orf83	-0.102506631	-0.082276403	0.020230228	0.003665537	6.078301238	0.003569065	0.003569065
7320187	7320187	DCTN3	NM_007234.3	11258	NP_009165.1	ILMN_1762281	7320187	A	CCAAGCAATTCGTGCAGTGGGATGAGCTACTTTGCCAGCTAGAGGCCGCC	"\Homo sapiens dynactin 3 (p22) (DCTN3), transcript variant 1, mRNA.\"""""	MGC111190; DCTN22; DCTN-22	ILMN_1762281	DCTN3	"\Homo sapiens dynactin 3 (p22) (DCTN3), transcript variant 1, mRNA.\"""""	11258	D	DCTN3	0.162034844	0.166052524	0.00401768	0.045862929	6.073920142	0.003582557	0.003582557
4830315	4830315	DUSP10	NM_144729.1	11221	NP_653330.1	ILMN_2401878	4830315	A	GGATTGCTGCTCTCCATTAGGAGACAATGAGGAAGGAGGATGGATTCTGG	"\Homo sapiens dual specificity phosphatase 10 (DUSP10), transcript variant 3, mRNA.\"""""	MKP-5; MKP5	ILMN_2401878	DUSP10	"\Homo sapiens dual specificity phosphatase 10 (DUSP10), transcript variant 3, mRNA.\"""""	11221	D	DUSP10	-0.235901607	-0.140505746	0.095395861	0.020426102	6.072085414	0.003588223	0.003588223
5290593	5290593	GAMT	NM_000156.4	2593	NP_000147.1	ILMN_1756469	5290593	I	CACCAGCAGCTTTCCCAGCTTCTCTGTGAGGGTCACTGCTGCCCACTGCA	"\Homo sapiens guanidinoacetate N-methyltransferase (GAMT), transcript variant 1, mRNA.\"""""	TP53I2; PIG2	ILMN_1756469	GAMT	"\Homo sapiens guanidinoacetate N-methyltransferase (GAMT), transcript variant 1, mRNA.\"""""	2593	D	GAMT	0.237300863	-0.064839896	-0.30214076	-0.010040936	6.068770911	0.003598482	0.003598482
780504	780504	ProbeID: 780504	NM_001013738.1	442535	NP_001013760.1	ILMN_1754249	780504	S	TTTTCCCGTGTCTGGACTGTGTGTCTTACTTCTAAAGGTGCACGTACTTC	"\Homo sapiens similar to T-cell receptor gamma chain V region PT-gamma-1/2 precursor (LOC442535), mRNA.\"""""		ILMN_1754249	LOC442535	"\Homo sapiens similar to T-cell receptor gamma chain V region PT-gamma-1/2 precursor (LOC442535), mRNA.\"""""	442535	 		0.282132527	0.03505356	-0.247078968	0.019166589	6.06832101	0.003599877	0.003599877
430368	430368	ZNF211	NM_006385.2	10520	NP_006376.2	ILMN_1811195	430368	A	ATAGTCTGAGTCTTCCTCTCTGACAAGTTAGGGCATGGACTTGACCCAGC	"\Homo sapiens zinc finger protein 211 (ZNF211), transcript variant 1, mRNA.\"""""	C2H2-25; ZNF-25; ZNFC25; MGC131841; CH2H2-25	ILMN_1811195	ZNF211	"\Homo sapiens zinc finger protein 211 (ZNF211), transcript variant 1, mRNA.\"""""	10520	 	ZNF211	0.234201029	0.045889918	-0.188311111	-0.010421142	6.056978114	0.003635227	0.003635227
5810050	5810050	ANKRD36	NM_198555.3	375248	NP_940957.3	ILMN_2280568	5810050	I	GCGCTTGTGCTCGGATGGCTTCGCATTTCCCCAATACCCCATTAAACCGT	"\Homo sapiens ankyrin repeat domain 36 (ANKRD36), mRNA.\"""""	UNQ2430	ILMN_2280568	ANKRD36	"\Homo sapiens ankyrin repeat domain 36 (ANKRD36), mRNA.\"""""	375248	D	ANKRD36B (includes others)	0.089899149	-0.162890274	-0.252789423	-0.017331427	6.048232704	0.003662725	0.003662725
1660435	1660435	BOP1	NM_015201.3	23246	NP_056016.1	ILMN_1715583	1660435	S	TGGGGTGGTCGTGCTGAAGTCAACAGAGCCTTTACCCTGTGCTGAAAAAA	"\Homo sapiens block of proliferation 1 (BOP1), mRNA.\"""""	KIAA0124	ILMN_1715583	BOP1	"\Homo sapiens block of proliferation 1 (BOP1), mRNA.\"""""	23246	D	BOP1/LOC727967	-0.25279348	-0.056554762	0.196238719	0.022057419	6.040222786	0.003688098	0.003688098
4760630	4760630	RAB11FIP2	NM_014904.1	22841	NP_055719.1	ILMN_2072541	4760630	S	CATGTGGGCCTGTTAGTCTTCGAAGCTTCCAGATGGTTTGTGTTTTGAGG	"\Homo sapiens RAB11 family interacting protein 2 (class I) (RAB11FIP2), mRNA.\"""""	Rab11-FIP2; KIAA0941; nRip11	ILMN_2072541	RAB11FIP2	"\Homo sapiens RAB11 family interacting protein 2 (class I) (RAB11FIP2), mRNA.\"""""	22841	D	RAB11FIP2	0.303426082	0.149816643	-0.153609439	-0.010193605	6.033958817	0.003708066	0.003708066
5900286	5900286	ZFP90	NM_133458.2	146198	NP_597715.2	ILMN_1684628	5900286	S	GTCCCAACAGCCATGAACCATGCACTTATGGATACCCAGCCTTTTAGGGC	"\Homo sapiens zinc finger protein 90 homolog (mouse) (ZFP90), mRNA.\"""""	ZNF756; NK10	ILMN_1684628	ZFP90	"\Homo sapiens zinc finger protein 90 homolog (mouse) (ZFP90), mRNA.\"""""	146198	 	ZFP90	0.112367344	-0.175143623	-0.287510967	-0.013572216	6.018021621	0.003759372	0.003759372
3460066	3460066	LAMTOR2	NM_014017.2	28956	NP_054736.1	ILMN_3236928	3460066	S	CTCACCCAAGTGGCGGCATCTTAACGGCATTGGTGGAAGCTGGGGTCAGA	"\Homo sapiens roadblock domain containing 3 (ROBLD3), mRNA.\"""""		ILMN_3236928	ROBLD3	"\Homo sapiens roadblock domain containing 3 (ROBLD3), mRNA.\"""""	28956	D	LAMTOR2	0.260004539	0.177392385	-0.082612154	0.055891709	6.010889267	0.003782568	0.003782568
3610092	3610092	RBM23	NM_001077352.1	55147	NP_001070820.1	ILMN_2363106	3610092	A	CAGGAGGTGTGAGAGTGATCTGTCCTGTGAGGCATTTAGGGGCTTTCAGG	"\Homo sapiens RNA binding motif protein 23 (RBM23), transcript variant 3, mRNA.\"""""	MGC4458; PP239; RNPC4; CAPERbeta; FLJ10482	ILMN_2363106	RBM23	"\Homo sapiens RNA binding motif protein 23 (RBM23), transcript variant 3, mRNA.\"""""	55147	D	RBM23	0.280013726	0.422504255	0.142490529	0.034561254	6.003476134	0.003806834	0.003806834
4590228	4590228	GLRX	NM_002064.1	2745	NP_002055.1	ILMN_1737308	4590228	S	AGTTGGTCTTGGTGTCATATGGATCAGAGGCACAAGTGCAGAGGCTGTGG	"\Homo sapiens glutaredoxin (thioltransferase) (GLRX), mRNA.\"""""	GRX; GRX1; MGC117407	ILMN_1737308	GLRX	"\Homo sapiens glutaredoxin (thioltransferase) (GLRX), mRNA.\"""""	2745	 	GLRX	-0.543921559	-0.643384594	-0.099463035	-0.033565087	5.981110392	0.003881016	0.003881016
270403	270403	TTC14	NM_133462.2	151613	NP_597719.1	ILMN_2390472	270403	A	GCCCTCTCTCTTCATCTTCACTTGAAATACCGGATGATTTTGGAGGTAGG	"\Homo sapiens tetratricopeptide repeat domain 14 (TTC14), transcript variant 1, mRNA.\"""""	DRDL5813; KIAA1980; DKFZp313M1015; FLJ00166; PRO19630	ILMN_2390472	TTC14	"\Homo sapiens tetratricopeptide repeat domain 14 (TTC14), transcript variant 1, mRNA.\"""""	151613	D	TTC14	0.328769531	0.09122355	-0.237545981	0.021940501	5.976095882	0.00389785	0.00389785
1230292	1230292	MED30	NM_080651.1	90390	NP_542382.1	ILMN_1671603	1230292	S	CGGGCTGGCCCACCTCGTTTTGCTAGTGAAGAGAGGCGAGAAATTGCTGA	"\Homo sapiens mediator complex subunit 30 (MED30), mRNA.\"""""	TRAP25; MGC9890; MED30; THRAP6	ILMN_1671603	MED30	"\Homo sapiens mediator complex subunit 30 (MED30), mRNA.\"""""	90390	 	MED30	0.355637792	0.129529168	-0.226108624	0.027413109	5.975136634	0.003901079	0.003901079
5090176	5090176	C9orf89	NM_032310.3	84270	NP_115686.3	ILMN_1659189	5090176	S	CTGGGCCTTGCTGTGGGACTGGCCCTGCTCCTGTACTGCTATCCGCCAGA	"\Homo sapiens chromosome 9 open reading frame 89 (C9orf89), mRNA.\"""""	MGC11115; BinCARD; MGC110898; bA370F5.1	ILMN_1659189	C9ORF89	"\Homo sapiens chromosome 9 open reading frame 89 (C9orf89), mRNA.\"""""	84270	 	C9orf89	-0.328020135	-0.286654168	0.041365967	-0.043016686	5.974389798	0.003903595	0.003903595
1300468	1300468	ProbeID: 1300468	XM_928455.1	645413	XP_933548.1	ILMN_1737425	1300468	S	CCATTTTCTTCTTTATGAGCCAAGTTCTACCAGCCAAGGGCAAATTCAAG	"\PREDICTED: Homo sapiens similar to Beta-defensin 108B precursor (Defensin, beta 108B) (Defensin, beta 108) (Beta-defensin 8) (DEFB-8) (BD-8) (hBD-8) (LOC645413), mRNA.\"""""		ILMN_1737425	LOC645413	"\PREDICTED: Homo sapiens similar to Beta-defensin 108B precursor (Defensin, beta 108B) (Defensin, beta 108) (Beta-defensin 8) (DEFB-8) (BD-8) (hBD-8) (LOC645413), mRNA.\"""""	645413	 		-0.067753815	0.050448557	0.118202371	0.015175332	5.972477537	0.003910044	0.003910044
6770097	6770097	UBTD1	NM_024954.3	80019	NP_079230.1	ILMN_1794914	6770097	S	CTGGTGCTGCCAGCTGTGCTCACTCTGGTTTTCTGCTCAGGGTCTGAAGC	"\Homo sapiens ubiquitin domain containing 1 (UBTD1), mRNA.\"""""	FLJ11807	ILMN_1794914	UBTD1	"\Homo sapiens ubiquitin domain containing 1 (UBTD1), mRNA.\"""""	80019	 	UBTD1	-0.321552371	-0.260457535	0.061094836	-0.042851212	5.969583024	0.003919827	0.003919827
6110634	6110634	ERLIN1	NM_006459.2	10613	NP_006450.1	ILMN_1730731	6110634	S	TGTTGCCCCAAAGTGATGGCCCTGGAGGCGGGGCTGAGGAACAGGGAAAT	"\Homo sapiens ER lipid raft associated 1 (ERLIN1), mRNA.\"""""	KE04; Erlin-1; KEO4; RP11-316M21.1; SPFH1; C10orf69	ILMN_1730731	ERLIN1	"\Homo sapiens ER lipid raft associated 1 (ERLIN1), mRNA.\"""""	10613	 	ERLIN1	-0.141436679	-0.10087113	0.040565549	0.007845928	5.96893746	0.003922013	0.003922013
5340504	5340504	AKAP7	NM_004842.2	9465	NP_004833.1	ILMN_1733690	5340504	A	AAGCTCCAGGTCTTATCGTATCCCTTGCCATCTGAACTTGTTTGCACTGC	"\Homo sapiens A kinase (PRKA) anchor protein 7 (AKAP7), transcript variant alpha, mRNA.\"""""	AKAP18	ILMN_1733690	AKAP7	"\Homo sapiens A kinase (PRKA) anchor protein 7 (AKAP7), transcript variant alpha, mRNA.\"""""	9465	D	AKAP7	0.208172626	-0.012416522	-0.220589148	0.026762958	5.96802766	0.003925094	0.003925094
7400653	7400653	PFKFB4	NM_004567.2	5210	NP_004558.1	ILMN_1653292	7400653	S	GCTGGCGTGCCCATGTTGCAGATATTTTCCCGAGTTCCCCAGAATGGATG	"\Homo sapiens 6-phosphofructo-2-kinase/fructose-2,6-biphosphatase 4 (PFKFB4), mRNA.\"""""		ILMN_1653292	PFKFB4	"\Homo sapiens 6-phosphofructo-2-kinase/fructose-2,6-biphosphatase 4 (PFKFB4), mRNA.\"""""	5210	 	PFKFB4	-0.448023191	-0.122953749	0.325069441	0.071553605	5.967510242	0.003926848	0.003926848
2450192	2450192	HINFP	NM_015517.3	25988	NP_056332.2	ILMN_1667453	2450192	A	AGGCCCAAGGATGGCATGTGACTGGTCCCTGCAAGGGTCCTTTCTTTGTC	"\Homo sapiens histone H4 transcription factor (HINFP), transcript variant 1, mRNA.\"""""	ZNF743; HiNF-P; DKFZP434F162	ILMN_1667453	HINFP	"\Homo sapiens histone H4 transcription factor (HINFP), transcript variant 1, mRNA.\"""""	25988	D	HINFP	-0.198570906	-0.233522832	-0.034951926	0.004270688	5.961864745	0.003946037	0.003946037
1260672	1260672	C14orf167	NR_023921.1	55449		ILMN_3261811	1260672	M	TGCAGTAGCATCCTTGTACATGTAGCTAGGAGAACTTGTACTAAGCCCAG	"\Homo sapiens chromosome 14 open reading frame 167 (C14orf167), transcript variant 1, non-coding RNA.\"""""		ILMN_3261811	C14ORF167	"\Homo sapiens chromosome 14 open reading frame 167 (C14orf167), transcript variant 1, non-coding RNA.\"""""	55449	D	C14orf167	0.15699326	-0.017155513	-0.174148772	-0.02803527	5.959942584	0.003952592	0.003952592
4280292	4280292	RNF126	NM_194460.1	55658	NP_919442.1	ILMN_1790741	4280292	A	GACCCGGAGTAGGGGGGCTCGGGACCATGAGGATGACCAGCAAAATTCAA	"\Homo sapiens ring finger protein 126 (RNF126), mRNA.\"""""	MGC14317; MGC1022; FLJ20552	ILMN_1790741	RNF126	"\Homo sapiens ring finger protein 126 (RNF126), mRNA.\"""""	55658	D	RNF126	-0.399337572	-0.335860342	0.06347723	0.093297486	5.959514605	0.003954053	0.003954053
2570202	2570202	TAF1B	NM_005680.1	9014	NP_005671.1	ILMN_1667977	2570202	S	GGACACAGCCTTCAGGGAGTCCTGAAAGAGAAAGGCCAATCACTGCTGAC	"\Homo sapiens TATA box binding protein (TBP)-associated factor, RNA polymerase I, B, 63kDa (TAF1B), mRNA.\"""""	RAF1B; SL1; RAFI63; TAFI63; MGC:9349	ILMN_1667977	TAF1B	"\Homo sapiens TATA box binding protein (TBP)-associated factor, RNA polymerase I, B, 63kDa (TAF1B), mRNA.\"""""	9014	D	TAF1B	0.154958078	-0.002053438	-0.157011516	0.038527982	5.942268101	0.004013393	0.004013393
4010364	4010364	ProbeID: 4010364	XR_039507.1	100134563		ILMN_3241598	4010364	S	CCTGGCTCACGAGGTTTGCTGTAAGTACCTGGCAGTGGCATCTACCCTGA	"\PREDICTED: Homo sapiens misc_RNA (LOC100134563), miscRNA.\"""""		ILMN_3241598	LOC100134563	"\PREDICTED: Homo sapiens misc_RNA (LOC100134563), miscRNA.\"""""	100134563	 		0.170634882	0.085250744	-0.085384138	0.038677987	5.926360679	0.004068936	0.004068936
3800050	3800050	ADCY3	NM_004036.3	109	NP_004027.2	ILMN_1676893	3800050	S	CTTGCCTTTTGAGCTCTTGCTACAGTCGCCTTTGCTACTGCTTTAAGAGA	"\Homo sapiens adenylate cyclase 3 (ADCY3), mRNA.\"""""	KIAA0511; AC3	ILMN_1676893	ADCY3	"\Homo sapiens adenylate cyclase 3 (ADCY3), mRNA.\"""""	109	 	ADCY3	0.153619103	-0.143931057	-0.297550161	-0.035889476	5.926272928	0.004069245	0.004069245
5420719	5420719	C2orf42	NM_017880.1	54980	NP_060350.1	ILMN_1661594	5420719	S	CACCCTGGTTAGGGCAGAATGTTAAAGACCATCTTGGCAGAGTTCCAGCC	"\Homo sapiens chromosome 2 open reading frame 42 (C2orf42), mRNA.\"""""	FLJ20558	ILMN_1661594	C2ORF42	"\Homo sapiens chromosome 2 open reading frame 42 (C2orf42), mRNA.\"""""	54980	 	C2orf42	0.258120924	0.194381844	-0.063739079	0.032203699	5.925434905	0.004072193	0.004072193
1500747	1500747	CBX7	NM_175709.2	23492	NP_783640.1	ILMN_1657361	1500747	S	CTGGGGGCAGGCGCTGTGCTTCTGTGAGGTGGTTTAGCTTTTGCTTTCGA	"\Homo sapiens chromobox homolog 7 (CBX7), mRNA.\"""""		ILMN_1657361	CBX7	"\Homo sapiens chromobox homolog 7 (CBX7), mRNA.\"""""	23492	 	CBX7	0.38530429	0.119211283	-0.266093007	0.006411769	5.917768199	0.004099266	0.004099266
4250646	4250646	SCAPER	NM_020843.1	49855	NP_065894.1	ILMN_1811178	4250646	S	CCAAGACTATCTTGAGCTGGCTAACAGATTTCCTCAGCAGGCCTGGGAAG	"\Homo sapiens S phase cyclin A-associated protein in the ER (SCAPER), mRNA.\"""""	KIAA1454; Zfp291; FLJ31533; ZNF291; MSTP063; FLJ31953	ILMN_1811178	SCAPER	"\Homo sapiens S phase cyclin A-associated protein in the ER (SCAPER), mRNA.\"""""	49855	 	SCAPER	0.151534157	-0.04166752	-0.193201677	0.00409819	5.906731415	0.004138564	0.004138564
50050	50050	AMD1	NM_001033059.1	262	NP_001028231.1	ILMN_1788462	50050	A	GGAGCTCTGTTTTGAGGACCAATGCTTAAGGTGGACTTTGTTCGTAAACA	"\Homo sapiens adenosylmethionine decarboxylase 1 (AMD1), transcript variant 2, mRNA.\"""""	ADOMETDC; AMD; DKFZp313L1234; FLJ26964	ILMN_1788462	AMD1	"\Homo sapiens adenosylmethionine decarboxylase 1 (AMD1), transcript variant 2, mRNA.\"""""	262	D	AMD1	-0.471041665	-0.37651491	0.094526755	0.047450471	5.895440442	0.004179167	0.004179167
3140280	3140280	C9orf6	NM_017832.2	54942	NP_060302.1	ILMN_2191929	3140280	S	CTTCTGTCCCCCTTATGCCAACAAGATGGCCTTCCCCTCTGAAACAAAGT	"\Homo sapiens chromosome 9 open reading frame 6 (C9orf6), mRNA.\"""""	CG-8; FLJ20457	ILMN_2191929	C9ORF6	"\Homo sapiens chromosome 9 open reading frame 6 (C9orf6), mRNA.\"""""	54942	D	C9orf6	0.177355289	0.112551289	-0.064804	0.017147234	5.886175599	0.00421279	0.00421279
1030324	1030324	ZFP161	NM_003409.2	7541	NP_003400.2	ILMN_1772522	1030324	S	CTTATTTGGGGCAGTACCAGTCCATACCAGCTGCGATTTGTGAGTGGACC	"\Homo sapiens zinc finger protein 161 homolog (mouse) (ZFP161), mRNA.\"""""	ZBTB14; ZF5; MGC126126; ZNF478	ILMN_1772522	ZFP161	"\Homo sapiens zinc finger protein 161 homolog (mouse) (ZFP161), mRNA.\"""""	7541	 	ZFP161	0.242365368	0.078622101	-0.163743267	0.01470578	5.88527956	0.004216057	0.004216057
1450301	1450301	SLAMF6	NM_052931.3	114836	NP_443163.1	ILMN_1760109	1450301	S	CTGGCCCACCTCCAGCCTCAGCTAGCATTACCCTTCTGACACTCTCTATG	"\Homo sapiens SLAM family member 6 (SLAMF6), mRNA.\"""""	NTB-A; SF2000; NTBA; MGC104953; KALIb; Ly108; KALI	ILMN_1760109	SLAMF6	"\Homo sapiens SLAM family member 6 (SLAMF6), mRNA.\"""""	114836	D	SLAMF6	0.351791853	0.09829819	-0.253493663	0.00704903	5.880211877	0.00423458	0.00423458
3890482	3890482	ZNF581	NM_016535.3	51545	NP_057619.1	ILMN_1679093	3890482	S	AAGTCTCTGGCCTCATAAAAGGTGGCTGTGGGTCGTCAGGAATCTGCGCC	"\Homo sapiens zinc finger protein 581 (ZNF581), mRNA.\"""""	FLJ22550; HSPC189	ILMN_1679093	ZNF581	"\Homo sapiens zinc finger protein 581 (ZNF581), mRNA.\"""""	51545	 	ZNF581	0.163805674	-0.158329356	-0.32213503	-0.034860393	5.8709956	0.004268481	0.004268481
2490441	2490441	ASB8	NM_024095.3	140461	NP_077000.1	ILMN_1783675	2490441	S	GGCAGTTCCTACACCTACGGTGTGTGTTCCAGCAGGGAGGAGTTATGGGC	"\Homo sapiens ankyrin repeat and SOCS box-containing 8 (ASB8), mRNA.\"""""	FLJ21255; MGC5540; PP14212	ILMN_1783675	ASB8	"\Homo sapiens ankyrin repeat and SOCS box-containing 8 (ASB8), mRNA.\"""""	140461	D	ASB8	0.141046292	0.216365529	0.075319237	0.051596845	5.862335226	0.004300591	0.004300591
3140022	3140022	ZSCAN2	NM_181877.3	54993	NP_870992.2	ILMN_1726512	3140022	I	ACCTGGAGAGTGAAGACGGGCATGACGGCAGGTGAAGGGGTTTGCTGTGA	"\Homo sapiens zinc finger and SCAN domain containing 2 (ZSCAN2), transcript variant 1, mRNA.\"""""	FLJ20595; ZFP29	ILMN_1726512	ZSCAN2	"\Homo sapiens zinc finger and SCAN domain containing 2 (ZSCAN2), transcript variant 1, mRNA.\"""""	54993	D	ZSCAN2	-0.128982673	-0.182546324	-0.05356365	0.026322143	5.859919518	0.004309592	0.004309592
5360619	5360619	CDC16	NM_001078645.1	8881	NP_001072113.1	ILMN_2256765	5360619	I	CCTCTCCATGGCTTAAGAATGTCCCACTTCCTAACGTGACTCCAAACTGC	"\Homo sapiens cell division cycle 16 homolog (S. cerevisiae) (CDC16), transcript variant 2, mRNA.\"""""	APC6	ILMN_2256765	CDC16	"\Homo sapiens cell division cycle 16 homolog (S. cerevisiae) (CDC16), transcript variant 2, mRNA.\"""""	8881	D	CDC16	0.243063299	0.152136776	-0.090926523	0.031968151	5.842520848	0.004374993	0.004374993
650307	650307	HAUS8	NM_033417.1	93323	NP_219485.1	ILMN_3176989	650307	A	ATGGCGCCCCCCAGCCGGTGGTATTTCAATCAAGACAGTGCCTGCAGAGA	"\Homo sapiens HAUS augmin-like complex, subunit 8 (HAUS8), transcript variant 1, mRNA.\"""""	MGC20533	ILMN_3176989	HAUS8	"\Homo sapiens HAUS augmin-like complex, subunit 8 (HAUS8), transcript variant 1, mRNA.\"""""	93323	D	HAUS8	-0.113100173	-0.144648026	-0.031547854	-0.027053081	5.8419285	0.004377238	0.004377238
6280685	6280685	PEX11A	NM_003847.1	8800	NP_003838.1	ILMN_1690695	6280685	S	CAACCTGTGATGTGGGCAGAGATGAGGCCAAGAACGGAGAAGGGAGGAGC	"\Homo sapiens peroxisomal biogenesis factor 11 alpha (PEX11A), mRNA.\"""""	MGC138534; PEX11-ALPHA; MGC119947	ILMN_1690695	PEX11A	"\Homo sapiens peroxisomal biogenesis factor 11 alpha (PEX11A), mRNA.\"""""	8800	 	PEX11A	0.11502356	0.009295235	-0.105728326	0.019241646	5.834221316	0.004406549	0.004406549
3800463	3800463	SLC29A3	NM_018344.3	55315	NP_060814.3	ILMN_1717326	3800463	S	GTGCACAGACCCCTGTGTTCTGCGGGTGAACAACTGCCCACTAACCAGAC	"\Homo sapiens solute carrier family 29 (nucleoside transporters), member 3 (SLC29A3), mRNA.\"""""	FLJ11160; ENT3	ILMN_1717326	SLC29A3	"\Homo sapiens solute carrier family 29 (nucleoside transporters), member 3 (SLC29A3), mRNA.\"""""	55315	 	SLC29A3	0.188291578	0.096851453	-0.091440125	-0.013708264	5.826785046	0.004435021	0.004435021
650066	650066	ITGB1	NM_033669.1	3688	NP_391989.1	ILMN_2383934	650066	A	TGTAGCTGGTGTGGTTGCTGGAATTGTTCTTATTGGCCTTGCATTACTGC	"\Homo sapiens integrin, beta 1 (fibronectin receptor, beta polypeptide, antigen CD29 includes MDF2, MSK12) (ITGB1), transcript variant 1C-2, mRNA.\"""""	GPIIA; VLAB; MDF2; FNRB; CD29; MSK12	ILMN_2383934	ITGB1	"\Homo sapiens integrin, beta 1 (fibronectin receptor, beta polypeptide, antigen CD29 includes MDF2, MSK12) (ITGB1), transcript variant 1C-2, mRNA.\"""""	3688	D	ITGB1	0.138660531	-0.18772507	-0.326385601	0.087307928	5.817893952	0.004469312	0.004469312
7610097	7610097	SETMAR	NM_006515.1	6419	NP_006506.1	ILMN_1682404	7610097	S	GGGCCCAATTCTTCTCCACGACAATGCCCGACCGCATGTTGCACAACCCA	"\Homo sapiens SET domain and mariner transposase fusion gene (SETMAR), mRNA.\"""""	METNASE	ILMN_1682404	SETMAR	"\Homo sapiens SET domain and mariner transposase fusion gene (SETMAR), mRNA.\"""""	6419	 	SETMAR	0.157560454	0.102182773	-0.055377681	0.033886131	5.812913412	0.004488639	0.004488639
3130035	3130035	FAM149B1	NM_173348.1	317662	NP_775483.1	ILMN_3245452	3130035	S	GCAGGAGAGGTTCAGCTTTCTGATTTTACTGTGGACCTTTTCCTAAGGGC	"\Homo sapiens family with sequence similarity 149, member B1 (FAM149B1), mRNA.\"""""		ILMN_3245452	FAM149B1	"\Homo sapiens family with sequence similarity 149, member B1 (FAM149B1), mRNA.\"""""	317662	 	FAM149B1	0.188802061	0.023325788	-0.165476272	-0.007515952	5.808662631	0.004505202	0.004505202
5810086	5810086	PHOSPHO2	NM_001008489.2	493911	NP_001008489.1	ILMN_1728380	5810086	S	GAGCAGTGACATCATTGCCTTTCACTCCAGGGATGGTGGAACTCTTCAAC	"\Homo sapiens phosphatase, orphan 2 (PHOSPHO2), mRNA.\"""""	MGC22679; MGC111048	ILMN_1728380	PHOSPHO2	"\Homo sapiens phosphatase, orphan 2 (PHOSPHO2), mRNA.\"""""	493911	D	PHOSPHO2	0.15671743	0.037136558	-0.119580872	-0.002029948	5.804444568	0.0045217	0.0045217
620427	620427	ProbeID: 620427	XM_001128619.1	728847	XP_001128619.1	ILMN_3225329	620427	A	CCGTCTGTGGAAATGAGCCCCAGAGAGGAATAAAGCAGCCCTCACCTTGC	"\PREDICTED: Homo sapiens hypothetical LOC728847 (LOC728847), mRNA.\"""""		ILMN_3225329	LOC728847	"\PREDICTED: Homo sapiens hypothetical LOC728847 (LOC728847), mRNA.\"""""	728847	 		-0.075399369	0.020891428	0.096290797	-0.01242559	5.800310473	0.004537929	0.004537929
3520398	3520398	IL28RA	NM_170743.2	163702	NP_734464.1	ILMN_2405324	3520398	A	CTGGGCCTGCGCTGGAAGCATATCCCGTGAAAAGTGTTAGTGCCTTAGGT	"\Homo sapiens interleukin 28 receptor, alpha (interferon, lambda receptor) (IL28RA), transcript variant 1, mRNA.\"""""	LICR2; CRF2/12; IFNLR; IFNLR1	ILMN_2405324	IL28RA	"\Homo sapiens interleukin 28 receptor, alpha (interferon, lambda receptor) (IL28RA), transcript variant 1, mRNA.\"""""	163702	D	IL28RA	0.139658925	0.056960862	-0.082698062	-0.011363297	5.796676435	0.004552245	0.004552245
2190128	2190128	RAB32	NM_006834.2	10981	NP_006825.1	ILMN_2115434	2190128	S	CCAGTGTTGCTGATATATGGCTTCTGCTTCTCTTGTGTGTGCCTCAGCTC	"\Homo sapiens RAB32, member RAS oncogene family (RAB32), mRNA.\"""""		ILMN_2115434	RAB32	"\Homo sapiens RAB32, member RAS oncogene family (RAB32), mRNA.\"""""	10981	 	RAB32	-0.295785007	-0.112906813	0.182878195	0.057587935	5.793419827	0.004565114	0.004565114
4730156	4730156	KIAA1908	NR_021487.1	114796		ILMN_3248764	4730156	S	CAGGGCTCCCAGAGCTACTGTCCCAAGAGATAGAAGGTGGAAACTGCCAG	"\Homo sapiens KIAA1908 protein (KIAA1908), non-coding RNA.\"""""		ILMN_3248764	KIAA1908	"\Homo sapiens KIAA1908 protein (KIAA1908), non-coding RNA.\"""""	114796	 	KIAA1908	0.068246255	-0.053034036	-0.121280292	0.016318485	5.787423789	0.004588904	0.004588904
2490719	2490719	STK17B	NM_004226.2	9262	NP_004217.1	ILMN_1798543	2490719	S	GACCAACAGCAGAGATATGCCTTTCTCATTCTTGGCTACAGCAGTGGGAC	"\Homo sapiens serine/threonine kinase 17b (STK17B), mRNA.\"""""	DRAK2	ILMN_1798543	STK17B	"\Homo sapiens serine/threonine kinase 17b (STK17B), mRNA.\"""""	9262	D	STK17B	-0.311386411	-0.243685043	0.067701368	-0.038046577	5.779836715	0.004619191	0.004619191
730605	730605	MRPS22	NM_020191.2	56945	NP_064576.1	ILMN_1655377	730605	S	AGATGGCCAGTCGGCTCAAGGGGCCAAGGATCAGGCTGCTGAGGGAATAA	"\Homo sapiens mitochondrial ribosomal protein S22 (MRPS22), nuclear gene encoding mitochondrial protein, mRNA.\"""""	MRP-S22; RPMS22; GIBT; GK002; COXPD5; C3orf5	ILMN_1655377	MRPS22	"\Homo sapiens mitochondrial ribosomal protein S22 (MRPS22), nuclear gene encoding mitochondrial protein, mRNA.\"""""	56945	 	MRPS22	0.37400603	0.163617134	-0.210388896	0.036823925	5.778546151	0.004624363	0.004624363
4810270	4810270	FAM21B	XM_932753.1	55747	XP_937846.1	ILMN_1732699	4810270	I	CAGTTTGGAGACACAGCAGATGCCAACCCGGGAATTTGAGTTCTGGCCCC	"\PREDICTED: Homo sapiens family with sequence similarity 21, member B, transcript variant 6 (FAM21B), mRNA.\"""""		ILMN_1732699	FAM21B	"\PREDICTED: Homo sapiens family with sequence similarity 21, member B, transcript variant 6 (FAM21B), mRNA.\"""""	55747	D	FAM21B	0.068155588	0.102429113	0.034273525	0.011136782	5.760511457	0.004697264	0.004697264
7320176	7320176	CCR1	NM_001295.2	1230	NP_001286.1	ILMN_1678833	7320176	S	GGGGTGAGATTCTGTGTTGATGTAGGAGGCCGAGAAGGCCCTTAACTCAA	"\Homo sapiens chemokine (C-C motif) receptor 1 (CCR1), mRNA.\"""""	HM145; MIP1aR; CKR-1; CD191; CMKBR1; SCYAR1	ILMN_1678833	CCR1	"\Homo sapiens chemokine (C-C motif) receptor 1 (CCR1), mRNA.\"""""	1230	 	CCR1	0.27995008	0.385937006	0.105986926	0.024716239	5.759747921	0.004700377	0.004700377
4850685	4850685	ENTPD8	NM_001033113.1	377841	NP_001028285.1	ILMN_2416019	4850685	A	AACCTCCTTCCGCAACTGGGCTTCCAGGGCCGTAGGTGCCTTTCTGCACA	"\Homo sapiens ectonucleoside triphosphate diphosphohydrolase 8 (ENTPD8), transcript variant 1, mRNA.\"""""	GLSR2492; UNQ2492; NTPDase-8	ILMN_2416019	ENTPD8	"\Homo sapiens ectonucleoside triphosphate diphosphohydrolase 8 (ENTPD8), transcript variant 1, mRNA.\"""""	377841	D	ENTPD8	-0.093012628	-0.110520545	-0.017507917	-0.018142016	5.759003647	0.004703412	0.004703412
1240504	1240504	KDM3A	NM_018433.3	55818	NP_060903.2	ILMN_1722532	1240504	S	CCAGGCTGTAAAAGCAAAACCTCGTATCAGCTCTGGAACAATACCTGCAG	"\Homo sapiens jumonji domain containing 1A (JMJD1A), mRNA.\"""""	TSGA; JHMD2A; KIAA0742; DKFZp686A24246; JMJD1; DKFZp686P07111	ILMN_1722532	JMJD1A	"\Homo sapiens jumonji domain containing 1A (JMJD1A), mRNA.\"""""	55818	 	KDM3A	-0.238146625	-0.307104038	-0.068957413	0.005606229	5.752686279	0.004729262	0.004729262
4220187	4220187	DYSF	NM_003494.2	8291	NP_003485.1	ILMN_1810420	4220187	S	GGGCCATCATCCTCTTCATCATCCTCTTCATCCTGCTGCTGTTCCTGGCC	"\Homo sapiens dysferlin, limb girdle muscular dystrophy 2B (autosomal recessive) (DYSF), mRNA.\"""""	LGMD2B; FER1L1; FLJ90168; FLJ00175	ILMN_1810420	DYSF	"\Homo sapiens dysferlin, limb girdle muscular dystrophy 2B (autosomal recessive) (DYSF), mRNA.\"""""	8291	 	DYSF	-0.529345635	0.067847969	0.597193604	-0.027093633	5.746970932	0.004752774	0.004752774
3190022	3190022	KATNB1	NM_005886.2	10300	NP_005877.2	ILMN_1735735	3190022	S	AGGAGGTGATGCTGGTCCCTGGCCACCTCTACAGCCCTGAACTCTTGAGA	"\Homo sapiens katanin p80 (WD repeat containing) subunit B 1 (KATNB1), mRNA.\"""""	KAT	ILMN_1735735	KATNB1	"\Homo sapiens katanin p80 (WD repeat containing) subunit B 1 (KATNB1), mRNA.\"""""	10300	 	KATNB1	-0.197305806	-0.210909992	-0.013604186	0.006588944	5.740845499	0.004778106	0.004778106
6330484	6330484	CTSS	NM_004079.3	1520	NP_004070.3	ILMN_1743032	6330484	S	GACTGTCATGTAAGAGGTGCTCTCCTGGCACCCAGAGAAAAGGAGCATCC	"\Homo sapiens cathepsin S (CTSS), mRNA.\"""""	MGC3886	ILMN_1743032	CTSS	"\Homo sapiens cathepsin S (CTSS), mRNA.\"""""	1520	 	CTSS	-0.384472624	-0.015743805	0.368728819	0.151879282	5.740587743	0.004779175	0.004779175
6060025	6060025	CUL5	NM_003478.3	8065	NP_003469.2	ILMN_2176955	6060025	S	CTCAAGCTGGTTTTTCTGTTCTCATGTAAGTGACTGGGATGCTGTCTTAT	"\Homo sapiens cullin 5 (CUL5), mRNA.\"""""	VACM-1; VACM1	ILMN_2176955	CUL5	"\Homo sapiens cullin 5 (CUL5), mRNA.\"""""	8065	 	CUL5	0.308893678	0.062294622	-0.246599057	-0.02778337	5.734829102	0.004803122	0.004803122
2680767	2680767	MRPS24	NM_032014.2	64951	NP_114403.1	ILMN_1802553	2680767	S	GCTGGTTTTAAAGCGCCGGGGTAACCAGTTGGAGATCTGTGCCGTGGTCC	"\Homo sapiens mitochondrial ribosomal protein S24 (MRPS24), nuclear gene encoding mitochondrial protein, mRNA.\"""""	MRP-S24; HSPC335	ILMN_1802553	MRPS24	"\Homo sapiens mitochondrial ribosomal protein S24 (MRPS24), nuclear gene encoding mitochondrial protein, mRNA.\"""""	64951	 	MRPS24	0.238228977	0.154530112	-0.083698865	-0.01612212	5.734779623	0.004803328	0.004803328
940291	940291	MIDN	NM_177401.4	90007	NP_796375.3	ILMN_1746408	940291	S	GAACCGGCTCGCCACCCTCTGCCCGGTAAGGGCTGCCCAAGAAAGCATTA	"\Homo sapiens midnolin (MIDN), mRNA.\"""""	DKFZp547M072	ILMN_1746408	MIDN	"\Homo sapiens midnolin (MIDN), mRNA.\"""""	90007	 	MIDN	-0.56682928	-0.291189902	0.275639378	0.026305008	5.733144597	0.00481015	0.00481015
3170703	3170703	LY9	NM_001033667.1	4063	NP_001028839.1	ILMN_1812278	3170703	I	TGCGGGCCGCGCCAGGCACCAACTCAGTGTTTGTCAGTGTTTGTTTTTCC	"\Homo sapiens lymphocyte antigen 9 (LY9), transcript variant 2, mRNA.\"""""	hly9; mLY9; CD229; SLAMF3	ILMN_1812278	LY9	"\Homo sapiens lymphocyte antigen 9 (LY9), transcript variant 2, mRNA.\"""""	4063	D	LY9	0.170665044	-0.200182585	-0.370847629	-0.020156826	5.732169461	0.004814223	0.004814223
520243	520243	RBM4	NM_002896.2	5936	NP_002887.2	ILMN_1712455	520243	A	GGCAGAGGATGCAGTGGAGGCCATCAGGGGCCTTGATAACACAGAGTTTC	"\Homo sapiens RNA binding motif protein 4 (RBM4), mRNA.\"""""	ZCRB3A; ZCCHC21; RBM4A; LARK; MGC75138; DKFZp547K0918	ILMN_1712455	RBM4	"\Homo sapiens RNA binding motif protein 4 (RBM4), mRNA.\"""""	5936	D	RBM4	-0.195626265	-0.168485003	0.027141262	-0.011671299	5.719080148	0.004869244	0.004869244
240025	240025	CNPY3	NM_006586.3	10695	NP_006577.2	ILMN_1812967	240025	A	AGACCAAACTCACCATCCCTCAGTCCTCCCCAACAGGGTACTAGGACTGC	"\Homo sapiens canopy 3 homolog (zebrafish) (CNPY3), mRNA.\"""""	PRAT4A; TNRC5; CAG4A; ERDA5	ILMN_1812967	CNPY3	"\Homo sapiens canopy 3 homolog (zebrafish) (CNPY3), mRNA.\"""""	10695	D	CNPY3	-0.145766399	0.104615637	0.250382036	0.027091078	5.716137789	0.0048817	0.0048817
3420128	3420128	AP3M2	NM_006803.2	10947	NP_006794.1	ILMN_1676946	3420128	S	CTGCCGCCATTCCTGCAGCATCACCATAAGCAGTGCAGGGTGTCTCCATC	"\Homo sapiens adaptor-related protein complex 3, mu 2 subunit (AP3M2), mRNA.\"""""	AP47B; CLA20; P47B	ILMN_1676946	AP3M2	"\Homo sapiens adaptor-related protein complex 3, mu 2 subunit (AP3M2), mRNA.\"""""	10947	 	AP3M2	-0.134636763	-0.296370503	-0.161733741	-0.014883077	5.713316793	0.004893674	0.004893674
1340193	1340193	DHX30	NM_138615.1	22907	NP_619520.1	ILMN_1795218	1340193	A	GCTGACGTATTTCATGGCAGTCAAGTCCAATGGCAGCGTCTTCGTCCGGG	"\Homo sapiens DEAH (Asp-Glu-Ala-His) box polypeptide 30 (DHX30), transcript variant 1, mRNA.\"""""	KIAA0890; FLJ11214; Ret-CoR; DDX30	ILMN_1795218	DHX30	"\Homo sapiens DEAH (Asp-Glu-Ala-His) box polypeptide 30 (DHX30), transcript variant 1, mRNA.\"""""	22907	D	DHX30	0.252076668	0.205995981	-0.046080687	-0.020340259	5.705279423	0.004927954	0.004927954
1780601	1780601	MLEC	NM_014730.2	9761	NP_055545.1	ILMN_3243381	1780601	S	AAGCCCACCCTTCCACATTGGGCCTGGCTGCTCTATTCTGTACCAAGTAC	"\Homo sapiens malectin (MLEC), mRNA.\"""""		ILMN_3243381	MLEC	"\Homo sapiens malectin (MLEC), mRNA.\"""""	9761	D	MLEC	-0.251919452	-0.152839247	0.099080205	-0.025339844	5.688883857	0.004998649	0.004998649
6350075	6350075	ProbeID: 6350075	XM_001128698.1	728006	XP_001128698.1	ILMN_1692072	6350075	S	GGCCTCCCTGCTCTGTGGTGTTGGACATCCCTGGAAACCTTGCTGTTGGT	"\PREDICTED: Homo sapiens hypothetical protein LOC728006 (LOC728006), mRNA.\"""""		ILMN_1692072	LOC728006	"\PREDICTED: Homo sapiens hypothetical protein LOC728006 (LOC728006), mRNA.\"""""	728006	D	CENPBD1	0.206810588	0.147056064	-0.059754524	0.010481662	5.687815256	0.005003293	0.005003293
6100630	6100630	MUM1	NM_032853.2	84939	NP_116242.2	ILMN_1764764	6100630	S	TCCGGAGCCGCCCTCCATTGTGGGTTCCTGAGAGTAGGACACATTGCCAT	"\Homo sapiens melanoma associated antigen (mutated) 1 (MUM1), mRNA.\"""""	MGC163315; MGC131891; HSPC211; FLJ22283; FLJ14868; MUM-1	ILMN_1764764	MUM1	"\Homo sapiens melanoma associated antigen (mutated) 1 (MUM1), mRNA.\"""""	84939	 	MUM1	0.094960173	-0.160108493	-0.255068667	-0.052549416	5.68263717	0.005025857	0.005025857
5900112	5900112	ZNF830	NM_052857.2	91603	NP_443089.2	ILMN_1795922	5900112	S	GCAGATAGAGTGTTACCGACGGGTGGAAAAGCTACGGAATCGCCAGGATG	"\Homo sapiens coiled-coil domain containing 16 (CCDC16), mRNA.\"""""	MGC20398	ILMN_1795922	CCDC16	"\Homo sapiens coiled-coil domain containing 16 (CCDC16), mRNA.\"""""	91603	D	ZNF830	0.307144776	0.161268209	-0.145876567	0.036151209	5.664398736	0.005106169	0.005106169
6960215	6960215	PITPNM1	NM_004910.1	9600	NP_004901.1	ILMN_1653220	6960215	S	CCCAGCCCCACACCCTATATCTCCGTGTGCTCCTCGGTGTTACTTCCCTT	"\Homo sapiens phosphatidylinositol transfer protein, membrane-associated 1 (PITPNM1), mRNA.\"""""	NIR2; PITPNM; RDGBA1; FLJ44997; RDGB1; RDGB; Rd9; DRES9	ILMN_1653220	PITPNM1	"\Homo sapiens phosphatidylinositol transfer protein, membrane-associated 1 (PITPNM1), mRNA.\"""""	9600	 	PITPNM1	-0.337353723	-0.390796757	-0.053443034	-0.020502639	5.652415852	0.005159651	0.005159651
7550431	7550431	REV1	NM_016316.2	51455	NP_057400.1	ILMN_1707062	7550431	S	GAGCCTGATGCTCTCTGATAGCTGTGCCATAAGTGCTTGTGAGGTATTTG	"\Homo sapiens REV1 homolog (S. cerevisiae) (REV1), transcript variant 1, mRNA.\"""""	MGC163283; MGC26225; FLJ21523; REV1L	ILMN_1707062	REV1	"\Homo sapiens REV1 homolog (S. cerevisiae) (REV1), transcript variant 1, mRNA.\"""""	51455	D	REV1	-0.197459698	-0.256871272	-0.059411574	0.003624508	5.647097411	0.005183572	0.005183572
60672	60672	ZNF217	NM_006526.2	7764	NP_006517.1	ILMN_1755303	60672	S	GCTCCTGTGTTACAAGGGAGAACTCATTTGAGATCAGTCTGTTGGCATTG	"\Homo sapiens zinc finger protein 217 (ZNF217), mRNA.\"""""	ZABC1	ILMN_1755303	ZNF217	"\Homo sapiens zinc finger protein 217 (ZNF217), mRNA.\"""""	7764	 	ZNF217	0.303764029	-0.047879561	-0.351643589	0.033605266	5.64590266	0.005188961	0.005188961
7610754	7610754	GSPT2	NM_018094.2	23708	NP_060564.2	ILMN_1730101	7610754	S	CACTGATGAATTTACCCTCAAGTTTCCTTCCTCTGTACCACTCTGCTTCC	"\Homo sapiens G1 to S phase transition 2 (GSPT2), mRNA.\"""""	GST2; FLJ10441; eRF3b	ILMN_1730101	GSPT2	"\Homo sapiens G1 to S phase transition 2 (GSPT2), mRNA.\"""""	23708	 	GSPT2	0.235675006	0.115419507	-0.120255499	0.006961589	5.645884101	0.005189045	0.005189045
3170286	3170286	ProbeID: 3170286	XM_929980.2	647000	XP_935073.1	ILMN_1704750	3170286	S	CCCTTTCCTCTCCCTCAGAATTTGTGTTTGCTGCCTCTATCTTGTTTTTT	"\PREDICTED: Homo sapiens similar to tubulin, beta 5 (LOC647000), mRNA.\"""""		ILMN_1704750	LOC647000	"\PREDICTED: Homo sapiens similar to tubulin, beta 5 (LOC647000), mRNA.\"""""	647000	D	LOC647000	-0.239874907	-0.342681031	-0.102806124	0.038512648	5.644487223	0.005195353	0.005195353
3450176	3450176	C17orf58	NM_181656.3	284018	NP_858042.2	ILMN_1712985	3450176	A	TGGGCTGCTCCTGAGCTCAGTGTCAAGGTGATTCAACTGTAGTGCCAGAC	"\Homo sapiens chromosome 17 open reading frame 58 (C17orf58), transcript variant 2, mRNA.\"""""	MGC138278	ILMN_1712985	C17ORF58	"\Homo sapiens chromosome 17 open reading frame 58 (C17orf58), transcript variant 2, mRNA.\"""""	284018	D	C17orf58	0.155663304	0.04899137	-0.106671934	0.03106258	5.637281422	0.005228021	0.005228021
520292	520292	MC1R	NM_002386.2	4157	NP_002377.3	ILMN_1653319	520292	S	TGACTCAGTGACCAGTGCCTGTGAGCATGGGGCCAGGAAAGTCTGGTAAT	"\Homo sapiens melanocortin 1 receptor (alpha melanocyte stimulating hormone receptor) (MC1R), mRNA.\"""""	SHEP1; MSH-R; MGC14337	ILMN_1653319	MC1R	"\Homo sapiens melanocortin 1 receptor (alpha melanocyte stimulating hormone receptor) (MC1R), mRNA.\"""""	4157	 	MC1R	-0.005241995	-0.152817583	-0.147575588	0.013777668	5.634719886	0.005239685	0.005239685
4280435	4280435	LST1	NM_205839.1	7940	NP_995311.1	ILMN_1688373	4280435	A	TGCTGAGAACAAACCCACCTGAGCACCCCAGACACCTTCCTCAACCCAGG	"\Homo sapiens leukocyte specific transcript 1 (LST1), transcript variant 4, mRNA.\"""""	D6S49E; LST-1; B144; MGC119007; MGC119006	ILMN_1688373	LST1	"\Homo sapiens leukocyte specific transcript 1 (LST1), transcript variant 4, mRNA.\"""""	7940	D	LST1	-0.471236224	0.029975121	0.501211345	0.077577637	5.630347749	0.005259654	0.005259654
6420017	6420017	SIN3A	NM_015477.1	25942	NP_056292.1	ILMN_1805996	6420017	S	CCTTGCTGCCTACCCTTTTCTCTCCTCTGGTTCTCAACCTCAACGAGTTC	"\Homo sapiens SIN3 homolog A, transcription regulator (yeast) (SIN3A), mRNA.\"""""	FLJ90319; KIAA0700; DKFZP434K2235	ILMN_1805996	SIN3A	"\Homo sapiens SIN3 homolog A, transcription regulator (yeast) (SIN3A), mRNA.\"""""	25942	 	SIN3A	-0.261813487	-0.290588232	-0.028774745	-0.020530345	5.628546647	0.005267904	0.005267904
1820093	1820093	HNRNPA1P4	XM_939887.2	389674	XP_944980.2	ILMN_1690586	1820093	A	AAATTTTGGAGGCAGAAGCTCTGGCCCCCATGGTGGTGGAGGCCAGTACT	"\PREDICTED: Homo sapiens heterogeneous nuclear ribonucleoprotein A1 pseudogene 4 (HNRPA1P4), mRNA.\"""""		ILMN_1690586	HNRPA1P4	"\PREDICTED: Homo sapiens heterogeneous nuclear ribonucleoprotein A1 pseudogene 4 (HNRPA1P4), mRNA.\"""""	389674	 		0.162371959	-0.172803592	-0.335175551	0.028351444	5.62695557	0.005275202	0.005275202
6110386	6110386	PRCP	NM_005040.2	5547	NP_005031.1	ILMN_2367215	6110386	A	CTGCAAGCAGAGATTTCTCTTTGGTTTTGAGGTTGAAGTGTCTTTGGCCC	"\Homo sapiens prolylcarboxypeptidase (angiotensinase C) (PRCP), transcript variant 1, mRNA.\"""""	HUMPCP; PCP; MGC2202	ILMN_2367215	PRCP	"\Homo sapiens prolylcarboxypeptidase (angiotensinase C) (PRCP), transcript variant 1, mRNA.\"""""	5547	D	PRCP	0.429381629	0.073319043	-0.356062586	0.045660156	5.626083647	0.005279206	0.005279206
4390612	4390612	CCDC14	NM_022757.3	64770	NP_073594.3	ILMN_1677239	4390612	S	ATACCAGGACTTCTTAGCTCAGTATCATCTCCCTTCATGTAAGCAGCACG	"\Homo sapiens coiled-coil domain containing 14 (CCDC14), mRNA.\"""""	FLJ41065; FLJ12892; DKFZp434L1050	ILMN_1677239	CCDC14	"\Homo sapiens coiled-coil domain containing 14 (CCDC14), mRNA.\"""""	64770	 	CCDC14	0.278023655	-0.062389094	-0.340412749	-0.040175505	5.62546475	0.00528205	0.00528205
7150152	7150152	PTPLAD1	NM_016395.2	51495	NP_057479.2	ILMN_1737398	7150152	S	CGTGTAATTGGGCAGATCAGCTTTGCAGTAGATTATGCTGCATCCTCGTG	"\Homo sapiens protein tyrosine phosphatase-like A domain containing 1 (PTPLAD1), mRNA.\"""""	B-IND1; HSPC121; FLJ90376	ILMN_1737398	PTPLAD1	"\Homo sapiens protein tyrosine phosphatase-like A domain containing 1 (PTPLAD1), mRNA.\"""""	51495	D	PTPLAD1	0.254844561	0.010364264	-0.244480298	-0.099535951	5.617175194	0.005320293	0.005320293
5910746	5910746	PRO0628	NR_002764.1	29053		ILMN_2213834	5910746	S	CATAGAAAGGCTGGCTCAGGAGGGTACTGACTTGCTTTGACTTTGCGGCA	"\Homo sapiens hypothetical LOC29053 (PRO0628), non-coding RNA.\"""""		ILMN_2213834	PRO0628	"\Homo sapiens hypothetical LOC29053 (PRO0628), non-coding RNA.\"""""	29053	 	PRO0628	-0.136993667	-0.084183172	0.052810495	0.01120504	5.614594474	0.005332257	0.005332257
2570402	2570402	KIF5C	NM_004522.1	3800	NP_004513.1	ILMN_2212999	2570402	S	CTATAGTCCATGTAACAAAAGATCTGGAAGTCACCCTCCTCTGGCCCACG	"\Homo sapiens kinesin family member 5C (KIF5C), mRNA.\"""""	KIAA0531; FLJ44735; NKHC; NKHC-2; KINN; NKHC2; MGC111478	ILMN_2212999	KIF5C	"\Homo sapiens kinesin family member 5C (KIF5C), mRNA.\"""""	3800	D	KIF5C	0.148821544	-0.033864798	-0.182686342	0.004236725	5.613833009	0.005335793	0.005335793
5220152	5220152	TMEM55B	NM_144568.1	90809	NP_653169.1	ILMN_1770742	5220152	S	AAACTGGGCCCTGAAGACGGTTCCAGCCTTGTCCTTCCTGTGTGCTCCCT	"\Homo sapiens transmembrane protein 55B (TMEM55B), mRNA.\"""""	DKFZp434M0519; MGC26684; C14orf9	ILMN_1770742	TMEM55B	"\Homo sapiens transmembrane protein 55B (TMEM55B), mRNA.\"""""	90809	 	TMEM55B	-0.206706665	-0.245391136	-0.038684471	0.070216477	5.611516718	0.005346562	0.005346562
3140438	3140438	GRAMD1A	NM_020895.2	57655	NP_065946.2	ILMN_1737157	3140438	S	GGGGCGCCTCCTGGGGTGCACGATTCCCTCAGCTCTGGGTTTAATGTATT	"\Homo sapiens GRAM domain containing 1A (GRAMD1A), mRNA.\"""""	FLJ90346; FLJ22411; KIAA1533	ILMN_1737157	GRAMD1A	"\Homo sapiens GRAM domain containing 1A (GRAMD1A), mRNA.\"""""	57655	 	GRAMD1A	-0.261247909	-0.34932955	-0.088081641	0.029388964	5.610864911	0.005349596	0.005349596
7400328	7400328	ZNF681	NM_138286.1	148213	NP_612143.1	ILMN_2155025	7400328	S	ACCCTACCAATGTGAAAAATGTGGCAAAGCTTTTAACCAGTCCTCAAACC	"\Homo sapiens zinc finger protein 681 (ZNF681), mRNA.\"""""	FLJ31526	ILMN_2155025	ZNF681	"\Homo sapiens zinc finger protein 681 (ZNF681), mRNA.\"""""	148213	D	ZNF681	0.101471002	0.093992085	-0.007478917	-0.015757917	5.606849634	0.005368328	0.005368328
7400025	7400025	MTFP1	NM_016498.3	51537	NP_057582.2	ILMN_2355665	7400025	A	GGTGGTATGGCTGAACAAGGAGCGGCAGACAACTCAGGGAGAAACTCAGG	"\Homo sapiens mitochondrial protein 18 kDa (MTP18), nuclear gene encoding mitochondrial protein, transcript variant 1, mRNA.\"""""	HSPC242	ILMN_2355665	MTP18	"\Homo sapiens mitochondrial protein 18 kDa (MTP18), nuclear gene encoding mitochondrial protein, transcript variant 1, mRNA.\"""""	51537	D	MTFP1	-0.235779413	-0.308107068	-0.072327655	-0.01553782	5.596007185	0.005419246	0.005419246
5290097	5290097	PPP1R14B	NM_138689.2	26472	NP_619634.1	ILMN_1659888	5290097	S	GAGAACGGTGGCTCCCACAGGACAATCGCTGCCCCCCAACCTCGTAGCAA	"\Homo sapiens protein phosphatase 1, regulatory (inhibitor) subunit 14B (PPP1R14B), mRNA.\"""""	SOM172; PLCB3N; PNG; PHI-1	ILMN_1659888	PPP1R14B	"\Homo sapiens protein phosphatase 1, regulatory (inhibitor) subunit 14B (PPP1R14B), mRNA.\"""""	26472	 	PPP1R14B	-0.205027232	-0.259854765	-0.054827533	-0.019733104	5.5917904	0.005439183	0.005439183
1090546	1090546	PPTC7	NM_139283.1	160760	NP_644812.1	ILMN_1800855	1090546	S	CAGACCCAAGCTTCCATGGGTTGTTACTGTGCTGTACCACTTGGTGGGTC	"\Homo sapiens PTC7 protein phosphatase homolog (S. cerevisiae) (PPTC7), mRNA.\"""""	MGC133072; TA-PP2C; DKFZp686M07120	ILMN_1800855	PPTC7	"\Homo sapiens PTC7 protein phosphatase homolog (S. cerevisiae) (PPTC7), mRNA.\"""""	160760	 	PPTC7	-0.29063905	-0.19689531	0.09374374	0.014288228	5.583818542	0.005477079	0.005477079
70458	70458	BTN2A2	NM_006995.3	10385	NP_008926.2	ILMN_1752758	70458	A	AAACTGAGCCATGCTACCAGCATCCCAGGGTCTCCAGCCTACAGATGAGC	"\Homo sapiens butyrophilin, subfamily 2, member A2 (BTN2A2), transcript variant 1, mRNA.\"""""	BTF2; BT2.2; FLJ41908	ILMN_1752758	BTN2A2	"\Homo sapiens butyrophilin, subfamily 2, member A2 (BTN2A2), transcript variant 1, mRNA.\"""""	10385	D	BTN2A2	0.088706288	-0.027294586	-0.116000874	0.009399595	5.582181022	0.005484897	0.005484897
2760719	2760719	ProbeID: 2760719	XM_001722872.1	100130919	XP_001722924.1	ILMN_3176090	2760719	A	TGGGAACGTGCTTGGCGCGACCCTGCGGGCATCTGACTGGTCTTCCAGCT	"\PREDICTED: Homo sapiens hypothetical protein LOC100130919 (LOC100130919), mRNA.\"""""		ILMN_3176090	LOC100130919	"\PREDICTED: Homo sapiens hypothetical protein LOC100130919 (LOC100130919), mRNA.\"""""	100130919	 		-0.317638868	-0.266036595	0.051602273	0.076687092	5.58207596	0.005485399	0.005485399
4050328	4050328	DSC1	NM_004948.2	1823	NP_004939.1	ILMN_2402640	4050328	A	CTGTGGTTGCCACCTGCCATCTCCAAGCATTTGGACAACTAGCCCTGATG	"\Homo sapiens desmocollin 1 (DSC1), transcript variant Dsc1b, mRNA.\"""""	CDHF1; DG2/DG3	ILMN_2402640	DSC1	"\Homo sapiens desmocollin 1 (DSC1), transcript variant Dsc1b, mRNA.\"""""	1823	D	DSC1	0.156052522	0.089530656	-0.066521866	-0.013496668	5.576052061	0.005514259	0.005514259
6420386	6420386	GPSM3	NM_022107.1	63940	NP_071390.1	ILMN_1662799	6420386	S	CCCATCTCAAGGAGTGGCTGGGAGTCTTTTCCCTAACTTGTGGGGACACC	"\Homo sapiens G-protein signaling modulator 3 (AGS3-like, C. elegans) (GPSM3), mRNA.\"""""	C6orf9; G18; G18.1a; G18.2; G18.1b; NG1	ILMN_1662799	GPSM3	"\Homo sapiens G-protein signaling modulator 3 (AGS3-like, C. elegans) (GPSM3), mRNA.\"""""	63940	 	GPSM3	-0.209836002	0.215902011	0.425738013	0.06645042	5.573976454	0.00552424	0.00552424
630725	630725	IFNG	NM_000619.2	3458	NP_000610.2	ILMN_2207291	630725	S	CTATCCAGTTACTGCCGGTTTGAAAATATGCCTGCAATCTGAGCCAGTGC	"\Homo sapiens interferon, gamma (IFNG), mRNA.\"""""	IFI; IFG	ILMN_2207291	IFNG	"\Homo sapiens interferon, gamma (IFNG), mRNA.\"""""	3458	 	IFNG	0.153576878	-0.017530041	-0.171106919	0.017862279	5.569432007	0.005546156	0.005546156
990343	990343	SP4	NM_003112.3	6671	NP_003103.2	ILMN_1721081	990343	S	GCAGTAGAGTCTTGTTTAATGGCATTTCACTGTTCATTCCCTTTACCACC	"\Homo sapiens Sp4 transcription factor (SP4), mRNA.\"""""	MGC130009; SPR-1; HF1B; MGC130008	ILMN_1721081	SP4	"\Homo sapiens Sp4 transcription factor (SP4), mRNA.\"""""	6671	D	SP4	0.368290159	0.087000686	-0.281289474	-0.048033808	5.568996239	0.005548262	0.005548262
630086	630086	CCDC23	NM_199342.1	374969	NP_955374.1	ILMN_2050023	630086	S	CCCCAGGTTCAAACCAGATGGGATCCTGAGAGCTTTGAGAGGGTGTTGCC	"\Homo sapiens coiled-coil domain containing 23 (CCDC23), mRNA.\"""""		ILMN_2050023	CCDC23	"\Homo sapiens coiled-coil domain containing 23 (CCDC23), mRNA.\"""""	374969	 	CCDC23	0.25223476	0.365085635	0.112850875	-0.017049716	5.562873087	0.005577945	0.005577945
4890092	4890092	TSEN54	NM_207346.2	283989	NP_997229.2	ILMN_1657509	4890092	S	CTGTTCTCAGGGACCATCTCGGCTGCCTCCTGTACCCAGACTCTAACCTG	"\Homo sapiens tRNA splicing endonuclease 54 homolog (S. cerevisiae) (TSEN54), mRNA.\"""""	FLJ37147; SEN54L; sen54	ILMN_1657509	TSEN54	"\Homo sapiens tRNA splicing endonuclease 54 homolog (S. cerevisiae) (TSEN54), mRNA.\"""""	283989	 	TSEN54	-0.234967533	-0.275771381	-0.040803849	0.016717329	5.561800799	0.00558316	0.00558316
7150280	7150280	ProbeID: 7150280	XM_096885.9	145853	XP_096885.4	ILMN_1655311	7150280	A	CAACTACCACGTCCTGCGCACCGGCTGCTTCCCCTTCATCAAGTACCACT	"\PREDICTED: Homo sapiens hypothetical LOC145853 (LOC145853), mRNA.\"""""		ILMN_1655311	LOC145853	"\PREDICTED: Homo sapiens hypothetical LOC145853 (LOC145853), mRNA.\"""""	145853	 	C15orf61	0.075556041	-0.113264717	-0.188820758	0.02774283	5.55885856	0.005597494	0.005597494
5270674	5270674	GPR68	NM_003485.3	8111	NP_003476.2	ILMN_1671142	5270674	S	GGCCACACAGCCAAGAAGAGCCCATGCAACTCAGTCCAGGATTTTACTGG	"\Homo sapiens G protein-coupled receptor 68 (GPR68), mRNA.\"""""	MGC111379; OGR1	ILMN_1671142	GPR68	"\Homo sapiens G protein-coupled receptor 68 (GPR68), mRNA.\"""""	8111	 	GPR68	0.238205325	0.135575269	-0.102630056	0.017212682	5.558502373	0.005599232	0.005599232
5810068	5810068	SIPA1	NM_006747.2	6494	NP_006738.2	ILMN_1682930	5810068	A	GTGGCGGAAGTGGCCTCCACCCCTTCCCTGTTTGTAAATATTCTGTGGAG	"\Homo sapiens signal-induced proliferation-associated gene 1 (SIPA1), transcript variant 2, mRNA.\"""""	MGC102688; SPA1; MGC17037	ILMN_1682930	SIPA1	"\Homo sapiens signal-induced proliferation-associated gene 1 (SIPA1), transcript variant 2, mRNA.\"""""	6494	D	SIPA1	-0.3840288	-0.184119775	0.199909025	0.096554565	5.557575905	0.005603755	0.005603755
3120398	3120398	SDF4	NM_016547.1	51150	NP_057631.1	ILMN_1785605	3120398	I	TGCAGCCAATAGGCACCTTAAATAGCCACTTCGTGCGGCTGGCCGCGGAG	"\Homo sapiens stromal cell derived factor 4 (SDF4), mRNA.\"""""	RP5-902P8.6; Cab45	ILMN_1785605	SDF4	"\Homo sapiens stromal cell derived factor 4 (SDF4), mRNA.\"""""	51150	D	SDF4	0.088517101	0.12623407	0.037716969	0.020400845	5.553407439	0.005624152	0.005624152
3170561	3170561	CDC16	NM_001078645.1	8881	NP_001072113.1	ILMN_2339796	3170561	A	TAGGAACAGAGACCCGCCTTAAGAGACTGGATCGCACACCTTTGCAACAG	"\Homo sapiens cell division cycle 16 homolog (S. cerevisiae) (CDC16), transcript variant 2, mRNA.\"""""	APC6	ILMN_2339796	CDC16	"\Homo sapiens cell division cycle 16 homolog (S. cerevisiae) (CDC16), transcript variant 2, mRNA.\"""""	8881	D	CDC16	0.265993168	0.06072219	-0.205270977	0.027778162	5.549130345	0.005645159	0.005645159
6200307	6200307	ProbeID: 6200307				ILMN_1909895	6200307	S	CCTAGCACTGTGACGGAGTGGAGCATCGGAAGGCTGAACTAGAAAAGGGC	"\EST374756 MAGE resequences, MAGG Homo sapiens cDNA, mRNA sequence\"""""		ILMN_1909895		"\EST374756 MAGE resequences, MAGG Homo sapiens cDNA, mRNA sequence\"""""	-999	 		-0.176287321	-0.091153726	0.085133595	0.013534347	5.543019951	0.005675311	0.005675311
6860687	6860687	PYCARD	NM_013258.3	29108	NP_037390.2	ILMN_1698766	6860687	A	ACGTTGAGTGGCTGCTGGATGCTCTGTACGGGAAGGTCCTGACGGATGAG	"\Homo sapiens PYD and CARD domain containing (PYCARD), transcript variant 1, mRNA.\"""""	TMS1; MGC10332; ASC; CARD5	ILMN_1698766	PYCARD	"\Homo sapiens PYD and CARD domain containing (PYCARD), transcript variant 1, mRNA.\"""""	29108	D	PYCARD	-0.226215802	0.186309477	0.412525279	0.066784764	5.542618068	0.0056773	0.0056773
7330300	7330300	SP8	NM_182700.2	221833	NP_874359.2	ILMN_2306630	7330300	A	CTCCGCCAGTGTAAGGGTGTGAGGTGCAGTTGTCCAGGAGACGATTTTGT	"\Homo sapiens Sp8 transcription factor (SP8), transcript variant 1, mRNA.\"""""	BTD	ILMN_2306630	SP8	"\Homo sapiens Sp8 transcription factor (SP8), transcript variant 1, mRNA.\"""""	221833	D	SP8	-0.114443276	-0.016350486	0.098092791	0.031463925	5.540271131	0.005688929	0.005688929
5490301	5490301	PABPC1L	XM_001722078.1	80336	XP_001722130.1	ILMN_3303612	5490301	M	CTTCCATGGCTGCCAAAAGGACAGTGTTTCTGGCTCTCAGCCCTAAGGCC	"\PREDICTED: Homo sapiens poly(A) binding protein, cytoplasmic 1-like (PABPC1L), mRNA.\"""""		ILMN_3303612	PABPC1L	"\PREDICTED: Homo sapiens poly(A) binding protein, cytoplasmic 1-like (PABPC1L), mRNA.\"""""	80336	 	PABPC1L	-0.05900544	-0.174246466	-0.115241026	0.005724488	5.529390315	0.005743164	0.005743164
5690373	5690373	GOT1	NM_002079.1	2805	NP_002070.1	ILMN_1656145	5690373	S	GATCAAGTTGTCTGAAGGAGCCAAAGTGTGAATGTGGGTGTCGGCTGCGG	"\Homo sapiens glutamic-oxaloacetic transaminase 1, soluble (aspartate aminotransferase 1) (GOT1), mRNA.\"""""	GIG18	ILMN_1656145	GOT1	"\Homo sapiens glutamic-oxaloacetic transaminase 1, soluble (aspartate aminotransferase 1) (GOT1), mRNA.\"""""	2805	 	GOT1	0.248828412	0.132882439	-0.115945972	-4.19E-05	5.51716867	0.005804716	0.005804716
3140048	3140048	KCTD18	NM_152387.2	130535	NP_689600.2	ILMN_2150187	3140048	S	CAAGGCGAGCTGCCTACAAATTACTCTGTCTCCAAAGGCAACGTGAAAAG	"\Homo sapiens potassium channel tetramerisation domain containing 18 (KCTD18), mRNA.\"""""	FLJ31322; 6530404F10Rik; FLJ37818	ILMN_2150187	KCTD18	"\Homo sapiens potassium channel tetramerisation domain containing 18 (KCTD18), mRNA.\"""""	130535	 	KCTD18	0.164197613	0.04763437	-0.116563243	-0.001629944	5.514293048	0.005819296	0.005819296
7320148	7320148	ZNF419	NM_001098495.1	79744	NP_001091965.1	ILMN_1680693	7320148	S	GGCTGTACCCGTCGAATGGAGTTTTGATCTCGCTGAGTTTGGAGTTGGGG	"\Homo sapiens zinc finger protein 419 (ZNF419), transcript variant 6, mRNA.\"""""	ZNF419A; FLJ23233	ILMN_1680693	ZNF419	"\Homo sapiens zinc finger protein 419 (ZNF419), transcript variant 6, mRNA.\"""""	79744	D	ZNF419/ZNF773	0.192082442	0.221876485	0.029794043	0.037912038	5.511854535	0.00583169	0.00583169
5900482	5900482	HMGB2	NM_002129.2	3148	NP_002120.1	ILMN_2219712	5900482	S	TGCAGGTTGTAGCTTTTTGATGGGCTACTCATACAGTTAGATTTTACAGC	"\Homo sapiens high-mobility group box 2 (HMGB2), mRNA.\"""""	HMG2	ILMN_2219712	HMGB2	"\Homo sapiens high-mobility group box 2 (HMGB2), mRNA.\"""""	3148	D	HMGB2	-0.256495558	-0.080501203	0.175994355	0.050906653	5.510877144	0.005836665	0.005836665
5310332	5310332	LCMT2	NM_014793.3	9836	NP_055608.2	ILMN_1667577	5310332	S	GCTGAAGACAGTGGCCATGCAGTCCGAGAGGAGTAGTGGTCTGCCTCTAA	"\Homo sapiens leucine carboxyl methyltransferase 2 (LCMT2), mRNA.\"""""	TYW4; PPM2; KIAA0547; MGC9534	ILMN_1667577	LCMT2	"\Homo sapiens leucine carboxyl methyltransferase 2 (LCMT2), mRNA.\"""""	9836	 	LCMT2	0.173520633	0.105090717	-0.068429916	-0.028319764	5.510152743	0.005840355	0.005840355
3830592	3830592	ProbeID: 3830592	XM_934566.1	653539	XP_939659.1	ILMN_1654043	3830592	A	CTTTTTGTTTTTAACCAGAGGACAGTCCATTTGTTTCACTTCTTTTTGCT	"\PREDICTED: Homo sapiens similar to amyotrophic lateral sclerosis 2 (juvenile) chromosome region, candidate 16, transcript variant 4 (LOC653539), mRNA.\"""""		ILMN_1654043	LOC653539	"\PREDICTED: Homo sapiens similar to amyotrophic lateral sclerosis 2 (juvenile) chromosome region, candidate 16, transcript variant 4 (LOC653539), mRNA.\"""""	653539	D	NBEAL1	-0.015702105	0.083731605	0.09943371	-0.003173031	5.508657944	0.005847978	0.005847978
4640630	4640630	CD302	NM_014880.3	9936	NP_055695.2	ILMN_1716797	4640630	S	TGGGCAGTGCTGCTCTTAAATCCTACCTTCCACTCAACTCCCATACAACT	"\Homo sapiens CD302 molecule (CD302), mRNA.\"""""	BIMLEC; CLEC13A; KIAA0022; DCL-1	ILMN_1716797	CD302	"\Homo sapiens CD302 molecule (CD302), mRNA.\"""""	9936	D	CD302	-0.253128012	0.091090551	0.344218564	-0.021565138	5.503108271	0.005876366	0.005876366
1240577	1240577	SNORA67	NR_002912.1	26781		ILMN_3247018	1240577	S	GGCCTTTGGGGAACTGGGATGCTTATTTCCTCTGCCTTCCTTGGCTGCCC	"\Homo sapiens small nucleolar RNA, H/ACA box 67 (SNORA67), small nucleolar RNA.\"""""	RNU67; U67	ILMN_3247018	SNORA67	"\Homo sapiens small nucleolar RNA, H/ACA box 67 (SNORA67), small nucleolar RNA.\"""""	26781	 	SNORA67	-0.222750924	-0.087866002	0.134884922	0.021133934	5.497985545	0.005902696	0.005902696
5960440	5960440	VDR	NM_000376.2	7421	NP_000367.1	ILMN_2319952	5960440	A	CACCACCTAGGCCACTCCTCCAAAGGAAGTCTAGGAGCTGGGAGGAAAAG	"\Homo sapiens vitamin D (1,25- dihydroxyvitamin D3) receptor (VDR), transcript variant 1, mRNA.\"""""	NR1I1	ILMN_2319952	VDR	"\Homo sapiens vitamin D (1,25- dihydroxyvitamin D3) receptor (VDR), transcript variant 1, mRNA.\"""""	7421	D	VDR	-0.130193079	-0.08667245	0.043520629	-0.00486122	5.493671944	0.005924961	0.005924961
2480315	2480315	RPAP2	NM_024813.1	79871	NP_079089.1	ILMN_1657754	2480315	S	TCTCTGTATGGGCAAAGGCTACTGTCATCCTGTTGTTGGTCTGGGGCCAC	"\Homo sapiens RNA polymerase II associated protein 2 (RPAP2), mRNA.\"""""	C1orf82; FLJ13150; RP11-163M2.4	ILMN_1657754	RPAP2	"\Homo sapiens RNA polymerase II associated protein 2 (RPAP2), mRNA.\"""""	79871	 	RPAP2	0.175786725	-0.038998313	-0.214785038	-0.007540524	5.49274067	0.005929779	0.005929779
3180020	3180020	COPS8	NM_006710.4	10920	NP_006701.1	ILMN_2373779	3180020	A	CCCCCACCTCCTGAGAGCCACTAATGTAAGATACAGAAACATAGCTGAGG	"\Homo sapiens COP9 constitutive photomorphogenic homolog subunit 8 (Arabidopsis) (COPS8), transcript variant 1, mRNA.\"""""	MGC43256; MGC1297; CSN8; COP9; SGN8	ILMN_2373779	COPS8	"\Homo sapiens COP9 constitutive photomorphogenic homolog subunit 8 (Arabidopsis) (COPS8), transcript variant 1, mRNA.\"""""	10920	D	COPS8	0.20702547	0.0550547	-0.15197077	-0.015271841	5.49075478	0.005940067	0.005940067
1300279	1300279	DDX59	NM_001031725.3	83479	NP_001026895.1	ILMN_1748077	1300279	I	CTGGGATATTGCAAAACGAGTAAAGCCCACAGGATCCATTCTTCCCCCTC	"\Homo sapiens DEAD (Asp-Glu-Ala-Asp) box polypeptide 59 (DDX59), transcript variant 1, mRNA.\"""""	ZNHIT5; DKFZP564B1023; RP11-92G12.2	ILMN_1748077	DDX59	"\Homo sapiens DEAD (Asp-Glu-Ala-Asp) box polypeptide 59 (DDX59), transcript variant 1, mRNA.\"""""	83479	D	DDX59	0.285690145	0.17331918	-0.112370965	-0.00260036	5.48491144	0.005970445	0.005970445
6560445	6560445	DNAJA3	NM_005147.3	9093	NP_005138.2	ILMN_1662334	6560445	S	GCCTCTGCTGGTAGCATGTCGCAGTTTCCATGTGTTTCAGGATCTTCGGG	"\Homo sapiens DnaJ (Hsp40) homolog, subfamily A, member 3 (DNAJA3), mRNA.\"""""	TID1; FLJ45758; hTid-1	ILMN_1662334	DNAJA3	"\Homo sapiens DnaJ (Hsp40) homolog, subfamily A, member 3 (DNAJA3), mRNA.\"""""	9093	 	DNAJA3	-0.172837511	-0.155820026	0.017017485	0.026458666	5.483846041	0.005976001	0.005976001
2450367	2450367	LRIG1	NM_015541.2	26018	NP_056356.2	ILMN_1707342	2450367	S	GAAACTGAGCTGGGACTGGAAAGGACAGCCCTTGACCTGGGTTCTGGGTA	"\Homo sapiens leucine-rich repeats and immunoglobulin-like domains 1 (LRIG1), mRNA.\"""""	LIG-1; LIG1; DKFZP586O1624	ILMN_1707342	LRIG1	"\Homo sapiens leucine-rich repeats and immunoglobulin-like domains 1 (LRIG1), mRNA.\"""""	26018	D	LRIG1	0.140009082	-0.062488583	-0.202497665	-0.023917882	5.482952221	0.005980666	0.005980666
1820703	1820703	PIGP	NM_153682.2	51227	NP_710149.1	ILMN_1774949	1820703	I	TCCTCTTCCCCACTGCGGCTCCCCAGTCGGCGCTTGCGCGGAGAACTCAG	"\Homo sapiens phosphatidylinositol glycan anchor biosynthesis, class P (PIGP), transcript variant 2, mRNA.\"""""	DCRC-S; DSCR5; DCRC; DSRC	ILMN_1774949	PIGP	"\Homo sapiens phosphatidylinositol glycan anchor biosynthesis, class P (PIGP), transcript variant 2, mRNA.\"""""	51227	D	PIGP	0.160385748	0.032850931	-0.127534817	-0.047178894	5.474529106	0.006024814	0.006024814
1570484	1570484	ATF5	NM_012068.3	22809	NP_036200.2	ILMN_1669113	1570484	S	CAGTGTTTCGTGAAGGTGTTGGAGAGGGGCTGTGTCTGGGTGAGGGATGG	"\Homo sapiens activating transcription factor 5 (ATF5), mRNA.\"""""	ATFX; FLJ34666; HMFN0395	ILMN_1669113	ATF5	"\Homo sapiens activating transcription factor 5 (ATF5), mRNA.\"""""	22809	 	ATF5	-0.138772127	0.190730733	0.329502861	-0.007605159	5.464439757	0.006078136	0.006078136
6100356	6100356	ALPL	NM_000478.3	249	NP_000469.3	ILMN_1701603	6100356	S	TCACACTCCTGGGCTCTGAACACACACGCCAGCTCCTCTCTGAAGCGACT	"\Homo sapiens alkaline phosphatase, liver/bone/kidney (ALPL), transcript variant 1, mRNA.\"""""	TNSALP; HOPS; FLJ40094; AP-TNAP; TNAP; MGC161443	ILMN_1701603	ALPL	"\Homo sapiens alkaline phosphatase, liver/bone/kidney (ALPL), transcript variant 1, mRNA.\"""""	249	 	ALPL	-0.958051304	-0.026429712	0.931621593	0.105114259	5.456345962	0.006121261	0.006121261
3180039	3180039	RGL1	NM_015149.3	23179	NP_055964.3	ILMN_1654398	3180039	S	GTTTCCTGGTGGACAGCCGGGTAATGCTTTTAGCTGCTCGCATGCTTGTC	"\Homo sapiens ral guanine nucleotide dissociation stimulator-like 1 (RGL1), mRNA.\"""""	RGL; KIAA0959	ILMN_1654398	RGL1	"\Homo sapiens ral guanine nucleotide dissociation stimulator-like 1 (RGL1), mRNA.\"""""	23179	 	RGL1	0.211401168	0.095170815	-0.116230352	-0.045494156	5.456248379	0.006121783	0.006121783
2760239	2760239	RASGRP1	NM_005739.2	10125	NP_005730.1	ILMN_1768958	2760239	S	TCAAGCCTAGTGTAAATTTCTGCATCTCACACGACTTTAGTTTGGCCAGG	"\Homo sapiens RAS guanyl releasing protein 1 (calcium and DAG-regulated) (RASGRP1), mRNA.\"""""	V; CALDAG-GEFI; CALDAG-GEFII; MGC129999; RASGRP; MGC129998; hRasGRP1	ILMN_1768958	RASGRP1	"\Homo sapiens RAS guanyl releasing protein 1 (calcium and DAG-regulated) (RASGRP1), mRNA.\"""""	10125	 	RASGRP1	0.416554853	0.069984799	-0.346570054	-0.006298299	5.451918276	0.006144985	0.006144985
4760537	4760537	C20orf24	NM_199483.1	55969	NP_955777.1	ILMN_1679195	4760537	A	CCCGTGTTTCCTGGACCGCGAATCAGTGTGTTGGGCATCAGTGTTTTCTG	"\Homo sapiens chromosome 20 open reading frame 24 (C20orf24), transcript variant 2, mRNA.\"""""	PNAS-11; RIP5	ILMN_1679195	C20ORF24	"\Homo sapiens chromosome 20 open reading frame 24 (C20orf24), transcript variant 2, mRNA.\"""""	55969	D	C20orf24	-0.577084003	-0.326292596	0.250791407	0.092415328	5.446637052	0.006173406	0.006173406
150437	150437	ProbeID: 150437	XM_927705.1	644590	XP_932798.1	ILMN_1664233	150437	S	GCCCTGCTGCTGGCTGTGATCTACCTCAACATCCAGGTGGTGCTGGACCA	"\PREDICTED: Homo sapiens similar to EVIN1 (LOC644590), mRNA.\"""""		ILMN_1664233	LOC644590	"\PREDICTED: Homo sapiens similar to EVIN1 (LOC644590), mRNA.\"""""	644590	 		-0.302989111	-0.235676958	0.067312154	-0.045152374	5.445563918	0.006179198	0.006179198
380068	380068	TMEM80	NM_174940.2	283232	NP_777600.2	ILMN_1708482	380068	A	CTCTGCTGCCTAGCAATTTCCATCTTAGCCACACTTCTCCCTTCAGGGGC	"\Homo sapiens transmembrane protein 80 (TMEM80), transcript variant 1, mRNA.\"""""	FLJ38216	ILMN_1708482	TMEM80	"\Homo sapiens transmembrane protein 80 (TMEM80), transcript variant 1, mRNA.\"""""	283232	D	TMEM80	0.183080532	0.179475642	-0.00360489	-0.01384614	5.437936244	0.006220525	0.006220525
3060010	3060010	ANKRD36B	NM_025190.2	57730	NP_079466.2	ILMN_1780806	3060010	S	AAAGGACTGCCCTACATTTGGCCTGTGCCACTGGCCAACCGGAAATGGTA	"\Homo sapiens ankyrin repeat domain 36B (ANKRD36B), mRNA.\"""""	MGC149865; MGC167812; FLJ21281; FLJ90089; MGC149864	ILMN_1780806	ANKRD36B	"\Homo sapiens ankyrin repeat domain 36B (ANKRD36B), mRNA.\"""""	57730	D	ANKRD36B (includes others)	0.196954283	-0.136547565	-0.333501847	0.081257027	5.43710476	0.006225047	0.006225047
2470161	2470161	PLEKHF1	NM_024310.4	79156	NP_077286.3	ILMN_1708041	2470161	S	GGACTCTGTCCTGTGTCACCTCTCTCCAGGTGTCCAGCTGTCTCATGCCT	"\Homo sapiens pleckstrin homology domain containing, family F (with FYVE domain) member 1 (PLEKHF1), mRNA.\"""""	APPD; ZFYVE15; PHAFIN1; MGC4090	ILMN_1708041	PLEKHF1	"\Homo sapiens pleckstrin homology domain containing, family F (with FYVE domain) member 1 (PLEKHF1), mRNA.\"""""	79156	 	PLEKHF1	-0.295843252	-0.27168301	0.024160241	0.025349708	5.431243345	0.006257021	0.006257021
2510239	2510239	TRIM56	NM_030961.1	81844	NP_112223.1	ILMN_1666376	2510239	S	GGGCCAAAGAGGTGTTAGGTTCAAAGGCTGCGAAGAGAATAGGCTACTGG	"\Homo sapiens tripartite motif-containing 56 (TRIM56), mRNA.\"""""	DKFZP667O116; RNF109; FLJ35608	ILMN_1666376	TRIM56	"\Homo sapiens tripartite motif-containing 56 (TRIM56), mRNA.\"""""	81844	 	TRIM56	0.247878444	0.304420475	0.056542031	0.058775715	5.428166652	0.006273871	0.006273871
6400082	6400082	C12orf11	NM_018164.1	55726	NP_060634.1	ILMN_2196337	6400082	S	CAAAGAGTCTTGGAATGTCTGATGGCATGCAGGAGCAAACCCCCAGAAGA	"\Homo sapiens chromosome 12 open reading frame 11 (C12orf11), mRNA.\"""""	FLJ10630; FLJ10637	ILMN_2196337	C12ORF11	"\Homo sapiens chromosome 12 open reading frame 11 (C12orf11), mRNA.\"""""	55726	D	C12orf11	-0.147854269	-0.213873268	-0.066018999	0.011722777	5.427677615	0.006276554	0.006276554
3370048	3370048	SURF4	NM_033161.2	6836	NP_149351.1	ILMN_1690761	3370048	S	TCAACCTCACCAGGGCTGTCTCTTGGTCCACACCTCGCTCCCTGTTAGTG	"\Homo sapiens surfeit 4 (SURF4), mRNA.\"""""	FLJ22993; ERV29; MGC102753	ILMN_1690761	SURF4	"\Homo sapiens surfeit 4 (SURF4), mRNA.\"""""	6836	 	SURF4	-0.274324859	-0.153701302	0.120623558	0.05923882	5.425779562	0.006286977	0.006286977
2230541	2230541	ZNF830	NM_052857.2	91603	NP_443089.2	ILMN_2154603	2230541	S	GCGGTTACTTCATGCCTCAAGATTTGGGTACCTGGATTGCTAAACTGGAT	"\Homo sapiens coiled-coil domain containing 16 (CCDC16), mRNA.\"""""	MGC20398	ILMN_2154603	CCDC16	"\Homo sapiens coiled-coil domain containing 16 (CCDC16), mRNA.\"""""	91603	D	ZNF830	0.304280787	0.17849489	-0.125785897	0.025266706	5.422848774	0.006303107	0.006303107
160754	160754	S1PR1	NM_001400.3	1901	NP_001391.2	ILMN_1653504	160754	S	GGCTATGTTGAGTACGTAGGCTGTGGGAAGATGAAGATGGTTTGGAGGTG	"\Homo sapiens endothelial differentiation, sphingolipid G-protein-coupled receptor, 1 (EDG1), mRNA.\"""""	CHEDG1; S1PR1; EDG-1; D1S3362; ECGF1	ILMN_1653504	EDG1	"\Homo sapiens endothelial differentiation, sphingolipid G-protein-coupled receptor, 1 (EDG1), mRNA.\"""""	1901	D	S1PR1	0.49102671	0.170026278	-0.321000431	-0.04457755	5.420621785	0.006315391	0.006315391
3610750	3610750	UNG	NM_003362.2	7374	NP_003353.1	ILMN_1683120	3610750	A	TTCTCCTAGGGTTATGTCCAGTTGGGGTTTTTAAGGCAGCACAGACTGCC	"\Homo sapiens uracil-DNA glycosylase (UNG), nuclear gene encoding mitochondrial protein, transcript variant 1, mRNA.\"""""	UDG; UNG1; DKFZp781L1143; UNG15; HIGM4; DGU	ILMN_1683120	UNG	"\Homo sapiens uracil-DNA glycosylase (UNG), nuclear gene encoding mitochondrial protein, transcript variant 1, mRNA.\"""""	7374	D	UNG	-0.255913044	-0.354268148	-0.098355104	0.010249567	5.416767818	0.006336709	0.006336709
150019	150019	SLAIN1	NM_001040153.2	122060	NP_001035243.1	ILMN_1746784	150019	S	CGGCATCATGAGCTCATTGCACTTAATACCTGCAATGTTTGCTACTGTAC	"\Homo sapiens SLAIN motif family, member 1 (SLAIN1), transcript variant 1, mRNA.\"""""	C13orf32; MGC131899; FLJ30046	ILMN_1746784	SLAIN1	"\Homo sapiens SLAIN motif family, member 1 (SLAIN1), transcript variant 1, mRNA.\"""""	122060	D	SLAIN1	-0.066544375	-0.242523224	-0.175978849	0.039305995	5.415448749	0.006344022	0.006344022
130414	130414	ProbeID: 130414	XM_001726158.1	730167	XP_001726210.1	ILMN_3301372	130414	M	TTGCATTGTAGGCCTTGGGAAAGCTCCAGTACTTGTTGCCCTAGCATCAG	"\PREDICTED: Homo sapiens similar to protein tyrosine phosphatase 4a1, transcript variant 1 (LOC730167), mRNA.\"""""		ILMN_3301372	LOC730167	"\PREDICTED: Homo sapiens similar to protein tyrosine phosphatase 4a1, transcript variant 1 (LOC730167), mRNA.\"""""	730167	 		-0.137310403	-0.072831585	0.064478818	-0.007784462	5.413028679	0.006357461	0.006357461
4210102	4210102	C3orf75	NM_001031703.2	54859	NP_001026873.2	ILMN_1708382	4210102	I	CAAGCCTTTCAGAGCCAGAGTGGGTATAGATGTGCCAGCCAGGAGATGGC	"\Homo sapiens chromosome 3 open reading frame 75 (C3orf75), mRNA.\"""""	FLJ20211	ILMN_1708382	C3ORF75	"\Homo sapiens chromosome 3 open reading frame 75 (C3orf75), mRNA.\"""""	54859	D	C3orf75	0.210783173	0.16389572	-0.046887453	0.004574904	5.405042372	0.006402021	0.006402021
6660270	6660270	MRPL17	NM_022061.2	63875	NP_071344.1	ILMN_1797933	6660270	S	TGGACAGTCTTGATGGGGTTGAGAACCTTCTGGGGAGCCAGATGACCCTC	"\Homo sapiens mitochondrial ribosomal protein L17 (MRPL17), nuclear gene encoding mitochondrial protein, mRNA.\"""""	RPML26; MRP-L26; RPL17L	ILMN_1797933	MRPL17	"\Homo sapiens mitochondrial ribosomal protein L17 (MRPL17), nuclear gene encoding mitochondrial protein, mRNA.\"""""	63875	 	MRPL17	-0.185171139	-0.404855424	-0.219684285	0.034585032	5.40290474	0.006414002	0.006414002
2230747	2230747	ProbeID: 2230747	XM_938115.2	649034	XP_943208.2	ILMN_3248579	2230747	S	GTTGGGCAAATGAATGCGGGACGAATGAGTGCGTGAACGAGAGGAACAGA	"\PREDICTED: Homo sapiens similar to pepsinogen 3, group I (LOC649034), mRNA.\"""""		ILMN_3248579	LOC649034	"\PREDICTED: Homo sapiens similar to pepsinogen 3, group I (LOC649034), mRNA.\"""""	649034	 		-0.098209125	-0.034280333	0.063928792	-0.031096931	5.402457929	0.006416509	0.006416509
5260612	5260612	TRIM25	NM_005082.4	7706	NP_005073.2	ILMN_1813625	5260612	S	CCTGAGCTTATGCTAAAAGGTGGGATGACTCAGAGCTGGGGCTGGTCACC	"\Homo sapiens tripartite motif-containing 25 (TRIM25), mRNA.\"""""	Z147; ZNF147; EFP; RNF147	ILMN_1813625	TRIM25	"\Homo sapiens tripartite motif-containing 25 (TRIM25), mRNA.\"""""	7706	D	TRIM25	-0.305429047	-0.165821786	0.139607261	0.017383987	5.397869489	0.006442315	0.006442315
4880168	4880168	PTTG1IP	NM_004339.2	754	NP_004330.1	ILMN_2128750	4880168	S	GCGTAGTCAGCCCTTGCGCTCAGTGTAGAAACCCACGTCTGTAAGGTCGG	"\Homo sapiens pituitary tumor-transforming 1 interacting protein (PTTG1IP), mRNA.\"""""	C21orf3; C21orf1; PBF	ILMN_2128750	PTTG1IP	"\Homo sapiens pituitary tumor-transforming 1 interacting protein (PTTG1IP), mRNA.\"""""	754	D	PTTG1IP	-0.403646119	-0.349541277	0.054104842	-0.01547365	5.396626533	0.006449323	0.006449323
1450349	1450349	ProbeID: 1450349	XM_926814.1	653158	XP_931907.1	ILMN_1659490	1450349	I	GCTACTCAGGTGGCGGAGGTGAGAGGATTGCCCGAACCCAGGAGTCAAAA	"\PREDICTED: Homo sapiens similar to hypothetical protein MGC40405, transcript variant 1 (LOC653158), mRNA.\"""""		ILMN_1659490	LOC653158	"\PREDICTED: Homo sapiens similar to hypothetical protein MGC40405, transcript variant 1 (LOC653158), mRNA.\"""""	653158	D	LOC728153	-0.651165624	-0.484285814	0.16687981	-0.08857334	5.395194524	0.006457408	0.006457408
5360326	5360326	SIP1	NM_001009182.1	8487	NP_001009182.1	ILMN_2344002	5360326	A	GGCTCATTCACTGATTCGGCAGCTTGCAAGAAGGTGCTCTGAAGTGAGGC	"\Homo sapiens survival of motor neuron protein interacting protein 1 (SIP1), transcript variant beta, mRNA.\"""""	GEMIN2; SIP1-delta	ILMN_2344002	SIP1	"\Homo sapiens survival of motor neuron protein interacting protein 1 (SIP1), transcript variant beta, mRNA.\"""""	8487	D	SIP1	0.122659237	0.002401293	-0.120257944	-0.006741198	5.381041635	0.006537871	0.006537871
7550358	7550358	NELL2	NM_006159.1	4753	NP_006150.1	ILMN_1725417	7550358	S	CCGTGACATCCTGAACCCTGGATAGAAAGCCTGAGCCCATTGGATCTGTG	"\Homo sapiens NEL-like 2 (chicken) (NELL2), mRNA.\"""""	NRP2	ILMN_1725417	NELL2	"\Homo sapiens NEL-like 2 (chicken) (NELL2), mRNA.\"""""	4753	 	NELL2	0.458351563	0.049340145	-0.409011417	-0.063322906	5.380404456	0.006541517	0.006541517
4050446	4050446	C11orf68	NM_031450.2	83638	NP_113638.1	ILMN_1757847	4050446	S	CCCCTCAGGAGAGAGAAAACTTAGTGCTTCCAGCCCTTCTTGGAGCCTTC	"\Homo sapiens chromosome 11 open reading frame 68 (C11orf68), mRNA.\"""""	P5326; Bles03	ILMN_1757847	C11ORF68	"\Homo sapiens chromosome 11 open reading frame 68 (C11orf68), mRNA.\"""""	83638	 	C11orf68	0.209913986	0.285132107	0.075218122	-0.008562025	5.373961119	0.006578511	0.006578511
3370242	3370242	SGK223	XM_291277.4	157285	XP_291277.2	ILMN_1757872	3370242	A	TCCCTGCCTAACCCTTTCCTGTCTCGCCTTGGAAGCACCCATGTCTCCCT	"\PREDICTED: Homo sapiens hypothetical protein DKFZp761P0423 (DKFZp761P0423), mRNA.\"""""		ILMN_1757872	DKFZP761P0423	"\PREDICTED: Homo sapiens hypothetical protein DKFZp761P0423 (DKFZp761P0423), mRNA.\"""""	157285	D	SGK223	0.182916205	0.228044537	0.045128332	-0.021500214	5.373305021	0.00658229	0.00658229
2570725	2570725	PPCS	NM_001077447.1	79717	NP_001070915.1	ILMN_2396996	2570725	A	AGAAAGGGAAAAGGCAGTGGTGTGTAGGCAAATATGGTTTGGCATTTGTC	"\Homo sapiens phosphopantothenoylcysteine synthetase (PPCS), transcript variant 2, mRNA.\"""""	MGC138220; FLJ11838; RP11-163G10.1; MGC117357	ILMN_2396996	PPCS	"\Homo sapiens phosphopantothenoylcysteine synthetase (PPCS), transcript variant 2, mRNA.\"""""	79717	D	PPCS	0.399407503	0.360046874	-0.039360628	-0.066837568	5.372309604	0.006588027	0.006588027
3940564	3940564	FAM131A	NM_144635.3	131408	NP_653236.2	ILMN_1729217	3940564	S	GGGCCTTGTAGGCTTTGGCAGGTAAGAGGGCCCAAGGTAAGAACGAGAGC	"\Homo sapiens family with sequence similarity 131, member A (FAM131A), mRNA.\"""""	MGC21688; PRO1378; FLAT715; C3orf40	ILMN_1729217	FAM131A	"\Homo sapiens family with sequence similarity 131, member A (FAM131A), mRNA.\"""""	131408	 	FAM131A	-0.218938058	-0.179324709	0.039613349	0.05502544	5.371177916	0.006594557	0.006594557
5360717	5360717	TBC1D10A	NM_031937.1	83874	NP_114143.1	ILMN_1693726	5360717	S	GGCAGCTAAGGCCTCCAGGGCGGGGTCTCCATATAACTACACGGTTCATG	"\Homo sapiens TBC1 domain family, member 10A (TBC1D10A), mRNA.\"""""	dJ130H16.2; TBC1D10; dJ130H16.1; EPI64	ILMN_1693726	TBC1D10A	"\Homo sapiens TBC1 domain family, member 10A (TBC1D10A), mRNA.\"""""	83874	 	TBC1D10A	-0.211510019	-0.221994494	-0.010484474	-0.008548709	5.366990162	0.006618776	0.006618776
5420241	5420241	LOC146481	XR_041323.1	146481		ILMN_3198425	5420241	A	TCAGCTTGCCCGGTTCTGGCGGCCTCTATGTGCTCAGGTGCAGACCTTCT	"\PREDICTED: Homo sapiens misc_RNA (LOC146481), miscRNA.\"""""		ILMN_3198425	LOC146481	"\PREDICTED: Homo sapiens misc_RNA (LOC146481), miscRNA.\"""""	146481	D	LOC146481	-0.105781203	-0.044840295	0.060940908	-0.003076852	5.366050171	0.006624224	0.006624224
1030427	1030427	CUTA	NM_001014838.1	51596	NP_001014838.1	ILMN_1712390	1030427	A	AACAGGGGAACTTTCCGTACCTGCAGTGGGTGCGCCAGGTCACAGAGTCA	"\Homo sapiens cutA divalent cation tolerance homolog (E. coli) (CUTA), transcript variant 4, mRNA.\"""""	MGC111154; C6orf82; ACHAP	ILMN_1712390	CUTA	"\Homo sapiens cutA divalent cation tolerance homolog (E. coli) (CUTA), transcript variant 4, mRNA.\"""""	51596	D	CUTA	0.148844293	-0.178878706	-0.327722999	-0.012443167	5.359995442	0.006659432	0.006659432
4810288	4810288	INTS5	NM_030628.1	80789	NP_085131.1	ILMN_1796968	4810288	S	GGTCTTTTCTCTGGCCGTTTCCAGGCACCTTCACCGTCCACTCTCCTTCG	"\Homo sapiens integrator complex subunit 5 (INTS5), mRNA.\"""""	INT5; KIAA1698	ILMN_1796968	INTS5	"\Homo sapiens integrator complex subunit 5 (INTS5), mRNA.\"""""	80789	 	INTS5	-0.166873752	-0.17715692	-0.010283169	0.01858986	5.359529821	0.006662147	0.006662147
1710736	1710736	DOCK10	NM_014689.2	55619	NP_055504.2	ILMN_1702301	1710736	S	CCCTAAGTTTGCTGTCAGTTATTGTATGGTCAGTACCCCAGTCCTAGTAC	"\Homo sapiens dedicator of cytokinesis 10 (DOCK10), mRNA.\"""""	Nbla10300; DKFZp781A1532; DRIP2; ZIZ3	ILMN_1702301	DOCK10	"\Homo sapiens dedicator of cytokinesis 10 (DOCK10), mRNA.\"""""	55619	 	DOCK10	0.255460812	-0.005600343	-0.261061155	0.036963465	5.351052554	0.006711785	0.006711785
3120707	3120707	CUTA	NM_001014840.1	51596	NP_001014840.1	ILMN_2311989	3120707	A	CTGCAGCCTTTGTTACTTGCCCCAACGAGAAGGTCGCCAAGGAGATCGCC	"\Homo sapiens cutA divalent cation tolerance homolog (E. coli) (CUTA), transcript variant 5, mRNA.\"""""	MGC111154; ACHAP; C6orf82	ILMN_2311989	CUTA	"\Homo sapiens cutA divalent cation tolerance homolog (E. coli) (CUTA), transcript variant 5, mRNA.\"""""	51596	D	CUTA	0.110081098	-0.20549941	-0.315580508	-0.022821735	5.34673904	0.006737188	0.006737188
5910465	5910465	SH2D1A	NM_002351.2	4068	NP_002342.1	ILMN_1705892	5910465	S	CCGTGGGAGTACAAAAGTGGAGTGTGGCCTGAGTAATGCATTATGGGTGG	"\Homo sapiens SH2 domain protein 1A, Duncan's disease (lymphoproliferative syndrome) (SH2D1A), mRNA.\"""""	SAP; XLP; MTCP1; DSHP; LYP; EBVS; IMD5; XLPD	ILMN_1705892	SH2D1A	"\Homo sapiens SH2 domain protein 1A, Duncan's disease (lymphoproliferative syndrome) (SH2D1A), mRNA.\"""""	4068	 	SH2D1A	0.264890906	-0.173775778	-0.438666684	-0.035358575	5.346441758	0.006738943	0.006738943
3890719	3890719	TCEAL4	NM_001006936.1	79921	NP_001006937.1	ILMN_2330341	3890719	A	TTCTACCCTAGAGGTCCAAGGGAATTCAGGGGTGGCTGCAGGGCCCCACG	"\Homo sapiens transcription elongation factor A (SII)-like 4 (TCEAL4), transcript variant 3, mRNA.\"""""	FLJ21174; NPD017; DKFZp686M0279	ILMN_2330341	TCEAL4	"\Homo sapiens transcription elongation factor A (SII)-like 4 (TCEAL4), transcript variant 3, mRNA.\"""""	79921	D	TCEAL4	0.134830065	0.006668362	-0.128161703	-0.014508265	5.344987774	0.00674753	0.00674753
160142	160142	GPR89A	NM_016334.2	51463	NP_057418.1	ILMN_2116594	160142	S	GCAGGAGCCTTCCTTACACTTCGCCATGAGTTTCCTGATCGACTCCAGCA	"\Homo sapiens G protein-coupled receptor 89A (GPR89A), mRNA.\"""""	SH120; GPR89	ILMN_2116594	GPR89A	"\Homo sapiens G protein-coupled receptor 89A (GPR89A), mRNA.\"""""	51463	D	GPR89A/GPR89B	-0.061754605	-0.121247922	-0.059493317	0.010522948	5.344509689	0.006750356	0.006750356
4780196	4780196	CD300A	NM_007261.2	11314	NP_009192.2	ILMN_1693552	4780196	S	AGGTGGCACCTGCCAATAGCTTTGTCAATCACAGCCCCATAGGAACGTCT	"\Homo sapiens CD300a molecule (CD300A), mRNA.\"""""	CMRF35H; IRp60; IRC1; CMRF-35-H9; CMRF-35H; IGSF12; CMRF35H9; IRC2	ILMN_1693552	CD300A	"\Homo sapiens CD300a molecule (CD300A), mRNA.\"""""	11314	 	CD300A	0.154458646	0.344321708	0.189863062	0.114405404	5.343504565	0.006756301	0.006756301
1850047	1850047	FAM189B	NM_006589.2	10712	NP_006580.2	ILMN_1795026	1850047	A	GCCACCTCTAGCTGCATGACCTTGGGCAAGCTATGTAACCCCAATTGCCT	"\Homo sapiens family with sequence similarity 189, member B (FAM189B), transcript variant 1, mRNA.\"""""	cote 1; COTE1	ILMN_1795026	FAM189B	"\Homo sapiens family with sequence similarity 189, member B (FAM189B), transcript variant 1, mRNA.\"""""	10712	D	FAM189B	0.257699149	0.113812873	-0.143886275	0.057878707	5.341374523	0.006768919	0.006768919
460379	460379	IFI27L1	NM_145249.2	122509	NP_660292.1	ILMN_3272500	460379	M	CCACACTGAGGCAGGGAGTTGGCTCTCTTGGTGGAGATGACTTTCCTGGG	"\Homo sapiens interferon, alpha-inducible protein 27-like 1 (IFI27L1), transcript variant 1, mRNA.\"""""		ILMN_3272500	IFI27L1	"\Homo sapiens interferon, alpha-inducible protein 27-like 1 (IFI27L1), transcript variant 1, mRNA.\"""""	122509	D	IFI27L1	0.295645663	0.091190644	-0.20445502	0.007680315	5.337586837	0.006791415	0.006791415
5490671	5490671	XAB2	NM_020196.2	56949	NP_064581.2	ILMN_1771057	5490671	S	AGCAGCAGAGCGTGCCAGCCGCAGTGTTTGGGAGCCTGAAGGAAGACTGA	"\Homo sapiens XPA binding protein 2 (XAB2), mRNA.\"""""	NTC90; SYF1; HCRN; HCNP; DKFZp762C1015	ILMN_1771057	XAB2	"\Homo sapiens XPA binding protein 2 (XAB2), mRNA.\"""""	56949	 	XAB2	0.25191479	0.303083878	0.051169088	-0.144877785	5.335669016	0.006802834	0.006802834
20451	20451	MEFV	NM_000243.1	4210	NP_000234.1	ILMN_1804738	20451	S	GTCTTGAGGATATGGGAAGCCTAGAGAAACGCAAGCAGACTGGATTGGGA	"\Homo sapiens Mediterranean fever (MEFV), mRNA.\"""""	MEF; TRIM20; MGC126586; FMF; MGC126560	ILMN_1804738	MEFV	"\Homo sapiens Mediterranean fever (MEFV), mRNA.\"""""	4210	D	MEFV	-0.17839346	0.055778535	0.234171996	0.028128984	5.334178626	0.006811722	0.006811722
2760255	2760255	MTF2	NM_007358.2	22823	NP_031384.1	ILMN_1733615	2760255	S	GCACTCTGATTTTCTGTAGGTACAGTTCAAAGCCCTAAAGGGAGTCTGGC	"\Homo sapiens metal response element binding transcription factor 2 (MTF2), mRNA.\"""""	dJ976O13.2; PCL2; M96; RP5-976O13.1	ILMN_1733615	MTF2	"\Homo sapiens metal response element binding transcription factor 2 (MTF2), mRNA.\"""""	22823	 	MTF2	-0.252769356	-0.299908768	-0.047139412	0.039741333	5.320150546	0.006895967	0.006895967
1470450	1470450	ProbeID: 1470450				ILMN_1898691	1470450	S	GGAGATCCTGAGGGCTGGATACCCAAGAGCCACCATTTTACGGATTCCTC	"\BX103476 NCI_CGAP_Lu5 Homo sapiens cDNA clone IMAGp998C053946, mRNA sequence\"""""		ILMN_1898691		"\BX103476 NCI_CGAP_Lu5 Homo sapiens cDNA clone IMAGp998C053946, mRNA sequence\"""""	-999	 		0.164347251	0.139530693	-0.024816558	0.069442368	5.319671442	0.006898863	0.006898863
6580750	6580750	CFP	NM_002621.1	5199	NP_002612.1	ILMN_1658121	6580750	S	TCTGCACACCCTTGCTCCCCAAGTACCCGCCCACCGTTTCCATGGTCGAA	"\Homo sapiens complement factor properdin (CFP), mRNA.\"""""	PFC; PROPERDIN; BFD; PFD	ILMN_1658121	CFP	"\Homo sapiens complement factor properdin (CFP), mRNA.\"""""	5199	 	CFP	-0.293483234	0.09412343	0.387606664	-0.009937798	5.312673977	0.006941303	0.006941303
4560022	4560022	MMADHC	NM_015702.1	27249	NP_056517.1	ILMN_2090558	4560022	S	GATGAACGCTACCGACATTTAGGATTCTCTGTTGATGACCTTGGATGCTG	"\Homo sapiens chromosome 2 open reading frame 25 (C2orf25), mRNA.\"""""	CL25022	ILMN_2090558	C2ORF25	"\Homo sapiens chromosome 2 open reading frame 25 (C2orf25), mRNA.\"""""	27249	D	MMADHC	0.500710248	0.344582328	-0.15612792	0.042368911	5.311921209	0.006945885	0.006945885
7330544	7330544	ALDOC	NM_005165.2	230	NP_005156.1	ILMN_1755974	7330544	S	CCATGATGAGGTAGCTTCTCCCTGGGCTCTCCTTCTTGCCTGCCCTGTCT	"\Homo sapiens aldolase C, fructose-bisphosphate (ALDOC), mRNA.\"""""	ALDC	ILMN_1755974	ALDOC	"\Homo sapiens aldolase C, fructose-bisphosphate (ALDOC), mRNA.\"""""	230	 	ALDOC	0.296770612	0.069107029	-0.227663583	-0.037344686	5.308759826	0.00696516	0.00696516
6270139	6270139	KRBA1	NM_032534.2	84626	NP_115923.2	ILMN_3239060	6270139	S	GAGAGAACTCAGCCCCCTGGTCTAAGCTGGACTTACCTCTGTGGATTCTG	"\Homo sapiens KRAB-A domain containing 1 (KRBA1), mRNA.\"""""	MGC176633; KIAA1862	ILMN_3239060	KRBA1	"\Homo sapiens KRAB-A domain containing 1 (KRBA1), mRNA.\"""""	84626	D	KRBA1	0.167132352	0.066813988	-0.100318364	-0.049668524	5.30582706	0.00698309	0.00698309
670112	670112	DUSP11	NM_003584.1	8446	NP_003575.1	ILMN_1740171	670112	S	CTCCTATCCAGCCTGTTGGGAATGGACCCAGTGATACAAACCTGTCCTGG	"\Homo sapiens dual specificity phosphatase 11 (RNA/RNP complex 1-interacting) (DUSP11), mRNA.\"""""	PIR1	ILMN_1740171	DUSP11	"\Homo sapiens dual specificity phosphatase 11 (RNA/RNP complex 1-interacting) (DUSP11), mRNA.\"""""	8446	D	DUSP11	0.263766047	0.207961638	-0.055804409	0.014640482	5.303000658	0.007000414	0.007000414
4860356	4860356	BYSL	NM_004053.3	705	NP_004044.3	ILMN_1682792	4860356	S	CTGAAGACCCAGATCAGGGCAGTGACAGATCACAGGGACATCTGTGGCTC	"\Homo sapiens bystin-like (BYSL), mRNA.\"""""	BYSTIN	ILMN_1682792	BYSL	"\Homo sapiens bystin-like (BYSL), mRNA.\"""""	705	 	BYSL	-0.160748491	-0.165109601	-0.00436111	0.012407581	5.297569798	0.007033827	0.007033827
5420437	5420437	CDK7	NM_001799.2	1022	NP_001790.1	ILMN_1778917	5420437	S	GGGCCAACACCTGGATGTCAGCTGCCAAGACCAAACTGTCCAGTGGAAAC	"\Homo sapiens cyclin-dependent kinase 7 (MO15 homolog, Xenopus laevis, cdk-activating kinase) (CDK7), mRNA.\"""""	p39MO15; CDKN7; CAK1; STK1	ILMN_1778917	CDK7	"\Homo sapiens cyclin-dependent kinase 7 (MO15 homolog, Xenopus laevis, cdk-activating kinase) (CDK7), mRNA.\"""""	1022	 	CDK7	0.281751599	0.127217336	-0.154534263	-0.050934802	5.295387962	0.007047297	0.007047297
5700309	5700309	FAHD2B	NM_199336.1	151313	NP_955368.1	ILMN_2146657	5700309	S	ATCAACAAGGTGGTGTGATGGCTCCTGCACAGGCCCGACATAGGATGAGG	"\Homo sapiens fumarylacetoacetate hydrolase domain containing 2B (FAHD2B), mRNA.\"""""	DKFZp434N062	ILMN_2146657	FAHD2B	"\Homo sapiens fumarylacetoacetate hydrolase domain containing 2B (FAHD2B), mRNA.\"""""	151313	 	FAHD2B	0.233986938	0.075285179	-0.158701759	-0.117944918	5.29273172	0.007063731	0.007063731
6760066	6760066	ProbeID: 6760066	XM_942068.1	650274	XP_947161.1	ILMN_1766514	6760066	I	CTTACCTCCTCATGGCTTACAGCCTGGGCACCTCAGCCGCCTCACTCCTG	"\PREDICTED: Homo sapiens similar to unc-93 homolog B1, transcript variant 1 (LOC650274), mRNA.\"""""		ILMN_1766514	LOC650274	"\PREDICTED: Homo sapiens similar to unc-93 homolog B1, transcript variant 1 (LOC650274), mRNA.\"""""	650274	 		0.069006145	0.153513185	0.084507039	0.010961289	5.289960588	0.007080918	0.007080918
3520372	3520372	CES2	NM_003869.4	8824	NP_003860.2	ILMN_1696675	3520372	A	TCTCTCGTCTGAGCCCCCAGGCCTTTTCCACTTTGAGGGAGGTGCTTCGA	"\Homo sapiens carboxylesterase 2 (intestine, liver) (CES2), transcript variant 1, mRNA.\"""""	iCE; CE-2; CES2A1; PCE-2	ILMN_1696675	CES2	"\Homo sapiens carboxylesterase 2 (intestine, liver) (CES2), transcript variant 1, mRNA.\"""""	8824	D	CES2	0.146851419	0.163453984	0.016602565	-0.009766622	5.288911214	0.007087437	0.007087437
4570707	4570707	TRAK1	NM_001042646.1	22906	NP_001036111.1	ILMN_2289924	4570707	I	TGTCCTCCCCGGCAGCAGAAGATGTGTCCTTCCATTGAGTGAGGGTAACC	"\Homo sapiens trafficking protein, kinesin binding 1 (TRAK1), transcript variant 1, mRNA.\"""""	OIP106	ILMN_2289924	TRAK1	"\Homo sapiens trafficking protein, kinesin binding 1 (TRAK1), transcript variant 1, mRNA.\"""""	22906	D	TRAK1	0.223077021	-0.018104726	-0.241181747	-0.038372613	5.280812581	0.00713796	0.00713796
5270110	5270110	EIF4A3	NM_014740.2	9775	NP_055555.1	ILMN_1667043	5270110	S	CAGCAGATCAGTGGGATGAGGGAGACTGTTCACCTGCTGTGTACTCCTGT	"\Homo sapiens eukaryotic translation initiation factor 4A, isoform 3 (EIF4A3), mRNA.\"""""	eIF4AIII; MGC10862; hNMP265; NUK-34; KIAA0111; DDX48	ILMN_1667043	EIF4A3	"\Homo sapiens eukaryotic translation initiation factor 4A, isoform 3 (EIF4A3), mRNA.\"""""	9775	 	EIF4A3	-0.366243551	-0.191220966	0.175022585	0.007150811	5.280309009	0.007141114	0.007141114
4810440	4810440	TOPORS	NM_005802.2	10210	NP_005793.2	ILMN_1749218	4810440	S	GGAGAACCAGCCCAGTAACATTGTGTCTCTTCAAACTGAGCCATCAAGGC	"\Homo sapiens topoisomerase I binding, arginine/serine-rich (TOPORS), mRNA.\"""""	TP53BPL; LUN	ILMN_1749218	TOPORS	"\Homo sapiens topoisomerase I binding, arginine/serine-rich (TOPORS), mRNA.\"""""	10210	D	TOPORS	-0.138416305	-0.174423969	-0.036007664	-0.011279071	5.276110754	0.007167461	0.007167461
5890390	5890390	RBMS1	NM_016839.2	5937	NP_058523.1	ILMN_1656436	5890390	I	TGTTAGTGGGATGGCAAACACTGTGAACATTGCTGTTTCTAGTGGGCCAG	"\Homo sapiens RNA binding motif, single stranded interacting protein 1 (RBMS1), transcript variant 2, mRNA.\"""""	MGC3331; MSSP-1; MSSP; YC1; SCR2; MSSP-3; MGC15146; MSSP-2	ILMN_1656436	RBMS1	"\Homo sapiens RNA binding motif, single stranded interacting protein 1 (RBMS1), transcript variant 2, mRNA.\"""""	5937	D	RBMS1	0.020281106	-0.083346032	-0.103627138	0.002894487	5.275128198	0.007173642	0.007173642
2510161	2510161	B3GALT4	NM_003782.3	8705	NP_003773.1	ILMN_1690682	2510161	S	GAGTCCTGGGCATCCTGCGGTGTCGAGCAATAGCCTGGCTTCAGAGCTGA	"\Homo sapiens UDP-Gal:betaGlcNAc beta 1,3-galactosyltransferase, polypeptide 4 (B3GALT4), mRNA.\"""""	beta3GALT4; beta3Gal-T4; DJ1033B10.3; GalT4; Gal-T2	ILMN_1690682	B3GALT4	"\Homo sapiens UDP-Gal:betaGlcNAc beta 1,3-galactosyltransferase, polypeptide 4 (B3GALT4), mRNA.\"""""	8705	 	B3GALT4	0.243960014	0.133842389	-0.110117625	-0.042252719	5.274611157	0.007176897	0.007176897
5080630	5080630	ProbeID: 5080630	XM_001720756.1	100129907	XP_001720808.1	ILMN_3271587	5080630	M	CTCTGAGCTTCAGTTTCATTTTCTACGACATGGGGATAACCCTCCGGTGC	"\PREDICTED: Homo sapiens hypothetical protein LOC100129907 (LOC100129907), mRNA.\"""""		ILMN_3271587	LOC100129907	"\PREDICTED: Homo sapiens hypothetical protein LOC100129907 (LOC100129907), mRNA.\"""""	100129907	 		0.239947406	0.170745538	-0.069201868	0.002467724	5.265342777	0.007235497	0.007235497
1570468	1570468	ZNF789	NM_213603.2	285989	NP_998768.2	ILMN_1789364	1570468	I	GAGGAATCTTTTTCGACATCAGGTCATTCACACTGGAAGCCAACCCTACC	"\Homo sapiens zinc finger protein 789 (ZNF789), transcript variant 1, mRNA.\"""""		ILMN_1789364	ZNF789	"\Homo sapiens zinc finger protein 789 (ZNF789), transcript variant 1, mRNA.\"""""	285989	D	ZNF789	-0.09416975	-0.169659244	-0.075489494	-0.035891652	5.262739727	0.007252044	0.007252044
4120487	4120487	MUL1	NM_024544.2	79594	NP_078820.2	ILMN_3235168	4120487	S	CTGAATGTTCATCTCTCGTCCTCCTTTGTGCAGGCGAGGAAGGGGTGCCC	"\Homo sapiens mitochondrial E3 ubiquitin ligase 1 (MUL1), nuclear gene encoding mitochondrial protein, mRNA.\"""""		ILMN_3235168	MUL1	"\Homo sapiens mitochondrial E3 ubiquitin ligase 1 (MUL1), nuclear gene encoding mitochondrial protein, mRNA.\"""""	79594	D	MUL1	0.189716912	0.207135936	0.017419024	0.020727262	5.261919041	0.007257268	0.007257268
1450678	1450678	RPAP1	NM_015540.2	26015	NP_056355.2	ILMN_1713605	1450678	S	GGCCAGACGAAGAACATTGTGTCCTAATGGTAGGCAGGAGACCAAGGAGC	"\Homo sapiens RNA polymerase II associated protein 1 (RPAP1), mRNA.\"""""	DKFZP727M111; MGC858; FLJ12732; KIAA1403	ILMN_1713605	RPAP1	"\Homo sapiens RNA polymerase II associated protein 1 (RPAP1), mRNA.\"""""	26015	 	RPAP1	0.14339783	0.099094788	-0.044303042	-0.032646983	5.261457908	0.007260206	0.007260206
4880224	4880224	LBR	NM_002296.2	3930	NP_002287.2	ILMN_1810418	4880224	I	ATCTGCCGCCGGGTTGCTGTGCGACTATTCTCCGGGAGCCGTCCGTGTCA	"\Homo sapiens lamin B receptor (LBR), transcript variant 1, mRNA.\"""""	PHA; MGC9041; LMN2R; DHCR14B	ILMN_1810418	LBR	"\Homo sapiens lamin B receptor (LBR), transcript variant 1, mRNA.\"""""	3930	D	LBR	-0.257175158	-0.14880927	0.108365888	-0.031967621	5.242458691	0.007382297	0.007382297
1400491	1400491	TOB2	NM_016272.3	10766	NP_057356.1	ILMN_1748884	1400491	S	AGATTCTCTAGTTTTCTCCCTAGGGATGGGAAGGGGGCATTGAGGCAAGC	"\Homo sapiens transducer of ERBB2, 2 (TOB2), mRNA.\"""""	TOBL; TROB2; TOB4	ILMN_1748884	TOB2	"\Homo sapiens transducer of ERBB2, 2 (TOB2), mRNA.\"""""	10766	 	TOB2	-0.210224344	-0.188233186	0.021991157	-0.0257992	5.24200422	0.007385243	0.007385243
630259	630259	VPS37D	NM_001077621.1	155382	NP_001071089.1	ILMN_1692865	630259	A	GCTTTTTGAGGGCAGGTCCTTGTCTTTGTACGTTCTGTCCCCAGCCCCGC	"\Homo sapiens vacuolar protein sorting 37 homolog D (S. cerevisiae) (VPS37D), mRNA.\"""""	WBSCR24; MGC35352	ILMN_1692865	VPS37D	"\Homo sapiens vacuolar protein sorting 37 homolog D (S. cerevisiae) (VPS37D), mRNA.\"""""	155382	 	VPS37D	0.137464608	0.012897565	-0.124567043	-0.044308697	5.234913799	0.007431365	0.007431365
520195	520195	TMEM79	NM_032323.1	84283	NP_115699.1	ILMN_2090802	520195	S	ACGTGGTGGCTGGGGAGTGCCTGGATGGTGCGGTGGTTGATGTTAACCTA	"\Homo sapiens transmembrane protein 79 (TMEM79), mRNA.\"""""	FLJ16057; MGC13102; FLJ32254	ILMN_2090802	TMEM79	"\Homo sapiens transmembrane protein 79 (TMEM79), mRNA.\"""""	84283	 	TMEM79	0.220420563	0.09469364	-0.125726923	0.017009176	5.229853751	0.00746446	0.00746446
5720100	5720100	ZNF562	NM_017656.2	54811	NP_060126.1	ILMN_1672940	5720100	S	GTGGTGATGCATGCCTATAGTTTTAGCTACTTGGGAGGGTGGCCTGAGCC	"\Homo sapiens zinc finger protein 562 (ZNF562), mRNA.\"""""	MGC126160; FLJ20079	ILMN_1672940	ZNF562	"\Homo sapiens zinc finger protein 562 (ZNF562), mRNA.\"""""	54811	 	ZNF562	0.255241308	0.175843946	-0.079397362	-0.004744725	5.229784857	0.007464911	0.007464911
3170431	3170431	LRCH4	NM_002319.2	4034	NP_002310.2	ILMN_1654518	3170431	S	GTGCTGACCTCTCTCTCCCACAGACCCCAGACACCCATTGTCCATAGCCT	"\Homo sapiens leucine-rich repeats and calponin homology (CH) domain containing 4 (LRCH4), mRNA.\"""""	LRRN1; PP14183; SAP25; FLJ46315; LRRN4; LRN	ILMN_1654518	LRCH4	"\Homo sapiens leucine-rich repeats and calponin homology (CH) domain containing 4 (LRCH4), mRNA.\"""""	4034	D	LRCH4	-0.315661896	-0.198401981	0.117259915	-0.032496634	5.229213797	0.007468656	0.007468656
6480653	6480653	LOC388906	XM_371469.4	388906	XP_371469.2	ILMN_1695080	6480653	A	GAGGCTGCACTCTTAACCACCAAGCTTCCCAGCACTCAGCAAACACTGGA	"\PREDICTED: Homo sapiens hypothetical gene supported by BC039496 (LOC388906), mRNA.\"""""		ILMN_1695080	LOC388906	"\PREDICTED: Homo sapiens hypothetical gene supported by BC039496 (LOC388906), mRNA.\"""""	388906	 	LOC388906	-0.1256776	0.00270366	0.12838126	-0.01991197	5.228979474	0.007470193	0.007470193
4640750	4640750	HIBCH	NM_198047.1	26275	NP_932164.1	ILMN_1656977	4640750	A	GTAGCATGGGTTGGCAATCTACAGCATGTGGGCCAAATCCAGCCTGCTGC	"\Homo sapiens 3-hydroxyisobutyryl-Coenzyme A hydrolase (HIBCH), nuclear gene encoding mitochondrial protein, transcript variant 2, mRNA.\"""""	HIBYL-COA-H	ILMN_1656977	HIBCH	"\Homo sapiens 3-hydroxyisobutyryl-Coenzyme A hydrolase (HIBCH), nuclear gene encoding mitochondrial protein, transcript variant 2, mRNA.\"""""	26275	 	HIBCH	0.126033897	-0.09051185	-0.216545747	-0.026759689	5.225554345	0.007492698	0.007492698
3840719	3840719	SNRNP35	NM_180699.1	11066	NP_851030.1	ILMN_1772845	3840719	A	GGGGAGGGAGAAGAAGGAAAGAGGCAAGTAGAGGCCCAACAGCAGAACCC	"\Homo sapiens small nuclear ribonucleoprotein 35kDa (U11/U12) (SNRNP35), transcript variant 3, mRNA.\"""""	MGC138160; HM-1	ILMN_1772845	SNRNP35	"\Homo sapiens small nuclear ribonucleoprotein 35kDa (U11/U12) (SNRNP35), transcript variant 3, mRNA.\"""""	11066	D	SNRNP35	0.206009382	0.199104767	-0.006904615	-0.005209665	5.225150484	0.007495357	0.007495357
2510593	2510593	PLA2G16	NM_007069.2	11145	NP_009000.1	ILMN_1667711	2510593	S	GCAAGCGTTGCAGGAATGGGCTTGGCAGCCATGAGCCTTATTGGAGTCAT	"\Homo sapiens HRAS-like suppressor 3 (HRASLS3), mRNA.\"""""	HREV107-3; HREV107; H-REV107-1; MGC118754	ILMN_1667711	HRASLS3	"\Homo sapiens HRAS-like suppressor 3 (HRASLS3), mRNA.\"""""	11145	D	PLA2G16	0.238167182	0.11229309	-0.125874091	-0.02626821	5.223738536	0.007504658	0.007504658
1690626	1690626	CMKLR1	NM_004072.1	1240	NP_004063.1	ILMN_1673030	1690626	S	CCTCACTGTGGAACCCCTCAATGGACTCTCTCAACCCAGGGACACCCAAG	"\Homo sapiens chemokine-like receptor 1 (CMKLR1), mRNA.\"""""	MGC126105; ChemR23; DEZ; MGC126106	ILMN_1673030	CMKLR1	"\Homo sapiens chemokine-like receptor 1 (CMKLR1), mRNA.\"""""	1240	D	CMKLR1	0.145496929	0.08913404	-0.056362889	0.007728621	5.222694452	0.007511543	0.007511543
3610706	3610706	BMX	NM_203281.1	660	NP_975010.1	ILMN_1672307	3610706	I	TTTGCTTCTGGAAACAGGACAGCCGGGGCCGTGTTCCTGCAACAGCAGAC	"\Homo sapiens BMX non-receptor tyrosine kinase (BMX), mRNA.\"""""	PSCTK2; PSCTK3; ETK	ILMN_1672307	BMX	"\Homo sapiens BMX non-receptor tyrosine kinase (BMX), mRNA.\"""""	660	D	BMX	-0.096190662	0.01543155	0.111622212	0.018169024	5.221183093	0.007521522	0.007521522
4670603	4670603	ELMO2	NM_133171.2	63916	NP_573403.1	ILMN_2317730	4670603	A	GCCTCTCTCCCTGGACATACGTTAGCACATTGGCATTCAGTATTGGTGGC	"\Homo sapiens engulfment and cell motility 2 (ELMO2), transcript variant 1, mRNA.\"""""	FLJ11656; CED12; CED-12; KIAA1834; ELMO-2	ILMN_2317730	ELMO2	"\Homo sapiens engulfment and cell motility 2 (ELMO2), transcript variant 1, mRNA.\"""""	63916	D	ELMO2	-0.251114154	-0.313081272	-0.061967119	-0.034921866	5.219398094	0.007533324	0.007533324
7400634	7400634	LOC100130298	XM_001719903.1	100130298	XP_001719955.1	ILMN_3270853	7400634	M	CTTCAGACTCACAGCCGCGCTAGTTAGGGTACCACTTGTTCAGACAGCTG	"\PREDICTED: Homo sapiens similar to hCG1816373 (LOC100130298), mRNA.\"""""		ILMN_3270853	LOC100130298	"\PREDICTED: Homo sapiens similar to hCG1816373 (LOC100130298), mRNA.\"""""	100130298	D	LOC100130298	0.275502948	0.086363509	-0.189139439	0.016145833	5.217703185	0.007544549	0.007544549
2970121	2970121	MXD3	NM_031300.2	83463	NP_112590.1	ILMN_1711904	2970121	S	GCCTTCAGGGCTGCTCGGAGTCACCTGTTGGAATGGACTAAAAGGACCCT	"\Homo sapiens MAX dimerization protein 3 (MXD3), mRNA.\"""""	MAD3; MGC2383	ILMN_1711904	MXD3	"\Homo sapiens MAX dimerization protein 3 (MXD3), mRNA.\"""""	83463	 	MXD3	-0.197429676	-0.190939902	0.006489773	0.008259616	5.21694022	0.007549607	0.007549607
2450452	2450452	SLC9A3R1	NM_004252.2	9368	NP_004243.1	ILMN_1680925	2450452	S	GGCCTCAGCCTTAAACTTTTGTTCCTACTCCCACCCTCAGCGAACTGGGC	"\Homo sapiens solute carrier family 9 (sodium/hydrogen exchanger), member 3 regulator 1 (SLC9A3R1), mRNA.\"""""	NHERF1; NHERF; EBP50	ILMN_1680925	SLC9A3R1	"\Homo sapiens solute carrier family 9 (sodium/hydrogen exchanger), member 3 regulator 1 (SLC9A3R1), mRNA.\"""""	9368	 	SLC9A3R1	-0.384532393	-0.443617535	-0.059085141	0.089559333	5.216529123	0.007552334	0.007552334
4290703	4290703	ProbeID: 4290703	XM_936088.1	642018	XP_941181.1	ILMN_2201573	4290703	S	TGCCTTGCCCATTCTGAGCCTCCGCGCCAGCCCATGTATGCCATGGAAAT	"\PREDICTED: Homo sapiens similar to cytochrome c oxidase subunit VIII (LOC642018), mRNA.\"""""		ILMN_2201573	LOC642018	"\PREDICTED: Homo sapiens similar to cytochrome c oxidase subunit VIII (LOC642018), mRNA.\"""""	642018	 		0.020098759	0.088182721	0.068083962	-0.001958037	5.215526925	0.007558986	0.007558986
6980274	6980274	GLRX2	NM_016066.3	51022	NP_057150.2	ILMN_1680727	6980274	A	GGAGGTGCAACTGACACTCATAGGCTTCACAAAGAAGGAAAATTGCTCCC	"\Homo sapiens glutaredoxin 2 (GLRX2), transcript variant 1, mRNA.\"""""	GRX2; bA101E13.1	ILMN_1680727	GLRX2	"\Homo sapiens glutaredoxin 2 (GLRX2), transcript variant 1, mRNA.\"""""	51022	D	GLRX2	-0.230203952	-0.185181785	0.045022167	-0.013532259	5.215228868	0.007560966	0.007560966
5820482	5820482	LOC153684	XR_018004.1	153684		ILMN_1782753	5820482	A	AATCCCCCTAAGAGGCTTACAGACCCTACCAGGAGCGTTCCCACGCGAAC	"\PREDICTED: Homo sapiens misc_RNA (LOC153684), miscRNA.\"""""		ILMN_1782753	LOC153684	"\PREDICTED: Homo sapiens misc_RNA (LOC153684), miscRNA.\"""""	153684	 	LOC153684	0.213981356	0.196896313	-0.017085043	-0.025534819	5.208364278	0.007606704	0.007606704
4480017	4480017	SLC22A15	NM_018420.1	55356	NP_060890.1	ILMN_1730639	4480017	S	TTGAAGACTAATTGGGAGTCCATCTCTCTATTGGCACTGGGTTCGATTGC	"\Homo sapiens solute carrier family 22 (organic cation transporter), member 15 (SLC22A15), mRNA.\"""""	FLIPT1; DKFZp761G0313; PRO34686	ILMN_1730639	SLC22A15	"\Homo sapiens solute carrier family 22 (organic cation transporter), member 15 (SLC22A15), mRNA.\"""""	55356	 	SLC22A15	0.056438086	0.112280898	0.055842811	0.025257669	5.207648082	0.007611493	0.007611493
5390113	5390113	CORO1A	NM_007074.2	11151	NP_009005.1	ILMN_1713749	5390113	S	GATGCTGGGCCCCTCCTCATCTCCCTCAAGGATGGCTACGTACCCCCAAA	"\Homo sapiens coronin, actin binding protein, 1A (CORO1A), mRNA.\"""""	MGC117380; TACO; p57; HCORO1; CLABP; FLJ41407; CLIPINA	ILMN_1713749	CORO1A	"\Homo sapiens coronin, actin binding protein, 1A (CORO1A), mRNA.\"""""	11151	 	CORO1A	-0.334914041	0.040143743	0.375057784	-0.034591181	5.206881473	0.007616622	0.007616622
4860180	4860180	RAB11FIP2	NM_014904.1	22841	NP_055719.1	ILMN_1741175	4860180	S	GGTATGTAGAAGGGTCTGTCAGCACACATGGAAAGCCCCCATTTGCACAG	"\Homo sapiens RAB11 family interacting protein 2 (class I) (RAB11FIP2), mRNA.\"""""	Rab11-FIP2; KIAA0941; nRip11	ILMN_1741175	RAB11FIP2	"\Homo sapiens RAB11 family interacting protein 2 (class I) (RAB11FIP2), mRNA.\"""""	22841	D	RAB11FIP2	0.173194268	0.126840761	-0.046353507	0.029973093	5.205916439	0.007623083	0.007623083
3940390	3940390	TBXAS1	NM_001061.2	6916	NP_001052.1	ILMN_2282641	3940390	I	TCAAGTTGACACTGCTCCACGTGCTGCACAAGTTCCGGTTCCAAGCCTGC	"\Homo sapiens thromboxane A synthase 1 (platelet, cytochrome P450, family 5, subfamily A) (TBXAS1), transcript variant TXS-I, mRNA.\"""""	TS; CYP5A1; TXS; TXAS; CYP5; THAS	ILMN_2282641	TBXAS1	"\Homo sapiens thromboxane A synthase 1 (platelet, cytochrome P450, family 5, subfamily A) (TBXAS1), transcript variant TXS-I, mRNA.\"""""	6916	 	TBXAS1	-0.30623693	0.006861081	0.313098011	-0.01123048	5.201105347	0.00765538	0.00765538
4070392	4070392	CYBA	NM_000101.2	1535	NP_000092.2	ILMN_1744604	4070392	S	AATTACTATGTTCGGGCCGTCCTGCATCTCCTGCTCTCGGTGCCCGCCGG	"\Homo sapiens cytochrome b-245, alpha polypeptide (CYBA), mRNA.\"""""		ILMN_1744604	CYBA	"\Homo sapiens cytochrome b-245, alpha polypeptide (CYBA), mRNA.\"""""	1535	 	CYBA	-0.367955399	0.023257413	0.391212812	0.042548565	5.195003184	0.007696545	0.007696545
6580626	6580626	CXorf57	NM_018015.4	55086	NP_060485.3	ILMN_1703279	6580626	S	TGGCCACTCTGCATTTGCAAGGCCCGGTGGTTGACATCTGTGTGGTTTGT	"\Homo sapiens chromosome X open reading frame 57 (CXorf57), mRNA.\"""""	RP11-647M7.1; FLJ10178; FLJ14191	ILMN_1703279	CXORF57	"\Homo sapiens chromosome X open reading frame 57 (CXorf57), mRNA.\"""""	55086	 	CXorf57	0.101928941	-0.067666391	-0.169595332	-0.006573364	5.194121211	0.007702514	0.007702514
290661	290661	CLN8	NM_018941.3	2055	NP_061764.2	ILMN_1701094	290661	S	GTCGTGGTTCAGGCAGTATGGGCCGCTGTGACAAAACACCTAAGACTGGG	"\Homo sapiens ceroid-lipofuscinosis, neuronal 8 (epilepsy, progressive with mental retardation) (CLN8), mRNA.\"""""	FLJ39417; EPMR; C8orf61	ILMN_1701094	CLN8	"\Homo sapiens ceroid-lipofuscinosis, neuronal 8 (epilepsy, progressive with mental retardation) (CLN8), mRNA.\"""""	2055	D	CLN8	-0.181744082	-0.204748638	-0.023004556	0.009206416	5.190491543	0.007727127	0.007727127
6020209	6020209	SPECC1L	NM_015330.1	23384	NP_056145.1	ILMN_1779185	6020209	S	GCAAAAGGGCCAGTCGCGTTTCTATTTCTCTCGATCCCAGGCTTCTGCGG	"\Homo sapiens cytospin A (CYTSA), mRNA.\"""""	KIAA0376	ILMN_1779185	CYTSA	"\Homo sapiens cytospin A (CYTSA), mRNA.\"""""	23384	D	SPECC1L	0.197941009	0.148930192	-0.049010817	-0.014232507	5.182013316	0.007784934	0.007784934
6110035	6110035	DDX42	NM_203499.1	11325	NP_987095.1	ILMN_1695983	6110035	A	GGTTTGCATCCAGCCCTGAGACATGTAGGAAACACCTTTCAGACCCAGGC	"\Homo sapiens DEAD (Asp-Glu-Ala-Asp) box polypeptide 42 (DDX42), transcript variant 2, mRNA.\"""""	RHELP; FLJ43179; RNAHP; SF3b125	ILMN_1695983	DDX42	"\Homo sapiens DEAD (Asp-Glu-Ala-Asp) box polypeptide 42 (DDX42), transcript variant 2, mRNA.\"""""	11325	D	DDX42	-0.060016596	-0.247671029	-0.187654433	0.010609536	5.180213773	0.007797261	0.007797261
380369	380369	TRRAP	NM_003496.1	8295	NP_003487.1	ILMN_1660368	380369	S	CTCTGAGAGTCTGCAGGCGGCTCCTGTGCTTTTTATTTCTGGCTCTTCGG	"\Homo sapiens transformation/transcription domain-associated protein (TRRAP), mRNA.\"""""	PAF400; STAF40; Tra1; FLJ10671; PAF350/400; TR-AP	ILMN_1660368	TRRAP	"\Homo sapiens transformation/transcription domain-associated protein (TRRAP), mRNA.\"""""	8295	 	TRRAP	0.226822415	0.046900386	-0.179922029	-0.022762863	5.179034496	0.00780535	0.00780535
2640601	2640601	GIT1	NM_014030.3	28964	NP_054749.2	ILMN_1733155	2640601	S	TAACCTCTGCAAGGCCAGCACCCACCATCACTACCTGCACCTGCTGTGGT	"\Homo sapiens G protein-coupled receptor kinase interacting ArfGAP 1 (GIT1), transcript variant 2, mRNA.\"""""		ILMN_1733155	GIT1	"\Homo sapiens G protein-coupled receptor kinase interacting ArfGAP 1 (GIT1), transcript variant 2, mRNA.\"""""	28964	 	GIT1	-0.175493763	-0.148218528	0.027275236	-0.056687767	5.177714671	0.007814413	0.007814413
1770148	1770148	FLJ20444	XM_933028.2	403323	XP_938121.2	ILMN_1811181	1770148	S	GGAGTGCTAAAAGGAGCCAAGGTGTAGTGGTGACTGGAAGGTGACCAGGG	"\PREDICTED: Homo sapiens hypothetical protein FLJ20444, transcript variant 2 (FLJ20444), mRNA.\"""""		ILMN_1811181	FLJ20444	"\PREDICTED: Homo sapiens hypothetical protein FLJ20444, transcript variant 2 (FLJ20444), mRNA.\"""""	403323	D	FLJ20444	0.186417969	0.113206274	-0.073211695	-0.056058307	5.169861171	0.007868567	0.007868567
3390075	3390075	PTPN4	NM_002830.2	5775	NP_002821.1	ILMN_1793549	3390075	S	TGTGGTGGTGCCATGCAATCCCCTTTTGGTAGAATTGCCACAAACAAGGC	"\Homo sapiens protein tyrosine phosphatase, non-receptor type 4 (megakaryocyte) (PTPN4), mRNA.\"""""	PTPMEG1; PTPMEG	ILMN_1793549	PTPN4	"\Homo sapiens protein tyrosine phosphatase, non-receptor type 4 (megakaryocyte) (PTPN4), mRNA.\"""""	5775	 	PTPN4	0.330236129	0.207890346	-0.122345783	0.020908222	5.163997472	0.007909251	0.007909251
3400138	3400138	CASC4	NM_177974.1	113201	NP_816929.1	ILMN_2325574	3400138	A	CATGAGTGCTGATGTGTTTTGGCAGATGAGCTTTCAGCTGAGGCCTGATG	"\Homo sapiens cancer susceptibility candidate 4 (CASC4), transcript variant 2, mRNA.\"""""	MGC74708; H63; DKFZp459F1927	ILMN_2325574	CASC4	"\Homo sapiens cancer susceptibility candidate 4 (CASC4), transcript variant 2, mRNA.\"""""	113201	D	CASC4	0.150515774	-0.001069386	-0.151585159	-0.009503082	5.162374865	0.007920547	0.007920547
2360411	2360411	MANEA	NM_024641.2	79694	NP_078917.2	ILMN_2269092	2360411	I	TTATTAACTTCACTTGAGTTGTTTAACTTCCTTCTGTTTTAAGATTGTAA	"\Homo sapiens mannosidase, endo-alpha (MANEA), mRNA.\"""""	FLJ12838; hEndo; DKFZp686D20120	ILMN_2269092	MANEA	"\Homo sapiens mannosidase, endo-alpha (MANEA), mRNA.\"""""	79694	D	MANEA	-0.126870944	-0.027986616	0.098884328	0.014342465	5.156420192	0.007962144	0.007962144
5860358	5860358	CANT1	NM_138793.2	124583	NP_620148.1	ILMN_1664012	5860358	S	TGCCTGGCTGTCTCCTTGACCCGCCTCCTAGATCATTGTCCTTGATGTCC	"\Homo sapiens calcium activated nucleotidase 1 (CANT1), mRNA.\"""""	SHAPY; SCAN-1	ILMN_1664012	CANT1	"\Homo sapiens calcium activated nucleotidase 1 (CANT1), mRNA.\"""""	124583	 	CANT1	0.329985525	0.372463739	0.042478214	-0.012840141	5.154117458	0.00797829	0.00797829
5670674	5670674	MME	NM_000902.3	4311	NP_000893.2	ILMN_1678170	5670674	A	GAGTCTGCCTCCATGCTGCAGTGTTCGAGTGGATTGTAGGTGCAAGATGG	"\Homo sapiens membrane metallo-endopeptidase (MME), transcript variant 1, mRNA.\"""""	MGC126681; NEP; CD10; MGC126707; DKFZp686O16152; CALLA	ILMN_1678170	MME	"\Homo sapiens membrane metallo-endopeptidase (MME), transcript variant 1, mRNA.\"""""	4311	D	MME	-0.562673242	0.120559684	0.683232926	0.018672043	5.148023757	0.00802118	0.00802118
2030088	2030088	PILRA	NM_178273.1	29992	NP_840057.1	ILMN_1729915	2030088	A	CATCGTCTATGCTTCCCTTGCCCTCTCCAGCTCCACCTCACCCAGAGCAC	"\Homo sapiens paired immunoglobin-like type 2 receptor alpha (PILRA), transcript variant 3, mRNA.\"""""	FDF03	ILMN_1729915	PILRA	"\Homo sapiens paired immunoglobin-like type 2 receptor alpha (PILRA), transcript variant 3, mRNA.\"""""	29992	D	PILRA	-0.270037855	0.0636381	0.333675955	0.052471022	5.144351699	0.008047139	0.008047139
650040	650040	PILRA	NM_178272.1	29992	NP_840056.1	ILMN_2362858	650040	A	CAAGACTGAATGGTGAGGCCAGGTACAGTGGCGCACACCTGTAATCCCAG	"\Homo sapiens paired immunoglobin-like type 2 receptor alpha (PILRA), transcript variant 2, mRNA.\"""""	FDF03	ILMN_2362858	PILRA	"\Homo sapiens paired immunoglobin-like type 2 receptor alpha (PILRA), transcript variant 2, mRNA.\"""""	29992	D	PILRA	-0.410134792	0.031363971	0.441498762	0.042534436	5.140892665	0.008071671	0.008071671
7570209	7570209	ARMC1	NM_018120.3	55156	NP_060590.1	ILMN_1722066	7570209	S	CTAACATTGTCACCTTCTGGAGAGAGAGTTAATGGGGGGCATTGAGGATG	"\Homo sapiens armadillo repeat containing 1 (ARMC1), mRNA.\"""""	FLJ10511; Arcp	ILMN_1722066	ARMC1	"\Homo sapiens armadillo repeat containing 1 (ARMC1), mRNA.\"""""	55156	 	ARMC1	0.252329472	0.104600724	-0.147728748	-0.019830764	5.136948086	0.008099741	0.008099741
1470195	1470195	MCM7	NM_182776.1	4176	NP_877577.1	ILMN_1663195	1470195	A	CTGGCAGGTCAATGCTTCCCGGACACGGATCACTTTTGTCTGATTCCAGC	"\Homo sapiens minichromosome maintenance complex component 7 (MCM7), transcript variant 2, mRNA.\"""""	MCM2; CDC47; P1.1-MCM3; P1CDC47; CDABP0042; P85MCM; PNAS-146	ILMN_1663195	MCM7	"\Homo sapiens minichromosome maintenance complex component 7 (MCM7), transcript variant 2, mRNA.\"""""	4176	D	MCM7	-0.225774217	-0.191998424	0.033775793	0.015358602	5.131825558	0.008136342	0.008136342
4040382	4040382	IRAK1BP1	NM_001010844.1	134728	NP_001010844.1	ILMN_1779639	4040382	S	CGACGGCAAGCCTGTCTTGTTGCTGTTGAGAATGCGTGGCGCAAAGCTCA	"\Homo sapiens interleukin-1 receptor-associated kinase 1 binding protein 1 (IRAK1BP1), mRNA.\"""""	AIP70; MGC138458; MGC138460; SIMPL	ILMN_1779639	IRAK1BP1	"\Homo sapiens interleukin-1 receptor-associated kinase 1 binding protein 1 (IRAK1BP1), mRNA.\"""""	134728	D	IRAK1BP1	0.155343591	0.054951185	-0.100392406	-0.014211647	5.127118198	0.008170127	0.008170127
7040711	7040711	CKAP2	NM_018204.2	26586	NP_060674.2	ILMN_2181060	7040711	S	TTATTGACTTCTCATGTTCTAGAGAGTAGGACTTTTATTCCGTGTACCTG	"\Homo sapiens cytoskeleton associated protein 2 (CKAP2), mRNA.\"""""	TMAP; FLJ10749; LB1; se20-10	ILMN_2181060	CKAP2	"\Homo sapiens cytoskeleton associated protein 2 (CKAP2), mRNA.\"""""	26586	D	CKAP2	-0.081341685	-0.193956971	-0.112615286	0.020807724	5.114225711	0.008263396	0.008263396
1030193	1030193	MTUS1	NM_001001931.1	57509	NP_001001931.1	ILMN_1685044	1030193	I	GGCACTATGATGCTACCTTATTGACACTGCTGGTCGTGGGATCGTACAGC	"\Homo sapiens mitochondrial tumor suppressor 1 (MTUS1), nuclear gene encoding mitochondrial protein, transcript variant 4, mRNA.\"""""	MTSG1; MP44; DKFZp586D1519; ATIP; FLJ14295; KIAA1288; DKFZp686F20243	ILMN_1685044	MTUS1	"\Homo sapiens mitochondrial tumor suppressor 1 (MTUS1), nuclear gene encoding mitochondrial protein, transcript variant 4, mRNA.\"""""	57509	D	MTUS1	-0.087139876	-0.072456586	0.01468329	0.021273374	5.113768143	0.008266726	0.008266726
1240452	1240452	PINX1	NM_017884.4	54984	NP_060354.4	ILMN_1790309	1240452	S	AAGCGGATGGCAGCACTGAAGAACAAGCCCCAGGTTCCAGTTCCAGGGTC	"\Homo sapiens PIN2-interacting protein 1 (PINX1), mRNA.\"""""	LPTS; MGC8850; FLJ20565; LPTL	ILMN_1790309	PINX1	"\Homo sapiens PIN2-interacting protein 1 (PINX1), mRNA.\"""""	54984	D	PINX1	-0.201875673	-0.086004295	0.115871378	-0.052574682	5.111599179	0.008282531	0.008282531
5890681	5890681	ZNF821	NM_017530.1	55565	NP_060000.1	ILMN_2151075	5890681	S	GCTGTGCTTCTAGGACTGTGGGGCCCCTGTGTGGCCCATGAAGTTGTGAA	"\Homo sapiens zinc finger protein 821 (ZNF821), mRNA.\"""""		ILMN_2151075	ZNF821	"\Homo sapiens zinc finger protein 821 (ZNF821), mRNA.\"""""	55565	 	ZNF821	-0.129748448	-0.181456127	-0.051707679	0.021060043	5.111485285	0.008283362	0.008283362
4220136	4220136	LOC100130298	XM_001719914.1	100130298	XP_001719966.1	ILMN_3190482	4220136	A	GGAATGACTTCACCCATCCTGCTTCCACCCGCCATAGCAGTGACCAAAGC	"\PREDICTED: Homo sapiens similar to hCG1816373 (LOC100130298), mRNA.\"""""		ILMN_3190482	LOC100130298	"\PREDICTED: Homo sapiens similar to hCG1816373 (LOC100130298), mRNA.\"""""	100130298	D	LOC100130298	0.128229363	0.035653693	-0.09257567	0.002707606	5.111350975	0.008284342	0.008284342
1230307	1230307	RRBP1	NM_001042576.1	6238	NP_001036041.1	ILMN_1803810	1230307	S	TTGGAGAAGCTCCGCACAGCCGGCCCCCTAGAGTCTTCAGAAACAGAGGA	"\Homo sapiens ribosome binding protein 1 homolog 180kDa (dog) (RRBP1), transcript variant 1, mRNA.\"""""	DKFZp586A1420; MGC157721; ES130; FLJ36146; MGC157720; ES/130; hES	ILMN_1803810	RRBP1	"\Homo sapiens ribosome binding protein 1 homolog 180kDa (dog) (RRBP1), transcript variant 1, mRNA.\"""""	6238	D	RRBP1	-0.107685767	-0.165243944	-0.057558177	-0.009152341	5.108483577	0.008305288	0.008305288
6370347	6370347	ProbeID: 6370347	XR_039357.1	100129541		ILMN_3269052	6370347	M	CCAGCCAAGAAGGCAGCCACACTAGCAGAGGGTGACAAGGACAATGACAT	"\PREDICTED: Homo sapiens misc_RNA (LOC100129541), miscRNA.\"""""		ILMN_3269052	LOC100129541	"\PREDICTED: Homo sapiens misc_RNA (LOC100129541), miscRNA.\"""""	100129541	 		-0.149101923	-0.116351413	0.032750509	0.033318596	5.105192181	0.008329399	0.008329399
7560435	7560435	XKR8	NM_018053.2	55113	NP_060523.2	ILMN_2087303	7560435	S	GCACCAACCAGTCCCGGGTTAGATCCCAAATGCTAGAAGCCAGGGATGCC	"\Homo sapiens XK, Kell blood group complex subunit-related family, member 8 (XKR8), mRNA.\"""""	XRG8; FLJ10307; RP11-460I13.3	ILMN_2087303	XKR8	"\Homo sapiens XK, Kell blood group complex subunit-related family, member 8 (XKR8), mRNA.\"""""	55113	D	XKR8	0.160491029	0.264595978	0.10410495	0.027028094	5.104574252	0.008333933	0.008333933
7210373	7210373	PSMD12	NM_002816.3	5718	NP_002807.1	ILMN_2368971	7210373	A	GGATGGCACAGCTTCTGGATCTATCTGTTGATGAGTCCGAAGCCTTTCTC	"\Homo sapiens proteasome (prosome, macropain) 26S subunit, non-ATPase, 12 (PSMD12), transcript variant 1, mRNA. XM_946055 XM_946058\"""""	MGC75406; p55	ILMN_2368971	PSMD12	"\Homo sapiens proteasome (prosome, macropain) 26S subunit, non-ATPase, 12 (PSMD12), transcript variant 1, mRNA. XM_946055 XM_946058\"""""	5718	D	PSMD12	-0.196495442	-0.220517606	-0.024022165	0.01900821	5.099676414	0.008369965	0.008369965
1940195	1940195	KCNQ1DN	NM_018722.2	55539	NP_061192.1	ILMN_1757119	1940195	S	GGTGCAGCCCATCAAAGGCTTCCCAAGAGGCAAGAGGCAAGGAGAAGTGT	"\Homo sapiens KCNQ1 downstream neighbor (KCNQ1DN), mRNA.\"""""	BWRT; HSA404617	ILMN_1757119	KCNQ1DN	"\Homo sapiens KCNQ1 downstream neighbor (KCNQ1DN), mRNA.\"""""	55539	 	KCNQ1DN	0.11560474	0.077519036	-0.038085705	0.009608058	5.089615244	0.008444484	0.008444484
5810201	5810201	ZNF593	NM_015871.3	51042	NP_056955.1	ILMN_1703441	5810201	S	ATGGACAGTGACGCAAGGACTAGGCTGGGAGGGAGCGTGCCAACCCCTTT	"\Homo sapiens zinc finger protein 593 (ZNF593), mRNA.\"""""	ZT86	ILMN_1703441	ZNF593	"\Homo sapiens zinc finger protein 593 (ZNF593), mRNA.\"""""	51042	 	ZNF593	0.333909998	0.259356547	-0.07455345	0.017944066	5.075724907	0.008548484	0.008548484
4670711	4670711	MTR	NM_000254.1	4548	NP_000245.1	ILMN_1670801	4670711	S	TACCCACAGAAGGAGGAAGTGGAAGGGACAGGAGCACATAGGTAGATGCC	"\Homo sapiens 5-methyltetrahydrofolate-homocysteine methyltransferase (MTR), mRNA.\"""""	FLJ45386	ILMN_1670801	MTR	"\Homo sapiens 5-methyltetrahydrofolate-homocysteine methyltransferase (MTR), mRNA.\"""""	4548	D	MTR	0.167780927	0.011221952	-0.156558975	0.032136652	5.075531174	0.008549944	0.008549944
1690630	1690630	FAM43A	NM_153690.4	131583	NP_710157.2	ILMN_1706015	1690630	S	GTAGCACTGTTCTGGTTCTGTTTGCACGCCAGTGGGGAGAGAATAAAGAG	"\Homo sapiens family with sequence similarity 43, member A (FAM43A), mRNA.\"""""	FLJ90022	ILMN_1706015	FAM43A	"\Homo sapiens family with sequence similarity 43, member A (FAM43A), mRNA.\"""""	131583	 	FAM43A	-0.197470516	-0.148707401	0.048763115	0.042076882	5.07530077	0.00855168	0.00855168
6350647	6350647	SMARCAL1	NM_014140.2	50485	NP_054859.2	ILMN_1752111	6350647	S	ATGGAGCTCCTGGAAGCAGCAGAGTCCTTTGACCCAGGAAGTGCTTCAGG	"\Homo sapiens SWI/SNF related, matrix associated, actin dependent regulator of chromatin, subfamily a-like 1 (SMARCAL1), mRNA.\"""""	HHARP; HARP	ILMN_1752111	SMARCAL1	"\Homo sapiens SWI/SNF related, matrix associated, actin dependent regulator of chromatin, subfamily a-like 1 (SMARCAL1), mRNA.\"""""	50485	 	SMARCAL1	0.251053137	0.157029355	-0.094023781	0.002061242	5.072638272	0.008571773	0.008571773
3140603	3140603	SVIL	NM_003174.3	6840	NP_003165.2	ILMN_1671404	3140603	A	GTTTCCTGCAGCATTAGGTATGACTTGTTCTGAGTACTGCTTCCGGTGCT	"\Homo sapiens supervillin (SVIL), transcript variant 1, mRNA.\"""""	DKFZp686A17191	ILMN_1671404	SVIL	"\Homo sapiens supervillin (SVIL), transcript variant 1, mRNA.\"""""	6840	D	SVIL	-0.374600065	-0.132418861	0.242181204	0.004625136	5.059001577	0.008675443	0.008675443
2370192	2370192	ProbeID: 2370192	XR_019580.2	441506		ILMN_3219764	2370192	A	GACCGCTTTACTCCTGGAACCTTCACTAACTAGATCCAGGCAGCCTTCCC	"\PREDICTED: Homo sapiens misc_RNA (LOC441506), miscRNA.\"""""		ILMN_3219764	LOC441506	"\PREDICTED: Homo sapiens misc_RNA (LOC441506), miscRNA.\"""""	441506	 		0.145745377	-0.279097913	-0.42484329	0.01125208	5.052058539	0.008728719	0.008728719
1940482	1940482	KIFAP3	NM_014970.2	22920	NP_055785.2	ILMN_2119224	1940482	S	GTTGTTAGCTGCAGATTAACCCCAGCCCCTCTGTCTTCTGTTAAGTACAG	"\Homo sapiens kinesin-associated protein 3 (KIFAP3), mRNA.\"""""	SMAP; Smg-GDS; KAP3; dJ190I16.1; FLJ22818	ILMN_2119224	KIFAP3	"\Homo sapiens kinesin-associated protein 3 (KIFAP3), mRNA.\"""""	22920	 	KIFAP3	0.183630887	-0.009190638	-0.192821525	-0.011936434	5.046776088	0.008769478	0.008769478
6650452	6650452	DET1	NM_017996.2	55070	NP_060466.2	ILMN_1661653	6650452	S	CCCCATCAACCACACAGTGCGACGCCTTGTTGCCTTCACCTTTCACCCTT	"\Homo sapiens de-etiolated homolog 1 (Arabidopsis) (DET1), mRNA.\"""""	FLJ10103; MGC126157; MGC126156	ILMN_1661653	DET1	"\Homo sapiens de-etiolated homolog 1 (Arabidopsis) (DET1), mRNA.\"""""	55070	D	DET1	0.12930366	0.065428532	-0.063875128	0.001072207	5.045511786	0.008779263	0.008779263
60670	60670	LXN	NM_020169.2	56925	NP_064554.2	ILMN_1723962	60670	S	GAGATTATTCCCTGGCAAATGCAAGTTCTCTGGCATCCACAATACGGCAC	"\Homo sapiens latexin (LXN), mRNA.\"""""	TCI; ECI	ILMN_1723962	LXN	"\Homo sapiens latexin (LXN), mRNA.\"""""	56925	 	LXN	0.212262834	0.14509301	-0.067169824	0.000268149	5.04405881	0.008790521	0.008790521
1340653	1340653	WHSC1L1	NM_023034.1	54904	NP_075447.1	ILMN_1807379	1340653	I	CAAAAATGGGAAACCAGTTCATGCAGGCAGAAGCAGTTGGTGGTGTCTGG	"\Homo sapiens Wolf-Hirschhorn syndrome candidate 1-like 1 (WHSC1L1), transcript variant long, mRNA.\"""""	pp14328; DKFZp667H044; NSD3; FLJ20353; MGC126766; MGC142029	ILMN_1807379	WHSC1L1	"\Homo sapiens Wolf-Hirschhorn syndrome candidate 1-like 1 (WHSC1L1), transcript variant long, mRNA.\"""""	54904	D	WHSC1L1	-0.128299381	-0.093872654	0.034426727	0.039983915	5.039939112	0.008822522	0.008822522
5130112	5130112	SNAP47	NM_053052.2	116841	NP_444280.1	ILMN_3243982	5130112	S	GAGCCCAGCTCACTTAGCCAGCTCACTTTGAGGGCATCCTATAAACACCC	"\Homo sapiens synaptosomal-associated protein, 47kDa (SNAP47), mRNA.\"""""	DKFZp686M10160; FLJ12517; IMAGE3451454; SVAP1; SNAP-47	ILMN_3243982	SNAP47	"\Homo sapiens synaptosomal-associated protein, 47kDa (SNAP47), mRNA.\"""""	116841	D	SNAP47	0.160331877	0.031680569	-0.128651308	-0.030224341	5.030614245	0.0088954	0.0088954
2190743	2190743	RBM23	NM_018107.4	55147	NP_060577.3	ILMN_1780756	2190743	S	GGATGGAGGGAGGCTGCTACTCTACCACTTCCTGTGTGCCTCTACTGTGG	"\Homo sapiens RNA binding motif protein 23 (RBM23), transcript variant 2, mRNA.\"""""	MGC4458; PP239; RNPC4; CAPERbeta; FLJ10482	ILMN_1780756	RBM23	"\Homo sapiens RNA binding motif protein 23 (RBM23), transcript variant 2, mRNA.\"""""	55147	D	RBM23	0.226144943	0.397480647	0.171335703	0.034939726	5.028662038	0.008910735	0.008910735
3180133	3180133	MAX	NM_002382.3	4149	NP_002373.3	ILMN_2363426	3180133	A	CGAAAACGTAGGGACCACATCAAAGACAGCTTTCACAGTTTGCGGGACTC	"\Homo sapiens MYC associated factor X (MAX), transcript variant 1, mRNA.\"""""	MGC34679; MGC36767; MGC11225; MGC10775; orf1; MGC18164	ILMN_2363426	MAX	"\Homo sapiens MYC associated factor X (MAX), transcript variant 1, mRNA.\"""""	4149	D	MAX	-0.221323763	-0.030004686	0.191319078	0.081071278	5.023562381	0.008950923	0.008950923
510100	510100	CBY1	NM_015373.3	25776	NP_056188.1	ILMN_1730879	510100	A	GCTCTGTTGGGTTGTGTTGGGAGAAGCGGCTGGAGTTCATTCTCTCACCC	"\Homo sapiens chibby homolog 1 (Drosophila) (CBY1), transcript variant 1, mRNA.\"""""	PGEA1; arb1; HS508I15A; PIGEA14; C22orf2; CBY; PIGEA-14	ILMN_1730879	CBY1	"\Homo sapiens chibby homolog 1 (Drosophila) (CBY1), transcript variant 1, mRNA.\"""""	25776	D	CBY1	-0.122628577	-0.185544306	-0.062915729	0.019180947	5.018284215	0.008992714	0.008992714
2480039	2480039	AZIN1	NM_015878.4	51582	NP_056962.2	ILMN_1656682	2480039	A	GGTGCAACTTTGAGTCCTTGGCTTGACTATACAGGCCTTGAACTTCATGG	"\Homo sapiens antizyme inhibitor 1 (AZIN1), transcript variant 1, mRNA.\"""""	ODC1L; OAZIN; OAZI; MGC3832; MGC691	ILMN_1656682	AZIN1	"\Homo sapiens antizyme inhibitor 1 (AZIN1), transcript variant 1, mRNA.\"""""	51582	D	AZIN1	-0.115117736	-0.364305638	-0.249187902	-0.078320815	5.017006513	0.00900286	0.00900286
3940133	3940133	FAM46A	NM_017633.2	55603	NP_060103.2	ILMN_1740466	3940133	S	CAGCCAGTATTCACGTGCCAGCAACAGACCTACTCCACTTGGCTACCCTG	"\Homo sapiens family with sequence similarity 46, member A (FAM46A), mRNA.\"""""	XTP11; C6orf37; FLJ20037; FLJ31495	ILMN_1740466	FAM46A	"\Homo sapiens family with sequence similarity 46, member A (FAM46A), mRNA.\"""""	55603	 	FAM46A	-0.324878931	-0.228011724	0.096867207	0.062119573	5.013872194	0.0090278	0.0090278
2190184	2190184	PRSS23	NM_007173.4	11098	NP_009104.1	ILMN_1797776	2190184	S	AGAGGTTCACATGCCTGTCTGCACATTAAAAGCTCTGGGAAGACCTGTTG	"\Homo sapiens protease, serine, 23 (PRSS23), mRNA.\"""""	MGC5107; SPUVE; SIG13; ZSIG13	ILMN_1797776	PRSS23	"\Homo sapiens protease, serine, 23 (PRSS23), mRNA.\"""""	11098	 	PRSS23	0.224267202	0.032043334	-0.192223868	-0.001388737	5.01146821	0.009046977	0.009046977
290279	290279	HMGB3P1	NR_002165.1	128872		ILMN_2103343	290279	S	ACAATGTCTGGGAAAGAGAAGTCTAGGCTGGGCACGGCGGCTTACGCCTG	"\Homo sapiens high-mobility group box 3-like 1 (HMGB3L1), non-coding RNA.\"""""	MGC118988; dJ18C9.3; MGC118987; MGC118989	ILMN_2103343	HMGB3L1	"\Homo sapiens high-mobility group box 3-like 1 (HMGB3L1), non-coding RNA.\"""""	128872	 	HMG4L	-0.13266511	-0.097388422	0.035276688	-0.009181272	5.009940051	0.009059189	0.009059189
4150670	4150670	CDC37	NM_007065.3	11140	NP_008996.1	ILMN_1668369	4150670	S	CCGGCTCTCGTCACTGGGCTCTGTTTTCACTGTTCGTCTGCTGTCTGTGT	"\Homo sapiens cell division cycle 37 homolog (S. cerevisiae) (CDC37), mRNA.\"""""	P50CDC37	ILMN_1668369	CDC37	"\Homo sapiens cell division cycle 37 homolog (S. cerevisiae) (CDC37), mRNA.\"""""	11140	 	CDC37	0.196102382	-0.066242863	-0.262345244	0.073202626	5.009734832	0.00906083	0.00906083
1070504	1070504	COPE	NM_199444.1	11316	NP_955476.1	ILMN_2339627	1070504	A	AAGCTGGACCGCCTGGACCTCGCCCGGAAGGAGCTGAAGAGAATGCAGGA	"\Homo sapiens coatomer protein complex, subunit epsilon (COPE), transcript variant 3, mRNA.\"""""	FLJ13241; epsilon-COP	ILMN_2339627	COPE	"\Homo sapiens coatomer protein complex, subunit epsilon (COPE), transcript variant 3, mRNA.\"""""	11316	D	COPE	-0.20216646	0.075101978	0.277268438	0.026150717	4.99276017	0.009197649	0.009197649
1820441	1820441	ANGEL2	NM_144567.3	90806	NP_653168.2	ILMN_1736340	1820441	S	GTTGACCAGAATAGTTGGTAACTCTGCCAGAGCCTGTACTTACCTGCCAA	"\Homo sapiens angel homolog 2 (Drosophila) (ANGEL2), mRNA.\"""""	FLJ12793; KIAA0759L	ILMN_1736340	ANGEL2	"\Homo sapiens angel homolog 2 (Drosophila) (ANGEL2), mRNA.\"""""	90806	 	ANGEL2	0.378504757	0.164047024	-0.214457732	-0.01270554	4.988001689	0.009236382	0.009236382
4220292	4220292	ProbeID: 4220292	XR_038892.1	646301		ILMN_3234967	4220292	S	GTGGGTCTGAAGAGCTTGGTTGCAGAAACTTCGGGGTCTACAAAGGCAGG	"\PREDICTED: Homo sapiens misc_RNA (LOC646301), miscRNA.\"""""		ILMN_3234967	LOC646301	"\PREDICTED: Homo sapiens misc_RNA (LOC646301), miscRNA.\"""""	646301	 		-0.274154361	-0.134465481	0.13968888	0.00105657	4.985900954	0.009253535	0.009253535
7150685	7150685	CBX5	NM_012117.1	23468	NP_036249.1	ILMN_1813028	7150685	S	TCAGAGGATGAGGAGGAGTATGTTGTGGAGAAGGTGCTAGACAGGCGCGT	"\Homo sapiens chromobox homolog 5 (HP1 alpha homolog, Drosophila) (CBX5), mRNA.\"""""	HP1-ALPHA; HP1; HP1Hs-alpha	ILMN_1813028	CBX5	"\Homo sapiens chromobox homolog 5 (HP1 alpha homolog, Drosophila) (CBX5), mRNA.\"""""	23468	 	CBX5	-0.032286091	-0.221633194	-0.189347104	0.014911473	4.980116969	0.009300931	0.009300931
3450615	3450615	LOC339290	NR_015389.1	339290		ILMN_3236970	3450615	S	CCAAGCCTAAGGTGAAAGGGCGGGCAGAACCTGTGGTGTTAGGAGGCAAC	"\Homo sapiens hypothetical LOC339290 (LOC339290), non-coding RNA.\"""""		ILMN_3236970	LOC339290	"\Homo sapiens hypothetical LOC339290 (LOC339290), non-coding RNA.\"""""	339290	 	LOC339290	0.144097988	0.021765448	-0.122332541	-0.051469547	4.977523103	0.009322268	0.009322268
5130379	5130379	SDHAP2	NR_003265.3	727956		ILMN_3248781	5130379	S	GAGGGTGTCGAGAATGCCTCCTACGTGACGGAAAGCAGATCCGTGGTTCC	"\Homo sapiens succinate dehydrogenase complex, subunit A, flavoprotein pseudogene 2 (SDHAP2), non-coding RNA.\"""""		ILMN_3248781	SDHAP2	"\Homo sapiens succinate dehydrogenase complex, subunit A, flavoprotein pseudogene 2 (SDHAP2), non-coding RNA.\"""""	727956	D	SDHAL2	-0.199259107	-0.2722115	-0.072952393	0.063717384	4.974808413	0.009344651	0.009344651
70762	70762	C1orf167	XM_938203.2	284498	XP_943296.2	ILMN_1701101	70762	A	TTGTAAGAGACACGGGGGTGCTCCGGGCCCAGCATCAAGCCTTTCAGGAT	"\PREDICTED: Homo sapiens chromosome 1 open reading frame 167 (C1orf167), mRNA.\"""""		ILMN_1701101	C1ORF167	"\PREDICTED: Homo sapiens chromosome 1 open reading frame 167 (C1orf167), mRNA.\"""""	284498	D	C1orf167	-0.130950446	0.021660599	0.152611045	0.023332422	4.972680475	0.009362236	0.009362236
1850446	1850446	NME6	NM_005793.3	10201	NP_005784.1	ILMN_2229032	1850446	S	GGGCCTAGCTCACCACAGCACATCCTCCAGGATCTAGCCTTCTATCTACC	"\Homo sapiens non-metastatic cells 6, protein expressed in (nucleoside-diphosphate kinase) (NME6), mRNA.\"""""	NM23-H6; IPIA-ALPHA	ILMN_2229032	NME6	"\Homo sapiens non-metastatic cells 6, protein expressed in (nucleoside-diphosphate kinase) (NME6), mRNA.\"""""	10201	D	NME6	0.19490891	0.263427889	0.068518979	0.025980848	4.972505297	0.009363685	0.009363685
2030132	2030132	LOC653506	XM_927769.1	653506	XP_932862.1	ILMN_1780861	2030132	S	TTTCAGGCCGCCGGTTGTTTCCGTTCCCGAGAATAAAGACGAGGATCCGA	"\PREDICTED: Homo sapiens similar to meteorin, glial cell differentiation regulator-like (LOC653506), mRNA.\"""""		ILMN_1780861	LOC653506	"\PREDICTED: Homo sapiens similar to meteorin, glial cell differentiation regulator-like (LOC653506), mRNA.\"""""	653506	 	LOC653506	-0.280219473	-0.132672098	0.147547376	0.070925015	4.971979738	0.009368034	0.009368034
4220743	4220743	JMJD6	NM_015167.2	23210	NP_055982.2	ILMN_2412024	4220743	A	AAACGGGGACACCACCTCCCAGGACGACTGTGTCAGCAAAGAGCGCAGCT	"\Homo sapiens jumonji domain containing 6 (JMJD6), transcript variant 2, mRNA.\"""""	PTDSR; PTDSR1; PSR; KIAA0585	ILMN_2412024	JMJD6	"\Homo sapiens jumonji domain containing 6 (JMJD6), transcript variant 2, mRNA.\"""""	23210	D	JMJD6	-0.149590203	-0.152560949	-0.002970746	0.026061902	4.971090921	0.009375393	0.009375393
6020523	6020523	PPP2R2B	NM_181676.1	5521	NP_858062.1	ILMN_1660732	6020523	A	GCCCAGTTTTCTCTGGTGGGTCCAGTGTTTTGTTCCTAGGTGTCTGCTGC	"\Homo sapiens protein phosphatase 2 (formerly 2A), regulatory subunit B, beta isoform (PPP2R2B), transcript variant 4, mRNA.\"""""	PR2AB-BETA; PR52B; PR2APR55-BETA; PR2AB55-BETA; MGC24888; PR55-BETA; PP2A-PR55B; SCA12	ILMN_1660732	PPP2R2B	"\Homo sapiens protein phosphatase 2 (formerly 2A), regulatory subunit B, beta isoform (PPP2R2B), transcript variant 4, mRNA.\"""""	5521	D	PPP2R2B	0.349320716	0.0237613	-0.325559415	0.013534157	4.970322719	0.009381759	0.009381759
2360706	2360706	TOM1	NM_005488.1	10043	NP_005479.1	ILMN_2082314	2360706	S	GGCACCACAGCACTGGGGCTCACCTCTTGGTTGATCCTCTTGTACTGGGA	"\Homo sapiens target of myb1 (chicken) (TOM1), mRNA.\"""""	FLJ33404	ILMN_2082314	TOM1	"\Homo sapiens target of myb1 (chicken) (TOM1), mRNA.\"""""	10043	D	TOM1	-0.31612603	-0.103609195	0.212516836	0.029625545	4.967731779	0.009403261	0.009403261
1710408	1710408	ProbeID: 1710408				ILMN_1848916	1710408	S	GGCAATGGTAACTCTGCCTAGAACATAGTTGAATGTCCTTGGTTGTCGGT	Homo sapiens cDNA clone IMAGE:5312516		ILMN_1848916		Homo sapiens cDNA clone IMAGE:5312516	-999	 		0.076814638	0.086974907	0.010160269	0.024351184	4.96497294	0.009426212	0.009426212
4610674	4610674	BTN3A2	NM_007047.3	11118	NP_008978.2	ILMN_1676528	4610674	S	CAGTTCCCACAGGGCATGTGACTTTGAAAGAGACTAGAGGCCACACTCAG	"\Homo sapiens butyrophilin, subfamily 3, member A2 (BTN3A2), mRNA.\"""""	BT3.3; BT3.2; BTF4	ILMN_1676528	BTN3A2	"\Homo sapiens butyrophilin, subfamily 3, member A2 (BTN3A2), mRNA.\"""""	11118	D	BTN3A2	0.251956157	0.171110067	-0.080846089	0.063260143	4.963253402	0.009440547	0.009440547
5390372	5390372	C2orf64	NM_001008215.1	493753	NP_001008216.1	ILMN_1683065	5390372	S	ACCTCCGTGGTTCACTGGAGTTAAAGCAATCGGGGCGTTGTACAGCTCAC	"\Homo sapiens chromosome 2 open reading frame 64 (C2orf64), mRNA.\"""""	6330578E17Rik; MGC52110	ILMN_1683065	C2ORF64	"\Homo sapiens chromosome 2 open reading frame 64 (C2orf64), mRNA.\"""""	493753	 	C2orf64	0.33888813	0.04029609	-0.298592039	0.051147614	4.961176881	0.009457886	0.009457886
6060356	6060356	RPL13A	NM_012423.2	23521	NP_036555.1	ILMN_1713369	6060356	S	TGCCACAGGCAGCCCTGGGACATAGGAAGCTGGGAGCAAGGAAAGGGTCT	"\Homo sapiens ribosomal protein L13a (RPL13A), mRNA.\"""""		ILMN_1713369	RPL13A	"\Homo sapiens ribosomal protein L13a (RPL13A), mRNA.\"""""	23521	 	RPL13A	0.280366991	-0.237529544	-0.517896535	0.037541041	4.957772828	0.009486382	0.009486382
1710639	1710639	RBM4B	NM_031492.2	83759	NP_113680.1	ILMN_1743104	1710639	S	CCCTAGGAGTTGAATCCTTCTCCCTGCCTACCTGCAGCATCTCCTTTCCC	"\Homo sapiens RNA binding motif protein 4B (RBM4B), mRNA.\"""""	RBM30; ZCRB3B; ZCCHC15; RBM4L; MGC10871	ILMN_1743104	RBM4B	"\Homo sapiens RNA binding motif protein 4B (RBM4B), mRNA.\"""""	83759	 	RBM4B	0.162336661	0.245574937	0.083238276	-0.004642344	4.952489997	0.009530781	0.009530781
6450541	6450541	PXN	NM_002859.1	5829	NP_002850.1	ILMN_1684440	6450541	S	ATGACCAGAAAGGGGCCACCGGGGTCTAATGGTGACAGTCCAAACCACTC	"\Homo sapiens paxillin (PXN), mRNA.\"""""	FLJ16691	ILMN_1684440	PXN	"\Homo sapiens paxillin (PXN), mRNA.\"""""	5829	 	PXN	-0.254726836	-0.035140991	0.219585845	-0.011869115	4.949081735	0.009559538	0.009559538
6040475	6040475	C18orf55	NM_014177.1	29090	NP_054896.1	ILMN_2182531	6040475	S	GGCGTGGACTCGCTACTCCGTTCTTCACAGCTGCCTTCCAGAATGTGTTC	"\Homo sapiens chromosome 18 open reading frame 55 (C18orf55), mRNA.\"""""	HSPC154	ILMN_2182531	C18ORF55	"\Homo sapiens chromosome 18 open reading frame 55 (C18orf55), mRNA.\"""""	29090	D	C18orf55	0.222825194	0.213047587	-0.009777608	-0.002801974	4.940628991	0.009631243	0.009631243
2970398	2970398	KIAA1644	XM_936510.2	85352	XP_941603.1	ILMN_1758386	2970398	I	AGGAACGAGCGGGCGGCGGGCACGAGGCAGCTCTGGACGGATCAATGCAA	"\PREDICTED: Homo sapiens KIAA1644 protein (KIAA1644), mRNA.\"""""		ILMN_1758386	KIAA1644	"\PREDICTED: Homo sapiens KIAA1644 protein (KIAA1644), mRNA.\"""""	85352	D	KIAA1644	0.144092213	0.133373129	-0.010719084	0.011455564	4.938075116	0.009653016	0.009653016
2140228	2140228	CDR2	NM_001802.1	1039	NP_001793.1	ILMN_1720270	2140228	S	GCTGACTTGCCAGCCACAAGCTGCTCTTGCAGAGTTCTTACCATTCCTGT	"\Homo sapiens cerebellar degeneration-related protein 2, 62kDa (CDR2), mRNA.\"""""	CDR62; Yo	ILMN_1720270	CDR2	"\Homo sapiens cerebellar degeneration-related protein 2, 62kDa (CDR2), mRNA.\"""""	1039	 	CDR2	-0.214049243	-0.33848912	-0.124439878	-0.075209948	4.9350781	0.009678631	0.009678631
2630102	2630102	CCDC28B	NM_024296.2	79140	NP_077272.1	ILMN_1778478	2630102	S	TAGGCGTCCCACGCAGGCCCACACTGCCCCTCTCATTCTCTTCAAACTGT	"\Homo sapiens coiled-coil domain containing 28B (CCDC28B), mRNA.\"""""	RP4-622L5.5; MGC1203	ILMN_1778478	CCDC28B	"\Homo sapiens coiled-coil domain containing 28B (CCDC28B), mRNA.\"""""	79140	D	CCDC28B	-0.12861678	-0.229493167	-0.100876386	0.003464039	4.93391592	0.009688583	0.009688583
6110037	6110037	LILRA3	NM_006865.2	11026	NP_006856.2	ILMN_1661631	6110037	I	TGAGTGAGGAGATGCTTGCCGTGATGACGCTGGGCACAGAGGGTCAGGTC	"\Homo sapiens leukocyte immunoglobulin-like receptor, subfamily A (without TM domain), member 3 (LILRA3), mRNA.\"""""	HM31; LIR-4; e3; CD85E; ILT6; HM43; LIR4	ILMN_1661631	LILRA3	"\Homo sapiens leukocyte immunoglobulin-like receptor, subfamily A (without TM domain), member 3 (LILRA3), mRNA.\"""""	11026	D	LILRA3	-0.405500506	-0.061175748	0.344324758	-0.003614413	4.931431704	0.009709891	0.009709891
4610608	4610608	ProbeID: 4610608	XM_001129232.1	731049	XP_001129232.1	ILMN_1808591	4610608	S	CGGCGGCTGTAGTGGGCTCTCTTCCTCCTTCCACCGTGACCCCAACCTCT	"\PREDICTED: Homo sapiens similar to Ubiquitin-conjugating enzyme E2S (Ubiquitin-conjugating enzyme E2-24 kDa) (Ubiquitin-protein ligase) (Ubiquitin carrier protein) (E2-EPF5) (LOC731049), mRNA.\"""""		ILMN_1808591	LOC731049	"\PREDICTED: Homo sapiens similar to Ubiquitin-conjugating enzyme E2S (Ubiquitin-conjugating enzyme E2-24 kDa) (Ubiquitin-protein ligase) (Ubiquitin carrier protein) (E2-EPF5) (LOC731049), mRNA.\"""""	731049	 		-0.338571532	-0.258978286	0.079593246	0.016840326	4.930060746	0.009721671	0.009721671
6420044	6420044	ALKBH8	NM_138775.1	91801	NP_620130.1	ILMN_1779190	6420044	S	GGACCCAAGTCCTGTGTTTCATCGTTACTACCATGTGTTCCGTGAGGGAG	"\Homo sapiens alkB, alkylation repair homolog 8 (E. coli) (ALKBH8), mRNA.\"""""	FLJ38204; MGC10235	ILMN_1779190	ALKBH8	"\Homo sapiens alkB, alkylation repair homolog 8 (E. coli) (ALKBH8), mRNA.\"""""	91801	 	ALKBH8	0.206641444	0.102545771	-0.104095674	-0.014991923	4.928274771	0.009737039	0.009737039
5670465	5670465	ADM	NM_001124.1	133	NP_001115.1	ILMN_1708934	5670465	S	GTCTCAGCGAGGTGTAAAGTTGTTCGCCGCGTGGAATGTGAGTGTGTTTG	"\Homo sapiens adrenomedullin (ADM), mRNA.\"""""	AM	ILMN_1708934	ADM	"\Homo sapiens adrenomedullin (ADM), mRNA.\"""""	133	 	ADM	-0.646086777	-0.311639791	0.334446986	0.011576784	4.92728987	0.009745524	0.009745524
4390446	4390446	NOL12	NM_024313.1	79159	NP_077289.1	ILMN_1759991	4390446	S	TAGGTGTGCCTACCGCATGTTGCCGCTGCTGTTTCTGCTGGGACGTCTGA	"\Homo sapiens hypothetical protein MGC3731 (MGC3731), mRNA.\"""""	dJ37E16.7	ILMN_1759991	MGC3731	"\Homo sapiens hypothetical protein MGC3731 (MGC3731), mRNA.\"""""	79159	D	NOL12	0.149787761	0.261116196	0.111328435	0.050603123	4.92648991	0.009752422	0.009752422
3390129	3390129	C9orf103	NM_001001551.1	414328	NP_001001551.1	ILMN_1791306	3390129	S	CATTGTGCCATCACAAACCTCGTTCCAGCCGCCTTGCCCATACTAGATTC	"\Homo sapiens chromosome 9 open reading frame 103 (C9orf103), mRNA.\"""""	bA522I20.2	ILMN_1791306	C9ORF103	"\Homo sapiens chromosome 9 open reading frame 103 (C9orf103), mRNA.\"""""	414328	 	C9orf103	0.192434635	0.055341929	-0.137092706	0.056899094	4.924272551	0.009771567	0.009771567
6560747	6560747	USP5	NM_003481.2	8078	NP_003472.2	ILMN_1671494	6560747	S	GTCTCGTTTGTGCGCGTGGGTGTAGCTTTGTGCATCCTCTCCCAGTGGAG	"\Homo sapiens ubiquitin specific peptidase 5 (isopeptidase T) (USP5), transcript variant 2, mRNA.\"""""	ISOT	ILMN_1671494	USP5	"\Homo sapiens ubiquitin specific peptidase 5 (isopeptidase T) (USP5), transcript variant 2, mRNA.\"""""	8078	 	USP5	0.197862516	0.269524065	0.07166155	-0.060835407	4.913527171	0.009864894	0.009864894
6590722	6590722	ARID4B	NM_016374.5	51742	NP_057458.4	ILMN_2362982	6590722	A	TCCAGTCTGAAGGGAATAGCTCGCCAGCAGGTTTTGATGCCAGTGTGAGC	"\Homo sapiens AT rich interactive domain 4B (RBP1-like) (ARID4B), transcript variant 1, mRNA.\"""""	BCAA; RBP1L1; MGC163290; BRCAA1; SAP180; RBBP1L1; DKFZp313M2420	ILMN_2362982	ARID4B	"\Homo sapiens AT rich interactive domain 4B (RBP1-like) (ARID4B), transcript variant 1, mRNA.\"""""	51742	D	ARID4B	-0.165513521	-0.280830818	-0.115317298	0.023621067	4.912090054	0.009877445	0.009877445
5360041	5360041	DDAH2	NM_013974.1	23564	NP_039268.1	ILMN_1770787	5360041	S	GTGGAGGTGGGGATCTGCCCAACAGCCAGGAGGCACTGCAGAAGCTCTCT	"\Homo sapiens dimethylarginine dimethylaminohydrolase 2 (DDAH2), mRNA.\"""""	DDAHII; NG30; G6a; DDAH	ILMN_1770787	DDAH2	"\Homo sapiens dimethylarginine dimethylaminohydrolase 2 (DDAH2), mRNA.\"""""	23564	 	DDAH2	-0.139432202	-0.18175749	-0.042325287	0.017683147	4.910346799	0.009892691	0.009892691
5490524	5490524	ZNF302	NM_018443.2	55900	NP_060913.2	ILMN_2307450	5490524	A	AGCTAGTGGGCATGTGAAGATATTTAGTCACCCAGAGGAGCCAGTAAATG	"\Homo sapiens zinc finger protein 302 (ZNF302), transcript variant 1, mRNA.\"""""	HSD16; ZNF327; MST154; ZNF135L; ZNF140L; MSTP154	ILMN_2307450	ZNF302	"\Homo sapiens zinc finger protein 302 (ZNF302), transcript variant 1, mRNA.\"""""	55900	D	ZNF302	0.358186853	0.124011041	-0.234175812	-0.017273082	4.90551032	0.009935118	0.009935118
4830328	4830328	CYB561D2	NM_007022.3	11068	NP_008953.1	ILMN_1738718	4830328	S	GACACCTCAGGCACTGGGACAGTTGGGCATTTGGAGGCCCGTGTGTGAAT	"\Homo sapiens cytochrome b-561 domain containing 2 (CYB561D2), mRNA.\"""""	TSP10; 101F6	ILMN_1738718	CYB561D2	"\Homo sapiens cytochrome b-561 domain containing 2 (CYB561D2), mRNA.\"""""	11068	 	CYB561D2	0.141878674	0.238817205	0.096938531	0.031797551	4.903796689	0.009950195	0.009950195
1260309	1260309	IGLL1	NM_152855.1	3543	NP_690594.1	ILMN_1656713	1260309	A	TCTGGCCGTGGTAACCCATGGCCTGCTGCGCCCAACAGCTGCATCGCAGA	"\Homo sapiens immunoglobulin lambda-like polypeptide 1 (IGLL1), transcript variant 2, mRNA.\"""""	IGO; IGVPB; IGLL; CD179b; IGL1; VPREB2; IGL5; 14.1; IGLJ14.1	ILMN_1656713	IGLL1	"\Homo sapiens immunoglobulin lambda-like polypeptide 1 (IGLL1), transcript variant 2, mRNA.\"""""	3543	D	IGLL1/IGLL5	-0.128324325	-0.045793277	0.082531047	0.015665699	4.901743159	0.009968294	0.009968294
4670093	4670093	METTL16	NM_024086.3	79066	NP_076991.3	ILMN_1693290	4670093	S	GAGAGGTGGCTGTTGGTCAGGACGGGAAGCTGGTGACCTTGGCATGTCTT	"\Homo sapiens methyltransferase 10 domain containing (METT10D), mRNA.\"""""	MGC3329	ILMN_1693290	METT10D	"\Homo sapiens methyltransferase 10 domain containing (METT10D), mRNA.\"""""	79066	 	METTL16	0.157003696	0.084711606	-0.07229209	-0.020315771	4.899330813	0.009989598	0.009989598
3400088	3400088	CXXC1	NM_014593.2	30827	NP_055408.1	ILMN_1691276	3400088	S	TGGGGCTGCGGAGTCCACTCATCCTTGCCTCCTCTCCCTGGGTTTTGTTA	"\Homo sapiens CXXC finger 1 (PHD domain) (CXXC1), mRNA.\"""""	SPP1; HsT2645; 5830420C16Rik; hCGBP; CGBP; 2410002I16Rik; PHF18; PCCX1; CFP1	ILMN_1691276	CXXC1	"\Homo sapiens CXXC finger 1 (PHD domain) (CXXC1), mRNA.\"""""	30827	 	CXXC1	-0.269645199	-0.233823248	0.035821952	0.042779731	4.897812082	0.010003035	0.010003035
160593	160593	MIS18A	NM_018944.2	54069	NP_061817.1	ILMN_1712386	160593	S	ATTAGCCAGGCATGCGAAACGCTGAGGTGGGAGGATCAGATGAGCTTGGG	"\Homo sapiens chromosome 21 open reading frame 45 (C21orf45), mRNA.\"""""	B28; C21orf46; MIS18alpha; FASP1	ILMN_1712386	C21ORF45	"\Homo sapiens chromosome 21 open reading frame 45 (C21orf45), mRNA.\"""""	54069	D	MIS18A	0.198435327	0.079652401	-0.118782926	-0.014483869	4.894122737	0.010035752	0.010035752
3130541	3130541	CCNF	NM_001761.1	899	NP_001752.1	ILMN_1773119	3130541	S	TCGGGGTGAGAACCCAAGCGTTGGAACTGTAGACCCGTCCTGTCGACTGT	"\Homo sapiens cyclin F (CCNF), mRNA.\"""""	FBX1; FBXO1	ILMN_1773119	CCNF	"\Homo sapiens cyclin F (CCNF), mRNA.\"""""	899	 	CCNF	-0.199754343	-0.187613589	0.012140754	0.008499881	4.889527351	0.010076658	0.010076658
520278	520278	FAM100B	NM_182565.2	283991	NP_872371.1	ILMN_1775498	520278	S	CTCTTGGTATCAGGGCTCTCTCCCCATGGCCTCTTCCCCACCTCTGATTG	"\Homo sapiens family with sequence similarity 100, member B (FAM100B), mRNA.\"""""	MGC71792; MGC29814	ILMN_1775498	FAM100B	"\Homo sapiens family with sequence similarity 100, member B (FAM100B), mRNA.\"""""	283991	 	FAM100B	-0.33447154	-0.08603619	0.24843535	0.041741762	4.885597134	0.010111778	0.010111778
6620750	6620750	ZC3HAV1	NM_020119.3	56829	NP_064504.2	ILMN_1667068	6620750	I	TGTAAGCCCCCTGAGGGTTGAGTCAGTCTGTCTTGTTTGCTGTGCCACGC	"\Homo sapiens zinc finger CCCH-type, antiviral 1 (ZC3HAV1), transcript variant 1, mRNA.\"""""	FLJ13288; ZC3HDC2; FLB6421; ZAP; DKFZp686H1869; DKFZp686O19171; MGC48898; DKFZp686F2052; ZC3H2	ILMN_1667068	ZC3HAV1	"\Homo sapiens zinc finger CCCH-type, antiviral 1 (ZC3HAV1), transcript variant 1, mRNA.\"""""	56829	D	ZC3HAV1	-0.338666531	-0.350882706	-0.012216175	-0.048936168	4.880714431	0.010155586	0.010155586
130717	130717	ARPC1B	NM_005720.2	10095	NP_005711.1	ILMN_2085760	130717	S	GAGCCCATCAGCTGCCACGCCTGGAACAAGGACCGCACCCAGATTGCCAT	"\Homo sapiens actin related protein 2/3 complex, subunit 1B, 41kDa (ARPC1B), mRNA.\"""""	p41-ARC; ARC41; p40-ARC	ILMN_2085760	ARPC1B	"\Homo sapiens actin related protein 2/3 complex, subunit 1B, 41kDa (ARPC1B), mRNA.\"""""	10095	 	ARPC1B	-0.438306305	-0.148927342	0.289378963	0.125430098	4.87890998	0.010171824	0.010171824
6370228	6370228	ProbeID: 6370228				ILMN_1874689	6370228	S	GAATAGAAACCAGACAGCAATTCTTTAGTTCCAGCCACCATTCGCCCCAC	"\Homo sapiens primary neuroblastoma cDNA, clone:Nbla10527, full insert sequence\"""""		ILMN_1874689		"\Homo sapiens primary neuroblastoma cDNA, clone:Nbla10527, full insert sequence\"""""	-999	 	MIR181A2HG	0.292760128	0.028656284	-0.264103845	0.037117041	4.876533969	0.010193247	0.010193247
5220270	5220270	ProbeID: 5220270	XM_001715792.1	100130541	XP_001715844.1	ILMN_3234406	5220270	I	CCTGGAGTCCCTGTATACCCTTCACCCAGATTCCCCTACTGTTAAATACT	"\PREDICTED: Homo sapiens similar to hCG2045868 (LOC100130541), mRNA.\"""""		ILMN_3234406	LOC100130541	"\PREDICTED: Homo sapiens similar to hCG2045868 (LOC100130541), mRNA.\"""""	100130541	 		0.058018767	0.104086031	0.046067264	0.002688755	4.871883003	0.010235316	0.010235316
7610121	7610121	FAM120B	NM_032448.1	84498	NP_115824.1	ILMN_1679641	7610121	S	AGAGCTTTTGTTGGCTTCTCTCCCGAGCTTGTGCCTGATTCTGTGGCCCA	"\Homo sapiens family with sequence similarity 120B (FAM120B), mRNA.\"""""	KIAA1838; dJ894D12.1; PGCC1; KIAA0183	ILMN_1679641	FAM120B	"\Homo sapiens family with sequence similarity 120B (FAM120B), mRNA.\"""""	84498	 	FAM120B	0.165001552	0.134059477	-0.030942075	0.054934082	4.866231796	0.010286672	0.010286672
3940735	3940735	SNRPC	NM_003093.1	6631	NP_003084.1	ILMN_1741997	3940735	S	CGGCTGCATTTCAACAAGGAAAGATACCTCCTACTCCATTCTCTGCTCCT	"\Homo sapiens small nuclear ribonucleoprotein polypeptide C (SNRPC), mRNA.\"""""	FLJ20302	ILMN_1741997	SNRPC	"\Homo sapiens small nuclear ribonucleoprotein polypeptide C (SNRPC), mRNA.\"""""	6631	D	SNRPC	0.149581952	0.208391926	0.058809974	0.004145278	4.858075803	0.010361258	0.010361258
2350735	2350735	SETD8	NM_020382.3	387893	NP_065115.3	ILMN_1651936	2350735	S	ACCTCGGGCCTCACGACGGTGCTACCTAAGAAAGTCTTCCCTCCCACCCC	"\Homo sapiens SET domain containing (lysine methyltransferase) 8 (SETD8), mRNA.\"""""	SET8; SET07; PR-Set7; KMT5A	ILMN_1651936	SETD8	"\Homo sapiens SET domain containing (lysine methyltransferase) 8 (SETD8), mRNA.\"""""	387893	 	SETD8	-0.13080609	-0.180783964	-0.049977874	-0.022357929	4.856506922	0.010375669	0.010375669
270398	270398	ProbeID: 270398	XR_038808.1	642367		ILMN_3292082	270398	M	CAGAACCTTCTTGGCCTGACAGAGACCATTGGTGGGGCCAGCAAGAATCC	"\PREDICTED: Homo sapiens misc_RNA (LOC642367), miscRNA.\"""""		ILMN_3292082	LOC642367	"\PREDICTED: Homo sapiens misc_RNA (LOC642367), miscRNA.\"""""	642367	 		0.264227683	0.217950329	-0.046277353	0.001733786	4.855719584	0.010382908	0.010382908
2630224	2630224	LOC93622	XR_017952.1	93622		ILMN_1797181	2630224	S	CAAGCTGGCCATGGGGGTCCCAAACAGTCATTCCAGGCTTAGATGATGAC	"\PREDICTED: Homo sapiens hypothetical protein BC006130 (LOC93622), misc RNA.\"""""		ILMN_1797181	LOC93622	"\PREDICTED: Homo sapiens hypothetical protein BC006130 (LOC93622), misc RNA.\"""""	93622	 	LOC93622	-0.165913444	-0.244200189	-0.078286745	0.017982305	4.852885851	0.010409008	0.010409008
5810750	5810750	CBR4	NM_032783.3	84869	NP_116172.2	ILMN_1813400	5810750	S	CTGTAGCTGTTTGCTGACTCCTATGAGCCCATAAGGGTTCTGTGCTTAGC	"\Homo sapiens carbonyl reductase 4 (CBR4), mRNA.\"""""	FLJ14431	ILMN_1813400	CBR4	"\Homo sapiens carbonyl reductase 4 (CBR4), mRNA.\"""""	84869	 	CBR4	0.207819143	0.073911376	-0.133907767	0.004586989	4.846154843	0.010471273	0.010471273
1090288	1090288	PEX2	NM_000318.2	5828	NP_000309.1	ILMN_1743299	1090288	S	GAATGCGCTCTATGTGGAGAGTGGCCCACCATGCCTCACACCATAGGATG	"\Homo sapiens peroxisomal membrane protein 3, 35kDa (PXMP3), transcript variant 1, mRNA.\"""""	PAF1; PMP35; PEX2; PAF-1; RNF72; PMP3	ILMN_1743299	PXMP3	"\Homo sapiens peroxisomal membrane protein 3, 35kDa (PXMP3), transcript variant 1, mRNA.\"""""	5828	D	PEX2	0.188604976	0.03796807	-0.150636906	-0.009223025	4.842494238	0.010505296	0.010505296
5860707	5860707	SAAL1	NM_138421.2	113174	NP_612430.2	ILMN_1658678	5860707	S	CAAAGGAGACGGTGGCTCAGGGAGTAAAGGAAGGCCAGTTGAGCAAACAG	"\Homo sapiens serum amyloid A-like 1 (SAAL1), mRNA.\"""""	FLJ41463	ILMN_1658678	SAAL1	"\Homo sapiens serum amyloid A-like 1 (SAAL1), mRNA.\"""""	113174	 	SAAL1	0.173717411	0.085322456	-0.088394955	0.014146853	4.841247893	0.010516906	0.010516906
3370592	3370592	SIRT7	NM_016538.1	51547	NP_057622.1	ILMN_2077858	3370592	S	GGTCCAGCCTGAAGGTTCTAAAGAAGTACCCACGCCTCTGGTGCATGACC	"\Homo sapiens sirtuin (silent mating type information regulation 2 homolog) 7 (S. cerevisiae) (SIRT7), mRNA.\"""""	SIR2L7; MGC126840; MGC126842	ILMN_2077858	SIRT7	"\Homo sapiens sirtuin (silent mating type information regulation 2 homolog) 7 (S. cerevisiae) (SIRT7), mRNA.\"""""	51547	 	SIRT7	-0.173439707	-0.124065719	0.049373988	0.119519706	4.84107657	0.010518503	0.010518503
70037	70037	CLUAP1	NM_015041.1	23059	NP_055856.1	ILMN_1774974	70037	I	CAGCCAGGCAGCTTGCGTCTGAAATCACCTCCAAAGGAGCATCTCTGTAT	"\Homo sapiens clusterin associated protein 1 (CLUAP1), transcript variant 1, mRNA.\"""""	FLJ13297; KIAA0643	ILMN_1774974	CLUAP1	"\Homo sapiens clusterin associated protein 1 (CLUAP1), transcript variant 1, mRNA.\"""""	23059	D	CLUAP1	-0.105330026	-0.128496801	-0.023166776	0.015945658	4.840509475	0.010523791	0.010523791
4900653	4900653	IFFO2	NM_001136265.1	126917	NP_001129737.1	ILMN_3236367	4900653	S	GGGTGGGCTGTGTGTTAGTTCTGAGCAAATCCCTCACCAAGACCCTTCCC	"\Homo sapiens intermediate filament family orphan 2 (IFFO2), mRNA.\"""""		ILMN_3236367	IFFO2	"\Homo sapiens intermediate filament family orphan 2 (IFFO2), mRNA.\"""""	126917	 	IFFO2	-0.200967833	-0.21201121	-0.011043377	0.006671145	4.840484237	0.010524026	0.010524026
10136	10136	PML	XM_942288.1	5371	XP_947381.1	ILMN_1728019	10136	I	AACGTGGATGGAGGGTGTGTCAGGGAGGTTGGGACAGAGGCAGAGAAGAG	"\PREDICTED: Homo sapiens promyelocytic leukemia, transcript variant 12 (PML), mRNA.\"""""		ILMN_1728019	PML	"\PREDICTED: Homo sapiens promyelocytic leukemia, transcript variant 12 (PML), mRNA.\"""""	5371	D	PML	-0.297356591	-0.209335712	0.08802088	-0.021628912	4.840182757	0.010526839	0.010526839
6250053	6250053	PTTG1IP	NM_004339.2	754	NP_004330.1	ILMN_1802251	6250053	S	ACGTGGCTTTAGTAAGCAGACCAAGCGCTTCGTGGCAGGGAAAGCAGCGT	"\Homo sapiens pituitary tumor-transforming 1 interacting protein (PTTG1IP), mRNA.\"""""	C21orf3; C21orf1; PBF	ILMN_1802251	PTTG1IP	"\Homo sapiens pituitary tumor-transforming 1 interacting protein (PTTG1IP), mRNA.\"""""	754	D	PTTG1IP	-0.395038447	-0.193033814	0.202004634	-0.054342141	4.837920542	0.010547965	0.010547965
3800040	3800040	PHAX	NM_032177.2	51808	NP_115553.2	ILMN_3237589	3800040	S	GGAAGGACATGCAGAAGCCAAGTTGGAGGCAGAGGAAGCCATTGAAGTTG	"\Homo sapiens phosphorylated adaptor for RNA export (PHAX), mRNA.\"""""	FLJ13193; PHAX	ILMN_3237589	PHAX	"\Homo sapiens phosphorylated adaptor for RNA export (PHAX), mRNA.\"""""	51808	D	PHAX	0.153156211	0.046441783	-0.106714428	0.013208093	4.832169479	0.010601871	0.010601871
7330538	7330538	PYHIN1	NM_152501.3	149628	NP_689714.2	ILMN_2395981	7330538	A	CCCTACCTGAAAGCCATCTCAAGACTCCTCAGATGCCACCAACAACCCCA	"\Homo sapiens pyrin and HIN domain family, member 1 (PYHIN1), transcript variant a1, mRNA.\"""""	IFIX; MGC23885; RP11-520H16.1	ILMN_2395981	PYHIN1	"\Homo sapiens pyrin and HIN domain family, member 1 (PYHIN1), transcript variant a1, mRNA.\"""""	149628	D	PYHIN1	0.297630956	0.02520948	-0.272421476	0.138946532	4.825416814	0.010665526	0.010665526
4920403	4920403	RRN3	NM_018427.3	54700	NP_060897.3	ILMN_1765401	4920403	S	CGAAATTCCCCAGAAATTAGTAGTAAGTGGGGTCTTTGTGGGTTGGGAAG	"\Homo sapiens RRN3 RNA polymerase I transcription factor homolog (S. cerevisiae) (RRN3), mRNA.\"""""	MGC104238; TIFIA; DKFZp566E104	ILMN_1765401	RRN3	"\Homo sapiens RRN3 RNA polymerase I transcription factor homolog (S. cerevisiae) (RRN3), mRNA.\"""""	54700	 	RRN3	0.211546847	0.044936187	-0.16661066	0.017966248	4.82429514	0.010676138	0.010676138
1940064	1940064	PHACTR4	NM_001048183.1	65979	NP_001041648.1	ILMN_1736548	1940064	S	CCTGAGCTACTTGTTCGCCTTCTGTGCGTCACCAAGTAATCTGGTTCATC	"\Homo sapiens phosphatase and actin regulator 4 (PHACTR4), transcript variant 1, mRNA.\"""""	DKFZp686L07205; FLJ13171; MGC34186; MGC20618; RP11-442N24__A.1	ILMN_1736548	PHACTR4	"\Homo sapiens phosphatase and actin regulator 4 (PHACTR4), transcript variant 1, mRNA.\"""""	65979	D	PHACTR4	0.240266232	0.087591812	-0.152674419	-0.042776668	4.822309414	0.01069495	0.01069495
6270711	6270711	ProbeID: 6270711	XM_001133884.1	732450	XP_001133884.1	ILMN_1724017	6270711	S	GCATTGAAGGCTATCTGTGACAAGGAAGATTCTGTTCCGAATATGGCCAC	"\PREDICTED: Homo sapiens similar to protein immuno-reactive with anti-PTH polyclonal antibodies (LOC732450), mRNA.\"""""		ILMN_1724017	LOC732450	"\PREDICTED: Homo sapiens similar to protein immuno-reactive with anti-PTH polyclonal antibodies (LOC732450), mRNA.\"""""	732450	 		0.154074788	-0.085011341	-0.239086129	0.047274138	4.820278726	0.010714224	0.010714224
7400114	7400114	ANKRA2	NM_023039.2	57763	NP_075526.1	ILMN_2185563	7400114	S	GTAGACACAGTCATCAGAAAATGTCTGCCCTTTTGTTTACTTCTTGGTCC	"\Homo sapiens ankyrin repeat, family A (RFXANK-like), 2 (ANKRA2), mRNA.\"""""	ANKRA	ILMN_2185563	ANKRA2	"\Homo sapiens ankyrin repeat, family A (RFXANK-like), 2 (ANKRA2), mRNA.\"""""	57763	D	ANKRA2	0.309650548	0.127945151	-0.181705397	0.035269892	4.816513393	0.010750055	0.010750055
7570156	7570156	LOC728666	XR_015842.2	728666		ILMN_3300744	7570156	M	TCTGACAAGTGGCTGGACCGAAATCCGCCGGGAAGCCTGAGTCTCCTCTA	"\PREDICTED: Homo sapiens misc_RNA (LOC728666), miscRNA.\"""""		ILMN_3300744	LOC728666	"\PREDICTED: Homo sapiens misc_RNA (LOC728666), miscRNA.\"""""	728666	 		-0.304635559	-0.107960912	0.196674647	0.055056206	4.816242336	0.01075264	0.01075264
4010551	4010551	DDB1	XM_943551.1	1642	XP_948644.1	ILMN_1695430	4010551	I	GTGAAGGCGTTTTGGTGGGAGCCAGAGGAAAGCAGATCAAGTGAAGAGTG	"\PREDICTED: Homo sapiens damage-specific DNA binding protein 1, 127kDa, transcript variant 4 (DDB1), mRNA.\"""""		ILMN_1695430	DDB1	"\PREDICTED: Homo sapiens damage-specific DNA binding protein 1, 127kDa, transcript variant 4 (DDB1), mRNA.\"""""	1642	D	DDB1	-0.22822232	-0.250400149	-0.022177829	0.015574679	4.809029426	0.01082164	0.01082164
3420497	3420497	KEAP1	NM_012289.3	9817	NP_036421.2	ILMN_2410771	3420497	A	GCCCTGCCGGAAGCAGATTGACCAGCAGAACTGTACCTGTTGAGGCACTT	"\Homo sapiens kelch-like ECH-associated protein 1 (KEAP1), transcript variant 2, mRNA.\"""""	MGC9454; MGC10630; KLHL19; MGC20887; MGC4407; KIAA0132; INrf2; MGC1114	ILMN_2410771	KEAP1	"\Homo sapiens kelch-like ECH-associated protein 1 (KEAP1), transcript variant 2, mRNA.\"""""	9817	D	KEAP1	0.243789096	0.154577956	-0.08921114	0.001221401	4.806109061	0.010849707	0.010849707
580609	580609	ETFDH	NM_004453.1	2110	NP_004444.1	ILMN_1758034	580609	S	CCCGATGGACAGATCAGTTTTGACCTCTTGTCATCTGTGGCTCTGAGTGG	"\Homo sapiens electron-transferring-flavoprotein dehydrogenase (ETFDH), nuclear gene encoding mitochondrial protein, mRNA.\"""""	MADD; ETFQO	ILMN_1758034	ETFDH	"\Homo sapiens electron-transferring-flavoprotein dehydrogenase (ETFDH), nuclear gene encoding mitochondrial protein, mRNA.\"""""	2110	 	ETFDH	0.18491902	0.127140599	-0.05777842	-0.029448965	4.805913118	0.010851592	0.010851592
3170300	3170300	MTSS1	NM_014751.2	9788	NP_055566.2	ILMN_2073289	3170300	S	TTGTGCTTTAGTTGCTAGTTTGTACTGAGAGTTGACCTCTCCCTGTGCAG	"\Homo sapiens metastasis suppressor 1 (MTSS1), mRNA.\"""""	MIM; KIAA0429; MIMA; MIMB; FLJ44694	ILMN_2073289	MTSS1	"\Homo sapiens metastasis suppressor 1 (MTSS1), mRNA.\"""""	9788	D	MTSS1	0.378860637	0.201286644	-0.177573993	-0.048978407	4.804506773	0.010865137	0.010865137
610022	610022	BFAR	NM_016561.1	51283	NP_057645.1	ILMN_1814808	610022	S	GGATCCCTTTCTCTGAATGGAGAGATTGAGAGGGATGTCGGGCAGTTCCC	"\Homo sapiens bifunctional apoptosis regulator (BFAR), mRNA.\"""""	BAR; RNF47	ILMN_1814808	BFAR	"\Homo sapiens bifunctional apoptosis regulator (BFAR), mRNA.\"""""	51283	 	BFAR	-0.217531938	-0.160152379	0.057379558	-0.028701193	4.803012457	0.010879548	0.010879548
1820253	1820253	PRKRIR	NM_004705.2	5612	NP_004696.2	ILMN_1655622	1820253	S	GCCTGCTGTTGTTCCACATCTCGTTGCTGTTTACATTCCTTTGTGGAGCC	"\Homo sapiens protein-kinase, interferon-inducible double stranded RNA dependent inhibitor, repressor of (P58 repressor) (PRKRIR), mRNA.\"""""	MGC102750; DAP4; P52rIPK	ILMN_1655622	PRKRIR	"\Homo sapiens protein-kinase, interferon-inducible double stranded RNA dependent inhibitor, repressor of (P58 repressor) (PRKRIR), mRNA.\"""""	5612	 	PRKRIR	0.343812483	0.060489055	-0.283323428	-0.054174091	4.800873534	0.01090021	0.01090021
3390093	3390093	BOLA3	NM_001035505.1	388962	NP_001030582.1	ILMN_1786658	3390093	S	GGATTGCGGATATTTACCTCTGTCCCCAAACGCTGACCACGCCCTGGCTG	"\Homo sapiens bolA homolog 3 (E. coli) (BOLA3), transcript variant 2, mRNA.\"""""		ILMN_1786658	BOLA3	"\Homo sapiens bolA homolog 3 (E. coli) (BOLA3), transcript variant 2, mRNA.\"""""	388962	D	BOLA3	0.230501723	0.133473027	-0.097028696	0.023338572	4.800647028	0.0109024	0.0109024
6960026	6960026	STXBP2	NM_006949.1	6813	NP_008880.1	ILMN_2159453	6960026	S	GGCCCCCGGCTCATCGTGTATGTCATGGGCGGTGTGGCCATGTCAGAGAT	"\Homo sapiens syntaxin binding protein 2 (STXBP2), mRNA.\"""""	pp10122; UNC18B; MUNC18-2; UNC18-2; Hunc18b	ILMN_2159453	STXBP2	"\Homo sapiens syntaxin binding protein 2 (STXBP2), mRNA.\"""""	6813	 	STXBP2	-0.136793779	0.346725916	0.483519695	-0.053695128	4.794882306	0.010958299	0.010958299
5890703	5890703	MUT	NM_000255.1	4594	NP_000246.1	ILMN_1785113	5890703	S	CTCCCTTGGACGGCCAGATATTCTTGTCATGTGTGGAGGGGTGATACCAC	"\Homo sapiens methylmalonyl Coenzyme A mutase (MUT), nuclear gene encoding mitochondrial protein, mRNA.\"""""	MCM	ILMN_1785113	MUT	"\Homo sapiens methylmalonyl Coenzyme A mutase (MUT), nuclear gene encoding mitochondrial protein, mRNA.\"""""	4594	D	MUT	0.173666999	0.154350164	-0.019316834	0.004958506	4.794107525	0.010965834	0.010965834
3610253	3610253	KLK14	NM_022046.4	43847	NP_071329.2	ILMN_1750850	3610253	S	GTACCCCGCCTCTCTGCAATGCGTGAACATCAACATCTCCCCGGATGAGG	"\Homo sapiens kallikrein-related peptidase 14 (KLK14), mRNA.\"""""	KLK-L6	ILMN_1750850	KLK14	"\Homo sapiens kallikrein-related peptidase 14 (KLK14), mRNA.\"""""	43847	 	KLK14	-0.077139731	0.024125921	0.101265652	0.006569275	4.793747019	0.010969342	0.010969342
3440181	3440181	C10orf88	NM_024942.2	80007	NP_079218.1	ILMN_1775423	3440181	S	GAGGCTCTCCATGGAAGGATGAACACATATGAGTCAAGGGATTGCAATTC	"\Homo sapiens chromosome 10 open reading frame 88 (C10orf88), mRNA.\"""""	FLJ13490	ILMN_1775423	C10ORF88	"\Homo sapiens chromosome 10 open reading frame 88 (C10orf88), mRNA.\"""""	80007	 	C10orf88	0.158073284	0.029681078	-0.128392206	-0.008627004	4.791250772	0.010993664	0.010993664
2370358	2370358	TYROBP	NM_003332.2	7305	NP_003323.1	ILMN_1778977	2370358	A	ATGGGAGACCTGGTGCTGACAGTGCTCATTGCCCTGGCCGTGTACTTCCT	"\Homo sapiens TYRO protein tyrosine kinase binding protein (TYROBP), transcript variant 1, mRNA.\"""""	DAP12; KARAP; PLOSL	ILMN_1778977	TYROBP	"\Homo sapiens TYRO protein tyrosine kinase binding protein (TYROBP), transcript variant 1, mRNA.\"""""	7305	 	TYROBP	-0.252960021	0.156073025	0.409033046	0.063268421	4.789412812	0.011011607	0.011011607
2450670	2450670	HIP1R	XM_001132864.1	9026	XP_001132864.1	ILMN_1757910	2450670	I	CCTGGAGGTGACAGATGAGGTACTGGAGAAGGCAGCTGGGACCGATGTCA	"\PREDICTED: Homo sapiens huntingtin interacting protein 1 related (HIP1R), mRNA.\"""""		ILMN_1757910	HIP1R	"\PREDICTED: Homo sapiens huntingtin interacting protein 1 related (HIP1R), mRNA.\"""""	9026	D	HIP1R	-0.153448804	-0.169079038	-0.015630234	-0.019301475	4.786670277	0.011038437	0.011038437
7330575	7330575	KLHL28	NM_017658.3	54813	NP_060128.2	ILMN_1693401	7330575	S	CCTTTATGTCGTCGGTGGTCACTCAGGGTCTTCCTATCTGAATACAGTGC	"\Homo sapiens kelch-like 28 (Drosophila) (KLHL28), mRNA.\"""""	FLJ20081; BTBD5	ILMN_1693401	KLHL28	"\Homo sapiens kelch-like 28 (Drosophila) (KLHL28), mRNA.\"""""	54813	D	KLHL28	-0.168615914	-0.24042345	-0.071807536	0.011266352	4.783505195	0.011069484	0.011069484
1260288	1260288	MAP3K7	NM_145331.1	6885	NP_663304.1	ILMN_1810176	1260288	A	GGGCTTTGATGCCAGCATCCTTGGATCAGTACTGAACTCAGTTCCATCCG	"\Homo sapiens mitogen-activated protein kinase kinase kinase 7 (MAP3K7), transcript variant B, mRNA.\"""""	TAK1; TGF1a	ILMN_1810176	MAP3K7	"\Homo sapiens mitogen-activated protein kinase kinase kinase 7 (MAP3K7), transcript variant B, mRNA.\"""""	6885	D	MAP3K7	0.196999471	-0.095067906	-0.292067376	-0.002424351	4.778134285	0.011122374	0.011122374
5700296	5700296	ZDHHC16	NM_198045.1	84287	NP_932162.1	ILMN_1763568	5700296	A	AGGCCTGCTGCTGAGGTCACTGCCACTTCTCACATGCTGCTTAAGGGAGC	"\Homo sapiens zinc finger, DHHC-type containing 16 (ZDHHC16), transcript variant 4, mRNA.\"""""	APH2; MGC2993	ILMN_1763568	ZDHHC16	"\Homo sapiens zinc finger, DHHC-type containing 16 (ZDHHC16), transcript variant 4, mRNA.\"""""	84287	D	ZDHHC16	0.176985947	-0.056379803	-0.233365749	0.032976019	4.777180115	0.011131797	0.011131797
3400468	3400468	RAP1A	NM_001010935.1	5906	NP_001010935.1	ILMN_1766176	3400468	I	GGTGATTACCCTGTGTATAAGAGTATGTGTCTCACTGCACCTTCAATGGC	"\Homo sapiens RAP1A, member of RAS oncogene family (RAP1A), transcript variant 1, mRNA.\"""""	RAP1; KREV-1; KREV1; SMGP21	ILMN_1766176	RAP1A	"\Homo sapiens RAP1A, member of RAS oncogene family (RAP1A), transcript variant 1, mRNA.\"""""	5906	D	RAP1A	-0.201416479	-0.249614186	-0.048197707	0.002640675	4.776347478	0.011140027	0.011140027
50086	50086	TCF12	NM_207037.1	6938	NP_996920.1	ILMN_2314007	50086	A	CAGAAGTTGTTGCTTATGATGTGTGAGTGAACATATGCCACTGCCTGGCC	"\Homo sapiens transcription factor 12 (TCF12), transcript variant 2, mRNA.\"""""	HEB; HsT17266; HTF4	ILMN_2314007	TCF12	"\Homo sapiens transcription factor 12 (TCF12), transcript variant 2, mRNA.\"""""	6938	D	TCF12	0.163097172	0.038093058	-0.125004113	-0.027175103	4.774847591	0.011154868	0.011154868
2750139	2750139	RNF216L	NR_015449.1	441191		ILMN_3225534	2750139	A	GACCAGCTACCACCTTAGCTTCATCCCCTACTTGCACCAACCAGTCCCGG	"\Homo sapiens ring finger protein 216-like (RNF216L), transcript variant 2, non-coding RNA.\"""""		ILMN_3225534	RNF216L	"\Homo sapiens ring finger protein 216-like (RNF216L), transcript variant 2, non-coding RNA.\"""""	441191	D	RNF216L	0.174020707	0.204283994	0.030263287	-0.022725943	4.770908148	0.011193943	0.011193943
1690280	1690280	SUZ12P	XM_934910.1	440423	XP_940003.1	ILMN_1808515	1690280	I	GCTAAGTTAAATGAGTACAACTGCTTCTCTTGAGTTCTGCTCGGTAACAA	"\PREDICTED: Homo sapiens suppressor of zeste 12 homolog pseudogene, transcript variant 7 (SUZ12P), mRNA.\"""""		ILMN_1808515	SUZ12P	"\PREDICTED: Homo sapiens suppressor of zeste 12 homolog pseudogene, transcript variant 7 (SUZ12P), mRNA.\"""""	440423	D	SUZ12P	-0.093787415	-0.074035852	0.019751563	0.008249835	4.770855847	0.011194463	0.011194463
430767	430767	CDK9	NM_001261.2	1025	NP_001252.1	ILMN_1747556	430767	S	TAGGAGGATGGGCTCGCCCACCAGTGACTTTTTCTAAGAGCTCCCGGCGT	"\Homo sapiens cyclin-dependent kinase 9 (CDC2-related kinase) (CDK9), mRNA.\"""""	C-2k; PITALRE; TAK; CDC2L4	ILMN_1747556	CDK9	"\Homo sapiens cyclin-dependent kinase 9 (CDC2-related kinase) (CDK9), mRNA.\"""""	1025	 	CDK9	-0.082535574	-0.22660321	-0.144067636	0.077084165	4.767217384	0.011230679	0.011230679
770142	770142	YIPF6	NM_173834.2	286451	NP_776195.1	ILMN_1803939	770142	S	TGGAGTCACCGTGGTCCATTTGGGTGACAACCAGTGACTTGGGAAGCACA	"\Homo sapiens Yip1 domain family, member 6 (YIPF6), mRNA.\"""""	RP13-253K9.1; FinGER6; MGC21416	ILMN_1803939	YIPF6	"\Homo sapiens Yip1 domain family, member 6 (YIPF6), mRNA.\"""""	286451	 	YIPF6	0.221612009	0.265559272	0.043947264	0.010894466	4.764061071	0.011262194	0.011262194
7510367	7510367	GPR160	NM_014373.1	26996	NP_055188.1	ILMN_1662846	7510367	S	TGCCCCCTGACTGATAGCATTTCAGAATGTGTCTTTTGAAGGGCTATACC	"\Homo sapiens G protein-coupled receptor 160 (GPR160), mRNA.\"""""	GPCR1; GPCR150	ILMN_1662846	GPR160	"\Homo sapiens G protein-coupled receptor 160 (GPR160), mRNA.\"""""	26996	 	GPR160	0.150579232	0.033470873	-0.117108358	-0.072534642	4.762910217	0.011273708	0.011273708
6480092	6480092	FAM65A	NM_024519.2	79567	NP_078795.2	ILMN_1680037	6480092	S	GGCTTGGCCACCCTGCCGCTGCCCAGCCACATCCCTTGGTTTTGTATTTT	"\Homo sapiens family with sequence similarity 65, member A (FAM65A), mRNA.\"""""	FLJ13725; KIAA1930	ILMN_1680037	FAM65A	"\Homo sapiens family with sequence similarity 65, member A (FAM65A), mRNA.\"""""	79567	 	FAM65A	-0.272030058	-0.163112654	0.108917404	0.025457995	4.754691135	0.011356286	0.011356286
6420746	6420746	FGF9	NM_002010.1	2254	NP_002001.1	ILMN_1762531	6420746	S	AGCTGCCATACTTCGACTTATCAGGATTCTGGCTGGTGGCCTGCGCGAGG	"\Homo sapiens fibroblast growth factor 9 (glia-activating factor) (FGF9), mRNA.\"""""	MGC119914; GAF; MGC119915; HBFG-9	ILMN_1762531	FGF9	"\Homo sapiens fibroblast growth factor 9 (glia-activating factor) (FGF9), mRNA.\"""""	2254	D	FGF9	-0.058665321	-0.170393537	-0.111728217	-0.028882311	4.754607058	0.011357134	0.011357134
2810086	2810086	ProbeID: 2810086				ILMN_1895006	2810086	S	CATGAACCCTGTGGGCATAAGTGGCAGGGAAGAATTTGAACAGTCTATTG	"\od87e10.s1 NCI_CGAP_Ov2 Homo sapiens cDNA clone IMAGE:1374954, mRNA sequence\"""""		ILMN_1895006		"\od87e10.s1 NCI_CGAP_Ov2 Homo sapiens cDNA clone IMAGE:1374954, mRNA sequence\"""""	-999	 		-0.03514193	0.072766555	0.107908485	0.018430026	4.749746068	0.011406268	0.011406268
4230370	4230370	ProbeID: 4230370	XR_018261.1	645683		ILMN_1659771	4230370	S	GAGGTTAGGTGGAAGTACCAGGCAGTGACAGCCACCCTGGAGGAGAAGAG	"\PREDICTED: Homo sapiens similar to ribosomal protein L13a (LOC645683), mRNA.\"""""		ILMN_1659771	LOC645683	"\PREDICTED: Homo sapiens similar to ribosomal protein L13a (LOC645683), mRNA.\"""""	645683	 		0.194044854	-0.15962623	-0.353671084	0.0481718	4.743221632	0.01147256	0.01147256
6980632	6980632	LMTK3	XM_936372.2	114783	XP_941465.1	ILMN_1668194	6980632	A	CCCTGGAGGGGCCTCTGGTTCAAACCTTCGCGTGGCATTTTCACATTATT	"\PREDICTED: Homo sapiens lemur tyrosine kinase 3 (LMTK3), mRNA.\"""""		ILMN_1668194	LMTK3	"\PREDICTED: Homo sapiens lemur tyrosine kinase 3 (LMTK3), mRNA.\"""""	114783	 	LMTK3	0.181675199	-0.036180869	-0.217856068	0.00901982	4.739962089	0.011505827	0.011505827
[truncated: 487,142 more chars]
