# Supplementary material for: Activation of HIV Transcription with Short-Course Vorinostat in HIV-Infected Patients on Suppressive Antiretroviral Therapy
Source: PLoS Pathog. 2014 Nov 13;10(11):e1004473. doi: 10.1371/journal.ppat.1004473 (PMC4231123; doi:10.1371/journal.ppat.1004473)
Supplement: Dataset S1 — Complete gene set enrichment lists. (ZIP) [file ppat.1004473.s010.zip › heatmap2-2h,D7,D7+2/D7+2h-2h.xls]

	ProbeID	SYMBOL	RefSeq_ID	Entrez_Gene_ID	Protein_Product	Probe_Id	Array_Address_Id	Probe_Type	Probe_Sequence	Definition	Synonyms	BROAD.Probe.Set.ID	BROAD.Gene.Symbol	BROAD.Gene.Title	BROAD.Entrez.Gene.ID	IPA.Notes	IPA.Symbol	logFC	AveExpr	t	P.Value	adj.P.Val	B	FC
24520	3990170	IFI27	NM_005532.3	3429	NP_005523.3	ILMN_2058782	3990170	S	CCAAGTTCATCCTGGGCTCCATTGGGTCTGCCATTGCGGCTGTCATTGCG	"\Homo sapiens interferon, alpha-inducible protein 27 (IFI27), transcript variant 2, mRNA.\"""""	FAM14D; P27; ISG12	ILMN_2058782	IFI27	"\Homo sapiens interferon, alpha-inducible protein 27 (IFI27), transcript variant 2, mRNA.\"""""	3429	 	IFI27	1.274333597	0.118314062	2.785366351	0.007652963	0.007652963	-2.647308763	2.418870606
43419	6940086	GYPE	NM_002102.3	2996	NP_002093.2	ILMN_1695187	6940086	I	AGGATGTGGCCTGCATGCTGCCTGATCTTGCCTAGAACCAGCTGCACCTG	"\Homo sapiens glycophorin E (GYPE), transcript variant 1, mRNA.\"""""	GPE; MNS; MiIX	ILMN_1695187	GYPE	"\Homo sapiens glycophorin E (GYPE), transcript variant 1, mRNA.\"""""	2996	D	GYPE	1.003384626	-0.056351501	2.474044491	0.016979857	0.016979857	-3.151855661	2.004697597
13838	2190139	CA1	NM_001738.1	759	NP_001729.1	ILMN_1652431	2190139	S	AATGTTGAAGGTGATAACGCTGTCCCCATGCAGCACAACAACCGCCCAAC	"\Homo sapiens carbonic anhydrase I (CA1), mRNA.\"""""	Car1	ILMN_1652431	CA1	"\Homo sapiens carbonic anhydrase I (CA1), mRNA.\"""""	759	 	CA1	0.977045053	-0.044638389	2.24841219	0.02921927	0.02921927	-3.491115026	1.968429514
22850	3780187	GYPB	NM_002100.3	2994	NP_002091.2	ILMN_1683093	3780187	S	TGGAGAAACGGGACAACTTGTCCATCGTTTCACTGTACCAGCTCCTGTAG	"\Homo sapiens glycophorin B (MNS blood group) (GYPB), mRNA.\"""""	GPB; MNS; HGpMiVI; GYPHe.NY; GPB.NY; SS; CD235b; GYPA	ILMN_1683093	GYPB	"\Homo sapiens glycophorin B (MNS blood group) (GYPB), mRNA.\"""""	2994	 	GYPB	0.900971585	-0.012885199	2.494210168	0.016152161	0.016152161	-3.12040833	1.867323111
36890	5960564	SNCA	NM_000345.2	6622	NP_000336.1	ILMN_1766165	5960564	I	AAGGAGCCCCACAGGAAGGAATTCTGGAAGATATGCCTGTGGATCCTGAC	"\Homo sapiens synuclein, alpha (non A4 component of amyloid precursor) (SNCA), transcript variant NACP140, mRNA.\"""""	PD1; NACP; PARK4; MGC110988; PARK1	ILMN_1766165	SNCA	"\Homo sapiens synuclein, alpha (non A4 component of amyloid precursor) (SNCA), transcript variant NACP140, mRNA.\"""""	6622	D	SNCA	0.871239825	-0.118709285	2.500118967	0.015916661	0.015916661	-3.111160075	1.829234235
43116	6860347	FAM46C	NM_017709.3	54855	NP_060179.2	ILMN_1713266	6860347	S	GTGCCTAGGAGGTCTGGGGATTCCTCTTTCGTGGTGGTCACTAACCTTAC	"\Homo sapiens family with sequence similarity 46, member C (FAM46C), mRNA.\"""""	FLJ20202	ILMN_1713266	FAM46C	"\Homo sapiens family with sequence similarity 46, member C (FAM46C), mRNA.\"""""	54855	 	FAM46C	0.870878413	0.009183398	2.01143171	0.049962491	0.049962491	-3.820877734	1.828776047
30070	4810162	LYZ	NM_000239.1	4069	NP_000230.1	ILMN_2162972	4810162	S	CGTGAGCCACTGCGCCCGGCCACATTCAGTTCTTATCAAAGAAATAACCC	"\Homo sapiens lysozyme (renal amyloidosis) (LYZ), mRNA.\"""""		ILMN_2162972	LYZ	"\Homo sapiens lysozyme (renal amyloidosis) (LYZ), mRNA.\"""""	4069	D	LYZ	0.818916695	-0.015329715	2.602545952	0.012300066	0.012300066	-2.948456544	1.764080865
6700	1050168	PI3	NM_002638.2	5266	NP_002629.1	ILMN_1693192	1050168	S	CTGACTGCCCAGGAATCAAGAAGTGCTGTGAAGGCTCTTGCGGGATGGCC	"\Homo sapiens peptidase inhibitor 3, skin-derived (SKALP) (PI3), mRNA.\"""""	SKALP; ESI; WAP3; WFDC14; MGC13613	ILMN_1693192	PI3	"\Homo sapiens peptidase inhibitor 3, skin-derived (SKALP) (PI3), mRNA.\"""""	5266	 	PI3	0.817456357	0.020505094	2.061463935	0.044745034	0.044745034	-3.753641442	1.762296114
14780	2350274	AHSP	NM_016633.2	51327	NP_057717.1	ILMN_1696512	2350274	S	CTCTGACCTTCATGTCCTTAGGCTGTGCTCCTGCCACTCTACCCTGACAC	"\Homo sapiens alpha hemoglobin stabilizing protein (AHSP), mRNA.\"""""	AHSP; EDRF	ILMN_1696512	AHSP	"\Homo sapiens alpha hemoglobin stabilizing protein (AHSP), mRNA.\"""""	51327	 	AHSP	0.817420897	-0.117225462	2.083502653	0.04260146	0.04260146	-3.723611662	1.762252799
19697	3140520	TMOD1	NM_003275.2	7111	NP_003266.1	ILMN_1736911	3140520	S	AGCCCCAGGAGCCCAGTTTCAATGGCCTTGCTGTGTGGTGTTTCAAGTGC	"\Homo sapiens tropomodulin 1 (TMOD1), mRNA.\"""""	ETMOD; D9S57E; TMOD	ILMN_1736911	TMOD1	"\Homo sapiens tropomodulin 1 (TMOD1), mRNA.\"""""	7111	 	TMOD1	0.810155198	-0.074983541	3.445344303	0.001200951	0.001200951	-1.462305524	1.753400055
46402	7550292	SELENBP1	NM_003944.2	8991	NP_003935.2	ILMN_1680652	7550292	S	GCTCCGCTACCCTGGGGGCGATTGTAGCTCTGACATCTGGATTTGAACTC	"\Homo sapiens selenium binding protein 1 (SELENBP1), mRNA.\"""""	FLJ13813; LPSB; hSP56; SP56; hSBP	ILMN_1680652	SELENBP1	"\Homo sapiens selenium binding protein 1 (SELENBP1), mRNA.\"""""	8991	 	SELENBP1	0.798943315	-0.099431889	2.075116441	0.043406345	0.043406345	-3.735068187	1.739826345
33480	5360273	SNCA	NM_007308.1	6622	NP_009292.1	ILMN_1701933	5360273	A	AGTATCTGTACCTGCCCCCACTCAGCATTTCGGTGCTTCCCTTTCACTGA	"\Homo sapiens synuclein, alpha (non A4 component of amyloid precursor) (SNCA), transcript variant NACP112, mRNA.\"""""	PD1; NACP; PARK4; MGC110988; PARK1	ILMN_1701933	SNCA	"\Homo sapiens synuclein, alpha (non A4 component of amyloid precursor) (SNCA), transcript variant NACP112, mRNA.\"""""	6622	D	SNCA	0.776490276	-0.094670244	3.069751285	0.003533613	0.003533613	-2.153906662	1.712958591
45113	7200315	FECH	NM_000140.2	2235	NP_000131.2	ILMN_1774091	7200315	A	TGATGAGGCAGTTTAGCTTGCCAGGGTGATGATAAAGCCCAGGTCCCTGC	"\Homo sapiens ferrochelatase (protoporphyria) (FECH), nuclear gene encoding mitochondrial protein, transcript variant 2, mRNA.\"""""	FCE; EPP	ILMN_1774091	FECH	"\Homo sapiens ferrochelatase (protoporphyria) (FECH), nuclear gene encoding mitochondrial protein, transcript variant 2, mRNA.\"""""	2235	D	FECH	0.760500761	-0.112303809	2.686623916	0.009910898	0.009910898	-2.811621122	1.69407854
43296	6900324	ATP5EP2	NR_002162.1	432369		ILMN_2225887	6900324	S	AGAGTCTTGGCGATTTGGCCCGACGCGCTCCGCTTTCGCTACAGCATGGT	"\Homo sapiens ATP synthase, H+ transporting, mitochondrial F1 complex, epsilon subunit pseudogene 2 (ATP5EP2), transcript variant 6, non-coding RNA.\"""""		ILMN_2225887	ATP5EP2	"\Homo sapiens ATP synthase, H+ transporting, mitochondrial F1 complex, epsilon subunit pseudogene 2 (ATP5EP2), transcript variant 6, non-coding RNA.\"""""	432369	 		0.746419682	-0.136053998	2.407937771	0.019969244	0.019969244	-3.253678331	1.677624321
32053	5090561	ATP5EP2	NR_002162.1	432369		ILMN_1756674	5090561	A	TACTGGAGACAGGCTGGACTCAGCTACATCCGATACTCCCAGATCTGTGC	"\Homo sapiens ATP synthase, H+ transporting, mitochondrial F1 complex, epsilon subunit pseudogene 2 (ATP5EP2), transcript variant 6, non-coding RNA.\"""""		ILMN_1756674	ATP5EP2	"\Homo sapiens ATP synthase, H+ transporting, mitochondrial F1 complex, epsilon subunit pseudogene 2 (ATP5EP2), transcript variant 6, non-coding RNA.\"""""	432369	 		0.720985431	-0.106799658	2.270171998	0.027766073	0.027766073	-3.45943636	1.648307524
19149	3060682	BPGM	NM_001724.3	669	NP_001715.1	ILMN_2352921	3060682	A	GTCATAGCCTTATGAGTTAGCTTTCTTGCTAGCCCCCTAGTCGGTCACCA	"\Homo sapiens 2,3-bisphosphoglycerate mutase (BPGM), transcript variant 1, mRNA.\"""""		ILMN_2352921	BPGM	"\Homo sapiens 2,3-bisphosphoglycerate mutase (BPGM), transcript variant 1, mRNA.\"""""	669	D	BPGM	0.669749385	0.086674492	2.824879824	0.006890771	0.006890771	-2.580502404	1.590796601
33175	5310554	MPP1	NM_002436.2	4354	NP_002427.1	ILMN_1733675	5310554	S	GTCTTCTTGCTCAGGCTCCTGAAGGGTTGATTCTCCTGATAGATGGGGCC	"\Homo sapiens membrane protein, palmitoylated 1, 55kDa (MPP1), mRNA.\"""""	AAG12; EMP55; DXS552; DXS552E; PEMP; MRG1	ILMN_1733675	MPP1	"\Homo sapiens membrane protein, palmitoylated 1, 55kDa (MPP1), mRNA.\"""""	4354	 	MPP1	0.667160099	-0.121606476	2.698934715	0.009599271	0.009599271	-2.791344893	1.58794407
10367	1580309	SERF2	NM_001018108.2	10169	NP_001018118.1	ILMN_1789136	1580309	S	GCGGTAACCAGCGTGAGCTCGCCCGCCAGAAGAATATGAAAAAGCAGAGC	"\Homo sapiens small EDRK-rich factor 2 (SERF2), mRNA.\"""""	4F5REL; H4F5rel; FLJ37527; FLJ38557; FAM2C; MGC48826; HsT17089; FLJ20431	ILMN_1789136	SERF2	"\Homo sapiens small EDRK-rich factor 2 (SERF2), mRNA.\"""""	10169	D	SERF2	0.632684877	-0.183465446	3.141411329	0.002890236	0.002890236	-2.025222567	1.550447717
42562	6760291	RNF10	NM_014868.3	9921	NP_055683.3	ILMN_1697529	6760291	S	GGAAAGCTGTAACTCACGAAGCCCTGAGACCTGCTACCCCTAAGATCGAG	"\Homo sapiens ring finger protein 10 (RNF10), mRNA.\"""""	MGC126758; MGC126764; RIE2; KIAA0262	ILMN_1697529	RNF10	"\Homo sapiens ring finger protein 10 (RNF10), mRNA.\"""""	9921	 	RNF10	0.617747693	-0.076913223	2.2495991	0.029138296	0.029138296	-3.489392972	1.534477714
15855	2490278	TBC1D10B	NM_015527.2	26000	NP_056342.2	ILMN_1668639	2490278	S	GGGACATGCACTGGAATAGGAAATGTCCCCCATCTCCCTTCCTGCACCCT	"\Homo sapiens TBC1 domain family, member 10B (TBC1D10B), mRNA.\"""""	FP2461; DKFZP434P1750	ILMN_1668639	TBC1D10B	"\Homo sapiens TBC1 domain family, member 10B (TBC1D10B), mRNA.\"""""	26000	 	TBC1D10B	0.606730062	-0.214836558	2.019086356	0.049131627	0.049131627	-3.810675902	1.522803786
22785	3710725	ATP5E	NM_001001977.1	514	NP_001001977.1	ILMN_3261197	3710725	M	TCTGATCTTCCTGCGGCTGAACCGCCCGGCTGAGCCGACATTGCCGGCGT	"\Homo sapiens ATP synthase, H+ transporting, mitochondrial F1 complex, epsilon subunit (ATP5E), nuclear gene encoding mitochondrial protein, mRNA.\"""""	MGC104243; ATPE	ILMN_3261197	ATP5E	"\Homo sapiens ATP synthase, H+ transporting, mitochondrial F1 complex, epsilon subunit (ATP5E), nuclear gene encoding mitochondrial protein, mRNA.\"""""	514	 	ATP5E	0.588185629	-0.14034715	2.014257578	0.049654356	0.049654356	-3.817115113	1.503354899
23462	3840400	GMPR	NM_006877.2	2766	NP_006868.2	ILMN_1729487	3840400	S	ACCGTGTTCAGCTAACCCTGGGGACAAAGCAGCGTCTGGCTCGAGTGGAA	"\Homo sapiens guanosine monophosphate reductase (GMPR), mRNA.\"""""	GMPR1	ILMN_1729487	GMPR	"\Homo sapiens guanosine monophosphate reductase (GMPR), mRNA.\"""""	2766	 	GMPR	0.585579777	-0.188962216	2.429860125	0.018929075	0.018929075	-3.220129044	1.500641932
22071	3460201	ADIPOR1	NM_015999.2	51094	NP_057083.2	ILMN_2096322	3460201	S	TCCCTCCCTTACCCCCATCCTTAACTTTGTATCCTGGCTTATAACAGGCC	"\Homo sapiens adiponectin receptor 1 (ADIPOR1), mRNA.\"""""	ACDCR1; TESBP1A; CGI-45; PAQR1; FLJ42464; FLJ25385; CGI45	ILMN_2096322	ADIPOR1	"\Homo sapiens adiponectin receptor 1 (ADIPOR1), mRNA.\"""""	51094	D	ADIPOR1	0.579736115	-0.14783413	2.890877587	0.005772749	0.005772749	-2.467620312	1.494575849
5411	830309	FAM104A	NM_032837.1	84923	NP_116226.1	ILMN_1807201	830309	S	CTTGGTAGTGTCAGCGGGCACCTTTTACACCTTCTAGTAGCTCAAGCTAG	"\Homo sapiens family with sequence similarity 104, member A (FAM104A), mRNA.\"""""	FLJ14775	ILMN_1807201	FAM104A	"\Homo sapiens family with sequence similarity 104, member A (FAM104A), mRNA.\"""""	84923	 	FAM104A	0.578881891	0.010981047	2.054593882	0.04543216	0.04543216	-3.762951158	1.493691168
14327	2260731	ERAP2	NM_022350.2	64167	NP_071745.1	ILMN_1743145	2260731	S	AACTTGGCAGCTCTCCTTCATGCGATTGCCAGACGTCCAAAGGGGCAGCA	"\Homo sapiens endoplasmic reticulum aminopeptidase 2 (ERAP2), mRNA.\"""""	LRAP; FLJ23633; FLJ23807; FLJ23701; L-RAP; ERAP2	ILMN_1743145	ERAP2	"\Homo sapiens endoplasmic reticulum aminopeptidase 2 (ERAP2), mRNA.\"""""	64167	D	ERAP2	-0.578823189	0.126259686	-2.16974952	0.035051191	0.035051191	-3.603709488	-1.493630392
15416	2450647	KRT1	NM_006121.3	3848	NP_006112.3	ILMN_1735712	2450647	S	GCAAGACCGAGGTCGATTTGTCCCAGCCTTACCGGAGAAAAGAGCTATGG	"\Homo sapiens keratin 1 (KRT1), mRNA.\"""""	EHK1; CK1; KRT1A; K1	ILMN_1735712	KRT1	"\Homo sapiens keratin 1 (KRT1), mRNA.\"""""	3848	 	KRT1	0.577742353	-0.261179868	2.315845672	0.024923211	0.024923211	-3.392206342	1.492511816
44303	7040709	IGF2BP2	NM_006548.4	10644	NP_006539.3	ILMN_1702447	7040709	A	ATATCAACTGCCAGCCTGGAGAAGGTGACAGTCCAAGTGTGCAACAGCTG	"\Homo sapiens insulin-like growth factor 2 mRNA binding protein 2 (IGF2BP2), transcript variant 1, mRNA.\"""""	IMP-2; VICKZ2; p62; IMP2	ILMN_1702447	IGF2BP2	"\Homo sapiens insulin-like growth factor 2 mRNA binding protein 2 (IGF2BP2), transcript variant 1, mRNA.\"""""	10644	 	IGF2BP2	0.576867631	-0.090826607	2.200521248	0.032657609	0.032657609	-3.560026463	1.491607164
42049	6620521	BLVRB	NM_000713.1	645	NP_000704.1	ILMN_1797793	6620521	S	GGACATGAGGAGCAAAGGAAGGGGGCAATAAATGTTGAGCCAAGAGCTTC	"\Homo sapiens biliverdin reductase B (flavin reductase (NADPH)) (BLVRB), mRNA.\"""""	BVRB; MGC117413; FLR	ILMN_1797793	BLVRB	"\Homo sapiens biliverdin reductase B (flavin reductase (NADPH)) (BLVRB), mRNA.\"""""	645	 	BLVRB	0.571608322	-0.134615252	2.045577077	0.046347909	0.046347909	-3.775132761	1.486179446
12799	2030484	GLRX5	NM_016417.2	51218	NP_057501.2	ILMN_1796165	2030484	S	GACCCCTCTGCAAATGTGTCAGTCTCCAAAGAGAGTATCTCCCCCCAAAT	"\Homo sapiens glutaredoxin 5 (GLRX5), mRNA.\"""""	GRX5; C14orf87; FLB4739; PR01238; PRO1238; MGC14129	ILMN_1796165	GLRX5	"\Homo sapiens glutaredoxin 5 (GLRX5), mRNA.\"""""	51218	 	GLRX5	0.563520454	-0.022483846	2.074644608	0.043452021	0.043452021	-3.735711689	1.477871111
32129	5130142	ProbeID: 5130142	NM_001134693.1	100128731	NP_001128165.1	ILMN_3247452	5130142	S	AAGTGGCGCTTTCTCCGCCCCAGGGTTCCAGGACATAGTCTGAGGCAAGA	"\Homo sapiens dolichyl-diphosphooligosaccharide--protein glycosyltransferase subunit 4 (LOC100128731), mRNA.\"""""		ILMN_3247452	LOC100128731	"\Homo sapiens dolichyl-diphosphooligosaccharide--protein glycosyltransferase subunit 4 (LOC100128731), mRNA.\"""""	100128731	 	OST4	0.562339904	-0.172935952	2.799988386	0.007362254	0.007362254	-2.622655848	1.476662271
5400	830259	GSPT1	NM_002094.2	2935	NP_002085.1	ILMN_1750130	830259	S	AGTATTTTTCCCCCAGGCCAGATCATTCGTGAGTGTGCGAGTGTGTGTGC	"\Homo sapiens G1 to S phase transition 1 (GSPT1), mRNA.\"""""	eRF3a; ETF3A; 551G9.2; GST1	ILMN_1750130	GSPT1	"\Homo sapiens G1 to S phase transition 1 (GSPT1), mRNA.\"""""	2935	 	GSPT1	0.554116299	-0.15182657	2.67623487	0.010181084	0.010181084	-2.828684903	1.468268992
3638	540520	SNORD8	NR_002916.2	319103		ILMN_3248874	540520	S	GCCACCAGGTAGGGCAGTGTTGCCCTGGTTTGGGTGCCAGTGAGTTTAAC	"\Homo sapiens small nucleolar RNA, C/D box 8 (SNORD8), small nucleolar RNA.\"""""		ILMN_3248874	SNORD8	"\Homo sapiens small nucleolar RNA, C/D box 8 (SNORD8), small nucleolar RNA.\"""""	319103	 	SNORD8	0.535992712	-0.081476259	2.052603323	0.045632958	0.045632958	-3.765644017	1.449939508
20343	3290091	DCAF12	NM_015397.1	25853	NP_056212.1	ILMN_1786328	3290091	S	GACAGCAAGTCCACCCTAACTTGTTACACAGCACATACCACAGGTTCTGG	"\Homo sapiens WD repeat domain 40A (WDR40A), mRNA.\"""""	MGC1058; DKFZP434O125; DKFZp434O125; TCC52; KIAA1892	ILMN_1786328	WDR40A	"\Homo sapiens WD repeat domain 40A (WDR40A), mRNA.\"""""	25853	 	DCAF12	0.535209251	-0.087084469	2.076332697	0.043288796	0.043288796	-3.733408889	1.449152327
16782	2640192	BNIP3L	NM_004331.2	665	NP_004322.1	ILMN_1718961	2640192	S	GTGCATTGTGCTCTTTCCAAGTTCAGCAGCAGTTCTATCAGTGGTGCCAC	"\Homo sapiens BCL2/adenovirus E1B 19kDa interacting protein 3-like (BNIP3L), mRNA.\"""""	BNIP3a; NIX	ILMN_1718961	BNIP3L	"\Homo sapiens BCL2/adenovirus E1B 19kDa interacting protein 3-like (BNIP3L), mRNA.\"""""	665	D	BNIP3L	0.535073697	-0.057524653	3.001469508	0.004269706	0.004269706	-2.274958315	1.449016172
29657	4730743	TCEB2	NM_007108.2	6923	NP_009039.1	ILMN_1733927	4730743	A	GATGACACCTTTGAGGCCCTGTGCATCGAGCCGTTTTCCAGCCCGCCAGA	"\Homo sapiens transcription elongation factor B (SIII), polypeptide 2 (18kDa, elongin B) (TCEB2), transcript variant 1, mRNA.\"""""	SIII	ILMN_1733927	TCEB2	"\Homo sapiens transcription elongation factor B (SIII), polypeptide 2 (18kDa, elongin B) (TCEB2), transcript variant 1, mRNA.\"""""	6923	D	TCEB2	0.529022832	-0.169208622	2.28664121	0.026709313	0.026709313	-3.435308748	1.442951522
6723	1050279	CXXC5	NM_016463.7	51523	NP_057547.5	ILMN_3307729	1050279	S	TGTCACTGCTCGTGTGGTCTCCAGCAAGGGATTCGGGCGAAGACAAACGG	"\Homo sapiens CXXC finger 5 (CXXC5), mRNA.\"""""	HSPC195	ILMN_3307729	CXXC5	"\Homo sapiens CXXC finger 5 (CXXC5), mRNA.\"""""	51523	D	CXXC5	-0.509807739	-0.039270227	-2.587055464	0.012793884	0.012793884	-2.973348792	-1.423860432
33658	5390246	CCR7	NM_001838.2	1236	NP_001829.1	ILMN_1715131	5390246	S	GGAGGGTGACAGTGGCCGCCCAAGGCCCACGAGCTTGTTCTTTGTTCTTT	"\Homo sapiens chemokine (C-C motif) receptor 7 (CCR7), mRNA.\"""""	CMKBR7; EBI1; CD197; CDw197; BLR2	ILMN_1715131	CCR7	"\Homo sapiens chemokine (C-C motif) receptor 7 (CCR7), mRNA.\"""""	1236	 	CCR7	-0.501000002	-0.083626462	-2.228012234	0.030642564	0.030642564	-3.5206059	-1.415194162
13675	2140242	TNFAIP6	NM_007115.2	7130	NP_009046.2	ILMN_1785732	2140242	S	CGATGATGTCCATGGCTTTGTGGGAAGATACTGTGGAGATGAGCTTCCAG	"\Homo sapiens tumor necrosis factor, alpha-induced protein 6 (TNFAIP6), mRNA.\"""""	TSG6	ILMN_1785732	TNFAIP6	"\Homo sapiens tumor necrosis factor, alpha-induced protein 6 (TNFAIP6), mRNA.\"""""	7130	D	TNFAIP6	0.499680996	0.188458178	2.363877428	0.022216812	0.022216812	-3.320444871	1.41390089
28268	4540241	C5orf32	NM_032412.3	84418	NP_115788.1	ILMN_1761566	4540241	S	GCCACCTCTGACAGGTGTGCCTGCCCCCATCTCTTCTGATTGCTGTTAAC	"\Homo sapiens chromosome 5 open reading frame 32 (C5orf32), mRNA.\"""""	ORF1-FL49	ILMN_1761566	C5ORF32	"\Homo sapiens chromosome 5 open reading frame 32 (C5orf32), mRNA.\"""""	84418	 	C5orf32	0.487386201	0.096139983	3.209785846	0.002380572	0.002380572	-1.900931986	1.40190268
22059	3460161	RAB3IL1	NM_013401.2	5866	NP_037533.2	ILMN_1741632	3460161	S	AGCTCCCACCTGGACGCATCCCTCACCACGTCCGGATTTCCTTCTTTGGA	"\Homo sapiens RAB3A interacting protein (rabin3)-like 1 (RAB3IL1), mRNA.\"""""	GRAB	ILMN_1741632	RAB3IL1	"\Homo sapiens RAB3A interacting protein (rabin3)-like 1 (RAB3IL1), mRNA.\"""""	5866	 	RAB3IL1	0.473946599	-0.034054382	2.357285496	0.022571928	0.022571928	-3.330357113	1.388903725
45189	7200608	HSPB1	NM_001540.2	3315	NP_001531.1	ILMN_1674236	7200608	S	TGGGGGCCCAGAAGCTGCAAAATCCGATGAGACTGCCGCCAAGTAAAGCC	"\Homo sapiens heat shock 27kDa protein 1 (HSPB1), mRNA.\"""""	HS.76067; HMN2B; HSP27; Hsp25; HSP28; DKFZp586P1322; CMT2F	ILMN_1674236	HSPB1	"\Homo sapiens heat shock 27kDa protein 1 (HSPB1), mRNA.\"""""	3315	 	HSPB1	0.473147632	-0.049846203	2.064871755	0.04440756	0.04440756	-3.749014375	1.388134761
45514	7320377	ProbeID: 7320377	XM_209196.5	284422	XP_209196.1	ILMN_1774375	7320377	A	AACATGGTTTTCATGCACCCCTCTTCCTGAGCTTGGTCCCTGCCTGGTGA	"\PREDICTED: Homo sapiens similar to HSPC323 (LOC284422), mRNA.\"""""		ILMN_1774375	LOC284422	"\PREDICTED: Homo sapiens similar to HSPC323 (LOC284422), mRNA.\"""""	284422	 	C19orf77	0.465553378	-0.085269794	2.582855488	0.012930859	0.012930859	-2.980080554	1.380846907
7352	1170056	C2orf24	NM_015680.3	27013	NP_056495.2	ILMN_1795419	1170056	S	CCTGTGTGATGTCCCTGAGGCAGAAGAGCCGGGGACTGATGGGTTCAGGT	"\Homo sapiens chromosome 2 open reading frame 24 (C2orf24), mRNA.\"""""	CGI-57	ILMN_1795419	C2ORF24	"\Homo sapiens chromosome 2 open reading frame 24 (C2orf24), mRNA.\"""""	27013	 	CNPPD1	0.460996965	-0.085287338	2.021632067	0.048857969	0.048857969	-3.807276241	1.376492706
17607	2710451	ProbeID: 2710451	XM_941155.2	651894	XP_946248.1	ILMN_1679920	2710451	S	TTGGGCTTCACCCATAACCCACTGCCATGGCCGAGGAACGCATTGCTGTT	"\PREDICTED: Homo sapiens similar to ribosomal protein S12 (LOC651894), mRNA.\"""""		ILMN_1679920	LOC651894	"\PREDICTED: Homo sapiens similar to ribosomal protein S12 (LOC651894), mRNA.\"""""	651894	 		0.4544217	-0.087466633	2.209936462	0.031954675	0.031954675	-3.546567304	1.370233441
2385	360689	HEBP1	NM_015987.3	50865	NP_057071.2	ILMN_1802557	360689	S	CTGCGATAGACCAGAAAAATCCTGGCAGCTTTTCTCCAGGCATCTGGGTC	"\Homo sapiens heme binding protein 1 (HEBP1), mRNA.\"""""	HBP; HEBP	ILMN_1802557	HEBP1	"\Homo sapiens heme binding protein 1 (HEBP1), mRNA.\"""""	50865	 	HEBP1	0.447925633	-0.053982678	2.317664505	0.024815587	0.024815587	-3.389508608	1.364077519
30647	4860181	SLC38A5	NM_033518.1	92745	NP_277053.1	ILMN_1695058	4860181	S	ATGTGGAGGTGGCTGGTTCCCATGAACGTGGTTGTCAGAGGCGGGGGACA	"\Homo sapiens solute carrier family 38, member 5 (SLC38A5), mRNA.\"""""	JM24; SN2; pp7194	ILMN_1695058	SLC38A5	"\Homo sapiens solute carrier family 38, member 5 (SLC38A5), mRNA.\"""""	92745	 	SLC38A5	0.44703203	-0.18471118	2.039273711	0.046997564	0.046997564	-3.783623389	1.363232873
21379	3400482	RPIA	NM_144563.2	22934	NP_653164.2	ILMN_1714809	3400482	S	CTGGGGGTTTCTTCATATTCCTGCTGTTGGAAGCAGTTGACCAGAAATGC	"\Homo sapiens ribose 5-phosphate isomerase A (RPIA), mRNA.\"""""	RPI	ILMN_1714809	RPIA	"\Homo sapiens ribose 5-phosphate isomerase A (RPIA), mRNA.\"""""	22934	 	RPIA	0.441838102	0.01794625	3.446751182	0.001195968	0.001195968	-1.459640369	1.358333845
35982	5860608	ProbeID: 5860608	XM_940643.1	400948	XP_945736.1	ILMN_1739335	5860608	A	AGGGTTCCAGGACATAGTCTGAGGCAAGATGGAGGGTATGAGGGGCCTTC	"\PREDICTED: Homo sapiens similar to CG33774-PA (LOC400948), mRNA.\"""""		ILMN_1739335	LOC400948	"\PREDICTED: Homo sapiens similar to CG33774-PA (LOC400948), mRNA.\"""""	400948	 		0.440268766	-0.214225069	2.517478324	0.015242697	0.015242697	-3.083901767	1.356857079
4265	630086	CCDC23	NM_199342.1	374969	NP_955374.1	ILMN_2050023	630086	S	CCCCAGGTTCAAACCAGATGGGATCCTGAGAGCTTTGAGAGGGTGTTGCC	"\Homo sapiens coiled-coil domain containing 23 (CCDC23), mRNA.\"""""		ILMN_2050023	CCDC23	"\Homo sapiens coiled-coil domain containing 23 (CCDC23), mRNA.\"""""	374969	 	CCDC23	0.437100002	0.02119948	3.232796583	0.002229045	0.002229045	-1.858783114	1.353880121
5697	840685	IL1B	NM_000576.2	3553	NP_000567.1	ILMN_1775501	840685	S	CTCACCTCTCCTACTCACTTAAAGCCCGCCTGACAGAAACCACGGCCACA	"\Homo sapiens interleukin 1, beta (IL1B), mRNA.\"""""	IL1F2; IL1-BETA; IL-1	ILMN_1775501	IL1B	"\Homo sapiens interleukin 1, beta (IL1B), mRNA.\"""""	3553	 	IL1B	0.435442859	0.098624376	2.566230899	0.01348627	0.01348627	-3.006653625	1.352325888
43458	6940242	BRPF1	NM_004634.2	7862	NP_004625.2	ILMN_2365549	6940242	A	TATTCTCATTTGTAACTGCGTTTCCGGGTCGCGCCAGAGTCATTTGGTAC	"\Homo sapiens bromodomain and PHD finger containing, 1 (BRPF1), transcript variant 2, mRNA.\"""""	BR140	ILMN_2365549	BRPF1	"\Homo sapiens bromodomain and PHD finger containing, 1 (BRPF1), transcript variant 2, mRNA.\"""""	7862	D	BRPF1	-0.435116225	-0.008977841	-3.193543339	0.002493331	0.002493331	-1.930587423	-1.352019749
15296	2450156	XBP1	NM_001079539.1	7494	NP_001073007.1	ILMN_2365465	2450156	A	CCCTTTTCCTTGACTATTACACTGCCTGGAGGATAGCAGAGAAGCCTGTC	"\Homo sapiens X-box binding protein 1 (XBP1), transcript variant 2, mRNA.\"""""	TREB5; XBP2	ILMN_2365465	XBP1	"\Homo sapiens X-box binding protein 1 (XBP1), transcript variant 2, mRNA.\"""""	7494	D	XBP1	-0.432924385	0.059454389	-2.214318079	0.031632133	0.031632133	-3.54028888	-1.349967228
26953	4250095	COX6B1	NM_001863.3	1340	NP_001854.1	ILMN_2154671	4250095	S	CCGCTTCCTGTCCGACTGTGGTGTCTTTGCTGAGGGTCACATTGAGCTGC	"\Homo sapiens cytochrome c oxidase subunit Vib polypeptide 1 (ubiquitous) (COX6B1), nuclear gene encoding mitochondrial protein, mRNA.\"""""	COXG; COX6B	ILMN_2154671	COX6B1	"\Homo sapiens cytochrome c oxidase subunit Vib polypeptide 1 (ubiquitous) (COX6B1), nuclear gene encoding mitochondrial protein, mRNA.\"""""	1340	 	COX6B1	0.425734287	-0.082487269	2.760739675	0.008166675	0.008166675	-2.688644655	1.343256004
16944	2650091	ProbeID: 2650091	XR_037845.1	648390		ILMN_3287583	2650091	M	GGCATTACCCCGGACCAGCAGAGGCTCATCTTTGCAGTCAAGCAGGTGGA	"\PREDICTED: Homo sapiens misc_RNA (LOC648390), miscRNA.\"""""		ILMN_3287583	LOC648390	"\PREDICTED: Homo sapiens misc_RNA (LOC648390), miscRNA.\"""""	648390	 		0.423946122	-0.033858739	2.279460758	0.027165567	0.027165567	-3.445844155	1.341592122
6153	990273	RPL37A	NM_000998.4	6168	NP_000989.1	ILMN_2051519	990273	S	CATGGCCAAACGTACCAAGAAAGTCGGGATCGTCGGTAAATACGGGACCC	"\Homo sapiens ribosomal protein L37a (RPL37A), mRNA.\"""""	MGC74786	ILMN_2051519	RPL37A	"\Homo sapiens ribosomal protein L37a (RPL37A), mRNA.\"""""	6168	D	RPL37A	0.423163159	-0.031457302	2.583906853	0.012896445	0.012896445	-2.978396112	1.340864225
32526	5260288	DUSP6	NM_022652.2	1848	NP_073143.2	ILMN_2396020	5260288	A	GTTGTCGCAAAGGGGATAATCTGGGAAAGACACCAAATCATGGGCTCACT	"\Homo sapiens dual specificity phosphatase 6 (DUSP6), transcript variant 2, mRNA.\"""""	MKP3; PYST1	ILMN_2396020	DUSP6	"\Homo sapiens dual specificity phosphatase 6 (DUSP6), transcript variant 2, mRNA.\"""""	1848	D	DUSP6	0.414762966	0.111515595	2.099117321	0.041137453	0.041137453	-3.702183972	1.333079634
3955	610279	YY1	NM_003403.3	7528	NP_003394.1	ILMN_1770892	610279	S	AGACCCTTCTCGACCACGGGAAGCATCTTCCAGAAGTGTGATTGGGAATA	"\Homo sapiens YY1 transcription factor (YY1), mRNA.\"""""	UCRBP; YIN-YANG-1; DELTA; NF-E1	ILMN_1770892	YY1	"\Homo sapiens YY1 transcription factor (YY1), mRNA.\"""""	7528	D	YY1	-0.4086591	0.029937974	-3.289712108	0.001892473	0.001892473	-1.753859008	-1.327451453
22974	3780717	SRXN1	NM_080725.1	140809	NP_542763.1	ILMN_1804822	3780717	S	GGCAGGCCTTGTTCTCACTGCCCTCTAAGGGAACTTGGTCACTCGGCACT	"\Homo sapiens sulfiredoxin 1 homolog (S. cerevisiae) (SRXN1), mRNA.\"""""	Npn3; SRX1; C20orf139; YKL086W; dJ850E9.2	ILMN_1804822	SRXN1	"\Homo sapiens sulfiredoxin 1 homolog (S. cerevisiae) (SRXN1), mRNA.\"""""	140809	 	SRXN1	0.408020266	-0.026625478	2.142270874	0.037317846	0.037317846	-3.642318944	1.326863779
42138	6650121	CNST	NM_152609.1	163882	NP_689822.1	ILMN_1670263	6650121	S	AAATCTGTCCGTTAGGTGGCCTTTCCTTATCTGAGGTGTAGTGGTCTAAC	"\Homo sapiens chromosome 1 open reading frame 71 (C1orf71), mRNA.\"""""	MGC18089; FLJ32001; RP11-452J6.1	ILMN_1670263	C1ORF71	"\Homo sapiens chromosome 1 open reading frame 71 (C1orf71), mRNA.\"""""	163882	 	CNST	-0.407721382	0.038322308	-3.438132958	0.001226803	0.001226803	-1.475958465	-1.326588921
43903	6980601	LOC729978	XM_001723016.1	729978	XP_001723068.1	ILMN_3304111	6980601	M	AATCACCACCCGAACCCAAGAGGCGGAGGGCCGCTGAGGTGGAATCACCA	"\PREDICTED: Homo sapiens similar to LOC339047 protein, transcript variant 2 (LOC729978), mRNA.\"""""		ILMN_3304111	LOC729978	"\PREDICTED: Homo sapiens similar to LOC339047 protein, transcript variant 2 (LOC729978), mRNA.\"""""	729978	D	NPIP (includes others)	-0.407591873	0.038350188	-2.697364672	0.009638507	0.009638507	-2.793934166	-1.32646984
14733	2350091	LPXN	NM_004811.1	9404	NP_004802.1	ILMN_1742789	2350091	S	CACGTTTTCCCATTTGCCCTGTGGCTCACTGTCTTACAATCACTGCTGTG	"\Homo sapiens leupaxin (LPXN), mRNA.\"""""	LDPL	ILMN_1742789	LPXN	"\Homo sapiens leupaxin (LPXN), mRNA.\"""""	9404	 	LPXN	-0.405683832	0.170207903	-2.093427797	0.041665723	0.041665723	-3.710006064	-1.324716672
3327	520040	AKIRIN1	NM_024595.1	79647	NP_078871.1	ILMN_1802799	520040	A	CAGGCCCCGGCAGCACTGCTACTTGGGAGGAGCCACTTCACCTTTGTATT	"\Homo sapiens akirin 1 (AKIRIN1), mRNA.\"""""	STRF2; FLJ12666; RP11-781D11.2	ILMN_1802799	AKIRIN1	"\Homo sapiens akirin 1 (AKIRIN1), mRNA.\"""""	79647	D	AKIRIN1	-0.40275553	0.1082376	-3.448849748	0.001188573	0.001188573	-1.455663951	-1.322030563
22157	3460553	ProbeID: 3460553	XM_495885.3	440055	XP_495885.1	ILMN_1700316	3460553	A	AGTTCTCGCCCTTTCCCTCCTGCCGCCGAGTCGCGCGGAGGCGGAGGCTT	"\PREDICTED: Homo sapiens similar to ribosomal protein S12 (LOC440055), mRNA.\"""""		ILMN_1700316	LOC440055	"\PREDICTED: Homo sapiens similar to ribosomal protein S12 (LOC440055), mRNA.\"""""	440055	 		0.402161971	-0.033233137	2.266415833	0.028012238	0.028012238	-3.464920993	1.321486761
40151	6400392	GSTM1	NM_000561.2	2944	NP_000552.2	ILMN_2391861	6400392	A	GCAGCATGGTCCCTGCCTTAGGCCTACCTGATGGAAGTAAAGCCTCAACC	"\Homo sapiens glutathione S-transferase M1 (GSTM1), transcript variant 1, mRNA.\"""""	MGC26563; GSTM1-1; H-B; GSTM1b-1b; GTH4; GTM1; GSTM1a-1a; MU; MU-1; GST1	ILMN_2391861	GSTM1	"\Homo sapiens glutathione S-transferase M1 (GSTM1), transcript variant 1, mRNA.\"""""	2944	D	GSTM1	-0.400200173	-0.133608865	-2.302457118	0.025728356	0.025728356	-3.412016486	-1.319691005
20510	3290717	GMCL1	NM_178439.3	64395	NP_848526.1	ILMN_2194627	3290717	S	CACTGAATCAGCCATGTAGCGGATCTGTCAGTTTACAGCCTCGAAGGAGC	"\Homo sapiens germ cell-less homolog 1 (Drosophila) (GMCL1), mRNA.\"""""	GCL1; BTBD13; GCL	ILMN_2194627	GMCL1	"\Homo sapiens germ cell-less homolog 1 (Drosophila) (GMCL1), mRNA.\"""""	64395	D	GMCL1	-0.396388372	0.031030943	-3.15905056	0.002749714	0.002749714	-1.993296442	-1.316208799
29419	4670577	TMEM17	NM_198276.1	200728	NP_938017.1	ILMN_2210386	4670577	S	GTCTATATTTGTAAACCAAGAGACCGGCTGGGTGTGGTGGCTCACGCCTG	"\Homo sapiens transmembrane protein 17 (TMEM17), mRNA.\"""""	FLJ34583	ILMN_2210386	TMEM17	"\Homo sapiens transmembrane protein 17 (TMEM17), mRNA.\"""""	200728	D	TMEM17	-0.395250094	0.076575636	-2.443210946	0.018319806	0.018319806	-3.199591299	-1.315170728
39543	6350193	LOC441081	XR_017029.1	441081		ILMN_1719579	6350193	S	ATCCTGCCTCAAACGAAATGCCAGCTCCAGCTCCAGCTCCAGCTCCCACA	"\PREDICTED: Homo sapiens similar to nuclear pore membrane protein 121 (LOC441081), mRNA.\"""""		ILMN_1719579	LOC441081	"\PREDICTED: Homo sapiens similar to nuclear pore membrane protein 121 (LOC441081), mRNA.\"""""	441081	D	FLJ40092	0.395249289	-0.142054174	2.496082356	0.016077203	0.016077203	-3.117479696	1.315169994
3440	520482	RNF11	NM_014372.3	26994	NP_055187.1	ILMN_1810785	520482	S	CCCTTCCCCACCCGAATTCTTTTCTGAAGTTGCTGGCATTTGGGTCAAGG	"\Homo sapiens ring finger protein 11 (RNF11), mRNA.\"""""	SID1669; CGI-123; MGC51169	ILMN_1810785	RNF11	"\Homo sapiens ring finger protein 11 (RNF11), mRNA.\"""""	26994	D	RNF11	0.391494472	-0.143740358	2.09280015	0.041724361	0.041724361	-3.710867954	1.311751529
18232	2810707	PPID	NM_005038.2	5481	NP_005029.1	ILMN_2190851	2810707	S	CAGGTGTGAGCCACCGTGCCCGGCCAAGTAAAATGTTTTTTAAAATGGTT	"\Homo sapiens peptidylprolyl isomerase D (PPID), mRNA.\"""""	CYPD; CYP-40; MGC33096	ILMN_2190851	PPID	"\Homo sapiens peptidylprolyl isomerase D (PPID), mRNA.\"""""	5481	D	PPID	0.386912717	-0.067967363	2.44127551	0.018407019	0.018407019	-3.202573559	1.307592236
23228	3830192	ZNF791	NM_153358.1	163049	NP_699189.1	ILMN_1758105	3830192	S	CCACATAATCATGTTTCAGTCAGCAATGGGCCATATAGGTTGGTAGCCCC	"\Homo sapiens zinc finger protein 791 (ZNF791), mRNA.\"""""	MGC126179; FLJ90396; MGC126180	ILMN_1758105	ZNF791	"\Homo sapiens zinc finger protein 791 (ZNF791), mRNA.\"""""	163049	 	ZNF791	-0.385457849	0.099055067	-3.190517077	0.002514889	0.002514889	-1.936103888	-1.306274277
37115	6020743	ProbeID: 6020743	XM_001720253.1	730313	XP_001720305.1	ILMN_3237656	6020743	S	ATACGCCAGACGTGGTGGCTCATGCCTGTAATCCCAGCGCTTTGGAAGGC	"\PREDICTED: Homo sapiens hypothetical LOC730313 (LOC730313), mRNA.\"""""		ILMN_3237656	LOC730313	"\PREDICTED: Homo sapiens hypothetical LOC730313 (LOC730313), mRNA.\"""""	730313	 		-0.383822923	0.079044406	-2.03004652	0.047962809	0.047962809	-3.796014982	-1.304794787
29939	4780398	NXT1	NM_013248.2	29107	NP_037380.1	ILMN_1760280	4780398	S	TTCTGTTGTTGCGGAGACACTGCAGACTCCACTGTGCCGAGGTTGAACTC	"\Homo sapiens NTF2-like export factor 1 (NXT1), mRNA.\"""""	P15; MTR2	ILMN_1760280	NXT1	"\Homo sapiens NTF2-like export factor 1 (NXT1), mRNA.\"""""	29107	 	NXT1	-0.383726003	0.070651655	-3.413174476	0.001320429	0.001320429	-1.523106634	-1.304707134
12608	2000497	AFMID	NM_001010982.1	125061	NP_001010982.1	ILMN_2095653	2000497	S	GGCGTGAGCCACTGCGCCCGGCCAGAATGGCATTATATTTAAATAGTTCA	"\Homo sapiens arylformamidase (AFMID), mRNA.\"""""	KF; DKFZp686F03259	ILMN_2095653	AFMID	"\Homo sapiens arylformamidase (AFMID), mRNA.\"""""	125061	D	AFMID	0.383715336	-0.056321129	2.217935263	0.031368036	0.031368036	-3.535098719	1.304697487
20587	3310288	ProbeID: 3310288	XM_929980.2	647000	XP_935073.1	ILMN_1703692	3310288	S	TCCTTTCCAACTCTACCTCCCTCACTCGAGCTCCTTTCCCCTGATCAGAG	"\PREDICTED: Homo sapiens similar to tubulin, beta 5 (LOC647000), mRNA.\"""""		ILMN_1703692	LOC647000	"\PREDICTED: Homo sapiens similar to tubulin, beta 5 (LOC647000), mRNA.\"""""	647000	D	LOC647000	-0.379754988	-0.019146559	-2.572505461	0.013274136	0.013274136	-2.996637962	-1.301120868
10606	1660477	CALM1	NM_006888.3	801	NP_008819.1	ILMN_1778242	1660477	S	TGCTGTCTGTATCCCTTGGAGTAAGAAGGTAGTGGCATGGGTGGAGTGTG	"\Homo sapiens calmodulin 1 (phosphorylase kinase, delta) (CALM1), mRNA.\"""""	PHKD; CALML2; CAMI; DD132	ILMN_1778242	CALM1	"\Homo sapiens calmodulin 1 (phosphorylase kinase, delta) (CALM1), mRNA.\"""""	801	D	CALM1 (includes others)	-0.379154245	0.113812408	-2.132694437	0.038137508	0.038137508	-3.655685379	-1.30057919
15852	2490259	PINK1	NM_032409.2	65018	NP_115785.1	ILMN_1666924	2490259	S	CACGAGGAACTCGTTTGAAGGGGGCAGCGTAGCATGTCTGATTTGCCACC	"\Homo sapiens PTEN induced putative kinase 1 (PINK1), nuclear gene encoding mitochondrial protein, mRNA.\"""""	FLJ27236; PARK6; BRPK	ILMN_1666924	PINK1	"\Homo sapiens PTEN induced putative kinase 1 (PINK1), nuclear gene encoding mitochondrial protein, mRNA.\"""""	65018	 	PINK1	0.378912066	0.017022047	2.226957049	0.030717827	0.030717827	-3.522125805	1.300360886
16803	2640301	TNF	NM_000594.2	7124	NP_000585.2	ILMN_1728106	2640301	S	CCGTGAAAACGGAGCTGAACAATAGGCTGTTCCCATGTAGCCCCCTGGCC	"\Homo sapiens tumor necrosis factor (TNF superfamily, member 2) (TNF), mRNA.\"""""	TNFSF2; DIF; TNF-alpha; TNFA	ILMN_1728106	TNF	"\Homo sapiens tumor necrosis factor (TNF superfamily, member 2) (TNF), mRNA.\"""""	7124	 	TNF	-0.37692518	0.085280368	-2.602083645	0.012314548	0.012314548	-2.949200895	-1.298571255
30768	4860673	DDX39A	NM_005804.2	10212	NP_005795.2	ILMN_1747303	4860673	A	CCAGAGGAAATCGACATCTCCACATACATCGAGCAGAGCCGGTAACCACC	"\Homo sapiens DEAD (Asp-Glu-Ala-Asp) box polypeptide 39 (DDX39), mRNA.\"""""	BAT1; MGC18203; BAT1L; DDXL; URH49; MGC8417	ILMN_1747303	DDX39	"\Homo sapiens DEAD (Asp-Glu-Ala-Asp) box polypeptide 39 (DDX39), mRNA.\"""""	10212	D	DDX39A	-0.376306452	0.105378184	-2.863605361	0.006212579	0.006212579	-2.51446078	-1.298014457
22480	3610286	GLTSCR2	NM_015710.3	29997	NP_056525.1	ILMN_1703565	3610286	S	ACGCAAGTACAAGGTGAAGCTGGTGGAGAAGCGGGCGTTCCGTGAGATCC	"\Homo sapiens glioma tumor suppressor candidate region gene 2 (GLTSCR2), mRNA.\"""""	PICT-1; PICT1	ILMN_1703565	GLTSCR2	"\Homo sapiens glioma tumor suppressor candidate region gene 2 (GLTSCR2), mRNA.\"""""	29997	 	GLTSCR2	-0.376248541	0.014194831	-2.520018549	0.015146279	0.015146279	-3.079902038	-1.297962355
31675	5050519	RHOQ	NM_012249.3	23433	NP_036381.2	ILMN_1810559	5050519	S	ATACCGGCTTCCAGAGACCCCTTTTCTCCAGCCATATTACATCAGGCTAG	"\Homo sapiens ras homolog gene family, member Q (RHOQ), mRNA.\"""""	ARHQ; RASL7A; TC10; TC10A	ILMN_1810559	RHOQ	"\Homo sapiens ras homolog gene family, member Q (RHOQ), mRNA.\"""""	23433	D	RHOQ	-0.375968608	0.031950478	-2.016501691	0.049410829	0.049410829	-3.814124098	-1.29771053
18990	3060022	PHF13	NM_153812.1	148479	NP_722519.1	ILMN_1761560	3060022	S	TAGGCACGACCCATCTGTGGTTCCTGGTTGGTGGCTAATGAAGTGAGGGG	"\Homo sapiens PHD finger protein 13 (PHF13), mRNA.\"""""	SPOC1; PHF5; MGC43399	ILMN_1761560	PHF13	"\Homo sapiens PHD finger protein 13 (PHF13), mRNA.\"""""	148479	 	PHF13	-0.375707645	0.001350931	-2.230737963	0.030448902	0.030448902	-3.516677206	-1.297475813
25422	4070017	ODC1	NM_002539.1	4953	NP_002530.1	ILMN_1748591	4070017	S	CCTGTGTCTTGTGCCTGGGAGAGTGGGATGAAACGCCACAGAGCAGCCTG	"\Homo sapiens ornithine decarboxylase 1 (ODC1), mRNA.\"""""		ILMN_1748591	ODC1	"\Homo sapiens ornithine decarboxylase 1 (ODC1), mRNA.\"""""	4953	D	ODC1	0.371490717	-0.089458821	2.680491507	0.010069575	0.010069575	-2.821698717	1.293688891
44860	7160025	ING2	NM_001564.2	3622	NP_001555.1	ILMN_1671265	7160025	S	CCCCGCAGGCAGCGGACCAGTGAAAGCCGTGATTTATGTCACATGGCAAA	"\Homo sapiens inhibitor of growth family, member 2 (ING2), mRNA.\"""""	p33ING2; ING1L	ILMN_1671265	ING2	"\Homo sapiens inhibitor of growth family, member 2 (ING2), mRNA.\"""""	3622	D	ING2	-0.370795028	0.066863978	-2.810632302	0.007157101	0.007157101	-2.604659052	-1.293065205
24059	3890524	C9orf78	NM_016520.2	51759	NP_057604.1	ILMN_1697166	3890524	A	GTCTTCTGCTTTCACGTGTCTGGGATGGGGTCAGAAATGCATCCTCCAGC	"\Homo sapiens chromosome 9 open reading frame 78 (C9orf78), mRNA.\"""""	bA409K20.3; HSPC220	ILMN_1697166	C9ORF78	"\Homo sapiens chromosome 9 open reading frame 78 (C9orf78), mRNA.\"""""	51759	 	C9orf78	0.369994665	-0.09540676	2.490294096	0.016309975	0.016309975	-3.126529216	1.292348052
7958	1240450	CD27	NM_001242.4	939	NP_001233.1	ILMN_1688959	1240450	S	GGCAGGGACGAGGACAAATATGGATGAGGTGGAGAGTGGGAAGCAGGAGC	"\Homo sapiens CD27 molecule (CD27), mRNA.\"""""	TNFRSF7; S152; MGC20393; Tp55; T14	ILMN_1688959	CD27	"\Homo sapiens CD27 molecule (CD27), mRNA.\"""""	939	 	CD27	-0.369336639	-0.134792253	-2.361683469	0.022334443	0.022334443	-3.323746146	-1.291758735
33433	5360086	WDR82	NM_025222.3	80335	NP_079498.2	ILMN_1679655	5360086	S	CTTCACATATCTGCAACCAGAGCAGCCACCAAGCATTACTTAGCAGCAGG	"\Homo sapiens WD repeat domain 82 (WDR82), mRNA.\"""""	MST107; PRO2730; WDR82A; TMEM113; PRO34047; SWD2; MSTP107	ILMN_1679655	WDR82	"\Homo sapiens WD repeat domain 82 (WDR82), mRNA.\"""""	80335	 	WDR82	-0.369023269	0.075846573	-2.16570777	0.035376793	0.035376793	-3.609412136	-1.29147818
28722	4590020	YOD1	NM_018566.3	55432	NP_061036.3	ILMN_1678919	4590020	S	CAGTTTTCCAGTCACATTGGTGCCATTCAGGACTCCAGCTGTTTACAGGA	"\Homo sapiens YOD1 OTU deubiquinating enzyme 1 homolog (S. cerevisiae) (YOD1), mRNA.\"""""	PRO0907; RP11-164O23.1; OTUD2; DKFZp451J1719	ILMN_1678919	YOD1	"\Homo sapiens YOD1 OTU deubiquinating enzyme 1 homolog (S. cerevisiae) (YOD1), mRNA.\"""""	55432	D	YOD1	0.368332484	-0.045453195	2.308511271	0.025361447	0.025361447	-3.403069056	1.290859948
9509	1450670	EIF4A1	NM_001416.2	1973	NP_001407.1	ILMN_1722900	1450670	S	TCGGTCGAGGTGGACGGTTTGGCCGTAAAGGTGTGGCTATTAACATGGTG	"\Homo sapiens eukaryotic translation initiation factor 4A, isoform 1 (EIF4A1), mRNA.\"""""	DDX2A; EIF-4A; EIF4A	ILMN_1722900	EIF4A1	"\Homo sapiens eukaryotic translation initiation factor 4A, isoform 1 (EIF4A1), mRNA.\"""""	1973	D	EIF4A1	-0.368178962	0.082158762	-2.583013753	0.012925673	0.012925673	-2.979827019	-1.290722591
13315	2100309	XPNPEP3	NM_022098.2	63929	NP_071381.1	ILMN_2054928	2100309	S	AAAAAATGATTTCTGGCCGGGCGTGGTGGCTCAAGCCTGTAATCCCAGCA	"\Homo sapiens X-prolyl aminopeptidase (aminopeptidase P) 3, putative (XPNPEP3), mRNA.\"""""	APP3	ILMN_2054928	XPNPEP3	"\Homo sapiens X-prolyl aminopeptidase (aminopeptidase P) 3, putative (XPNPEP3), mRNA.\"""""	63929	D	XPNPEP3	-0.367856166	0.052006836	-2.444549479	0.018259709	0.018259709	-3.197527812	-1.29043383
39234	6290519	STOM	NM_004099.4	2040	NP_004090.4	ILMN_1696419	6290519	I	CTCTGGATGATGCCACTGATGCCTGGGGAATAAAGGTGGAGCGTGTGGAA	"\Homo sapiens stomatin (STOM), transcript variant 1, mRNA.\"""""	EPB7; EPB72; BND7	ILMN_1696419	STOM	"\Homo sapiens stomatin (STOM), transcript variant 1, mRNA.\"""""	2040	D	STOM	0.364645219	-0.092255913	2.014966506	0.049577312	0.049577312	-3.81617052	1.287564959
6392	1010477	ADD3	NM_016824.3	120	NP_058432.1	ILMN_1787378	1010477	I	GATGACGCTTCATCTGTTTCACAAATTCAGTCTCAAACTCAGTCACCGCA	"\Homo sapiens adducin 3 (gamma) (ADD3), transcript variant 1, mRNA.\"""""	ADDL	ILMN_1787378	ADD3	"\Homo sapiens adducin 3 (gamma) (ADD3), transcript variant 1, mRNA.\"""""	120	D	ADD3	-0.364035854	0.059229105	-2.123824196	0.03891077	0.03891077	-3.668024799	-1.287021232
39322	6330091	CD7	NM_006137.6	924	NP_006128.1	ILMN_1792538	6330091	S	ACGGGAGGAGACCAGTCCCCCACCCAGCCGTACCAGAAATAAAGGCTTCT	"\Homo sapiens CD7 molecule (CD7), mRNA.\"""""	Tp40; LEU-9; GP40; TP41	ILMN_1792538	CD7	"\Homo sapiens CD7 molecule (CD7), mRNA.\"""""	924	 	CD7	-0.363505936	-0.046332739	-2.376757438	0.021537381	0.021537381	-3.301019359	-1.286548581
18355	2850400	ProbeID: 2850400	XM_933834.2	23117	XP_938927.2	ILMN_1656868	2850400	I	GAACCCAAGAGGCGGAGGGTCGGTGATGTGGAACCGTCACGCAAACCCAA	"\PREDICTED: Homo sapiens KIAA0220-like protein, transcript variant 16 (LOC23117), mRNA.\"""""		ILMN_1656868	LOC23117	"\PREDICTED: Homo sapiens KIAA0220-like protein, transcript variant 16 (LOC23117), mRNA.\"""""	23117	D	NPIPL3 (includes others)	-0.360103569	0.037009862	-2.141830707	0.037355179	0.037355179	-3.642934326	-1.283518036
44768	7150392	ProbeID: 7150392	XM_001713846.1	100130623	XP_001713898.1	ILMN_3181296	7150392	A	GACCCTCCTTGGGGGGAAAAATACCAGTACCCAGACACCTTTGCACCCTG	"\PREDICTED: Homo sapiens hypothetical protein LOC100130623 (LOC100130623), mRNA.\"""""		ILMN_3181296	LOC100130623	"\PREDICTED: Homo sapiens hypothetical protein LOC100130623 (LOC100130623), mRNA.\"""""	100130623	 		0.358385482	-0.184983752	2.02598074	0.048393551	0.048393551	-3.801460947	1.281990421
10907	1710279	GZMM	NM_005317.2	3004	NP_005308.1	ILMN_1690561	1710279	S	CTCCAAGTGCTGGACACCCGCATGTGTAACAACAGCCGCTTCTGGAACGG	"\Homo sapiens granzyme M (lymphocyte met-ase 1) (GZMM), mRNA.\"""""	LMET1; MET1	ILMN_1690561	GZMM	"\Homo sapiens granzyme M (lymphocyte met-ase 1) (GZMM), mRNA.\"""""	3004	 	GZMM	-0.35788366	-0.027105926	-2.732527339	0.008794213	0.008794213	-2.735710615	-1.281544575
39541	6350189	NCRNA00152	NM_052871.3	112597	NP_443103.1	ILMN_2143795	6350189	S	GGCCTCTGCATTTGCGGGTGGTCTGCCTGTGATATTTTGGTCATGGGCTG	"\Homo sapiens hypothetical protein MGC4677 (MGC4677), mRNA.\"""""	MGC17532; MGC88182	ILMN_2143795	MGC4677	"\Homo sapiens hypothetical protein MGC4677 (MGC4677), mRNA.\"""""	112597	D	NCRNA00152	0.357391229	-0.115963527	2.090836785	0.041908255	0.041908255	-3.713562755	1.281107224
6349	1010296	ERAP2	NM_022350.1	64167	NP_071745.1	ILMN_2123312	1010296	S	ACTTAAATGGTCAATAGAAAAAGTAGGCTGGGCGCGGTGGCTCACGCCTG	"\Homo sapiens leukocyte-derived arginine aminopeptidase (LRAP), mRNA.\"""""	FLJ23633; FLJ23807; FLJ23701; L-RAP; ERAP2	ILMN_2123312	LRAP	"\Homo sapiens leukocyte-derived arginine aminopeptidase (LRAP), mRNA.\"""""	64167	D	ERAP2	-0.356201159	0.128117717	-2.418499504	0.019461851	0.019461851	-3.237542101	-1.280050883
19459	3130347	GSDMA	NM_178171.2	284110	NP_835465.1	ILMN_2115974	3130347	S	GCGTGAGCCACCGTGCCCGGCCTGTGCTTAAATATTCTAGGAGTAGAAGC	"\Homo sapiens gasdermin 1 (GSDM1), mRNA.\"""""	FLJ39120; GSDM; MGC129596; FKSG9	ILMN_2115974	GSDM1	"\Homo sapiens gasdermin 1 (GSDM1), mRNA.\"""""	284110	D	GSDMA	0.353136744	-0.066843014	2.227796486	0.03065794	0.03065794	-3.520916712	1.277334824
7426	1170441	ProbeID: 1170441	XR_038789.1	338870		ILMN_3294074	1170441	M	GGGCCAAGCCCATCTTTATGTGCTTGCATCCAACTGTGATGAGACTGTGT	"\PREDICTED: Homo sapiens misc_RNA (LOC338870), miscRNA.\"""""		ILMN_3294074	LOC338870	"\PREDICTED: Homo sapiens misc_RNA (LOC338870), miscRNA.\"""""	338870	 		0.34944151	-0.117725472	2.344586573	0.023270412	0.023270412	-3.349395565	1.274067321
15839	2490176	VHL	NM_198156.1	7428	NP_937799.1	ILMN_1738579	2490176	A	TTCCTGTGCTCAAAAATGAGAGTGACGGCTGGCATGGTGGCTCCCGCCTG	"\Homo sapiens von Hippel-Lindau tumor suppressor (VHL), transcript variant 2, mRNA.\"""""	HRCA1; RCA1; VHL1	ILMN_1738579	VHL	"\Homo sapiens von Hippel-Lindau tumor suppressor (VHL), transcript variant 2, mRNA.\"""""	7428	D	VHL	-0.348898655	0.034865844	-2.025985056	0.048393092	0.048393092	-3.801455171	-1.273588007
38802	6270193	ProbeID: 6270193	XM_001726973.1	390557	XP_001727025.1	ILMN_3233930	6270193	I	TATAAAGTCGTAGGGGAGATGCCCGGCCCTGGGATGCTGTTTGGAGATGG	"\PREDICTED: Homo sapiens hypothetical LOC390557 (LOC390557), mRNA.\"""""		ILMN_3233930	LOC390557	"\PREDICTED: Homo sapiens hypothetical LOC390557 (LOC390557), mRNA.\"""""	390557	 		-0.347961158	0.042371346	-2.893879489	0.005726147	0.005726147	-2.462447985	-1.272760668
31846	5080451	PSMA5	NM_002790.2	5686	NP_002781.2	ILMN_1759952	5080451	S	GGAGAAGCTGAATGCAACAAACATTGAGCTAGCCACAGTGCAGCCTGGCC	"\Homo sapiens proteasome (prosome, macropain) subunit, alpha type, 5 (PSMA5), mRNA.\"""""	ZETA; MGC117302; MGC125802; PSC5; MGC125804; MGC125803	ILMN_1759952	PSMA5	"\Homo sapiens proteasome (prosome, macropain) subunit, alpha type, 5 (PSMA5), mRNA.\"""""	5686	 	PSMA5	-0.346977926	0.084533466	-2.092827556	0.041721799	0.041721799	-3.710830323	-1.271893546
27862	4390703	PTPN1	NM_002827.2	5770	NP_002818.1	ILMN_1681591	4390703	S	ACCCTGCAGAGCTATGGTGAGGTGTGGATAAGGCTTAGGTGCCAGGCTGT	"\Homo sapiens protein tyrosine phosphatase, non-receptor type 1 (PTPN1), mRNA.\"""""	PTP1B	ILMN_1681591	PTPN1	"\Homo sapiens protein tyrosine phosphatase, non-receptor type 1 (PTPN1), mRNA.\"""""	5770	 	PTPN1	-0.341643147	0.039665137	-2.335257577	0.023795808	0.023795808	-3.363333904	-1.26719904
38117	6180408	NOSIP	NM_015953.3	51070	NP_057037.1	ILMN_1759436	6180408	S	TCTGGGGCTGTGGTCACCCTCGAATGCGTGGAGAAGCTGATTCGGAAGGA	"\Homo sapiens nitric oxide synthase interacting protein (NOSIP), mRNA.\"""""	CGI-25	ILMN_1759436	NOSIP	"\Homo sapiens nitric oxide synthase interacting protein (NOSIP), mRNA.\"""""	51070	 	NOSIP	-0.341022598	0.067761701	-2.120126365	0.039237165	0.039237165	-3.673157094	-1.266654094
13778	2140707	SLPI	NM_003064.2	6590	NP_003055.1	ILMN_2114720	2140707	S	GGATCCTGTTGACACCCCAAACCCAACAAGGAGGAAGCCTGGGAAGTGCC	"\Homo sapiens secretory leukocyte peptidase inhibitor (SLPI), mRNA.\"""""	WFDC4; WAP4; MPI; ALK1; ALP; BLPI; HUSI-I; HUSI	ILMN_2114720	SLPI	"\Homo sapiens secretory leukocyte peptidase inhibitor (SLPI), mRNA.\"""""	6590	 	SLPI	0.340508789	0.017624122	2.783123711	0.007698477	0.007698477	-2.651082668	1.266203061
29490	4730082	ProbeID: 4730082	XM_001129635.1	731096	XP_001129635.1	ILMN_1680437	4730082	A	AGGACACACTCTCTGTGGCACTGCCATATTTCTGGGAGCACTTTGATAAG	"\PREDICTED: Homo sapiens similar to Elongation factor 1-gamma (EF-1-gamma) (eEF-1B gamma) (LOC731096), mRNA.\"""""		ILMN_1680437	LOC731096	"\PREDICTED: Homo sapiens similar to Elongation factor 1-gamma (EF-1-gamma) (eEF-1B gamma) (LOC731096), mRNA.\"""""	731096	 	LOC654007	-0.339667506	-0.001380465	-2.041261864	0.046791807	0.046791807	-3.780947586	-1.265464912
2067	270736	TRABD	NM_025204.2	80305	NP_079480.2	ILMN_1755737	270736	S	GCCGGCTGTGTCCTTCCTGCCACACTCGGGGATTCATTCCTTAGAAACTG	"\Homo sapiens TraB domain containing (TRABD), mRNA.\"""""	LP6054; PP2447; MGC110928	ILMN_1755737	TRABD	"\Homo sapiens TraB domain containing (TRABD), mRNA.\"""""	80305	 	TRABD	-0.339505919	0.007337852	-2.015604899	0.049508023	0.049508023	-3.815319685	-1.265323183
46976	7610370	6-Sep	NM_145800.2	23157	NP_665799.1	ILMN_2399264	7610370	A	AAAACGAGGCCCACTGCGACTTTGTGAAGCTGCGGGAGATGCTGATTCGG	"\Homo sapiens septin 6 (SEPT6), transcript variant III, mRNA.\"""""	SEP2; RP5-876A24.2; MGC16619; SEPT2; MGC20339; KIAA0128	ILMN_2399264	6-Sep	"\Homo sapiens septin 6 (SEPT6), transcript variant III, mRNA.\"""""	23157	D	6-Sep	-0.338595535	0.061700146	-2.995203831	0.004343998	0.004343998	-2.28598757	-1.264524978
42075	6620630	XK	NM_021083.2	7504	NP_066569.1	ILMN_1759117	6620630	S	GAGTTCCTGAGTGGATATGCGAATCTTTGGTCTTCTCGACAGGTGCCCTT	"\Homo sapiens X-linked Kx blood group (McLeod syndrome) (XK), mRNA.\"""""	XKR1; KX; X1k	ILMN_1759117	XK	"\Homo sapiens X-linked Kx blood group (McLeod syndrome) (XK), mRNA.\"""""	7504	 	XK	0.337798994	-0.021219161	2.200466272	0.032661753	0.032661753	-3.560104924	1.263827001
2101	290095	ProbeID: 290095	XM_001721430.1	100129362	XP_001721482.1	ILMN_3264112	290095	M	TTTGGGAGTCTTGACCGGGCGCAGTGGCTCACGCCTGTAATCTCAGCACT	"\PREDICTED: Homo sapiens hypothetical protein LOC100129362 (LOC100129362), mRNA.\"""""		ILMN_3264112	LOC100129362	"\PREDICTED: Homo sapiens hypothetical protein LOC100129362 (LOC100129362), mRNA.\"""""	100129362	 		-0.336099424	0.103050785	-2.258923319	0.028509073	0.028509073	-3.475841059	-1.262339023
17529	2710161	SELK	NM_021237.3	58515	NP_067060.2	ILMN_2134110	2710161	S	CCCCTCCAATGGCTGGTGGATGAGGAAGGTAAATGTCTGCTCTAAGAAGC	"\Homo sapiens selenoprotein K (SELK), mRNA.\"""""	HSPC297; MGC17057; HSPC030	ILMN_2134110	SELK	"\Homo sapiens selenoprotein K (SELK), mRNA.\"""""	58515	D	SELK	0.335988076	-0.07979117	2.776005659	0.007844602	0.007844602	-2.663048146	1.2622416
45516	7320382	SLC38A1	NM_030674.3	81539	NP_109599.3	ILMN_1769911	7320382	S	CTCTGGTCTGAGTCAACTTTCGCTGGGGAAAACCTATGGAACCTACTGCA	"\Homo sapiens solute carrier family 38, member 1 (SLC38A1), transcript variant 1, mRNA.\"""""	ATA1; SAT1; SNAT1; NAT2	ILMN_1769911	SLC38A1	"\Homo sapiens solute carrier family 38, member 1 (SLC38A1), transcript variant 1, mRNA.\"""""	81539	D	SLC38A1	-0.335536386	-0.032657912	-2.276814162	0.027335477	0.027335477	-3.449721117	-1.261846469
41522	6560722	RASGRP2	NM_005825.2	10235	NP_005816.2	ILMN_2375319	6560722	A	GGACTCATTCCTGCCTTGGAGAAAATACTTCAACCAGAGCAGGGAGCCTG	"\Homo sapiens RAS guanyl releasing protein 2 (calcium and DAG-regulated) (RASGRP2), transcript variant 1, mRNA.\"""""	CDC25L; CALDAG-GEFI	ILMN_2375319	RASGRP2	"\Homo sapiens RAS guanyl releasing protein 2 (calcium and DAG-regulated) (RASGRP2), transcript variant 1, mRNA.\"""""	10235	D	RASGRP2	-0.335435258	0.042159879	-2.93462409	0.005127282	0.005127282	-2.391924442	-1.261758021
8446	1340075	BAG3	NM_004281.3	9531	NP_004272.2	ILMN_1659766	1340075	S	TTCTGCAGCCCTGTCTACTTGGGCACCCCCACCACCTGTTAGCTGTGGTT	"\Homo sapiens BCL2-associated athanogene 3 (BAG3), mRNA.\"""""	BAG-3; MGC104307; CAIR-1; BIS	ILMN_1659766	BAG3	"\Homo sapiens BCL2-associated athanogene 3 (BAG3), mRNA.\"""""	9531	 	BAG3	-0.334460043	-0.021341871	-2.842620526	0.006571982	0.006571982	-2.55031687	-1.260905402
8570	1340608	ProbeID: 1340608	XR_036919.1	728126		ILMN_3216125	1340608	A	GAAGCTCTGTGCATGCGTGGCAGCATTTCCCGTGAACACCCCTGGGAGGT	"\PREDICTED: Homo sapiens misc_RNA (LOC728126), miscRNA.\"""""		ILMN_3216125	LOC728126	"\PREDICTED: Homo sapiens misc_RNA (LOC728126), miscRNA.\"""""	728126	 		-0.334212668	0.035188913	-2.034906968	0.047452242	0.047452242	-3.789493226	-1.260689216
5282	780544	6-Mar	NM_005885.2	10299	NP_005876.2	ILMN_1757106	780544	S	TTTTAAAAACATCGGTATCGGGAGCTGCGGTGGCTCCGGCCGGTTGTCCT	"\Homo sapiens membrane-associated ring finger (C3HC4) 6 (MARCH6), mRNA.\"""""	RNF176; MARCH-VI; TEB4; KIAA0597	ILMN_1757106	6-Mar	"\Homo sapiens membrane-associated ring finger (C3HC4) 6 (MARCH6), mRNA.\"""""	10299	 	6-Mar	-0.332611975	-0.05881959	-2.100270263	0.041031119	0.041031119	-3.700596864	-1.259291237
35265	5700735	PARP9	NM_031458.1	83666	NP_113646.1	ILMN_1731224	5700735	S	CCTTTGCACAGCATCCTTGGAGGGGATTCGCAAGTGGCAGCCCTGTTGAT	"\Homo sapiens poly (ADP-ribose) polymerase family, member 9 (PARP9), mRNA.\"""""	DKFZp666B0810; DKFZp686M15238; BAL1; FLJ26637; BAL; FLJ41418; MGC:7868	ILMN_1731224	PARP9	"\Homo sapiens poly (ADP-ribose) polymerase family, member 9 (PARP9), mRNA.\"""""	83666	D	PARP9	0.331307242	0.14736412	2.086662447	0.042301586	0.042301586	-3.719285636	1.258152884
20202	3190300	ProbeID: 3190300	XR_018431.1	728244		ILMN_3238782	3190300	S	GCTCTCATCCACCATGACCTAGCACGTGGAATTCGCGAAGCTGCCAAAGC	"\PREDICTED: Homo sapiens misc_RNA (LOC728244), miscRNA.\"""""		ILMN_3238782	LOC728244	"\PREDICTED: Homo sapiens misc_RNA (LOC728244), miscRNA.\"""""	728244	 		0.331289633	-0.084346059	2.665234836	0.010474519	0.010474519	-2.84670481	1.258137528
35355	5720360	STARD7	NM_139267.1	56910	NP_644672.1	ILMN_2367782	5720360	A	CACTGTTCAGATAAGGTCACAATCTGATGCTGTCAGTTTGACCGAGCTGG	"\Homo sapiens START domain containing 7 (STARD7), transcript variant 2, mRNA.\"""""	GTT1	ILMN_2367782	STARD7	"\Homo sapiens START domain containing 7 (STARD7), transcript variant 2, mRNA.\"""""	56910	D	STARD7	-0.330374045	0.11067414	-2.473908762	0.016985556	0.016985556	-3.152066716	-1.257339321
45483	7320246	HEMGN	NM_197978.1	55363	NP_932095.1	ILMN_2413537	7320246	A	CTGGCTCCTAAAATGTGCCAAGAAGCTGCTGTACCCAAAATCCTTCCTTG	"\Homo sapiens hemogen (HEMGN), transcript variant 2, mRNA.\"""""	EDAG-1; EDAG	ILMN_2413537	HEMGN	"\Homo sapiens hemogen (HEMGN), transcript variant 2, mRNA.\"""""	55363	D	HEMGN	0.328975768	-0.091468457	2.508055057	0.015605263	0.015605263	-3.098714797	1.256121283
43012	6840674	ZNF185	NM_007150.2	7739	NP_009081.2	ILMN_1802888	6840674	S	GCAGGACCAGTGGATGAAAGGCAAGGTAAAGAGGCCCAAGATAGGCTGGC	"\Homo sapiens zinc finger protein 185 (LIM domain) (ZNF185), mRNA.\"""""		ILMN_1802888	ZNF185	"\Homo sapiens zinc finger protein 185 (LIM domain) (ZNF185), mRNA.\"""""	7739	 	ZNF185	-0.328376148	-0.026505564	-2.111862667	0.039975253	0.039975253	-3.684601349	-1.255599316
41495	6560601	ZMAT3	NM_152240.1	64393	NP_689426.1	ILMN_2361104	6560601	A	TAAGATGGATATGATTTCAAAAAATAGGGCCGGGCGCGGTGGCTCACGCC	"\Homo sapiens zinc finger, matrin type 3 (ZMAT3), transcript variant 2, mRNA.\"""""	PAG608; WIG1; FLJ12296; WIG-1; MGC10613	ILMN_2361104	ZMAT3	"\Homo sapiens zinc finger, matrin type 3 (ZMAT3), transcript variant 2, mRNA.\"""""	64393	D	ZMAT3	-0.328019579	0.071243922	-2.091371584	0.041858094	0.041858094	-3.712828916	-1.255289027
19004	3060086	ProbeID: 3060086	XR_019265.1	728698		ILMN_3226012	3060086	A	TGCAGACGAAGCTCCTCACATCATTGTGGGTACCCCTGGCCATGTGTTTG	"\PREDICTED: Homo sapiens misc_RNA (LOC728698), miscRNA.\"""""		ILMN_3226012	LOC728698	"\PREDICTED: Homo sapiens misc_RNA (LOC728698), miscRNA.\"""""	728698	 		-0.327782329	0.081854156	-2.248096148	0.029240865	0.029240865	-3.491573446	-1.255082613
14067	2230367	CERK	NM_022766.4	64781	NP_073603.2	ILMN_1767475	2230367	A	GCTCTGATTTCCGGGGCAGCCTTTCAGATGCGGCAGACATACAACACCTG	"\Homo sapiens ceramide kinase (CERK), transcript variant 1, mRNA.\"""""	KIAA1646; dA59H18.3; hCERK; dA59H18.2; FLJ23239; MGC131878; LK4; FLJ21430; DKFZp434E0211	ILMN_1767475	CERK	"\Homo sapiens ceramide kinase (CERK), transcript variant 1, mRNA.\"""""	64781	D	CERK	-0.326859058	0.092534619	-2.183244545	0.033983076	0.033983076	-3.58460997	-1.254279664
46048	7400341	C11orf2	NM_013265.2	738	NP_037397.2	ILMN_2077094	7400341	S	TCTCGGTGGTCCTTCCCCGCAGGCAGGTGTCAGGACCGGCCTAATAAACA	"\Homo sapiens chromosome 11 open reading frame 2 (C11orf2), mRNA.\"""""	ANG2	ILMN_2077094	C11ORF2	"\Homo sapiens chromosome 11 open reading frame 2 (C11orf2), mRNA.\"""""	738	 	C11orf2	-0.325183977	-0.105676466	-2.032178379	0.047738284	0.047738284	-3.793155973	-1.252824193
24908	4040224	SLC25A3	NM_002635.2	5250	NP_002626.1	ILMN_2332713	4040224	A	GTGGTTCCTAAGCCCCGCAGTGAATGTTCAAAGCCAGAGCAGCTGGTTGT	"\Homo sapiens solute carrier family 25 (mitochondrial carrier; phosphate carrier), member 3 (SLC25A3), nuclear gene encoding mitochondrial protein, transcript variant 2, mRNA.\"""""	OK/SW-cl.48; PHC	ILMN_2332713	SLC25A3	"\Homo sapiens solute carrier family 25 (mitochondrial carrier; phosphate carrier), member 3 (SLC25A3), nuclear gene encoding mitochondrial protein, transcript variant 2, mRNA.\"""""	5250	D	SLC25A3	-0.325148234	0.084375428	-2.885514644	0.005856883	0.005856883	-2.476852633	-1.252793154
27553	4290148	HIST2H2AA4	NM_001040874.1	723790	NP_001035807.1	ILMN_3242900	4290148	S	CTACATGGCTGCGGTCCTCGAGTATCTGACCGCCGAGATCCTGGAGCTGG	"\Homo sapiens histone cluster 2, H2aa4 (HIST2H2AA4), mRNA.\"""""	H2A/R	ILMN_3242900	HIST2H2AA4	"\Homo sapiens histone cluster 2, H2aa4 (HIST2H2AA4), mRNA.\"""""	723790	D	HIST2H2AA3/HIST2H2AA4	0.321402004	0.041239436	2.038898908	0.047036441	0.047036441	-3.784127595	1.24954426
2633	430189	UPK3BL	NM_001114403.1	100134938	NP_001107875.1	ILMN_3236765	430189	S	CCCAAAGCTTGTGCCAGTCTCTATCAGAAATAAATGCCCCCAAAACCTCA	"\Homo sapiens uroplakin-like protein (UPLP), mRNA.\"""""		ILMN_3236765	UPLP	"\Homo sapiens uroplakin-like protein (UPLP), mRNA.\"""""	100134938	 	UPK3BL	-0.320066901	-0.110456606	-2.105687943	0.040534666	0.040534666	-3.693129932	-1.248388438
7456	1170564	CHD8	NM_020920.2	57680	NP_065971.2	ILMN_1806122	1170564	S	GGCCCCATTGCTTGGGCGGCTGCTGTATTTTCATTTACTCTGGCCCTTGG	"\Homo sapiens chromodomain helicase DNA binding protein 8 (CHD8), mRNA.\"""""	KIAA1564; DKFZp686N17164; HELSNF1	ILMN_1806122	CHD8	"\Homo sapiens chromodomain helicase DNA binding protein 8 (CHD8), mRNA.\"""""	57680	 	CHD8	0.318838821	-0.165365231	2.069666489	0.043936493	0.043936493	-3.742494008	1.247326212
33504	5360376	LAPTM5	NM_006762.1	7805	NP_006753.1	ILMN_1772359	5360376	S	CCACAGGTTAGTTCAGTCAAAGCAGGCAACCCCCTTGTGGGCACTGACCC	"\Homo sapiens lysosomal multispanning membrane protein 5 (LAPTM5), mRNA.\"""""	MGC125860; MGC125861	ILMN_1772359	LAPTM5	"\Homo sapiens lysosomal multispanning membrane protein 5 (LAPTM5), mRNA.\"""""	7805	 	LAPTM5	-0.313059055	0.103195484	-2.738654978	0.00865425	0.00865425	-2.725514411	-1.242339134
19250	3120292	FAM117B	NM_173511.2	150864	NP_775782.1	ILMN_1739942	3120292	S	GTTACGCTGTACTTATGTATTCCCTGTACCTGAACACTTGTTGCTGCCTC	"\Homo sapiens family with sequence similarity 117, member B (FAM117B), mRNA.\"""""	FLJ38771; DKFZp686H01244; FAM117B	ILMN_1739942	FAM117B	"\Homo sapiens family with sequence similarity 117, member B (FAM117B), mRNA.\"""""	150864	D	FAM117B	-0.311763483	0.021949032	-2.091574174	0.041839106	0.041839106	-3.712550888	-1.241223987
4443	650075	ASXL2	NM_018263.4	55252	NP_060733.4	ILMN_1698968	650075	S	AGTCCGTTTAGAGAGCAAACCATATTGTGCCTCTTCATCTTGACCCAGGC	"\Homo sapiens additional sex combs like 2 (Drosophila) (ASXL2), mRNA.\"""""	KIAA1685; DKFZp686C1968; ASXH2; FLJ10898	ILMN_1698968	ASXL2	"\Homo sapiens additional sex combs like 2 (Drosophila) (ASXL2), mRNA.\"""""	55252	 	ASXL2	-0.306131972	0.043189411	-2.135221212	0.037919717	0.037919717	-3.652163094	-1.236388355
27572	4290209	TMC6	NM_007267.5	11322	NP_009198.3	ILMN_1794677	4290209	S	GACCCTGCTGGGACACCAGGACAAGGAAGACAGTTTCGCCTCTCGAAAGC	"\Homo sapiens transmembrane channel-like 6 (TMC6), mRNA.\"""""	LAK-4P; EVIN1; EV1; EVER1	ILMN_1794677	TMC6	"\Homo sapiens transmembrane channel-like 6 (TMC6), mRNA.\"""""	11322	 	TMC6	-0.30551103	-0.004748309	-2.290576512	0.026462167	0.026462167	-3.429524303	-1.235856324
30542	4850519	DHX29	NM_019030.2	54505	NP_061903.2	ILMN_1697503	4850519	S	GGAGACGGCCCAAGGCAAAGCACAAGTACACCCATCCTCAGTAAATCGAG	"\Homo sapiens DEAH (Asp-Glu-Ala-His) box polypeptide 29 (DHX29), mRNA.\"""""	DDX29; FLJ21492	ILMN_1697503	DHX29	"\Homo sapiens DEAH (Asp-Glu-Ala-His) box polypeptide 29 (DHX29), mRNA.\"""""	54505	D	DHX29	0.302649655	-0.079773731	2.319751384	0.024692613	0.024692613	-3.386411382	1.233407612
39656	6350711	LPP	NM_005578.2	4026	NP_005569.1	ILMN_1651254	6350711	S	GTGCCTCAAGTCCATTTCTTGGGATCGCTCGTTTGGTGCACTCTCGTGGG	"\Homo sapiens LIM domain containing preferred translocation partner in lipoma (LPP), mRNA.\"""""		ILMN_1651254	LPP	"\Homo sapiens LIM domain containing preferred translocation partner in lipoma (LPP), mRNA.\"""""	4026	D	LPP	-0.302230903	0.143905379	-2.197353113	0.032897193	0.032897193	-3.564545533	-1.233049659
20901	3370048	SURF4	NM_033161.2	6836	NP_149351.1	ILMN_1690761	3370048	S	TCAACCTCACCAGGGCTGTCTCTTGGTCCACACCTCGCTCCCTGTTAGTG	"\Homo sapiens surfeit 4 (SURF4), mRNA.\"""""	FLJ22993; ERV29; MGC102753	ILMN_1690761	SURF4	"\Homo sapiens surfeit 4 (SURF4), mRNA.\"""""	6836	 	SURF4	-0.300564219	0.088415874	-3.055938397	0.003672164	0.003672164	-2.178519814	-1.231625991
27101	4250711	WLS	NM_024911.4	79971	NP_079187.3	ILMN_2283325	4250711	I	CCTTTGCGGTCCCAGTCCAAGGTAGGCTGGTGTCATAGTCTTCTCACTCC	"\Homo sapiens G protein-coupled receptor 177 (GPR177), transcript variant 1, mRNA.\"""""	FLJ23091; C1orf139; WLS; EVI; MGC131760; MRP; MGC14878	ILMN_2283325	GPR177	"\Homo sapiens G protein-coupled receptor 177 (GPR177), transcript variant 1, mRNA.\"""""	79971	D	WLS	0.299460262	0.01141639	2.313587005	0.025057442	0.025057442	-3.395554276	1.230683906
38761	6270020	6-Sep	NM_145799.2	23157	NP_665798.1	ILMN_1661342	6270020	I	GATGGAGTTGACCTGGCAATGATCTGTGGCTAACATGCCGTCTCTCTGCC	"\Homo sapiens septin 6 (SEPT6), transcript variant I, mRNA.\"""""	SEP2; RP5-876A24.2; MGC16619; SEPT2; MGC20339; KIAA0128	ILMN_1661342	6-Sep	"\Homo sapiens septin 6 (SEPT6), transcript variant I, mRNA.\"""""	23157	D	6-Sep	-0.29669517	0.108356913	-2.170276831	0.035008906	0.035008906	-3.602964887	-1.228327417
34591	5570201	TP53BP2	NM_005426.2	7159	NP_005417.1	ILMN_2270299	5570201	I	CATCATGTTGGCCAGGATGGTCTCGATCTCCTGACCTTGTGATCCGCCTG	"\Homo sapiens tumor protein p53 binding protein, 2 (TP53BP2), transcript variant 2, mRNA.\"""""	p53BP2; ASPP2; 53BP2; PPP1R13A; BBP	ILMN_2270299	TP53BP2	"\Homo sapiens tumor protein p53 binding protein, 2 (TP53BP2), transcript variant 2, mRNA.\"""""	7159	D	TP53BP2	0.295719151	0.045247768	2.756732024	0.008253226	0.008253226	-2.695349384	1.227496704
45921	7380546	FXYD5	NM_014164.4	53827	NP_054883.3	ILMN_2309848	7380546	A	AAGGCTACCTGGCGCCTTGGGGGCTGTCCCTCAAGTTATCTCCTCTGCTA	"\Homo sapiens FXYD domain containing ion transport regulator 5 (FXYD5), transcript variant 2, mRNA.\"""""	dysad; OIT2; PRO6241; HSPC113; RIC; IWU1; KCT1; IWU-1	ILMN_2309848	FXYD5	"\Homo sapiens FXYD domain containing ion transport regulator 5 (FXYD5), transcript variant 2, mRNA.\"""""	53827	D	FXYD5	-0.295685093	-0.094957929	-2.541526513	0.014351852	0.014351852	-3.045924896	-1.227467727
12866	2060037	ZBTB43	NM_014007.2	23099	NP_054726.1	ILMN_1731113	2060037	S	AGTGCTAAGGTGACACTCCACCAACCAGAGTGAGAGGGCAGATAGGCAGG	"\Homo sapiens zinc finger and BTB domain containing 43 (ZBTB43), mRNA.\"""""	ZNF297B; ZBTB22B; ZNF-X	ILMN_1731113	ZBTB43	"\Homo sapiens zinc finger and BTB domain containing 43 (ZBTB43), mRNA.\"""""	23099	 	ZBTB43	-0.292662053	0.051390359	-2.075647914	0.043354945	0.043354945	-3.734343209	-1.22489837
37836	6110674	ATP5A1	NM_004046.4	498	NP_004037.1	ILMN_1764494	6110674	A	CTTGTCTCATGTCGTCAGCCAGCACCAAGCCTTGTTGGGCACTATCAGGG	"\Homo sapiens ATP synthase, H+ transporting, mitochondrial F1 complex, alpha subunit 1, cardiac muscle (ATP5A1), nuclear gene encoding mitochondrial protein, transcript variant 2, mRNA.\"""""	ORM; ATP5A; ATPM; OMR; hATP1; ATP5AL2	ILMN_1764494	ATP5A1	"\Homo sapiens ATP synthase, H+ transporting, mitochondrial F1 complex, alpha subunit 1, cardiac muscle (ATP5A1), nuclear gene encoding mitochondrial protein, transcript variant 2, mRNA.\"""""	498	D	ATP5A1	-0.290891573	0.058773333	-2.02744229	0.048238325	0.048238325	-3.799504251	-1.223396093
1177	130224	ProbeID: 130224	XM_942424.2	440589	XP_947517.1	ILMN_1652768	130224	A	GTTTGTTGCTATCGGGGACTACAATGGCCACGTCGGTCTGGGTGTTAAGT	"\PREDICTED: Homo sapiens similar to ribosomal protein S2, transcript variant 3 (LOC440589), mRNA.\"""""		ILMN_1652768	LOC440589	"\PREDICTED: Homo sapiens similar to ribosomal protein S2, transcript variant 3 (LOC440589), mRNA.\"""""	440589	D	LOC440589	-0.290827547	0.002226649	-2.161082988	0.035752628	0.035752628	-3.615927397	-1.2233418
12688	2030070	ZNF598	NM_178167.2	90850	NP_835461.1	ILMN_2075818	2030070	S	GAGCTGAAAGCTGCGGCGCCACTGGTGCCAGAGTCAGATGTCACAGATGT	"\Homo sapiens zinc finger protein 598 (ZNF598), mRNA.\"""""	FLJ00086; DKFZp762F135	ILMN_2075818	ZNF598	"\Homo sapiens zinc finger protein 598 (ZNF598), mRNA.\"""""	90850	D	ZNF598	-0.288946307	0.050686339	-2.494225765	0.016151535	0.016151535	-3.120383938	-1.221747631
37605	6100523	SNX3	NM_003795.3	8724	NP_003786.1	ILMN_1740180	6100523	A	GATGTCACTTGACCCCATTTATGTGTAGGAGCACTACACCATTGGTTTCC	"\Homo sapiens sorting nexin 3 (SNX3), mRNA.\"""""	SDP3; SNX3A; MGC17570; Grd19	ILMN_1740180	SNX3	"\Homo sapiens sorting nexin 3 (SNX3), mRNA.\"""""	8724	D	SNX3	0.288848063	-0.025498409	2.18022463	0.034219573	0.034219573	-3.58889192	1.221664435
41299	6550593	RPL38	NM_001035258.1	6169	NP_001030335.1	ILMN_2343775	6550593	A	TCAAGGACTTCCTGCTCACAGCCCGACGAAAGGATGCCAAATCTGTCAAG	"\Homo sapiens ribosomal protein L38 (RPL38), transcript variant 2, mRNA.\"""""		ILMN_2343775	RPL38	"\Homo sapiens ribosomal protein L38 (RPL38), transcript variant 2, mRNA.\"""""	6169	D	RPL38	0.288703829	-0.088753003	2.344564745	0.023271629	0.023271629	-3.349428225	1.221542305
9620	1470349	RPLP0	NM_053275.3	6175	NP_444505.1	ILMN_1745075	1470349	I	GACCGCGGGATGGGTGTCGGCGTGACCAGGCCTGAGCTCCCTGTCTCTCC	"\Homo sapiens ribosomal protein, large, P0 (RPLP0), transcript variant 2, mRNA.\"""""	L10E; PRLP0; MGC111226; P0; MGC88175; RPP0	ILMN_1745075	RPLP0	"\Homo sapiens ribosomal protein, large, P0 (RPLP0), transcript variant 2, mRNA.\"""""	6175	D	RPLP0	-0.286078601	-0.020545829	-2.120609731	0.039194364	0.039194364	-3.672486615	-1.219321524
9677	1470577	ProbeID: 1470577				ILMN_1867361	1470577	S	CAGGATGTAAAGGGAGGGGAAGTGAACACAGGTACTGCCAAGCCTCAGGG	"\tp40c11.x1 NCI_CGAP_Ut4 Homo sapiens cDNA clone IMAGE:2190260 3, mRNA sequence\"""""		ILMN_1867361		"\tp40c11.x1 NCI_CGAP_Ut4 Homo sapiens cDNA clone IMAGE:2190260 3, mRNA sequence\"""""	-999	 		0.282900593	0.072332667	2.024970366	0.048501112	0.048501112	-3.802812961	1.216638525
31464	4920379	LOC401076	XR_038201.1	401076		ILMN_3199780	4920379	A	GCTGTAGCAGTGTCCTTCATCCAGGGAAGTTAATGGAGTCTTGGACCCTT	"\PREDICTED: Homo sapiens misc_RNA (LOC401076), miscRNA.\"""""		ILMN_3199780	LOC401076	"\PREDICTED: Homo sapiens misc_RNA (LOC401076), miscRNA.\"""""	401076	 		-0.282804453	0.093693256	-2.055128059	0.045378406	0.045378406	-3.762228165	-1.216557452
21241	3390681	ProbeID: 3390681				ILMN_1875887	3390681	S	aCTATCGAAGTGACCGAGTACTTATCAACAGTGGAAGGGGGGTCAACTTG	"\tt17f06.x1 NCI_CGAP_GC6 Homo sapiens cDNA clone IMAGE:2241059 3, mRNA sequence\"""""		ILMN_1875887		"\tt17f06.x1 NCI_CGAP_GC6 Homo sapiens cDNA clone IMAGE:2241059 3, mRNA sequence\"""""	-999	 		0.278301298	0.014643251	2.124787022	0.038826176	0.038826176	-3.666687336	1.212766071
23236	3830220	UBASH3A	NM_001001895.1	53347	NP_001001895.1	ILMN_2338348	3830220	A	CAGAGTGGAGAGGCAGAAACCATGTGCAGAGGCTGGGAGATGCTGCTGTT	"\Homo sapiens ubiquitin associated and SH3 domain containing, A (UBASH3A), transcript variant 2, mRNA.\"""""	TULA; CLIP4; STS-2	ILMN_2338348	UBASH3A	"\Homo sapiens ubiquitin associated and SH3 domain containing, A (UBASH3A), transcript variant 2, mRNA.\"""""	53347	D	UBASH3A	-0.277652601	-0.003286913	-3.458479256	0.001155192	0.001155192	-1.437403175	-1.212220883
32039	5090491	CXorf38	NM_144970.1	159013	NP_659407.1	ILMN_1697864	5090491	S	ACAGGAACCTGGGAGACAAACACCTGACAGGAAGGCCTGAGGTTGCCCGT	"\Homo sapiens chromosome X open reading frame 38 (CXorf38), mRNA.\"""""	MGC39350	ILMN_1697864	CXORF38	"\Homo sapiens chromosome X open reading frame 38 (CXorf38), mRNA.\"""""	159013	 	CXorf38	-0.276892556	0.083826873	-2.454788484	0.017805861	0.017805861	-3.181716847	-1.211582425
19055	3060300	UBC	NM_021009.3	7316	NP_066289.2	ILMN_2331501	3060300	A	GCAGAGGTTGATCTTTGCTGGGAAACAGCTGGAAGATGGACGCACCCTGT	"\Homo sapiens ubiquitin C (UBC), mRNA.\"""""	HMG20	ILMN_2331501	UBC	"\Homo sapiens ubiquitin C (UBC), mRNA.\"""""	7316	D	UBC	-0.275189481	0.185700726	-2.206642082	0.032199095	0.032199095	-3.551281617	-1.210153019
36388	5890753	SS18	NM_005637.2	6760	NP_005628.2	ILMN_2359096	5890753	A	CAGGCGTGAGCCACCGTGCCTGGCCAGAATAGGTTTTTTCTTTCAACTTG	"\Homo sapiens synovial sarcoma translocation, chromosome 18 (SS18), transcript variant 2, mRNA.\"""""	SYT-SSX2; SYT; SYT-SSX1; MGC116875; SSXT	ILMN_2359096	SS18	"\Homo sapiens synovial sarcoma translocation, chromosome 18 (SS18), transcript variant 2, mRNA.\"""""	6760	D	SS18	0.272177561	-0.095493277	2.093504599	0.041658553	0.041658553	-3.709900586	1.207629212
5667	840544	RBM4	NM_002896.2	5936	NP_002887.2	ILMN_1709042	840544	A	TGTGGGCAACATCAGTCCCACCTGCACCAATAAGGAGCTTCGAGCCAAGT	"\Homo sapiens RNA binding motif protein 4 (RBM4), mRNA.\"""""	ZCRB3A; ZCCHC21; RBM4A; LARK; MGC75138; DKFZp547K0918	ILMN_1709042	RBM4	"\Homo sapiens RNA binding motif protein 4 (RBM4), mRNA.\"""""	5936	D	RBM4	-0.270065131	0.091569197	-2.085565813	0.042405451	0.042405451	-3.720787602	-1.205862265
133	10487	SLC25A25	NM_052901.2	114789	NP_443133.2	ILMN_1791728	10487	A	CTGCCCTTGCTTAACAATGCCGGCCAACTGGCGACCTCACGGTTGCACTT	"\Homo sapiens solute carrier family 25 (mitochondrial carrier; phosphate carrier), member 25 (SLC25A25), nuclear gene encoding mitochondrial protein, transcript variant 1, mRNA.\"""""	MGC105138; KIAA1896; SCAMC-2; RP11-395P17.4; MCSC; MGC119517; MGC119514; MGC119516; MGC119515; PCSCL	ILMN_1791728	SLC25A25	"\Homo sapiens solute carrier family 25 (mitochondrial carrier; phosphate carrier), member 25 (SLC25A25), nuclear gene encoding mitochondrial protein, transcript variant 1, mRNA.\"""""	114789	D	SLC25A25	-0.268480804	0.0304667	-2.110450905	0.040102556	0.040102556	-3.686553	-1.204538749
38049	6180088	ATP6V0E2	NM_145230.2	155066	NP_660265.2	ILMN_1785095	6180088	S	TCTGAGCCTCCGTCGCCCCTCCTGTTGGGTAAGGGTGTTGAGTGTGACTT	"\Homo sapiens ATPase, H+ transporting V0 subunit e2 (ATP6V0E2), transcript variant 1, mRNA.\"""""	ATP6V0E2L; C7orf32	ILMN_1785095	ATP6V0E2	"\Homo sapiens ATPase, H+ transporting V0 subunit e2 (ATP6V0E2), transcript variant 1, mRNA.\"""""	155066	 	ATP6V0E2	-0.268293714	0.034680382	-2.409199962	0.019907987	0.019907987	-3.251752614	-1.204382553
35468	5810044	CDC14A	NM_033313.2	8556	NP_201570.1	ILMN_1655983	5810044	I	TTCTCTGGATGCCACGAGTACCAAGTTTTTAGAAGTAGAGCCATCCGTCT	"\Homo sapiens CDC14 cell division cycle 14 homolog A (S. cerevisiae) (CDC14A), transcript variant 3, mRNA.\"""""	hCDC14; cdc14	ILMN_1655983	CDC14A	"\Homo sapiens CDC14 cell division cycle 14 homolog A (S. cerevisiae) (CDC14A), transcript variant 3, mRNA.\"""""	8556	D	CDC14A	-0.267964057	0.069482253	-2.330027654	0.024094971	0.024094971	-3.371130072	-1.204107382
20619	3310402	PPM1A	NM_177952.1	5494	NP_808821.1	ILMN_2410516	3310402	A	CGTGGTCATTCTTTGCTGTGTATGATGGGCATGCTGGTTCTCAGGTTGCC	"\Homo sapiens protein phosphatase 1A (formerly 2C), magnesium-dependent, alpha isoform (PPM1A), transcript variant 3, mRNA.\"""""	PP2CA; PP2C-ALPHA; MGC9201	ILMN_2410516	PPM1A	"\Homo sapiens protein phosphatase 1A (formerly 2C), magnesium-dependent, alpha isoform (PPM1A), transcript variant 3, mRNA.\"""""	5494	D	PPM1A	0.267809083	0.01992697	2.164559235	0.035469803	0.035469803	-3.611031156	1.203978044
3382	520243	RBM4	NM_002896.2	5936	NP_002887.2	ILMN_1712455	520243	A	GGCAGAGGATGCAGTGGAGGCCATCAGGGGCCTTGATAACACAGAGTTTC	"\Homo sapiens RNA binding motif protein 4 (RBM4), mRNA.\"""""	ZCRB3A; ZCCHC21; RBM4A; LARK; MGC75138; DKFZp547K0918	ILMN_1712455	RBM4	"\Homo sapiens RNA binding motif protein 4 (RBM4), mRNA.\"""""	5936	D	RBM4	-0.265793713	-0.024530659	-3.858016627	0.000343243	0.000343243	-0.660701733	-1.202297323
43148	6860441	TPM4	NM_003290.1	7171	NP_003281.1	ILMN_1653180	6860441	S	AAGTTGTTCCCTGGCCGGGAGCGTTTGCTTTCGCCTGTAATCCCAACACT	"\Homo sapiens tropomyosin 4 (TPM4), mRNA.\"""""		ILMN_1653180	TPM4	"\Homo sapiens tropomyosin 4 (TPM4), mRNA.\"""""	7171	D	TPM4	-0.263270414	0.054174295	-2.407308577	0.019999843	0.019999843	-3.254638018	-1.200196322
39890	6380079	FAM53B	NM_014661.3	9679	NP_055476.3	ILMN_1704571	6380079	S	CACCTTGCCATGTCCACGCTGTTGGTCAAACCCCTCTGTCATGCCTCTTT	"\Homo sapiens family with sequence similarity 53, member B (FAM53B), mRNA.\"""""	RP11-12J10.2; KIAA0140; bA12J10.2	ILMN_1704571	FAM53B	"\Homo sapiens family with sequence similarity 53, member B (FAM53B), mRNA.\"""""	9679	D	FAM53B	-0.261847649	0.039320528	-2.548818872	0.014091227	0.014091227	-3.034359701	-1.199013289
34589	5570195	BRWD1	NM_033656.2	54014	NP_387505.1	ILMN_1801866	5570195	I	AAAGGCTTGCTTGAGGGAGCTTATAACTTGCACCTAGAGGGTTTACCCAC	"\Homo sapiens bromodomain and WD repeat domain containing 1 (BRWD1), transcript variant 2, mRNA.\"""""	C21orf107; FLJ43918; WDR9; N143	ILMN_1801866	BRWD1	"\Homo sapiens bromodomain and WD repeat domain containing 1 (BRWD1), transcript variant 2, mRNA.\"""""	54014	D	BRWD1	-0.260762025	0.035851031	-2.124749524	0.038829468	0.038829468	-3.666739434	-1.198111375
28832	4590477	MAP4K1	NM_001042600.1	11184	NP_001036065.1	ILMN_1665943	4590477	S	GATGATCCTACTGCTCCCAGCAACCTCTACATCCAGGAATGAGTCCCTAG	"\Homo sapiens mitogen-activated protein kinase kinase kinase kinase 1 (MAP4K1), transcript variant 1, mRNA.\"""""	HPK1	ILMN_1665943	MAP4K1	"\Homo sapiens mitogen-activated protein kinase kinase kinase kinase 1 (MAP4K1), transcript variant 1, mRNA.\"""""	11184	D	MAP4K1	-0.260669689	-0.066956282	-2.327534774	0.02423875	0.02423875	-3.37484166	-1.198034695
20013	3180273	PDXP	NM_020315.4	57026	NP_064711.1	ILMN_1736441	3180273	S	GGGGCTTTCGTGTCCCCCTGTGCGGTCAGTGTTTTCAGTACCACCTCTCT	"\Homo sapiens pyridoxal (pyridoxine, vitamin B6) phosphatase (PDXP), mRNA.\"""""	CIN; FLJ32703; PLP; dJ37E16.5	ILMN_1736441	PDXP	"\Homo sapiens pyridoxal (pyridoxine, vitamin B6) phosphatase (PDXP), mRNA.\"""""	57026	 	PDXP	-0.260659981	0.019386805	-2.140053605	0.037506237	0.037506237	-3.645417838	-1.198026634
11986	1940300	VAPA	NM_003574.5	9218	NP_003565.4	ILMN_1779410	1940300	A	CCTGCCCACTAACAATCTCAGTCCGTGAACAAAACCAACATGAACATTCC	"\Homo sapiens VAMP (vesicle-associated membrane protein)-associated protein A, 33kDa (VAPA), transcript variant 1, mRNA.\"""""	MGC3745; hVAP-33; VAP33; VAP-A; VAP-33	ILMN_1779410	VAPA	"\Homo sapiens VAMP (vesicle-associated membrane protein)-associated protein A, 33kDa (VAPA), transcript variant 1, mRNA.\"""""	9218	D	VAPA	-0.26027594	0.085285057	-3.481275769	0.001079693	0.001079693	-1.394079002	-1.197707765
38970	6280138	PPM1B	NM_001033556.1	5495	NP_001028728.1	ILMN_1734991	6280138	I	GTAATCCTAGCACTTTTGTCGCCTGGGCGACACACCAAGGCTCTGTCTCA	"\Homo sapiens protein phosphatase 1B (formerly 2C), magnesium-dependent, beta isoform (PPM1B), transcript variant 4, mRNA.\"""""	PPC2BETAX; MGC21657; PP2CB; PP2C-beta-X; PP2CBETA	ILMN_1734991	PPM1B	"\Homo sapiens protein phosphatase 1B (formerly 2C), magnesium-dependent, beta isoform (PPM1B), transcript variant 4, mRNA.\"""""	5495	D	PPM1B	-0.259605161	-0.033354346	-3.051709886	0.003715587	0.003715587	-2.186042002	-1.197151022
34639	5570431	ProbeID: 5570431	XR_015346.1	728128		ILMN_3201445	5570431	A	TGGAAAACAAAAAGGCTCAGCTGGTGGTGATTGCACACGATGTGGATCCC	"\PREDICTED: Homo sapiens misc_RNA (LOC728128), miscRNA.\"""""		ILMN_3201445	LOC728128	"\PREDICTED: Homo sapiens misc_RNA (LOC728128), miscRNA.\"""""	728128	 		-0.259592389	-0.012051086	-2.205899819	0.032254393	0.032254393	-3.552343073	-1.197140423
17745	2750324	PRKCZ	NM_002744.4	5590	NP_002735.3	ILMN_2386982	2750324	A	TCCACGGAAACAGAACTCGATGCACTGACCTGCTCCGCCAGGAAAGTGAG	"\Homo sapiens protein kinase C, zeta (PRKCZ), transcript variant 1, mRNA.\"""""	PKC2	ILMN_2386982	PRKCZ	"\Homo sapiens protein kinase C, zeta (PRKCZ), transcript variant 1, mRNA.\"""""	5590	D	PRKCZ	-0.258614745	0.077132031	-2.208864672	0.032034014	0.032034014	-3.54810164	-1.196329455
8593	1340689	RPN1	NM_002950.3	6184	NP_002941.1	ILMN_1660533	1340689	S	CAGATTGGGTGGTAGTGGGAGGTTGTGCATGGAGGCCAGTGAAAGCTGAC	"\Homo sapiens ribophorin I (RPN1), mRNA.\"""""	DKFZp686B16177; OST1; RBPH1	ILMN_1660533	RPN1	"\Homo sapiens ribophorin I (RPN1), mRNA.\"""""	6184	 	RPN1	-0.25606937	0.119505593	-2.422315863	0.019281387	0.019281387	-3.231699049	-1.194220608
42314	6660082	ProbeID: 6660082	XM_001715558.1	441018	XP_001715610.1	ILMN_3278438	6660082	M	ATGCTACCTCAATATTGGGTGGATGAAGAAGACTCTGGGCAGCGAGGCAT	"\PREDICTED: Homo sapiens hypothetical LOC441018 (LOC441018), mRNA.\"""""		ILMN_3278438	LOC441018	"\PREDICTED: Homo sapiens hypothetical LOC441018 (LOC441018), mRNA.\"""""	441018	 		0.256065286	-0.03476	2.34393156	0.02330696	0.02330696	-3.350375538	1.194217228
7815	1230630	PITPNC1	NM_181671.1	26207	NP_858057.1	ILMN_1670638	1230630	I	GCAATCAGCATTCCTCCCCTGTGGATGACATAGAGAGTCATGCCCAAACA	"\Homo sapiens phosphatidylinositol transfer protein, cytoplasmic 1 (PITPNC1), transcript variant 2, mRNA.\"""""	RDGBB; RDGB-BETA; RDGBB1	ILMN_1670638	PITPNC1	"\Homo sapiens phosphatidylinositol transfer protein, cytoplasmic 1 (PITPNC1), transcript variant 2, mRNA.\"""""	26207	D	PITPNC1	-0.255648709	0.003441492	-2.097875793	0.041252227	0.041252227	-3.703892268	-1.193872448
8619	1400026	AGAP10	XM_001714786.1	728127	XP_001714838.1	ILMN_3236344	1400026	S	TCTGCCATGATTGTAAGTTTCCTGAGGCCTCCCCAGCCATGTGAAACTGA	"\PREDICTED: Homo sapiens centaurin, gamma-like family, member 7 (CTGLF7), mRNA.\"""""		ILMN_3236344	CTGLF7	"\PREDICTED: Homo sapiens centaurin, gamma-like family, member 7 (CTGLF7), mRNA.\"""""	728127	D	AGAP4 (includes others)	0.25320606	-0.033859975	2.78811648	0.007597488	0.007597488	-2.642678234	1.191852794
12194	1980403	ZNF395	NM_018660.2	55893	NP_061130.1	ILMN_1772876	1980403	S	ATTTAGTGCCCAGGGAGTCCAGCGAATGACGTCTGTGGCCAAGCGAGGTC	"\Homo sapiens zinc finger protein 395 (ZNF395), mRNA.\"""""	PRF1; DKFZp434K1210; PBF; PRF-1; HDBP2; Si-1-8-14	ILMN_1772876	ZNF395	"\Homo sapiens zinc finger protein 395 (ZNF395), mRNA.\"""""	55893	 	ZNF395	-0.253124578	-0.038413342	-2.454827936	0.017804132	0.017804132	-3.181655834	-1.191785482
25660	4120224	GPR18	NM_001098200.1	2841	NP_001091670.1	ILMN_1780368	4120224	S	CTGCTGGTGCAGGTGCTCGTCTGCTTTATGCCCTTCCACATCTGTTTCGC	"\Homo sapiens G protein-coupled receptor 18 (GPR18), transcript variant 2, mRNA.\"""""		ILMN_1780368	GPR18	"\Homo sapiens G protein-coupled receptor 18 (GPR18), transcript variant 2, mRNA.\"""""	2841	 	GPR18	-0.252761217	0.015898348	-2.08800378	0.042174848	0.042174848	-3.717447688	-1.191485354
44429	7050458	DBP	NM_001352.2	1628	NP_001343.2	ILMN_1715555	7050458	S	GAAAAATCCAGGTGCCGGAGGAGCAGAAGGATGAGAAATACTGGAGCCGG	"\Homo sapiens D site of albumin promoter (albumin D-box) binding protein (DBP), mRNA.\"""""	DABP	ILMN_1715555	DBP	"\Homo sapiens D site of albumin promoter (albumin D-box) binding protein (DBP), mRNA.\"""""	1628	 	DBP	-0.25259818	0.013581597	-2.614579904	0.011928528	0.011928528	-2.929049629	-1.191350713
14463	2320494	ProbeID: 2320494	NM_001080544.2	653314	NP_001074013.1	ILMN_1651899	2320494	A	TAGGTGAGCAGAAGGGTACAGCCAATGCCCGAATGCCAGAGAAGGTCACA	"\Homo sapiens similar to ribosomal protein L19 (LOC653314), mRNA.\"""""		ILMN_1651899	LOC653314	"\Homo sapiens similar to ribosomal protein L19 (LOC653314), mRNA.\"""""	653314	 		-0.252212739	-0.013464355	-2.214460389	0.031621705	0.031621705	-3.540084805	-1.191032465
15883	2490377	C17orf71	NM_018149.5	55181	NP_060619.4	ILMN_1807533	2490377	S	CCCCCCTAAGGAAAATGTGCAGTTAATGAGCTACAAGGTGCTCCGTGGGG	"\Homo sapiens chromosome 17 open reading frame 71 (C17orf71), mRNA.\"""""	FLJ10587	ILMN_1807533	C17ORF71	"\Homo sapiens chromosome 17 open reading frame 71 (C17orf71), mRNA.\"""""	55181	 	C17orf71	0.251129751	0.019822715	2.956602196	0.004829012	0.004829012	-2.353638703	1.190138729
11324	1770546	ATIC	NM_004044.4	471	NP_004035.2	ILMN_1673991	1770546	S	CGTAGACAGAGCTAAAAGGAGTGGTGTGGCGTACATTGCGGCTCCCTCCG	"\Homo sapiens 5-aminoimidazole-4-carboxamide ribonucleotide formyltransferase/IMP cyclohydrolase (ATIC), mRNA.\"""""	PURH; IMPCHASE; AICARFT; AICAR	ILMN_1673991	ATIC	"\Homo sapiens 5-aminoimidazole-4-carboxamide ribonucleotide formyltransferase/IMP cyclohydrolase (ATIC), mRNA.\"""""	471	 	ATIC	-0.250705316	-0.008440051	-2.089095784	0.042071913	0.042071913	-3.715950697	-1.189788646
39015	6280333	USF1	NM_207005.1	7391	NP_996888.1	ILMN_1777982	6280333	A	GAGGGAAGGATGTTTAGCAGTGGCTGGTGCCCATGAAGAGGAGATTGGCC	"\Homo sapiens upstream transcription factor 1 (USF1), transcript variant 2, mRNA.\"""""	HYPLIP1; FCHL1; MLTF; FCHL; UEF; MLTFI	ILMN_1777982	USF1	"\Homo sapiens upstream transcription factor 1 (USF1), transcript variant 2, mRNA.\"""""	7391	D	USF1	-0.250691896	0.021393589	-2.672900952	0.010269212	0.010269212	-2.834151583	-1.189777579
318	20519	ProbeID: 20519				ILMN_1878459	20519	S	GCCCAGAGAACTGGCTTCTTGTTCCCAGTCTACCACTTACTGAGCTGCTG	"\tj89a12.x1 Soares_NSF_F8_9W_OT_PA_P_S1 Homo sapiens cDNA clone IMAGE:2148670 3, mRNA sequence\"""""		ILMN_1878459		"\tj89a12.x1 Soares_NSF_F8_9W_OT_PA_P_S1 Homo sapiens cDNA clone IMAGE:2148670 3, mRNA sequence\"""""	-999	 		0.249499015	-0.105511424	2.011848755	0.049916912	0.049916912	-3.820322707	1.188794227
13694	2140349	MLL	NM_005933.2	4297	NP_005924.2	ILMN_1668683	2140349	S	TGCTGTACTGTGAGCCCCTCCTCACTCTCTACCAACCCTAAACCCTGAGG	"\Homo sapiens myeloid/lymphoid or mixed-lineage leukemia (trithorax homolog, Drosophila) (MLL), mRNA.\"""""	TRX1; HRX; CXXC7; HTRX1; FLJ11783; KMT2A; MLL/GAS7; ALL-1; MLL1A	ILMN_1668683	MLL	"\Homo sapiens myeloid/lymphoid or mixed-lineage leukemia (trithorax homolog, Drosophila) (MLL), mRNA.\"""""	4297	D	MLL	-0.248166368	0.051640916	-2.062665625	0.044625777	0.044625777	-3.7520105	-1.18769662
40848	6510246	ProbeID: 6510246	XR_018923.1	648210		ILMN_1715947	6510246	A	CAGCAAGAGATGGATAGTGCTTCATCCAGCCAAAGAGGTCGAAGTGGTTC	"\PREDICTED: Homo sapiens similar to Heterogeneous nuclear ribonucleoprotein A1 (Helix-destabilizing protein) (Single-strand RNA-binding protein) (hnRNP core protein A1) (HDP) (LOC648210), mRNA.\"""""		ILMN_1715947	LOC648210	"\PREDICTED: Homo sapiens similar to Heterogeneous nuclear ribonucleoprotein A1 (Helix-destabilizing protein) (Single-strand RNA-binding protein) (hnRNP core protein A1) (HDP) (LOC648210), mRNA.\"""""	648210	 		-0.247489068	0.037592416	-2.105688267	0.040534636	0.040534636	-3.693129486	-1.187139165
18807	2940754	NPAT	NM_002519.1	4863	NP_002510.1	ILMN_2120965	2940754	S	AGGCTTGCTGATAGTAGTGATTTACCTGTGCCCCGGACACCTGGCTCAGG	"\Homo sapiens nuclear protein, ataxia-telangiectasia locus (NPAT), mRNA.\"""""	E14	ILMN_2120965	NPAT	"\Homo sapiens nuclear protein, ataxia-telangiectasia locus (NPAT), mRNA.\"""""	4863	 	NPAT	-0.247019852	-5.53E-05	-2.159284212	0.035899752	0.035899752	-3.618458574	-1.186753128
15780	2480711	ProbeID: 2480711	XM_937850.2	285176	XP_942943.2	ILMN_1695261	2480711	A	TTCACATTGGCCAAGTTATCATGTCCATCCGCACCAAGCTGCAGAACAAG	"\PREDICTED: Homo sapiens similar to ribosomal protein L10 (LOC285176), mRNA.\"""""		ILMN_1695261	LOC285176	"\PREDICTED: Homo sapiens similar to ribosomal protein L10 (LOC285176), mRNA.\"""""	285176	D	LOC285176	-0.246918366	0.03329351	-2.156636313	0.036117297	0.036117297	-3.622181662	-1.186669648
38572	6250019	SHC1	NM_003029.3	6464	NP_003020.2	ILMN_1721022	6250019	I	CTTGGGTCTCTTACCGCGAGACTGAGAGGCAGAAGTCAGCCCGAATGCCT	"\Homo sapiens SHC (Src homology 2 domain containing) transforming protein 1 (SHC1), transcript variant 2, mRNA.\"""""	p66; SHC; p66SHC; SHCA; FLJ26504; p52SHC	ILMN_1721022	SHC1	"\Homo sapiens SHC (Src homology 2 domain containing) transforming protein 1 (SHC1), transcript variant 2, mRNA.\"""""	6464	D	SHC1	-0.246178668	0.028229441	-2.064600005	0.044434389	0.044434389	-3.749383572	-1.186061376
40201	6400603	PVRIG	NM_024070.3	79037	NP_076975.2	ILMN_1688279	6400603	S	CTTTAATTCTTGGGCCTCCAATAAGTGTCCCATAGGTGTCTGGCCAGGCC	"\Homo sapiens poliovirus receptor related immunoglobulin domain containing (PVRIG), mRNA.\"""""	MGC138297; MGC2463; MGC138295; MGC104322; C7orf15	ILMN_1688279	PVRIG	"\Homo sapiens poliovirus receptor related immunoglobulin domain containing (PVRIG), mRNA.\"""""	79037	 	PVRIG	-0.246034873	-0.037396365	-2.045491547	0.046356672	0.046356672	-3.775248109	-1.185943166
1525	160079	ProbeID: 160079	NR_001565.1	84741		ILMN_2147251	160079	S	CTTCTGCCATGATTGTGAGGCCTCCCCAGCCATGTGGAACTGTGAATCCA	Homo sapiens pseudogene MGC10997 (MGC10997) on chromosome 15.		ILMN_2147251	MGC10997	Homo sapiens pseudogene MGC10997 (MGC10997) on chromosome 15.	84741	 		0.245157186	-0.03601748	2.363301894	0.022247616	0.022247616	-3.321311099	1.185221898
45457	7320148	ZNF419	NM_001098495.1	79744	NP_001091965.1	ILMN_1680693	7320148	S	GGCTGTACCCGTCGAATGGAGTTTTGATCTCGCTGAGTTTGGAGTTGGGG	"\Homo sapiens zinc finger protein 419 (ZNF419), transcript variant 6, mRNA.\"""""	ZNF419A; FLJ23233	ILMN_1680693	ZNF419	"\Homo sapiens zinc finger protein 419 (ZNF419), transcript variant 6, mRNA.\"""""	79744	D	ZNF419/ZNF773	0.244923816	-0.001093964	2.364656684	0.022175165	0.022175165	-3.319271779	1.185030192
23746	3850762	ProbeID: 3850762	XR_018338.2	649076		ILMN_3238818	3850762	S	TGGTCTGAAGGTGTGCGGGTGCCCTCTGTGCCTATTCAGCAGTTCCCTGT	"\PREDICTED: Homo sapiens misc_RNA (LOC649076), miscRNA.\"""""		ILMN_3238818	LOC649076	"\PREDICTED: Homo sapiens misc_RNA (LOC649076), miscRNA.\"""""	649076	 		-0.244494679	0.012818597	-2.118611413	0.039371575	0.039371575	-3.675257723	-1.184677751
46521	7560037	KIAA1949	NM_133471.1	170954	NP_597728.1	ILMN_1732967	7560037	A	GCCACGCTTACTTGCTGTGTCTGCGTGGAATTCTCTCCTCTGTCCCCTCC	"\Homo sapiens KIAA1949 (KIAA1949), mRNA.\"""""	HKMT1098	ILMN_1732967	KIAA1949	"\Homo sapiens KIAA1949 (KIAA1949), mRNA.\"""""	170954	 	KIAA1949	-0.244169607	0.064867708	-2.087034153	0.042266432	0.042266432	-3.718776402	-1.184410846
21179	3390386	ProbeID: 3390386				ILMN_1822458	3390386	S	TGGAGAGGGAAGTTGGCTCACTGTTGTAGAGGACCTGAACAAGGTGTTCC	"\BX400436 Homo sapiens T CELLS (JURKAT CELL LINE) COT 10-NORMALIZED Homo sapiens cDNA clone CS0DJ011YK18 5-PRIME, mRNA sequence\"""""		ILMN_1822458		"\BX400436 Homo sapiens T CELLS (JURKAT CELL LINE) COT 10-NORMALIZED Homo sapiens cDNA clone CS0DJ011YK18 5-PRIME, mRNA sequence\"""""	-999	D	IL23A	-0.24402649	-0.033162147	-3.027139747	0.003977574	0.003977574	-2.229632658	-1.184293357
5750	870131	HSPA5	NM_005347.2	3309	NP_005338.1	ILMN_1773865	870131	S	CTAGGGCTAGTCTTCCCTTACCTCAAAGGCTCTCACTACCGTGGACCACC	"\Homo sapiens heat shock 70kDa protein 5 (glucose-regulated protein, 78kDa) (HSPA5), mRNA.\"""""	BIP; FLJ26106; MIF2; GRP78	ILMN_1773865	HSPA5	"\Homo sapiens heat shock 70kDa protein 5 (glucose-regulated protein, 78kDa) (HSPA5), mRNA.\"""""	3309	 	HSPA5	-0.243734784	0.045668502	-3.52748857	0.000940838	0.000940838	-1.305853287	-1.184053923
17618	2710491	DAP	NM_004394.1	1611	NP_004385.1	ILMN_2112493	2710491	S	CATGGAACACCCCAGCAAGCACCTCCCAGCCTGCCTTTCGGAGCAGCACC	"\Homo sapiens death-associated protein (DAP), mRNA.\"""""	MGC99796	ILMN_2112493	DAP	"\Homo sapiens death-associated protein (DAP), mRNA.\"""""	1611	 	DAP	0.242299342	-0.09191345	2.204926923	0.032327001	0.032327001	-3.553733927	1.182876407
17633	2710561	FLJ44790	NM_001001691.1	400850	NP_001001691.1	ILMN_1664351	2710561	S	CTTCCTCATTGCAGGGCTGGGGGAGTCACTTAACCTGTCTGGGGCTCAGT	"\Homo sapiens FLJ44790 protein (FLJ44790), mRNA.\"""""		ILMN_1664351	FLJ44790	"\Homo sapiens FLJ44790 protein (FLJ44790), mRNA.\"""""	400850	 	FLJ44790	0.241505948	0.039976114	3.072700489	0.003504673	0.003504673	-2.148643359	1.182226077
11001	1710674	DUSP23	NM_017823.3	54935	NP_060293.2	ILMN_1659462	1710674	S	ACCCTCTAGCTCCCATTGGCTGAAGACACTGAAGTAGCCCACCCCTGCAG	"\Homo sapiens dual specificity phosphatase 23 (DUSP23), mRNA.\"""""	MOSP; FLJ20442; RP11-190A12.1; DUSP25; VHZ; LDP-3	ILMN_1659462	DUSP23	"\Homo sapiens dual specificity phosphatase 23 (DUSP23), mRNA.\"""""	54935	 	DUSP23	-0.241139935	-0.029236922	-2.246391505	0.029357586	0.029357586	-3.494045209	-1.181926183
11132	1740458	C7orf41	NM_152793.2	222166	NP_690006.2	ILMN_1672605	1740458	S	CCTCCCCTGAGAGTGAGGACCTCATCCGACCATGTAATTACCATTCGCTT	"\Homo sapiens chromosome 7 open reading frame 41 (C7orf41), mRNA.\"""""	FLJ25903; Ells1	ILMN_1672605	C7ORF41	"\Homo sapiens chromosome 7 open reading frame 41 (C7orf41), mRNA.\"""""	222166	 	C7orf41	0.240376045	-0.053352049	2.016626376	0.049397328	0.049397328	-3.813957836	1.181300533
200	20017	ProbeID: 20017	XM_945833.1	650128	XP_950926.1	ILMN_1671992	20017	I	CTTTAGAATGATTTTCTCCACATTTCAGTGGAATTGTGGCAGCTCCAGTA	"\PREDICTED: Homo sapiens similar to CG1486-PA, isoform A, transcript variant 4 (LOC650128), mRNA.\"""""		ILMN_1671992	LOC650128	"\PREDICTED: Homo sapiens similar to CG1486-PA, isoform A, transcript variant 4 (LOC650128), mRNA.\"""""	650128	D	PDXDC2	-0.239782945	0.003645596	-2.276507932	0.027355198	0.027355198	-3.450169493	-1.180814993
7160	1090564	TMEM175	NM_032326.2	84286	NP_115702.1	ILMN_1654629	1090564	S	AGCCAAGTCACGGGCAGGCCGCAGTGGTTCTTGCGTGGCCTGGTTTTATT	"\Homo sapiens transmembrane protein 175 (TMEM175), mRNA.\"""""	MGC4618	ILMN_1654629	TMEM175	"\Homo sapiens transmembrane protein 175 (TMEM175), mRNA.\"""""	84286	 	TMEM175	-0.239393769	0.026642537	-2.140377736	0.037478645	0.037478645	-3.644964983	-1.180496504
964	110095	GMCL1	NM_178439.3	64395	NP_848526.1	ILMN_1670532	110095	S	TACTGCTGGCGTTGGACAGGTTTTAACTTCGGCTTCGACCTACTTGTAAC	"\Homo sapiens germ cell-less homolog 1 (Drosophila) (GMCL1), mRNA.\"""""	GCL1; BTBD13; GCL	ILMN_1670532	GMCL1	"\Homo sapiens germ cell-less homolog 1 (Drosophila) (GMCL1), mRNA.\"""""	64395	D	GMCL1	-0.239328645	0.022441786	-2.058747058	0.045015681	0.045015681	-3.757326052	-1.180443217
10400	1580435	TGM2	NM_004613.2	7052	NP_004604.2	ILMN_1705750	1580435	I	CTCCTGCTCTTTCTACATGACTGGGCCTCCCTTGGGCTGGAAGAATTGGG	"\Homo sapiens transglutaminase 2 (C polypeptide, protein-glutamine-gamma-glutamyltransferase) (TGM2), transcript variant 1, mRNA.\"""""	TGC; TG2	ILMN_1705750	TGM2	"\Homo sapiens transglutaminase 2 (C polypeptide, protein-glutamine-gamma-glutamyltransferase) (TGM2), transcript variant 1, mRNA.\"""""	7052	D	TGM2	0.238910316	-0.046476183	2.072140532	0.043695134	0.043695134	-3.739124907	1.180100981
35497	5810136	SLAMF1	NM_003037.1	6504	NP_003028.1	ILMN_1770768	5810136	S	CAGTGGCTGCAGGCGCAGAACAGAGCGTTACTTGATAACAGCGTTCCATC	"\Homo sapiens signaling lymphocytic activation molecule family member 1 (SLAMF1), mRNA.\"""""	CDw150; CD150; SLAM	ILMN_1770768	SLAMF1	"\Homo sapiens signaling lymphocytic activation molecule family member 1 (SLAMF1), mRNA.\"""""	6504	 	SLAMF1	-0.237561425	0.079830297	-2.030148663	0.04795203	0.04795203	-3.795878053	-1.178998126
19462	3130358	ProbeID: 3130358				ILMN_1898124	3130358	S	CTTCTGGAAGGAGTCAGGAATTTCCAGTTCTGGGCCTGGGCTGTGGGTCT	"\Homo sapiens cDNA FLJ38860 fis, clone MESAN2011977\"""""		ILMN_1898124		"\Homo sapiens cDNA FLJ38860 fis, clone MESAN2011977\"""""	-999	D	C7orf40	-0.237386455	0.055876233	-2.107206214	0.040396484	0.040396484	-3.691034684	-1.178855146
25409	4060722	PHB2	NM_007273.3	11331	NP_009204.1	ILMN_1696087	4060722	S	GGGTAAGAAATGAGCCTAGTCACCAAGAACTCCACCCCCAGAGGAAGTGG	"\Homo sapiens prohibitin 2 (PHB2), transcript variant 2, mRNA.\"""""	MGC117268; BCAP37; BAP; REA; p22; Bap37; PNAS-141	ILMN_1696087	PHB2	"\Homo sapiens prohibitin 2 (PHB2), transcript variant 2, mRNA.\"""""	11331	 	PHB2	-0.237270458	-0.026991835	-2.207125988	0.032163089	0.032163089	-3.550589475	-1.178760366
44591	7100386	TCF25	NM_014972.1	22980	NP_055787.1	ILMN_1814971	7100386	S	GGGAGTGGGACTGAGCGTCCGCAGAGGTGACCGAAAAGCCGTATGATGAT	"\Homo sapiens transcription factor 25 (basic helix-loop-helix) (TCF25), mRNA.\"""""	hKIAA1049; NULP1; PRO2620; Hulp1; FKSG26; KIAA1049	ILMN_1814971	TCF25	"\Homo sapiens transcription factor 25 (basic helix-loop-helix) (TCF25), mRNA.\"""""	22980	 	TCF25	-0.236855582	-0.001215476	-2.501826266	0.015849197	0.015849197	-3.108485028	-1.178421439
40548	6450594	CD79B	NM_000626.1	974	NP_000617.1	ILMN_1710017	6450594	I	TCGCCACCCTCACCATCCAAGGCATCCGGTTTGAGGACAATGGCATCTAC	"\Homo sapiens CD79B antigen (immunoglobulin-associated beta) (CD79B), transcript variant 1, mRNA.\"""""	IGB; B29	ILMN_1710017	CD79B	"\Homo sapiens CD79B antigen (immunoglobulin-associated beta) (CD79B), transcript variant 1, mRNA.\"""""	974	D	CD79B	-0.236004594	-0.044238962	-2.267854861	0.027917701	0.027917701	-3.462820571	-1.177726539
19498	3130477	CCZ1	XM_001133729.1	51622	XP_001133729.1	ILMN_1660270	3130477	A	TAATGAAGATTCTCGGTGACATCAACAGTGACTTTACCAGAGTGGATGAA	"\PREDICTED: Homo sapiens chromosome 7 open reading frame 28A (C7orf28A), mRNA.\"""""		ILMN_1660270	C7ORF28A	"\PREDICTED: Homo sapiens chromosome 7 open reading frame 28A (C7orf28A), mRNA.\"""""	51622	D	C7orf28B/CCZ1	-0.2358575	0.090774827	-2.258436597	0.028541617	0.028541617	-3.476549503	-1.177606468
31870	5080561	BARD1	NM_000465.1	580	NP_000456.1	ILMN_2074258	5080561	S	TGTAATTATCACCCAGAGAGGGTTCGGCAGGGCAAAGTCTGGAAGGCTCC	"\Homo sapiens BRCA1 associated RING domain 1 (BARD1), mRNA.\"""""		ILMN_2074258	BARD1	"\Homo sapiens BRCA1 associated RING domain 1 (BARD1), mRNA.\"""""	580	 	BARD1	-0.23585438	0.076586763	-2.036525742	0.047283247	0.047283247	-3.787318409	-1.177603921
6021	940500	CLDN14	NM_012130.2	23562	NP_036262.1	ILMN_1661194	940500	I	CTTCTGCCAGGATTGTAAGTTTCCTGAGGCCTCCCCAGTCCTGCGGAACT	"\Homo sapiens claudin 14 (CLDN14), transcript variant 2, mRNA.\"""""	DFNB29	ILMN_1661194	CLDN14	"\Homo sapiens claudin 14 (CLDN14), transcript variant 2, mRNA.\"""""	23562	D	CLDN14	0.235810864	-0.019872172	2.27128387	0.027693575	0.027693575	-3.45781154	1.177568401
16047	2510288	ZNF14	NM_021030.2	7561	NP_066358.2	ILMN_2173909	2510288	S	CTTCCAACTGTCCTCTAGAGTGTGAATATATGAAAGGAGTCAGAGTGGGG	"\Homo sapiens zinc finger protein 14 (ZNF14), mRNA.\"""""	GIOT-4; KOX6	ILMN_2173909	ZNF14	"\Homo sapiens zinc finger protein 14 (ZNF14), mRNA.\"""""	7561	D	ZNF14	0.235455083	-0.124253342	2.273399775	0.027556076	0.027556076	-3.454717853	1.177278038
19742	3140707	PARP9	NM_031458.1	83666	NP_113646.1	ILMN_2053527	3140707	S	CTTGGGGTTGGGGTAGGTAGATACCAAATGAAACACTTTCAGGACCTTCC	"\Homo sapiens poly (ADP-ribose) polymerase family, member 9 (PARP9), mRNA.\"""""	DKFZp666B0810; DKFZp686M15238; BAL1; FLJ26637; BAL; FLJ41418; MGC:7868	ILMN_2053527	PARP9	"\Homo sapiens poly (ADP-ribose) polymerase family, member 9 (PARP9), mRNA.\"""""	83666	D	PARP9	0.235166202	0.084423419	2.105735409	0.04053034	0.04053034	-3.693064447	1.177042328
40209	6400647	EHD4	NM_139265.2	30844	NP_644670.1	ILMN_1720083	6400647	S	TCAATCAAATCCTGTCCTAGTGTGTGCAGTGTCTTCGGCCCTGTGGACAC	"\Homo sapiens EH-domain containing 4 (EHD4), mRNA.\"""""	PAST4	ILMN_1720083	EHD4	"\Homo sapiens EH-domain containing 4 (EHD4), mRNA.\"""""	30844	 	EHD4	-0.234778791	0.106166277	-2.514151233	0.015369826	0.015369826	-3.089136234	-1.176726295
31325	4900612	DNAH1	NM_015512.3	25981	NP_056327.3	ILMN_1685052	4900612	S	CAGCGACACTGGATAAAGCGTGGTGTGGCCCTCATCTGTGCCCTGGACTA	"\Homo sapiens dynein, axonemal, heavy chain 1 (DNAH1), mRNA.\"""""	HDHC7; HL11; HL-11; XLHSRF-1; DNAHC1	ILMN_1685052	DNAH1	"\Homo sapiens dynein, axonemal, heavy chain 1 (DNAH1), mRNA.\"""""	25981	 	DNAH1	-0.234681013	-0.046536186	-2.631740949	0.011416436	0.011416436	-2.901270534	-1.176646546
27997	4480504	ZNF828	NM_032436.1	283489	NP_115812.1	ILMN_1729976	4480504	S	TCCTACTCCTGGGCCTTACATGTCGCCTGTTGGGGCTTAAGACCAGGTTG	"\Homo sapiens zinc finger protein 828 (ZNF828), mRNA.\"""""	KIAA1802; FLJ90413	ILMN_1729976	ZNF828	"\Homo sapiens zinc finger protein 828 (ZNF828), mRNA.\"""""	283489	 	ZNF828	-0.233723202	0.039835877	-2.50587111	0.015690401	0.015690401	-3.102142372	-1.175865625
30234	4830056	ARPC5L	NM_030978.1	81873	NP_112240.1	ILMN_2043816	4830056	S	ACTGCAGAACTGACATTTTGACGGTCTACCAGCGTGGCGGCTGGTGTTGG	"\Homo sapiens actin related protein 2/3 complex, subunit 5-like (ARPC5L), mRNA.\"""""	MGC3038; ARC16-2	ILMN_2043816	ARPC5L	"\Homo sapiens actin related protein 2/3 complex, subunit 5-like (ARPC5L), mRNA.\"""""	81873	 	ARPC5L	-0.232588732	0.014740751	-2.078867891	0.043044667	0.043044667	-3.729947755	-1.174941341
3886	610022	BFAR	NM_016561.1	51283	NP_057645.1	ILMN_1814808	610022	S	GGATCCCTTTCTCTGAATGGAGAGATTGAGAGGGATGTCGGGCAGTTCCC	"\Homo sapiens bifunctional apoptosis regulator (BFAR), mRNA.\"""""	BAR; RNF47	ILMN_1814808	BFAR	"\Homo sapiens bifunctional apoptosis regulator (BFAR), mRNA.\"""""	51283	 	BFAR	-0.232390657	0.103978186	-2.210566858	0.031908091	0.031908091	-3.545664589	-1.174780038
12478	2000025	ProbeID: 2000025	XR_018316.1	648024		ILMN_1665736	2000025	A	TATGGTTTTGAGAAGCCCTCTGCCATCCAGCAGCAAGCCATTCTACCTTG	"\PREDICTED: Homo sapiens similar to eukaryotic translation initiation factor 4A, isoform 1 (LOC648024), mRNA.\"""""		ILMN_1665736	LOC648024	"\PREDICTED: Homo sapiens similar to eukaryotic translation initiation factor 4A, isoform 1 (LOC648024), mRNA.\"""""	648024	 		-0.229287748	0.066696776	-2.153858269	0.03634678	0.03634678	-3.626083966	-1.172256069
12620	2000564	C6orf204	NM_001042475.1	387119	NP_001035940.1	ILMN_2270100	2000564	I	GACCGCTATGCTCAGGACATGGGAGACAACTGCATTACTCAGTGATCAAG	"\Homo sapiens chromosome 6 open reading frame 204 (C6orf204), transcript variant 1, mRNA.\"""""	MGC131785; RP11-57K17.2; bA57K17.2; NY-BR-15	ILMN_2270100	C6ORF204	"\Homo sapiens chromosome 6 open reading frame 204 (C6orf204), transcript variant 1, mRNA.\"""""	387119	D	C6orf204	-0.2281629	0.049960666	-2.714288241	0.009223256	0.009223256	-2.765972595	-1.171342434
32338	5220296	CCR6	NM_031409.2	1235	NP_113597.2	ILMN_2387696	5220296	A	ATCGCTTGAACCCAGGAGGCAGAGGTTGCAGTGAGCCGAGATCGTGCCAT	"\Homo sapiens chemokine (C-C motif) receptor 6 (CCR6), transcript variant 2, mRNA.\"""""	CKR-L3; DRY-6; CKR6; BN-1; GPR29; DCR2; GPR-CY4; CD196; STRL22; GPRCY4; CKRL3; CMKBR6	ILMN_2387696	CCR6	"\Homo sapiens chemokine (C-C motif) receptor 6 (CCR6), transcript variant 2, mRNA.\"""""	1235	D	CCR6	0.226936762	-0.136493663	2.067552559	0.044143641	0.044143641	-3.74537021	1.17034734
44737	7150253	PPM1M	NM_144641.1	132160	NP_653242.1	ILMN_1657810	7150253	S	GCCCTGGTCTGATGCCCCAACACTGCCCTTGCTTTGTTTTCCCTGTCACC	"\Homo sapiens protein phosphatase 1M (PP2C domain containing) (PPM1M), mRNA.\"""""	PP2C-eta; FLJ32332; PP2CE; PP2Ceta	ILMN_1657810	PPM1M	"\Homo sapiens protein phosphatase 1M (PP2C domain containing) (PPM1M), mRNA.\"""""	132160	 	PPM1M	-0.226762458	0.021978206	-2.628837137	0.011501647	0.011501647	-2.905979566	-1.170205949
45263	7210136	CD19	NM_001770.4	930	NP_001761.3	ILMN_1782704	7210136	S	GGTGGCCAGCCTGGATCTCCTCAAGTCCCCAAGATTCACACCTGACTCTG	"\Homo sapiens CD19 molecule (CD19), mRNA.\"""""	B4; MGC12802	ILMN_1782704	CD19	"\Homo sapiens CD19 molecule (CD19), mRNA.\"""""	930	 	CD19	-0.225977817	-0.06149756	-2.16242348	0.035643332	0.035643332	-3.61404005	-1.169569681
1622	160437	BRI3BP	NM_080626.5	140707	NP_542193.3	ILMN_1797693	160437	A	CCGGGCGGGTCCACAGTTACCAGCACGCTGTCTCAGAAAACGAAAACGGA	"\Homo sapiens BRI3 binding protein (BRI3BP), mRNA.\"""""	HCCR-2; BNAS1; KG19	ILMN_1797693	BRI3BP	"\Homo sapiens BRI3 binding protein (BRI3BP), mRNA.\"""""	140707	D	BRI3BP	-0.22299474	-0.010124812	-2.505290883	0.015713091	0.015713091	-3.103052654	-1.167153847
1734	240097	CWF19L1	NM_018294.3	55280	NP_060764.2	ILMN_1651886	240097	S	TGTCTGTCATCCAGCTCCTATGTCTGTTATCCAGCTCCAAGTACAGCTTG	"\Homo sapiens CWF19-like 1, cell cycle control (S. pombe) (CWF19L1), mRNA.\"""""	FLJ10998; RP11-316M21.3	ILMN_1651886	CWF19L1	"\Homo sapiens CWF19-like 1, cell cycle control (S. pombe) (CWF19L1), mRNA.\"""""	55280	 	CWF19L1	-0.222601934	0.021644271	-2.278608657	0.027220169	0.027220169	-3.447092752	-1.166836106
41066	6520382	CNOT1	NM_016284.3	23019	NP_057368.3	ILMN_1669206	6520382	I	GGTCCCTGTGTTGTATTTTGTAGCCTTTTCCTGGGCTTCAGCTCCCCTAC	"\Homo sapiens CCR4-NOT transcription complex, subunit 1 (CNOT1), transcript variant 1, mRNA.\"""""	FLJ90644; DKFZp686O168; NOT1H; FLJ36492; DKFZp686E0722; CDC39; AD-005; NOT1; KIAA1007	ILMN_1669206	CNOT1	"\Homo sapiens CCR4-NOT transcription complex, subunit 1 (CNOT1), transcript variant 1, mRNA.\"""""	23019	D	CNOT1	-0.22249562	-0.049974353	-2.433692205	0.018752353	0.018752353	-3.21424229	-1.166750123
6842	1050762	TNFRSF10A	NM_003844.2	8797	NP_003835.2	ILMN_1721316	1050762	S	GGCACAGGCTCTGCCGTGTCCTTGGAGTGAAAGACTCTTTTTACCAGAGG	"\Homo sapiens tumor necrosis factor receptor superfamily, member 10a (TNFRSF10A), mRNA.\"""""	TRAILR1; MGC9365; APO2; DR4; CD261; TRAILR-1	ILMN_1721316	TNFRSF10A	"\Homo sapiens tumor necrosis factor receptor superfamily, member 10a (TNFRSF10A), mRNA.\"""""	8797	 	TNFRSF10A	-0.221729148	-0.002583519	-2.042516268	0.04666239	0.04666239	-3.779258257	-1.16613042
17226	2680438	C2orf28	NM_080592.2	51374	NP_542159.2	ILMN_1774584	2680438	A	TGTATGCGCCAGGGCTCGTTCTCACTGCTTATGTTCTTCGGGATTCTGGG	"\Homo sapiens chromosome 2 open reading frame 28 (C2orf28), transcript variant 2, mRNA.\"""""	HSPC013; APR--3; APR3; APR-3; PRO240; p18	ILMN_1774584	C2ORF28	"\Homo sapiens chromosome 2 open reading frame 28 (C2orf28), transcript variant 2, mRNA.\"""""	51374	D	C2orf28	-0.221055886	0.048301841	-2.118427133	0.039387952	0.039387952	-3.675513165	-1.165586349
17360	2690240	FANCD2	NM_001018115.1	2177	NP_001018125.1	ILMN_2235137	2690240	I	ACTTGTGGACATCATGGATTGTCTAACACCATCACAGTCCCTGGCTCAGG	"\Homo sapiens Fanconi anemia, complementation group D2 (FANCD2), transcript variant 2, mRNA.\"""""	FACD; FA-D2; FA4; FANCD; DKFZp762A223; FLJ23826; FAD2; FAD	ILMN_2235137	FANCD2	"\Homo sapiens Fanconi anemia, complementation group D2 (FANCD2), transcript variant 2, mRNA.\"""""	2177	D	FANCD2	-0.219178354	-0.085400527	-2.365799397	0.022114221	0.022114221	-3.317551034	-1.164070435
5358	830093	MXI1	NM_005962.4	4601	NP_005953.4	ILMN_1670570	830093	I	CGGGTGAAGATGATCAACGTGCAGCGTCTGCTGGAGGCTGCCGAGTTTTT	"\Homo sapiens MAX interactor 1 (MXI1), transcript variant 1, mRNA.\"""""	MAD2; MXI; MGC43220; MXD2	ILMN_1670570	MXI1	"\Homo sapiens MAX interactor 1 (MXI1), transcript variant 1, mRNA.\"""""	4601	D	MXI1	0.219088202	-0.043062529	2.17420488	0.034695329	0.034695329	-3.59741383	1.163997695
41451	6560427	KIAA0391	NM_014672.2	9692	NP_055487.2	ILMN_1701512	6560427	S	CTGACCTTGCCTTCCAGGCCTACCAATAGCAGAATCAATCCATCTGTCCC	"\Homo sapiens KIAA0391 (KIAA0391), mRNA.\"""""		ILMN_1701512	KIAA0391	"\Homo sapiens KIAA0391 (KIAA0391), mRNA.\"""""	9692	 	KIAA0391	-0.21856266	0.044975797	-2.247637081	0.029272258	0.029272258	-3.492239241	-1.163573754
16590	2630133	ProbeID: 2630133	XR_039742.1	729389		ILMN_3228037	2630133	A	AGGAGGCTAAGAAGCACCAGGGACAAATCGTGAAGAGACGCAGACTGTCC	"\PREDICTED: Homo sapiens misc_RNA (LOC729389), miscRNA.\"""""		ILMN_3228037	LOC729389	"\PREDICTED: Homo sapiens misc_RNA (LOC729389), miscRNA.\"""""	729389	 		-0.217421379	0.054278334	-2.067362624	0.044162294	0.044162294	-3.745628521	-1.162653643
19523	3130598	RRP7A	NM_015703.3	27341	NP_056518.2	ILMN_1688178	3130598	I	TCTTGCCTCCACACCCTCCTCTCCAGGACCCTGGATGAATCCGTTCTGTG	"\Homo sapiens ribosomal RNA processing 7 homolog A (S. cerevisiae) (RRP7A), mRNA.\"""""	MGC150422; BK126B4.3; MGC150423	ILMN_1688178	RRP7A	"\Homo sapiens ribosomal RNA processing 7 homolog A (S. cerevisiae) (RRP7A), mRNA.\"""""	27341	D	RRP7A	-0.217135289	0.07593862	-2.076082832	0.043312923	0.043312923	-3.733749833	-1.162423109
26377	4210039	ABCB1	NM_000927.3	5243	NP_000918.2	ILMN_2094875	4210039	S	GGGTCTTACAGAACCATCTGGCTTCATTCTTCTTGGACTTGATCCTGCTG	"\Homo sapiens ATP-binding cassette, sub-family B (MDR/TAP), member 1 (ABCB1), mRNA.\"""""	PGY1; MGC163296; GP170; ABC20; CD243; P-gp; MDR1; CLCS	ILMN_2094875	ABCB1	"\Homo sapiens ATP-binding cassette, sub-family B (MDR/TAP), member 1 (ABCB1), mRNA.\"""""	5243	D	ABCB1	-0.214408785	0.047819994	-3.016676054	0.004094318	0.004094318	-2.248135199	-1.160228356
19410	3130138	BRPF1	NM_001003694.1	7862	NP_001003694.1	ILMN_1669308	3130138	A	CTACCTGCTCATGCCAGGAGAATCCATAACTGCCTAGAGGCCTGGGGCCC	"\Homo sapiens bromodomain and PHD finger containing, 1 (BRPF1), transcript variant 1, mRNA.\"""""	BR140	ILMN_1669308	BRPF1	"\Homo sapiens bromodomain and PHD finger containing, 1 (BRPF1), transcript variant 1, mRNA.\"""""	7862	D	BRPF1	-0.212757226	-0.003725101	-2.563063312	0.013594531	0.013594531	-3.011703495	-1.158900918
5	10019	RNF165	NM_152470.2	494470	NP_689683.2	ILMN_1792389	10019	S	CTGTAGCAACGTCTGTCAGGCCCCCTTGTGTTTCATCTCCTGCGCGCGTA	"\Homo sapiens ring finger protein 165 (RNF165), mRNA.\"""""		ILMN_1792389	RNF165	"\Homo sapiens ring finger protein 165 (RNF165), mRNA.\"""""	494470	 	RNF165	-0.211048133	0.143593125	-2.281905379	0.02700946	0.02700946	-3.442260086	-1.157528835
25973	4150685	ProbeID: 4150685	XM_001721283.1	100134711	XP_001721335.1	ILMN_3237806	4150685	S	GGTGGCTAATCTTTGATTCTATGTTTTTGATCCTCCTGGCACTCCAGACC	"\PREDICTED: Homo sapiens hypothetical protein LOC100134711 (LOC100134711), mRNA.\"""""		ILMN_3237806	LOC100134711	"\PREDICTED: Homo sapiens hypothetical protein LOC100134711 (LOC100134711), mRNA.\"""""	100134711	 		-0.209720748	-0.022778242	-3.066960957	0.0035612	0.0035612	-2.158883799	-1.156464314
3954	610278	6-Sep	NM_145800.2	23157	NP_665799.1	ILMN_1681798	610278	A	CCCTGGATGATGAAGTGAATGCTTTCAAGCAAAGAAAGACGGCGGCTGAG	"\Homo sapiens septin 6 (SEPT6), transcript variant III, mRNA.\"""""	SEP2; RP5-876A24.2; MGC16619; SEPT2; MGC20339; KIAA0128	ILMN_1681798	6-Sep	"\Homo sapiens septin 6 (SEPT6), transcript variant III, mRNA.\"""""	23157	D	6-Sep	-0.209488943	0.008883401	-2.073689212	0.043544638	0.043544638	-3.737014336	-1.156278514
7084	1090204	TTC17	NM_018259.4	55761	NP_060729.2	ILMN_1660810	1090204	S	TGCACTATGCGCCACACCAGATGAAGGATGTGCCCCTGATTAGCCTGGCC	"\Homo sapiens tetratricopeptide repeat domain 17 (TTC17), mRNA.\"""""	DKFZp686D20222; FLJ23673; FLJ10890; FLJ13099	ILMN_1660810	TTC17	"\Homo sapiens tetratricopeptide repeat domain 17 (TTC17), mRNA.\"""""	55761	 	TTC17	-0.209040866	-0.037736982	-2.131669241	0.038226185	0.038226185	-3.657113566	-1.155919449
7201	1110039	CEP68	NM_015147.1	23177	NP_055962.1	ILMN_1808500	1110039	S	ATGTCCTTGGGAGGATCGCAAAGCAGTCTGGTGAGCTGGAGAGCCACGCA	"\Homo sapiens centrosomal protein 68kDa (CEP68), mRNA.\"""""	FLJ25920; KIAA0582	ILMN_1808500	CEP68	"\Homo sapiens centrosomal protein 68kDa (CEP68), mRNA.\"""""	23177	 	CEP68	-0.208778582	0.035234716	-2.476245497	0.016887686	0.016887686	-3.148432007	-1.15570932
11482	1780440	CD79A	NM_001783.3	973	NP_001774.1	ILMN_1659227	1780440	I	CATATACGTGTGCCGGGTCCAGGAGGGCAACGAGTCATACCAGCAGTCCT	"\Homo sapiens CD79a molecule, immunoglobulin-associated alpha (CD79A), transcript variant 1, mRNA.\"""""	MB-1; IGA	ILMN_1659227	CD79A	"\Homo sapiens CD79a molecule, immunoglobulin-associated alpha (CD79A), transcript variant 1, mRNA.\"""""	973	D	CD79A	-0.20843341	-0.004724888	-2.341705697	0.02343154	0.02343154	-3.353704182	-1.155432844
19507	3130520	ProbeID: 3130520	XM_001732865.1	647597	XP_001732917.1	ILMN_3208881	3130520	A	TTTTTTGCATACAAGCCGAACGTTTGTGCTTCCCGTGCATGCAGTCAAAG	"\PREDICTED: Homo sapiens hypothetical LOC647597 (LOC647597), mRNA.\"""""		ILMN_3208881	LOC647597	"\PREDICTED: Homo sapiens hypothetical LOC647597 (LOC647597), mRNA.\"""""	647597	 		-0.207522356	0.022876895	-2.190714287	0.033404282	0.033404282	-3.573999175	-1.154703425
45876	7380368	WDR74	XM_001125771.1	54663	XP_001125771.1	ILMN_1789775	7380368	A	CGGGAGGCAACTCAGTGATTGTGGGAAACACTCATGGGCAGCTGGCAGAA	"\PREDICTED: Homo sapiens WD repeat domain 74 (WDR74), mRNA.\"""""		ILMN_1789775	WDR74	"\PREDICTED: Homo sapiens WD repeat domain 74 (WDR74), mRNA.\"""""	54663	D	WDR74	-0.207185726	0.031099443	-2.595106456	0.012535013	0.012535013	-2.960423884	-1.154434024
11969	1940228	FAM58A	NM_152274.2	92002	NP_689487.1	ILMN_1770623	1940228	S	GTGTGCAGCTGACCCAAGGCAGCCACATCTGCGTTTGTCCTTTGAGAGGA	"\Homo sapiens family with sequence similarity 58, member A (FAM58A), mRNA.\"""""	MGC29729	ILMN_1770623	FAM58A	"\Homo sapiens family with sequence similarity 58, member A (FAM58A), mRNA.\"""""	92002	 	FAM58A	-0.205348986	-0.00615265	-2.017459666	0.049307186	0.049307186	-3.812846475	-1.152965214
8979	1430068	USF1	NM_007122.3	7391	NP_009053.1	ILMN_2353240	1430068	A	AGTTCAGAAGGTGTGTCCTTGAACTGAGGCCCTGTGATATGGCGGCCTGC	"\Homo sapiens upstream transcription factor 1 (USF1), transcript variant 1, mRNA.\"""""	HYPLIP1; FCHL1; MLTF; FCHL; UEF; MLTFI	ILMN_2353240	USF1	"\Homo sapiens upstream transcription factor 1 (USF1), transcript variant 1, mRNA.\"""""	7391	D	USF1	-0.205114166	0.056448069	-2.695077979	0.009695915	0.009695915	-2.79770356	-1.152777567
246	20195	SUV39H1	NM_003173.2	6839	NP_003164.1	ILMN_1781479	20195	S	GGACTGAATCTGGTTCTCCTCTTGTACACCCCTCAACCCTATGCAGCCTG	"\Homo sapiens suppressor of variegation 3-9 homolog 1 (Drosophila) (SUV39H1), mRNA.\"""""	SUV39H; KMT1A; MG44	ILMN_1781479	SUV39H1	"\Homo sapiens suppressor of variegation 3-9 homolog 1 (Drosophila) (SUV39H1), mRNA.\"""""	6839	 	SUV39H1	-0.204534396	-0.074428576	-2.394211688	0.020646444	0.020646444	-3.27457334	-1.152314398
33111	5310300	SRSF10	NM_054016.1	10772	NP_473357.1	ILMN_1677162	5310300	I	AAAAAGAACCACCTAGATCCAAATCTCAGTCAAGATCACAGTCTAGGTCT	"\Homo sapiens splicing factor, arginine/serine-rich 13A (SFRS13A), transcript variant 2, mRNA.\"""""	SRp38; SFRS13; SRrp40; TASR; NSSR; FUSIP2; TASR2; TASR1	ILMN_1677162	SFRS13A	"\Homo sapiens splicing factor, arginine/serine-rich 13A (SFRS13A), transcript variant 2, mRNA.\"""""	10772	D	LOC100505793/SRSF10	-0.20395797	0.092860218	-2.298170418	0.025991006	0.025991006	-3.418341297	-1.151854085
6007	940441	ALDH16A1	NM_153329.2	126133	NP_699160.1	ILMN_2051381	940441	S	CGTCCAGGCCATGTGGTATTTCGGATCAGCCCAGGGTTCCCAGTTTGTCG	"\Homo sapiens aldehyde dehydrogenase 16 family, member A1 (ALDH16A1), mRNA.\"""""	MGC10204	ILMN_2051381	ALDH16A1	"\Homo sapiens aldehyde dehydrogenase 16 family, member A1 (ALDH16A1), mRNA.\"""""	126133	 	ALDH16A1	-0.203068418	0.028141885	-3.729460021	0.000510497	0.000510497	-0.914388745	-1.151144082
38444	6220278	TSPAN14	NM_030927.1	81619	NP_112189.1	ILMN_1785060	6220278	S	CCCTGGGGATAGCTGGGGCATTTGTCTAGCTGGGCTACCTTCTAACACTT	"\Homo sapiens tetraspanin 14 (TSPAN14), mRNA.\"""""	MGC11352; TM4SF14; DC-TM4F2	ILMN_1785060	TSPAN14	"\Homo sapiens tetraspanin 14 (TSPAN14), mRNA.\"""""	81619	D	TSPAN14	0.201355408	-0.108932067	2.099396729	0.041111662	0.041111662	-3.70179941	1.149778061
41068	6520390	PPM1A	NM_177951.1	5494	NP_808820.1	ILMN_1690077	6520390	A	CCAGGGGCAGGGTAATGGGTTGCGATATGGGCTAAGCAGCATGCAAGGCT	"\Homo sapiens protein phosphatase 1A (formerly 2C), magnesium-dependent, alpha isoform (PPM1A), transcript variant 2, mRNA.\"""""	PP2CA; PP2C-ALPHA; MGC9201	ILMN_1690077	PPM1A	"\Homo sapiens protein phosphatase 1A (formerly 2C), magnesium-dependent, alpha isoform (PPM1A), transcript variant 2, mRNA.\"""""	5494	D	PPM1A	0.201109083	0.081215982	2.142405906	0.0373064	0.0373064	-3.64213014	1.149581765
43788	6980113	PHACTR2	NM_001100164.1	9749	NP_001093634.1	ILMN_1790533	6980113	S	TGCATGCCCAGGTGTCTGTCTCTGGCTGAGGTTTTGTCTATTTTACAGTG	"\Homo sapiens phosphatase and actin regulator 2 (PHACTR2), transcript variant 1, mRNA.\"""""	DKFZp686F18175; KIAA0680; C6orf56; MGC176642	ILMN_1790533	PHACTR2	"\Homo sapiens phosphatase and actin regulator 2 (PHACTR2), transcript variant 1, mRNA.\"""""	9749	 	PHACTR2	-0.200180728	0.019887148	-2.081383503	0.042803611	0.042803611	-3.726510082	-1.148842263
32375	5220441	MATR3	NM_199189.1	9782	NP_954659.1	ILMN_2411076	5220441	A	CCACAGAGGATGCTCAGGCCGCAGTGGATTATTACACAACCACACCAGCG	"\Homo sapiens matrin 3 (MATR3), transcript variant 1, mRNA.\"""""	DKFZp686K23100; DKFZp686K0542; KIAA0723; MGC9105	ILMN_2411076	MATR3	"\Homo sapiens matrin 3 (MATR3), transcript variant 1, mRNA.\"""""	9782	D	MATR3	-0.200010901	-0.004236559	-2.703487043	0.009486338	0.009486338	-2.783831763	-1.148707035
17451	2690634	PPIE	NM_006112.2	10450	NP_006103.1	ILMN_2348503	2690634	A	AGCATACGGGACCAGGTCTACTATCCATGGCCAACTCTGGCCCAAACACC	"\Homo sapiens peptidylprolyl isomerase E (cyclophilin E) (PPIE), transcript variant 1, mRNA.\"""""	CYP-33; MGC3736; MGC111222	ILMN_2348503	PPIE	"\Homo sapiens peptidylprolyl isomerase E (cyclophilin E) (PPIE), transcript variant 1, mRNA.\"""""	10450	D	PPIE	-0.200008734	0.05774613	-2.435697677	0.018660462	0.018660462	-3.211158899	-1.148705309
9049	1430347	SLC7A6	NM_001076785.1	9057	NP_001070253.1	ILMN_1812559	1430347	S	CCCGGGAGTGGATTCTAAATGTGATTTTCCTAGGCTACTGCAGGAGCCCC	"\Homo sapiens solute carrier family 7 (cationic amino acid transporter, y+ system), member 6 (SLC7A6), transcript variant 2, mRNA.\"""""	DKFZp686K15246; KIAA0245; LAT3; LAT-2; y+LAT-2	ILMN_1812559	SLC7A6	"\Homo sapiens solute carrier family 7 (cationic amino acid transporter, y+ system), member 6 (SLC7A6), transcript variant 2, mRNA.\"""""	9057	D	SLC7A6	-0.198497224	0.068825443	-2.090955482	0.041897117	0.041897117	-3.713399893	-1.147502442
33258	5340132	TWF2	NM_007284.3	11344	NP_009215.1	ILMN_1703305	5340132	S	ACCGGGCTGGCATTTTGTGACCCTTCCCTGTTGCTGTCCCTGCATCTCGT	"\Homo sapiens twinfilin, actin-binding protein, homolog 2 (Drosophila) (TWF2), mRNA.\"""""	MSTP011; A6RP; PTK9L; A6r	ILMN_1703305	TWF2	"\Homo sapiens twinfilin, actin-binding protein, homolog 2 (Drosophila) (TWF2), mRNA.\"""""	11344	 	TWF2	-0.197761977	0.048970921	-2.0684516	0.044055439	0.044055439	-3.744147263	-1.146917784
16542	2600709	ProbeID: 2600709	XM_935579.1	641834	XP_940672.1	ILMN_1668334	2600709	S	GATTGCTGAAATTACCATAGCTACCCCTACCTTCAGCGACTACCACCCTG	"\PREDICTED: Homo sapiens hypothetical protein LOC641834 (LOC641834), mRNA.\"""""		ILMN_1668334	LOC641834	"\PREDICTED: Homo sapiens hypothetical protein LOC641834 (LOC641834), mRNA.\"""""	641834	 		0.196656076	0.028760609	2.794997258	0.007460317	0.007460317	-2.631080091	1.146038949
2389	360719	CD44	NM_000610.3	960	NP_000601.3	ILMN_1778625	360719	I	CTAGTGCTACAGCAACTGAGACAGCAACCAAGAGGCAAGAAACCTGGGAT	"\Homo sapiens CD44 molecule (Indian blood group) (CD44), transcript variant 1, mRNA.\"""""	LHR; MDU2; CDW44; CSPG8; Pgp1; IN; MUTCH-I; MIC4; MDU3; MC56; HCELL; ECMR-III; MGC10468	ILMN_1778625	CD44	"\Homo sapiens CD44 molecule (Indian blood group) (CD44), transcript variant 1, mRNA.\"""""	960	D	CD44	-0.19634213	0.084159904	-2.622434609	0.011691588	0.011691588	-2.916350085	-1.145789585
2149	290296	FAM113A	NM_022760.3	64773	NP_073597.2	ILMN_1676302	290296	S	CACTCAGAGAGACTGATCCACACATACAAACTGGACAGACGGCCTCCTGC	"\Homo sapiens family with sequence similarity 113, member A (FAM113A), mRNA.\"""""	C20orf81; bA12M19.1; FLJ22376; DKFZp547L054	ILMN_1676302	FAM113A	"\Homo sapiens family with sequence similarity 113, member A (FAM113A), mRNA.\"""""	64773	 	FAM113A	-0.196321788	-0.00886745	-2.77405166	0.007885161	0.007885161	-2.666329426	-1.14577343
23234	3830204	CPSF2	NM_017437.1	53981	NP_059133.1	ILMN_1673185	3830204	S	GGTGGTTACCCTCATGCTGTTCTTGTGATGGTGAGTTCTCATGAGATCTG	"\Homo sapiens cleavage and polyadenylation specific factor 2, 100kDa (CPSF2), mRNA.\"""""	CPSF100; KIAA1367	ILMN_1673185	CPSF2	"\Homo sapiens cleavage and polyadenylation specific factor 2, 100kDa (CPSF2), mRNA.\"""""	53981	D	CPSF2	-0.196298545	0.060260533	-2.576945904	0.013125855	0.013125855	-2.989539918	-1.145754971
23077	3800376	TNIK	NM_015028.1	23043	NP_055843.1	ILMN_1687442	3800376	S	CCGTGCGATCTGGAGGAAGTAGCCAAGTGTTTTTCATGACCCTCAACAGA	"\Homo sapiens TRAF2 and NCK interacting kinase (TNIK), mRNA.\"""""	AD 2	ILMN_1687442	TNIK	"\Homo sapiens TRAF2 and NCK interacting kinase (TNIK), mRNA.\"""""	23043	 	TNIK	-0.194707884	0.06680499	-2.176171152	0.034539293	0.034539293	-3.594632242	-1.144492401
23740	3850736	ProbeID: 3850736				ILMN_1886750	3850736	S	CCACCGTCTCTCTTTGAATAAACAAATTTCGGGTCCCACTTGCCAGCGCC	"\BX109868 Soares_testis_NHT Homo sapiens cDNA clone IMAGp998K083519, mRNA sequence\"""""		ILMN_1886750		"\BX109868 Soares_testis_NHT Homo sapiens cDNA clone IMAGp998K083519, mRNA sequence\"""""	-999	 		0.194648367	-0.037119842	2.159806493	0.035856979	0.035856979	-3.617723805	1.144445187
20559	3310142	TTC39C	NM_153211.2	125488	NP_694943.2	ILMN_1746720	3310142	S	GCATGTCCGCATCCATGCTGCTCTGGCCTCTCTGAGGGAATTGGTTCCTC	"\Homo sapiens tetratricopeptide repeat domain 39C (TTC39C), mRNA.\"""""	HsT2697; FLJ33761	ILMN_1746720	TTC39C	"\Homo sapiens tetratricopeptide repeat domain 39C (TTC39C), mRNA.\"""""	125488	D	TTC39C	-0.194563127	0.015630721	-2.281876153	0.027011322	0.027011322	-3.442302953	-1.144377571
20372	3290170	PAAF1	NM_025155.1	80227	NP_079431.1	ILMN_1652753	3290170	S	CGACGCTACCAGCTTTCTGACCTCTGACTTCTTGGAAAGAGCAGTCCCGG	"\Homo sapiens proteasomal ATPase-associated factor 1 (PAAF1), mRNA.\"""""	WDR71; FLJ11848; PAAF	ILMN_1652753	PAAF1	"\Homo sapiens proteasomal ATPase-associated factor 1 (PAAF1), mRNA.\"""""	80227	 	PAAF1	-0.194168768	0.091256985	-2.630873152	0.011441841	0.011441841	-2.902678181	-1.144064799
35622	5810632	C22orf28	NM_014306.3	51493	NP_055121.1	ILMN_1795991	5810632	S	TGCAGCTGTAACTGCTCACGCCAAAATGGCTGATGGGGAGGCTGCTGCTT	"\Homo sapiens chromosome 22 open reading frame 28 (C22orf28), mRNA.\"""""	HSPC117; RP1-149A16.6; DJ149A16.6	ILMN_1795991	C22ORF28	"\Homo sapiens chromosome 22 open reading frame 28 (C22orf28), mRNA.\"""""	51493	 	C22orf28	-0.193577752	0.015809685	-2.17013574	0.035020215	0.035020215	-3.603164132	-1.143596216
6536	1030274	ProbeID: 1030274				ILMN_1854384	1030274	S	GTCCGGAAACTGGCCAGATAATGTAGAACGCACAAGTTGTTGAGAAGCCC	"\EST368678 MAGE resequences, MAGD Homo sapiens cDNA, mRNA sequence\"""""		ILMN_1854384		"\EST368678 MAGE resequences, MAGD Homo sapiens cDNA, mRNA sequence\"""""	-999	 		-0.191400348	0.037454306	-2.40369477	0.020176413	0.020176413	-3.260146544	-1.141871533
722	60653	PRR7	NM_030567.3	80758	NP_085044.2	ILMN_1677509	60653	S	ACGGAGCTTGGCGTCTGCCGGTCTCCATCCCCTTGTTCGGGAGGACTACA	"\Homo sapiens proline rich 7 (synaptic) (PRR7), mRNA.\"""""	MGC10772	ILMN_1677509	PRR7	"\Homo sapiens proline rich 7 (synaptic) (PRR7), mRNA.\"""""	80758	 	PRR7	-0.191196916	-0.056043628	-2.393771627	0.020668493	0.020668493	-3.275241817	-1.141710531
28696	4570672	TEKT2	NM_014466.2	27285	NP_055281.2	ILMN_2043173	4570672	S	ACAGTACGGCCTCACCGACGAGGTTCACCAGCTAGAGGCAACCATCGCTG	"\Homo sapiens tektin 2 (testicular) (TEKT2), mRNA.\"""""	h-tektin-t; TEKTB1	ILMN_2043173	TEKT2	"\Homo sapiens tektin 2 (testicular) (TEKT2), mRNA.\"""""	27285	 	TEKT2	0.189149073	-0.037109547	2.442222845	0.018364284	0.018364284	-3.201114047	1.140091071
30325	4830373	GMNN	NM_015895.3	51053	NP_056979.1	ILMN_1720114	4830373	S	GAGGATTCTCTAGTGGAAGACTCAGAAATTGGCACGTGTGCTGAAGGAAC	"\Homo sapiens geminin, DNA replication inhibitor (GMNN), mRNA.\"""""	Gem; RP3-369A17.3	ILMN_1720114	GMNN	"\Homo sapiens geminin, DNA replication inhibitor (GMNN), mRNA.\"""""	51053	 	GMNN	-0.188499912	0.026250747	-2.562020346	0.01363035	0.01363035	-3.013365294	-1.139578187
31531	4920682	GLYCTK	NM_145262.2	132158	NP_660305.2	ILMN_1791222	4920682	S	CTGCGGCCTCGGTGATGGCATAGGTCACATTTTGGGAGTTCAGAGGAGGC	"\Homo sapiens glycerate kinase (GLYCTK), mRNA.\"""""	HBeAgBP4A; HBEBP2; HBEBP4; GLYCTK1	ILMN_1791222	GLYCTK	"\Homo sapiens glycerate kinase (GLYCTK), mRNA.\"""""	132158	 	GLYCTK	-0.188455666	0.051970976	-4.092202976	0.000164205	0.000164205	-0.19089402	-1.139543238
10428	1580538	ProbeID: 1580538				ILMN_1818617	1580538	S	TATGTAAGTGAACCATATGGGTGAGCCTCTGCTTTCTCCCTGACAGCGCT	Homo sapiens mRNA; cDNA DKFZp434K0722 (from clone DKFZp434K0722)		ILMN_1818617		Homo sapiens mRNA; cDNA DKFZp434K0722 (from clone DKFZp434K0722)	-999	 		-0.188233326	0.01469081	-2.372242186	0.02177341	0.02177341	-3.307837927	-1.139367631
22476	3610274	PJA1	NM_001032396.1	64219	NP_001027568.1	ILMN_2373566	3610274	A	ACGCTCTTCCCGAGATCCTGGTCACTGAAGATCATGGCGCAGTTGGTCAG	"\Homo sapiens praja ring finger 1 (PJA1), transcript variant 2, mRNA.\"""""	RNF70	ILMN_2373566	PJA1	"\Homo sapiens praja ring finger 1 (PJA1), transcript variant 2, mRNA.\"""""	64219	D	PJA1	-0.188023323	0.064698138	-2.498369298	0.015986069	0.015986069	-3.113900189	-1.139201794
37226	6040398	SLC22A4	NM_003059.2	6583	NP_003050.2	ILMN_1685057	6040398	S	CCTCGGTGCTTACAACAGAATGCTGCCCTACATCGTCATGGGTAGTCTGA	"\Homo sapiens solute carrier family 22 (organic cation/ergothioneine transporter), member 4 (SLC22A4), mRNA.\"""""	OCTN1; MGC40524; MGC34546	ILMN_1685057	SLC22A4	"\Homo sapiens solute carrier family 22 (organic cation/ergothioneine transporter), member 4 (SLC22A4), mRNA.\"""""	6583	D	SLC22A4	0.187589544	0.012351898	2.089503526	0.042033534	0.042033534	-3.715391581	1.138859318
24125	3930053	COX10	NM_001303.2	1352	NP_001294.2	ILMN_1670901	3930053	S	CTTCCCTCTTGGCTGCCCCCAGGTATTTACTGTGGAGAACATTGCATAGG	"\Homo sapiens COX10 homolog, cytochrome c oxidase assembly protein, heme A: farnesyltransferase (yeast) (COX10), nuclear gene encoding mitochondrial protein, mRNA.\"""""		ILMN_1670901	COX10	"\Homo sapiens COX10 homolog, cytochrome c oxidase assembly protein, heme A: farnesyltransferase (yeast) (COX10), nuclear gene encoding mitochondrial protein, mRNA.\"""""	1352	 	COX10	-0.186711321	-0.049646979	-2.769692206	0.007976349	0.007976349	-2.673644815	-1.138166263
14445	2320400	SLC25A13	NM_014251.1	10165	NP_055066.1	ILMN_1668012	2320400	S	TTACTGTACAGACAGAAAAAACTGAGATGTAGCCCCTCTCCTGGAAGTGC	"\Homo sapiens solute carrier family 25, member 13 (citrin) (SLC25A13), mRNA.\"""""	CTLN2; ARALAR2; CITRIN	ILMN_1668012	SLC25A13	"\Homo sapiens solute carrier family 25, member 13 (citrin) (SLC25A13), mRNA.\"""""	10165	 	SLC25A13	-0.185590666	-0.002648717	-2.959460155	0.004791438	0.004791438	-2.348647711	-1.137282503
6495	1030113	LOC100132593	XM_001719642.1	100132593	XP_001719694.1	ILMN_3206866	1030113	A	TTGCAGTGAGCTGACGTGACACCACTGCACTCCAGCCTGGGTGACAGAGC	"\PREDICTED: Homo sapiens hypothetical protein LOC100132593 (LOC100132593), mRNA.\"""""		ILMN_3206866	LOC100132593	"\PREDICTED: Homo sapiens hypothetical protein LOC100132593 (LOC100132593), mRNA.\"""""	100132593	 	LOC100132593	0.18510039	0.028794876	2.0684478	0.044055811	0.044055811	-3.744152432	1.136896081
21325	3400279	NFX1	NM_147133.1	4799	NP_667344.1	ILMN_1795025	3400279	I	TTGAAGTCGAAACATCCCACTGGACATTTCTCTAAGGCCAGCTTGATGAA	"\Homo sapiens nuclear transcription factor, X-box binding 1 (NFX1), transcript variant 2, mRNA.\"""""	MGC20369; NFX2; DKFZp779G2416	ILMN_1795025	NFX1	"\Homo sapiens nuclear transcription factor, X-box binding 1 (NFX1), transcript variant 2, mRNA.\"""""	4799	D	NFX1	-0.184495069	-0.001837056	-2.316327391	0.024894666	0.024894666	-3.391491997	-1.136419167
39806	6370494	EIF2B4	NM_015636.3	8890	NP_056451.3	ILMN_2356672	6370494	A	GCGCTGGCTAACTGGCAGAACCACGCATCCCTACGGTTGTTGAATCTAGT	"\Homo sapiens eukaryotic translation initiation factor 2B, subunit 4 delta, 67kDa (EIF2B4), transcript variant 3, mRNA.\"""""	EIF-2B; DKFZp586J0119; EIF2Bdelta; EIF2B	ILMN_2356672	EIF2B4	"\Homo sapiens eukaryotic translation initiation factor 2B, subunit 4 delta, 67kDa (EIF2B4), transcript variant 3, mRNA.\"""""	8890	D	EIF2B4	-0.183928887	0.088760883	-2.043833276	0.046526849	0.046526849	-3.777483732	-1.13597327
41652	6580491	CUL9	NM_015089.2	23113	NP_055904.1	ILMN_1806010	6580491	S	GGAGGAAGACGATGAGGATGATGTGCCCGAGTGGCAGCAGGATGAGTTTG	"\Homo sapiens cullin 9 (CUL9), mRNA.\"""""	DKFZp686G1042; DKFZp686P2024; RP3-330M21.2; H7AP1	ILMN_1806010	CUL9	"\Homo sapiens cullin 9 (CUL9), mRNA.\"""""	23113	 	CUL9	-0.183383102	0.054241769	-2.096170222	0.041410355	0.041410355	-3.706237782	-1.135543601
18572	2900504	GET4	NM_015949.2	51608	NP_057033.2	ILMN_1701724	2900504	A	ACGGGCCTCCGTTTGTGGAGCCGCTGCTTAACTTCATCTGGTTCCTGCTG	"\Homo sapiens chromosome 7 open reading frame 20 (C7orf20), mRNA. XM_946081 XM_946082 XM_946083\"""""	CGI-20	ILMN_1701724	C7ORF20	"\Homo sapiens chromosome 7 open reading frame 20 (C7orf20), mRNA. XM_946081 XM_946082 XM_946083\"""""	51608	D	GET4	-0.183323802	0.031637497	-2.234513088	0.030182472	0.030182472	-3.511230003	-1.135496927
8492	1340291	CCNY	NM_145012.3	219771	NP_659449.3	ILMN_1708991	1340291	A	AGGGAAAGGGAAGTCGTGGAGAGGCAGGGAAAATGGTTAAGCAGCCCGGC	"\Homo sapiens cyclin Y (CCNY), transcript variant 1, mRNA.\"""""	CBCP1; CFP1; C10orf9	ILMN_1708991	CCNY	"\Homo sapiens cyclin Y (CCNY), transcript variant 1, mRNA.\"""""	219771	D	CCNY	-0.182919579	-0.003655243	-2.040138751	0.046907944	0.046907944	-3.782459408	-1.135178822
5800	870349	ACBD6	NM_032360.2	84320	NP_115736.1	ILMN_1684271	870349	S	GAGACCAGGATGGCTGCCTGCCAGAGGAGGTGACAGGCTGCAAAACAGTT	"\Homo sapiens acyl-Coenzyme A binding domain containing 6 (ACBD6), mRNA.\"""""	MGC2404	ILMN_1684271	ACBD6	"\Homo sapiens acyl-Coenzyme A binding domain containing 6 (ACBD6), mRNA.\"""""	84320	 	ACBD6	-0.18246846	-0.013652506	-2.435985553	0.018647305	0.018647305	-3.210716145	-1.134823916
11744	1850053	TSPAN32	NM_139022.2	10077	NP_620591.3	ILMN_1760449	1850053	I	CGAGTCAGGGTTGCCAAATGCCAGATGCTGGTCACCTGCTTCTTTATCTT	"\Homo sapiens tetraspanin 32 (TSPAN32), mRNA.\"""""	PHEMX; PHMX; TSSC6; MGC22455	ILMN_1760449	TSPAN32	"\Homo sapiens tetraspanin 32 (TSPAN32), mRNA.\"""""	10077	D	TSPAN32	-0.181808652	0.037187941	-2.418779809	0.019448544	0.019448544	-3.237113163	-1.13430503
32695	5270181	DIAPH2	NM_006729.3	1730	NP_006720.1	ILMN_1744046	5270181	S	GAAGCCCTACAATCAGGTGCAGCATTCAGAGACCGTCGAAAGCGGATTCC	"\Homo sapiens diaphanous homolog 2 (Drosophila) (DIAPH2), transcript variant 156, mRNA.\"""""	FLJ11167; POF; DIA; POF2; DIA2	ILMN_1744046	DIAPH2	"\Homo sapiens diaphanous homolog 2 (Drosophila) (DIAPH2), transcript variant 156, mRNA.\"""""	1730	D	DIAPH2	-0.181742516	0.065005306	-2.080899223	0.042849925	0.042849925	-3.727172122	-1.134253032
31896	5080687	NDUFS1	NM_005006.5	4719	NP_004997.4	ILMN_1728810	5080687	S	GCTTGCCCAAGGCCACACAGCAAAAGTCACCAACTCAAACCTACTTCTTA	"\Homo sapiens NADH dehydrogenase (ubiquinone) Fe-S protein 1, 75kDa (NADH-coenzyme Q reductase) (NDUFS1), nuclear gene encoding mitochondrial protein, mRNA.\"""""	PRO1304; MGC26839; CI-75Kd	ILMN_1728810	NDUFS1	"\Homo sapiens NADH dehydrogenase (ubiquinone) Fe-S protein 1, 75kDa (NADH-coenzyme Q reductase) (NDUFS1), nuclear gene encoding mitochondrial protein, mRNA.\"""""	4719	 	NDUFS1	-0.181533209	0.042729087	-2.226214722	0.030770873	0.030770873	-3.523194737	-1.134088486
5905	940020	LARS	NM_020117.9	51520	NP_064502.9	ILMN_1757317	940020	S	GTCCTGGGAAAGGAGTACACCGAGAAGACCCCCATTTCTGAGCATGCTGT	"\Homo sapiens leucyl-tRNA synthetase (LARS), mRNA.\"""""	PIG44; KIAA1352; hr025Cl; FLJ10595; LEURS; LEUS; LARS1; LRS; FLJ21788; RNTLS; HSPC192	ILMN_1757317	LARS	"\Homo sapiens leucyl-tRNA synthetase (LARS), mRNA.\"""""	51520	 	LARS	-0.18092672	-0.007825024	-2.123199204	0.038965768	0.038965768	-3.668892726	-1.133611831
29455	4670719	ZFP91	NM_053023.3	80829	NP_444251.1	ILMN_1703053	4670719	A	GAAGAAGGACAGCGTAGTGGCACACAAGGCAAAAAGCCACCCTGAGGTGC	"\Homo sapiens zinc finger protein 91 homolog (mouse) (ZFP91), mRNA.\"""""	PZF; FKSG11; ZNF757	ILMN_1703053	ZFP91	"\Homo sapiens zinc finger protein 91 homolog (mouse) (ZFP91), mRNA.\"""""	80829	D	ZFP91	-0.180377779	0.045963961	-2.219121648	0.031281843	0.031281843	-3.533395024	-1.133180577
4481	650278	SNORA70	NR_000011.1	26778		ILMN_1730773	650278	S	CGATGGCTGCACACAGCAGCTTCCTTGGTAGTGTACGCAGCCTGTTGGTT	"\Homo sapiens small nucleolar RNA, H/ACA box 70 (SNORA70), small nucleolar RNA.\"""""	U70; RNU70; DXS648E	ILMN_1730773	SNORA70	"\Homo sapiens small nucleolar RNA, H/ACA box 70 (SNORA70), small nucleolar RNA.\"""""	26778	 	SNORA70	-0.180348018	0.089016706	-2.623422275	0.011662101	0.011662101	-2.914751412	-1.133157201
35124	5700110	ProbeID: 5700110				ILMN_1882495	5700110	S	TGGCCACATTTGTCTCAAACTCAAGTCTACACATTTCTCTCTCTTTTCCC	"\qw67g08.x1 NCI_CGAP_Ov33 Homo sapiens cDNA clone IMAGE:1996190 3, mRNA sequence\"""""		ILMN_1882495		"\qw67g08.x1 NCI_CGAP_Ov33 Homo sapiens cDNA clone IMAGE:1996190 3, mRNA sequence\"""""	-999	 		-0.1792	-0.053276005	-2.174747846	0.034652179	0.034652179	-3.596645915	-1.132255855
13343	2100424	ProbeID: 2100424	XR_039203.1	100131183		ILMN_3280860	2100424	M	TGGCAAGGAGGGGAATAACCCTACAGAAAATGGAGTTGCCAAAAAAGACC	"\PREDICTED: Homo sapiens misc_RNA (LOC100131183), miscRNA.\"""""		ILMN_3280860	LOC100131183	"\PREDICTED: Homo sapiens misc_RNA (LOC100131183), miscRNA.\"""""	100131183	 		0.179122139	0.010501923	2.6593886	0.010633612	0.010633612	-2.856261998	1.13219475
7881	1240136	PI4KAP2	NM_199345.3	375133	NP_955377.3	ILMN_1655126	1240136	I	GTGAGCCTGGGCCCTACATGGATGTGGTCGTCTCCCTGGTCACTATCATG	"\Homo sapiens phosphatidylinositol 4-kinase, catalytic, alpha polypeptide pseudogene 2 (PI4KAP2), mRNA.\"""""	FLJ44912; MGC31920	ILMN_1655126	PI4KAP2	"\Homo sapiens phosphatidylinositol 4-kinase, catalytic, alpha polypeptide pseudogene 2 (PI4KAP2), mRNA.\"""""	375133	D	PI4KAP2	-0.178370736	0.020852667	-2.057604857	0.045129888	0.045129888	-3.758873953	-1.131605219
6954	1070402	CANX	NM_001746.3	821	NP_001737.1	ILMN_1762825	1070402	A	GCCCTTGCCTCTTCCTGCCCATGTGATTGCGGTGCAGTAGTTTCTGTTGT	"\Homo sapiens calnexin (CANX), transcript variant 1, mRNA.\"""""	P90; IP90; FLJ26570; CNX	ILMN_1762825	CANX	"\Homo sapiens calnexin (CANX), transcript variant 1, mRNA.\"""""	821	D	CANX	-0.178301372	0.006025202	-2.215761001	0.031526548	0.031526548	-3.538219254	-1.131550813
28663	4570484	USP48	NM_032236.5	84196	NP_115612.4	ILMN_2285141	4570484	I	CCTCTTCCGGTTTTGCTGTTATTCAAAAGTGGGAAATGTACCTGGCACGT	"\Homo sapiens ubiquitin specific peptidase 48 (USP48), transcript variant 1, mRNA.\"""""	RAP1GA1; MGC132556; USP31; DKFZp762M1713; MGC14879	ILMN_2285141	USP48	"\Homo sapiens ubiquitin specific peptidase 48 (USP48), transcript variant 1, mRNA.\"""""	84196	D	USP48	-0.178082446	0.035292524	-2.573638404	0.013236159	0.013236159	-2.994827744	-1.131379117
35175	5700347	LOC100133760	XM_001719676.1	100133760	XP_001719728.1	ILMN_3246005	5700347	S	CCCGAGGAGACAACAGAAGCCAGAACTCATAATCTGAGACGTCGAATGGG	"\PREDICTED: Homo sapiens similar to Jumonji, AT rich interactive domain 1B (RBP2-like) (LOC100133760), partial mRNA.\"""""		ILMN_3246005	LOC100133760	"\PREDICTED: Homo sapiens similar to Jumonji, AT rich interactive domain 1B (RBP2-like) (LOC100133760), partial mRNA.\"""""	100133760	 	LOC100133760	-0.178016509	0.000542308	-2.070941224	0.04381199	0.04381199	-3.740758495	-1.131327409
25510	4070367	NSUN5P1	NM_145645.2	155400	NP_663620.1	ILMN_2352448	4070367	A	GGATCCTTCCTGCAGTGGCTCGGGTGAGATGGTATGCCGAGCAGACAGCT	"\Homo sapiens NOP2/Sun domain family, member 5B (NSUN5B), transcript variant 2, mRNA.\"""""	WBSCR20B; MGC129801	ILMN_2352448	NSUN5B	"\Homo sapiens NOP2/Sun domain family, member 5B (NSUN5B), transcript variant 2, mRNA.\"""""	155400	D	NSUN5B	-0.177645371	0.016945937	-2.157233519	0.036068131	0.036068131	-3.621342264	-1.131036408
26978	4250187	ProbeID: 4250187				ILMN_1915805	4250187	S	AGGGGCAGGACAGAAGAGCCGCTGGACCCCAGATTCACAGGGCACAAATG	"\Homo sapiens hypothetical protein LOC340073, mRNA (cDNA clone IMAGE:5296163)\"""""		ILMN_1915805		"\Homo sapiens hypothetical protein LOC340073, mRNA (cDNA clone IMAGE:5296163)\"""""	-999	 	LOC340073	0.176678478	0.001975983	2.180208556	0.034220836	0.034220836	-3.5889147	1.130278643
39510	6350082	FAM102A	NM_001035254.1	399665	NP_001030331.1	ILMN_2291455	6350082	I	CTTCCGTGTGTCTGTGCGCAAGGAGCTGAAAGGCGGGAAGGCTTATTCCA	"\Homo sapiens family with sequence similarity 102, member A (FAM102A), transcript variant 1, mRNA.\"""""	MGC50853; C9orf132; EEIG1; bA203J24.7	ILMN_2291455	FAM102A	"\Homo sapiens family with sequence similarity 102, member A (FAM102A), transcript variant 1, mRNA.\"""""	399665	D	FAM102A	-0.176533019	0.072068756	-2.519094492	0.015181289	0.015181289	-3.08135734	-1.130164689
1854	240619	ProbeID: 240619	XM_930699.1	642269	XP_935792.1	ILMN_1718352	240619	I	TCCTCACCGGGACCCTGCGGCTCTGGGGAAACCTTAGCAGGAGCCTAACA	"\PREDICTED: Homo sapiens similar to Heat shock factor protein 1 (HSF 1) (Heat shock transcription factor 1) (HSTF 1), transcript variant 2 (LOC642269), mRNA.\"""""		ILMN_1718352	LOC642269	"\PREDICTED: Homo sapiens similar to Heat shock factor protein 1 (HSF 1) (Heat shock transcription factor 1) (HSTF 1), transcript variant 2 (LOC642269), mRNA.\"""""	642269	 		0.175533024	-0.069022585	3.240739209	0.002178893	0.002178893	-1.844197895	1.129381594
35741	5820333	RPUSD2	NM_152260.1	27079	NP_689473.1	ILMN_1730077	5820333	S	GGACGGGCTTCTAAAGAGACCTGCTCATACTTGCTACCTCCTTCCAGTGG	"\Homo sapiens RNA pseudouridylate synthase domain containing 2 (RPUSD2), mRNA.\"""""	C15orf19; FLJ31409; C18B11	ILMN_1730077	RPUSD2	"\Homo sapiens RNA pseudouridylate synthase domain containing 2 (RPUSD2), mRNA.\"""""	27079	 	RPUSD2	-0.174999623	0.010542725	-2.298384287	0.025977845	0.025977845	-3.41802595	-1.12896411
4879	730497	CC2D1B	NM_032449.1	200014	NP_115825.1	ILMN_2149935	730497	S	GGAGATTAGTGACTCACCTGCAGTTGGGAGCCAGCTACAACCCAAATCAT	"\Homo sapiens coiled-coil and C2 domain containing 1B (CC2D1B), mRNA.\"""""	RP11-155O18.2; KIAA1836	ILMN_2149935	CC2D1B	"\Homo sapiens coiled-coil and C2 domain containing 1B (CC2D1B), mRNA.\"""""	200014	D	CC2D1B	-0.174136439	0.095139537	-2.783069242	0.007699586	0.007699586	-2.651174305	-1.128288837
4385	630615	ProbeID: 630615				ILMN_1822368	630615	S	GGGGGTAACCCATCACTTTAGCTTCTGGAGATATTCTTCCCAACCACTGA	"\cl129b11.z1 Hembase; Erythroid Precursor Cells (LCB:cl library) Homo sapiens cDNA clone cl129b11 5, mRNA sequence\"""""		ILMN_1822368		"\cl129b11.z1 Hembase; Erythroid Precursor Cells (LCB:cl library) Homo sapiens cDNA clone cl129b11 5, mRNA sequence\"""""	-999	 		0.174048959	0.00088168	2.060133822	0.044877358	0.044877358	-3.755445811	1.128220424
15859	2490291	PAN2	NM_014871.2	9924	NP_055686.2	ILMN_1658373	2490291	S	GGCCAGCAAGTAGAGTGTTGGTGGCCCAAGCAAACCAGTGTTGCCAATAC	"\Homo sapiens PAN2 polyA specific ribonuclease subunit homolog (S. cerevisiae) (PAN2), mRNA.\"""""	PAN2; hPAN2; FLJ39360; KIAA0710; USP52	ILMN_1658373	PAN2	"\Homo sapiens PAN2 polyA specific ribonuclease subunit homolog (S. cerevisiae) (PAN2), mRNA.\"""""	9924	 	PAN2	-0.173598904	-0.024981602	-2.012781251	0.04981513	0.04981513	-3.819081355	-1.127868525
13833	2190121	GGA2	NM_015044.3	23062	NP_055859.1	ILMN_1686152	2190121	S	CACTCAGTGCCCTTCTGGTATCATCTGCCAAGACCAGGGCCTGCTTCACC	"\Homo sapiens golgi associated, gamma adaptin ear containing, ARF binding protein 2 (GGA2), mRNA.\"""""	FLJ20966; VEAR; KIAA1080	ILMN_1686152	GGA2	"\Homo sapiens golgi associated, gamma adaptin ear containing, ARF binding protein 2 (GGA2), mRNA.\"""""	23062	 	GGA2	-0.172694804	-0.037622674	-2.110317515	0.040114602	0.040114602	-3.686737349	-1.12716194
37466	6060730	HK2	NM_000189.4	3099	NP_000180.2	ILMN_2156172	6060730	S	GCTTTGTGTAAATACAGTGGATCTCAATCTTCGGGGTGTGATGAATAGCG	"\Homo sapiens hexokinase 2 (HK2), mRNA.\"""""	HKII; HXK2; DKFZp686M1669	ILMN_2156172	HK2	"\Homo sapiens hexokinase 2 (HK2), mRNA.\"""""	3099	D	HK2	-0.171412837	0.082111006	-2.021950098	0.048823875	0.048823875	-3.806851288	-1.126160798
10791	1690553	EPCAM	NM_002354.2	4072	NP_002345.2	ILMN_3249032	1690553	S	GGACCTGACAGTAAATGGGGAACAACTGGATCTGGATCCTGGTCAAACTT	"\Homo sapiens epithelial cell adhesion molecule (EPCAM), mRNA.\"""""		ILMN_3249032	EPCAM	"\Homo sapiens epithelial cell adhesion molecule (EPCAM), mRNA.\"""""	4072	D	EPCAM	0.171116744	0.024536991	2.91559069	0.005399378	0.005399378	-2.424942594	1.125929693
29214	4640521	MAX	NM_145116.1	4149	NP_660092.1	ILMN_1695633	4640521	I	GGCACCTGGGCCTGCAGAGTCAGAGCCAGTCATGGAGTATGTGCTCAGTA	"\Homo sapiens MYC associated factor X (MAX), transcript variant 5, mRNA.\"""""	MGC34679; MGC36767; MGC11225; MGC10775; orf1; MGC18164	ILMN_1695633	MAX	"\Homo sapiens MYC associated factor X (MAX), transcript variant 5, mRNA.\"""""	4149	D	MAX	-0.170440654	-0.00331965	-3.032166967	0.003922601	0.003922601	-2.220730122	-1.125402173
28107	4490253	IFT88	NM_175605.3	8100	NP_783195.2	ILMN_1666560	4490253	I	GCAGTAGGCTTCTTGGAAGTAGACCAAGGGTGTCCAATCTTTGGCTTCCC	"\Homo sapiens intraflagellar transport 88 homolog (Chlamydomonas) (IFT88), transcript variant 1, mRNA.\"""""	hTg737; MGC26259; D13S1056E; TTC10; TG737; RP11-172H24.2	ILMN_1666560	IFT88	"\Homo sapiens intraflagellar transport 88 homolog (Chlamydomonas) (IFT88), transcript variant 1, mRNA.\"""""	8100	D	IFT88	-0.169765544	-0.003490209	-2.532959688	0.014663624	0.014663624	-3.059482182	-1.124875663
32525	5260280	SNORA80	NR_002996.2	677846		ILMN_3238554	5260280	S	AGCAAACTGTAGCCCTGAACCATTGCCTGGCCTCTGTTCCCGTAGGCTGC	"\Homo sapiens small nucleolar RNA, H/ACA box 80 (SNORA80), small nucleolar RNA.\"""""	ACA67	ILMN_3238554	SNORA80	"\Homo sapiens small nucleolar RNA, H/ACA box 80 (SNORA80), small nucleolar RNA.\"""""	677846	 	SNORA80	-0.169535675	0.018529312	-2.818402868	0.007010686	0.007010686	-2.591493529	-1.124696448
23722	3850671	ProbeID: 3850671				ILMN_1911960	3850671	S	GGTGACAGGAGGTTCAGGATGGCCCTTGGTGATGGAAGGAGGACAGTTCC	"\ah75d05.s1 Soares_testis_NHT Homo sapiens cDNA clone 1321449 3, mRNA sequence\"""""		ILMN_1911960		"\ah75d05.s1 Soares_testis_NHT Homo sapiens cDNA clone 1321449 3, mRNA sequence\"""""	-999	 		0.169008199	-0.020977838	2.625088583	0.011612508	0.011612508	-2.912053352	1.124285313
9339	1450008	IL16	NM_172217.1	3603	NP_757366.1	ILMN_2290628	1450008	I	CAAGCAAGCTCCCAAGGGATGGTGCCCTGTTCTCTACCAAGCTATCCTGG	"\Homo sapiens interleukin 16 (lymphocyte chemoattractant factor) (IL16), transcript variant 2, mRNA.\"""""	FLJ16806; FLJ44234; HsT19289; prIL-16; LCF; IL-16; FLJ42735	ILMN_2290628	IL16	"\Homo sapiens interleukin 16 (lymphocyte chemoattractant factor) (IL16), transcript variant 2, mRNA.\"""""	3603	D	IL16	-0.168843516	0.046016359	-2.913988932	0.005422879	0.005422879	-2.427715355	-1.124156984
22061	3460164	HBA1	NM_000558.3	3039	NP_000549.1	ILMN_3240144	3460164	S	GCGCACGCTGGCGAGTATGGTGCGGAGGCCCTGGAGAGGATGTTCCTGTC	"\Homo sapiens hemoglobin, alpha 1 (HBA1), mRNA.\"""""	MGC126895; MGC126897; CD31	ILMN_3240144	HBA1	"\Homo sapiens hemoglobin, alpha 1 (HBA1), mRNA.\"""""	3039	D	HBA1/HBA2	0.168209265	0.012498907	2.406891755	0.020020138	0.020020138	-3.255273682	1.12366288
11413	1780156	SAMD4B	NM_018028.2	55095	NP_060498.2	ILMN_1753467	1780156	S	ACACTATATCATAACCCAGAGATTCGTCCCAGCCCCAGAGTCCGACAGAC	"\Homo sapiens sterile alpha motif domain containing 4B (SAMD4B), mRNA.\"""""	FLJ10211; SMGB; MGC99832	ILMN_1753467	SAMD4B	"\Homo sapiens sterile alpha motif domain containing 4B (SAMD4B), mRNA.\"""""	55095	 	SAMD4B	-0.168208139	-0.042001629	-2.045011769	0.046405853	0.046405853	-3.775895076	-1.123662003
43754	6960753	ProbeID: 6960753				ILMN_1823769	6960753	S	CCAACCTCAGAGTAGGGGCTAGATGGGGTGGCTATCACGTCCCAGCTCCG	"\Homo sapiens cDNA clone IMAGE:4903593, partial cds\"""""		ILMN_1823769		"\Homo sapiens cDNA clone IMAGE:4903593, partial cds\"""""	-999	 		0.167720674	0.040419073	2.03311245	0.047640196	0.047640196	-3.791902553	1.123282399
43200	6860661	MGC16703	NM_145042.2	113691	NP_659479.2	ILMN_2050434	6860661	S	GTGGCAGACACCTGTGGTCCCAGCTATTCGGGAGGCTGAGGCAGGAGGAT	"\Homo sapiens alpha tubulin-like (MGC16703), mRNA.\"""""		ILMN_2050434	MGC16703	"\Homo sapiens alpha tubulin-like (MGC16703), mRNA.\"""""	113691	D	MGC16703	-0.167712211	-0.069990017	-2.715229441	0.009200653	0.009200653	-2.764414183	-1.123275809
11411	1780152	SFMBT1	NM_016329.2	51460	NP_057413.2	ILMN_1741585	1780152	A	GCAGGTATCAGCTTGCTCTCTTTGCACTTTCGGGGAAGGAGGACTCACAG	"\Homo sapiens Scm-like with four mbt domains 1 (SFMBT1), transcript variant 3, mRNA.\"""""	SFMBT; RU1; DKFZp434L243	ILMN_1741585	SFMBT1	"\Homo sapiens Scm-like with four mbt domains 1 (SFMBT1), transcript variant 3, mRNA.\"""""	51460	D	SFMBT1	-0.16758662	0.076748322	-2.27822692	0.027244662	0.027244662	-3.447652005	-1.123178029
3699	580025	CCDC147	NM_001008723.1	159686	NP_001008723.1	ILMN_2100285	580025	S	GGGGGAATCTCAAAGTCCTTGGATCATAGAACTGAGTGCTGAGAATCCAG	"\Homo sapiens coiled-coil domain containing 147 (CCDC147), mRNA.\"""""	bA554P13.1; bA127L20.4; FLJ35908; MGC126475; C10orf80; bA127L20.5; RP11-554P13.1	ILMN_2100285	CCDC147	"\Homo sapiens coiled-coil domain containing 147 (CCDC147), mRNA.\"""""	159686	D	CCDC147	0.16743991	-0.054447067	2.638130741	0.011230962	0.011230962	-2.890896177	1.123063817
39037	6280433	SNHG7	NR_003672.2	84973		ILMN_3233205	6280433	I	TGTCCTGCAGTGCCTGGGACGCCCCGTAGTGAAGAGTGATGTGGCCCAAA	"\Homo sapiens small nucleolar RNA host gene 7 (non-protein coding) (SNHG7), transcript variant 1, non-coding RNA.\"""""		ILMN_3233205	SNHG7	"\Homo sapiens small nucleolar RNA host gene 7 (non-protein coding) (SNHG7), transcript variant 1, non-coding RNA.\"""""	84973	D	SNHG7	-0.166882038	-0.04273446	-2.74541881	0.008502142	0.008502142	-2.714242556	-1.122629627
30440	4850079	WDR5	NM_017588.2	11091	NP_060058.1	ILMN_1728626	4850079	A	CCTGCCCCTCTGTTTCCGATGAGGTGTACGGATGAGTGACCTGCACTAAG	"\Homo sapiens WD repeat domain 5 (WDR5), transcript variant 1, mRNA.\"""""	SWD3; BIG-3	ILMN_1728626	WDR5	"\Homo sapiens WD repeat domain 5 (WDR5), transcript variant 1, mRNA.\"""""	11091	D	WDR5	-0.16677401	0.065870127	-2.411530659	0.019795317	0.019795317	-3.248194785	-1.122545568
41067	6520386	LDHA	NM_005566.3	3939	NP_005557.1	ILMN_3251145	6520386	M	TGTCACTATAGGGAACACAGATTTTTGAGATCTTGTCCTCTGGAAGCTGG	"\Homo sapiens lactate dehydrogenase A (LDHA), transcript variant 1, mRNA.\"""""		ILMN_3251145	LDHA	"\Homo sapiens lactate dehydrogenase A (LDHA), transcript variant 1, mRNA.\"""""	3939	D	LDHA	-0.165795142	0.011053897	-2.909708598	0.005486149	0.005486149	-2.435120426	-1.12178418
2701	430446	KRT81	NM_002281.2	3887	NP_002272.1	ILMN_1801442	430446	S	CAGTGGGAAAGGCCACCCTAGAAAGAAGTCCGCTGGCACCCATAGGAAGG	"\Homo sapiens keratin 81 (KRT81), mRNA.\"""""	KRTHB1; Hb-1; HB1; MLN137; hHAKB2-1; ghHkb1	ILMN_1801442	KRT81	"\Homo sapiens keratin 81 (KRT81), mRNA.\"""""	3887	 	KRT81	0.165381203	-0.016495386	3.611462776	0.000731035	0.000731035	-1.144216846	1.121462362
16222	2570202	TAF1B	NM_005680.1	9014	NP_005671.1	ILMN_1667977	2570202	S	GGACACAGCCTTCAGGGAGTCCTGAAAGAGAAAGGCCAATCACTGCTGAC	"\Homo sapiens TATA box binding protein (TBP)-associated factor, RNA polymerase I, B, 63kDa (TAF1B), mRNA.\"""""	RAF1B; SL1; RAFI63; TAFI63; MGC:9349	ILMN_1667977	TAF1B	"\Homo sapiens TATA box binding protein (TBP)-associated factor, RNA polymerase I, B, 63kDa (TAF1B), mRNA.\"""""	9014	D	TAF1B	-0.165143966	0.022420225	-2.321751644	0.024575255	0.024575255	-3.383440788	-1.121277964
2650	430255	ProbeID: 430255	XM_937260.1	647606	XP_942353.1	ILMN_1804010	430255	S	GAGAGATTGAGCAGAGACCCATATTATTGAGTGAGGGAGGCCTGGGGCTC	"\PREDICTED: Homo sapiens hypothetical protein LOC647606 (LOC647606), mRNA.\"""""		ILMN_1804010	LOC647606	"\PREDICTED: Homo sapiens hypothetical protein LOC647606 (LOC647606), mRNA.\"""""	647606	 		-0.164977081	-0.02684295	-2.110733543	0.040077041	0.040077041	-3.686162355	-1.121148267
19277	3120392	NCDN	NM_014284.2	23154	NP_055099.1	ILMN_1704354	3120392	I	CTTTGGGGGCTGTCTCCCATGTCGTGATTTTGACGTGATCTCTCCGTGAC	"\Homo sapiens neurochondrin (NCDN), transcript variant 3, mRNA.\"""""	KIAA0607	ILMN_1704354	NCDN	"\Homo sapiens neurochondrin (NCDN), transcript variant 3, mRNA.\"""""	23154	D	NCDN	0.164779805	-0.010386035	2.029244917	0.048047469	0.048047469	-3.797089386	1.120994971
34245	5550369	ADPRH	NM_001125.2	141	NP_001116.1	ILMN_1794512	5550369	S	CTTCCAGTCTTTTTAGAACGTGGTGGAGGAGGGTTGTGTGTGCCCCAGGG	"\Homo sapiens ADP-ribosylarginine hydrolase (ADPRH), mRNA.\"""""	ARH1	ILMN_1794512	ADPRH	"\Homo sapiens ADP-ribosylarginine hydrolase (ADPRH), mRNA.\"""""	141	 	ADPRH	0.164702238	-0.053248495	2.348596077	0.023047812	0.023047812	-3.343392544	1.120934701
14486	2320601	SLC7A6OS	NM_032178.1	84138	NP_115554.1	ILMN_1692049	2320601	S	CCTCTCCGTGCAGCCCTACAGCCAAGAATGGGAGCTGGTGAATGATGATC	"\Homo sapiens solute carrier family 7, member 6 opposite strand (SLC7A6OS), mRNA.\"""""	FLJ13291	ILMN_1692049	SLC7A6OS	"\Homo sapiens solute carrier family 7, member 6 opposite strand (SLC7A6OS), mRNA.\"""""	84138	 	SLC7A6OS	-0.164326004	0.032957552	-2.609901645	0.012071729	0.012071729	-2.936601319	-1.120642416
36154	5870576	C21orf33	NM_198155.1	8209	NP_937798.1	ILMN_2386205	5870576	A	GACCAGAAAAACAAGGTGGTCACGACCCCAGCCTTCATGTGCGAGACGGC	"\Homo sapiens chromosome 21 open reading frame 33 (C21orf33), nuclear gene encoding mitochondrial protein, transcript variant 2, mRNA.\"""""	ES1; GT335; HES1; KNP-I; KNPH; KNPI; D21S2048E	ILMN_2386205	C21ORF33	"\Homo sapiens chromosome 21 open reading frame 33 (C21orf33), nuclear gene encoding mitochondrial protein, transcript variant 2, mRNA.\"""""	8209	D	C21orf33	-0.163982724	0.037909789	-2.159023394	0.035921129	0.035921129	-3.618825453	-1.120375798
45696	7330370	ProbeID: 7330370	XM_001126273.1	727773	XP_001126273.1	ILMN_1731931	7330370	I	GCGTCGGCTTCCCAGAGTGCTGGGATTACAGGTGTCAGCCACTGCGCTCA	"\PREDICTED: Homo sapiens similar to inhibitor of growth family, member 5, transcript variant 2 (LOC727773), mRNA.\"""""		ILMN_1731931	LOC727773	"\PREDICTED: Homo sapiens similar to inhibitor of growth family, member 5, transcript variant 2 (LOC727773), mRNA.\"""""	727773	 		0.163026348	-0.009807691	2.51842587	0.015206667	0.015206667	-3.082410129	1.119633337
31744	5080022	EZH1	NM_001991.2	2145	NP_001982.2	ILMN_1791436	5080022	S	ACGTCATGATGGATGGGGCAAGGTGGTGGGGACTAGGGGAGCCTGGTATA	"\Homo sapiens enhancer of zeste homolog 1 (Drosophila) (EZH1), mRNA.\"""""	KIAA0388	ILMN_1791436	EZH1	"\Homo sapiens enhancer of zeste homolog 1 (Drosophila) (EZH1), mRNA.\"""""	2145	 	EZH1	0.162863086	0.0001964	2.031762598	0.047782002	0.047782002	-3.793713758	1.119506641
12742	2030274	TAF1	NM_138923.1	6872	NP_620278.1	ILMN_2346358	2030274	A	GACCCAAACAACCCCGCATGCTTCAGGAGAACACAAGGATGGACATGGAA	"\Homo sapiens TAF1 RNA polymerase II, TATA box binding protein (TBP)-associated factor, 250kDa (TAF1), transcript variant 2, mRNA.\"""""	KAT4; CCG1; P250; BA2R; TAFII250; NSCL2; TAF2A; OF; DYT3; CCGS	ILMN_2346358	TAF1	"\Homo sapiens TAF1 RNA polymerase II, TATA box binding protein (TBP)-associated factor, 250kDa (TAF1), transcript variant 2, mRNA.\"""""	6872	D	TAF1	-0.162847263	0.064541913	-2.101317153	0.040934775	0.040934775	-3.699155153	-1.119494362
20301	3190706	ProbeID: 3190706	XR_018622.1	650095		ILMN_1828797	3190706	S	ACTGATGGGGCCACGCTCCTGTCTGGGTTCTGAGGATTGCCAGGGAAACA	"\PREDICTED: Homo sapiens misc_RNA (LOC650095), miscRNA.\"""""		ILMN_1828797	LOC650095	"\PREDICTED: Homo sapiens misc_RNA (LOC650095), miscRNA.\"""""	650095	 		0.162438875	-0.020956803	2.588411625	0.012749939	0.012749939	-2.971173541	1.119177509
46507	7550753	BCL2L12	NM_001040668.1	83596	NP_001035758.1	ILMN_1752953	7550753	A	GGCTGGGAGGGCATCCTGGCTGTTTCACCCGTGGACTTGAACTTGCCATT	"\Homo sapiens BCL2-like 12 (proline rich) (BCL2L12), transcript variant 3, mRNA.\"""""	MGC120315; MGC120314; MGC120313	ILMN_1752953	BCL2L12	"\Homo sapiens BCL2-like 12 (proline rich) (BCL2L12), transcript variant 3, mRNA.\"""""	83596	D	BCL2L12	-0.162166202	0.025567799	-2.197760501	0.032866298	0.032866298	-3.563964706	-1.118966001
28018	4480605	RPL29P2	NR_002778.1	118432		ILMN_2104409	4480605	S	ACCGCGATCACAAAGATACAAATCTCTTAAGGGGGTGGACTCCAAGTTCC	"\Homo sapiens ribosomal protein L29 pseudogene 2 (RPL29P2), non-coding RNA.\"""""		ILMN_2104409	RPL29P2	"\Homo sapiens ribosomal protein L29 pseudogene 2 (RPL29P2), non-coding RNA.\"""""	118432	 		0.162015611	-0.010621558	2.164228414	0.035496633	0.035496633	-3.611497372	1.118849208
12339	1990204	TMPO	NM_003276.1	7112	NP_003267.1	ILMN_1677747	1990204	A	CAGCTTGTGAAATACGGAGTGAATCCTGGTCCTATTGTGGGAACAACCAG	"\Homo sapiens thymopoietin (TMPO), transcript variant 1, mRNA.\"""""	MGC61508; PRO0868; CMD1T; TP; LAP2	ILMN_1677747	TMPO	"\Homo sapiens thymopoietin (TMPO), transcript variant 1, mRNA.\"""""	7112	D	TMPO	-0.161639625	0.056816633	-2.721636757	0.009048128	0.009048128	-2.753795839	-1.118557659
45003	7160609	POC1B	NM_172240.1	282809	NP_758440.1	ILMN_1667201	7160609	S	GGAGGAGGTGTCCACATTTATGGTGTGTATAGGTAACATGGGGAAAATGC	"\Homo sapiens WD repeat domain 51B (WDR51B), mRNA.\"""""	FLJ14923; TUWD12; FLJ41111	ILMN_1667201	WDR51B	"\Homo sapiens WD repeat domain 51B (WDR51B), mRNA.\"""""	282809	 	POC1B	0.16075429	-0.049162922	2.163600319	0.035547622	0.035547622	-3.612382378	1.117871446
1758	240184	ProbeID: 240184				ILMN_1869119	240184	S	GGAAGGTTGAGTTCTGGGGCATCATGGATGAGGACTGGAGAGCCAGAGCC	"\qz37c09.x1 NCI_CGAP_Kid11 Homo sapiens cDNA clone IMAGE:2029072 3, mRNA sequence\"""""		ILMN_1869119		"\qz37c09.x1 NCI_CGAP_Kid11 Homo sapiens cDNA clone IMAGE:2029072 3, mRNA sequence\"""""	-999	 		0.160744799	-0.019866889	2.918353866	0.005359058	0.005359058	-2.420157179	1.117864093
13148	2070397	ALAD	NM_000031.4	210	NP_000022.2	ILMN_2404657	2070397	A	GGAGCGGGGACAGTGGGGATGGAGAAAGGGGAATGGATTGTGGATGTGTT	"\Homo sapiens aminolevulinate, delta-, dehydratase (ALAD), transcript variant 2, mRNA.\"""""	ALADH; PBGS; MGC5057	ILMN_2404657	ALAD	"\Homo sapiens aminolevulinate, delta-, dehydratase (ALAD), transcript variant 2, mRNA.\"""""	210	D	ALAD	0.160607545	0.076903689	2.779942519	0.007763469	0.007763469	-2.656432665	1.117757747
260	20279	ProbeID: 20279				ILMN_1902929	20279	S	GCCAGGCTCACTGTTGAAGTCTTGTTGTGTGCTCTTCCTTCCAGGCCCAG	Homo sapiens cDNA clone IMAGE:5268658		ILMN_1902929		Homo sapiens cDNA clone IMAGE:5268658	-999	 		0.160268024	0.00473859	2.501788631	0.015850682	0.015850682	-3.10854401	1.117494727
21638	3440041	ZGPAT	NM_181485.1	84619	NP_852150.1	ILMN_2344079	3440041	A	TGGACCAGTGTGTGGAGACCCTGCAGAAGCAGACCAGGGTTGGCAAGGCT	"\Homo sapiens zinc finger, CCCH-type with G patch domain (ZGPAT), transcript variant 3, mRNA.\"""""	RP4-583P15.3; GPATC6; ZC3H9; ZC3HDC9; MGC44880; KIAA1847; GPATCH6	ILMN_2344079	ZGPAT	"\Homo sapiens zinc finger, CCCH-type with G patch domain (ZGPAT), transcript variant 3, mRNA.\"""""	84619	D	ZGPAT	-0.160213477	0.032602039	-3.226227643	0.002271346	0.002271346	-1.87083163	-1.117452476
26722	4220692	AGAP1	NM_014914.2	116987	NP_055729.1	ILMN_1800530	4220692	S	AGAGAGGAAATCAGTCGCTGAGTATTATTTGACTCCGGTCTCCTTGGTGC	"\Homo sapiens centaurin, gamma 2 (CENTG2), mRNA.\"""""	GGAP1; MGC71657; KIAA1099; AGAP1	ILMN_1800530	CENTG2	"\Homo sapiens centaurin, gamma 2 (CENTG2), mRNA.\"""""	116987	D	AGAP1	-0.159981586	0.015222588	-2.223621187	0.030956842	0.030956842	-3.526927256	-1.117272877
40472	6450279	ProbeID: 6450279				ILMN_1848464	6450279	S	AGCAAGGACTGGAGTTGCTGGCTTACTTCCGCAACCGGGCTCCTCTAGAT	"\Homo sapiens clone 115D87 T cell receptor beta chain mRNA, partial cds\"""""		ILMN_1848464		"\Homo sapiens clone 115D87 T cell receptor beta chain mRNA, partial cds\"""""	-999	D	IL23A	-0.159807882	-0.021458906	-2.268440953	0.027879279	0.027879279	-3.461964819	-1.117138363
25189	4050600	ANKRD55	NM_001039935.1	79722	NP_001035024.1	ILMN_2341724	4050600	A	TCTGCCAACCCCACCAGTGATGAAAATTAACTGTGGGCCACTCGCTGCAG	"\Homo sapiens ankyrin repeat domain 55 (ANKRD55), transcript variant 2, mRNA.\"""""	FLJ11795; MGC126014; MGC126013	ILMN_2341724	ANKRD55	"\Homo sapiens ankyrin repeat domain 55 (ANKRD55), transcript variant 2, mRNA.\"""""	79722	D	ANKRD55	-0.15911678	-0.002308452	-2.072837606	0.043627338	0.043627338	-3.738175074	-1.116603342
32266	5220019	TRIOBP	NM_007032.5	11078	NP_008963.3	ILMN_2370588	5220019	A	ACCGGCTTAGTGAGGAGATCGAGAAGAAGTGGCAGGAGCTGGAGAAGCTG	"\Homo sapiens TRIO and F-actin binding protein (TRIOBP), transcript variant 1, mRNA.\"""""	TARA; FLJ39315; KIAA1662; dJ37E16.4; HRIHFB2122; DFNB28	ILMN_2370588	TRIOBP	"\Homo sapiens TRIO and F-actin binding protein (TRIOBP), transcript variant 1, mRNA.\"""""	11078	D	TRIOBP	-0.159043519	0.015921904	-2.999211259	0.004296344	0.004296344	-2.278934978	-1.116546642
38235	6200139	ProbeID: 6200139				ILMN_1823013	6200139	S	GTTGTGGGTGGGGTCAACTGTCAACATCAGCAATCAGGCCAGCAGGAATG	"\ah67d02.s1 Soares_testis_NHT Homo sapiens cDNA clone 1320675 3, mRNA sequence\"""""		ILMN_1823013		"\ah67d02.s1 Soares_testis_NHT Homo sapiens cDNA clone 1320675 3, mRNA sequence\"""""	-999	 		0.158532957	-0.008659722	2.345600577	0.023213936	0.023213936	-3.347878108	1.116151572
33290	5340246	CRIP2	NM_001312.2	1397	NP_001303.1	ILMN_1694432	5340246	S	CCACCTGCCAGTGTTATTTATGCTCCCTTCGTGGGTGATGGCCACGCCCT	"\Homo sapiens cysteine-rich protein 2 (CRIP2), mRNA.\"""""	CRP2; CRIP; ESP1	ILMN_1694432	CRIP2	"\Homo sapiens cysteine-rich protein 2 (CRIP2), mRNA.\"""""	1397	 	CRIP2	-0.15815248	-0.01167901	-2.224570653	0.030888646	0.030888646	-3.525561201	-1.115857252
734	60706	SDCCAG3	NM_001039708.1	10807	NP_001034797.1	ILMN_2380850	60706	A	TTGATCGCAAGAGTCCAGTGTCGTGCCCTCAGCCAGTTCTTGGCCACCAC	"\Homo sapiens serologically defined colon cancer antigen 3 (SDCCAG3), transcript variant 3, mRNA.\"""""	NY-CO-3	ILMN_2380850	SDCCAG3	"\Homo sapiens serologically defined colon cancer antigen 3 (SDCCAG3), transcript variant 3, mRNA.\"""""	10807	D	SDCCAG3	-0.158067952	0.010896585	-2.831431255	0.006771413	0.006771413	-2.569368916	-1.115791875
20258	3190521	MS4A1	NM_152866.2	931	NP_690605.1	ILMN_1776939	3190521	I	GATGCATGACACAAGGTAAGACTGCCAAAAATCTTGTTCTTGCTCTCCTC	"\Homo sapiens membrane-spanning 4-domains, subfamily A, member 1 (MS4A1), transcript variant 1, mRNA.\"""""	MS4A2; LEU-16; B1; CD20; Bp35; S7; MGC3969	ILMN_1776939	MS4A1	"\Homo sapiens membrane-spanning 4-domains, subfamily A, member 1 (MS4A1), transcript variant 1, mRNA.\"""""	931	D	MS4A1	-0.1580422	0.041920032	-2.076892831	0.043234754	0.043234754	-3.732644459	-1.115771959
1287	130673	NHP2	NM_017838.3	55651	NP_060308.1	ILMN_3231390	130673	I	AGGAGACACACTGCCCATTGAGGTATACTGCCATCTCCCAGTCATGTGTG	"\Homo sapiens NHP2 ribonucleoprotein homolog (yeast) (NHP2), transcript variant 1, mRNA.\"""""	NHP2P; NHP2	ILMN_3231390	NHP2	"\Homo sapiens NHP2 ribonucleoprotein homolog (yeast) (NHP2), transcript variant 1, mRNA.\"""""	55651	D	NHP2	-0.157990061	-0.010669885	-2.11918253	0.039320857	0.039320857	-3.67446595	-1.115731636
34307	5550615	LOC440354	NR_002473.2	440354		ILMN_2184007	5550615	S	CCTCTCCTTCTTTGTTTGATGGAGCTGTGATTAGCACTGTAACTACGGCC	"\Homo sapiens PI-3-kinase-related kinase SMG-1 pseudogene (LOC440354), non-coding RNA.\"""""		ILMN_2184007	LOC440354	"\Homo sapiens PI-3-kinase-related kinase SMG-1 pseudogene (LOC440354), non-coding RNA.\"""""	440354	D	LOC440354	-0.157605484	0.063912419	-2.107970333	0.040327095	0.040327095	-3.689979739	-1.115434257
14106	2230528	MMS19	NM_022362.2	64210	NP_071757.2	ILMN_2174394	2230528	S	CCACTGGTCTCTGACTGCCTTTCCCACAGACACAGCACAAATGCTAGGCC	"\Homo sapiens MMS19-like (MET18 homolog, S. cerevisiae) (MMS19L), mRNA.\"""""	MMS19; MGC99604; MET18; hMMS19	ILMN_2174394	MMS19L	"\Homo sapiens MMS19-like (MET18 homolog, S. cerevisiae) (MMS19L), mRNA.\"""""	64210	D	MMS19	-0.157306121	0.044977896	-2.164221688	0.035497179	0.035497179	-3.611506851	-1.115202825
32362	5220390	ProbeID: 5220390	XM_937245.1	642295	XP_942338.1	ILMN_1808218	5220390	S	TGAAGGAACTGCCAGTCTTGGGGGGCCCCTTTCTCGCAGTGGAGCTGAAT	"\PREDICTED: Homo sapiens hypothetical LOC642295 (LOC642295), mRNA.\"""""		ILMN_1808218	LOC642295	"\PREDICTED: Homo sapiens hypothetical LOC642295 (LOC642295), mRNA.\"""""	642295	 		0.156839243	-0.030996258	2.250150011	0.029100779	0.029100779	-3.48859344	1.114841987
4290	630193	ProbeID: 630193				ILMN_1889394	630193	S	AGGAGCGGGGAGAGGGAAGAGGCAGCATTGGGAGAAAGGGGAAAGGAGAA	"\DB338274 TESTI2 Homo sapiens cDNA clone TESTI2035669 3, mRNA sequence\"""""		ILMN_1889394		"\DB338274 TESTI2 Homo sapiens cDNA clone TESTI2035669 3, mRNA sequence\"""""	-999	 		0.156745316	-0.059644166	2.608075479	0.012128053	0.012128053	-2.939546665	1.114769407
3988	610390	ProbeID: 610390	XM_001720154.1	100133232	XP_001720206.1	ILMN_3296884	610390	M	CCTCTGCCTCGGCCACCACTGCTGCTGGGAAAGAGTCGTGGGGCTGCTGA	"\PREDICTED: Homo sapiens hypothetical protein LOC100133232 (LOC100133232), mRNA.\"""""		ILMN_3296884	LOC100133232	"\PREDICTED: Homo sapiens hypothetical protein LOC100133232 (LOC100133232), mRNA.\"""""	100133232	 		0.1567322	-0.098421232	2.407232777	0.020003533	0.020003533	-3.25475362	1.114759273
46913	7610102	ProbeID: 7610102				ILMN_1856010	7610102	S	TGGGGCTCAATGGTTGCAGGCGCCTGGGCAGGTAGCACACATTTTGTCCA	"\BX463508 Homo sapiens ADULT BRAIN Homo sapiens cDNA clone CS0DN003YA08 3-PRIME, mRNA sequence\"""""		ILMN_1856010		"\BX463508 Homo sapiens ADULT BRAIN Homo sapiens cDNA clone CS0DN003YA08 3-PRIME, mRNA sequence\"""""	-999	D	STX1B	0.156621548	-0.010940973	2.531327074	0.014723734	0.014723734	-3.062062269	1.114673776
24860	4040048	ProbeID: 4040048	XM_944439.2	653994	XP_949532.1	ILMN_1729832	4040048	I	TGGGTAGCTCTCGAGAATCTAGAGGTGGATGGGATTCCCGGGATGACTTC	"\PREDICTED: Homo sapiens similar to eukaryotic translation initiation factor 4H isoform 2, transcript variant 5 (LOC653994), mRNA.\"""""		ILMN_1729832	LOC653994	"\PREDICTED: Homo sapiens similar to eukaryotic translation initiation factor 4H isoform 2, transcript variant 5 (LOC653994), mRNA.\"""""	653994	 		-0.15639178	-0.0375229	-2.092975618	0.041707961	0.041707961	-3.710627019	-1.114496264
12411	1990484	GPR176	NM_007223.1	11245	NP_009154.1	ILMN_1748890	1990484	S	CTGTGGGGACAAGAGCTGGGCAGTTTTGAATGGGTCTTGAGGTGGGTACC	"\Homo sapiens G protein-coupled receptor 176 (GPR176), mRNA.\"""""	Gm1012; GPR	ILMN_1748890	GPR176	"\Homo sapiens G protein-coupled receptor 176 (GPR176), mRNA.\"""""	11245	 	GPR176	-0.156104018	0.011847668	-2.812648495	0.007118841	0.007118841	-2.601245238	-1.114273987
23940	3890037	ProbeID: 3890037	XM_935883.1	641820	XP_940976.1	ILMN_1658022	3890037	S	CGCAGAAAGGTGCTCAAGGCTGACCTGTCTCAGGGGGCGCACCCGGACCC	"\PREDICTED: Homo sapiens hypothetical protein LOC641820 (LOC641820), mRNA.\"""""		ILMN_1658022	LOC641820	"\PREDICTED: Homo sapiens hypothetical protein LOC641820 (LOC641820), mRNA.\"""""	641820	 		0.155984828	-0.005475617	2.487462533	0.016424953	0.016424953	-3.130950809	1.114181933
30290	4830246	PWWP2B	NM_138499.2	170394	NP_612508.2	ILMN_2235354	4830246	I	CAGCGGCTGGTGTGGGCAGCTGTTCCCTGCCTCGCAGTGTCCTGGAGGCA	"\Homo sapiens PWWP domain containing 2 (PWWP2), mRNA.\"""""	pp8607; RP11-273H7.1; FLJ46823; bA432J24.1	ILMN_2235354	PWWP2	"\Homo sapiens PWWP domain containing 2 (PWWP2), mRNA.\"""""	170394	D	PWWP2B	-0.155524099	0.00394596	-2.172739731	0.034812001	0.034812001	-3.599485254	-1.113826173
4681	670414	ZIC3	NM_003413.2	7547	NP_003404.1	ILMN_1681805	670414	S	AGGCTTAAGTACCTCCTTTAAGGGGCAATGCTCTAGGTTTTTGGTGGCAG	"\Homo sapiens Zic family member 3 heterotaxy 1 (odd-paired homolog, Drosophila) (ZIC3), mRNA.\"""""	HTX1; ZNF203; HTX	ILMN_1681805	ZIC3	"\Homo sapiens Zic family member 3 heterotaxy 1 (odd-paired homolog, Drosophila) (ZIC3), mRNA.\"""""	7547	 	ZIC3	0.154622804	-0.008105503	2.580948534	0.012993491	0.012993491	-2.983134588	1.11313055
27337	4280053	SIT1	NM_014450.2	27240	NP_055265.1	ILMN_1788531	4280053	S	TCTGGAGTTTAACCAGATCCTCCCCACCCCCGCTCCCTCATAGTCTACCC	"\Homo sapiens signaling threshold regulating transmembrane adaptor 1 (SIT1), mRNA.\"""""	MGC125909; SIT; MGC125910; RP11-331F9.5; MGC125908	ILMN_1788531	SIT1	"\Homo sapiens signaling threshold regulating transmembrane adaptor 1 (SIT1), mRNA.\"""""	27240	 	SIT1	-0.154614652	-0.024310678	-2.157124797	0.036077077	0.036077077	-3.621495091	-1.11312426
21258	3400008	USP1	NM_003368.4	7398	NP_003359.3	ILMN_1737254	3400008	I	AGGAAAACGCGCCAAGTTCCCCTCGGTGGCGGAGTGCTAAAGACCCTAGC	"\Homo sapiens ubiquitin specific peptidase 1 (USP1), transcript variant 1, mRNA.\"""""	UBP	ILMN_1737254	USP1	"\Homo sapiens ubiquitin specific peptidase 1 (USP1), transcript variant 1, mRNA.\"""""	7398	D	USP1	-0.154608255	-0.001980544	-2.640278104	0.011169254	0.011169254	-2.887405992	-1.113119324
26319	4200593	SYNJ2	NM_003898.2	8871	NP_003889.1	ILMN_2215119	4200593	S	GAGTTTGGGGGAGAGAGCAAGATGGGTTCCTTGGAGAAGCTGATTTGCCA	"\Homo sapiens synaptojanin 2 (SYNJ2), mRNA.\"""""	KIAA0348; INPP5H; MGC44422	ILMN_2215119	SYNJ2	"\Homo sapiens synaptojanin 2 (SYNJ2), mRNA.\"""""	8871	 	SYNJ2	-0.154470995	0.012337424	-2.154920539	0.036258879	0.036258879	-3.624592256	-1.113013425
8011	1240646	METTL2A	NM_181725.2	339175	NP_859076.2	ILMN_1745699	1240646	A	CTTAGTTCCATGGAATTTTAAGCATTGTTCCCCCTCTAACCTGTGTCTAA	"\Homo sapiens methyltransferase like 2A (METTL2A), mRNA.\"""""	METTL2; FLJ12760	ILMN_1745699	METTL2A	"\Homo sapiens methyltransferase like 2A (METTL2A), mRNA.\"""""	339175	D	METTL2A	-0.154288046	0.00720114	-2.159563671	0.03587686	0.03587686	-3.618065434	-1.112872292
28050	4490025	KIF21B	NM_017596.2	23046	NP_060066.2	ILMN_2163819	4490025	S	CTCCTCCACAAAGAGCCGAGGATCAGAGAAGACCCCTGAGATGAATCAGG	"\Homo sapiens kinesin family member 21B (KIF21B), mRNA.\"""""	FLJ16314	ILMN_2163819	KIF21B	"\Homo sapiens kinesin family member 21B (KIF21B), mRNA.\"""""	23046	D	KIF21B	-0.154244089	-0.01748756	-2.068669398	0.044034094	0.044034094	-3.743850932	-1.112838385
10760	1690414	ProbeID: 1690414				ILMN_1873948	1690414	S	GATTGATTAGTGATGTCTGCCAGGGGCGCAAGGAGGAAGACCGTGGTGCC	"\UI-H-BW1-anh-b-12-0-UI.s1 NCI_CGAP_Sub7 Homo sapiens cDNA clone IMAGE:3082318 3, mRNA sequence\"""""		ILMN_1873948		"\UI-H-BW1-anh-b-12-0-UI.s1 NCI_CGAP_Sub7 Homo sapiens cDNA clone IMAGE:3082318 3, mRNA sequence\"""""	-999	 		0.154167072	-0.035984395	2.580609354	0.01300466	0.01300466	-2.983677633	1.112778979
1974	270347	SULT1A4	NM_001017391.1	445329	NP_001017391.1	ILMN_2336130	270347	A	CCGAAACCCAAAGGACGTGGCGGTCTCCTACTACCATTTCCACCGTATGG	"\Homo sapiens sulfotransferase family, cytosolic, 1A, phenol-preferring, member 4 (SULT1A4), transcript variant 3, mRNA.\"""""		ILMN_2336130	SULT1A4	"\Homo sapiens sulfotransferase family, cytosolic, 1A, phenol-preferring, member 4 (SULT1A4), transcript variant 3, mRNA.\"""""	445329	D	SULT1A3/SULT1A4	-0.154066107	0.049710689	-2.478839048	0.016779658	0.016779658	-3.144395009	-1.112701105
10484	1660008	ProbeID: 1660008	XM_001715936.1	100133888	XP_001715988.1	ILMN_3249006	1660008	S	ATGCAGCCATCGCCAAGCAAGCCCTGAAAAAGCCCATCAAGGGCAAACAG	"\PREDICTED: Homo sapiens similar to SET domain containing (lysine methyltransferase) 8 (LOC100133888), mRNA.\"""""		ILMN_3249006	LOC100133888	"\PREDICTED: Homo sapiens similar to SET domain containing (lysine methyltransferase) 8 (LOC100133888), mRNA.\"""""	100133888	 		-0.153881495	-0.000520939	-2.070876447	0.043818309	0.043818309	-3.740846706	-1.11255873
19875	3170491	PDIA5	NM_006810.2	10954	NP_006801.1	ILMN_1695763	3170491	S	GGTCATGTTCTACGCCCCTTGGTGCCCACACTGTAAGAAGGTCATTCCGC	"\Homo sapiens protein disulfide isomerase family A, member 5 (PDIA5), mRNA.\"""""	FLJ30401; PDIR	ILMN_1695763	PDIA5	"\Homo sapiens protein disulfide isomerase family A, member 5 (PDIA5), mRNA.\"""""	10954	 	PDIA5	-0.153781906	-0.00967912	-3.3347779	0.00166074	0.00166074	-1.670119091	-1.112481933
44486	7050725	ProbeID: 7050725				ILMN_1833831	7050725	S	GCTCCTCACAGGGGCCATTTAGCCCTATTCTGCTGGGCTTTGGCAAGCAC	"\Homo sapiens cDNA clone IMAGE:3961179, partial cds\"""""		ILMN_1833831		"\Homo sapiens cDNA clone IMAGE:3961179, partial cds\"""""	-999	D	LOC100288798	0.153632986	-0.049307605	2.023724775	0.048633998	0.048633998	-3.804478991	1.112367104
32941	5290358	CPT1A	NM_001031847.1	1374	NP_001027017.1	ILMN_1696316	5290358	A	GGTTGCTGATGACGGCTATGGTGTGTCGTACATCCTTGTGGGAGAGAACC	"\Homo sapiens carnitine palmitoyltransferase 1A (liver) (CPT1A), nuclear gene encoding mitochondrial protein, transcript variant 2, mRNA.\"""""	CPT1-L; L-CPT1; CPT1	ILMN_1696316	CPT1A	"\Homo sapiens carnitine palmitoyltransferase 1A (liver) (CPT1A), nuclear gene encoding mitochondrial protein, transcript variant 2, mRNA.\"""""	1374	D	CPT1A	-0.153478201	0.071085752	-2.381156962	0.021309613	0.021309613	-3.294366535	-1.112247766
1896	270039	HM13	NM_178582.1	81502	NP_848697.1	ILMN_1766269	270039	I	CCCCAGCTTGTGACTACAGAGATGTCCCAGTATGTTTCTTTCTGCCCCGT	"\Homo sapiens histocompatibility (minor) 13 (HM13), transcript variant 4, mRNA.\"""""	MSTP086; IMPAS; dJ324O17.1; H13; SPP; IMP1; PSL3; PSENL3	ILMN_1766269	HM13	"\Homo sapiens histocompatibility (minor) 13 (HM13), transcript variant 4, mRNA.\"""""	81502	D	HM13	-0.153472743	0.027393646	-2.156868272	0.036098194	0.036098194	-3.621855655	-1.112243558
2869	450414	PPM1H	NM_020700.1	57460	NP_065751.1	ILMN_1713846	450414	A	TTTCTGGAGACCCAGGGAGGCCCATGGTGGAGATCATTTGTAAGGAATGG	"\Homo sapiens protein phosphatase 1H (PP2C domain containing) (PPM1H), mRNA.\"""""	KIAA1157; FLJ13253; ARHCL1	ILMN_1713846	PPM1H	"\Homo sapiens protein phosphatase 1H (PP2C domain containing) (PPM1H), mRNA.\"""""	57460	 	PPM1H	-0.153435331	0.030555176	-2.401088756	0.020304611	0.020304611	-3.264115207	-1.112214716
13728	2140458	ProbeID: 2140458	XM_935975.1	641939	XP_941068.1	ILMN_1690981	2140458	S	AAGATGGCTGTTTGGAGAAGGGGGAGAAGTTAAGACGGTCGCCAGCGCGG	"\PREDICTED: Homo sapiens hypothetical protein LOC641939 (LOC641939), mRNA.\"""""		ILMN_1690981	LOC641939	"\PREDICTED: Homo sapiens hypothetical protein LOC641939 (LOC641939), mRNA.\"""""	641939	 		0.153375773	-0.051227664	2.506030193	0.015684185	0.015684185	-3.10189277	1.112168802
37351	6060154	CNGA3	NM_001298.2	1261	NP_001289.1	ILMN_2281486	6060154	I	CGCCTGGCCCCTGGCCAAATGCAACACTAACACCAGCAACAACACGGAGG	"\Homo sapiens cyclic nucleotide gated channel alpha 3 (CNGA3), transcript variant 1, mRNA.\"""""	CNCG3; CCNC1; CCNCa; CCNCalpha; CNG3; ACHM2	ILMN_2281486	CNGA3	"\Homo sapiens cyclic nucleotide gated channel alpha 3 (CNGA3), transcript variant 1, mRNA.\"""""	1261	D	CNGA3	0.153280988	-0.013506488	2.394717012	0.020621151	0.020621151	-3.273805615	1.112095735
10398	1580431	PIP4K2C	NM_024779.3	79837	NP_079055.2	ILMN_1787308	1580431	S	CTCCAAAGGTGGTAGCAAGAGGAGTACCCAGTTAGGGGTTGGAGCCCCCA	"\Homo sapiens phosphatidylinositol-5-phosphate 4-kinase, type II, gamma (PIP4K2C), mRNA.\"""""	FLJ22055; PIP5K2C	ILMN_1787308	PIP4K2C	"\Homo sapiens phosphatidylinositol-5-phosphate 4-kinase, type II, gamma (PIP4K2C), mRNA.\"""""	79837	 	PIP4K2C	0.152601712	-0.003744882	2.179927367	0.034242931	0.034242931	-3.589313165	1.111572241
7446	1170524	C2orf7	NM_032319.1	84279	NP_115695.1	ILMN_2229940	1170524	S	CTGGCTAGAACCCGAAACAAAAGGAGCTGAAGGCAGGTGGCCTGAGAGCC	"\Homo sapiens chromosome 2 open reading frame 7 (C2orf7), mRNA.\"""""	PAP21; MGC13004	ILMN_2229940	C2ORF7	"\Homo sapiens chromosome 2 open reading frame 7 (C2orf7), mRNA.\"""""	84279	 	PRADC1	-0.151760661	0.048191927	-2.11745683	0.039474283	0.039474283	-3.676857881	-1.110924414
3161	510100	CBY1	NM_015373.3	25776	NP_056188.1	ILMN_1730879	510100	A	GCTCTGTTGGGTTGTGTTGGGAGAAGCGGCTGGAGTTCATTCTCTCACCC	"\Homo sapiens chibby homolog 1 (Drosophila) (CBY1), transcript variant 1, mRNA.\"""""	PGEA1; arb1; HS508I15A; PIGEA14; C22orf2; CBY; PIGEA-14	ILMN_1730879	CBY1	"\Homo sapiens chibby homolog 1 (Drosophila) (CBY1), transcript variant 1, mRNA.\"""""	25776	D	CBY1	-0.151374948	0.06766534	-2.4008095	0.020318392	0.020318392	-3.264540297	-1.110627441
5930	940129	DCAF4	NM_015604.2	26094	NP_056419.2	ILMN_2385278	940129	A	CAGTGATGAGACGGTGAGATGGTTTGAGTCCTCGGTGCCTGGGTAGCAGG	"\Homo sapiens WD repeat domain 21A (WDR21A), transcript variant 1, mRNA.\"""""	MGC46524; WDR21; MGC20547; DKFZp434K114	ILMN_2385278	WDR21A	"\Homo sapiens WD repeat domain 21A (WDR21A), transcript variant 1, mRNA.\"""""	26094	 	DCAF4	-0.150826267	0.034402675	-2.597217749	0.012467923	0.012467923	-2.957029962	-1.110205132
24812	4010564	TRPM6	NM_017662.3	140803	NP_060132.3	ILMN_1814296	4010564	S	GTGCTGCACTCAACTATGGAAAGAGGCAGAGTTTGCTTGCCCAATTGCCA	"\Homo sapiens transient receptor potential cation channel, subfamily M, member 6 (TRPM6), mRNA.\"""""	HMGX; HSH; CHAK2; HOMG1; HOMG	ILMN_1814296	TRPM6	"\Homo sapiens transient receptor potential cation channel, subfamily M, member 6 (TRPM6), mRNA.\"""""	140803	 	TRPM6	-0.150147821	0.068457713	-2.179996375	0.034237507	0.034237507	-3.58921538	-1.109683167
45015	7160678	ESD	NM_001984.1	2098	NP_001975.1	ILMN_1669818	7160678	S	GCCCTCGTGGCTGCAATATTAAAGGTGAAGATGAGAGCTGGGACTTTGGC	"\Homo sapiens esterase D/formylglutathione hydrolase (ESD), mRNA.\"""""		ILMN_1669818	ESD	"\Homo sapiens esterase D/formylglutathione hydrolase (ESD), mRNA.\"""""	2098	D	ESD	-0.14969374	0.085870158	-2.073276371	0.043584712	0.043584712	-3.737577085	-1.109333954
42042	6620484	SPEG	NM_005876.3	10290	NP_005867.2	ILMN_1740052	6620484	S	CAGGAGCAGGGGCAGGGGGCCACTGTAGTGAGCGTGGAGAAATTTGGAAA	"\Homo sapiens aortic preferentially expressed gene 1 (APEG1), mRNA.\"""""	SPEG; KIAA1297; MGC12676	ILMN_1740052	APEG1	"\Homo sapiens aortic preferentially expressed gene 1 (APEG1), mRNA.\"""""	10290	D	SPEG	0.149586315	-0.02138546	2.288953842	0.026563826	0.026563826	-3.431910337	1.109251355
14247	2260370	WDR25	NM_024515.3	79446	NP_078791.2	ILMN_1704351	2260370	S	CCTCAAGGGTAGATGAGAGGAACGAGCACAGAGGTTGGCTGTGGGTCCTG	"\Homo sapiens WD repeat domain 25 (WDR25), mRNA.\"""""	MGC4645	ILMN_1704351	WDR25	"\Homo sapiens WD repeat domain 25 (WDR25), mRNA.\"""""	79446	 	WDR25	-0.149089706	-0.005437312	-2.291650458	0.026395075	0.026395075	-3.427944444	-1.10886959
34707	5570709	ProbeID: 5570709				ILMN_1821915	5570709	S	CCTGAGGCCAATGAGGACAGCTTCACGGAGATGCAATGGTCCTGCACAGC	"\UI-E-EJ1-ajh-m-02-0-UI.s1 UI-E-EJ1 Homo sapiens cDNA clone UI-E-EJ1-ajh-m-02-0-UI 3, mRNA sequence\"""""		ILMN_1821915		"\UI-E-EJ1-ajh-m-02-0-UI.s1 UI-E-EJ1 Homo sapiens cDNA clone UI-E-EJ1-ajh-m-02-0-UI 3, mRNA sequence\"""""	-999	 		0.148966289	-0.040294262	2.605296028	0.012214239	0.012214239	-2.944026863	1.108774735
37233	6040435	ProbeID: 6040435				ILMN_1901289	6040435	S	GGGGTTGACCAGGAGTCTCTCTCATTTCAATGCCTTCAGTTGCCCAGGTG	"\xb65c08.x1 Soares_NFL_T_GBC_S1 Homo sapiens cDNA clone IMAGE:2581166 3, mRNA sequence\"""""		ILMN_1901289		"\xb65c08.x1 Soares_NFL_T_GBC_S1 Homo sapiens cDNA clone IMAGE:2581166 3, mRNA sequence\"""""	-999	 		0.148740444	0.011839344	2.366655421	0.022068665	0.022068665	-3.316261602	1.108601177
38424	6220196	NOL9	NM_024654.3	79707	NP_078930.3	ILMN_1761181	6220196	S	CTGCAGGATCTCAAGCATAATGGATACAAGGGCTCGCCACGGGCCTTGCC	"\Homo sapiens nucleolar protein 9 (NOL9), mRNA.\"""""	MGC131821; MGC138483; FLJ23323	ILMN_1761181	NOL9	"\Homo sapiens nucleolar protein 9 (NOL9), mRNA.\"""""	79707	 	NOL9	-0.148679649	0.030466228	-2.164284635	0.035492072	0.035492072	-3.611418147	-1.108554462
30717	4860468	ARL1	NM_001177.3	400	NP_001168.1	ILMN_1813091	4860468	S	GGTCCTTGTCTAGCAGGAGACAACTGCACAGGTATACTACCAGCGTTTGG	"\Homo sapiens ADP-ribosylation factor-like 1 (ARL1), mRNA.\"""""	ARFL1	ILMN_1813091	ARL1	"\Homo sapiens ADP-ribosylation factor-like 1 (ARL1), mRNA.\"""""	400	 	ARL1	-0.148623371	0.037818301	-2.069395856	0.043962966	0.043962966	-3.742862359	-1.108511219
31503	4920537	POLA2	NM_002689.2	23649	NP_002680.2	ILMN_1696713	4920537	S	TCCAGAAGTAAGCCAGCTGTGGATCCCGCCCACTCAGAAAAGGCGAGAAG	"\Homo sapiens polymerase (DNA directed), alpha 2 (70kD subunit) (POLA2), mRNA.\"""""	FLJ37250; FLJ21662	ILMN_1696713	POLA2	"\Homo sapiens polymerase (DNA directed), alpha 2 (70kD subunit) (POLA2), mRNA.\"""""	23649	 	POLA2	-0.148425947	-0.01488349	-2.036762244	0.047258601	0.047258601	-3.787000556	-1.108359536
37476	6060768	BRD4	NM_014299.1	23476	NP_055114.1	ILMN_1771061	6060768	I	GTTGCTGGTGGGCATTTCCCCAGTTTCTATGGGCTCCGTCTTCTCAAGTC	"\Homo sapiens bromodomain containing 4 (BRD4), transcript variant short, mRNA.\"""""	HUNKI; MCAP; CAP	ILMN_1771061	BRD4	"\Homo sapiens bromodomain containing 4 (BRD4), transcript variant short, mRNA.\"""""	23476	D	BRD4	0.148158006	0.03634036	2.199765458	0.032714624	0.032714624	-3.561104981	1.108153707
39601	6350437	CELSR3	NM_001407.2	1951	NP_001398.2	ILMN_1691290	6350437	S	CCCAGCGGCCCTCTTTCCTGTCTGTGTAAATTGTTCCGTGAAGCCGCGCT	"\Homo sapiens cadherin, EGF LAG seven-pass G-type receptor 3 (flamingo homolog, Drosophila) (CELSR3), mRNA.\"""""	FMI1; RESDA1; HFMI1; EGFL1; MEGF2; CDHF11	ILMN_1691290	CELSR3	"\Homo sapiens cadherin, EGF LAG seven-pass G-type receptor 3 (flamingo homolog, Drosophila) (CELSR3), mRNA.\"""""	1951	 	CELSR3	-0.148090242	0.004590034	-2.61287371	0.011980574	0.011980574	-2.931804835	-1.108101658
34064	5490411	CCDC22	NM_014008.2	28952	NP_054727.1	ILMN_1781234	5490411	S	AGCTGGGCAAGAAGACCCTCAGCAACCTGGAGAAGATCCGGGAGGACTAC	"\Homo sapiens coiled-coil domain containing 22 (CCDC22), mRNA.\"""""	JM1; CXorf37	ILMN_1781234	CCDC22	"\Homo sapiens coiled-coil domain containing 22 (CCDC22), mRNA.\"""""	28952	 	CCDC22	-0.147743927	-0.048509923	-2.102925641	0.040787131	0.040787131	-3.696938955	-1.107835693
26867	4230524	ZNF654	NM_018293.2	55279	NP_060763.2	ILMN_2367233	4230524	A	AGATGTGGCAAATGCCTGACCACCTACTGTAATGCAGAAGCACTTGAGGC	"\Homo sapiens zinc finger protein 654 (ZNF654), mRNA.\"""""	FLJ10997; FLJ21142	ILMN_2367233	ZNF654	"\Homo sapiens zinc finger protein 654 (ZNF654), mRNA.\"""""	55279	D	ZNF654	-0.146443181	0.033601801	-2.762194484	0.008135464	0.008135464	-2.68620925	-1.106837309
12836	2030681	RPL32	NM_001007074.1	6161	NP_001007075.1	ILMN_1798636	2030681	A	GTCTTCAGCTTCTTGGCCAACTTAGTTTGCCACAGAGATTGTTCTTTTGC	"\Homo sapiens ribosomal protein L32 (RPL32), transcript variant 3, mRNA.\"""""	PP9932	ILMN_1798636	RPL32	"\Homo sapiens ribosomal protein L32 (RPL32), transcript variant 3, mRNA.\"""""	6161	D	RPL32	-0.146196732	0.028969375	-2.445092299	0.018235389	0.018235389	-3.19669077	-1.10664825
39537	6350168	SFI1	NM_014775.2	9814	NP_055590.2	ILMN_2414679	6350168	A	CGGCTGCACCAGCCAGGGTGTCAGCACAGCGGGCTACTCCTAGGGATAAG	"\Homo sapiens Sfi1 homolog, spindle assembly associated (yeast) (SFI1), transcript variant 2, mRNA.\"""""	MGC156283; RP5-858B16.1; MGC150663; MGC57874; hSfi1p; PISD; MGC131712	ILMN_2414679	SFI1	"\Homo sapiens Sfi1 homolog, spindle assembly associated (yeast) (SFI1), transcript variant 2, mRNA.\"""""	9814	D	SFI1	-0.145987689	0.039439274	-2.670887058	0.010322785	0.010322785	-2.837451626	-1.106487911
7281	1110440	WDR77	NM_024102.2	79084	NP_077007.1	ILMN_1742889	1110440	S	AAAAAGTTTGGCTTGCCTGTGTAATGCCCACTCCCTTCCCCCTGGCTCCC	"\Homo sapiens WD repeat domain 77 (WDR77), mRNA.\"""""	MGC2722; Nbla10071; HKMT1069; MEP50; RP11-552M11.3	ILMN_1742889	WDR77	"\Homo sapiens WD repeat domain 77 (WDR77), mRNA.\"""""	79084	 	WDR77	-0.145642314	-0.041759874	-2.187536781	0.03364942	0.03364942	-3.578516212	-1.106223054
9071	1430433	ProbeID: 1430433				ILMN_1916390	1430433	S	AGAGACAAGTGTGGAGCTGAAGGAATTGTAGGGAAATAGAGCTGGAGCCC	"\BX095709 Soares pineal gland 3NbHPG Homo sapiens cDNA clone IMAGp998I24464, mRNA sequence\"""""		ILMN_1916390		"\BX095709 Soares pineal gland 3NbHPG Homo sapiens cDNA clone IMAGp998I24464, mRNA sequence\"""""	-999	 		-0.14543554	0.019766585	-2.021344544	0.048888811	0.048888811	-3.807660383	-1.106064516
2137	290224	PARP3	NM_001003935.1	10039	NP_001003935.1	ILMN_1703411	290224	I	TGCCAGGGCTGAACTAGCTGACACAGGGGGAGGAGCCCCGAAGTGGAAGA	"\Homo sapiens poly (ADP-ribose) polymerase family, member 3 (PARP3), transcript variant 3, mRNA.\"""""	ADPRTL3; ADPRTL2; ADPRT3; pADPRT-3; IRT1; hPARP-3	ILMN_1703411	PARP3	"\Homo sapiens poly (ADP-ribose) polymerase family, member 3 (PARP3), transcript variant 3, mRNA.\"""""	10039	D	PARP3	0.145361261	-0.042411953	2.347198757	0.023125171	0.023125171	-3.345485458	1.10600757
22370	3520647	LY6G5C	NM_025262.2	80741	NP_079538.2	ILMN_1763467	3520647	A	CTTGGTTGACGCCCTTCAGCACACTTACTGCTACTCTGTACCCCCAGCCC	"\Homo sapiens lymphocyte antigen 6 complex, locus G5C (LY6G5C), mRNA.\"""""	C6orf20; LY6G5CA; G5c; NG33; LY6G5CB	ILMN_1763467	LY6G5C	"\Homo sapiens lymphocyte antigen 6 complex, locus G5C (LY6G5C), mRNA.\"""""	80741	D	LY6G5C	-0.145297523	0.010141952	-3.369275019	0.001501827	0.001501827	-1.605634397	-1.105958708
29115	4640102	MEI1	NM_152513.3	150365	NP_689726.3	ILMN_1810254	4640102	A	AGGACCCTCTATTGTCCCAGGCCTGTGTTGGCTGCCTGGAGGCCTTGCTT	"\Homo sapiens meiosis inhibitor 1 (MEI1), mRNA. XM_934904 XM_934906 XM_934908 XM_934911 XM_934912 XM_945977 XM_945978 XM_945980 XM_945982-XM_945987 XM_945989\"""""	MGC40042	ILMN_1810254	MEI1	"\Homo sapiens meiosis inhibitor 1 (MEI1), mRNA. XM_934904 XM_934906 XM_934908 XM_934911 XM_934912 XM_945977 XM_945978 XM_945980 XM_945982-XM_945987 XM_945989\"""""	150365	D	MEI1	-0.145149622	0.062442328	-2.056933708	0.045197113	0.045197113	-3.759783173	-1.105845334
20265	3190543	PDHA2	NM_005390.4	5161	NP_005381.1	ILMN_1665458	3190543	S	GGGATGGCGCTGCGAATCAGGGGCAGATAGCCGAAGCTTTCAATATGGCA	"\Homo sapiens pyruvate dehydrogenase (lipoamide) alpha 2 (PDHA2), mRNA.\"""""	MGC149518; MGC149517; PDHAL	ILMN_1665458	PDHA2	"\Homo sapiens pyruvate dehydrogenase (lipoamide) alpha 2 (PDHA2), mRNA.\"""""	5161	D	PDHA2	0.145018389	-0.060370145	2.472130314	0.017060387	0.017060387	-3.154831414	1.105744747
12004	1940373	ZNF831	NM_178457.1	128611	NP_848552.1	ILMN_1658016	1940373	A	CGTCAGAACTGCACAGAGAAAATTCCCCAGTATTCCAAGCCGGTGCGCCC	"\Homo sapiens zinc finger protein 831 (ZNF831), mRNA.\"""""	dJ492J12.1	ILMN_1658016	ZNF831	"\Homo sapiens zinc finger protein 831 (ZNF831), mRNA.\"""""	128611	D	ZNF831	-0.144665838	0.031598798	-2.260304458	0.028416904	0.028416904	-3.473830131	-1.10547457
16528	2600646	WDR45L	NM_019613.2	56270	NP_062559.1	ILMN_1685763	2600646	S	GCCTGTGGTCTTCTCCGTACCCGCAACGTGGTCATCTGTGCCCGTGACGT	"\Homo sapiens WDR45-like (WDR45L), mRNA.\"""""	WIPI-3; WIPI3	ILMN_1685763	WDR45L	"\Homo sapiens WDR45-like (WDR45L), mRNA.\"""""	56270	 	WDR45L	-0.144495179	0.044427537	-2.350182769	0.02296025	0.02296025	-3.341014886	-1.105343809
21201	3390475	ProbeID: 3390475	XM_943962.1	648103	XP_949055.1	ILMN_1767236	3390475	A	AGGGGGCCAAGAAGAAAGTGACAATGATTGAAGCTCACGTTGATGTCAGG	"\PREDICTED: Homo sapiens similar to 40S ribosomal protein S3a (V-fos transformation effector protein), transcript variant 2 (LOC648103), mRNA.\"""""		ILMN_1767236	LOC648103	"\PREDICTED: Homo sapiens similar to 40S ribosomal protein S3a (V-fos transformation effector protein), transcript variant 2 (LOC648103), mRNA.\"""""	648103	 		0.144184086	-0.000221352	2.022700789	0.048743478	0.048743478	-3.805848005	1.105105486
42456	6660661	ProbeID: 6660661				ILMN_1816501	6660661	S	TCAAACAGGAAGTAGCAGGTGTCTGGGGTATAGGCAGTGAAATAATCGCC	"\tt54d05.x1 NCI_CGAP_GC6 Homo sapiens cDNA clone IMAGE:2244585 3, mRNA sequence\"""""		ILMN_1816501		"\tt54d05.x1 NCI_CGAP_GC6 Homo sapiens cDNA clone IMAGE:2244585 3, mRNA sequence\"""""	-999	 		0.144152273	0.00852166	2.163027904	0.035594147	0.035594147	-3.613188757	1.105081117
10380	1580360	ProbeID: 1580360	XM_940794.1	651612	XP_945887.1	ILMN_1763823	1580360	S	CCTAGGCAATCCGCCCCAAGCATCCTTTCTGCTTTGTCTCCAGGAGTCTC	"\PREDICTED: Homo sapiens hypothetical protein LOC651612 (LOC651612), mRNA.\"""""		ILMN_1763823	LOC651612	"\PREDICTED: Homo sapiens hypothetical protein LOC651612 (LOC651612), mRNA.\"""""	651612	 		0.142984194	-0.011610981	2.30345919	0.025667301	0.025667301	-3.410536723	1.10418675
28623	4570292	PHF12	NM_001033561.1	57649	NP_001028733.1	ILMN_1730799	4570292	I	CTCCACGTTATTTTCCCTTTCTGCAGCGGTTGCACTACAGGTAGCTACTG	"\Homo sapiens PHD finger protein 12 (PHF12), transcript variant 1, mRNA.\"""""	KIAA1523; PF1; FLJ34122; MGC131914	ILMN_1730799	PHF12	"\Homo sapiens PHD finger protein 12 (PHF12), transcript variant 1, mRNA.\"""""	57649	D	PHF12	-0.142955365	0.051266273	-2.30958921	0.025296611	0.025296611	-3.401474152	-1.104164685
30354	4830482	ProbeID: 4830482	XM_938356.1	649292	XP_943449.1	ILMN_1689897	4830482	S	GTCCAGTGCCTGGTTTGGGGAATGTTCGTGGGATATGTTCCAAAGGACCG	"\PREDICTED: Homo sapiens similar to Beta-defensin 131 precursor (Beta-defensin 31) (DEFB-31) (LOC649292), mRNA.\"""""		ILMN_1689897	LOC649292	"\PREDICTED: Homo sapiens similar to Beta-defensin 131 precursor (Beta-defensin 31) (DEFB-31) (LOC649292), mRNA.\"""""	649292	 		0.142709395	-0.022498371	2.366962313	0.022052353	0.022052353	-3.315799247	1.103976449
28111	4490286	HEXIM1	NM_006460.2	10614	NP_006451.1	ILMN_1685115	4490286	S	CAGAACCTCTGCAGGGAAGGGGGAAGAAAACCCTCCCATTAGGAAGCATG	"\Homo sapiens hexamethylene bis-acetamide inducible 1 (HEXIM1), mRNA.\"""""	FLJ13562; CLP1; MAQ1; EDG1; HIS1	ILMN_1685115	HEXIM1	"\Homo sapiens hexamethylene bis-acetamide inducible 1 (HEXIM1), mRNA.\"""""	10614	 	HEXIM1	0.142666498	-0.016937079	2.490137695	0.016316306	0.016316306	-3.126773534	1.103943623
46865	7570670	SPIN1	NM_006717.2	10927	NP_006708.2	ILMN_1702407	7570670	S	CCATTTTCCCCCTCACCCTAACTCTCTTATTCTGCCGCCACAATGCAAGC	"\Homo sapiens spindlin 1 (SPIN1), mRNA.\"""""	SPIN	ILMN_1702407	SPIN1	"\Homo sapiens spindlin 1 (SPIN1), mRNA.\"""""	10927	 	SPIN1	-0.142508005	-0.017538854	-2.170509773	0.034990241	0.034990241	-3.602635911	-1.103822352
17288	2680709	ProbeID: 2680709	XM_001134268.1	730027	XP_001134268.1	ILMN_1778641	2680709	S	ACTGCTCTTGCGGGGAGGCGAATCTGTAACAAGCTCCTCTGCCTTTATTG	"\PREDICTED: Homo sapiens similar to cis-Golgi matrix protein GM130 (LOC730027), mRNA.\"""""		ILMN_1778641	LOC730027	"\PREDICTED: Homo sapiens similar to cis-Golgi matrix protein GM130 (LOC730027), mRNA.\"""""	730027	D	GOLGA6L1 (includes others)	0.14231633	-0.036079472	2.128047028	0.038540947	0.038540947	-3.66215537	1.103675709
12180	1980367	ProbeID: 1980367				ILMN_1903552	1980367	S	GGATCTCACCCTTTTGGTCTCCCCAGTAGCTAGGGCTACAAGTGCACCCC	"\UI-H-BW1-ams-h-05-0-UI.s1 NCI_CGAP_Sub7 Homo sapiens cDNA clone IMAGE:3071096 3, mRNA sequence\"""""		ILMN_1903552		"\UI-H-BW1-ams-h-05-0-UI.s1 NCI_CGAP_Sub7 Homo sapiens cDNA clone IMAGE:3071096 3, mRNA sequence\"""""	-999	 		0.142185122	-0.063282156	2.882397773	0.005906304	0.005906304	-2.482213542	1.103575338
34461	5560463	ProbeID: 5560463				ILMN_1910307	5560463	S	GAGAAGTCCCCAAAGACCCCTTCCTTTTCTCTGTGCTGCGGATGATGGAC	"\UI-H-CO0-ask-g-10-0-UI.s1 NCI_CGAP_Sub9 Homo sapiens cDNA clone IMAGE:5859258 3, mRNA sequence\"""""		ILMN_1910307		"\UI-H-CO0-ask-g-10-0-UI.s1 NCI_CGAP_Sub9 Homo sapiens cDNA clone IMAGE:5859258 3, mRNA sequence\"""""	-999	 		0.141683414	0.011874384	2.868900377	0.006124821	0.006124821	-2.505387748	1.103191628
41353	6560064	LSR	NM_205834.2	51599	NP_991403.1	ILMN_2249677	6560064	I	GGAGGACCTCAGGGGTGGCTGAGCTCTTACCTGGTTTTCAGGCGGGGCCC	"\Homo sapiens lipolysis stimulated lipoprotein receptor (LSR), transcript variant 2, mRNA.\"""""	MGC48312; LISCH7; MGC48503; MGC10659	ILMN_2249677	LSR	"\Homo sapiens lipolysis stimulated lipoprotein receptor (LSR), transcript variant 2, mRNA.\"""""	51599	D	LSR	-0.141649834	0.070570024	-2.665980043	0.010454397	0.010454397	-2.845485579	-1.103165951
45440	7320075	LOC653458	XM_001714697.1	653458	XP_001714749.1	ILMN_3235803	7320075	S	GGTGATGCTAACTTGGAACCACGATGCAGGCTCTAATCTCCTCTACAATC	"\PREDICTED: Homo sapiens similar to Ribosome biogenesis protein BMS1 homolog (LOC653458), mRNA.\"""""		ILMN_3235803	LOC653458	"\PREDICTED: Homo sapiens similar to Ribosome biogenesis protein BMS1 homolog (LOC653458), mRNA.\"""""	653458	D	LOC653458	0.140928164	-0.019900181	2.32189491	0.024566868	0.024566868	-3.383227952	1.102614259
41511	6560673	ProbeID: 6560673	XM_936543.1	647479	XP_941636.1	ILMN_1687371	6560673	S	AGCATCCCTAACACTGAGGAATCCTATAAATGTGATGTATGTGAGAAAGT	"\PREDICTED: Homo sapiens similar to zinc finger protein 655 isoform a (LOC647479), mRNA.\"""""		ILMN_1687371	LOC647479	"\PREDICTED: Homo sapiens similar to zinc finger protein 655 isoform a (LOC647479), mRNA.\"""""	647479	 		0.140635942	-0.003476625	3.021549681	0.004039549	0.004039549	-2.239521945	1.102390944
5984	940369	LOC100129637	NR_024488.1	100129637		ILMN_3236732	940369	S	GGCCGTTCTCGCCTTGGTTTTCTAGGTTGTGTTGCGGCAGGAGCTGACTG	"\Homo sapiens hypothetical LOC100129637 (LOC100129637), non-coding RNA. XR_039552 XR_039796\"""""		ILMN_3236732	LOC100129637	"\Homo sapiens hypothetical LOC100129637 (LOC100129637), non-coding RNA. XR_039552 XR_039796\"""""	100129637	 	LOC100129637	-0.140611236	-0.046688582	-2.222650931	0.031026669	0.031026669	-3.528322768	-1.102372066
46816	7570446	TARBP2	NM_134323.1	6895	NP_599150.1	ILMN_1729767	7570446	A	CTTGAAGCTGAGAAGGCACAGGGCAAGGAGCCAAGGACCACAGAGCCTCA	"\Homo sapiens TAR (HIV-1) RNA binding protein 2 (TARBP2), transcript variant 1, mRNA.\"""""	TRBP1; TRBP; TRBP2	ILMN_1729767	TARBP2	"\Homo sapiens TAR (HIV-1) RNA binding protein 2 (TARBP2), transcript variant 1, mRNA.\"""""	6895	D	TARBP2	-0.139390575	0.026218735	-2.323060291	0.024498745	0.024498745	-3.381496293	-1.101439746
13060	2070044	CLYBL	NM_206808.1	171425	NP_996531.1	ILMN_1663538	2070044	I	AGGGTATTGAAGCTGCAGAGGGATCAACTTGTGCTTGCCAGAGGACGCCA	"\Homo sapiens citrate lyase beta like (CLYBL), mRNA.\"""""	bA134O15.1; CLB	ILMN_1663538	CLYBL	"\Homo sapiens citrate lyase beta like (CLYBL), mRNA.\"""""	171425	D	CLYBL	-0.138955947	-0.003584219	-2.055994545	0.045291329	0.045291329	-3.761055086	-1.101107975
21806	3440689	ACYP1	NM_001107.3	97	NP_001098.1	ILMN_2319825	3440689	A	CGGTGGGGAAGACAAGGAGGGTTTGAGCATGGCAGAAGGAAACACCCTGA	"\Homo sapiens acylphosphatase 1, erythrocyte (common) type (ACYP1), transcript variant 1, mRNA.\"""""	ACYPE	ILMN_2319825	ACYP1	"\Homo sapiens acylphosphatase 1, erythrocyte (common) type (ACYP1), transcript variant 1, mRNA.\"""""	97	D	ACYP1	0.138755939	0.053513232	2.389623702	0.020877364	0.020877364	-3.281538401	1.100955334
25778	4120678	ProbeID: 4120678	XR_019110.2	392382		ILMN_3276676	4120678	M	ATTTACAAAGATCTCACTTTCCAACTTGGGCCTGGCAGAGTGGCTCCCGC	"\PREDICTED: Homo sapiens misc_RNA (LOC392382), miscRNA.\"""""		ILMN_3276676	LOC392382	"\PREDICTED: Homo sapiens misc_RNA (LOC392382), miscRNA.\"""""	392382	 		-0.138149781	0.02291114	-2.586398139	0.012815234	0.012815234	-2.974402847	-1.100492857
23702	3850577	HK1	NM_033496.1	3098	NP_277031.1	ILMN_1755548	3850577	I	GTGAGCACAGCCTGAGTTTGCCCTGTCGAGGTGCTGAGGCCTGGGAGATT	"\Homo sapiens hexokinase 1 (HK1), nuclear gene encoding mitochondrial protein, transcript variant 2, mRNA.\"""""	HK1-tc; HKI; HK1-tb; HK1-ta; HXK1	ILMN_1755548	HK1	"\Homo sapiens hexokinase 1 (HK1), nuclear gene encoding mitochondrial protein, transcript variant 2, mRNA.\"""""	3098	D	HK1	0.138070385	0.023082445	2.239117991	0.029860281	0.029860281	-3.504576108	1.100432295
20565	3310180	LOC729159	XM_001130731.2	729159	XP_001130731.1	ILMN_3229415	3310180	A	CTGCGCTGTCTGCTCGCAACTCCACGATGTTTGGACACCTCAGGCCCCTG	"\PREDICTED: Homo sapiens UPF0607 protein ENSP00000381418-like (LOC729159), mRNA.\"""""		ILMN_3229415	LOC729159	"\PREDICTED: Homo sapiens UPF0607 protein ENSP00000381418-like (LOC729159), mRNA.\"""""	729159	D	LOC729159	0.13801412	-0.013934419	2.899530076	0.005639375	0.005639375	-2.452703098	1.100389379
41631	6580431	USP48	NM_032236.5	84196	NP_115612.4	ILMN_1777726	6580431	A	CAACACTACTGTTCAAGTTCCAGCCTTTCTTCAAGAGCTGGTAGATCGGG	"\Homo sapiens ubiquitin specific peptidase 48 (USP48), transcript variant 1, mRNA.\"""""	RAP1GA1; MGC132556; USP31; DKFZp762M1713; MGC14879	ILMN_1777726	USP48	"\Homo sapiens ubiquitin specific peptidase 48 (USP48), transcript variant 1, mRNA.\"""""	84196	D	USP48	-0.137690554	0.0161468	-2.344601707	0.023269568	0.023269568	-3.349372921	-1.100142613
35642	5810719	CIDEB	NM_014430.2	27141	NP_055245.2	ILMN_1668910	5810719	S	CCCAGCCTGACTGCTGCTACATCTAATCCCCTACCAATGCCTCCTGTCCC	"\Homo sapiens cell death-inducing DFFA-like effector b (CIDEB), mRNA.\"""""		ILMN_1668910	CIDEB	"\Homo sapiens cell death-inducing DFFA-like effector b (CIDEB), mRNA.\"""""	27141	 	CIDEB	-0.136981128	0.043588728	-2.145470884	0.037047422	0.037047422	-3.637842187	-1.099601765
35145	5700193	OR4A47	NM_001005512.1	403253	NP_001005512.1	ILMN_1797169	5700193	S	CTGCACTGACACCCATGCTATTGGCCTCTTAGTGGTGGCCAATGGAGGAC	"\Homo sapiens olfactory receptor, family 4, subfamily A, member 47 (OR4A47), mRNA.\"""""	OR11-113	ILMN_1797169	OR4A47	"\Homo sapiens olfactory receptor, family 4, subfamily A, member 47 (OR4A47), mRNA.\"""""	403253	 	OR4A47	0.136389371	-0.023336413	2.174921471	0.034638391	0.034638391	-3.596400328	1.099150829
31604	5050193	RLTPR	NM_001013838.1	146206	NP_001013860.1	ILMN_1746138	5050193	S	TCCTCAAACGCAGGCCAAAACTCGAGGCACCTCCATCCCCAAGCCTAGGA	"\Homo sapiens RGD motif, leucine rich repeats, tropomodulin domain and proline-rich containing (RLTPR), mRNA.\"""""	LRRC16C	ILMN_1746138	RLTPR	"\Homo sapiens RGD motif, leucine rich repeats, tropomodulin domain and proline-rich containing (RLTPR), mRNA.\"""""	146206	 	RLTPR	-0.136180309	0.010146989	-2.1644566	0.035478125	0.035478125	-3.611175802	-1.098991562
45740	7330577	LOC642384	XM_926149.2	642384	XP_931242.1	ILMN_1669443	7330577	S	GCATCCATGTCTTGACATCCAGTGTAGACAGCATTGACCTCTTGGTATCC	"\PREDICTED: Homo sapiens hypothetical LOC642384 (LOC642384), mRNA.\"""""		ILMN_1669443	LOC642384	"\PREDICTED: Homo sapiens hypothetical LOC642384 (LOC642384), mRNA.\"""""	642384	 		0.136084045	-0.078181188	2.965954958	0.004707063	0.004707063	-2.337294934	1.098918234
2693	430408	DPP3	NM_005700.3	10072	NP_005691.2	ILMN_1700822	430408	A	CCTTGCCCCCAATTCCATCAGACCAAGGCTGCAAGTGGCCCTCCATTCGT	"\Homo sapiens dipeptidyl-peptidase 3 (DPP3), transcript variant 1, mRNA.\"""""	FLJ11387; DPPIII; FLJ22331	ILMN_1700822	DPP3	"\Homo sapiens dipeptidyl-peptidase 3 (DPP3), transcript variant 1, mRNA.\"""""	10072	D	DPP3	-0.136069944	0.061799115	-2.239150331	0.029858029	0.029858029	-3.504529342	-1.098907493
1544	160142	GPR89A	NM_016334.2	51463	NP_057418.1	ILMN_2116594	160142	S	GCAGGAGCCTTCCTTACACTTCGCCATGAGTTTCCTGATCGACTCCAGCA	"\Homo sapiens G protein-coupled receptor 89A (GPR89A), mRNA.\"""""	SH120; GPR89	ILMN_2116594	GPR89A	"\Homo sapiens G protein-coupled receptor 89A (GPR89A), mRNA.\"""""	51463	D	GPR89A/GPR89B	-0.135789112	0.02778918	-2.455283006	0.017784201	0.017784201	-3.180952028	-1.098693603
24399	3940392	PRUNE2	NM_015225.1	23273	NP_056040.1	ILMN_1810628	3940392	S	CTCTCTAAGACATTCTCTGAGGTGTGTGAGGAAGTCACTACTCCTAGCCT	"\Homo sapiens KIAA0367 (KIAA0367), mRNA.\"""""	BNIPXL; BMCC1; bA214N16.3; A214N16.3	ILMN_1810628	KIAA0367	"\Homo sapiens KIAA0367 (KIAA0367), mRNA.\"""""	23273	D	PRUNE2	-0.135747466	0.040115014	-2.430416753	0.018903312	0.018903312	-3.219274374	-1.098661888
256	20255	ProbeID: 20255	XM_001719666.1	100129159	XP_001719718.1	ILMN_3271724	20255	M	ACCCATGCTGAGTGCCGTGGTGTGATCATGGCTTATTTCAACCTCAACCT	"\PREDICTED: Homo sapiens hypothetical protein LOC100129159 (LOC100129159), mRNA.\"""""		ILMN_3271724	LOC100129159	"\PREDICTED: Homo sapiens hypothetical protein LOC100129159 (LOC100129159), mRNA.\"""""	100129159	 		0.135135066	-0.064708711	2.510857244	0.015496638	0.015496638	-3.09431389	1.098195623
34309	5550632	LOC441179	NM_001013721.1	441179	NP_001013743.1	ILMN_1781886	5550632	S	ATCTGCGTGTAGGTCAGCAAATGTGGGCAAATGTCTAGGCGGTGGTGTCC	"\Homo sapiens hypothetical gene supported by AK055887; AK125190 (LOC441179), mRNA.\"""""	FLJ31325	ILMN_1781886	LOC441179	"\Homo sapiens hypothetical gene supported by AK055887; AK125190 (LOC441179), mRNA.\"""""	441179	 		-0.13466038	-0.010153034	-2.425888251	0.019113828	0.019113828	-3.226223572	-1.097834346
16469	2600402	ARID4A	NM_002892.3	5926	NP_002883.3	ILMN_1676626	2600402	I	GCACGATCTCCTGCAAGAATATCCCCGCACATCAAAGATGGAGAGAAAGA	"\Homo sapiens AT rich interactive domain 4A (RBP1-like) (ARID4A), transcript variant 1, mRNA.\"""""	RBP1; RBP-1; RBBP1	ILMN_1676626	ARID4A	"\Homo sapiens AT rich interactive domain 4A (RBP1-like) (ARID4A), transcript variant 1, mRNA.\"""""	5926	D	ARID4A	-0.134131539	-0.027584684	-2.322801459	0.02451386	0.02451386	-3.38188095	-1.097431992
13632	2140082	PALMD	NM_017734.3	54873	NP_060204.1	ILMN_1761206	2140082	S	GGGTCTGAGTTTGGATAGTCCGGCCAGCGCACAGATCATAACCCGCACAT	"\Homo sapiens palmdelphin (PALMD), mRNA.\"""""	FLJ20271; C1orf11; PALML	ILMN_1761206	PALMD	"\Homo sapiens palmdelphin (PALMD), mRNA.\"""""	54873	D	PALMD	0.133959141	-0.06662012	2.793857253	0.007482884	0.007482884	-2.633002913	1.09730086
38277	6200307	ProbeID: 6200307				ILMN_1909895	6200307	S	CCTAGCACTGTGACGGAGTGGAGCATCGGAAGGCTGAACTAGAAAAGGGC	"\EST374756 MAGE resequences, MAGG Homo sapiens cDNA, mRNA sequence\"""""		ILMN_1909895		"\EST374756 MAGE resequences, MAGG Homo sapiens cDNA, mRNA sequence\"""""	-999	 		-0.133732364	0.068098922	-2.107287639	0.040389085	0.040389085	-3.690922284	-1.097128389
21706	3440291	ProbeID: 3440291				ILMN_1870747	3440291	S	AACTCCTGGTTCACGAAGACACACAGCGTCCACGAGCAGGGGGCTGCGCA	"\BX116001 Soares_testis_NHT Homo sapiens cDNA clone IMAGp998K071782, mRNA sequence\"""""		ILMN_1870747		"\BX116001 Soares_testis_NHT Homo sapiens cDNA clone IMAGp998K071782, mRNA sequence\"""""	-999	 		0.133470697	-0.034397118	2.941530603	0.00503175	0.00503175	-2.379911643	1.096929417
39064	6280544	ProbeID: 6280544	XM_930098.1	644474	XP_935191.1	ILMN_1801999	6280544	S	GACATCTGGAGACTCCTGGTTCAGGGAAAACAGTGCGGGCTGACATTATC	"\PREDICTED: Homo sapiens hypothetical protein LOC644474 (LOC644474), mRNA.\"""""		ILMN_1801999	LOC644474	"\PREDICTED: Homo sapiens hypothetical protein LOC644474 (LOC644474), mRNA.\"""""	644474	 		-0.132885911	0.072531771	-2.189363091	0.033508331	0.033508331	-3.5759206	-1.096484875
39401	6330390	ProbeID: 6330390	XM_001716871.1	100129303	XP_001716923.1	ILMN_3191988	6330390	A	CTGGGGCTCCTCCGGAGAATCAGCTGGTAGAACCTGAGGCTGTCAGCATA	"\PREDICTED: Homo sapiens hypothetical protein LOC100129303 (LOC100129303), mRNA.\"""""		ILMN_3191988	LOC100129303	"\PREDICTED: Homo sapiens hypothetical protein LOC100129303 (LOC100129303), mRNA.\"""""	100129303	 		0.132798902	0.00544198	2.533910603	0.014628716	0.014628716	-3.057978883	1.096418747
35520	5810221	CACNA2D4	NM_172364.4	93589	NP_758952.4	ILMN_1696317	5810221	A	GCCCCCTTACAGCAGAAGACACTGCAGCTCGAAGACAGCTTAAGTGGCAG	"\Homo sapiens calcium channel, voltage-dependent, alpha 2/delta subunit 4 (CACNA2D4), mRNA.\"""""	RCD4	ILMN_1696317	CACNA2D4	"\Homo sapiens calcium channel, voltage-dependent, alpha 2/delta subunit 4 (CACNA2D4), mRNA.\"""""	93589	D	CACNA2D4	-0.132664943	0.052644761	-2.18727025	0.033670054	0.033670054	-3.578894876	-1.096316947
44962	7160445	TBX1	NM_080646.1	6899	NP_542377.1	ILMN_1708989	7160445	A	CCACGTGGTCTATGTGGACCCACGCAAAGATAGCGAGAAATATGCCGAGG	"\Homo sapiens T-box 1 (TBX1), transcript variant A, mRNA.\"""""	CTHM; VCFS; TGA; TBX1C; DGS; DORV; CAFS; DGCR	ILMN_1708989	TBX1	"\Homo sapiens T-box 1 (TBX1), transcript variant A, mRNA.\"""""	6899	D	TBX1	0.132290356	-0.033540829	2.222255603	0.03105516	0.03105516	-3.528891232	1.096032331
36513	5900491	ZNF34	NM_030580.2	80778	NP_085057.2	ILMN_2124816	5900491	S	AGGACTTCTCCATGTAACAGTGGCGCGGTGTCCGAGGGCAGAGTCCAGCT	"\Homo sapiens zinc finger protein 34 (ZNF34), mRNA.\"""""	MGC10520; KOX32	ILMN_2124816	ZNF34	"\Homo sapiens zinc finger protein 34 (ZNF34), mRNA.\"""""	80778	 	ZNF34	-0.132187167	0.045365876	-2.302560252	0.025722066	0.025722066	-3.41186421	-1.09595394
22335	3520504	TFAP4	NM_003223.1	7023	NP_003214.1	ILMN_1814657	3520504	S	GCCCCCACCTCTGCCTCCAGGTCTCATCTTCCACCCCAAAAATGTCTGTC	"\Homo sapiens transcription factor AP-4 (activating enhancer binding protein 4) (TFAP4), mRNA.\"""""	AP-4	ILMN_1814657	TFAP4	"\Homo sapiens transcription factor AP-4 (activating enhancer binding protein 4) (TFAP4), mRNA.\"""""	7023	 	TFAP4	0.131687055	0.012003764	2.273319118	0.027561306	0.027561306	-3.454835822	1.095574092
20960	3370273	SGPL1	NM_003901.2	8879	NP_003892.2	ILMN_1761531	3370273	S	TGTAGAGCGTCTCCCCAGAACCAGACCCCGAGCCACTCGCTTCCTCTGTG	"\Homo sapiens sphingosine-1-phosphate lyase 1 (SGPL1), mRNA.\"""""	KIAA1252; SPL; FLJ13811	ILMN_1761531	SGPL1	"\Homo sapiens sphingosine-1-phosphate lyase 1 (SGPL1), mRNA.\"""""	8879	 	SGPL1	-0.131634301	-0.007040033	-3.150750951	0.002815011	0.002815011	-2.008330441	-1.095534031
10073	1510725	ProbeID: 1510725				ILMN_1914054	1510725	S	TGCAGATGTTCTGAGGAAAGAGAGGGGAGTCAAAGGAATCGGAGTGGGCC	"\ts78b11.x1 NCI_CGAP_GC6 Homo sapiens cDNA clone IMAGE:2237373 3, mRNA sequence\"""""		ILMN_1914054		"\ts78b11.x1 NCI_CGAP_GC6 Homo sapiens cDNA clone IMAGE:2237373 3, mRNA sequence\"""""	-999	 		0.131391816	-0.011467308	2.57579942	0.013163995	0.013163995	-2.991373369	1.095349913
16949	2650102	ZNF792	NM_175872.4	126375	NP_787068.3	ILMN_1669696	2650102	S	ATCCATCACCTGCAAAGCTACCTCATGCCCCTTTACATTCCCTCCTTGCC	"\Homo sapiens zinc finger protein 792 (ZNF792), mRNA.\"""""	FLJ38451; MGC119731; MGC117233	ILMN_1669696	ZNF792	"\Homo sapiens zinc finger protein 792 (ZNF792), mRNA.\"""""	126375	 	ZNF792	-0.131246337	-0.004096768	-2.20486812	0.032331394	0.032331394	-3.553817978	-1.095239465
38315	6200463	SPATC1	XM_937647.1	375686	XP_942740.1	ILMN_1777195	6200463	I	AGGAAGGCGAGGTGGGGGTTTTCAGCATGGTCGGGCGGCTCTCCCCCTTT	"\PREDICTED: Homo sapiens spermatogenesis and centriole associated 1 (SPATC1), mRNA.\"""""		ILMN_1777195	SPATC1	"\PREDICTED: Homo sapiens spermatogenesis and centriole associated 1 (SPATC1), mRNA.\"""""	375686	D	SPATC1	0.130709259	0.008211772	2.055620972	0.045328853	0.045328853	-3.761560889	1.094831811
28727	4590039	ProbeID: 4590039	XR_038373.1	100132864		ILMN_3242312	4590039	S	AGGAATGGCCAACGTCCCTACTGGCCACAGTCCAGCCCCAATCTGCAAGA	"\PREDICTED: Homo sapiens misc_RNA (LOC100132864), miscRNA.\"""""		ILMN_3242312	LOC100132864	"\PREDICTED: Homo sapiens misc_RNA (LOC100132864), miscRNA.\"""""	100132864	 		0.130518781	-0.049610686	2.090305587	0.041958129	0.041958129	-3.714291506	1.09468727
36764	5960044	CDCP1	NM_178181.1	64866	NP_835488.1	ILMN_1708167	5960044	I	CTTCCTCCTCCAGCACCTTCGTTGTTTCCTGGGTAGTCTGCCTGGGTGAG	"\Homo sapiens CUB domain containing protein 1 (CDCP1), transcript variant 2, mRNA.\"""""	SIMA135; TRASK; CD318	ILMN_1708167	CDCP1	"\Homo sapiens CUB domain containing protein 1 (CDCP1), transcript variant 2, mRNA.\"""""	64866	D	CDCP1	0.130372643	0.004158409	2.487824953	0.016410196	0.016410196	-3.130385073	1.09457639
11326	1770554	ProbeID: 1770554	XM_942530.1	650580	XP_947623.1	ILMN_1736701	1770554	S	TGAGAGAAGCTACCGAAACGTGCTGTTTTCTGAAGGTCTCCCTACGCGTG	"\PREDICTED: Homo sapiens hypothetical protein LOC650580 (LOC650580), mRNA.\"""""		ILMN_1736701	LOC650580	"\PREDICTED: Homo sapiens hypothetical protein LOC650580 (LOC650580), mRNA.\"""""	650580	 		-0.12921343	0.073725888	-2.335620065	0.023775197	0.023775197	-3.362793074	-1.093697245
45889	7380408	RRP7B	NR_002184.1	91695		ILMN_2124790	7380408	S	TGCAGGTCAGGAGCGCCTCCCACAGTGAGTTTCCCCCACACTCGGCTCCT	Homo sapiens similar to CGI-96 (dJ222E13.2) on chromosome 22.		ILMN_2124790	DJ222E13.2	Homo sapiens similar to CGI-96 (dJ222E13.2) on chromosome 22.	91695	D	dJ222E13.2	-0.129122237	-0.053510779	-2.02204896	0.04881328	0.04881328	-3.806719177	-1.093628115
39460	6330671	LOC642426	XM_930805.1	642426	XP_935898.1	ILMN_1776659	6330671	S	GGCTGCACCAAAACACCAGGAAGAAAAGGATGGGGCACGGCTGCACACTT	"\PREDICTED: Homo sapiens hypothetical protein LOC642426 (LOC642426), mRNA.\"""""		ILMN_1776659	LOC642426	"\PREDICTED: Homo sapiens hypothetical protein LOC642426 (LOC642426), mRNA.\"""""	642426	 		0.128986505	0.006433899	2.19654052	0.032958894	0.032958894	-3.565703829	1.093525229
12098	1980041	LOC441869	XM_001126121.1	441869	XP_001126121.1	ILMN_1708608	1980041	S	TGCAGGCCTGGTGACGCAGCTGCTGCGGCAAGGTGCCAGCGTGGAGGAGA	"\PREDICTED: Homo sapiens similar to TRP (transient receptor potential) channel family member (trp-4) (LOC441869), mRNA.\"""""		ILMN_1708608	LOC441869	"\PREDICTED: Homo sapiens similar to TRP (transient receptor potential) channel family member (trp-4) (LOC441869), mRNA.\"""""	441869	 	LOC441869	-0.128767192	0.029773227	-2.499188529	0.015953536	0.015953536	-3.112617378	-1.093359008
25534	4070463	LOC653160	XM_945233.2	653160	XP_950326.2	ILMN_1665895	4070463	A	TGCCAGCCAACGTGGCGGCCCTGGCAATGTTCATCCGCAGCGGCGGGCGC	"\PREDICTED: Homo sapiens Hypothetical protein LOC653160, transcript variant 2 (LOC653160), mRNA.\"""""		ILMN_1665895	LOC653160	"\PREDICTED: Homo sapiens Hypothetical protein LOC653160, transcript variant 2 (LOC653160), mRNA.\"""""	653160	D	LOC653160	-0.128712799	-0.002782352	-2.225756315	0.030803671	0.030803671	-3.523854699	-1.093317786
33758	5390682	GPR108	NM_001080452.1	56927	NP_001073921.1	ILMN_2396571	5390682	A	TACCTGCAGCTGCCCCAGGAGGACGAGGAGGATGTTCAGATGGAGCAAGT	"\Homo sapiens G protein-coupled receptor 108 (GPR108), transcript variant 1, mRNA.\"""""	LUSTR2; MGC14393	ILMN_2396571	GPR108	"\Homo sapiens G protein-coupled receptor 108 (GPR108), transcript variant 1, mRNA.\"""""	56927	 	GPR108	0.128506035	-0.009355786	2.14070417	0.037450875	0.037450875	-3.644508854	1.093161106
35673	5820050	DCTN2	NM_006400.3	10540	NP_006391.1	ILMN_1662232	5820050	S	GGCCCAGCCACATGCCAACTCATGTCCAATACTGCTTTGCCTGGTGTGGG	"\Homo sapiens dynactin 2 (p50) (DCTN2), mRNA.\"""""	DCTN50; RBP50; DYNAMITIN	ILMN_1662232	DCTN2	"\Homo sapiens dynactin 2 (p50) (DCTN2), mRNA.\"""""	10540	 	DCTN2	-0.128419183	-0.026517942	-2.05779622	0.045110736	0.045110736	-3.758614667	-1.093095298
34923	5690026	DCHS2	NM_199348.1	54798	NP_955380.1	ILMN_1652392	5690026	I	CTAGACATATGCCTCTGAAGGGAAAAACAGCATTTGGGAAGCAGTCGTGC	"\Homo sapiens dachsous 2 (Drosophila) (DCHS2), transcript variant 2, mRNA.\"""""	FLJ20047; PCDHJ; CDHJ; PCDH23; CDH27	ILMN_1652392	DCHS2	"\Homo sapiens dachsous 2 (Drosophila) (DCHS2), transcript variant 2, mRNA.\"""""	54798	D	DCHS2	0.128398326	-0.030975551	2.695488974	0.009685574	0.009685574	-2.797026228	1.093079495
33478	5360253	ProbeID: 5360253				ILMN_1863233	5360253	S	AGCAGAGTAGGGAGTGACAAATTATAGGATGAGGGCCCAATGGTAGGTAC	full-length cDNA clone CS0CAP006YG05 of Thymus of Homo sapiens (human)		ILMN_1863233		full-length cDNA clone CS0CAP006YG05 of Thymus of Homo sapiens (human)	-999	 		-0.128058226	-0.020058311	-2.064091299	0.044484652	0.044484652	-3.750074593	-1.092821844
10979	1710563	ProbeID: 1710563				ILMN_1903877	1710563	S	TGTGCAACTAAAGGAAAGCCAAGAAGCAGGGTGGGGGCAGGAGATGGAGG	"\zi05d09.s1 Soares_fetal_liver_spleen_1NFLS_S1 Homo sapiens cDNA clone IMAGE:429905 3, mRNA sequence\"""""		ILMN_1903877		"\zi05d09.s1 Soares_fetal_liver_spleen_1NFLS_S1 Homo sapiens cDNA clone IMAGE:429905 3, mRNA sequence\"""""	-999	 		0.128057137	0.017520615	2.10352085	0.040732615	0.040732615	-3.696118533	1.092821019
16193	2570097	ProbeID: 2570097	XM_001716730.1	730045	XP_001716782.1	ILMN_3227005	2570097	A	ACCCTGAGATGGGGCTGGTCAGACCTGACTCTAGAGAAGTTCAAAGAAGG	"\PREDICTED: Homo sapiens hypothetical LOC730045 (LOC730045), mRNA.\"""""		ILMN_3227005	LOC730045	"\PREDICTED: Homo sapiens hypothetical LOC730045 (LOC730045), mRNA.\"""""	730045	 		0.128036259	-0.037569655	2.293021282	0.026309658	0.026309658	-3.425927056	1.092805204
41927	6620044	PROKR1	NM_138964.2	10887	NP_620414.1	ILMN_1704751	6620044	S	ATGTGCATCCTCACCGCCTACGTGCTATGCTGGGCGCCCTTCTACGGCTT	"\Homo sapiens prokineticin receptor 1 (PROKR1), mRNA.\"""""	GPR73a; PKR1; GPR73; ZAQ	ILMN_1704751	PROKR1	"\Homo sapiens prokineticin receptor 1 (PROKR1), mRNA.\"""""	10887	 	PROKR1	-0.1280132	0.015069426	-2.747870586	0.008447617	0.008447617	-2.710152293	-1.092787737
39436	6330554	SPANXE	NM_145665.1	171489	NP_663698.1	ILMN_1713125	6330554	S	AACGAGATGATGCCGGAGACCTCGAGTGGGTACTCAGACCCGCAACCTGC	"\Homo sapiens SPANX family, member E (SPANXE), mRNA.\"""""	SPANX-C; SPANXD; SPANXA2; MGC71908; SPANX-D; SPANX-A2	ILMN_1713125	SPANXE	"\Homo sapiens SPANX family, member E (SPANXE), mRNA.\"""""	171489	D	SPANXE	0.127619539	-0.02522446	2.935982429	0.005108361	0.005108361	-2.389563155	1.092489595
16233	2570246	GOLGA1	NM_002077.2	2800	NP_002068.1	ILMN_1807152	2570246	S	TGGCTTCTCCAGCCATTGAACTGGTCCCACACGCACCCCAGGCCCCACTC	"\Homo sapiens golgi autoantigen, golgin subfamily a, 1 (GOLGA1), mRNA.\"""""	MGC33154; golgin-97	ILMN_1807152	GOLGA1	"\Homo sapiens golgi autoantigen, golgin subfamily a, 1 (GOLGA1), mRNA.\"""""	2800	 	GOLGA1	-0.127396533	-0.004828703	-2.062313087	0.044660735	0.044660735	-3.752489045	-1.092320735
27412	4280343	COASY	NM_025233.5	80347	NP_079509.5	ILMN_2352326	4280343	A	CAGAAGCGCATTCCCAAGACTCATCAGGCCCTCGACTGAAAAGTTCTCAG	"\Homo sapiens Coenzyme A synthase (COASY), nuclear gene encoding mitochondrial protein, transcript variant 1, mRNA.\"""""	FLJ35179; pOV-2; NBP; UKR1; PPAT; DPCK	ILMN_2352326	COASY	"\Homo sapiens Coenzyme A synthase (COASY), nuclear gene encoding mitochondrial protein, transcript variant 1, mRNA.\"""""	80347	D	COASY	-0.127312275	0.007229578	-2.522900378	0.015037565	0.015037565	-3.07536105	-1.092256942
39746	6370273	CTPS	NM_001905.1	1503	NP_001896.1	ILMN_1783285	6370273	S	TCCCCATGCCTGTGCGTGCGCTTCCTATTTCTAGGGCTGGGAAACACTCC	"\Homo sapiens CTP synthase (CTPS), mRNA.\"""""		ILMN_1783285	CTPS	"\Homo sapiens CTP synthase (CTPS), mRNA.\"""""	1503	 	CTPS	-0.127290656	-0.021699718	-2.138887029	0.03760569	0.03760569	-3.647047272	-1.092240575
2093	290075	KERA	NM_007035.3	11081	NP_008966.1	ILMN_1732678	290075	S	GGACACAAGTCATATTCCCCATTGCTCTCGGCCACCATTTTCATTTGTGC	"\Homo sapiens keratocan (KERA), mRNA.\"""""	CNA2; SLRR2B	ILMN_1732678	KERA	"\Homo sapiens keratocan (KERA), mRNA.\"""""	11081	D	KERA	0.127227174	0.000445933	2.406775439	0.020025805	0.020025805	-3.255451053	1.092192514
33587	5360743	COL16A1	NM_001856.3	1307	NP_001847.3	ILMN_1684554	5360743	S	CCATGCCGATGGAGCAGCAGTACCCACCCATGAAAACCATGAAGGGGCCT	"\Homo sapiens collagen, type XVI, alpha 1 (COL16A1), mRNA.\"""""	FP1572; 447AA	ILMN_1684554	COL16A1	"\Homo sapiens collagen, type XVI, alpha 1 (COL16A1), mRNA.\"""""	1307	 	COL16A1	0.126996657	-0.061087281	2.020121461	0.049020196	0.049020196	-3.809293985	1.092018016
36557	5900687	ProbeID: 5900687				ILMN_1864558	5900687	S	GGGTTCAGTGATAGAGAAAGCCGGAGATGATGAGGCTGGGAGAGTAAGCT	Homo sapiens cDNA clone IMAGE:4828330		ILMN_1864558		Homo sapiens cDNA clone IMAGE:4828330	-999	 		0.126778878	-0.055375023	2.106586002	0.040452881	0.040452881	-3.691890734	1.091853184
7150	1090500	LOC645166	XM_001129441.2	645166	XP_001129441.2	ILMN_3237991	1090500	S	TGTGCCTGGATACCTGAGTCACCAGGTGGAGGAAACTCCCATTGACATGC	"\PREDICTED: Homo sapiens similar to lymphocyte-specific protein 1 (LOC645166), mRNA.\"""""		ILMN_3237991	LOC645166	"\PREDICTED: Homo sapiens similar to lymphocyte-specific protein 1 (LOC645166), mRNA.\"""""	645166	 	LOC645166	-0.126206033	-0.068939482	-2.261376072	0.028345574	0.028345574	-3.472269236	-1.091419733
31441	4920291	MBD2	NM_015832.3	8932	NP_056647.1	ILMN_2387452	4920291	A	TGCCTAGTAAATTACAGAAGAACAAACAGAGACTGCGAAACGATCCTCTC	"\Homo sapiens methyl-CpG binding domain protein 2 (MBD2), transcript variant testis-specific, mRNA.\"""""	DKFZp586O0821; NY-CO-41; DMTase	ILMN_2387452	MBD2	"\Homo sapiens methyl-CpG binding domain protein 2 (MBD2), transcript variant testis-specific, mRNA.\"""""	8932	D	MBD2	-0.126034551	0.005327853	-2.068497787	0.044050912	0.044050912	-3.744084424	-1.091290012
29298	4670093	METTL16	NM_024086.3	79066	NP_076991.3	ILMN_1693290	4670093	S	GAGAGGTGGCTGTTGGTCAGGACGGGAAGCTGGTGACCTTGGCATGTCTT	"\Homo sapiens methyltransferase 10 domain containing (METT10D), mRNA.\"""""	MGC3329	ILMN_1693290	METT10D	"\Homo sapiens methyltransferase 10 domain containing (METT10D), mRNA.\"""""	79066	 	METTL16	-0.125353185	-0.007723476	-2.054517854	0.045439815	0.045439815	-3.763054049	-1.090774732
18249	2850014	EXOC6	NM_001013848.1	54536	NP_001013870.1	ILMN_1667686	2850014	I	TAGGGGCCTGTCGAGCGATGTTGGAAGAAGAAACAGATCAAACCTATGAG	"\Homo sapiens exocyst complex component 6 (EXOC6), transcript variant 2, mRNA.\"""""	SEC15L1; SEC15L3; EXOC6A; Sec15p; DKFZp761I2124; FLJ1125; FLJ11251; SEC15L; MGC33397	ILMN_1667686	EXOC6	"\Homo sapiens exocyst complex component 6 (EXOC6), transcript variant 2, mRNA.\"""""	54536	D	EXOC6	0.125352754	-0.065743942	2.146850706	0.036931349	0.036931349	-3.635910252	1.090774406
36744	5910719	GATA3	NM_002051.2	2625	NP_002042.1	ILMN_2406656	5910719	A	GCAGCCTGTGCTGAGGGTAGCAGTGTATGAGCTACCAGCGTGCATGTCAG	"\Homo sapiens GATA binding protein 3 (GATA3), transcript variant 2, mRNA.\"""""	HDR; MGC5199; MGC5445; MGC2346	ILMN_2406656	GATA3	"\Homo sapiens GATA binding protein 3 (GATA3), transcript variant 2, mRNA.\"""""	2625	 	GATA3	-0.124877977	0.02234553	-2.613174433	0.011971385	0.011971385	-2.931319309	-1.090415502
22639	3710102	ProbeID: 3710102	XM_373382.2	392563	XP_373382.2	ILMN_1765878	3710102	S	GTGAAGCGCACCGACGCGGTCGATGGCAGCTGCGCCTTCGTCACCCGCTT	"\PREDICTED: Homo sapiens similar to neurofilament-like protein (LOC392563), mRNA.\"""""		ILMN_1765878	LOC392563	"\PREDICTED: Homo sapiens similar to neurofilament-like protein (LOC392563), mRNA.\"""""	392563	 		-0.124784191	0.031221613	-2.286490906	0.026718793	0.026718793	-3.435529531	-1.090344618
40154	6400403	RGS20	NM_170587.1	8601	NP_733466.1	ILMN_1738558	6400403	A	CCAGCAAGCTCGGTTTGAATACGTCACTTACCAGTGCCATTGCAGGACCC	"\Homo sapiens regulator of G-protein signaling 20 (RGS20), transcript variant 1, mRNA.\"""""	ZGAP1; RGSZ1	ILMN_1738558	RGS20	"\Homo sapiens regulator of G-protein signaling 20 (RGS20), transcript variant 1, mRNA.\"""""	8601	D	RGS20	-0.124628943	-0.008553907	-2.178511636	0.034354366	0.034354366	-3.591318768	-1.090227294
37477	6100010	THEM4	NM_053055.3	117145	NP_444283.2	ILMN_1682120	6100010	A	GACCAAGGCCATTCTCCTGAAAGTGCTAGGGAAGGAGCTGTCCACGCCTC	"\Homo sapiens thioesterase superfamily member 4 (THEM4), mRNA.\"""""	CTMP; MGC29636	ILMN_1682120	THEM4	"\Homo sapiens thioesterase superfamily member 4 (THEM4), mRNA.\"""""	117145	 	THEM4	-0.124383627	-0.008974367	-3.129427103	0.002989536	0.002989536	-2.046857658	-1.090041926
21036	3370592	SIRT7	NM_016538.1	51547	NP_057622.1	ILMN_2077858	3370592	S	GGTCCAGCCTGAAGGTTCTAAAGAAGTACCCACGCCTCTGGTGCATGACC	"\Homo sapiens sirtuin (silent mating type information regulation 2 homolog) 7 (S. cerevisiae) (SIRT7), mRNA.\"""""	SIR2L7; MGC126840; MGC126842	ILMN_2077858	SIRT7	"\Homo sapiens sirtuin (silent mating type information regulation 2 homolog) 7 (S. cerevisiae) (SIRT7), mRNA.\"""""	51547	 	SIRT7	-0.124350311	0.10770595	-2.032032281	0.047753641	0.047753641	-3.793351979	-1.090016755
38446	6220280	ProbeID: 6220280	XR_039173.1	100130293		ILMN_3248018	6220280	S	AACTTCTGGTATATCATTGACACCGAGCGGCTGGAGAGGACTGGCCCGGG	"\PREDICTED: Homo sapiens misc_RNA (LOC100130293), partial miscRNA.\"""""		ILMN_3248018	LOC100130293	"\PREDICTED: Homo sapiens misc_RNA (LOC100130293), partial miscRNA.\"""""	100130293	D	TMEM114	0.124044246	0.021909591	2.062942071	0.044598382	0.044598382	-3.751635198	1.089785534
46912	7610100	LOC100132884	XM_001714056.1	100132884	XP_001714108.1	ILMN_3216345	7610100	A	TGTGGCATTCCCATGGAATCCACATACTTTCGGGGCCTAAGGAAATCAAC	"\PREDICTED: Homo sapiens hypothetical protein LOC100132884 (LOC100132884), mRNA.\"""""		ILMN_3216345	LOC100132884	"\PREDICTED: Homo sapiens hypothetical protein LOC100132884 (LOC100132884), mRNA.\"""""	100132884	D	LOC100132884	0.123916935	-0.006271478	3.09522113	0.003290911	0.003290911	-2.108358307	1.08968937
14059	2230338	PSG7	NM_002783.1	5676	NP_002774.1	ILMN_1772768	2230338	S	GGAACCTCAAAGAGCAAGACCCACTCTGTTCCAGAAGCCCTATAAGTCAG	"\Homo sapiens pregnancy specific beta-1-glycoprotein 7 (PSG7), mRNA.\"""""		ILMN_1772768	PSG7	"\Homo sapiens pregnancy specific beta-1-glycoprotein 7 (PSG7), mRNA.\"""""	5676	D	PSG7	0.123772323	-0.003318411	2.863677236	0.00621138	0.00621138	-2.514337689	1.089580148
22792	3710750	SCAND3	NM_052923.1	114821	NP_443155.1	ILMN_2246154	3710750	I	AAATTGCTGCTTCTTTTCCCCTCAACATACCTCTGTGAGACCGGATTCTC	"\Homo sapiens SCAN domain containing 3 (SCAND3), mRNA.\"""""	ZNF305P2; dJ1186N24.3; MGC133311; MGC131782; FLJ31087; KIAA1925; DKFZp434N092; ZFP38-L; SCAND3; MGC133310	ILMN_2246154	SCAND3	"\Homo sapiens SCAN domain containing 3 (SCAND3), mRNA.\"""""	114821	D	SCAND3	-0.123629635	0.029138793	-2.794763379	0.007464941	0.007464941	-2.63147461	-1.08947239
32042	5090520	LOC731275	XM_001732853.1	731275	XP_001732905.1	ILMN_3300226	5090520	M	CTCACAGCAGATTCTTCAGGCCCAGCATCTGCCTCACTGTGGACCCCCCA	"\PREDICTED: Homo sapiens hypothetical LOC731275 (LOC731275), mRNA.\"""""		ILMN_3300226	LOC731275	"\PREDICTED: Homo sapiens hypothetical LOC731275 (LOC731275), mRNA.\"""""	731275	D	LOC100132062 (includes others)	-0.123526065	0.006859274	-2.616659588	0.01186537	0.01186537	-2.925689667	-1.08939418
1823	240468	MEOX2	NM_005924.4	4223	NP_005915.2	ILMN_1777263	240468	S	CTTCCTGATTGACAACAGTGTTAGACAAGGTGCAAAGCGAAACTGGTTGC	"\Homo sapiens mesenchyme homeobox 2 (MEOX2), mRNA.\"""""	MOX2; GAX	ILMN_1777263	MEOX2	"\Homo sapiens mesenchyme homeobox 2 (MEOX2), mRNA.\"""""	4223	 	MEOX2	0.123245421	-0.033211695	2.231570894	0.030389939	0.030389939	-3.51547595	1.089182283
31733	5050747	ProbeID: 5050747	XM_943736.1	649493	XP_948829.1	ILMN_1671970	5050747	S	AGGGTTCCTTTCCCGCCGCCCCGAGACCAGTTCCCCGGCGCGGGGTCCGA	"\PREDICTED: Homo sapiens hypothetical protein LOC649493 (LOC649493), mRNA.\"""""		ILMN_1671970	LOC649493	"\PREDICTED: Homo sapiens hypothetical protein LOC649493 (LOC649493), mRNA.\"""""	649493	 		0.123130161	0.011049252	2.244246148	0.029505071	0.029505071	-3.497154015	1.08909527
25873	4150292	ADAM3A	NR_001569.1	1587		ILMN_2223911	4150292	S	GCATGTGGCCAACACAAGGTATGTCACTCCCGAGAATGCAGAAATTTTAG	Homo sapiens ADAM metallopeptidase domain 3A (cyritestin 1) (ADAM3A) on chromosome 8.	CYRN1; ADAM3; tMDCI	ILMN_2223911	ADAM3A	Homo sapiens ADAM metallopeptidase domain 3A (cyritestin 1) (ADAM3A) on chromosome 8.	1587	D	ADAM3A	-0.12312036	-0.012611878	-2.652510185	0.01082363	0.01082363	-2.86748877	-1.089087871
26956	4250112	HNRNPU	NM_031844.2	3192	NP_114032.2	ILMN_1743677	4250112	A	GGCTGCTCTTGAATCGTCCTGTTTTCTTTGCCTAGTATTAGCACCACAGG	"\Homo sapiens heterogeneous nuclear ribonucleoprotein U (scaffold attachment factor A) (HNRNPU), transcript variant 1, mRNA.\"""""	SAF-A; U21.1; HNRPU; HNRNPU	ILMN_1743677	HNRNPU	"\Homo sapiens heterogeneous nuclear ribonucleoprotein U (scaffold attachment factor A) (HNRNPU), transcript variant 1, mRNA.\"""""	3192	D	HNRNPU	-0.123035913	0.020870726	-2.560957668	0.013666934	0.013666934	-3.015058025	-1.089024124
19005	3060088	LOC728463	XR_041659.1	728463		ILMN_3299441	3060088	M	GCTTCCCTCCTGTATTATGTGTGCACACGCACCCCTATGGGAGGGAGCAC	"\PREDICTED: Homo sapiens hypothetical protein LOC728463 (LOC728463), miscRNA.\"""""		ILMN_3299441	LOC728463	"\PREDICTED: Homo sapiens hypothetical protein LOC728463 (LOC728463), miscRNA.\"""""	728463	 		0.122911101	-0.016604899	2.307822051	0.02540298	0.02540298	-3.404088528	1.088929913
34782	5670220	ProbeID: 5670220				ILMN_1902146	5670220	S	ACGATGCCAGACTCATGTTTGGAGATGGAACTCAGCTGGTGGTGAAGCCC	"\Homo sapiens T-cell receptor alpha precursor (TCRA) mRNA, complete cds\"""""		ILMN_1902146		"\Homo sapiens T-cell receptor alpha precursor (TCRA) mRNA, complete cds\"""""	-999	D	TRDV2	-0.122777581	0.031156725	-2.138243595	0.037660643	0.037660643	-3.647945705	-1.088829139
1511	160037	ProbeID: 160037	XM_001133108.1	641977	XP_001133108.1	ILMN_1790759	160037	S	ATGGTGAACATTGTGATTTTACAGTTTTAAGAAATATGTTGATAAGAAAA	"\PREDICTED: Homo sapiens similar to cell division cycle 10 homolog (LOC641977), mRNA.\"""""		ILMN_1790759	LOC641977	"\PREDICTED: Homo sapiens similar to cell division cycle 10 homolog (LOC641977), mRNA.\"""""	641977	D	13-Sep	0.122757911	-0.006587626	2.531010546	0.014735413	0.014735413	-3.062562358	1.088814294
34374	5560133	TMC8	NM_152468.3	147138	NP_689681.2	ILMN_2211534	5560133	S	AAGCAGCTGGTGTGGCAGGTTCAGGAGAAGTGGCACCTGGTGGAGGACCT	"\Homo sapiens transmembrane channel-like 8 (TMC8), mRNA.\"""""	EVIN2; EVER2; EV2; MGC40121; MGC102701	ILMN_2211534	TMC8	"\Homo sapiens transmembrane channel-like 8 (TMC8), mRNA.\"""""	147138	 	TMC8	-0.122745866	0.085563399	-2.630849001	0.011442548	0.011442548	-2.902717351	-1.088805203
34377	5560139	RAP1GDS1	NM_021159.3	5910	NP_066982.2	ILMN_2106167	5560139	S	GCATGTGATGTTCTAATACCAATTGAAGAACCGCTGTAGGTACCTCCCTA	"\Homo sapiens RAP1, GTP-GDP dissociation stimulator 1 (RAP1GDS1), mRNA.\"""""	MGC118861; MGC118859; GDS1	ILMN_2106167	RAP1GDS1	"\Homo sapiens RAP1, GTP-GDP dissociation stimulator 1 (RAP1GDS1), mRNA.\"""""	5910	D	RAP1GDS1	-0.122708963	0.040329647	-2.144676215	0.037114416	0.037114416	-3.638954396	-1.088777353
24377	3940307	SLAMF9	NM_033438.1	89886	NP_254273.1	ILMN_2227248	3940307	S	TTCCAGGGGAAGGAGGTGCTCAGGGGTGGGTATCCAGAGAGCCATACTTC	"\Homo sapiens SLAM family member 9 (SLAMF9), mRNA.\"""""	CD84-H1; MGC88194; PRO4421; SF2001; CD2F-10	ILMN_2227248	SLAMF9	"\Homo sapiens SLAM family member 9 (SLAMF9), mRNA.\"""""	89886	 	SLAMF9	0.12253185	-0.0041885	2.150208922	0.036650184	0.036650184	-3.631204303	1.088643697
16140	2510678	PKMYT1	NM_182687.1	9088	NP_872629.1	ILMN_1766658	2510678	A	CTGAGTTCACTGCCGGTCTGTCTTCCGAGCTGCGTTCTGTCCTTGTCATG	"\Homo sapiens protein kinase, membrane associated tyrosine/threonine 1 (PKMYT1), transcript variant 2, mRNA.\"""""	MYT1; DKFZp547K1610; FLJ20093	ILMN_1766658	PKMYT1	"\Homo sapiens protein kinase, membrane associated tyrosine/threonine 1 (PKMYT1), transcript variant 2, mRNA.\"""""	9088	D	PKMYT1	0.12243488	0.029568786	2.516870955	0.015265834	0.015265834	-3.084857691	1.088570526
42656	6760703	MAP2K5	NM_145160.1	5607	NP_660143.1	ILMN_2391891	6760703	A	GAAAACAGCCAAAAGAAAGGCCAGCACCTGAAGAATTGATGGGCCACCCG	"\Homo sapiens mitogen-activated protein kinase kinase 5 (MAP2K5), transcript variant A, mRNA.\"""""	MAPKK5; HsT17454; PRKMK5; MEK5	ILMN_2391891	MAP2K5	"\Homo sapiens mitogen-activated protein kinase kinase 5 (MAP2K5), transcript variant A, mRNA.\"""""	5607	D	MAP2K5	-0.122426816	0.047634488	-2.555420534	0.013859011	0.013859011	-3.023870307	-1.088564442
28975	4610292	LOC728263	XR_037204.1	728263		ILMN_3213176	4610292	A	CCGCCTCATCCACCAGTAGCATTTCCAGCACATCCAGGTCTGCACCCCCT	"\PREDICTED: Homo sapiens misc_RNA (LOC728263), miscRNA.\"""""		ILMN_3213176	LOC728263	"\PREDICTED: Homo sapiens misc_RNA (LOC728263), miscRNA.\"""""	728263	 		-0.121828253	0.025537395	-2.382410821	0.021245098	0.021245098	-3.292468861	-1.088112898
46477	7550619	ProbeID: 7550619	XM_936054.1	642011	XP_941147.1	ILMN_1804970	7550619	S	TAAGGGAGGTCTTTTGCCCCCATCTGGTAGCCCTGGCTTCAGCAGGAGCC	"\PREDICTED: Homo sapiens similar to Beta-glucuronidase precursor (LOC642011), mRNA.\"""""		ILMN_1804970	LOC642011	"\PREDICTED: Homo sapiens similar to Beta-glucuronidase precursor (LOC642011), mRNA.\"""""	642011	 		-0.121698836	0.052028161	-2.12404606	0.038891263	0.038891263	-3.66771665	-1.088015293
40815	6510114	HAPLN4	NM_023002.1	404037	NP_075378.1	ILMN_2165463	6510114	S	GTCCCCCTGGGGCCCTCTTTACTGTCACGTCATCTCTAGGAAACCTATCT	"\Homo sapiens hyaluronan and proteoglycan link protein 4 (HAPLN4), mRNA.\"""""	BRAL2; KIAA1926	ILMN_2165463	HAPLN4	"\Homo sapiens hyaluronan and proteoglycan link protein 4 (HAPLN4), mRNA.\"""""	404037	 	HAPLN4	0.121692635	0.030451105	2.111768436	0.039983739	0.039983739	-3.684731646	1.088010617
46183	7510138	ProbeID: 7510138	XM_001718851.1	100134399	XP_001718903.1	ILMN_3243829	7510138	S	AACTTCCGCACCGGCATTGTGATCGAGGACAACACGGAGATCATCCTGGA	"\PREDICTED: Homo sapiens similar to hyperpolarization activated cyclic nucleotide-gated potassium channel 2 (LOC100134399), mRNA.\"""""		ILMN_3243829	LOC100134399	"\PREDICTED: Homo sapiens similar to hyperpolarization activated cyclic nucleotide-gated potassium channel 2 (LOC100134399), mRNA.\"""""	100134399	 		0.121435865	-0.017260175	2.101609374	0.040907917	0.040907917	-3.698752625	1.087816991
23986	3890189	TTLL4	NM_014640.3	9654	NP_055455.2	ILMN_1746846	3890189	S	GTGAGGACACCAGCAAAGAGCCCAGCCTTTCTACCCAGACGTTACCTGTG	"\Homo sapiens tubulin tyrosine ligase-like family, member 4 (TTLL4), mRNA.\"""""	KIAA0173	ILMN_1746846	TTLL4	"\Homo sapiens tubulin tyrosine ligase-like family, member 4 (TTLL4), mRNA.\"""""	9654	 	TTLL4	-0.121311828	0.032738053	-2.334890296	0.023816708	0.023816708	-3.363881822	-1.087723469
16794	2640259	LOC441956	NM_001013729.1	441956	NP_001013751.1	ILMN_1719826	2640259	I	AGCTACTGAAGGAGCCTCACCCCTGCCTCACCCTGGACTAAGGCACTGGA	"\Homo sapiens similar to cDNA sequence BC021523 (LOC441956), mRNA.\"""""		ILMN_1719826	LOC441956	"\Homo sapiens similar to cDNA sequence BC021523 (LOC441956), mRNA.\"""""	441956	D	LOC441956 (includes others)	0.121173886	-0.008125489	2.14317849	0.037240971	0.037240971	-3.641049729	1.087619472
18168	2810438	ProbeID: 2810438	XM_928323.1	645279	XP_933416.1	ILMN_1692862	2810438	S	CAAGCCTGCCCAGAACCAGGTTGGCCCACACAGCCCCAGGCTTCAGGACC	"\PREDICTED: Homo sapiens hypothetical protein LOC645279 (LOC645279), mRNA.\"""""		ILMN_1692862	LOC645279	"\PREDICTED: Homo sapiens hypothetical protein LOC645279 (LOC645279), mRNA.\"""""	645279	 		-0.120926023	-0.0149969	-2.107233431	0.04039401	0.04039401	-3.690997114	-1.087432629
15788	2480736	GPR179	NM_001004334.2	440435	NP_001004334.2	ILMN_1731294	2480736	S	TGCTGAAGCAGAAACAATCAGGCACGCTGACACCCTTATCAGCATCTGGC	"\Homo sapiens G protein-coupled receptor 179 (GPR179), mRNA.\"""""	GPR158L1	ILMN_1731294	GPR179	"\Homo sapiens G protein-coupled receptor 179 (GPR179), mRNA.\"""""	440435	D	GPR179	0.120924413	0.03333853	2.1407159	0.037449878	0.037449878	-3.644492463	1.087431416
43014	6840685	TMEM183A	NM_138391.4	92703	NP_612400.3	ILMN_3251388	6840685	S	GTGACTGTACCTATAACACCAGTAAATGCAGAGCCAAGATTCTGACCCAG	"\Homo sapiens transmembrane protein 183A (TMEM183A), mRNA.\"""""	C1orf37	ILMN_3251388	TMEM183A	"\Homo sapiens transmembrane protein 183A (TMEM183A), mRNA.\"""""	92703	D	TMEM183A	-0.120905384	-0.018142925	-2.328992617	0.024154575	0.024154575	-3.372671467	-1.087417073
5038	770392	FAM160B1	NM_001135051.1	57700	NP_001128523.1	ILMN_3231686	770392	I	GGCAGACCTGAATCACCTATCCCATGCCCAGAACTTTGGCTTGACCAGGC	"\Homo sapiens family with sequence similarity 160, member B1 (FAM160B1), transcript variant 2, mRNA.\"""""		ILMN_3231686	FAM160B1	"\Homo sapiens family with sequence similarity 160, member B1 (FAM160B1), transcript variant 2, mRNA.\"""""	57700	D	FAM160B1	0.120862153	-0.013755269	2.668354057	0.010390532	0.010390532	-2.841599969	1.087384488
18126	2810286	MIR302B	NR_029857.1	442894		ILMN_3308768	2810286	S	GGAAGTGCTTTCTGTGACTTTAAAAGTAAGTGCTTCCATGTTTTAGTAGG	"\Homo sapiens microRNA 302b (MIR302B), microRNA.\"""""		ILMN_3308768	MIR302B	"\Homo sapiens microRNA 302b (MIR302B), microRNA.\"""""	442894	D	mir-302	0.120524255	-0.007405989	2.937444915	0.005088062	0.005088062	-2.387020093	1.087129838
29684	4760079	ADARB1	NM_015833.2	104	NP_056648.1	ILMN_2319326	4760079	A	CCGTGTGTGTCCAGTTTACAGCGTCTCTGCCCCCTAGCGTGTTTTGTGAC	"\Homo sapiens adenosine deaminase, RNA-specific, B1 (RED1 homolog rat) (ADARB1), transcript variant 2, mRNA.\"""""	ADAR2a; ADAR2; DRABA2; DRADA2; ADAR2a-L1; ADAR2a-L2; ADAR2g; ADAR2c; RED1; ADAR2a-L3; ADAR2b; ADAR2d	ILMN_2319326	ADARB1	"\Homo sapiens adenosine deaminase, RNA-specific, B1 (RED1 homolog rat) (ADARB1), transcript variant 2, mRNA.\"""""	104	D	ADARB1	-0.120495265	0.029151807	-2.02402018	0.048602454	0.048602454	-3.804083949	-1.087107993
30819	4880091	SHPRH	NM_173082.2	257218	NP_775105.1	ILMN_1722423	4880091	S	TTCTTAGGACATGTAGCAAGTAAACAGTGGAGCCCAGGTCCCCTGACTCC	"\Homo sapiens SNF2 histone linker PHD RING helicase (SHPRH), transcript variant 2, mRNA.\"""""	MGC134886; FLJ37625; bA545I5.2; FLJ27258; FLJ45012; KIAA2023; FLJ90837	ILMN_1722423	SHPRH	"\Homo sapiens SNF2 histone linker PHD RING helicase (SHPRH), transcript variant 2, mRNA.\"""""	257218	D	SHPRH	-0.120255032	0.033114418	-2.185524409	0.033805489	0.033805489	-3.581374347	-1.086926987
44783	7150451	LGSN	NM_016571.1	51557	NP_057655.1	ILMN_1742620	7150451	S	GCCCTTGTGGCACTGGAAGAAGATCAATGCCAGAGACAGGCTCTAGGAGA	"\Homo sapiens lengsin, lens protein with glutamine synthetase domain (LGSN), mRNA.\"""""	LGS; MGC163238; MGC163240	ILMN_1742620	LGSN	"\Homo sapiens lengsin, lens protein with glutamine synthetase domain (LGSN), mRNA.\"""""	51557	D	LGSN	-0.120216007	0.037680386	-2.367109694	0.022044523	0.022044523	-3.31557719	-1.086897586
25731	4120477	HSFY2	NM_153716.1	159119	NP_714927.1	ILMN_2291534	4120477	I	TCTTCTGTCAGACAGATAATTGCAAATTCATCTGTCCCCATTAGAAGTGG	"\Homo sapiens heat shock transcription factor, Y linked 2 (HSFY2), transcript variant 1, mRNA.\"""""	HSF2L; HSFY; FLJ25453	ILMN_2291534	HSFY2	"\Homo sapiens heat shock transcription factor, Y linked 2 (HSFY2), transcript variant 1, mRNA.\"""""	159119	D	HSFY1/HSFY2	-0.120117577	0.024081819	-2.202941575	0.032475616	0.032475616	-3.556570743	-1.086823433
15488	2470167	ProbeID: 2470167	XM_499019.2	441119	XP_499019.2	ILMN_1681076	2470167	S	TCAACAAGGCACGGCTCATAGTCGAGAGCCTTCAGCCCCTGGCTTCCTAC	"\PREDICTED: Homo sapiens hypothetical LOC441119 (LOC441119), mRNA.\"""""		ILMN_1681076	LOC441119	"\PREDICTED: Homo sapiens hypothetical LOC441119 (LOC441119), mRNA.\"""""	441119	 		-0.120083457	-0.038847172	-2.636353305	0.011282276	0.011282276	-2.893783676	-1.08679773
32067	5090630	ProbeID: 5090630				ILMN_1872568	5090630	S	CCCTGCCCTCATGTTGCTTTGGGTCTAGTGGAGGAGAGAGACAGATAAGC	"\EST379810 MAGE resequences, MAGJ Homo sapiens cDNA, mRNA sequence\"""""		ILMN_1872568		"\EST379810 MAGE resequences, MAGJ Homo sapiens cDNA, mRNA sequence\"""""	-999	 		0.120020376	-0.072696878	2.315523097	0.024942342	0.024942342	-3.392684629	1.086750211
28713	4570746	TAF1	NM_138923.1	6872	NP_620278.1	ILMN_1664439	4570746	A	TAAAACAAAGCAACCCCCTTTCCCCTACCACTACGGAAAAGAGCAAGCTC	"\Homo sapiens TAF1 RNA polymerase II, TATA box binding protein (TBP)-associated factor, 250kDa (TAF1), transcript variant 2, mRNA.\"""""	KAT4; CCG1; P250; BA2R; TAFII250; NSCL2; TAF2A; OF; DYT3; CCGS	ILMN_1664439	TAF1	"\Homo sapiens TAF1 RNA polymerase II, TATA box binding protein (TBP)-associated factor, 250kDa (TAF1), transcript variant 2, mRNA.\"""""	6872	D	TAF1	-0.119870783	-0.014237625	-2.046710173	0.046231958	0.046231958	-3.773604285	-1.086637532
34414	5560291	LOC729164	NM_001080856.1	729164	NP_001074325.1	ILMN_2120360	5560291	S	CCCATCAGCCACTCACCAGCCATCCTAACTCCATCGGCCACCTTCCTAAT	"\Homo sapiens hCG1732469 (LOC729164), mRNA.\"""""		ILMN_2120360	LOC729164	"\Homo sapiens hCG1732469 (LOC729164), mRNA.\"""""	729164	 	hCG 1732469	0.119854156	-0.015523043	2.022854582	0.048727022	0.048727022	-3.805642426	1.086625009
8959	1410747	LOC646360	XM_944750.2	646360	XP_949843.1	ILMN_1651329	1410747	S	GAGATGAGTGCGGGGCTCATCTATCCCTGGAATTGTCTTTCCCACAATCC	"\PREDICTED: Homo sapiens hCG25653 (LOC646360), mRNA.\"""""		ILMN_1651329	LOC646360	"\PREDICTED: Homo sapiens hCG25653 (LOC646360), mRNA.\"""""	646360	 	hCG 25653	0.11932597	0.013236383	2.089204529	0.042061674	0.042061674	-3.715801589	1.086227256
41028	6520240	ProbeID: 6520240				ILMN_1835352	6520240	S	GCACAGAACCAGAACTGGAATGGACTACAAACACACACATTTCTCTCTTC	"\UI-H-FE0-bbv-o-01-0-UI.s1 NCI_CGAP_FE0 Homo sapiens cDNA clone UI-H-FE0-bbv-o-01-0-UI 3, mRNA sequence\"""""		ILMN_1835352		"\UI-H-FE0-bbv-o-01-0-UI.s1 NCI_CGAP_FE0 Homo sapiens cDNA clone UI-H-FE0-bbv-o-01-0-UI 3, mRNA sequence\"""""	-999	 		0.119190299	0.015651592	2.344352032	0.023283493	0.023283493	-3.349746487	1.086125112
31590	5050148	CDRT4	NM_173622.3	284040	NP_775893.2	ILMN_1691418	5050148	S	GTGCAGCTTTGGAGAACTCACCTCTGGCTCTTGTGCTTTTATGTTGGGAC	"\Homo sapiens CMT1A duplicated region transcript 4 (CDRT4), mRNA.\"""""	NBLA10383; FLJ36674; MGC33988	ILMN_1691418	CDRT4	"\Homo sapiens CMT1A duplicated region transcript 4 (CDRT4), mRNA.\"""""	284040	 	CDRT4	-0.119139229	0.042459795	-2.154060473	0.036330033	0.036330033	-3.62580006	-1.086086665
41391	6560193	PHLPP2	NM_015020.2	23035	NP_055835.2	ILMN_2083567	6560193	S	TTCTTCCCATGTAGACCTTCAGCAAAAGCCGGTACTTGGAAGCCACAGGC	"\Homo sapiens PH domain and leucine rich repeat protein phosphatase 2 (PHLPP2), mRNA.\"""""	KIAA0931; PHLPP2	ILMN_2083567	PHLPP2	"\Homo sapiens PH domain and leucine rich repeat protein phosphatase 2 (PHLPP2), mRNA.\"""""	23035	 	PHLPP2	-0.119108241	0.034001666	-2.235919323	0.030083757	0.030083757	-3.509199145	-1.086063337
12443	1990647	ProbeID: 1990647				ILMN_1822542	1990647	S	GGGAAAAGAAGCACTCTCATACCTTGCTGGTGGGAGACCAAAATGGAGGA	"\UI-1-BB1p-aur-d-03-0-UI.s1 NCI_CGAP_Pl6 Homo sapiens cDNA clone UI-1-BB1p-aur-d-03-0-UI 3, mRNA sequence\"""""		ILMN_1822542		"\UI-1-BB1p-aur-d-03-0-UI.s1 NCI_CGAP_Pl6 Homo sapiens cDNA clone UI-1-BB1p-aur-d-03-0-UI 3, mRNA sequence\"""""	-999	 		0.118884967	0.034053693	2.011132555	0.049995207	0.049995207	-3.82127581	1.085895269
29514	4730156	KIAA1908	NR_021487.1	114796		ILMN_3248764	4730156	S	CAGGGCTCCCAGAGCTACTGTCCCAAGAGATAGAAGGTGGAAACTGCCAG	"\Homo sapiens KIAA1908 protein (KIAA1908), non-coding RNA.\"""""		ILMN_3248764	KIAA1908	"\Homo sapiens KIAA1908 protein (KIAA1908), non-coding RNA.\"""""	114796	 	KIAA1908	-0.118400205	0.011858611	-2.208148991	0.032087088	0.032087088	-3.549125867	-1.085530457
22184	3460678	ProbeID: 3460678	XR_018211.2	647588		ILMN_3248786	3460678	S	GGACCCTGATTACGATGAATGGGGCACATGGTCCCAATGCTGGAGCTCCT	"\PREDICTED: Homo sapiens hypothetical LOC647588 (LOC647588), mRNA.\"""""		ILMN_3248786	LOC647588	"\PREDICTED: Homo sapiens hypothetical LOC647588 (LOC647588), mRNA.\"""""	647588	 		0.118365346	-0.00856409	2.69485617	0.0097015	0.0097015	-2.798069079	1.085504228
40235	6400762	SEC14L3	NM_174975.3	266629	NP_777635.1	ILMN_1675770	6400762	S	CTTGCACGCTCAGCTTCCCACCCTAACCCACTTCCCTTGTTGCACATAGC	"\Homo sapiens SEC14-like 3 (S. cerevisiae) (SEC14L3), mRNA.\"""""	MGC119366; MGC119368; TAP2; MGC119367	ILMN_1675770	SEC14L3	"\Homo sapiens SEC14-like 3 (S. cerevisiae) (SEC14L3), mRNA.\"""""	266629	 	SEC14L3	-0.118322274	-0.034183762	-2.221129963	0.031136411	0.031136411	-3.530509437	-1.085471821
41136	6520673	C9orf68	NM_017985.3	55064	NP_060455.3	ILMN_1736538	6520673	S	CAGCTGGCCTACTGCCTGAGTATAAGCCAAGCACACTTCCCATGGCTCTT	"\Homo sapiens chromosome 9 open reading frame 68 (C9orf68), mRNA.\"""""	bA6J24.2; FLJ10058; RP11-280I16.2	ILMN_1736538	C9ORF68	"\Homo sapiens chromosome 9 open reading frame 68 (C9orf68), mRNA.\"""""	55064	D	C9orf68	-0.118195311	0.006815561	-2.553496261	0.013926336	0.013926336	-3.026929709	-1.0853763
17158	2680133	CCDC129	NM_194300.1	223075	NP_919276.1	ILMN_2224918	2680133	S	GAGAGAAGGGGTAGAGGAACAGTCACTTATGCATTCACCTAGCTCAGTGG	"\Homo sapiens coiled-coil domain containing 129 (CCDC129), mRNA.\"""""	FLJ38344	ILMN_2224918	CCDC129	"\Homo sapiens coiled-coil domain containing 129 (CCDC129), mRNA.\"""""	223075	 	CCDC129	0.118095802	-0.037465335	2.723621795	0.009001349	0.009001349	-2.750502903	1.085301439
39158	6290187	RCE1	NM_001032279.1	9986	NP_001027450.1	ILMN_2337492	6290187	A	ATTACATGGGTTTCCCAGCTGTTTGCGCGGCCTTGGAGCACCCACAGAGG	"\Homo sapiens RCE1 homolog, prenyl protein peptidase (S. cerevisiae) (RCE1), transcript variant 2, mRNA.\"""""	FACE2; RCE1B; RCE1A	ILMN_2337492	RCE1	"\Homo sapiens RCE1 homolog, prenyl protein peptidase (S. cerevisiae) (RCE1), transcript variant 2, mRNA.\"""""	9986	D	RCE1	-0.118090585	0.029225773	-2.355529272	0.022667393	0.022667393	-3.332994539	-1.085297514
43621	6960152	PTH	NM_000315.2	5741	NP_000306.1	ILMN_2202048	6960152	S	TGGTTGAGAGCCATGAAAAAAGTCTTGGAGAGGCAGACAAAGCTGATGTG	"\Homo sapiens parathyroid hormone (PTH), mRNA.\"""""		ILMN_2202048	PTH	"\Homo sapiens parathyroid hormone (PTH), mRNA.\"""""	5741	D	PTH	0.117853983	0.017443796	2.219506617	0.031253919	0.031253919	-3.532842045	1.08511954
20499	3290674	PCNXL2	NM_014801.3	80003	NP_055616.3	ILMN_1751793	3290674	A	CCCACTGGGACATTTTTCTGATGATCATTGCTGGCATGAAGCTGTTGCGG	"\Homo sapiens pecanex-like 2 (Drosophila) (PCNXL2), transcript variant 1, mRNA.\"""""	KIAA0435; FLJ11383	ILMN_1751793	PCNXL2	"\Homo sapiens pecanex-like 2 (Drosophila) (PCNXL2), transcript variant 1, mRNA.\"""""	80003	D	PCNXL2	-0.117414285	0.043755893	-2.509691102	0.015541759	0.015541759	-3.09614576	-1.084788872
34658	5570500	ProbeID: 5570500	XM_929383.1	646458	XP_934476.1	ILMN_1763380	5570500	S	GAAGATCATCATCCCATTCCATCCCCAGCTTCTGGGTTCCCATCCATCTG	"\PREDICTED: Homo sapiens hypothetical protein LOC646458 (LOC646458), mRNA.\"""""		ILMN_1763380	LOC646458	"\PREDICTED: Homo sapiens hypothetical protein LOC646458 (LOC646458), mRNA.\"""""	646458	 		-0.117082658	0.023545971	-2.635530647	0.011306099	0.011306099	-2.895119669	-1.084539545
31328	4900630	KIAA0319L	NM_182686.1	79932	NP_872628.1	ILMN_2260500	4900630	I	GGATAAGTGGGAGCTAGCCAGATAAAGCTGCAGGAAATAGCATTCCAGGC	"\Homo sapiens KIAA0319-like (KIAA0319L), transcript variant 2, mRNA.\"""""	PP791; RP4-765A10.3; KIAA1837; PKD1-like	ILMN_2260500	KIAA0319L	"\Homo sapiens KIAA0319-like (KIAA0319L), transcript variant 2, mRNA.\"""""	79932	D	KIAA0319L	-0.1169795	0.099319287	-2.231875998	0.030368367	0.030368367	-3.515035843	-1.084461999
1040	110397	ProbeID: 110397	XM_942384.1	652755	XP_947477.1	ILMN_1788237	110397	S	ATTACCTTCACCCTAGCTGCCTAAAGGAAGAAAGGCCTGTAGTCCCTGGG	"\PREDICTED: Homo sapiens similar to Baculoviral IAP repeat-containing protein 1 (Neuronal apoptosis inhibitory protein) (LOC652755), mRNA.\"""""		ILMN_1788237	LOC652755	"\PREDICTED: Homo sapiens similar to Baculoviral IAP repeat-containing protein 1 (Neuronal apoptosis inhibitory protein) (LOC652755), mRNA.\"""""	652755	D	LOC100510692/NAIP	-0.116761812	0.033199298	-2.065320296	0.044363306	0.044363306	-3.748404907	-1.084298377
36405	5900050	ProbeID: 5900050	XR_017411.1	653800		ILMN_1700627	5900050	S	TATCAGAAAGAGGCTGGTGGTCGGGACCAGTAGGAGGATCGCTTGAGTCC	"\PREDICTED: Homo sapiens similar to Group 10 secretory phospholipase A2 precursor (Group X secretory phospholipase A2) (Phosphatidylcholine 2-acylhydrolase GX) (GX sPLA2) (sPLA2-X) (LOC653800), mRNA.\"""""		ILMN_1700627	LOC653800	"\PREDICTED: Homo sapiens similar to Group 10 secretory phospholipase A2 precursor (Group X secretory phospholipase A2) (Phosphatidylcholine 2-acylhydrolase GX) (GX sPLA2) (sPLA2-X) (LOC653800), mRNA.\"""""	653800	 		-0.116343631	-0.015013765	-2.130025713	0.038368723	0.038368723	-3.659402035	-1.083984127
24243	3930538	CCDC142	NM_032779.2	84865	NP_116168.2	ILMN_1714936	3930538	S	GGAAGCTTGGAGGAAAGCATACTGGAGAATAAGCTACAAAGAGCCTGGGC	"\Homo sapiens coiled-coil domain containing 142 (CCDC142), mRNA.\"""""	FLJ14397	ILMN_1714936	CCDC142	"\Homo sapiens coiled-coil domain containing 142 (CCDC142), mRNA.\"""""	84865	 	CCDC142	-0.11612671	-9.98E-05	-2.269917783	0.027782673	0.027782673	-3.45980777	-1.083821153
5752	870138	ADORA3	NM_001081976.1	140	NP_001075445.1	ILMN_1733259	870138	I	GTAGTCAGAGGAGCTATGATAGACCACACCCAAGCAAGGCTGCCCTCAAA	"\Homo sapiens adenosine A3 receptor (ADORA3), transcript variant 3, mRNA.\"""""	AD026; RP11-552M11.7; A3AR; bA552M11.5	ILMN_1733259	ADORA3	"\Homo sapiens adenosine A3 receptor (ADORA3), transcript variant 3, mRNA.\"""""	140	D	ADORA3	-0.115745619	0.007052786	-2.071022032	0.043804108	0.043804108	-3.740648449	-1.083534898
15719	2480433	ProbeID: 2480433				ILMN_1833027	2480433	S	CAGAGTGCCTTTGTGGTATAGTGTGTCCCTTTGGCGGTGTAGCCGTTGAG	"\wd30d02.x1 Soares_NFL_T_GBC_S1 Homo sapiens cDNA clone IMAGE:2329635 3, mRNA sequence\"""""		ILMN_1833027		"\wd30d02.x1 Soares_NFL_T_GBC_S1 Homo sapiens cDNA clone IMAGE:2329635 3, mRNA sequence\"""""	-999	 		0.11502794	-0.023900611	2.062455549	0.044646605	0.044646605	-3.75229567	1.082996019
27778	4390341	LOC100132025	XM_001723658.1	100132025	XP_001723710.1	ILMN_3246789	4390341	S	AAGGGCAGATCGCCTTCATCTACTTTGGGACTAAGCTGGTTCAAAGCAGG	"\PREDICTED: Homo sapiens hypothetical protein LOC100132025 (LOC100132025), mRNA.\"""""		ILMN_3246789	LOC100132025	"\PREDICTED: Homo sapiens hypothetical protein LOC100132025 (LOC100132025), mRNA.\"""""	100132025	 	LOC100132025	0.114973023	-0.001184779	2.354128999	0.022743768	0.022743768	-3.335096386	1.082954795
36930	5960762	PCDH18	NM_019035.2	54510	NP_061908.1	ILMN_2229877	5960762	S	TTTATTGTGCTGTGATCTCTCTGTGTGGAATGCCTTGGTGAGAGAGATGC	"\Homo sapiens protocadherin 18 (PCDH18), mRNA.\"""""	DKFZP434B0923; PCDH68L; KIAA1562	ILMN_2229877	PCDH18	"\Homo sapiens protocadherin 18 (PCDH18), mRNA.\"""""	54510	D	PCDH18	0.114666517	0.001541965	2.226545209	0.030747247	0.030747247	-3.522718877	1.082724742
35659	5820017	GNB5	NM_016194.3	10681	NP_057278.2	ILMN_1712348	5820017	I	CACCTCTCACCATCTGCTCTGTGGCTCCCAGTGCTGACTCTGGAAGCTTT	"\Homo sapiens guanine nucleotide binding protein (G protein), beta 5 (GNB5), transcript variant 2, mRNA.\"""""	FLJ37457; FLJ43714; GB5	ILMN_1712348	GNB5	"\Homo sapiens guanine nucleotide binding protein (G protein), beta 5 (GNB5), transcript variant 2, mRNA.\"""""	10681	D	GNB5	0.114651647	0.031513779	2.167961874	0.035194876	0.035194876	-3.606232747	1.082713582
32707	5270221	ProbeID: 5270221				ILMN_1910322	5270221	S	CATCCTGGCAGAGGCACCAGGCAGTGAGGACAATGAGGGCTGGATATGGA	"\Homo sapiens cDNA FLJ44103 fis, clone TESTI4044084\"""""		ILMN_1910322		"\Homo sapiens cDNA FLJ44103 fis, clone TESTI4044084\"""""	-999	 	LOC100131034	0.114637865	-0.011332309	2.276255108	0.027371489	0.027371489	-3.450539639	1.082703239
28804	4590377	ANKRD35	NM_144698.2	148741	NP_653299.2	ILMN_1798006	4590377	S	AGACCTGAGAACCTGGACCCTGGAATCAGCATGGATGAGACCAGAGGAGG	"\Homo sapiens ankyrin repeat domain 35 (ANKRD35), mRNA.\"""""	MGC126667; FLJ25124; MGC126669	ILMN_1798006	ANKRD35	"\Homo sapiens ankyrin repeat domain 35 (ANKRD35), mRNA.\"""""	148741	D	ANKRD35	-0.114609915	0.009367724	-2.120828514	0.039175004	0.039175004	-3.6721831	-1.082682263
6010	940450	AMT	NM_000481.2	275	NP_000472.2	ILMN_1665331	940450	S	CCATGGCAGACTCACCACCTATTCTGAGTTCCAGGGCTGCTGTAGGGCAG	"\Homo sapiens aminomethyltransferase (AMT), mRNA.\"""""	NKH; GCE; GCST	ILMN_1665331	AMT	"\Homo sapiens aminomethyltransferase (AMT), mRNA.\"""""	275	 	AMT	-0.114021797	-0.000192072	-2.255622766	0.028730409	0.028730409	-3.480642915	-1.082240995
43589	6960044	OR8S1	NM_001005203.2	341568	NP_001005203.2	ILMN_1690296	6960044	S	ACTATGGCTCAGGTTTGCTCCGCCATCTCATGCCAAACTCAGGTTCCCCC	"\Homo sapiens olfactory receptor, family 8, subfamily S, member 1 (OR8S1), mRNA.\"""""		ILMN_1690296	OR8S1	"\Homo sapiens olfactory receptor, family 8, subfamily S, member 1 (OR8S1), mRNA.\"""""	341568	 	OR8S1	0.113374352	-0.045967651	2.045239697	0.046382483	0.046382483	-3.775587737	1.081755422
30302	4830296	C10orf85	XR_041624.1	404216		ILMN_3307060	4830296	A	GAGCATCCTCTGAGTTGCCAAACAGACTCCCAGAGGGGTCAACTGTGGGC	"\PREDICTED: Homo sapiens misc_RNA (C10orf85), miscRNA.\"""""		ILMN_3307060	C10ORF85	"\PREDICTED: Homo sapiens misc_RNA (C10orf85), miscRNA.\"""""	404216	D	C10orf85	0.113157302	-0.003872696	2.059524863	0.044938053	0.044938053	-3.756271589	1.081592687
35928	5860379	ProbeID: 5860379				ILMN_1854918	5860379	S	GGCCATGGGTGTAGTTTGCAATCCCCTGACACAGACAACATAGACTGGGG	"\602130767F1 NIH_MGC_56 Homo sapiens cDNA clone IMAGE:4287377 5, mRNA sequence\"""""		ILMN_1854918		"\602130767F1 NIH_MGC_56 Homo sapiens cDNA clone IMAGE:4287377 5, mRNA sequence\"""""	-999	D	UBE2E2	-0.112343762	-0.009755443	-2.28860757	0.026585565	0.026585565	-3.432419346	-1.080982945
41423	6560328	SLC22A23	NM_021945.4	63027	NP_068764.3	ILMN_1705116	6560328	S	GTCCTCTCGTCTAGAAGGCACCACCTCGCTTTCATGTCCCGTGTGTTTTG	"\Homo sapiens chromosome 6 open reading frame 85 (C6orf85), mRNA.\"""""	DKFZP434F011; FLJ22174	ILMN_1705116	C6ORF85	"\Homo sapiens chromosome 6 open reading frame 85 (C6orf85), mRNA.\"""""	63027	D	SLC22A23	-0.11215689	0.019054854	-2.467706597	0.017247817	0.017247817	-3.161702269	-1.080842935
26090	4180400	AZI1	NM_014984.2	22994	NP_055799.2	ILMN_1742262	4180400	I	TGCAGCAGCAACGGCAGCGGCTGTACAGTGAGGTGGCTGAGGAGAGGGAG	"\Homo sapiens 5-azacytidine induced 1 (AZI1), transcript variant 1, mRNA.\"""""	AZ1; Cep131	ILMN_1742262	AZI1	"\Homo sapiens 5-azacytidine induced 1 (AZI1), transcript variant 1, mRNA.\"""""	22994	D	AZI1	-0.111894319	0.028133121	-2.039142385	0.047011183	0.047011183	-3.783800064	-1.080646239
43601	6960082	TCF20	NM_181492.1	6942	NP_852469.1	ILMN_1789103	6960082	A	TTCTCTGGGCCAATGGAATCTACCTGGTTTGTGGCAGGCTCTATGGCCTG	"\Homo sapiens transcription factor 20 (AR1) (TCF20), transcript variant 2, mRNA.\"""""	AR1; KIAA0292; SPBP	ILMN_1789103	TCF20	"\Homo sapiens transcription factor 20 (AR1) (TCF20), transcript variant 2, mRNA.\"""""	6942	D	TCF20	-0.111754481	0.091932519	-2.115298895	0.039666876	0.039666876	-3.67984679	-1.080541499
5312	780703	C11orf86	XM_001129697.2	254439	XP_001129697.1	ILMN_3183048	780703	A	GTGGAGGCACTGGGCCACCTCAGAGGGCCAGTGTCTTGCTGAGGGGCCGG	"\PREDICTED: Homo sapiens hypothetical gene supported by AK026328 (FLJ22675), mRNA.\"""""		ILMN_3183048	FLJ22675	"\PREDICTED: Homo sapiens hypothetical gene supported by AK026328 (FLJ22675), mRNA.\"""""	254439	D	C11orf86	-0.111551209	0.025024681	-2.176202382	0.034536819	0.034536819	-3.594588047	-1.080389265
5324	780746	ProbeID: 780746	XM_934066.1	653438	XP_939159.1	ILMN_1699164	780746	I	ACCTAGGCCCAGAGCCATGAGGGGGAGGCCAGAGCGTGCCCAGGGCCTCC	"\PREDICTED: Homo sapiens similar to CG33096-PB, isoform B, transcript variant 4 (LOC653438), mRNA.\"""""		ILMN_1699164	LOC653438	"\PREDICTED: Homo sapiens similar to CG33096-PB, isoform B, transcript variant 4 (LOC653438), mRNA.\"""""	653438	D	FAM108A11P	0.111058959	0.02020095	2.128457854	0.038505134	0.038505134	-3.66158387	1.080020697
31802	5080255	CCDC70	NM_031290.1	83446	NP_112580.1	ILMN_1749982	5080255	S	GGAAGATAAAACGTCCCTCTGGGAGGAAGAGAATGCCCTCTGGGAGGAAG	"\Homo sapiens coiled-coil domain containing 70 (CCDC70), mRNA.\"""""	DKFZP434K1172; FLJ25853	ILMN_1749982	CCDC70	"\Homo sapiens coiled-coil domain containing 70 (CCDC70), mRNA.\"""""	83446	 	CCDC70	-0.110981083	0.039089794	-2.51100075	0.015491093	0.015491093	-3.094088418	-1.079962399
36749	5910746	PRO0628	NR_002764.1	29053		ILMN_2213834	5910746	S	CATAGAAAGGCTGGCTCAGGAGGGTACTGACTTGCTTTGACTTTGCGGCA	"\Homo sapiens hypothetical LOC29053 (PRO0628), non-coding RNA.\"""""		ILMN_2213834	PRO0628	"\Homo sapiens hypothetical LOC29053 (PRO0628), non-coding RNA.\"""""	29053	 	PRO0628	-0.110792864	0.0152184	-2.162486953	0.035638164	0.035638164	-3.613950661	-1.079821513
28690	4570630	ALS2CL	NM_147129.2	259173	NP_667340.2	ILMN_1702322	4570630	A	TGAGTTCATGCGATGCTGACGGGACCCCAGCACACTTCCCTGCCTCCTTT	"\Homo sapiens ALS2 C-terminal like (ALS2CL), transcript variant 1, mRNA.\"""""	MGC129698; RN49018; DKFZp686P238	ILMN_1702322	ALS2CL	"\Homo sapiens ALS2 C-terminal like (ALS2CL), transcript variant 1, mRNA.\"""""	259173	D	ALS2CL	-0.110791657	0.022871791	-2.024678863	0.048532182	0.048532182	-3.803202932	-1.079820609
34191	5550142	LHX2	NM_004789.3	9355	NP_004780.3	ILMN_1807016	5550142	S	AAGAAGTGTGCGCCCGGCTAATGCAGCGGTGTGGACCGAGGAACAACTTG	"\Homo sapiens LIM homeobox 2 (LHX2), mRNA.\"""""	LH2; hLhx2; MGC138390	ILMN_1807016	LHX2	"\Homo sapiens LIM homeobox 2 (LHX2), mRNA.\"""""	9355	 	LHX2	0.110786029	0.03003108	2.064028762	0.044490834	0.044490834	-3.750159533	1.079816397
34204	5550192	ProbeID: 5550192				ILMN_1879978	5550192	S	CATAGGAGGGGTCCCAAAGCCAGATGAAGGACCCAAAGCCAGGCCACAGA	"\DB344990 THYMU3 Homo sapiens cDNA clone THYMU3007063 3, mRNA sequence\"""""		ILMN_1879978		"\DB344990 THYMU3 Homo sapiens cDNA clone THYMU3007063 3, mRNA sequence\"""""	-999	 		0.11074735	-0.051255239	2.363160023	0.022255215	0.022255215	-3.321524603	1.079787447
35955	5860494	ProbeID: 5860494	XM_936427.1	647359	XP_941520.1	ILMN_1807262	5860494	S	CTCAGGCAAGGAAGGTAACAGATTCATAGAGGACATAGCAAGGGGGGTGC	"\PREDICTED: Homo sapiens similar to phosphodiesterase 4D interacting protein isoform 1 (LOC647359), mRNA.\"""""		ILMN_1807262	LOC647359	"\PREDICTED: Homo sapiens similar to phosphodiesterase 4D interacting protein isoform 1 (LOC647359), mRNA.\"""""	647359	 		0.11073059	0.002074695	2.108461752	0.040282525	0.040282525	-3.689301126	1.079774903
47204	7650661	RUNX1T1	NM_004349.2	862	NP_004340.1	ILMN_1724669	7650661	I	ACATGTGCTCCTGTCATCCTCCACATTTCTGCTCCAAGTGCAATCCGGAG	"\Homo sapiens runt-related transcription factor 1; translocated to, 1 (cyclin D-related) (RUNX1T1), transcript variant 1, mRNA.\"""""	ZMYND2; MTG8b; AML1T1; MGC2796; CBFA2T1; CDR; MTG8; ETO	ILMN_1724669	RUNX1T1	"\Homo sapiens runt-related transcription factor 1; translocated to, 1 (cyclin D-related) (RUNX1T1), transcript variant 1, mRNA.\"""""	862	D	RUNX1T1	0.110640997	-0.002225058	2.181376101	0.034129228	0.034129228	-3.587259779	1.07970785
13986	2230020	CDKAL1	NM_017774.2	54901	NP_060244.2	ILMN_1788022	2230020	S	CAGCCACTCTTCTTAATGAGGCTCCCCCTGTCTCACATTGAGTTGGGCCC	"\Homo sapiens CDK5 regulatory subunit associated protein 1-like 1 (CDKAL1), mRNA.\"""""	FLJ46705; FLJ20342; MGC75469	ILMN_1788022	CDKAL1	"\Homo sapiens CDK5 regulatory subunit associated protein 1-like 1 (CDKAL1), mRNA.\"""""	54901	 	CDKAL1	-0.110277657	-0.007171236	-2.565779354	0.013501654	0.013501654	-3.007373753	-1.079435962
2405	380017	SNORA38B	NR_003706.2	100124536		ILMN_3235270	380017	S	AGAAATCTGGGGCCAGCTTGCTCTCCGCAGGCTCAAGATCAACCATCCCA	"\Homo sapiens small nucleolar RNA, H/ACA box 38B (retrotransposed) (SNORA38B), small nucleolar RNA.\"""""		ILMN_3235270	SNORA38B	"\Homo sapiens small nucleolar RNA, H/ACA box 38B (retrotransposed) (SNORA38B), small nucleolar RNA.\"""""	100124536	 	SNORA38B	0.110055976	-0.017479199	2.115349975	0.039662308	0.039662308	-3.679776068	1.079270111
14376	2320138	LOC100131392	XM_001713681.1	100131392	XP_001713733.1	ILMN_3237897	2320138	S	GCGGAGCTGATGAAAATGTGCCATAAACCAGATGTGGAGCTACTTCAGGC	"\PREDICTED: Homo sapiens similar to ring finger protein 18 (LOC100131392), mRNA.\"""""		ILMN_3237897	LOC100131392	"\PREDICTED: Homo sapiens similar to ring finger protein 18 (LOC100131392), mRNA.\"""""	100131392	 	LOC100131392	0.10993612	0.023756746	2.716415258	0.009172247	0.009172247	-2.762450243	1.079180452
19739	3140689	KIAA1407	NM_020817.1	57577	NP_065868.1	ILMN_2095273	3140689	S	GAGGCACCAGAGATGCTTCTCTTCCGTGCACCTTGATAAGCATGAAGGAC	"\Homo sapiens KIAA1407 (KIAA1407), mRNA.\"""""	FLJ43314	ILMN_2095273	KIAA1407	"\Homo sapiens KIAA1407 (KIAA1407), mRNA.\"""""	57577	D	KIAA1407	-0.109910396	0.017154736	-2.073015623	0.04361004	0.04361004	-3.737932468	-1.079161209
23169	3800753	CDCA7L	NM_018719.2	55536	NP_061189.2	ILMN_2230683	3800753	S	CACTCCAGGCCAAGTGTGCCTTAGCACGAGTGACCACAGTTTAATAGACC	"\Homo sapiens cell division cycle associated 7-like (CDCA7L), mRNA.\"""""	R1; DKFZp762L0311; RAM2; JPO2	ILMN_2230683	CDCA7L	"\Homo sapiens cell division cycle associated 7-like (CDCA7L), mRNA.\"""""	55536	 	CDCA7L	-0.109773401	0.015056104	-2.056949694	0.045195511	0.045195511	-3.75976152	-1.079058739
4050	610653	NKAPL	NM_001007531.1	222698	NP_001007532.1	ILMN_2153581	610653	S	GACGAAAGAGAGAAAGTAAGATTTTAGCCAGTTTCCGAGAGATGGTGCAC	"\Homo sapiens NFKB activating protein-like (NKAPL), mRNA.\"""""	MGC126730; bA424I5.1; MGC126734	ILMN_2153581	NKAPL	"\Homo sapiens NFKB activating protein-like (NKAPL), mRNA.\"""""	222698	D	NKAPL	-0.109301346	0.034514197	-2.428021256	0.01901441	0.01901441	-3.222951526	-1.078705725
42065	6620598	ASL	NM_001024943.1	435	NP_001020114.1	ILMN_2379393	6620598	A	TTTGGAAGGGCAAGGTGCGAGGATGCTTGAGGCCAGGAGTTTGACACAGC	"\Homo sapiens argininosuccinate lyase (ASL), transcript variant 1, mRNA.\"""""	ASAL	ILMN_2379393	ASL	"\Homo sapiens argininosuccinate lyase (ASL), transcript variant 1, mRNA.\"""""	435	D	ASL	-0.109299791	0.066221999	-2.133181384	0.038095451	0.038095451	-3.655006832	-1.078704562
42048	6620520	ProbeID: 6620520	XM_941306.1	652009	XP_946399.1	ILMN_1757146	6620520	S	ACTGGAACGTCATTTCTATATGCCACGGCTCACTACCATCCCTCAAGCTG	"\PREDICTED: Homo sapiens hypothetical protein LOC652009 (LOC652009), mRNA.\"""""		ILMN_1757146	LOC652009	"\PREDICTED: Homo sapiens hypothetical protein LOC652009 (LOC652009), mRNA.\"""""	652009	 		0.109073472	0.011440957	2.021218966	0.048902287	0.048902287	-3.807828145	1.078535357
5710	840743	ProbeID: 840743	XM_935706.1	641945	XP_940799.1	ILMN_1683853	840743	S	ATGGACCAGTTCTACGTGAGCAACTCTGTTTCTGCAAAGGGTGAGCGTGG	"\PREDICTED: Homo sapiens similar to S-adenosylmethionine decarboxylase 1 (LOC641945), mRNA.\"""""		ILMN_1683853	LOC641945	"\PREDICTED: Homo sapiens similar to S-adenosylmethionine decarboxylase 1 (LOC641945), mRNA.\"""""	641945	 		-0.108964096	-0.003684986	-2.246405239	0.029356644	0.029356644	-3.494025301	-1.078453592
30213	4810750	BEND4	NM_207406.2	389206	NP_997289.2	ILMN_3237256	4810750	S	CTGGAACTTCATGTAGCAGCCTAACACCGGGGCCGAGTTGCCTTTACTCT	"\Homo sapiens BEN domain containing 4 (BEND4), mRNA.\"""""	MGC157807; FLJ35632; MGC157808; FLJ43965	ILMN_3237256	BEND4	"\Homo sapiens BEN domain containing 4 (BEND4), mRNA.\"""""	389206	D	BEND4	0.108803081	-0.054115743	2.084578748	0.042499128	0.042499128	-3.722138973	1.078333236
32452	5260025	C16orf45	NM_033201.1	89927	NP_149978.1	ILMN_1687821	5260025	S	AGAGTAGATGCTGACCTGGGCACTCCACCATTCCGGGGCACCACAGAGAT	"\Homo sapiens chromosome 16 open reading frame 45 (C16orf45), mRNA.\"""""	FLJ32618	ILMN_1687821	C16ORF45	"\Homo sapiens chromosome 16 open reading frame 45 (C16orf45), mRNA.\"""""	89927	 	C16orf45	0.108773236	-0.023205405	2.586992681	0.012795922	0.012795922	-2.973449476	1.078310929
24008	3890292	RPS6KC1	NM_012424.2	26750	NP_036556.2	ILMN_1661000	3890292	S	GGCATCTCCAGCACTGAGGCACCTCTGACTCACAGTTACTTATGGAGCAC	"\Homo sapiens ribosomal protein S6 kinase, 52kDa, polypeptide 1 (RPS6KC1), mRNA.\"""""	RPK118; humS6PKh1	ILMN_1661000	RPS6KC1	"\Homo sapiens ribosomal protein S6 kinase, 52kDa, polypeptide 1 (RPS6KC1), mRNA.\"""""	26750	D	RPS6KC1	-0.10863185	-0.012381031	-2.024358526	0.048566347	0.048566347	-3.803631425	-1.078205258
8845	1410196	CCNDBP1	NM_037370.1	23582	NP_411241.1	ILMN_1711459	1410196	I	TTCCAAGTCCGTGCAGCACTAACGTATTGGCACCTGCCTCCTCTTCGGCC	"\Homo sapiens cyclin D-type binding-protein 1 (CCNDBP1), transcript variant 2, mRNA.\"""""	DIP1; GCIP	ILMN_1711459	CCNDBP1	"\Homo sapiens cyclin D-type binding-protein 1 (CCNDBP1), transcript variant 2, mRNA.\"""""	23582	D	CCNDBP1	-0.108473228	-0.019637441	-2.421230453	0.019332558	0.019332558	-3.233361539	-1.078086718
10783	1690523	ProbeID: 1690523	XM_001716396.1	100133348	XP_001716448.1	ILMN_3241768	1690523	S	CAGCATTGCCTGGGGACTTTTTAGAAATGCAGAATCCTGGGCCCCATCCC	"\PREDICTED: Homo sapiens hypothetical protein LOC100133348 (LOC100133348), mRNA.\"""""		ILMN_3241768	LOC100133348	"\PREDICTED: Homo sapiens hypothetical protein LOC100133348 (LOC100133348), mRNA.\"""""	100133348	 		0.108417229	-0.015599192	2.055370828	0.045353994	0.045353994	-3.761899536	1.078044872
37567	6100376	ProbeID: 6100376	XM_939660.1	654117	XP_944753.1	ILMN_1687506	6100376	S	TGAGGAGACTGGGGAAAGGCAGCCATCTGTGAACTGGGCAGTGAGTCCTC	"\PREDICTED: Homo sapiens similar to chromosome 3 open reading frame 21 (LOC654117), mRNA.\"""""		ILMN_1687506	LOC654117	"\PREDICTED: Homo sapiens similar to chromosome 3 open reading frame 21 (LOC654117), mRNA.\"""""	654117	 		0.108399625	-0.066092253	2.146080134	0.036996131	0.036996131	-3.636989273	1.078031717
4262	630066	LRP5	NM_002335.1	4041	NP_002326.1	ILMN_1702775	630066	S	GACCTCGGCCGGGCCACTCTGGCTTCTCTGTGCCCCTGTAAATAGTTTTA	"\Homo sapiens low density lipoprotein receptor-related protein 5 (LRP5), mRNA.\"""""	OPS; LR3; BMND1; HBM; VBCH2; LRP7; OPPG	ILMN_1702775	LRP5	"\Homo sapiens low density lipoprotein receptor-related protein 5 (LRP5), mRNA.\"""""	4041	D	LRP5	-0.108258331	-0.000978584	-2.380768953	0.021329614	0.021329614	-3.294953628	-1.077926143
5824	870441	PPARA	NM_001001928.2	5465	NP_001001928.1	ILMN_1700488	870441	A	ACGGACACGCTTTCACCAGCTTCGAGCCCCTCCTCGGTGACTTATCCTGT	"\Homo sapiens peroxisome proliferator-activated receptor alpha (PPARA), transcript variant 3, mRNA.\"""""	PPAR; hPPAR; MGC2452; NR1C1; MGC2237	ILMN_1700488	PPARA	"\Homo sapiens peroxisome proliferator-activated receptor alpha (PPARA), transcript variant 3, mRNA.\"""""	5465	D	PPARA	-0.108000948	0.020200286	-2.547963821	0.014121562	0.014121562	-3.035716933	-1.077733853
43618	6960139	ProbeID: 6960139	XM_938049.1	648972	XP_943142.1	ILMN_1657222	6960139	S	TCACACCCAGTGTTCTATGTGGGATGTTCAGCAGCTGGGTCACCCCTGCT	"\PREDICTED: Homo sapiens similar to XAGE-3 protein (LOC648972), mRNA.\"""""		ILMN_1657222	LOC648972	"\PREDICTED: Homo sapiens similar to XAGE-3 protein (LOC648972), mRNA.\"""""	648972	 		0.107978487	-0.00189181	2.084478764	0.042508627	0.042508627	-3.722275832	1.077717075
37291	6040687	ProbeID: 6040687	XM_936951.1	647891	XP_942044.1	ILMN_1803531	6040687	S	TGTCTTTTTCAGTGAGGTCAAGAATTGGCTACTGTCCTCAATTTGATGCC	"\PREDICTED: Homo sapiens similar to ATP-binding cassette transporter sub-family A member 15 (LOC647891), mRNA.\"""""		ILMN_1803531	LOC647891	"\PREDICTED: Homo sapiens similar to ATP-binding cassette transporter sub-family A member 15 (LOC647891), mRNA.\"""""	647891	 		0.107731059	-0.020941898	2.156969373	0.03608987	0.03608987	-3.621713555	1.077532258
42595	6760440	FXYD3	NM_005971.2	5349	NP_005962.1	ILMN_2376050	6760440	A	CCTGAGACATGAACCCAAAAAGAGACCCACAATAAACTCGTGACTTGTCC	"\Homo sapiens FXYD domain containing ion transport regulator 3 (FXYD3), transcript variant 1, mRNA.\"""""	MGC111076; MAT-8; MAT8; PLML	ILMN_2376050	FXYD3	"\Homo sapiens FXYD domain containing ion transport regulator 3 (FXYD3), transcript variant 1, mRNA.\"""""	5349	D	FXYD3	0.107671057	-0.016244508	2.220848484	0.031156758	0.031156758	-3.530913991	1.077487443
26757	4230082	ProbeID: 4230082	NM_001085389.1	641901	NP_001078858.1	ILMN_1689093	4230082	S	AGCCACTATCCCGACGTGTTCATGCGCGAGGTGCGCCCTGTCCCTCAGCA	"\Homo sapiens similar to Unc4.1 homeobox (LOC641901), mRNA.\"""""		ILMN_1689093	LOC641901	"\Homo sapiens similar to Unc4.1 homeobox (LOC641901), mRNA.\"""""	641901	D	UNCX	0.107350477	0.033751416	2.033134149	0.047637919	0.047637919	-3.79187343	1.077248042
47092	7650082	ProbeID: 7650082	XM_929623.1	646677	XP_934716.1	ILMN_1701765	7650082	S	ATGGACGGCCCAGATGGCCATGCTGCAGTTCATCAGCAGCAGGCTCCCAA	"\PREDICTED: Homo sapiens similar to aconitase 2, mitochondrial (LOC646677), mRNA.\"""""		ILMN_1701765	LOC646677	"\PREDICTED: Homo sapiens similar to aconitase 2, mitochondrial (LOC646677), mRNA.\"""""	646677	 		-0.106827311	0.014708377	-2.255522719	0.028737142	0.028737142	-3.480788387	-1.07685747
36594	5910070	GPR174	NM_032553.1	84636	NP_115942.1	ILMN_1715404	5910070	S	CCAGGAATGTCAACCTGGCCCAGTCCGTTGTTATGATGACCATTGGCGAG	"\Homo sapiens G protein-coupled receptor 174 (GPR174), mRNA.\"""""	FKSG79	ILMN_1715404	GPR174	"\Homo sapiens G protein-coupled receptor 174 (GPR174), mRNA.\"""""	84636	D	GPR174	-0.106750062	0.047121414	-2.071993363	0.043709459	0.043709459	-3.739325407	-1.076799811
32706	5270220	GNAS	NM_080425.2	2778	NP_536350.2	ILMN_1785637	5270220	I	CGCTCTCTCAAGGTCAAGAAGGTACCCCTGGCGGAGAAGCGCAGACAGAT	"\Homo sapiens GNAS complex locus (GNAS), transcript variant 2, mRNA.\"""""	PHP1A; C20orf45; GPSA; GNAS1; dJ309F20.1.1; GSA; PHP1B; POH; MGC33735; GSP; AHO; dJ806M20.3.3	ILMN_1785637	GNAS	"\Homo sapiens GNAS complex locus (GNAS), transcript variant 2, mRNA.\"""""	2778	D	GNAS	-0.106325469	-0.01097524	-2.262174577	0.028292526	0.028292526	-3.471105787	-1.07648295
5725	870039	AHCYL2	NM_015328.1	23382	NP_056143.1	ILMN_1712786	870039	S	CACGGCTCCCCATGGCCACATACTCCTGCAAAGCTTTTATGCTGCTTCGC	"\Homo sapiens S-adenosylhomocysteine hydrolase-like 2 (AHCYL2), mRNA.\"""""	KIAA0828; FLJ21719	ILMN_1712786	AHCYL2	"\Homo sapiens S-adenosylhomocysteine hydrolase-like 2 (AHCYL2), mRNA.\"""""	23382	 	AHCYL2	-0.106288471	0.023347125	-2.541973162	0.014335764	0.014335764	-3.045217196	-1.076455344
7615	1190523	ProbeID: 1190523	XM_001718554.1	728125	XP_001718606.1	ILMN_3237124	1190523	S	ATTTGGCTCTCGGCACTCCCAGGCTGGGAGCTGGATACCTGCCCTGGCAG	"\PREDICTED: Homo sapiens similar to colon cancer-associated antigen AgSK1-2HT-ECS (LOC728125), mRNA.\"""""		ILMN_3237124	LOC728125	"\PREDICTED: Homo sapiens similar to colon cancer-associated antigen AgSK1-2HT-ECS (LOC728125), mRNA.\"""""	728125	 		0.105843423	0.033283238	2.363338931	0.022245632	0.022245632	-3.32125536	1.076123326
24490	3990035	C17orf101	NM_175902.3	79701	NP_787098.2	ILMN_3195203	3990035	A	TCGCGTCTCCTTCTTCACCTCGGGGTCCGAGAACCTACACCGCGTGGAGA	"\Homo sapiens chromosome 17 open reading frame 101 (C17orf101), transcript variant 2, mRNA.\"""""		ILMN_3195203	C17ORF101	"\Homo sapiens chromosome 17 open reading frame 101 (C17orf101), transcript variant 2, mRNA.\"""""	79701	D	C17orf101	-0.105780871	-0.005635944	-2.07216077	0.043693164	0.043693164	-3.739097333	-1.076076669
19466	3130369	SNTN	XM_946212.2	132203	XP_951305.1	ILMN_1674559	3130369	I	CCCTTCACCTTCTACCATGAGTGGAAGCAGCCTGAGGTCCTCACCACATG	"\PREDICTED: Homo sapiens similar to S-100 protein, alpha chain, transcript variant 3 (FLJ44379), mRNA.\"""""		ILMN_1674559	FLJ44379	"\PREDICTED: Homo sapiens similar to S-100 protein, alpha chain, transcript variant 3 (FLJ44379), mRNA.\"""""	132203	D	SNTN	-0.105771691	0.015631847	-2.049875423	0.045909387	0.045909387	-3.769331018	-1.076069821
41005	6520142	ProbeID: 6520142	XM_940440.1	648868	XP_945533.1	ILMN_1762957	6520142	S	GTGCCTTGTGGGAGGTGCACAGCAGCAGACAGTTTGAGCCATCCCATTCA	"\PREDICTED: Homo sapiens similar to T-cell receptor gamma chain V region V108B precursor (LOC648868), mRNA.\"""""		ILMN_1762957	LOC648868	"\PREDICTED: Homo sapiens similar to T-cell receptor gamma chain V region V108B precursor (LOC648868), mRNA.\"""""	648868	 		-0.104989503	0.027713161	-2.140859172	0.037437696	0.037437696	-3.64429225	-1.075486565
16376	2600047	C5orf45	NM_016175.3	51149	NP_057259.2	ILMN_1699170	2600047	A	GGAGCCAGGCCCCCGCTTCAGTCAAGACCTGCCTAGAAAAAGGAAGTGGA	"\Homo sapiens chromosome 5 open reading frame 45 (C5orf45), transcript variant 1, mRNA.\"""""	MGC78537; MGC65027; DKFZp686L2452	ILMN_1699170	C5ORF45	"\Homo sapiens chromosome 5 open reading frame 45 (C5orf45), transcript variant 1, mRNA.\"""""	51149	D	C5orf45	-0.104956821	0.015131002	-2.657250742	0.01069234	0.01069234	-2.859753416	-1.075462202
10355	1580270	NTN5	NM_145807.1	126147	NP_665806.1	ILMN_3248035	1580270	S	GCCGGAGCACTAGACGTGAGATGGGGCTGCCTCGAGCACCAACAAAGTAA	"\Homo sapiens netrin 5 (NTN5), mRNA.\"""""		ILMN_3248035	NTN5	"\Homo sapiens netrin 5 (NTN5), mRNA.\"""""	126147	D	NTN5	-0.104549535	0.008529386	-2.026173753	0.048373027	0.048373027	-3.801202609	-1.075158632
32524	5260278	PPAPDC3	NM_032728.2	84814	NP_116117.2	ILMN_1690839	5260278	S	AACCCCCAAGGAATTATTGGTTCCTCAAGTGCGTTTTGGGAGCTGCTGCC	"\Homo sapiens phosphatidic acid phosphatase type 2 domain containing 3 (PPAPDC3), mRNA.\"""""	NET39; C9orf67; FLJ14662; RP11-643E14.1; MGC12921; KIAA0515	ILMN_1690839	PPAPDC3	"\Homo sapiens phosphatidic acid phosphatase type 2 domain containing 3 (PPAPDC3), mRNA.\"""""	84814	 	PPAPDC3	-0.104261194	0.032417355	-2.285304162	0.02679375	0.02679375	-3.437272375	-1.074943769
17960	2760402	ProbeID: 2760402	XM_945929.1	652730	XP_951022.1	ILMN_1755366	2760402	S	TTCCAGGTCCCAGCCTACCCCTCTGTGCTCTTTGGGGTCTGGCACACACA	"\PREDICTED: Homo sapiens hypothetical protein LOC652730 (LOC652730), mRNA.\"""""		ILMN_1755366	LOC652730	"\PREDICTED: Homo sapiens hypothetical protein LOC652730 (LOC652730), mRNA.\"""""	652730	 		0.10363175	-0.058440392	2.111435389	0.040013745	0.040013745	-3.685192135	1.074474877
5660	840521	CA5A	NM_001739.1	763	NP_001730.1	ILMN_1731292	840521	S	GAAGGTCTGGGCGTCCTTCCAGGCCACTAATGAGGGCACAAGGTCCTAGA	"\Homo sapiens carbonic anhydrase VA, mitochondrial (CA5A), nuclear gene encoding mitochondrial protein, mRNA.\"""""	CAVA; CAV; CA5	ILMN_1731292	CA5A	"\Homo sapiens carbonic anhydrase VA, mitochondrial (CA5A), nuclear gene encoding mitochondrial protein, mRNA.\"""""	763	 	CA5A	-0.10361706	0.011670809	-2.120728389	0.039183863	0.039183863	-3.672322005	-1.074463936
9695	1470647	KIF2C	NM_006845.2	11004	NP_006836.1	ILMN_1685916	1470647	S	CTGGGGTTGTCCTGGCTCTGGGGAGAGAGACGGAGCCTTTAGTACAGCTA	"\Homo sapiens kinesin family member 2C (KIF2C), mRNA.\"""""	KNSL6; MCAK	ILMN_1685916	KIF2C	"\Homo sapiens kinesin family member 2C (KIF2C), mRNA.\"""""	11004	 	KIF2C	0.103546617	0.010923999	2.07106722	0.0437997	0.0437997	-3.740586909	1.074411474
14632	2340411	MIR1256	NR_031657.1	100302155		ILMN_3309990	2340411	S	GTCAGCCTGTTGAAGCTTTGAAGCTTTGATGCCAGGCATTGACTTCTCAC	"\Homo sapiens microRNA 1256 (MIR1256), microRNA.\"""""		ILMN_3309990	MIR1256	"\Homo sapiens microRNA 1256 (MIR1256), microRNA.\"""""	100302155	 	mir-1256	-0.103443915	-0.021427894	-2.156428642	0.036134408	0.036134408	-3.62247351	-1.074334992
9038	1430300	ProbeID: 1430300	XR_037049.1	100129933		ILMN_3270626	1430300	M	TGGGACCGGGATGGGTCATCTGGACAAATAGGGAGGGTGGGCGGGTGGGC	"\PREDICTED: Homo sapiens misc_RNA (LOC100129933), miscRNA.\"""""		ILMN_3270626	LOC100129933	"\PREDICTED: Homo sapiens misc_RNA (LOC100129933), miscRNA.\"""""	100129933	 		0.10338028	0.019824188	2.126876972	0.038643107	0.038643107	-3.663782568	1.074287606
11144	1740524	LOC402679	XM_940439.1	402679	XP_945532.1	ILMN_1801032	1740524	A	GCCTATTCCCCCACCCACAACCAGAAGCAGTGGTAGTGCCCCAGATGGAA	"\PREDICTED: Homo sapiens similar to Serine/threonine-protein kinase MARK2 (MAP/microtubule affinity-regulating kinase 2) (ELKL motif kinase) (EMK1) (PAR1 homolog) (LOC402679), mRNA.\"""""		ILMN_1801032	LOC402679	"\PREDICTED: Homo sapiens similar to Serine/threonine-protein kinase MARK2 (MAP/microtubule affinity-regulating kinase 2) (ELKL motif kinase) (EMK1) (PAR1 homolog) (LOC402679), mRNA.\"""""	402679	 		0.103334713	-0.06128091	2.028185142	0.048159595	0.048159595	-3.798509306	1.074253675
884	70491	ProbeID: 70491				ILMN_1846874	70491	S	ATGGAGCTAGAGAAGCCATTTCAGGCCACCTGGGGATGGAGAGGGCACAC	"\UI-E-EJ1-ajk-n-12-0-UI.s1 UI-E-EJ1 Homo sapiens cDNA clone UI-E-EJ1-ajk-n-12-0-UI 3, mRNA sequence\"""""		ILMN_1846874		"\UI-E-EJ1-ajk-n-12-0-UI.s1 UI-E-EJ1 Homo sapiens cDNA clone UI-E-EJ1-ajk-n-12-0-UI 3, mRNA sequence\"""""	-999	 		-0.103294323	0.034050227	-2.06788424	0.044111083	0.044111083	-3.74491908	-1.074223601
7408	1170349	LAD1	NM_005558.3	3898	NP_005549.2	ILMN_1782389	1170349	A	GGCTGCCATGGCCAGGAGCTAAGTGCCTTTTTGTGTGCAACCACTTACCC	"\Homo sapiens ladinin 1 (LAD1), mRNA.\"""""	LadA; MGC10355	ILMN_1782389	LAD1	"\Homo sapiens ladinin 1 (LAD1), mRNA.\"""""	3898	D	LAD1	0.103250282	0.005255063	2.015071212	0.049565942	0.049565942	-3.816030985	1.074190809
23914	3870672	LOC100130134	XR_037580.1	100130134		ILMN_3257864	3870672	M	AGGTAGGCAATGAAGCTGCTACAGGAACGGGACCTAATAAAAAGGCCAAA	"\PREDICTED: Homo sapiens misc_RNA (LOC100130134), miscRNA.\"""""		ILMN_3257864	LOC100130134	"\PREDICTED: Homo sapiens misc_RNA (LOC100130134), miscRNA.\"""""	100130134	 		0.103143039	-0.004974254	2.063993053	0.044494364	0.044494364	-3.750208034	1.074110961
2620	430142	HSPA4	NM_002154.3	3308	NP_002145.3	ILMN_1734814	430142	I	GCCCTATAATTTCAAAGCCCAAACCCAAAGTGGAACCTCCAAAAGAGGAA	"\Homo sapiens heat shock 70kDa protein 4 (HSPA4), mRNA.\"""""	HS24/P52; MGC131852; APG-2; hsp70RY; hsp70; RY	ILMN_1734814	HSPA4	"\Homo sapiens heat shock 70kDa protein 4 (HSPA4), mRNA.\"""""	3308	D	HSPA4	-0.103050197	0.086869024	-2.077258835	0.043199473	0.043199473	-3.732144877	-1.074041841
21264	3400026	ProbeID: 3400026	XM_001717748.1	100132210	XP_001717800.1	ILMN_3200157	3400026	A	AGCTGGGGATGCAGAGGCCGGCGCTGAGCGGTGGCGGCAAGGCCTCTCCC	"\PREDICTED: Homo sapiens hypothetical protein LOC100132210 (LOC100132210), mRNA.\"""""		ILMN_3200157	LOC100132210	"\PREDICTED: Homo sapiens hypothetical protein LOC100132210 (LOC100132210), mRNA.\"""""	100132210	 		0.102783637	-0.036478341	2.219266356	0.031271343	0.031271343	-3.533187171	1.073843414
25315	4060347	GDA	NM_004293.3	9615	NP_004284.1	ILMN_1812494	4060347	S	CCCTCGGGCGTCTACAAAGTTCTCCTGGGATTAGCGTGGTTCTGCATCTC	"\Homo sapiens guanine deaminase (GDA), mRNA.\"""""	CYPIN; GUANASE; MGC9982; KIAA1258; NEDASIN	ILMN_1812494	GDA	"\Homo sapiens guanine deaminase (GDA), mRNA.\"""""	9615	D	GDA	0.102704291	0.02595288	2.013270266	0.049761826	0.049761826	-3.818430189	1.073784356
39602	6350438	SLC10A1	NM_003049.2	6554	NP_003040.1	ILMN_1776112	6350438	S	CATCAAGTCTTGGCCGGGAACACAGACAGGGTGTCTACCCAAGAAGCCTC	"\Homo sapiens solute carrier family 10 (sodium/bile acid cotransporter family), member 1 (SLC10A1), mRNA.\"""""	NTCP1; NTCP	ILMN_1776112	SLC10A1	"\Homo sapiens solute carrier family 10 (sodium/bile acid cotransporter family), member 1 (SLC10A1), mRNA.\"""""	6554	 	SLC10A1	0.102327749	0.030734277	2.07463216	0.043453227	0.043453227	-3.735728664	1.073504136
44197	7040240	CHD2	NM_001042572.2	1106	NP_001036037.1	ILMN_2339284	7040240	A	GGGACTCCCCTATTCAGAGTGTAGCTGGGAAGATGAAGCCCTCATTGGAA	"\Homo sapiens chromodomain helicase DNA binding protein 2 (CHD2), transcript variant 2, mRNA.\"""""	DKFZp781D1727; FLJ38614; DKFZp686E01200; DKFZp547I1315	ILMN_2339284	CHD2	"\Homo sapiens chromodomain helicase DNA binding protein 2 (CHD2), transcript variant 2, mRNA.\"""""	1106	D	CHD2	-0.102299056	0.020403366	-2.096835261	0.041348635	0.041348635	-3.705323393	-1.073482785
5484	830605	ProbeID: 830605	XM_937721.1	647970	XP_942814.1	ILMN_1791424	830605	A	GGTTTGCTGAGGGCCCCAGAAGGCTCCTTCCACCGTATCATAGTCTAATA	"\PREDICTED: Homo sapiens hypothetical protein LOC647970, transcript variant 1 (LOC647970), mRNA.\"""""		ILMN_1791424	LOC647970	"\PREDICTED: Homo sapiens hypothetical protein LOC647970, transcript variant 1 (LOC647970), mRNA.\"""""	647970	 		0.102133864	-0.012465234	2.513835772	0.01538193	0.01538193	-3.089632296	1.073359876
30834	4880148	P2RY1	NM_002563.2	5028	NP_002554.1	ILMN_1772667	4880148	S	GCCCCACTGCTGTGCAATGCCTTAGGACTTTGTTTGTGTTCCAGGACAAG	"\Homo sapiens purinergic receptor P2Y, G-protein coupled, 1 (P2RY1), mRNA.\"""""	P2Y1	ILMN_1772667	P2RY1	"\Homo sapiens purinergic receptor P2Y, G-protein coupled, 1 (P2RY1), mRNA.\"""""	5028	 	P2RY1	0.102055562	0.010305383	2.328367096	0.02419066	0.02419066	-3.373602759	1.073301622
19966	3180075	PDIA3	NM_005313.4	2923	NP_005304.3	ILMN_1669753	3180075	S	GCTGGGGCCCGGGGATCTAATTGTTTAGAGAGCCCCAAAAGTGGCTCAGA	"\Homo sapiens protein disulfide isomerase family A, member 3 (PDIA3), mRNA.\"""""	GRP57; GRP58; ERp60; ERp57; P58; HsT17083; PI-PLC; ERp61	ILMN_1669753	PDIA3	"\Homo sapiens protein disulfide isomerase family A, member 3 (PDIA3), mRNA.\"""""	2923	 	PDIA3	0.101257986	-0.002558625	2.436255759	0.018634963	0.018634963	-3.210300535	1.072708424
42893	6840161	ProbeID: 6840161				ILMN_1836827	6840161	S	GATGTGTGCCTGGGTCACCAATACCAGAACAGGGGATGTGGGCAGAAGGC	"\wf59c08.x1 Soares_NFL_T_GBC_S1 Homo sapiens cDNA clone IMAGE:2359886 3, mRNA sequence\"""""		ILMN_1836827		"\wf59c08.x1 Soares_NFL_T_GBC_S1 Homo sapiens cDNA clone IMAGE:2359886 3, mRNA sequence\"""""	-999	 		-0.101254265	0.053289147	-2.313018322	0.02509134	0.02509134	-3.396396834	-1.072705657
2153	290315	SENP5	NM_152699.3	205564	NP_689912.1	ILMN_1675501	290315	S	ACATGCCCCGAGTGCGGAAGAGGATTTACAAGGAGCTATGTGAGTGCCGG	"\Homo sapiens SUMO1/sentrin specific peptidase 5 (SENP5), mRNA.\"""""	MGC27076; FLJ42398	ILMN_1675501	SENP5	"\Homo sapiens SUMO1/sentrin specific peptidase 5 (SENP5), mRNA.\"""""	205564	D	SENP5	0.101161509	-0.01951514	2.398924042	0.020411657	0.020411657	-3.267409467	1.072636691
21140	3390239	ProbeID: 3390239	XM_940286.1	651158	XP_945379.1	ILMN_1704133	3390239	S	TGCAAGGGACAGCGTGAAAACTACCCATCTCCGGTCACCAAGTTGCAGGA	"\PREDICTED: Homo sapiens similar to apolipoprotein B mRNA editing enzyme, catalytic polypeptide-like 3F isoform a (LOC651158), mRNA.\"""""		ILMN_1704133	LOC651158	"\PREDICTED: Homo sapiens similar to apolipoprotein B mRNA editing enzyme, catalytic polypeptide-like 3F isoform a (LOC651158), mRNA.\"""""	651158	 		-0.101105511	0.01008302	-2.269701423	0.027796807	0.027796807	-3.460123849	-1.072595058
10943	1710427	PPY2	NR_002181.1	23614		ILMN_2136926	1710427	S	TGGGCAAGAGGGTGCCTACAGGCGGATATGAAACCGGTGGGCTGGCACCT	"\Homo sapiens pancreatic polypeptide 2 (PPY2), non-coding RNA.\"""""		ILMN_2136926	PPY2	"\Homo sapiens pancreatic polypeptide 2 (PPY2), non-coding RNA.\"""""	23614	 	PPY2	0.101065612	-0.043462015	2.200345496	0.032670859	0.032670859	-3.560277287	1.072565395
16849	2640474	ProbeID: 2640474	XM_927058.1	643767	XP_932151.1	ILMN_1673668	2640474	S	ATGGTAATCCTGGATGCTGTCATTGAAGCCAAATCGTTGCCCCAGGGCAC	"\PREDICTED: Homo sapiens hypothetical protein LOC643767 (LOC643767), mRNA.\"""""		ILMN_1673668	LOC643767	"\PREDICTED: Homo sapiens hypothetical protein LOC643767 (LOC643767), mRNA.\"""""	643767	 		0.100964514	0.035604763	2.025840049	0.048408516	0.048408516	-3.801649243	1.072490236
648	60343	LOC100133612	NR_024455.1	100133612		ILMN_3247080	60343	S	CCAGTGCCCAGTGAAGTGTGGGGGGCTGGACATAGGTGGCCTCAGTTCCT	"\Homo sapiens similar to hCG1815312 (LOC100133612), non-coding RNA.\"""""		ILMN_3247080	LOC100133612	"\Homo sapiens similar to hCG1815312 (LOC100133612), non-coding RNA.\"""""	100133612	 	LOC100133612	0.100673536	-0.024584957	2.163380351	0.035565495	0.035565495	-3.612692273	1.072273947
34683	5570600	ProbeID: 5570600	XM_001714483.1	728780	XP_001714535.1	ILMN_3226919	5570600	A	GAGGAGCAGTGGTCGGGAAATGAAAGCTTCCGTGAACATGGCCACAGGGC	"\PREDICTED: Homo sapiens similar to hCG1655846 (LOC728780), mRNA.\"""""		ILMN_3226919	LOC728780	"\PREDICTED: Homo sapiens similar to hCG1655846 (LOC728780), mRNA.\"""""	728780	D	ANKDD1B	0.100446683	0.011955833	2.098531574	0.041191568	0.041191568	-3.702990036	1.072105353
40319	6420370	ProbeID: 6420370	XM_943929.1	388117	XP_949022.1	ILMN_1804766	6420370	A	GCTGCTCTGCAACAACAGGTGGACTCATCTGTCTCCATCACACTGTGGCC	"\PREDICTED: Homo sapiens hypothetical LOC388117 (LOC388117), mRNA.\"""""		ILMN_1804766	LOC388117	"\PREDICTED: Homo sapiens hypothetical LOC388117 (LOC388117), mRNA.\"""""	388117	D	PLA2G4E	0.100147016	0.030069328	2.098729792	0.041173249	0.041173249	-3.702717283	1.071882686
428	50255	SNAI2	NM_003068.3	6591	NP_003059.1	ILMN_1655740	50255	S	CCTGCACAAACATGAGGAATCTGGCTGCTGTGTAGCACACTGAGTGACGC	"\Homo sapiens snail homolog 2 (Drosophila) (SNAI2), mRNA.\"""""	WS2D; SLUG; SLUGH1; MGC10182	ILMN_1655740	SNAI2	"\Homo sapiens snail homolog 2 (Drosophila) (SNAI2), mRNA.\"""""	6591	D	SNAI2	-0.100129149	0.004655517	-2.214409403	0.031625441	0.031625441	-3.540157921	-1.071869411
36050	5870142	ProbeID: 5870142	XM_927138.1	643868	XP_932231.1	ILMN_1667124	5870142	S	GGTAGAAGTTAGGGACCATGGCCGCTCAGCCTCTGCAGGAAAATGGATTA	"\PREDICTED: Homo sapiens hypothetical protein LOC643868 (LOC643868), mRNA.\"""""		ILMN_1667124	LOC643868	"\PREDICTED: Homo sapiens hypothetical protein LOC643868 (LOC643868), mRNA.\"""""	643868	 		0.09977889	-0.025177699	2.261118472	0.028362706	0.028362706	-3.472644503	1.071609213
1676	160670	KLHL7	NM_018846.2	55975	NP_061334.2	ILMN_1653666	160670	I	CATGCTGGGAGGGACTGATTGCAGAACCTTCTTGACAAGCCACATAAATC	"\Homo sapiens kelch-like 7 (Drosophila) (KLHL7), transcript variant 2, mRNA.\"""""	KLHL6; SBBI26	ILMN_1653666	KLHL7	"\Homo sapiens kelch-like 7 (Drosophila) (KLHL7), transcript variant 2, mRNA.\"""""	55975	D	KLHL7	-0.099334396	0.013708155	-2.058051201	0.045085229	0.045085229	-3.758269153	-1.071279102
43155	6860465	MYBPH	NM_004997.2	4608	NP_004988.2	ILMN_1705297	6860465	S	GGCCAGACTAACTGGGCTCAAGGGGTGCTGGAAGGCGCAGAGATTGGAGT	"\Homo sapiens myosin binding protein H (MYBPH), mRNA.\"""""		ILMN_1705297	MYBPH	"\Homo sapiens myosin binding protein H (MYBPH), mRNA.\"""""	4608	 	MYBPH	-0.099301524	0.012056607	-2.01675402	0.049383511	0.049383511	-3.813787621	-1.071254693
16326	2570612	FAM178A	NM_001136123.1	55719	NP_001129595.1	ILMN_3232080	2570612	I	ACAATTTCATGTATTCTTAATAGTTTTGCTGAATGGCACTCTTCATACTG	"\Homo sapiens family with sequence similarity 178, member A (FAM178A), transcript variant 2, mRNA.\"""""		ILMN_3232080	FAM178A	"\Homo sapiens family with sequence similarity 178, member A (FAM178A), transcript variant 2, mRNA.\"""""	55719	D	FAM178A	0.098888735	0.005832438	2.056391483	0.045251488	0.045251488	-3.760517567	1.070948225
29389	4670450	OTUD4	NM_017493.4	54726	NP_059963.1	ILMN_2287604	4670450	I	GGACTGTTTGCTTTGAAAGTTGGTGTTTTTGGTTGATGAGAATTTACGTC	"\Homo sapiens OTU domain containing 4 (OTUD4), transcript variant 2, mRNA.\"""""	HSHIN1; KIAA1046; DKFZp434I0721; HIN1	ILMN_2287604	OTUD4	"\Homo sapiens OTU domain containing 4 (OTUD4), transcript variant 2, mRNA.\"""""	54726	D	OTUD4	0.098508933	-0.005347973	2.136253876	0.037831024	0.037831024	-3.650722648	1.070666326
4306	630259	VPS37D	NM_001077621.1	155382	NP_001071089.1	ILMN_1692865	630259	A	GCTTTTTGAGGGCAGGTCCTTGTCTTTGTACGTTCTGTCCCCAGCCCCGC	"\Homo sapiens vacuolar protein sorting 37 homolog D (S. cerevisiae) (VPS37D), mRNA.\"""""	WBSCR24; MGC35352	ILMN_1692865	VPS37D	"\Homo sapiens vacuolar protein sorting 37 homolog D (S. cerevisiae) (VPS37D), mRNA.\"""""	155382	 	VPS37D	0.098430064	-0.019318691	2.235746601	0.030095866	0.030095866	-3.509448638	1.070607796
8202	1260674	OR8K3	NM_001005202.1	219473	NP_001005202.1	ILMN_1808262	1260674	S	CTACCTGTGGAGCCCACCTGACAGTGGTCATAGTGTTCTATGGGACTTTG	"\Homo sapiens olfactory receptor, family 8, subfamily K, member 3 (OR8K3), mRNA.\"""""	OR11-181	ILMN_1808262	OR8K3	"\Homo sapiens olfactory receptor, family 8, subfamily K, member 3 (OR8K3), mRNA.\"""""	219473	 	OR8K3	0.098302963	0.015618161	2.111538678	0.040004437	0.040004437	-3.685049328	1.07051348
9873	1500615	ProbeID: 1500615				ILMN_1833146	1500615	S	CTAGTGCAAGCACAATGATAAGAGTGAGCCTGGCAAACCCTGACCCCAGC	"\K-EST0224422 L17N670205n1 Homo sapiens cDNA clone L17N670205n1-32-D06 5, mRNA sequence\"""""		ILMN_1833146		"\K-EST0224422 L17N670205n1 Homo sapiens cDNA clone L17N670205n1-32-D06 5, mRNA sequence\"""""	-999	D	SERPINA3	0.098214941	0.000160735	2.037536233	0.04717802	0.04717802	-3.785960125	1.070448168
4525	650471	MIR599	NR_030329.1	693184		ILMN_3308813	650471	S	GACATGCTGTCCACAGTGTGTTTGATAAGCTGACATGGGACAGGGATTCT	"\Homo sapiens microRNA 599 (MIR599), microRNA.\"""""		ILMN_3308813	MIR599	"\Homo sapiens microRNA 599 (MIR599), microRNA.\"""""	693184	 	mir-599	-0.097853193	0.000290447	-2.160343483	0.035813049	0.035813049	-3.616968199	-1.070179792
26465	4210382	DLL3	NM_016941.2	10683	NP_058637.1	ILMN_1736096	4210382	A	TCCGCACCTGGAGTCAGAGCGTGGATTTTTGTATTTGCTCGGTGGTGCCC	"\Homo sapiens delta-like 3 (Drosophila) (DLL3), transcript variant 1, mRNA.\"""""	SCDO1	ILMN_1736096	DLL3	"\Homo sapiens delta-like 3 (Drosophila) (DLL3), transcript variant 1, mRNA.\"""""	10683	D	DLL3	-0.09782191	0.002921957	-2.091061705	0.041887152	0.041887152	-3.713254142	-1.070156588
30510	4850373	PCDH7	NM_032457.2	5099	NP_115833.1	ILMN_1670383	4850373	I	GACCTTCAGTGCAGCTAGTTTCAGCAAAAATGAGGAAGCCAACCCTGAGG	"\Homo sapiens protocadherin 7 (PCDH7), transcript variant c, mRNA.\"""""	BHPCDH; BH-Pcdh	ILMN_1670383	PCDH7	"\Homo sapiens protocadherin 7 (PCDH7), transcript variant c, mRNA.\"""""	5099	D	PCDH7	-0.097650217	0.004072572	-2.350500512	0.022942752	0.022942752	-3.340538608	-1.070029237
18199	2810561	LOC643263	XR_016355.1	643263		ILMN_3236084	2810561	S	AGATGCCACCCTGGGAGCTTTCCTCATCTGTGAGATTTGCCAGTGCCTGG	"\PREDICTED: Homo sapiens misc_RNA (LOC643263), miscRNA.\"""""		ILMN_3236084	LOC643263	"\PREDICTED: Homo sapiens misc_RNA (LOC643263), miscRNA.\"""""	643263	 		0.097615905	0.004958675	2.079518279	0.042982231	0.042982231	-3.729059288	1.070003789
47144	7650338	CACNA1G	NM_198397.1	8913	NP_938407.1	ILMN_1664872	7650338	I	TGCTGTCTAACCACCAGCATGTCGCAAAGCCCAGTCCATCCCACAGTGCC	"\Homo sapiens calcium channel, voltage-dependent, T type, alpha 1G subunit (CACNA1G), transcript variant 15, mRNA.\"""""	Ca(V)T.1; Cav3.1; NBR13; MGC117234	ILMN_1664872	CACNA1G	"\Homo sapiens calcium channel, voltage-dependent, T type, alpha 1G subunit (CACNA1G), transcript variant 15, mRNA.\"""""	8913	D	CACNA1G	0.097563526	-0.008749883	2.068093818	0.044090521	0.044090521	-3.744633996	1.069964942
40484	6450338	ProbeID: 6450338	XM_001714454.1	100128389	XP_001714506.1	ILMN_3181473	6450338	A	CGCAGCGGCGCCGAGGACAGTGCAGCCGAGTTGCGTCTCCCTCGCGCGAG	"\PREDICTED: Homo sapiens hypothetical protein LOC100128389 (LOC100128389), mRNA.\"""""		ILMN_3181473	LOC100128389	"\PREDICTED: Homo sapiens hypothetical protein LOC100128389 (LOC100128389), mRNA.\"""""	100128389	D	PRICKLE1	-0.097376324	0.041747669	-2.044461346	0.046462331	0.046462331	-3.776637158	-1.069826113
2431	380112	ZNF799	XM_939522.2	90576	XP_944615.1	ILMN_1659265	380112	A	GTGCCCAGTGTTTTGATGTGTTGAGATGACTAGATGTATGGCATTGTGGG	"\PREDICTED: Homo sapiens zinc finger protein HIT-40, transcript variant 3 (HIT-40), mRNA.\"""""		ILMN_1659265	HIT-40	"\PREDICTED: Homo sapiens zinc finger protein HIT-40, transcript variant 3 (HIT-40), mRNA.\"""""	90576	D	ZNF799	-0.097273869	0.018352302	-2.021320652	0.048891375	0.048891375	-3.807692301	-1.069750141
46696	7560703	PIGA	NM_020473.2	5277	NP_065206.2	ILMN_2367186	7560703	A	GCTCTGTGTAGAATGTTGAACTAGATGCTTCCCGCCATTAAGGACCAGGG	"\Homo sapiens phosphatidylinositol glycan anchor biosynthesis, class A (PIGA), transcript variant 3, mRNA.\"""""	GPI3; PIG-A	ILMN_2367186	PIGA	"\Homo sapiens phosphatidylinositol glycan anchor biosynthesis, class A (PIGA), transcript variant 3, mRNA.\"""""	5277	D	PIGA	0.096794442	-0.049610346	2.058277033	0.045062648	0.045062648	-3.757963108	1.069394708
14417	2320300	ProbeID: 2320300	XM_936041.2	653857	XP_941134.1	ILMN_1694898	2320300	I	AGCTGCTTTCACAACTCTGGCTGGATTTTACCTATGTGGAGAGTGTCACC	"\PREDICTED: Homo sapiens similar to actin-related protein 3-beta, transcript variant 3 (LOC653857), mRNA.\"""""		ILMN_1694898	LOC653857	"\PREDICTED: Homo sapiens similar to actin-related protein 3-beta, transcript variant 3 (LOC653857), mRNA.\"""""	653857	D	ACTR3C	0.096765394	-0.00706492	2.575836221	0.013162769	0.013162769	-2.991314525	1.069373176
27026	4250376	AHDC1	NM_001029882.1	27245	NP_001025053.1	ILMN_1680111	4250376	S	TCAGAAAACCAACGCCAAGATCCCTCCCAGCGTCCACATCGTCCTCTGGC	"\Homo sapiens AT hook, DNA binding motif, containing 1 (AHDC1), mRNA.\"""""	CL23945; DJ159A19.3; RP1-159A19.1	ILMN_1680111	AHDC1	"\Homo sapiens AT hook, DNA binding motif, containing 1 (AHDC1), mRNA.\"""""	27245	 	AHDC1	-0.096617554	0.021525856	-2.229710592	0.030521769	0.030521769	-3.518158419	-1.069263597
16940	2650072	ProbeID: 2650072	XM_001720421.1	100133959	XP_001720473.1	ILMN_3243949	2650072	S	CTGAGCCCTGTGCAGATTGGTGCTGATGATTCTTACCAGTTGTGTGCAAG	"\PREDICTED: Homo sapiens hypothetical LOC100133959 (LOC100133959), mRNA.\"""""		ILMN_3243949	LOC100133959	"\PREDICTED: Homo sapiens hypothetical LOC100133959 (LOC100133959), mRNA.\"""""	100133959	 		0.096603415	-0.036076003	2.142116579	0.037330929	0.037330929	-3.642534668	1.069253119
23539	3840709	FOLR1	NM_016731.2	2348	NP_057943.1	ILMN_1661733	3840709	A	AGCCTGGCCTTTCCTGCTTAGCCTGGCCCTAATGCTGCTGTGGCTGCTCA	"\Homo sapiens folate receptor 1 (adult) (FOLR1), transcript variant 8, mRNA.\"""""	FBP; MOv18; FOLR; FR-alpha	ILMN_1661733	FOLR1	"\Homo sapiens folate receptor 1 (adult) (FOLR1), transcript variant 8, mRNA.\"""""	2348	D	FOLR1	0.096146415	-0.012738338	2.09843475	0.041200519	0.041200519	-3.703123262	1.068914466
21577	3420544	ProbeID: 3420544	XM_932718.1	653584	XP_937811.1	ILMN_1665293	3420544	S	TGTTTTCTTAACTTCCTAACCTATGGTTAATTATTCTGACCAGTGGAAAG	"\PREDICTED: Homo sapiens similar to zinc finger and BTB domain containing 20 (LOC653584), mRNA.\"""""		ILMN_1665293	LOC653584	"\PREDICTED: Homo sapiens similar to zinc finger and BTB domain containing 20 (LOC653584), mRNA.\"""""	653584	 		0.095937804	-0.023448369	2.060723184	0.044818684	0.044818684	-3.754646423	1.068759915
12050	1940575	ProbeID: 1940575	XM_931704.1	642782	XP_936797.1	ILMN_1740331	1940575	A	AGGAGCGCTCCAGCTTCGCCCACACACCCCGGGCTGATGTCCCCTCGCTC	"\PREDICTED: Homo sapiens similar to Forkhead box protein K1 (Myocyte nuclear factor) (MNF), transcript variant 2 (LOC642782), mRNA.\"""""		ILMN_1740331	LOC642782	"\PREDICTED: Homo sapiens similar to Forkhead box protein K1 (Myocyte nuclear factor) (MNF), transcript variant 2 (LOC642782), mRNA.\"""""	642782	D	FOXK1	-0.095527383	0.015002085	-2.522396904	0.015056507	0.015056507	-3.076154649	-1.068455915
26938	4250056	TRIM14	NM_014788.2	9830	NP_055603.2	ILMN_1713542	4250056	I	TCTACCTAGATCAGCGTGGCTGGTCCCCTTACTGCCTGCTTCTTAGGGCC	"\Homo sapiens tripartite motif-containing 14 (TRIM14), transcript variant 1, mRNA.\"""""	KIAA0129	ILMN_1713542	TRIM14	"\Homo sapiens tripartite motif-containing 14 (TRIM14), transcript variant 1, mRNA.\"""""	9830	D	TRIM14	-0.095296967	0.026895179	-2.446836449	0.018157441	0.018157441	-3.194000355	-1.068285284
6813	1050632	CCDC74B	NM_207310.1	91409	NP_997193.1	ILMN_1747655	1050632	S	TCTGTGGGCGTCCAGTCCTTGAGGCCGCAGAGCCCGCAGCTCAGGCAGAG	"\Homo sapiens coiled-coil domain containing 74B (CCDC74B), mRNA.\"""""	DKFZp434E2321	ILMN_1747655	CCDC74B	"\Homo sapiens coiled-coil domain containing 74B (CCDC74B), mRNA.\"""""	91409	D	CCDC74B	-0.094891	-0.033194893	-2.23136203	0.030404715	0.030404715	-3.515777207	-1.067984716
17065	2650553	TPD52L1	NM_001003396.1	7164	NP_001003396.1	ILMN_1714383	2650553	A	CCCGCTGGGAAAAACCCAGGCCTTGACATTGTTATTCAAATGGCCCCTCC	"\Homo sapiens tumor protein D52-like 1 (TPD52L1), transcript variant 3, mRNA.\"""""	D53; MGC8556; hD53; TPD52L2	ILMN_1714383	TPD52L1	"\Homo sapiens tumor protein D52-like 1 (TPD52L1), transcript variant 3, mRNA.\"""""	7164	D	TPD52L1	0.094098996	0.006787144	2.032672237	0.047686401	0.047686401	-3.792493327	1.067398579
4321	630328	DEFB107B	NM_001040705.1	503614	NP_001035795.1	ILMN_3244220	630328	S	CTGCACTTCCTTCATCAGCTCTCCACTGATGCCTGGAGCCATGAAAATAT	"\Homo sapiens defensin, beta 107B (DEFB107B), mRNA.\"""""	HsT21816	ILMN_3244220	DEFB107B	"\Homo sapiens defensin, beta 107B (DEFB107B), mRNA.\"""""	503614	D	DEFB107A/DEFB107B	0.094029153	-0.026173966	2.033351265	0.047615146	0.047615146	-3.791582015	1.067346906
34670	5570544	FAM20C	XM_928334.1	56975	XP_933427.1	ILMN_1757634	5570544	I	CCCTGGGACCTGGGGCATCTTTGCCCACCTTAGGAGTGCTTTGTCCATCT	"\PREDICTED: Homo sapiens family with sequence similarity 20, member C (FAM20C), mRNA.\"""""		ILMN_1757634	FAM20C	"\PREDICTED: Homo sapiens family with sequence similarity 20, member C (FAM20C), mRNA.\"""""	56975	D	FAM20C	0.09396427	0.033940898	2.038144706	0.047114756	0.047114756	-3.785141969	1.067298905
18561	2900468	IQSEC3	NM_015232.1	440073	NP_056047.1	ILMN_2282366	2900468	I	ATCAATGCCTCCCCAGCCCGACTCACCATTTTACCAATTTCAAGAGATAC	"\Homo sapiens IQ motif and Sec7 domain 3 (IQSEC3), mRNA.\"""""	KIAA1110; MGC30156	ILMN_2282366	IQSEC3	"\Homo sapiens IQ motif and Sec7 domain 3 (IQSEC3), mRNA.\"""""	440073	D	IQSEC3	-0.093792101	-0.010680488	-2.158561456	0.035959018	0.035959018	-3.619475156	-1.067171543
2672	430347	ProbeID: 430347	XM_934358.1	643930	XP_939451.1	ILMN_1700180	430347	I	CCATGGTGGGCCCAGGATTCCCCGGCTGGATTCCCCAGTGCTTAACTCTT	"\PREDICTED: Homo sapiens similar to Small inducible cytokine A3-like 1 precursor (Tonsillar lymphocyte LD78 beta protein) (LD78-beta(1-70)) (G0/G1 switch regulatory protein 19-2) (G0S19-2 protein) (PAT 464.2), transcript variant 2 (LOC643930), mRNA.\"""""		ILMN_1700180	LOC643930	"\PREDICTED: Homo sapiens similar to Small inducible cytokine A3-like 1 precursor (Tonsillar lymphocyte LD78 beta protein) (LD78-beta(1-70)) (G0/G1 switch regulatory protein 19-2) (G0S19-2 protein) (PAT 464.2), transcript variant 2 (LOC643930), mRNA.\"""""	643930	D	CCL3L1/CCL3L3	-0.093212689	0.001287068	-2.07622327	0.043299361	0.043299361	-3.733558207	-1.066743034
7831	1230717	SEC24B	XM_941759.1	10427	XP_946852.1	ILMN_1730232	1230717	I	ACATACAGGATGTATTGAATTTACTAATTGGGGAAGTGCAGTGATACTGC	"\PREDICTED: Homo sapiens SEC24 related gene family, member B (S. cerevisiae), transcript variant 2 (SEC24B), mRNA.\"""""		ILMN_1730232	SEC24B	"\PREDICTED: Homo sapiens SEC24 related gene family, member B (S. cerevisiae), transcript variant 2 (SEC24B), mRNA.\"""""	10427	D	SEC24B	0.093075393	-0.009270952	2.179577611	0.034270431	0.034270431	-3.589808742	1.066641521
35945	5860446	10-Mar	NM_152598.1	162333	NP_689811.1	ILMN_1733774	5860446	S	GCTTGAGCATCTATGGGCAGCCACAGCGACCAGTCTAGTCCCAGACAGCA	"\Homo sapiens ring finger protein 190 (RNF190), mRNA.\"""""	FLJ35757	ILMN_1733774	RNF190	"\Homo sapiens ring finger protein 190 (RNF190), mRNA.\"""""	162333	D	10-Mar	-0.093057594	-0.003869877	-2.048401935	0.046059306	0.046059306	-3.771320959	-1.066628361
2888	450504	ProbeID: 450504	XM_933320.1	645981	XP_938413.1	ILMN_1734196	450504	S	AAGCTGCCATCAGCCTGAGTCCAGGATGACTGTGCACAGAAGGGTTGCCC	"\PREDICTED: Homo sapiens hypothetical protein LOC645981 (LOC645981), mRNA.\"""""		ILMN_1734196	LOC645981	"\PREDICTED: Homo sapiens hypothetical protein LOC645981 (LOC645981), mRNA.\"""""	645981	 		0.092823609	-0.016956235	2.180577455	0.034191868	0.034191868	-3.588391881	1.066455383
25202	4050653	BRWD3	NM_153252.3	254065	NP_694984.3	ILMN_1757794	4050653	S	GGCAGAGTGCGTAAAATGACAGAAAAAGCCAGGGTTAGCCATCTCATGGG	"\Homo sapiens bromodomain and WD repeat domain containing 3 (BRWD3), mRNA.\"""""	BRODL; MRX93; FLJ38568	ILMN_1757794	BRWD3	"\Homo sapiens bromodomain and WD repeat domain containing 3 (BRWD3), mRNA.\"""""	254065	 	BRWD3	-0.0927741	0.018727497	-2.01459226	0.049617971	0.049617971	-3.816669207	-1.066418786
42590	6760411	ProbeID: 6760411				ILMN_1899183	6760411	S	GGCACCATCCCAGAACAAAGATCGTTCAGAGTGACTCCACATCCAGAGTG	"\UI-H-BW1-anz-d-01-0-UI.s1 NCI_CGAP_Sub7 Homo sapiens cDNA clone IMAGE:3083952 3, mRNA sequence\"""""		ILMN_1899183		"\UI-H-BW1-anz-d-01-0-UI.s1 NCI_CGAP_Sub7 Homo sapiens cDNA clone IMAGE:3083952 3, mRNA sequence\"""""	-999	 		-0.092644918	0.003995341	-2.272864515	0.027590802	0.027590802	-3.455500666	-1.0663233
14599	2340270	ProbeID: 2340270	XR_037206.1	649346		ILMN_3208965	2340270	A	TCCTTCCCGGGCACAAGCATTTAGATAATCACTCTAAGGACACCACCCTC	"\PREDICTED: Homo sapiens misc_RNA (LOC649346), miscRNA.\"""""		ILMN_3208965	LOC649346	"\PREDICTED: Homo sapiens misc_RNA (LOC649346), miscRNA.\"""""	649346	 		-0.092350332	-0.010752655	-2.124597333	0.038842829	0.038842829	-3.666950871	-1.066105589
818	70228	FLJ13224	XM_495918.3	79857	XP_495918.1	ILMN_1678674	70228	A	TCCCTCAACTCCGGCGACTCCTCAATTATGCCCAGGCTCCACTCACTTCC	"\PREDICTED: Homo sapiens hypothetical protein FLJ13224 (FLJ13224), mRNA.\"""""		ILMN_1678674	FLJ13224	"\PREDICTED: Homo sapiens hypothetical protein FLJ13224 (FLJ13224), mRNA.\"""""	79857	D	FLJ13224	-0.092197547	-0.018989844	-2.032880317	0.047664556	0.047664556	-3.792214092	-1.065992692
45348	7210470	PIWIL2	XM_001127830.1	55124	XP_001127830.1	ILMN_1706938	7210470	I	GTCAGTAGAGCTGACAGTACTTTGGGAGGCCAAGCCTGGGCAACAGACAT	"\PREDICTED: Homo sapiens piwi-like 2 (Drosophila) (PIWIL2), mRNA.\"""""		ILMN_1706938	PIWIL2	"\PREDICTED: Homo sapiens piwi-like 2 (Drosophila) (PIWIL2), mRNA.\"""""	55124	D	PIWIL2	0.092037151	-0.012112545	2.103286518	0.04075407	0.04075407	-3.696441551	1.065874183
33201	5310685	CCDC48	NM_024768.1	79825	NP_079044.1	ILMN_1751099	5310685	S	GGCTCCCTGGTAGAAGCTGGCCTTGAACCAGCTCTAGAGGACAGGTAGGA	"\Homo sapiens coiled-coil domain containing 48 (CCDC48), mRNA.\"""""	FLJ12057; MGC138400	ILMN_1751099	CCDC48	"\Homo sapiens coiled-coil domain containing 48 (CCDC48), mRNA.\"""""	79825	D	CCDC48	0.091956688	0.013063062	2.030228174	0.047943641	0.047943641	-3.795771461	1.065814738
20014	3180274	ProbeID: 3180274	XM_001724811.1	100134140	XP_001724863.1	ILMN_3200136	3180274	A	CCAGCCTGACTCCTGGAGATTGTGAATAGCTCCATCCAGCCTGAGAAACA	"\PREDICTED: Homo sapiens similar to LHPE306, transcript variant 2 (LOC100134140), mRNA.\"""""		ILMN_3200136	LOC100134140	"\PREDICTED: Homo sapiens similar to LHPE306, transcript variant 2 (LOC100134140), mRNA.\"""""	100134140	 		0.091256197	-0.041116294	2.058501601	0.045040203	0.045040203	-3.757658751	1.065297365
28940	4610148	LMX1B	NM_002316.1	4010	NP_002307.1	ILMN_1652866	4610148	S	AGGGCATGATGGCTTCCTACACGCCGCTGGCCCCACCACAGCAGCAGATC	"\Homo sapiens LIM homeobox transcription factor 1, beta (LMX1B), mRNA.\"""""	LMX1.2; MGC142051; NPS1; MGC138325	ILMN_1652866	LMX1B	"\Homo sapiens LIM homeobox transcription factor 1, beta (LMX1B), mRNA.\"""""	4010	 	LMX1B	0.090866906	-0.018685525	2.432001233	0.01883015	0.01883015	-3.216840735	1.065009948
10157	1570242	ERCC8	NM_001007234.1	1161	NP_001007235.1	ILMN_1792107	1570242	A	CCAGTCTCCACCAAGCACTGTTTGGTAGCAGTTGGTACTAGAGGACCCAA	"\Homo sapiens excision repair cross-complementing rodent repair deficiency, complementation group 8 (ERCC8), transcript variant 3, mRNA.\"""""	CSA; CKN1	ILMN_1792107	ERCC8	"\Homo sapiens excision repair cross-complementing rodent repair deficiency, complementation group 8 (ERCC8), transcript variant 3, mRNA.\"""""	1161	D	ERCC8	0.090804154	0.042020862	2.224396459	0.030901147	0.030901147	-3.525811857	1.064963625
7013	1070653	RPL37	NM_000997.4	6167	NP_000988.1	ILMN_2191634	1070653	S	CTGGACTGCTGAGTGAGAGGGCAGGGGCAGTTGAAGGGAACATGAATTGC	"\Homo sapiens ribosomal protein L37 (RPL37), mRNA.\"""""	MGC99572; DKFZp686G1699	ILMN_2191634	RPL37	"\Homo sapiens ribosomal protein L37 (RPL37), mRNA.\"""""	6167	D	RPL37	-0.090786769	0.04962651	-2.090308228	0.041957881	0.041957881	-3.714287883	-1.064950792
20082	3180537	CBX2	NM_032647.2	84733	NP_116036.1	ILMN_1709645	3180537	I	GTCCTTGGGGGACGGAAAGGAACAGGAAGCATGCGTACAGTAGGTGCTCA	"\Homo sapiens chromobox homolog 2 (Pc class homolog, Drosophila) (CBX2), transcript variant 2, mRNA.\"""""	M33; CDCA6; MGC10561	ILMN_1709645	CBX2	"\Homo sapiens chromobox homolog 2 (Pc class homolog, Drosophila) (CBX2), transcript variant 2, mRNA.\"""""	84733	D	CBX2	0.090709597	0.016053877	2.059131748	0.044977273	0.044977273	-3.75680457	1.064893828
7895	1240195	PAGE2	NM_207339.2	203569	NP_997222.1	ILMN_1724213	1240195	S	GCAGTGCCTGCTTTTCAAGGGCCTGACATGGAAGCTTTTCAACAGGAACT	"\Homo sapiens P antigen family, member 2 (prostate associated) (PAGE2), mRNA.\"""""	GAGEC2; GAGEE2; PAGE-2; MGC62094	ILMN_1724213	PAGE2	"\Homo sapiens P antigen family, member 2 (prostate associated) (PAGE2), mRNA.\"""""	203569	D	PAGE2/PAGE2B	-0.090112516	-0.002608752	-2.122945354	0.038988126	0.038988126	-3.66924519	-1.064453196
38849	6270403	TAC4	NM_001077504.1	255061	NP_001070972.1	ILMN_2304878	6270403	A	AGGTTCAGAGTAAAAGCCCCCACCACAGACTTCCCAGAGGACACGGTGCC	"\Homo sapiens tachykinin 4 (hemokinin) (TAC4), transcript variant gamma, mRNA.\"""""	PPT-C; MGC133010; EK; HK-1; MGC133009	ILMN_2304878	TAC4	"\Homo sapiens tachykinin 4 (hemokinin) (TAC4), transcript variant gamma, mRNA.\"""""	255061	D	TAC4	0.089965744	0.007582076	2.184838805	0.033858807	0.033858807	-3.58234764	1.06434491
30987	4880754	OR2A20P	NR_002158.1	401428		ILMN_2081269	4880754	S	GGTGAAAAATCAGACAATGGTCACAGAGTTCCTCCTACTGGGATTTCTCC	"\Homo sapiens olfactory receptor, family 2, subfamily A, member 20 pseudogene (OR2A20P), non-coding RNA.\"""""	OR2A20	ILMN_2081269	OR2A20P	"\Homo sapiens olfactory receptor, family 2, subfamily A, member 20 pseudogene (OR2A20P), non-coding RNA.\"""""	401428	D	OR2A20P	0.08969642	-0.02167232	2.020680375	0.048960119	0.048960119	-3.808547573	1.064146236
6880	1070131	ProbeID: 1070131	XM_926047.1	642561	XP_931140.1	ILMN_1676011	1070131	S	GTTGAGAGGGAGAAGCAAATTGACCCTTTTCATTATGACTACCAGACCCT	"\PREDICTED: Homo sapiens similar to FXYD domain-containing ion transport regulator 6 (LOC642561), mRNA.\"""""		ILMN_1676011	LOC642561	"\PREDICTED: Homo sapiens similar to FXYD domain-containing ion transport regulator 6 (LOC642561), mRNA.\"""""	642561	 		0.089425938	-0.05097484	2.183989942	0.033924924	0.033924924	-3.583552374	1.063946744
27869	4390753	ProbeID: 4390753	XM_941163.1	646992	XP_946256.1	ILMN_1668881	4390753	S	ATTTCTACTGAAGGAAATGTCAGATCAAGACACATGCTGATGAGTCCAAA	"\PREDICTED: Homo sapiens hypothetical LOC646992 (LOC646992), mRNA.\"""""		ILMN_1668881	LOC646992	"\PREDICTED: Homo sapiens hypothetical LOC646992 (LOC646992), mRNA.\"""""	646992	 		-0.089108855	-0.027373942	-2.134044271	0.038021025	0.038021025	-3.653804132	-1.063712929
27386	4280220	PHF8	NM_015107.1	23133	NP_055922.1	ILMN_2230530	4280220	S	CCCTTCAGTTGGCTCCCAGAGCAATCAGGCAGGACAAGGAAAGCGTCCCA	"\Homo sapiens PHD finger protein 8 (PHF8), mRNA.\"""""	ZNF422; MRXSSD; DKFZp686E0868; JHDM1F; KIAA1111	ILMN_2230530	PHF8	"\Homo sapiens PHD finger protein 8 (PHF8), mRNA.\"""""	23133	D	PHF8	0.088862428	0.029562891	2.130125964	0.038360015	0.038360015	-3.659262484	1.063531252
24239	3930523	CLCNKA	NM_004070.3	1187	NP_004061.3	ILMN_1787576	3930523	S	CCTCTGGGGTTGTCTGGTTCCCAGTGAGAGGCTCCTGAGAAAAATAAAGC	"\Homo sapiens chloride channel Ka (CLCNKA), transcript variant 1, mRNA.\"""""	CLCK1; hClC-Ka; MGC61490; ClC-K1	ILMN_1787576	CLCNKA	"\Homo sapiens chloride channel Ka (CLCNKA), transcript variant 1, mRNA.\"""""	1187	D	CLCNKA	0.088846033	-0.02029546	2.015755385	0.049491701	0.049491701	-3.815119088	1.063519166
29183	4640373	ProbeID: 4640373	XM_001732891.1	100133803	XP_001732943.1	ILMN_3220331	4640373	A	CAAGTCTGGTCTCAAGATGGAGGTAAAACTGCTGCCGGTTGCCCCCAGCC	"\PREDICTED: Homo sapiens similar to mCG50656 (LOC100133803), mRNA.\"""""		ILMN_3220331	LOC100133803	"\PREDICTED: Homo sapiens similar to mCG50656 (LOC100133803), mRNA.\"""""	100133803	 		0.088618808	0.008362298	2.049071477	0.045991131	0.045991131	-3.770416885	1.063351674
31439	4920286	C15orf44	XM_001131371.1	81556	XP_001131371.1	ILMN_1724016	4920286	I	GACGGAAAGTTTATGCCGACGGAAAGTTTATGCCGACGGACTGTGTCCGG	"\PREDICTED: Homo sapiens chromosome 15 open reading frame 44 (C15orf44), mRNA.\"""""		ILMN_1724016	C15ORF44	"\PREDICTED: Homo sapiens chromosome 15 open reading frame 44 (C15orf44), mRNA.\"""""	81556	D	C15orf44	-0.088574279	0.019222046	-2.053616904	0.045530616	0.045530616	-3.764273086	-1.063318855
29592	4730441	LOC100131124	XR_038480.1	100131124		ILMN_3278538	4730441	M	GCATCTCTCTTCGTTGTGGTTGGAGTTAATGACACTGAGAACAAGATGGC	"\PREDICTED: Homo sapiens misc_RNA (LOC100131124), miscRNA.\"""""		ILMN_3278538	LOC100131124	"\PREDICTED: Homo sapiens misc_RNA (LOC100131124), miscRNA.\"""""	100131124	 		0.088180372	-0.006636153	2.339497913	0.023555696	0.023555696	-3.357003506	1.06302857
46024	7400240	KLKB1	NM_000892.3	3818	NP_000883.2	ILMN_1800468	7400240	S	TTCTGAGCCTGGGGGGTCCTCATCTGCAAAGCATGGAGAGTGGCATCTTC	"\Homo sapiens kallikrein B, plasma (Fletcher factor) 1 (KLKB1), mRNA.\"""""	KLK3	ILMN_1800468	KLKB1	"\Homo sapiens kallikrein B, plasma (Fletcher factor) 1 (KLKB1), mRNA.\"""""	3818	 	KLKB1	0.088079634	-0.020613128	2.584528803	0.012876127	0.012876127	-2.977399437	1.062954346
23072	3800367	OR2T12	NM_001004692.1	127064	NP_001004692.1	ILMN_2167123	3800367	S	TCCCCTCATCTACAGTGTGAGGAACAGTGAGGTCAAGGAAGCCCTGAAAC	"\Homo sapiens olfactory receptor, family 2, subfamily T, member 12 (OR2T12), mRNA.\"""""	OR1-57	ILMN_2167123	OR2T12	"\Homo sapiens olfactory receptor, family 2, subfamily T, member 12 (OR2T12), mRNA.\"""""	127064	D	OR2T12	0.087356751	-0.046319542	2.400865059	0.02031565	0.02031565	-3.264455728	1.06242187
38657	6250327	PLD3	NM_001031696.1	23646	NP_001026866.1	ILMN_1713013	6250327	I	GTCAGGCGGGGATACAGCCTGGAAGGTAATGCATGTCCATGGTACACAAA	"\Homo sapiens phospholipase D family, member 3 (PLD3), transcript variant 1, mRNA.\"""""	HU-K4	ILMN_1713013	PLD3	"\Homo sapiens phospholipase D family, member 3 (PLD3), transcript variant 1, mRNA.\"""""	23646	D	PLD3	0.087179113	-0.005937381	2.213580214	0.031686246	0.031686246	-3.541346826	1.062291064
23398	3840129	MLL3	NM_170606.2	58508	NP_733751.2	ILMN_1702018	3840129	S	TCAGTATTAAGATCACTAAAGTGGTTCTTAGCAAAGGTTGGAGGTGTCTT	"\Homo sapiens myeloid/lymphoid or mixed-lineage leukemia 3 (MLL3), mRNA.\"""""	FLJ12625; MGC119851; MGC119852; HALR; FLJ38309; KMT2C; KIAA1506; MGC119853; DKFZp686C08112	ILMN_1702018	MLL3	"\Homo sapiens myeloid/lymphoid or mixed-lineage leukemia 3 (MLL3), mRNA.\"""""	58508	D	MLL3	-0.086938001	0.04753074	-2.183037159	0.03399927	0.03399927	-3.58490417	-1.062113542
42176	6650280	C1QTNF7	NM_031911.3	114905	NP_114117.1	ILMN_1662935	6650280	S	GGAGACAGCAAAGGTGGTTTGAGGTAGTCACCTGCTTACAGATAACAGCC	"\Homo sapiens C1q and tumor necrosis factor related protein 7 (C1QTNF7), mRNA.\"""""	ZACRP7; CTRP7	ILMN_1662935	C1QTNF7	"\Homo sapiens C1q and tumor necrosis factor related protein 7 (C1QTNF7), mRNA.\"""""	114905	 	C1QTNF7	-0.086243358	0.018183179	-2.021219234	0.048902258	0.048902258	-3.807827788	-1.061602268
31308	4900544	ProbeID: 4900544				ILMN_1878928	4900544	S	GAAAACGACCCGCTAAAAAAGCCAAGAGGGAAGGACCCAGCACACAGCCG	Homo sapiens cDNA clone IMAGE:4827062		ILMN_1878928		Homo sapiens cDNA clone IMAGE:4827062	-999	 		-0.086065859	0.039227716	-2.17025245	0.03501086	0.03501086	-3.602999318	-1.061471664
42154	6650184	ProbeID: 6650184				ILMN_1893548	6650184	S	CGTCCCCCAAACCGCCCTCATTTGTGCAGCGCCAGATCCTTCGGACACAT	"\PREDICTED: Homo sapiens hypothetical LOC388727 (LOC388727), mRNA\"""""		ILMN_1893548		"\PREDICTED: Homo sapiens hypothetical LOC388727 (LOC388727), mRNA\"""""	-999	 		0.085795241	0.016370145	2.034119095	0.047534683	0.047534683	-3.790551234	1.061272574
29597	4730465	ProbeID: 4730465				ILMN_1835080	4730465	S	GATGAGTGACATACTCCCAACTCTGCTTATGACAGGCACTCAACACAGGG	"\DKFZp434G2316_s1 434 (synonym: htes3) Homo sapiens cDNA clone DKFZp434G2316 3, mRNA sequence\"""""		ILMN_1835080		"\DKFZp434G2316_s1 434 (synonym: htes3) Homo sapiens cDNA clone DKFZp434G2316 3, mRNA sequence\"""""	-999	 		0.085029861	0.021515917	2.327589442	0.024235589	0.024235589	-3.374760297	1.060709696
1458	150564	CALR3	NM_145046.2	125972	NP_659483.1	ILMN_2167223	150564	S	GAGAACATTGGTGCCATTGGCCTGGAGCTTTGGCAGGTGAGATCTGGAAC	"\Homo sapiens calreticulin 3 (CALR3), mRNA.\"""""	FLJ25355; MGC26577; CRT2	ILMN_2167223	CALR3	"\Homo sapiens calreticulin 3 (CALR3), mRNA.\"""""	125972	 	CALR3	-0.08443089	-0.011382666	-2.248542783	0.029210351	0.029210351	-3.490925585	-1.060269407
35832	5820743	TMC7	NM_024847.2	79905	NP_079123.2	ILMN_1689306	5820743	S	TGTTTTTCTTCCGTTCACTGGCTCCACACGTTTCCTGGGGAGTAGCCTGG	"\Homo sapiens transmembrane channel-like 7 (TMC7), mRNA.\"""""	FLJ21240; DKFZp781O2274	ILMN_1689306	TMC7	"\Homo sapiens transmembrane channel-like 7 (TMC7), mRNA.\"""""	79905	 	TMC7	-0.08419462	0.042229013	-2.222475822	0.031039286	0.031039286	-3.528574575	-1.060095781
44316	7050010	BNC2	NM_017637.5	54796	NP_060107.3	ILMN_1656373	7050010	S	TGTCTAGGAGCTTTATCTTTTCACCTCCTTCAGAGGATGCTATGGGGTCC	"\Homo sapiens basonuclin 2 (BNC2), mRNA.\"""""	DKFZp686A01127; FLJ34928; BSN2; FLJ20043	ILMN_1656373	BNC2	"\Homo sapiens basonuclin 2 (BNC2), mRNA.\"""""	54796	 	BNC2	0.084140908	0.037597983	2.112205128	0.039944426	0.039944426	-3.68412777	1.060056314
19367	3120762	MSH5	NM_002441.3	4439	NP_002432.1	ILMN_1651787	3120762	I	TGAGGCTGGGGTCCTGGCGCGTGGTTGGCAGAGGCAGAGACATAAGACGT	"\Homo sapiens mutS homolog 5 (E. coli) (MSH5), transcript variant 3, mRNA.\"""""	DKFZp434C1615; MGC2939; G7; MutSH5; NG23	ILMN_1651787	MSH5	"\Homo sapiens mutS homolog 5 (E. coli) (MSH5), transcript variant 3, mRNA.\"""""	4439	D	MSH5	-0.083963331	0.021158801	-2.231990842	0.03036025	0.03036025	-3.514870172	-1.059925843
38112	6180382	ProbeID: 6180382	XM_001129658.2	729204	XP_001129658.2	ILMN_3225839	6180382	A	AAGCCACGTTCACATTCCTGCACCGTAACAACGGACGAACCCAGGGAGTC	"\PREDICTED: Homo sapiens similar to hCG2045644 (LOC729204), mRNA.\"""""		ILMN_3225839	LOC729204	"\PREDICTED: Homo sapiens similar to hCG2045644 (LOC729204), mRNA.\"""""	729204	 		0.083762644	0.016073845	2.232400875	0.030331286	0.030331286	-3.514278612	1.059778411
7714	1230189	ACOT2	NM_006821.3	10965	NP_006812.2	ILMN_2188959	1230189	S	TCTGCCACATTTAGTGTGTGTATGTGTATTCATTCTTTTGTTTTTAATAA	"\Homo sapiens acyl-CoA thioesterase 2 (ACOT2), mRNA.\"""""	Mte1; ZAP128; PTE2	ILMN_2188959	ACOT2	"\Homo sapiens acyl-CoA thioesterase 2 (ACOT2), mRNA.\"""""	10965	D	ACOT2	0.083011954	0.017782263	2.19573525	0.033020139	0.033020139	-3.566851365	1.059227111
12118	1980102	GREB1	NM_148903.2	9687	NP_683701.2	ILMN_1736956	1980102	I	GGAAAGATATTTGAACCCGACCTGGGCAATTCCACCTCTGAGGGCTGTCC	"\Homo sapiens growth regulation by estrogen in breast cancer 1 (GREB1), transcript variant c, mRNA.\"""""	KIAA0575	ILMN_1736956	GREB1	"\Homo sapiens growth regulation by estrogen in breast cancer 1 (GREB1), transcript variant c, mRNA.\"""""	9687	D	GREB1	-0.082199557	0.001575247	-2.095292429	0.041491944	0.041491944	-3.70744435	-1.058630817
15465	2470086	ProbeID: 2470086	NM_001011880.1	497190	NP_001011880.1	ILMN_1717565	2470086	S	ACATCCTCGCCTTCTATCTGGGCCGCCTGGAGACCACCAACGAGGTGACT	"\Homo sapiens secretory protein LOC497190 (LOC497190), mRNA.\"""""		ILMN_1717565	LOC497190	"\Homo sapiens secretory protein LOC497190 (LOC497190), mRNA.\"""""	497190	D	CLEC18A (includes others)	-0.081663477	0.056909608	-2.199275339	0.032751644	0.032751644	-3.561804235	-1.058237522
32049	5090546	ProbeID: 5090546	XM_927615.1	643242	XP_932708.1	ILMN_1693966	5090546	S	CAGCTACAGCGGAGATGTGCTTCATAACGAGTACATCCTTCCCCCTGGCC	"\PREDICTED: Homo sapiens similar to interferon stimulated exonuclease gene 20kDa-like 2 (LOC643242), mRNA.\"""""		ILMN_1693966	LOC643242	"\PREDICTED: Homo sapiens similar to interferon stimulated exonuclease gene 20kDa-like 2 (LOC643242), mRNA.\"""""	643242	 		0.080459407	-0.037105943	2.125323788	0.038779086	0.038779086	-3.66594151	1.057354688
6270	990739	IQCH	NM_022784.1	64799	NP_073621.1	ILMN_1736223	990739	I	GGCAGTATCTGCTCTTAGTTTAAGATGGAGTGTAGCTCGAGCTCTGTAGC	"\Homo sapiens IQ motif containing H (IQCH), transcript variant 2, mRNA.\"""""	FLJ12476; DKFZp434F2114	ILMN_1736223	IQCH	"\Homo sapiens IQ motif containing H (IQCH), transcript variant 2, mRNA.\"""""	64799	D	IQCH	-0.07991316	0.005863692	-2.055393566	0.045351708	0.045351708	-3.761868753	-1.056954417
15144	2370279	MACROD1	NM_014067.2	28992	NP_054786.2	ILMN_1740960	2370279	S	ACGCTGCGAGAGTGGCTGGAGCAGCACAAGGACAAGGTGGACCGGCTGAT	"\Homo sapiens MACRO domain containing 1 (MACROD1), mRNA.\"""""	LRP16	ILMN_1740960	MACROD1	"\Homo sapiens MACRO domain containing 1 (MACROD1), mRNA.\"""""	28992	 	MACROD1	0.079323069	-0.020036549	2.043792701	0.04653102	0.04653102	-3.777538417	1.056522191
5678	840608	MTMR7	NM_004686.3	9108	NP_004677.2	ILMN_1787658	840608	S	CTCACTTCACAACCTTCTTGGAGCTGTCCACTCTTAGAAACTCTGTTGCC	"\Homo sapiens myotubularin related protein 7 (MTMR7), mRNA.\"""""	MGC163451; DKFZp781E194; MGC163449	ILMN_1787658	MTMR7	"\Homo sapiens myotubularin related protein 7 (MTMR7), mRNA.\"""""	9108	 	MTMR7	0.079158121	-0.01187414	2.10306571	0.040774296	0.040774296	-3.696745903	1.056401402
30732	4860528	GPLD1	NM_001503.2	2822	NP_001494.2	ILMN_1733564	4860528	A	CCCTAGCATCTGCAAAGGAGGAAAATTCCATGATGTGTCTGAGAGCACTC	"\Homo sapiens glycosylphosphatidylinositol specific phospholipase D1 (GPLD1), transcript variant 1, mRNA.\"""""	GPIPLDM; PIGPLD; MGC22590; GPIPLD; PIGPLD1	ILMN_1733564	GPLD1	"\Homo sapiens glycosylphosphatidylinositol specific phospholipase D1 (GPLD1), transcript variant 1, mRNA.\"""""	2822	D	GPLD1	0.075215287	0.023083824	2.431623979	0.018847546	0.018847546	-3.217420271	1.053518236
34972	5690220	FAM13C	NM_198215.2	220965	NP_937858.2	ILMN_2295280	5690220	I	TGTGTGAGCAACCCACAGTCCCCAGAGAAAATGGGAAACCGGAAGCTGCG	"\Homo sapiens family with sequence similarity 13, member C1 (FAM13C1), transcript variant 1, mRNA.\"""""	MGC33233	ILMN_2295280	FAM13C1	"\Homo sapiens family with sequence similarity 13, member C1 (FAM13C1), transcript variant 1, mRNA.\"""""	220965	D	FAM13C	-0.075137338	-0.064786401	-2.050773712	0.045818199	0.045818199	-3.768117328	-1.053461316
7	10021	MIR558	NR_030285.1	693143		ILMN_3308818	10021	S	GACTCTATTATAGTTTCCTGAGCTGCTGTACCAAAATACCACAAACGGGC	"\Homo sapiens microRNA 558 (MIR558), microRNA.\"""""		ILMN_3308818	MIR558	"\Homo sapiens microRNA 558 (MIR558), microRNA.\"""""	693143	 	mir-558	0.074897616	0.045228162	2.064844685	0.044410232	0.044410232	-3.749051154	1.053286284
30826	4880121	ProbeID: 4880121	XM_001725242.1	100133002	XP_001725294.1	ILMN_3239730	4880121	S	CCACCCTAGTCCCCGCAGCCGCCGCGTCACCGCCATTTTTTAAAGGGTCC	"\PREDICTED: Homo sapiens hypothetical protein LOC100133002 (LOC100133002), mRNA.\"""""		ILMN_3239730	LOC100133002	"\PREDICTED: Homo sapiens hypothetical protein LOC100133002 (LOC100133002), mRNA.\"""""	100133002	 		0.072787402	-0.037318441	2.011147107	0.049993616	0.049993616	-3.821256448	1.05174678
