# Supplementary material for: Activation of HIV Transcription with Short-Course Vorinostat in HIV-Infected Patients on Suppressive Antiretroviral Therapy
Source: PLoS Pathog. 2014 Nov 13;10(11):e1004473. doi: 10.1371/journal.ppat.1004473 (PMC4231123; doi:10.1371/journal.ppat.1004473)
Supplement: Dataset S1 — Complete gene set enrichment lists. (ZIP) [file ppat.1004473.s010.zip › heatmap2-2h,D7,D7+2/D7+2h-D7.xls]

	ProbeID	SYMBOL	RefSeq_ID	Entrez_Gene_ID	Protein_Product	Probe_Id	Array_Address_Id	Probe_Type	Probe_Sequence	Definition	Synonyms	BROAD.Probe.Set.ID	BROAD.Gene.Symbol	BROAD.Gene.Title	BROAD.Entrez.Gene.ID	IPA.Notes	IPA.Symbol	logFC	AveExpr	t	P.Value	adj.P.Val	B	FC
23670	3850433	HSPA1B	NM_005346.3	3304	NP_005337.1	ILMN_1660436	3850433	S	GAGGTGGACTGTTGGGACTCAAGGACTTTGCTGCTGTTTTCCTATGTCAT	"\Homo sapiens heat shock 70kDa protein 1B (HSPA1B), mRNA.\"""""	HSP70-2; HSPA1A	ILMN_1660436	HSPA1B	"\Homo sapiens heat shock 70kDa protein 1B (HSPA1B), mRNA.\"""""	3304	D	HSPA1A/HSPA1B	1.09861688	0.121383169	4.301497264	8.38E-05	8.38E-05	1.252529132	2.14149288
27807	4390450	SGK1	NM_005627.2	6446	NP_005618.2	ILMN_1702487	4390450	S	AGAAAGGGTTTTTATGGACCAATGCCCCAGTTGTCAGTCAGAGCCGTTGG	"\Homo sapiens serum/glucocorticoid regulated kinase (SGK), mRNA.\"""""	SGK1	ILMN_1702487	SGK	"\Homo sapiens serum/glucocorticoid regulated kinase (SGK), mRNA.\"""""	6446	D	SGK1	-0.978424594	0.102326495	-4.119236291	0.00015064	0.00015064	0.76619518	-1.970312676
33480	5360273	SNCA	NM_007308.1	6622	NP_009292.1	ILMN_1701933	5360273	A	AGTATCTGTACCTGCCCCCACTCAGCATTTCGGTGCTTCCCTTTCACTGA	"\Homo sapiens synuclein, alpha (non A4 component of amyloid precursor) (SNCA), transcript variant NACP112, mRNA.\"""""	PD1; NACP; PARK4; MGC110988; PARK1	ILMN_1701933	SNCA	"\Homo sapiens synuclein, alpha (non A4 component of amyloid precursor) (SNCA), transcript variant NACP112, mRNA.\"""""	6622	D	SNCA	0.941913713	-0.094670244	3.723730892	0.000519537	0.000519537	-0.258474808	1.921074825
22617	3710039	MRPL54	NM_172251.1	116541	NP_758455.1	ILMN_1658486	3710039	S	GGAAGGGCAGGATGTACCCCTGAAACCGGATGCTGAGTACCCTGAATGGC	"\Homo sapiens mitochondrial ribosomal protein L54 (MRPL54), nuclear gene encoding mitochondrial protein, mRNA.\"""""		ILMN_1658486	MRPL54	"\Homo sapiens mitochondrial ribosomal protein L54 (MRPL54), nuclear gene encoding mitochondrial protein, mRNA.\"""""	116541	 	MRPL54	-0.847845859	-0.020697379	-5.64352714	8.96E-07	8.96E-07	4.998609965	-1.799811553
16747	2640068	RNASE2	NM_002934.2	6036	NP_002925.1	ILMN_1730628	2640068	S	GGAAGCCAGGTGCCTTTAATCCACTGTAACCTCACAACTCCAAGTCCACA	"\Homo sapiens ribonuclease, RNase A family, 2 (liver, eosinophil-derived neurotoxin) (RNASE2), mRNA.\"""""	EDN; RNS2	ILMN_1730628	RNASE2	"\Homo sapiens ribonuclease, RNase A family, 2 (liver, eosinophil-derived neurotoxin) (RNASE2), mRNA.\"""""	6036	 	RNASE2	-0.833594143	0.117784803	-3.655200304	0.000640322	0.000640322	-0.431111686	-1.782119578
13459	2120152	SLC4A1	NM_000342.2	6521	NP_000333.1	ILMN_1772809	2120152	S	CCAGGCCTTCTGATTTCAAGGTCCGAGCTCTGTCCTCTGTCAGTCATGCG	"\Homo sapiens solute carrier family 4, anion exchanger, member 1 (erythrocyte membrane protein band 3, Diego blood group) (SLC4A1), mRNA.\"""""	MGC126619; MGC116750; MGC126623; BND3; MGC116753; DI; CD233; WD; WD1; EMPB3; AE1; SW; EPB3; RTA1A; FR; WR	ILMN_1772809	SLC4A1	"\Homo sapiens solute carrier family 4, anion exchanger, member 1 (erythrocyte membrane protein band 3, Diego blood group) (SLC4A1), mRNA.\"""""	6521	D	SLC4A1	0.827533824	-0.049021054	2.353164146	0.022796529	0.022796529	-3.329646854	1.774649142
36890	5960564	SNCA	NM_000345.2	6622	NP_000336.1	ILMN_1766165	5960564	I	AAGGAGCCCCACAGGAAGGAATTCTGGAAGATATGCCTGTGGATCCTGAC	"\Homo sapiens synuclein, alpha (non A4 component of amyloid precursor) (SNCA), transcript variant NACP140, mRNA.\"""""	PD1; NACP; PARK4; MGC110988; PARK1	ILMN_1766165	SNCA	"\Homo sapiens synuclein, alpha (non A4 component of amyloid precursor) (SNCA), transcript variant NACP140, mRNA.\"""""	6622	D	SNCA	0.811121301	-0.118709285	2.327602219	0.02423485	0.02423485	-3.377650298	1.754574615
25422	4070017	ODC1	NM_002539.1	4953	NP_002530.1	ILMN_1748591	4070017	S	CCTGTGTCTTGTGCCTGGGAGAGTGGGATGAAACGCCACAGAGCAGCCTG	"\Homo sapiens ornithine decarboxylase 1 (ODC1), mRNA.\"""""		ILMN_1748591	ODC1	"\Homo sapiens ornithine decarboxylase 1 (ODC1), mRNA.\"""""	4953	D	ODC1	0.811012841	-0.089458821	5.85186368	4.33E-07	4.33E-07	5.592802731	1.754442713
12755	2030324	SGK1	NM_005627.3	6446	NP_005618.2	ILMN_3305938	2030324	M	CCTTGTGGATATGCTGTGTGAACCGTCGTGTGAGTGTGGTATGCCTGATC	"\Homo sapiens serum/glucocorticoid regulated kinase 1 (SGK1), transcript variant 1, mRNA.\"""""	SGK	ILMN_3305938	SGK1	"\Homo sapiens serum/glucocorticoid regulated kinase 1 (SGK1), transcript variant 1, mRNA.\"""""	6446	D	SGK1	-0.80691091	0.103665446	-3.975031651	0.000237989	0.000237989	0.387363355	-1.749461493
16922	2650019	FAM53C	NM_016605.1	51307	NP_057689.1	ILMN_1744508	2650019	S	GCCCTTCACTCCCACCTGCTGCCAAAGTCCCTGTGCTAATGGGATTACAA	"\Homo sapiens family with sequence similarity 53, member C (FAM53C), mRNA.\"""""	C5orf6	ILMN_1744508	FAM53C	"\Homo sapiens family with sequence similarity 53, member C (FAM53C), mRNA.\"""""	51307	 	FAM53C	0.799529663	0.077362114	4.136725453	0.000142451	0.000142451	0.812511705	1.740533598
20910	3370075	S1PR4	NM_003775.2	8698	NP_003766.1	ILMN_1784737	3370075	S	AGCGTGCGGAGCATCTGAAGTTGCAGTCTTGCGTGTGGATGGTGCAGCCA	"\Homo sapiens sphingosine-1-phosphate receptor 4 (S1PR4), mRNA.\"""""	SLP4; LPC1; S1P4; S1PR4	ILMN_1784737	S1PR4	"\Homo sapiens sphingosine-1-phosphate receptor 4 (S1PR4), mRNA.\"""""	8698	 	S1PR4	-0.765006888	0.004589366	-4.230979555	0.000105239	0.000105239	1.063427717	-1.699378111
11851	1850468	CCDC56	NM_001040431.1	28958	NP_001035521.1	ILMN_2064898	1850468	S	CCCCTTCACCTTCCAGGGACGCAGTTGTTACGAGGTTAGACGTGGCAGCT	"\Homo sapiens coiled-coil domain containing 56 (CCDC56), mRNA.\"""""	HSPC009	ILMN_2064898	CCDC56	"\Homo sapiens coiled-coil domain containing 56 (CCDC56), mRNA.\"""""	28958	D	CCDC56	-0.749655337	-0.015182222	-5.639963574	9.07E-07	9.07E-07	4.988454604	-1.681391094
12477	2000022	IRF9	NM_006084.4	10379	NP_006075.3	ILMN_1745471	2000022	S	GTCCGTGATAATCGTGTCCTGAAAATCCTCGCACACACTGGCTGGTGGAG	"\Homo sapiens interferon regulatory factor 9 (IRF9), mRNA.\"""""	IRF9; p48; ISGF3; IRF-9	ILMN_1745471	IRF9	"\Homo sapiens interferon regulatory factor 9 (IRF9), mRNA.\"""""	10379	 	IRF9	-0.747180166	0.137793196	-4.217837782	0.000109793	0.000109793	1.028313963	-1.678508876
18990	3060022	PHF13	NM_153812.1	148479	NP_722519.1	ILMN_1761560	3060022	S	TAGGCACGACCCATCTGTGGTTCCTGGTTGGTGGCTAATGAAGTGAGGGG	"\Homo sapiens PHD finger protein 13 (PHF13), mRNA.\"""""	SPOC1; PHF5; MGC43399	ILMN_1761560	PHF13	"\Homo sapiens PHD finger protein 13 (PHF13), mRNA.\"""""	148479	 	PHF13	0.745373896	0.001350931	4.425605578	5.59E-05	5.59E-05	1.587993997	1.67640868
34843	5670465	ADM	NM_001124.1	133	NP_001115.1	ILMN_1708934	5670465	S	GTCTCAGCGAGGTGTAAAGTTGTTCGCCGCGTGGAATGTGAGTGTGTTTG	"\Homo sapiens adrenomedullin (ADM), mRNA.\"""""	AM	ILMN_1708934	ADM	"\Homo sapiens adrenomedullin (ADM), mRNA.\"""""	133	 	ADM	0.740176268	0.227713721	2.762720191	0.008124212	0.008124212	-2.508222881	1.670379913
8848	1410209	SGK1	NM_005627.3	6446	NP_005618.2	ILMN_3229324	1410209	A	CGGACGCTGTTCTAAAAAAGGTCTCCTGCAGATCTGTCTGGGCTGTGATG	"\Homo sapiens serum/glucocorticoid regulated kinase 1 (SGK1), transcript variant 1, mRNA.\"""""	SGK	ILMN_3229324	SGK1	"\Homo sapiens serum/glucocorticoid regulated kinase 1 (SGK1), transcript variant 1, mRNA.\"""""	6446	D	SGK1	-0.73943925	0.07519645	-3.604395916	0.000746802	0.000746802	-0.558056993	-1.669526797
38898	6270619	ZNF689	NM_138447.1	115509	NP_612456.1	ILMN_1759008	6270619	S	CCACTACACCTTCTGGGGCTGGACTTGTTTCAGCAGCTTTGGTTGCACTG	"\Homo sapiens zinc finger protein 689 (ZNF689), mRNA.\"""""	FLJ90415; DKFZp762C173; TIPUH1	ILMN_1759008	ZNF689	"\Homo sapiens zinc finger protein 689 (ZNF689), mRNA.\"""""	115509	 	ZNF689	-0.73636698	-0.113573839	-4.869928555	1.27E-05	1.27E-05	2.812253944	-1.665975264
7507	1190040	GIMAP8	NM_175571.2	155038	NP_783161.1	ILMN_1747305	1190040	S	GGTGGCAGGAGGGTGAAGATTGAAAAGCTGCCTATTGCGTGTTATGCTGG	"\Homo sapiens GTPase, IMAP family member 8 (GIMAP8), mRNA.\"""""	hIAN6; MGC129545; IANT; DKFZp667I133	ILMN_1747305	GIMAP8	"\Homo sapiens GTPase, IMAP family member 8 (GIMAP8), mRNA.\"""""	155038	 	GIMAP8	-0.731695218	-0.057862092	-4.018553213	0.000207448	0.000207448	0.501104524	-1.660589197
23027	3800168	SLC2A3	NM_006931.1	6515	NP_008862.1	ILMN_1775708	3800168	S	CTTTCTGGCTCCTCAAACAGTAGGTTGGCAGTAAGGCAGGGTCCCATTTC	"\Homo sapiens solute carrier family 2 (facilitated glucose transporter), member 3 (SLC2A3), mRNA.\"""""	GLUT3; FLJ90380	ILMN_1775708	SLC2A3	"\Homo sapiens solute carrier family 2 (facilitated glucose transporter), member 3 (SLC2A3), mRNA.\"""""	6515	 	SLC2A3	0.728237592	0.166859398	3.381599679	0.00144864	0.00144864	-1.103638603	1.656614121
5400	830259	GSPT1	NM_002094.2	2935	NP_002085.1	ILMN_1750130	830259	S	AGTATTTTTCCCCCAGGCCAGATCATTCGTGAGTGTGCGAGTGTGTGTGC	"\Homo sapiens G1 to S phase transition 1 (GSPT1), mRNA.\"""""	eRF3a; ETF3A; 551G9.2; GST1	ILMN_1750130	GSPT1	"\Homo sapiens G1 to S phase transition 1 (GSPT1), mRNA.\"""""	2935	 	GSPT1	0.714872387	-0.15182657	3.452644174	0.001175311	0.001175311	-0.931705624	1.641338028
29968	4780519	ZC3HC1	NM_016478.3	51530	NP_057562.3	ILMN_1761479	4780519	S	GGACCTGACCACCCATTTCAGCATCTTCAATGTGGAGCAGTGTTCTGAGG	"\Homo sapiens zinc finger, C3HC-type containing 1 (ZC3HC1), mRNA.\"""""	1110054L24Rik; NIPA; HSPC216	ILMN_1761479	ZC3HC1	"\Homo sapiens zinc finger, C3HC-type containing 1 (ZC3HC1), mRNA.\"""""	51530	 	ZC3HC1	-0.712068588	-0.003262341	-5.18088567	4.43E-06	4.43E-06	3.68527686	-1.638151274
17636	2710575	CD69	NM_001781.1	969	NP_001772.1	ILMN_2188333	2710575	S	TCCTCAGCTGTAGACAGGTCCTTTTCGATGGTACATATTTCTTTGCCTTT	"\Homo sapiens CD69 molecule (CD69), mRNA.\"""""	CLEC2C	ILMN_2188333	CD69	"\Homo sapiens CD69 molecule (CD69), mRNA.\"""""	969	D	CD69	0.690446642	-0.028403041	3.250212253	0.002120473	0.002120473	-1.416252708	1.61378305
41394	6560201	ProbeID: 6560201	XM_001133190.1	728835	XP_001133190.1	ILMN_3235832	6560201	S	GTCTGCGCTGACCCCAGTGAGTCCTGGGTCCAGGAGTACGTGTATGACCT	"\PREDICTED: Homo sapiens similar to cytokine, transcript variant 3 (LOC728835), mRNA.\"""""		ILMN_3235832	LOC728835	"\PREDICTED: Homo sapiens similar to cytokine, transcript variant 3 (LOC728835), mRNA.\"""""	728835	 		-0.684310676	-0.010644131	-4.35885119	6.95E-05	6.95E-05	1.407150253	-1.606934001
34360	5560079	GPBAR1	NM_001077191.1	151306	NP_001070659.1	ILMN_2316386	5560079	A	CTGGATCAGAGACCCTGCCTCTGTTTGACCCCGCACTGACTGAATAAAGC	"\Homo sapiens G protein-coupled bile acid receptor 1 (GPBAR1), transcript variant 1, mRNA.\"""""	GPR131; M-BAR; GPCR; GPCR19; BG37; TGR5; MGC40597	ILMN_2316386	GPBAR1	"\Homo sapiens G protein-coupled bile acid receptor 1 (GPBAR1), transcript variant 1, mRNA.\"""""	151306	D	GPBAR1	-0.681077989	-0.115428003	-2.199759821	0.032715049	0.032715049	-3.611592181	-1.603337329
28375	4540725	PDHB	NM_000925.1	5162	NP_000916.1	ILMN_1739274	4540725	S	TCTCCTCCCCTAGATGCCATGCTTCCTTTTGTCTGTTACGGTTGCCATGT	"\Homo sapiens pyruvate dehydrogenase (lipoamide) beta (PDHB), mRNA.\"""""	DKFZp564K0164; PHE1B	ILMN_1739274	PDHB	"\Homo sapiens pyruvate dehydrogenase (lipoamide) beta (PDHB), mRNA.\"""""	5162	 	PDHB	-0.679968873	-0.024114019	-3.987120237	0.000229095	0.000229095	0.418903328	-1.602105188
39451	6330615	GIMAP6	NM_001007224.1	474344	NP_001007225.1	ILMN_2329429	6330615	A	GCCATCCCCCATCTTCCCTAGACACAGCAGACATCTGAGAAAGCTTCAGC	"\Homo sapiens GTPase, IMAP family member 6 (GIMAP6), transcript variant 3, mRNA.\"""""	IAN6; hIAN2; FLJ22690; DKFZp686A01175	ILMN_2329429	GIMAP6	"\Homo sapiens GTPase, IMAP family member 6 (GIMAP6), transcript variant 3, mRNA.\"""""	474344	D	GIMAP6	-0.676986249	0.025469967	-4.569728034	3.48E-05	3.48E-05	1.981432706	-1.598796421
3690	540747	ProbeID: 540747				ILMN_1821176	540747	S	GCAGACCTCCTTAGAGACCTCCAGGCAGACCTCCTTACTGTCTTCAGGTG	"\601441142F1 NIH_MGC_72 Homo sapiens cDNA clone IMAGE:3915971 5, mRNA sequence\"""""		ILMN_1821176		"\601441142F1 NIH_MGC_72 Homo sapiens cDNA clone IMAGE:3915971 5, mRNA sequence\"""""	-999	D	RNF125	-0.676143586	-0.016095352	-4.794890775	1.64E-05	1.64E-05	2.603315008	-1.597862855
27106	4250735	IL27RA	NM_004843.2	9466	NP_004834.1	ILMN_1688152	4250735	S	CACTGCATTTGGGCACCATCTCAGCTCCCTTGCATCCAGGTGCAGCATGG	"\Homo sapiens interleukin 27 receptor, alpha (IL27RA), mRNA.\"""""	zcytor1; WSX1; IL27R; TCCR; CRL1	ILMN_1688152	IL27RA	"\Homo sapiens interleukin 27 receptor, alpha (IL27RA), mRNA.\"""""	9466	 	IL27RA	-0.675118324	-0.090691956	-4.995905183	8.32E-06	8.32E-06	3.164657	-1.596727725
9985	1510291	PTTG1	NM_004219.2	9232	NP_004210.1	ILMN_2042771	1510291	S	CTCCACCATGGGAATCCAATCTGTTGCAGTCTCCTTCAAGCATTCTGTCG	"\Homo sapiens pituitary tumor-transforming 1 (PTTG1), mRNA.\"""""	SECURIN; PTTG; MGC138276; EAP1; TUTR1; MGC126883; HPTTG	ILMN_2042771	PTTG1	"\Homo sapiens pituitary tumor-transforming 1 (PTTG1), mRNA.\"""""	9232	D	PTTG1	0.673823712	0.017162607	4.193869531	0.000118599	0.000118599	0.964378644	1.595295533
45113	7200315	FECH	NM_000140.2	2235	NP_000131.2	ILMN_1774091	7200315	A	TGATGAGGCAGTTTAGCTTGCCAGGGTGATGATAAAGCCCAGGTCCCTGC	"\Homo sapiens ferrochelatase (protoporphyria) (FECH), nuclear gene encoding mitochondrial protein, transcript variant 2, mRNA.\"""""	FCE; EPP	ILMN_1774091	FECH	"\Homo sapiens ferrochelatase (protoporphyria) (FECH), nuclear gene encoding mitochondrial protein, transcript variant 2, mRNA.\"""""	2235	D	FECH	0.671483217	-0.112303809	2.3721513	0.021778185	0.021778185	-3.293730642	1.592709571
19760	3170017	MAP2K3	NM_002756.3	5606	NP_002747.2	ILMN_1790534	3170017	S	AAAAAACGACTGCCCATCCCGGGTCCTTTCCCTGATGGGTTGGGGCAGTT	"\Homo sapiens mitogen-activated protein kinase kinase 3 (MAP2K3), transcript variant A, mRNA.\"""""	MEK3; MKK3; MAPKK3; PRKMK3	ILMN_1790534	MAP2K3	"\Homo sapiens mitogen-activated protein kinase kinase 3 (MAP2K3), transcript variant A, mRNA.\"""""	5606	D	MAP2K3	0.666518733	-0.196461418	2.475007542	0.016939472	0.016939472	-3.095382736	1.587238288
34511	5560682	KRT10	NM_000421.2	3858	NP_000412.2	ILMN_1716093	5560682	S	CTCCTCTTCCGGGTCCGTGGGCGAGTCTTCATCTAAGGGACCAAGATACT	"\Homo sapiens keratin 10 (epidermolytic hyperkeratosis; keratosis palmaris et plantaris) (KRT10), mRNA.\"""""	K10; KPP; CK10	ILMN_1716093	KRT10	"\Homo sapiens keratin 10 (epidermolytic hyperkeratosis; keratosis palmaris et plantaris) (KRT10), mRNA.\"""""	3858	 	KRT10	-0.658569467	0.003558943	-3.943630846	0.000262681	0.000262681	0.305629641	-1.578516638
20343	3290091	DCAF12	NM_015397.1	25853	NP_056212.1	ILMN_1786328	3290091	S	GACAGCAAGTCCACCCTAACTTGTTACACAGCACATACCACAGGTTCTGG	"\Homo sapiens WD repeat domain 40A (WDR40A), mRNA.\"""""	MGC1058; DKFZP434O125; DKFZp434O125; TCC52; KIAA1892	ILMN_1786328	WDR40A	"\Homo sapiens WD repeat domain 40A (WDR40A), mRNA.\"""""	25853	 	DCAF12	0.649631736	-0.087084469	2.52023225	0.015138193	0.015138193	-3.006187814	1.5687677
20965	3370288	CBX6	NM_014292.3	23466	NP_055107.3	ILMN_1691930	3370288	S	GTGAGTGACCACCTGGGTGCCAGTTACAGGTGTTTCCAGAGACCATAGAA	"\Homo sapiens chromobox homolog 6 (CBX6), mRNA.\"""""		ILMN_1691930	CBX6	"\Homo sapiens chromobox homolog 6 (CBX6), mRNA.\"""""	23466	 	CBX6	0.649399546	0.060498712	3.617552322	0.000717705	0.000717705	-0.525269446	1.568515239
2922	450673	SPATA2L	NM_152339.2	124044	NP_689552.2	ILMN_1691111	450673	S	ACCCCCTCCTCCCCAGAACACTCAGAGGGACGGTCAACATCAGAGCACAT	"\Homo sapiens spermatogenesis associated 2-like (SPATA2L), mRNA.\"""""	MGC26885; C16orf76; tamo	ILMN_1691111	SPATA2L	"\Homo sapiens spermatogenesis associated 2-like (SPATA2L), mRNA.\"""""	124044	 	SPATA2L	0.646154079	-0.089605209	3.274235875	0.00197889	0.00197889	-1.35962749	1.564990694
40201	6400603	PVRIG	NM_024070.3	79037	NP_076975.2	ILMN_1688279	6400603	S	CTTTAATTCTTGGGCCTCCAATAAGTGTCCCATAGGTGTCTGGCCAGGCC	"\Homo sapiens poliovirus receptor related immunoglobulin domain containing (PVRIG), mRNA.\"""""	MGC138297; MGC2463; MGC138295; MGC104322; C7orf15	ILMN_1688279	PVRIG	"\Homo sapiens poliovirus receptor related immunoglobulin domain containing (PVRIG), mRNA.\"""""	79037	 	PVRIG	-0.637855567	-0.037396365	-5.303021289	2.91E-06	2.91E-06	4.03070779	-1.556014568
27544	4290102	LOC644563	XR_018203.2	644563		ILMN_3207122	4290102	A	GGACAGCTGTGTCTTTGCTGGGGAGTATGAAGACACTCTTGGGACCTGTG	"\PREDICTED: Homo sapiens misc_RNA (LOC644563), miscRNA.\"""""		ILMN_3207122	LOC644563	"\PREDICTED: Homo sapiens misc_RNA (LOC644563), miscRNA.\"""""	644563	 		-0.635628728	0.023779251	-6.395377757	6.44E-08	6.44E-08	7.142043615	-1.553614669
16551	2600746	VAT1	NM_006373.3	10493	NP_006364.2	ILMN_1700690	2600746	S	AGGACCTGGGCCATTGCAACCAAAATGGGGACTTCCTGGGTAGGGAGGTC	"\Homo sapiens vesicle amine transport protein 1 homolog (T. californica) (VAT1), mRNA.\"""""	FLJ20230; VATI	ILMN_1700690	VAT1	"\Homo sapiens vesicle amine transport protein 1 homolog (T. californica) (VAT1), mRNA.\"""""	10493	 	VAT1	0.620380277	-0.029213938	3.776105933	0.000442318	0.000442318	-0.12548809	1.537280337
33800	5420091	LTB	NM_002341.1	4050	NP_002332.1	ILMN_2376204	5420091	A	TCCGGAGGGGCGAGAGGGTGTACGTCAACATCAGTCACCCCGATATGGTG	"\Homo sapiens lymphotoxin beta (TNF superfamily, member 3) (LTB), transcript variant 1, mRNA.\"""""	p33; TNFSF3; TNFC	ILMN_2376204	LTB	"\Homo sapiens lymphotoxin beta (TNF superfamily, member 3) (LTB), transcript variant 1, mRNA.\"""""	4050	D	LTB	-0.620161949	0.051870562	-3.339436335	0.001638385	0.001638385	-1.204730901	-1.537047712
46523	7560041	CSRNP1	NM_033027.2	64651	NP_149016.1	ILMN_1703123	7560041	S	GGCCTTGCCAGCCTGTGTGCTTGTGGGAACACCTTGTACCTGAGCTTACA	"\Homo sapiens AXIN1 up-regulated 1 (AXUD1), mRNA.\"""""	FAM130B; TAIP-3; DKFZp566F164; URAX1	ILMN_1703123	AXUD1	"\Homo sapiens AXIN1 up-regulated 1 (AXUD1), mRNA.\"""""	64651	 	CSRNP1	0.619120768	0.087874399	3.396368456	0.001387263	0.001387263	-1.068060191	1.535938838
11084	1740242	KDSR	NM_002035.1	2531	NP_002026.1	ILMN_2154052	1740242	S	GACAGCCCTGTGTTGTGCTCAGGACTCACTCTGCTGCTGGTGGAAACTCA	"\Homo sapiens follicular lymphoma variant translocation 1 (FVT1), mRNA.\"""""		ILMN_2154052	FVT1	"\Homo sapiens follicular lymphoma variant translocation 1 (FVT1), mRNA.\"""""	2531	D	KDSR	0.616629816	0.082751624	3.646011238	0.000658436	0.000658436	-0.454138869	1.53328918
34063	5490408	CEBPD	NM_005195.3	1052	NP_005186.2	ILMN_1782050	5490408	S	CGCCGGGTGCCCGCTGCAGTTTCTTGGGACATAGGAGCGCAAAGAAGCTA	"\Homo sapiens CCAAT/enhancer binding protein (C/EBP), delta (CEBPD), mRNA.\"""""	C/EBP-delta; NF-IL6-beta; CELF; CRP3	ILMN_1782050	CEBPD	"\Homo sapiens CCAAT/enhancer binding protein (C/EBP), delta (CEBPD), mRNA.\"""""	1052	 	CEBPD	-0.606044252	0.048167424	-2.523602046	0.015011203	0.015011203	-2.999494054	-1.522080067
18946	2970575	CCL4L2	NM_207007.2	388372	NP_996890.1	ILMN_1716276	2970575	S	AACTTTGTGGTAGATTACTATGAGACCAGCAGCCTCTGCTCCCAGCCAGC	"\Homo sapiens chemokine (C-C motif) ligand 4-like 2 (CCL4L2), mRNA.\"""""	AT744.2; SCYA4L; CCL4L	ILMN_1716276	CCL4L2	"\Homo sapiens chemokine (C-C motif) ligand 4-like 2 (CCL4L2), mRNA.\"""""	388372	D	CCL4L1/CCL4L2	-0.605614248	-0.063643542	-4.255080358	9.74E-05	9.74E-05	1.127928373	-1.521626469
11627	1820324	APAF1	NM_013229.2	317	NP_037361.1	ILMN_1659463	1820324	A	TGATGGAGCTGCAAATTTCATGGCAGTTCATGCAGTCGGTCAAGAGGAGG	"\Homo sapiens apoptotic peptidase activating factor 1 (APAF1), transcript variant 1, mRNA.\"""""	CED4; DKFZp781B1145	ILMN_1659463	APAF1	"\Homo sapiens apoptotic peptidase activating factor 1 (APAF1), transcript variant 1, mRNA.\"""""	317	D	APAF1	0.604877057	0.020276804	3.918771954	0.000283968	0.000283968	0.241124831	1.520849145
22427	3610092	RBM23	NM_001077352.1	55147	NP_001070820.1	ILMN_2363106	3610092	A	CAGGAGGTGTGAGAGTGATCTGTCCTGTGAGGCATTTAGGGGCTTTCAGG	"\Homo sapiens RNA binding motif protein 23 (RBM23), transcript variant 3, mRNA.\"""""	MGC4458; PP239; RNPC4; CAPERbeta; FLJ10482	ILMN_2363106	RBM23	"\Homo sapiens RNA binding motif protein 23 (RBM23), transcript variant 3, mRNA.\"""""	55147	D	RBM23	-0.603257062	0.10950664	-3.692760852	0.000571131	0.000571131	-0.336687714	-1.519142349
31392	4920110	GADD45B	NM_015675.2	4616	NP_056490.2	ILMN_1718977	4920110	S	GACCACACTTTGGGACTTGGGAGCTGGGGCTGAAGTTGCTCTGTACCCAT	"\Homo sapiens growth arrest and DNA-damage-inducible, beta (GADD45B), mRNA.\"""""	MYD118; DKFZP566B133; GADD45BETA	ILMN_1718977	GADD45B	"\Homo sapiens growth arrest and DNA-damage-inducible, beta (GADD45B), mRNA.\"""""	4616	 	GADD45B	0.603164911	0.033233383	4.302449689	8.35E-05	8.35E-05	1.25509089	1.519045319
40040	6380717	HSPA1A	NM_005345.4	3303	NP_005336.2	ILMN_1789074	6380717	S	GGAGCTTCAAGACTTTGCATTTCCTAGTATTTCTGTTTGTCAGTTCTCAA	"\Homo sapiens heat shock 70kDa protein 1A (HSPA1A), mRNA.\"""""	HSPA1; HSP70-1; HSPA1B; HSP72	ILMN_1789074	HSPA1A	"\Homo sapiens heat shock 70kDa protein 1A (HSPA1A), mRNA.\"""""	3303	D	HSPA1A/HSPA1B	0.598027924	0.225813359	2.72701729	0.008921848	0.008921848	-2.583562267	1.51364609
11136	1740471	TINF2	NM_012461.1	26277	NP_036593.1	ILMN_1697420	1740471	S	CCTTGATACCCACTTTTTGTGAATACCTACCCCCTTCTGGCCACGGTGCC	"\Homo sapiens TERF1 (TRF1)-interacting nuclear factor 2 (TINF2), mRNA.\"""""	TIN2	ILMN_1697420	TINF2	"\Homo sapiens TERF1 (TRF1)-interacting nuclear factor 2 (TINF2), mRNA.\"""""	26277	 	TINF2	-0.597757083	-0.019715418	-4.780382006	1.72E-05	1.72E-05	2.563006529	-1.513361956
24905	4040204	C20orf3	NM_020531.2	57136	NP_065392.1	ILMN_1674394	4040204	S	CCAAGACATGGAACTGTGTTCTCAAGGGTTATGTGGGGCGTGGGCTCTCC	"\Homo sapiens chromosome 20 open reading frame 3 (C20orf3), mRNA.\"""""	BSCv; APMAP	ILMN_1674394	C20ORF3	"\Homo sapiens chromosome 20 open reading frame 3 (C20orf3), mRNA.\"""""	57136	 	C20orf3	0.595071737	0.030070943	3.093196328	0.003309617	0.003309617	-1.780170557	1.510547695
10378	1580356	TMED1	NM_006858.2	11018	NP_006849.1	ILMN_1693045	1580356	S	GCCCGGCCAAAGTCTAGGCAGAAGCCTCCTATAACAAAGGGTGGTGTGGC	"\Homo sapiens transmembrane emp24 protein transport domain containing 1 (TMED1), mRNA.\"""""	Il1rl1l; MGC1270; IL1RL1LG; ST2L	ILMN_1693045	TMED1	"\Homo sapiens transmembrane emp24 protein transport domain containing 1 (TMED1), mRNA.\"""""	11018	 	TMED1	-0.594314536	-0.040266133	-3.652656684	0.000645288	0.000645288	-0.437488736	-1.509755089
18564	2900474	RINL	NM_198445.2	126432	NP_940847.1	ILMN_1790962	2900474	S	TGCCCTTTAAGGAGCCATGGGCAGAAGAGACTGTGACAGGGACCAGTGAC	"\Homo sapiens Ras and Rab interactor-like (RINL), mRNA.\"""""	FLJ44131	ILMN_1790962	RINL	"\Homo sapiens Ras and Rab interactor-like (RINL), mRNA.\"""""	126432	 	RINL	-0.594086121	-0.140121086	-2.668461288	0.010387656	0.010387656	-2.705643432	-1.509516076
29106	4640079	PGLS	NM_012088.2	25796	NP_036220.1	ILMN_1797005	4640079	S	CCGCCTCCTGACCGTGCCCTTCGAGAAGCATTCCACTTTGTAGCTGGCCA	"\Homo sapiens 6-phosphogluconolactonase (PGLS), mRNA.\"""""	6PGL	ILMN_1797005	PGLS	"\Homo sapiens 6-phosphogluconolactonase (PGLS), mRNA.\"""""	25796	 	PGLS	-0.592943797	-0.010891545	-3.270841426	0.001998338	0.001998338	-1.367643212	-1.508321316
33768	5390730	PIK3IP1	NM_052880.3	113791	NP_443112.2	ILMN_1719986	5390730	S	GCTCCTAGCCATAGAGCTTCCTTTCCAGAACCCTTCCACTGCCCAATGTG	"\Homo sapiens phosphoinositide-3-kinase interacting protein 1 (PIK3IP1), mRNA.\"""""	HGFL; hHGFL(S); MGC17330	ILMN_1719986	PIK3IP1	"\Homo sapiens phosphoinositide-3-kinase interacting protein 1 (PIK3IP1), mRNA.\"""""	113791	 	PIK3IP1	-0.592777636	-0.155666443	-3.017252147	0.004087808	0.004087808	-1.952183522	-1.508147607
4616	670136	FLJ38717	NM_001004322.1	401261	NP_001004322.1	ILMN_1771320	670136	S	TTGCAGGGGCCCGAGACCCCACCATTGCACTCCAGTCCGGGAAACAAGAA	"\Homo sapiens FLJ38717 protein (FLJ38717), mRNA.\"""""	FLJ40915	ILMN_1771320	FLJ38717	"\Homo sapiens FLJ38717 protein (FLJ38717), mRNA.\"""""	401261	 	FLJ38717	-0.592552929	-0.140256358	-3.695491755	0.000566391	0.000566391	-0.329803854	-1.507912724
20084	3180541	ProbeID: 3180541	NM_001013699.1	440093	NP_001013721.1	ILMN_1769705	3180541	S	TTCAACACTGACCTGAGGTTTCAGAGCGCAGTCGTCGGTGCGCTGCAGGA	"\Homo sapiens histone H3-like (LOC440093), mRNA.\"""""		ILMN_1769705	LOC440093	"\Homo sapiens histone H3-like (LOC440093), mRNA.\"""""	440093	D	H3F3C	0.586501797	0.200814766	2.613285049	0.011968007	0.011968007	-2.818960022	1.501601292
39106	6280750	ProbeID: 6280750				ILMN_1822307	6280750	S	GGACCAGCTACAAAATCTTCAGGACCAGCTCAGAATGAAAATGCCGGGGC	"\Homo sapiens cDNA FLJ46527 fis, clone THYMU3034853\"""""		ILMN_1822307		"\Homo sapiens cDNA FLJ46527 fis, clone THYMU3034853\"""""	-999	D	IL23A	-0.586231195	-0.002832493	-3.679627958	0.000594465	0.000594465	-0.369757085	-1.501319668
43676	6960382	ING2	NM_001564.2	3622	NP_001555.1	ILMN_2085722	6960382	S	CGCTCCAAGGCCAAGCAGGAAAGGGAAGCTTCACCTGTTGAGTTTGCAAT	"\Homo sapiens inhibitor of growth family, member 2 (ING2), mRNA.\"""""	p33ING2; ING1L	ILMN_2085722	ING2	"\Homo sapiens inhibitor of growth family, member 2 (ING2), mRNA.\"""""	3622	D	ING2	0.581958295	0.086932465	3.316683886	0.001750347	0.001750347	-1.25898333	1.496879714
38348	6200630	RBM22	NM_018047.1	55696	NP_060517.1	ILMN_1760256	6200630	S	TCACCTTCGTGTGTCTTCAGTGTCTCATTGTCATCCCTGCTTCTGTTTGG	"\Homo sapiens RNA binding motif protein 22 (RBM22), mRNA.\"""""	FLJ10290; ZC3H16	ILMN_1760256	RBM22	"\Homo sapiens RNA binding motif protein 22 (RBM22), mRNA.\"""""	55696	 	RBM22	-0.581443811	0.044164764	-4.210500733	0.000112419	0.000112419	1.008727778	-1.496346003
14327	2260731	ERAP2	NM_022350.2	64167	NP_071745.1	ILMN_1743145	2260731	S	AACTTGGCAGCTCTCCTTCATGCGATTGCCAGACGTCCAAAGGGGCAGCA	"\Homo sapiens endoplasmic reticulum aminopeptidase 2 (ERAP2), mRNA.\"""""	LRAP; FLJ23633; FLJ23807; FLJ23701; L-RAP; ERAP2	ILMN_1743145	ERAP2	"\Homo sapiens endoplasmic reticulum aminopeptidase 2 (ERAP2), mRNA.\"""""	64167	D	ERAP2	-0.578117252	0.126259686	-2.167103279	0.035264071	0.035264071	-3.669678042	-1.492899711
5755	870148	MSH6	NM_000179.1	2956	NP_000170.1	ILMN_1729051	870148	S	TCGGGAAGTTTGCCTGGCTAGTGAAAGGTCAACTGTAGATGCTGAAGCTG	"\Homo sapiens mutS homolog 6 (E. coli) (MSH6), mRNA.\"""""	HSAP; HNPCC5; GTBP	ILMN_1729051	MSH6	"\Homo sapiens mutS homolog 6 (E. coli) (MSH6), mRNA.\"""""	2956	 	MSH6	0.577602977	0.087573372	3.007982658	0.004193742	0.004193742	-1.972993393	1.492367634
18640	2940068	GPBAR1	NM_170699.2	151306	NP_733800.1	ILMN_1727709	2940068	S	CTAAAGGAAGGGCCTCTGCTGACTCCTACCAGAGCATCCGTCCAGCTCAG	"\Homo sapiens G protein-coupled bile acid receptor 1 (GPBAR1), transcript variant 3, mRNA.\"""""	GPR131; M-BAR; GPCR; GPCR19; BG37; TGR5; MGC40597	ILMN_1727709	GPBAR1	"\Homo sapiens G protein-coupled bile acid receptor 1 (GPBAR1), transcript variant 3, mRNA.\"""""	151306	D	GPBAR1	-0.57182984	-0.109660068	-2.51071685	0.015502063	0.015502063	-3.025053677	-1.486407658
11142	1740504	MCRS1	NM_006337.3	10445	NP_006328.2	ILMN_1784227	1740504	A	CTAAAAACAACCCTACCCCCCATTGCCACCTTCACTCCTGTGTCTCCAGC	"\Homo sapiens microspherule protein 1 (MCRS1), transcript variant 1, mRNA.\"""""	ICP22BP; P78; MSP58; MCRS2	ILMN_1784227	MCRS1	"\Homo sapiens microspherule protein 1 (MCRS1), transcript variant 1, mRNA.\"""""	10445	D	MCRS1	-0.570690683	-0.010991279	-4.282048615	8.92E-05	8.92E-05	1.200262068	-1.485234449
45184	7200598	MED6	NM_005466.2	10001	NP_005457.2	ILMN_1654543	7200598	S	CTTCTGTAACCTTTCCTCTCCCGGACTTGAGCAACCTACACACTCACATG	"\Homo sapiens mediator complex subunit 6 (MED6), mRNA.\"""""	NY-REN-28	ILMN_1654543	MED6	"\Homo sapiens mediator complex subunit 6 (MED6), mRNA.\"""""	10001	 	MED6	-0.567729486	0.033172448	-4.652722642	2.64E-05	2.64E-05	2.20970568	-1.482189065
10292	1580035	VPS26A	NM_001035260.1	9559	NP_001030337.1	ILMN_2344850	1580035	A	GGAACCAACTTTACTGGCAAAAGGGTCCATGTACCACCATGTGCTGGAGC	"\Homo sapiens vacuolar protein sorting 26 homolog A (S. pombe) (VPS26A), transcript variant 2, mRNA.\"""""	PEP8A; Hbeta58; VPS26; HB58; FLJ12930	ILMN_2344850	VPS26A	"\Homo sapiens vacuolar protein sorting 26 homolog A (S. pombe) (VPS26A), transcript variant 2, mRNA.\"""""	9559	D	VPS26A	0.566364698	0.085668645	2.633514067	0.011364689	0.011364689	-2.777611156	1.480787578
910	70605	HSPD1	NM_002156.4	3329	NP_002147.2	ILMN_2381397	70605	A	TCAGGATTTTAGTGCTTGCCACCACCAGATGAGAAGTTAAGCAGCCTTTC	"\Homo sapiens heat shock 60kDa protein 1 (chaperonin) (HSPD1), nuclear gene encoding mitochondrial protein, transcript variant 1, mRNA.\"""""	HuCHA60; GROEL; HSP60; SPG13; CPN60; HSP65	ILMN_2381397	HSPD1	"\Homo sapiens heat shock 60kDa protein 1 (chaperonin) (HSPD1), nuclear gene encoding mitochondrial protein, transcript variant 1, mRNA.\"""""	3329	D	HSPD1	0.563247631	0.071030079	2.476594216	0.016873125	0.016873125	-3.092273659	1.477591663
27347	4280088	B9D2	NM_030578.2	80776	NP_085055.1	ILMN_1806999	4280088	S	GGGGACAGTAAATGTATGGGGTCGCAGGGTGTTGAGTGACAGGAGGCTGC	"\Homo sapiens B9 protein domain 2 (B9D2), mRNA.\"""""	MGC4093; ICIS-1	ILMN_1806999	B9D2	"\Homo sapiens B9 protein domain 2 (B9D2), mRNA.\"""""	80776	 	B9D2	-0.562211059	0.000708527	-3.46023144	0.001149215	0.001149215	-0.91322807	-1.476530399
7884	1240152	CFD	NM_001928.2	1675	NP_001919.2	ILMN_1777190	1240152	S	GCAACAAAGTCCCGAGCAATGAAGTCATCCACTCCTGCATCTGGTTGGTC	"\Homo sapiens complement factor D (adipsin) (CFD), mRNA.\"""""	DF; ADN; PFD	ILMN_1777190	CFD	"\Homo sapiens complement factor D (adipsin) (CFD), mRNA.\"""""	1675	 	CFD	-0.561893356	0.111056321	-2.771438021	0.007939715	0.007939715	-2.489724134	-1.476205281
31377	4920053	BTG3	NM_006806.3	10950	NP_006797.3	ILMN_1707339	4920053	S	CAGTGACATGGGTACCTCCTCCTGGAATGCATTGTGACCGGAATCACTGG	"\Homo sapiens BTG family, member 3 (BTG3), mRNA.\"""""	TOB55; TOB5; MGC8928; ANA; TOFA	ILMN_1707339	BTG3	"\Homo sapiens BTG family, member 3 (BTG3), mRNA.\"""""	10950	D	BTG3	0.559952162	-0.021075759	4.895069028	1.17E-05	1.17E-05	2.88242445	1.474220333
38903	6270646	MYC	NM_002467.3	4609	NP_002458.2	ILMN_1680618	6270646	S	CCTGCGTGACCAGATCCCGGAGTTGGAAAACAATGAAAAGGCCCCCAAGG	"\Homo sapiens v-myc myelocytomatosis viral oncogene homolog (avian) (MYC), mRNA.\"""""	c-Myc	ILMN_1680618	MYC	"\Homo sapiens v-myc myelocytomatosis viral oncogene homolog (avian) (MYC), mRNA.\"""""	4609	D	MYC	-0.55911103	-0.064731078	-4.391533928	6.25E-05	6.25E-05	1.495575384	-1.473361072
1648	160537	KDSR	NM_002035.1	2531	NP_002026.1	ILMN_2154053	160537	S	CTCAAATGCTTAGGGAACGTTTCATTTCTCATTCATGGGGAAAGGCAGCC	"\Homo sapiens follicular lymphoma variant translocation 1 (FVT1), mRNA.\"""""		ILMN_2154053	FVT1	"\Homo sapiens follicular lymphoma variant translocation 1 (FVT1), mRNA.\"""""	2531	D	KDSR	0.558711788	-0.02182976	3.80138134	0.000409128	0.000409128	-0.060995328	1.4729534
45149	7200435	ASCL2	NM_005170.2	430	NP_005161.1	ILMN_1723412	7200435	S	AAGAACCCTTGACCTGGGGCGTAATAAAGATGACCTGGACCCCTGCCCCC	"\Homo sapiens achaete-scute complex homolog 2 (Drosophila) (ASCL2), mRNA.\"""""	ASH2; MASH2; HASH2	ILMN_1723412	ASCL2	"\Homo sapiens achaete-scute complex homolog 2 (Drosophila) (ASCL2), mRNA.\"""""	430	 	ASCL2	-0.556922612	-0.010289359	-3.181429402	0.002580689	0.002580689	-1.577010322	-1.471127831
33918	5420564	NFIL3	NM_005384.2	4783	NP_005375.2	ILMN_1707312	5420564	S	CACTCAAGAGACTTATAGCCACACAACCAATCTCTGCTTCAGACTCTGGG	"\Homo sapiens nuclear factor, interleukin 3 regulated (NFIL3), mRNA.\"""""	IL3BP1; NF-IL3A; E4BP4; NFIL3A	ILMN_1707312	NFIL3	"\Homo sapiens nuclear factor, interleukin 3 regulated (NFIL3), mRNA.\"""""	4783	 	NFIL3	0.555088698	0.087139354	2.841678976	0.006588552	0.006588552	-2.339229793	1.469258962
40539	6450543	CST3	NM_000099.2	1471	NP_000090.1	ILMN_1800354	6450543	S	GCCTTGGCAGGGCACAATGACCTTGTCGAAATCCACCTGTCAGGACGCCT	"\Homo sapiens cystatin C (CST3), mRNA.\"""""	MGC117328	ILMN_1800354	CST3	"\Homo sapiens cystatin C (CST3), mRNA.\"""""	1471	 	CST3	-0.555053946	0.038761321	-3.044917764	0.003786344	0.003786344	-1.889832971	-1.469223571
15582	2470603	ARID4B	NM_016374.5	51742	NP_057458.4	ILMN_2269564	2470603	I	GAGTGCTATCCACCAGGCATGAAAGTCCAAGTGCGGTATGGACGAGGGAA	"\Homo sapiens AT rich interactive domain 4B (RBP1-like) (ARID4B), transcript variant 1, mRNA.\"""""	BCAA; RBP1L1; MGC163290; BRCAA1; SAP180; RBBP1L1; DKFZp313M2420	ILMN_2269564	ARID4B	"\Homo sapiens AT rich interactive domain 4B (RBP1-like) (ARID4B), transcript variant 1, mRNA.\"""""	51742	D	ARID4B	0.552828637	-0.02365427	3.09454079	0.003297185	0.003297185	-1.777101279	1.466959089
33622	5390113	CORO1A	NM_007074.2	11151	NP_009005.1	ILMN_1713749	5390113	S	GATGCTGGGCCCCTCCTCATCTCCCTCAAGGATGGCTACGTACCCCCAAA	"\Homo sapiens coronin, actin binding protein, 1A (CORO1A), mRNA.\"""""	MGC117380; TACO; p57; HCORO1; CLABP; FLJ41407; CLIPINA	ILMN_1713749	CORO1A	"\Homo sapiens coronin, actin binding protein, 1A (CORO1A), mRNA.\"""""	11151	 	CORO1A	-0.552160649	0.016535732	-3.58657951	0.000788011	0.000788011	-0.602360308	-1.466280023
30823	4880110	FAM126B	NM_173822.2	285172	NP_776183.1	ILMN_1779486	4880110	S	CAGGGGGTACTGACCTTGATTTCTCCTACAAGGACCACACTGCCTTTGTG	"\Homo sapiens family with sequence similarity 126, member B (FAM126B), mRNA.\"""""	MGC39518	ILMN_1779486	FAM126B	"\Homo sapiens family with sequence similarity 126, member B (FAM126B), mRNA.\"""""	285172	D	FAM126B	0.550169078	0.111299225	4.846897336	1.38E-05	1.38E-05	2.748043274	1.464257291
10881	1710168	NDUFS3	NM_004551.1	4722	NP_004542.1	ILMN_1756355	1710168	S	AGCCGGAGACAAGAAGCCTGATGCCAAGTAGCTCCAGGGAACGCATGTGG	"\Homo sapiens NADH dehydrogenase (ubiquinone) Fe-S protein 3, 30kDa (NADH-coenzyme Q reductase) (NDUFS3), mRNA.\"""""		ILMN_1756355	NDUFS3	"\Homo sapiens NADH dehydrogenase (ubiquinone) Fe-S protein 3, 30kDa (NADH-coenzyme Q reductase) (NDUFS3), mRNA.\"""""	4722	 	NDUFS3	-0.549352688	0.041325129	-4.087753448	0.000166548	0.000166548	0.683016588	-1.463428934
27806	4390446	NOL12	NM_024313.1	79159	NP_077289.1	ILMN_1759991	4390446	S	TAGGTGTGCCTACCGCATGTTGCCGCTGCTGTTTCTGCTGGGACGTCTGA	"\Homo sapiens hypothetical protein MGC3731 (MGC3731), mRNA.\"""""	dJ37E16.7	ILMN_1759991	MGC3731	"\Homo sapiens hypothetical protein MGC3731 (MGC3731), mRNA.\"""""	79159	D	NOL12	-0.547069519	0.005563002	-5.232454505	3.71E-06	3.71E-06	3.830982624	-1.461114783
12777	2030403	OLIG1	NM_138983.1	116448	NP_620450.1	ILMN_1666089	2030403	S	ATGAACGTTCTCATTAACACGCAGGAGTACCGGGAGCCCTGAACCGCCCG	"\Homo sapiens oligodendrocyte transcription factor 1 (OLIG1), mRNA.\"""""	BHLHB6	ILMN_1666089	OLIG1	"\Homo sapiens oligodendrocyte transcription factor 1 (OLIG1), mRNA.\"""""	116448	 	OLIG1	-0.542807616	0.103260213	-3.30897673	0.001789892	0.001789892	-1.277312569	-1.456804835
35117	5700088	KLF11	XM_001129527.1	8462	XP_001129527.1	ILMN_1751656	5700088	A	AGGTGGGCTCCCCTCGTGCACTTTATTGCCTGGGCAGTTTTGCTTGATCT	"\PREDICTED: Homo sapiens Kruppel-like factor 11 (KLF11), mRNA.\"""""		ILMN_1751656	KLF11	"\PREDICTED: Homo sapiens Kruppel-like factor 11 (KLF11), mRNA.\"""""	8462	D	KLF11	-0.541649882	-0.034775858	-3.880040082	0.000320493	0.000320493	0.140982935	-1.455636247
44860	7160025	ING2	NM_001564.2	3622	NP_001555.1	ILMN_1671265	7160025	S	CCCCGCAGGCAGCGGACCAGTGAAAGCCGTGATTTATGTCACATGGCAAA	"\Homo sapiens inhibitor of growth family, member 2 (ING2), mRNA.\"""""	p33ING2; ING1L	ILMN_1671265	ING2	"\Homo sapiens inhibitor of growth family, member 2 (ING2), mRNA.\"""""	3622	D	ING2	0.541305065	0.066863978	4.103101136	0.000158599	0.000158599	0.723533673	1.455288379
31870	5080561	BARD1	NM_000465.1	580	NP_000456.1	ILMN_2074258	5080561	S	TGTAATTATCACCCAGAGAGGGTTCGGCAGGGCAAAGTCTGGAAGGCTCC	"\Homo sapiens BRCA1 associated RING domain 1 (BARD1), mRNA.\"""""		ILMN_2074258	BARD1	"\Homo sapiens BRCA1 associated RING domain 1 (BARD1), mRNA.\"""""	580	 	BARD1	0.538318747	0.076586763	4.648207023	2.68E-05	2.68E-05	2.197255714	1.452279109
36068	5870202	FBXO33	NM_203301.1	254170	NP_976046.1	ILMN_1664826	5870202	S	CCTTTTGACAGGTGTGCACTGTTTTGTCTCCAGTGAGCACATACCATGCG	"\Homo sapiens F-box protein 33 (FBXO33), mRNA.\"""""	c14_5247; Fbx33	ILMN_1664826	FBXO33	"\Homo sapiens F-box protein 33 (FBXO33), mRNA.\"""""	254170	 	FBXO33	0.535575308	0.102581108	2.548682044	0.014096078	0.014096078	-2.9494694	1.449520069
28773	4590224	EVI2A	NM_014210.2	2123	NP_055025.2	ILMN_1733579	4590224	A	GACCTTGCAATTTAGAATCAAGCAGGTGAGACAGGGAGAAGTATGCCTGC	"\Homo sapiens ecotropic viral integration site 2A (EVI2A), transcript variant 2, mRNA.\"""""	EVI2; EVDA	ILMN_1733579	EVI2A	"\Homo sapiens ecotropic viral integration site 2A (EVI2A), transcript variant 2, mRNA.\"""""	2123	D	EVI2A	0.533296355	-0.020330015	2.528047571	0.014845156	0.014845156	-2.990653422	1.447232143
10740	1690326	PGRMC2	NM_006320.1	10424	NP_006311.1	ILMN_2195236	1690326	S	GTGAGGCCTTGGAAGGGACTCTTTCTGCAGATACTGTAAATACAAGTACC	"\Homo sapiens progesterone receptor membrane component 2 (PGRMC2), mRNA.\"""""	DG6; PMBP	ILMN_2195236	PGRMC2	"\Homo sapiens progesterone receptor membrane component 2 (PGRMC2), mRNA.\"""""	10424	 	PGRMC2	0.53296117	0.060894685	3.481706665	0.001078312	0.001078312	-0.860809617	1.446895942
31106	4890463	EXOSC10	NM_001001998.1	5394	NP_001001998.1	ILMN_1670796	4890463	A	GACAGAGGCTTCAGGTACAACTGGCCACAGAGATAGTCCTGGAAGACACG	"\Homo sapiens exosome component 10 (EXOSC10), transcript variant 1, mRNA.\"""""	PMSCL2; PM-Scl; PM/Scl-100; PMSCL; RRP6; p4; Rrp6p; p2; p3	ILMN_1670796	EXOSC10	"\Homo sapiens exosome component 10 (EXOSC10), transcript variant 1, mRNA.\"""""	5394	D	EXOSC10	-0.53285924	-0.074105566	-3.171295541	0.002655978	0.002655978	-1.600520701	-1.446793719
5516	830739	RPP21	NM_024839.1	79897	NP_079115.1	ILMN_2186597	830739	S	CCACTACAACCCTTGCCAAACACAGCCCACTCCATTTCAGACCGCCTTCC	"\Homo sapiens ribonuclease P/MRP 21kDa subunit (RPP21), mRNA.\"""""	FLJ22638; C6orf135	ILMN_2186597	RPP21	"\Homo sapiens ribonuclease P/MRP 21kDa subunit (RPP21), mRNA.\"""""	79897	 	RPP21	-0.532195615	-0.112752594	-3.782080667	0.000434246	0.000434246	-0.110261262	-1.446128362
24059	3890524	C9orf78	NM_016520.2	51759	NP_057604.1	ILMN_1697166	3890524	A	GTCTTCTGCTTTCACGTGTCTGGGATGGGGTCAGAAATGCATCCTCCAGC	"\Homo sapiens chromosome 9 open reading frame 78 (C9orf78), mRNA.\"""""	bA409K20.3; HSPC220	ILMN_1697166	C9ORF78	"\Homo sapiens chromosome 9 open reading frame 78 (C9orf78), mRNA.\"""""	51759	 	C9orf78	0.529167522	-0.09540676	3.56162637	0.000849402	0.000849402	-0.66421953	1.443096245
36704	5910523	LMO4	NM_006769.2	8543	NP_006760.1	ILMN_1703487	5910523	S	CTACCCTCATTAACAATTAGCAGGGCACTGGCCAGAGTTTGTACCCTGTG	"\Homo sapiens LIM domain only 4 (LMO4), mRNA.\"""""		ILMN_1703487	LMO4	"\Homo sapiens LIM domain only 4 (LMO4), mRNA.\"""""	8543	D	LMO4	0.528428333	0.110878587	4.579409725	3.37E-05	3.37E-05	2.008000463	1.442357041
31862	5080524	LBR	NM_002296.2	3930	NP_002287.2	ILMN_1768969	5080524	A	GGGTGATCTCATCATGGCCTTGGCGTGGTCCCTCCCATGTGGTTTTAACC	"\Homo sapiens lamin B receptor (LBR), transcript variant 1, mRNA.\"""""	PRO0650; PHA; MGC9041; LMN2R; DHCR14B	ILMN_1768969	LBR	"\Homo sapiens lamin B receptor (LBR), transcript variant 1, mRNA.\"""""	3930	D	LBR	0.527459675	-0.077778682	4.393498877	6.21E-05	6.21E-05	1.50089879	1.441388935
15625	2480039	AZIN1	NM_015878.4	51582	NP_056962.2	ILMN_1656682	2480039	A	GGTGCAACTTTGAGTCCTTGGCTTGACTATACAGGCCTTGAACTTCATGG	"\Homo sapiens antizyme inhibitor 1 (AZIN1), transcript variant 1, mRNA.\"""""	ODC1L; OAZIN; OAZI; MGC3832; MGC691	ILMN_1656682	AZIN1	"\Homo sapiens antizyme inhibitor 1 (AZIN1), transcript variant 1, mRNA.\"""""	51582	D	AZIN1	0.527258779	0.036092475	2.676379385	0.010177279	0.010177279	-2.689244191	1.441188234
21593	3420632	PSMB8	NM_148919.3	5696	NP_683720.2	ILMN_1747195	3420632	A	AGTCCAAGGAGAAGAAGAGGCCTAGCCTGAGCCAAAGAGAGAGTACGGGC	"\Homo sapiens proteasome (prosome, macropain) subunit, beta type, 8 (large multifunctional peptidase 7) (PSMB8), transcript variant 2, mRNA.\"""""	D6S216; LMP7; PSMB5i; RING10; beta5i; MGC1491; D6S216E	ILMN_1747195	PSMB8	"\Homo sapiens proteasome (prosome, macropain) subunit, beta type, 8 (large multifunctional peptidase 7) (PSMB8), transcript variant 2, mRNA.\"""""	5696	D	PSMB8	-0.525834099	0.038106634	-3.550443636	0.000878375	0.000878375	-0.691868762	-1.439765745
5631	840402	SPEN	NM_015001.2	23013	NP_055816.2	ILMN_1802611	840402	S	TGCCCACTCATTTGTATAAGTGCGCTTCGGTACAGCACGGGTCCTGCTCC	"\Homo sapiens spen homolog, transcriptional regulator (Drosophila) (SPEN), mRNA.\"""""	RP1-134O19.1; MINT; KIAA0929; SHARP	ILMN_1802611	SPEN	"\Homo sapiens spen homolog, transcriptional regulator (Drosophila) (SPEN), mRNA.\"""""	23013	 	SPEN	0.525811049	0.019802494	4.069546664	0.000176479	0.000176479	0.635031392	1.439742742
16782	2640192	BNIP3L	NM_004331.2	665	NP_004322.1	ILMN_1718961	2640192	S	GTGCATTGTGCTCTTTCCAAGTTCAGCAGCAGTTCTATCAGTGGTGCCAC	"\Homo sapiens BCL2/adenovirus E1B 19kDa interacting protein 3-like (BNIP3L), mRNA.\"""""	BNIP3a; NIX	ILMN_1718961	BNIP3L	"\Homo sapiens BCL2/adenovirus E1B 19kDa interacting protein 3-like (BNIP3L), mRNA.\"""""	665	D	BNIP3L	0.521819481	-0.057524653	2.92712064	0.005232986	0.005232986	-2.152773902	1.435764848
13010	2060612	MRPL27	NM_148571.1	51264	NP_683412.1	ILMN_1811327	2060612	A	TGTTGAGGCCATCGGACAGAGACTGGAGCCCAGGTGACAGGAGATGGTGA	"\Homo sapiens mitochondrial ribosomal protein L27 (MRPL27), nuclear gene encoding mitochondrial protein, transcript variant 2, mRNA.\"""""	MGC23716; L27mt	ILMN_1811327	MRPL27	"\Homo sapiens mitochondrial ribosomal protein L27 (MRPL27), nuclear gene encoding mitochondrial protein, transcript variant 2, mRNA.\"""""	51264	D	MRPL27	-0.52144614	-0.028460002	-4.52929868	3.97E-05	3.97E-05	1.870671277	-1.435393348
15416	2450647	KRT1	NM_006121.3	3848	NP_006112.3	ILMN_1735712	2450647	S	GCAAGACCGAGGTCGATTTGTCCCAGCCTTACCGGAGAAAAGAGCTATGG	"\Homo sapiens keratin 1 (KRT1), mRNA.\"""""	EHK1; CK1; KRT1A; K1	ILMN_1735712	KRT1	"\Homo sapiens keratin 1 (KRT1), mRNA.\"""""	3848	 	KRT1	0.52124955	-0.261179868	2.089397651	0.042043496	0.042043496	-3.805086277	1.435197767
28722	4590020	YOD1	NM_018566.3	55432	NP_061036.3	ILMN_1678919	4590020	S	CAGTTTTCCAGTCACATTGGTGCCATTCAGGACTCCAGCTGTTTACAGGA	"\Homo sapiens YOD1 OTU deubiquinating enzyme 1 homolog (S. cerevisiae) (YOD1), mRNA.\"""""	PRO0907; RP11-164O23.1; OTUD2; DKFZp451J1719	ILMN_1678919	YOD1	"\Homo sapiens YOD1 OTU deubiquinating enzyme 1 homolog (S. cerevisiae) (YOD1), mRNA.\"""""	55432	D	YOD1	0.520116168	-0.045453195	3.259810329	0.002062794	0.002062794	-1.393658722	1.434070717
18975	2970730	MYADM	NM_001020820.1	91663	NP_001018656.1	ILMN_2308849	2970730	A	GTGTAGTGCACACGCACGGGTGTTTCTGTGTGCTAGTTGCTTCTTGCTGC	"\Homo sapiens myeloid-associated differentiation marker (MYADM), transcript variant 4, mRNA.\"""""	SB135	ILMN_2308849	MYADM	"\Homo sapiens myeloid-associated differentiation marker (MYADM), transcript variant 4, mRNA.\"""""	91663	D	MYADM	0.51969047	0.219168279	2.37099116	0.021839216	0.021839216	-3.29593149	1.433647626
3416	520376	TMEM216	NM_016499.3	51259	NP_057583.2	ILMN_1732577	520376	S	TGAGCACGGAGAGCCTCATGTTGGTGGGTTTCCAGAGTGATGTGAAAGCC	"\Homo sapiens transmembrane protein 216 (TMEM216), mRNA.\"""""		ILMN_1732577	TMEM216	"\Homo sapiens transmembrane protein 216 (TMEM216), mRNA.\"""""	51259	 	TMEM216	-0.519549102	0.045174821	-4.248970715	9.93E-05	9.93E-05	1.111564429	-1.433507151
4671	670382	ARL6IP6	NM_152522.3	151188	NP_689735.1	ILMN_1797964	670382	S	AGCTGCTCTTACTGTAGCATGGTGCCTCATGTAAACCCACACTGGAGCGA	"\Homo sapiens ADP-ribosylation-like factor 6 interacting protein 6 (ARL6IP6), mRNA.\"""""	MGC33864; PFAAP1	ILMN_1797964	ARL6IP6	"\Homo sapiens ADP-ribosylation-like factor 6 interacting protein 6 (ARL6IP6), mRNA.\"""""	151188	D	ARL6IP6	0.517811792	0.017375677	2.830095805	0.006795586	0.006795586	-2.364222899	1.431781945
40240	6420017	SIN3A	NM_015477.1	25942	NP_056292.1	ILMN_1805996	6420017	S	CCTTGCTGCCTACCCTTTTCTCTCCTCTGGTTCTCAACCTCAACGAGTTC	"\Homo sapiens SIN3 homolog A, transcription regulator (yeast) (SIN3A), mRNA.\"""""	FLJ90319; KIAA0700; DKFZP434K2235	ILMN_1805996	SIN3A	"\Homo sapiens SIN3 homolog A, transcription regulator (yeast) (SIN3A), mRNA.\"""""	25942	 	SIN3A	0.515809132	0.093613881	3.824229873	0.0003812	0.0003812	-0.002521866	1.429795812
32526	5260288	DUSP6	NM_022652.2	1848	NP_073143.2	ILMN_2396020	5260288	A	GTTGTCGCAAAGGGGATAATCTGGGAAAGACACCAAATCATGGGCTCACT	"\Homo sapiens dual specificity phosphatase 6 (DUSP6), transcript variant 2, mRNA.\"""""	MKP3; PYST1	ILMN_2396020	DUSP6	"\Homo sapiens dual specificity phosphatase 6 (DUSP6), transcript variant 2, mRNA.\"""""	1848	D	DUSP6	-0.511750713	0.111515595	-2.589972769	0.012699523	0.012699523	-2.866327138	-1.425779332
41301	6550600	MYC	NM_002467.3	4609	NP_002458.2	ILMN_2110908	6550600	S	ACTTGTTTCAAATGCATGATCAAATGCAACCTCACAACCTTGGCTGAGTC	"\Homo sapiens v-myc myelocytomatosis viral oncogene homolog (avian) (MYC), mRNA.\"""""	c-Myc	ILMN_2110908	MYC	"\Homo sapiens v-myc myelocytomatosis viral oncogene homolog (avian) (MYC), mRNA.\"""""	4609	D	MYC	-0.511692726	0.033174961	-3.873494631	0.000327098	0.000327098	0.124103661	-1.425722026
23699	3850561	F11R	NM_144504.1	50848	NP_653087.1	ILMN_2342033	3850561	A	CTAGCTTACAATGGACCTTTTGAACTGGAAAACACCTTGTCTGCATTCAC	"\Homo sapiens F11 receptor (F11R), transcript variant 5, mRNA.\"""""	JAM; JAM-A; PAM-1; JAM1; JAM-1; JAMA; JCAM; KAT; CD321	ILMN_2342033	F11R	"\Homo sapiens F11 receptor (F11R), transcript variant 5, mRNA.\"""""	50848	D	F11R	0.510186666	0.086030245	3.263607519	0.002040387	0.002040387	-1.38470931	1.424234462
11864	1850524	C10orf32	NM_144591.2	119032	NP_653192.1	ILMN_1772706	1850524	S	TGGTACTGACGTAATCGCGCTCACCAAGCAGGTGCTGAAAGGCTCCCGGA	"\Homo sapiens chromosome 10 open reading frame 32 (C10orf32), mRNA.\"""""	RP11-753C18.6; DKFZp686B2219; MGC27171; CYT19; AS3MT; FLJ40752	ILMN_1772706	C10ORF32	"\Homo sapiens chromosome 10 open reading frame 32 (C10orf32), mRNA.\"""""	119032	D	C10orf32	-0.508870241	0.039633002	-3.855682251	0.000345744	0.000345744	0.078234904	-1.422935474
19015	3060128	CHSY1	NM_014918.3	22856	NP_055733.2	ILMN_1791576	3060128	S	ACACGTCATTGGAGGGCTGCGTATTTGTAAATAGCCTGATGCTCATTTGG	"\Homo sapiens chondroitin sulfate synthase 1 (CHSY1), mRNA.\"""""	CSS1; KIAA0990	ILMN_1791576	CHSY1	"\Homo sapiens chondroitin sulfate synthase 1 (CHSY1), mRNA.\"""""	22856	 	CHSY1	0.507960996	0.069370538	2.40502492	0.02011126	0.02011126	-3.23102778	1.422038965
20434	3290435	TFDP1	NM_007111.3	7027	NP_009042.1	ILMN_1661717	3290435	S	ACCCCTGCTGGCGGATAGCAAGACTCTGTGGAGTTTGTTCAGTGGTACGG	"\Homo sapiens transcription factor Dp-1 (TFDP1), mRNA.\"""""	DP1; DRTF1; Dp-1	ILMN_1661717	TFDP1	"\Homo sapiens transcription factor Dp-1 (TFDP1), mRNA.\"""""	7027	D	TFDP1	0.507883328	0.006105738	3.106236239	0.003190876	0.003190876	-1.750366832	1.42196241
29777	4760474	TUBA4A	NM_006000.1	7277	NP_005991.1	ILMN_1784300	4760474	S	GAGGGAGAAGAATAAAGCAGCTGCCTGGAGCCTATTCACTATGTTTATTG	"\Homo sapiens tubulin, alpha 4a (TUBA4A), mRNA.\"""""	TUBA1; H2-ALPHA; FLJ30169	ILMN_1784300	TUBA4A	"\Homo sapiens tubulin, alpha 4a (TUBA4A), mRNA.\"""""	7277	 	TUBA4A	0.507526571	-0.048204214	2.227461166	0.03068185	0.03068185	-3.561780707	1.421610824
34258	5550408	TMED3	NM_007364.2	23423	NP_031390.1	ILMN_1719316	5550408	S	CAGCCATGCAAGCAGGACAGAATGGTGACTGGGTGCCCTTGGTGAGCTGT	"\Homo sapiens transmembrane emp24 protein transport domain containing 3 (TMED3), mRNA.\"""""	MGC133022; C15orf22; P24B	ILMN_1719316	TMED3	"\Homo sapiens transmembrane emp24 protein transport domain containing 3 (TMED3), mRNA.\"""""	23423	 	TMED3	-0.506116169	-0.033992517	-4.047128232	0.000189498	0.000189498	0.576066565	-1.420221713
23324	3830605	DNLZ	NM_001080849.1	728489	NP_001074318.1	ILMN_2112049	3830605	S	TCCTGCGCTCCCCGGCACTGTGGGACTTCGGCCTTCCAGAAGGAGGTTTT	"\Homo sapiens DNL-type zinc finger (DNLZ), mRNA.\"""""	ZIM17; MGC87491; C9orf151; bA413M3.2	ILMN_2112049	DNLZ	"\Homo sapiens DNL-type zinc finger (DNLZ), mRNA.\"""""	728489	 	DNLZ	-0.505731019	-0.117472332	-3.659280082	0.000632434	0.000632434	-0.420878736	-1.419842614
31050	4890241	GPR56	NM_201524.1	9289	NP_958932.1	ILMN_2352097	4890241	A	GCCAACATTCAGTCTGGTATGTGAGGCGTGCGTGAAGCAAGAACTCCTGG	"\Homo sapiens G protein-coupled receptor 56 (GPR56), transcript variant 2, mRNA.\"""""	BFPP; DKFZp781L1398; TM7LN4; TM7XN1	ILMN_2352097	GPR56	"\Homo sapiens G protein-coupled receptor 56 (GPR56), transcript variant 2, mRNA.\"""""	9289	D	GPR56	-0.505436146	-0.115612334	-2.079858035	0.042949647	0.042949647	-3.821434188	-1.419552441
11141	1740497	RAB8B	NM_016530.2	51762	NP_057614.1	ILMN_2173004	1740497	S	TTGCTCCAATGGCTTAATGTGAAAAGCTCCTGCAGATAAGTGGACCTGTC	"\Homo sapiens RAB8B, member RAS oncogene family (RAB8B), mRNA.\"""""	FLJ38125	ILMN_2173004	RAB8B	"\Homo sapiens RAB8B, member RAS oncogene family (RAB8B), mRNA.\"""""	51762	 	RAB8B	0.504205067	0.109837	2.121817186	0.039087625	0.039087625	-3.749076839	1.418341626
18303	2850192	PPCS	NM_024664.2	79717	NP_078940.2	ILMN_1776094	2850192	S	AATATTGGTTGAATGCCTATGTATGTCAGGCCCTGTGCTGAGCCATGAGG	"\Homo sapiens phosphopantothenoylcysteine synthetase (PPCS), transcript variant 1, mRNA.\"""""	MGC138220; FLJ11838; RP11-163G10.1; MGC117357	ILMN_1776094	PPCS	"\Homo sapiens phosphopantothenoylcysteine synthetase (PPCS), transcript variant 1, mRNA.\"""""	79717	D	PPCS	-0.500370995	0.09093016	-2.611324664	0.012028005	0.012028005	-2.822954982	-1.41457728
13973	2190743	RBM23	NM_018107.4	55147	NP_060577.3	ILMN_1780756	2190743	S	GGATGGAGGGAGGCTGCTACTCTACCACTTCCTGTGTGCCTCTACTGTGG	"\Homo sapiens RNA binding motif protein 23 (RBM23), transcript variant 2, mRNA.\"""""	MGC4458; PP239; RNPC4; CAPERbeta; FLJ10482	ILMN_1780756	RBM23	"\Homo sapiens RNA binding motif protein 23 (RBM23), transcript variant 2, mRNA.\"""""	55147	D	RBM23	-0.500087922	0.076283403	-3.151284695	0.002810768	0.002810768	-1.646812016	-1.414299752
29208	4640484	CNOT8	NM_004779.4	9337	NP_004770.4	ILMN_2174612	4640484	S	TGAGTTGTTTTGGAGTAATATCCCACAACTGGGGTAGGAAGCTCAGGACT	"\Homo sapiens CCR4-NOT transcription complex, subunit 8 (CNOT8), mRNA.\"""""	hCAF1; POP2; CAF1; CALIF	ILMN_2174612	CNOT8	"\Homo sapiens CCR4-NOT transcription complex, subunit 8 (CNOT8), mRNA.\"""""	9337	D	CNOT8	0.498997007	0.128189025	3.311906553	0.00177476	0.00177476	-1.270347721	1.413230712
40340	6420465	GABARAPL1	NM_031412.2	23710	NP_113600.1	ILMN_2151281	6420465	S	CCCTTCAGGCTCACATGCACAGGAATGCTACATGATGGCCAGCTGCTTCC	"\Homo sapiens GABA(A) receptor-associated protein like 1 (GABARAPL1), mRNA.\"""""	ATG8L; GEC1; APG8L; ATG8	ILMN_2151281	GABARAPL1	"\Homo sapiens GABA(A) receptor-associated protein like 1 (GABARAPL1), mRNA.\"""""	23710	 	GABARAPL1	0.498455519	0.146053839	4.028666543	0.000200915	0.000200915	0.527609922	1.412700382
33056	5310053	LTB	NM_002341.1	4050	NP_002332.1	ILMN_2376205	5310053	A	CCCGGACGCCCAGGACCCCATGGCAGTGGGAAAAATGTAGGAGACTGTTT	"\Homo sapiens lymphotoxin beta (TNF superfamily, member 3) (LTB), transcript variant 1, mRNA.\"""""	p33; TNFSF3; TNFC	ILMN_2376205	LTB	"\Homo sapiens lymphotoxin beta (TNF superfamily, member 3) (LTB), transcript variant 1, mRNA.\"""""	4050	D	LTB	-0.498266041	-0.00483945	-2.440859997	0.018425791	0.018425791	-3.161934243	-1.412514856
35786	5820528	TSEN34	NM_001077446.1	79042	NP_001070914.1	ILMN_2368292	5820528	A	GAGCTTCCCGAGAATGGGGCCTGGGTTTGATTCATCTGTTTTCTACAGGG	"\Homo sapiens tRNA splicing endonuclease 34 homolog (S. cerevisiae) (TSEN34), transcript variant 2, mRNA.\"""""	LENG5; SEN34; SEN34L	ILMN_2368292	TSEN34	"\Homo sapiens tRNA splicing endonuclease 34 homolog (S. cerevisiae) (TSEN34), transcript variant 2, mRNA.\"""""	79042	D	TSEN34	0.498131722	0.110473713	2.292415429	0.026347379	0.026347379	-3.443066386	1.412383353
12279	1980768	SIAH2	NM_005067.5	6478	NP_005058.3	ILMN_1801313	1980768	S	GTGGGAAAGGGTCCAGATTTTAAAGGTGCTTTAAGGTTGCCCTCTGCCGA	"\Homo sapiens seven in absentia homolog 2 (Drosophila) (SIAH2), mRNA.\"""""	hSiah2	ILMN_1801313	SIAH2	"\Homo sapiens seven in absentia homolog 2 (Drosophila) (SIAH2), mRNA.\"""""	6478	 	SIAH2	0.4973172	-0.04775781	2.336819594	0.023707104	0.023707104	-3.360387175	1.411586169
21403	3400598	WIPI1	NM_017983.4	55062	NP_060453.2	ILMN_1781386	3400598	S	ACCTGGTTAACTCCTCACCAAGCTTCCCACGACCCTGGTTGCCAATGGGC	"\Homo sapiens WD repeat domain, phosphoinositide interacting 1 (WIPI1), mRNA.\"""""	WIPI49; FLJ10055; Atg18	ILMN_1781386	WIPI1	"\Homo sapiens WD repeat domain, phosphoinositide interacting 1 (WIPI1), mRNA.\"""""	55062	 	WIPI1	0.494127378	-0.029336116	2.888875761	0.005804022	0.005804022	-2.236687166	1.408468577
32184	5130414	C9orf23	NM_148178.1	138716	NP_680544.1	ILMN_1683175	5130414	A	TGAGCCAGCCTGTTCTCCGGGCCTGAATGTCTGGGGTGCTTGTGCCTTTT	"\Homo sapiens chromosome 9 open reading frame 23 (C9orf23), transcript variant 1, mRNA.\"""""	MGC29635; bA296L22.5	ILMN_1683175	C9ORF23	"\Homo sapiens chromosome 9 open reading frame 23 (C9orf23), transcript variant 1, mRNA.\"""""	138716	D	C9orf23	-0.494112322	-0.006347533	-4.452743236	5.11E-05	5.11E-05	1.661772046	-1.408453879
660	60390	URM1	NM_030914.1	81605	NP_112176.1	ILMN_1774196	60390	S	CTGGGGAGATACTTGATGGCGCGAATGTCCGTTTTCTCTCCCTTCCCACC	"\Homo sapiens ubiquitin related modifier 1 homolog (S. cerevisiae) (URM1), mRNA.\"""""	C9orf74; RP11-339B21.4; MGC2668	ILMN_1774196	URM1	"\Homo sapiens ubiquitin related modifier 1 homolog (S. cerevisiae) (URM1), mRNA.\"""""	81605	 	URM1	-0.493692411	-0.051270682	-4.425932328	5.58E-05	5.58E-05	1.588881444	-1.408043994
133	10487	SLC25A25	NM_052901.2	114789	NP_443133.2	ILMN_1791728	10487	A	CTGCCCTTGCTTAACAATGCCGGCCAACTGGCGACCTCACGGTTGCACTT	"\Homo sapiens solute carrier family 25 (mitochondrial carrier; phosphate carrier), member 25 (SLC25A25), nuclear gene encoding mitochondrial protein, transcript variant 1, mRNA.\"""""	MGC105138; KIAA1896; SCAMC-2; RP11-395P17.4; MCSC; MGC119517; MGC119514; MGC119516; MGC119515; PCSCL	ILMN_1791728	SLC25A25	"\Homo sapiens solute carrier family 25 (mitochondrial carrier; phosphate carrier), member 25 (SLC25A25), nuclear gene encoding mitochondrial protein, transcript variant 1, mRNA.\"""""	114789	D	SLC25A25	0.49327696	0.0304667	3.877509268	0.000323032	0.000323032	0.134454998	1.40763858
34345	5560026	GTF2IRD2B	NM_001003795.2	389524	NP_001003795.1	ILMN_1680501	5560026	I	AAGAGTCCTCCTCAGAGACCAGGATGGTGGTGACATTCCTCGTGTCTGCC	"\Homo sapiens GTF2I repeat domain containing 2B (GTF2IRD2B), mRNA.\"""""		ILMN_1680501	GTF2IRD2B	"\Homo sapiens GTF2I repeat domain containing 2B (GTF2IRD2B), mRNA.\"""""	389524	D	GTF2IRD2B	-0.492630056	-0.020015663	-4.217894397	0.000109773	0.000109773	1.028465145	-1.407007536
44036	7000379	USP38	NM_032557.4	84640	NP_115946.2	ILMN_1704876	7000379	S	CAGGGAGTATATCTTCTGTGGTTTTGAAGGAGGTGAGTTCTGTATGTGCC	"\Homo sapiens ubiquitin specific peptidase 38 (USP38), mRNA.\"""""	HP43.8KD; KIAA1891; FLJ35970	ILMN_1704876	USP38	"\Homo sapiens ubiquitin specific peptidase 38 (USP38), mRNA.\"""""	84640	 	USP38	0.492034323	0.044807135	4.407552698	5.93E-05	5.93E-05	1.538996381	1.406426659
34150	5490768	GPR56	NM_201525.1	9289	NP_958933.1	ILMN_2384122	5490768	A	GTAGATTGCTGGCCTGTTGTAGGTGGTAGGGACACAGATGACCGACCTGG	"\Homo sapiens G protein-coupled receptor 56 (GPR56), transcript variant 3, mRNA.\"""""	BFPP; DKFZp781L1398; TM7LN4; TM7XN1	ILMN_2384122	GPR56	"\Homo sapiens G protein-coupled receptor 56 (GPR56), transcript variant 3, mRNA.\"""""	9289	D	GPR56	-0.491759842	-0.095549178	-2.044774836	0.046430157	0.046430157	-3.881031036	-1.406159104
37297	6040711	CCR2	NM_000647.3	1231	NP_000638.1	ILMN_1769895	6040711	I	GCTTCGCAGATGTCCTTGATGCTCATATTGTTCCCTAATTTGCCAGTGGG	"\Homo sapiens chemokine (C-C motif) receptor 2 (CCR2), transcript variant A, mRNA.\"""""	CKR2A; MCP-1-R; CC-CKR-2; CCR2B; CMKBR2; CCR2A; CD192; CKR2; CKR2B	ILMN_1769895	CCR2	"\Homo sapiens chemokine (C-C motif) receptor 2 (CCR2), transcript variant A, mRNA.\"""""	1231	D	CCR2	-0.490712946	0.112633364	-2.724821175	0.008973193	0.008973193	-2.588174268	-1.405139091
30310	4830328	CYB561D2	NM_007022.3	11068	NP_008953.1	ILMN_1738718	4830328	S	GACACCTCAGGCACTGGGACAGTTGGGCATTTGGAGGCCCGTGTGTGAAT	"\Homo sapiens cytochrome b-561 domain containing 2 (CYB561D2), mRNA.\"""""	TSP10; 101F6	ILMN_1738718	CYB561D2	"\Homo sapiens cytochrome b-561 domain containing 2 (CYB561D2), mRNA.\"""""	11068	 	CYB561D2	-0.4904393	-0.051916259	-4.598741057	3.16E-05	3.16E-05	2.061097278	-1.404872593
9219	1440296	H3F3B	NM_005324.3	3021	NP_005315.1	ILMN_1695706	1440296	S	GAGCACTCAACCCAGAAGGCGAAGATAGCTTTTGGTTGTAGGCGGCTTCC	"\Homo sapiens H3 histone, family 3B (H3.3B) (H3F3B), mRNA.\"""""	H3F3A; H3.3B	ILMN_1695706	H3F3B	"\Homo sapiens H3 histone, family 3B (H3.3B) (H3F3B), mRNA.\"""""	3021	D	H3F3A/H3F3B	0.487601853	0.04107827	2.827228846	0.006847752	0.006847752	-2.370398333	1.40211225
41522	6560722	RASGRP2	NM_005825.2	10235	NP_005816.2	ILMN_2375319	6560722	A	GGACTCATTCCTGCCTTGGAGAAAATACTTCAACCAGAGCAGGGAGCCTG	"\Homo sapiens RAS guanyl releasing protein 2 (calcium and DAG-regulated) (RASGRP2), transcript variant 1, mRNA.\"""""	CDC25L; CALDAG-GEFI	ILMN_2375319	RASGRP2	"\Homo sapiens RAS guanyl releasing protein 2 (calcium and DAG-regulated) (RASGRP2), transcript variant 1, mRNA.\"""""	10235	D	RASGRP2	-0.48719058	0.042159879	-4.262286623	9.51E-05	9.51E-05	1.147240565	-1.401712603
4165	620376	PPP1R11	NM_021959.2	6992	NP_068778.1	ILMN_1747598	620376	A	CCTAGACTTTGATTTCTCCGGCAGCCCAGATGTTCAGTTCTCTTGGCCCC	"\Homo sapiens protein phosphatase 1, regulatory (inhibitor) subunit 11 (PPP1R11), mRNA.\"""""	TCTEX5; TCTE5; HCGV; MGC125741; HCG-V; MGC125742; MGC125743	ILMN_1747598	PPP1R11	"\Homo sapiens protein phosphatase 1, regulatory (inhibitor) subunit 11 (PPP1R11), mRNA.\"""""	6992	 	PPP1R11	-0.486982134	0.045726123	-3.342156845	0.001625462	0.001625462	-1.198229786	-1.401510093
28735	4590064	CDK2	NM_001798.2	1017	NP_001789.2	ILMN_1665559	4590064	A	GGATCCCTGATCCCATTTTCCTCTGACGTCCACCTCCTACCCCATAGGAG	"\Homo sapiens cyclin-dependent kinase 2 (CDK2), transcript variant 1, mRNA.\"""""	p33(CDK2)	ILMN_1665559	CDK2	"\Homo sapiens cyclin-dependent kinase 2 (CDK2), transcript variant 1, mRNA.\"""""	1017	D	CDK2	0.486810832	0.042232568	4.681862618	2.39E-05	2.39E-05	2.290127173	1.401343691
12763	2030358	WDR26	NM_025160.4	80232	NP_079436.3	ILMN_1719343	2030358	S	CTCGTGCACATGTGAAGTGCCCTCTGAGTTTAAGGTTTGGTTAATACTGG	"\Homo sapiens WD repeat domain 26 (WDR26), mRNA.\"""""	FLJ21016; MIP2; CDW2	ILMN_1719343	WDR26	"\Homo sapiens WD repeat domain 26 (WDR26), mRNA.\"""""	80232	 	WDR26	0.48617506	0.087143609	3.190595197	0.00251433	0.00251433	-1.555706933	1.400726278
26397	4210102	C3orf75	NM_001031703.2	54859	NP_001026873.2	ILMN_1708382	4210102	I	CAAGCCTTTCAGAGCCAGAGTGGGTATAGATGTGCCAGCCAGGAGATGGC	"\Homo sapiens chromosome 3 open reading frame 75 (C3orf75), mRNA.\"""""	FLJ20211	ILMN_1708382	C3ORF75	"\Homo sapiens chromosome 3 open reading frame 75 (C3orf75), mRNA.\"""""	54859	D	C3orf75	-0.485447419	-0.007204947	-4.732391481	2.02E-05	2.02E-05	2.429897845	-1.400019982
17303	2680767	MRPS24	NM_032014.2	64951	NP_114403.1	ILMN_1802553	2680767	S	GCTGGTTTTAAAGCGCCGGGGTAACCAGTTGGAGATCTGTGCCGTGGTCC	"\Homo sapiens mitochondrial ribosomal protein S24 (MRPS24), nuclear gene encoding mitochondrial protein, mRNA.\"""""	MRP-S24; HSPC335	ILMN_1802553	MRPS24	"\Homo sapiens mitochondrial ribosomal protein S24 (MRPS24), nuclear gene encoding mitochondrial protein, mRNA.\"""""	64951	 	MRPS24	-0.480724601	-0.064892196	-4.576326408	3.40E-05	3.40E-05	1.99953766	-1.395444359
15223	2370601	CCDC94	NM_018074.3	55702	NP_060544.2	ILMN_1703430	2370601	S	GCTTCCAACACTACTTCAGGGTGGCAGTGTTTGGGGCACTGGGCGAGCCT	"\Homo sapiens hypothetical protein FLJ10374 (FLJ10374), mRNA.\"""""		ILMN_1703430	FLJ10374	"\Homo sapiens hypothetical protein FLJ10374 (FLJ10374), mRNA.\"""""	55702	D	CCDC94	-0.479933844	-0.087863445	-2.62418946	0.011639244	0.011639244	-2.796699331	-1.394679711
4309	630278	H1F0	NM_005318.2	3005	NP_005309.1	ILMN_1757467	630278	S	TCTAGGGCTAGTACTTAGTTTCACACCCGGGAGCTGGGAGAAAAAACCTG	"\Homo sapiens H1 histone family, member 0 (H1F0), mRNA.\"""""	H1FV; MGC5241; H10	ILMN_1757467	H1F0	"\Homo sapiens H1 histone family, member 0 (H1F0), mRNA.\"""""	3005	 	H1F0	0.479132063	-0.058573259	2.594971784	0.012539304	0.012539304	-2.85619562	1.39390483
29425	4670603	ELMO2	NM_133171.2	63916	NP_573403.1	ILMN_2317730	4670603	A	GCCTCTCTCCCTGGACATACGTTAGCACATTGGCATTCAGTATTGGTGGC	"\Homo sapiens engulfment and cell motility 2 (ELMO2), transcript variant 1, mRNA.\"""""	FLJ11656; CED12; CED-12; KIAA1834; ELMO-2	ILMN_2317730	ELMO2	"\Homo sapiens engulfment and cell motility 2 (ELMO2), transcript variant 1, mRNA.\"""""	63916	D	ELMO2	0.478710786	0.052298036	3.243168277	0.00216377	0.00216377	-1.432809381	1.393497859
26371	4210019	RIOK3	NM_003831.3	8780	NP_003822.2	ILMN_1724700	4210019	A	GAGCTATCTGGCCTTACTCTTAGTAGTTTTTAGTACGTGCTGGACACCAC	"\Homo sapiens RIO kinase 3 (yeast) (RIOK3), mRNA.\"""""	DKFZp779L1370; SUDD	ILMN_1724700	RIOK3	"\Homo sapiens RIO kinase 3 (yeast) (RIOK3), mRNA.\"""""	8780	D	RIOK3	0.478471263	-0.040796005	2.441841479	0.018381477	0.018381477	-3.160031047	1.393266524
39729	6370196	MRPL37	NM_016491.2	51253	NP_057575.2	ILMN_2041327	6370196	S	AGCCTCAGTGCCCGTTTGGCCTGCTGCTCTCGCTGACAATAAAGAGCCCT	"\Homo sapiens mitochondrial ribosomal protein L37 (MRPL37), nuclear gene encoding mitochondrial protein, mRNA.\"""""	MRPL2; MGC878; MRP-L2; RPML2	ILMN_2041327	MRPL37	"\Homo sapiens mitochondrial ribosomal protein L37 (MRPL37), nuclear gene encoding mitochondrial protein, mRNA.\"""""	51253	 	MRPL37	-0.477840187	-0.033237548	-2.877705179	0.00598144	0.00598144	-2.261058756	-1.392657202
145	10551	C14orf102	NM_017970.2	55051	NP_060440.2	ILMN_1740165	10551	I	GAAGCAGCTCCAGCCCATGTTTCTGAAGGGTTACCGCTGACAAGGAGTCA	"\Homo sapiens chromosome 14 open reading frame 102 (C14orf102), transcript variant 1, mRNA.\"""""	FLJ14051; FLJ10008	ILMN_1740165	C14ORF102	"\Homo sapiens chromosome 14 open reading frame 102 (C14orf102), transcript variant 1, mRNA.\"""""	55051	D	C14orf102	-0.477685202	-0.039999226	-3.796836481	0.000414914	0.000414914	-0.072606912	-1.392507601
37657	6100767	ADIPOR1	NM_015999.2	51094	NP_057083.2	ILMN_1688322	6100767	S	CCCCTCCTCAGCAAGGCATCTACCGGCCCCTCACAGAGACAGTACTTTGA	"\Homo sapiens adiponectin receptor 1 (ADIPOR1), mRNA.\"""""	ACDCR1; TESBP1A; CGI-45; PAQR1; FLJ42464; FLJ25385; CGI45	ILMN_1688322	ADIPOR1	"\Homo sapiens adiponectin receptor 1 (ADIPOR1), mRNA.\"""""	51094	D	ADIPOR1	0.477265188	-0.153788804	2.096708673	0.041360377	0.041360377	-3.792516395	1.392102256
39871	6380008	EPC1	NM_025209.2	80314	NP_079485.1	ILMN_1746276	6380008	S	ACACAGTAGCGATGGAGGTGACGTAGCTTCCTCCGAGTGGAACTGCAGCC	"\Homo sapiens enhancer of polycomb homolog 1 (Drosophila) (EPC1), mRNA.\"""""	Epl1; DKFZp781P2312	ILMN_1746276	EPC1	"\Homo sapiens enhancer of polycomb homolog 1 (Drosophila) (EPC1), mRNA.\"""""	80314	 	EPC1	-0.476856455	0.118437662	-4.17726889	0.000125096	0.000125096	0.920177697	-1.391707913
43208	6860687	PYCARD	NM_013258.3	29108	NP_037390.2	ILMN_1698766	6860687	A	ACGTTGAGTGGCTGCTGGATGCTCTGTACGGGAAGGTCCTGACGGATGAG	"\Homo sapiens PYD and CARD domain containing (PYCARD), transcript variant 1, mRNA.\"""""	TMS1; MGC10332; ASC; CARD5	ILMN_1698766	PYCARD	"\Homo sapiens PYD and CARD domain containing (PYCARD), transcript variant 1, mRNA.\"""""	29108	D	PYCARD	-0.47463123	0.024222059	-2.858464302	0.006298901	0.006298901	-2.302890312	-1.389562986
23084	3800398	FBXO6	NM_018438.4	26270	NP_060908.1	ILMN_1701455	3800398	S	GACTCCTGCCCCGGTTCAACCCTACCAGCTTGTGGTAACTTACTGTCACA	"\Homo sapiens F-box protein 6 (FBXO6), mRNA.\"""""	Fbx6b; FBG2; FBX6; FBS2	ILMN_1701455	FBXO6	"\Homo sapiens F-box protein 6 (FBXO6), mRNA.\"""""	26270	 	FBXO6	-0.474197768	0.057056916	-3.17119897	0.002656705	0.002656705	-1.600744526	-1.38914555
11131	1740451	IL1R2	NM_173343.1	7850	NP_775465.1	ILMN_1772131	1740451	A	GGGCATTGTGCTGGCCCCACTTTCACTGGCCTTCTTGGTTTTGGGGGGAA	"\Homo sapiens interleukin 1 receptor, type II (IL1R2), transcript variant 2, mRNA.\"""""	IL1RB; CD121b; MGC47725	ILMN_1772131	IL1R2	"\Homo sapiens interleukin 1 receptor, type II (IL1R2), transcript variant 2, mRNA.\"""""	7850	D	IL1R2	-0.473791288	-0.029912069	-2.407875338	0.019972278	0.019972278	-3.225560113	-1.388754212
26111	4180468	ZBED1	NM_004729.3	9189	NP_004720.1	ILMN_1694466	4180468	S	CACGCCTCCGTGGGCTCCATTCTGTAGCATTGCCAGCGTTCTCTTCACGT	"\Homo sapiens zinc finger, BED-type containing 1 (ZBED1), mRNA.\"""""	KIAA0785; TRAMP; ALTE; DREF	ILMN_1694466	ZBED1	"\Homo sapiens zinc finger, BED-type containing 1 (ZBED1), mRNA.\"""""	9189	 	ZBED1	-0.473757062	0.02612129	-3.243463634	0.002161937	0.002161937	-1.432115578	-1.388721267
13490	2120286	POLE4	NM_019896.2	56655	NP_063949.2	ILMN_1660063	2120286	S	GTCTTTGCACTTACACACACTCTTCCTGTTCTGCCTTCACCTATGCCGGG	"\Homo sapiens polymerase (DNA-directed), epsilon 4 (p12 subunit) (POLE4), mRNA.\"""""	p12	ILMN_1660063	POLE4	"\Homo sapiens polymerase (DNA-directed), epsilon 4 (p12 subunit) (POLE4), mRNA.\"""""	56655	 	POLE4	-0.471600261	-0.03287173	-2.98910397	0.004417483	0.004417483	-2.015249081	-1.386646707
22974	3780717	SRXN1	NM_080725.1	140809	NP_542763.1	ILMN_1804822	3780717	S	GGCAGGCCTTGTTCTCACTGCCCTCTAAGGGAACTTGGTCACTCGGCACT	"\Homo sapiens sulfiredoxin 1 homolog (S. cerevisiae) (SRXN1), mRNA.\"""""	Npn3; SRX1; C20orf139; YKL086W; dJ850E9.2	ILMN_1804822	SRXN1	"\Homo sapiens sulfiredoxin 1 homolog (S. cerevisiae) (SRXN1), mRNA.\"""""	140809	 	SRXN1	0.471266423	-0.026625478	2.474338695	0.016967511	0.016967511	-3.096692894	1.386325875
47023	7610538	H1FX	NM_006026.2	8971	NP_006017.1	ILMN_1773964	7610538	S	TGCTTTAGGTTTTTGAAACAGCCCCGGCGACGCCTCTATTGGCTCTCGGC	"\Homo sapiens H1 histone family, member X (H1FX), mRNA.\"""""	MGC8350; H1X; MGC15959	ILMN_1773964	H1FX	"\Homo sapiens H1 histone family, member X (H1FX), mRNA.\"""""	8971	 	H1FX	0.470903866	-0.111153385	2.874897004	0.006026827	0.006026827	-2.267175661	1.385977528
41086	6520451	TLR1	NM_003263.3	7096	NP_003254.2	ILMN_1731048	6520451	S	GTGAGTGTATGATGTAGGTAAAAATATATACCTTCGGGTCGCAGTTCACC	"\Homo sapiens toll-like receptor 1 (TLR1), mRNA.\"""""	KIAA0012; DKFZp547I0610; TIL; CD281; MGC126312; MGC104956; rsc786; DKFZp564I0682; MGC126311	ILMN_1731048	TLR1	"\Homo sapiens toll-like receptor 1 (TLR1), mRNA.\"""""	7096	 	TLR1	-0.470625255	0.145632147	-2.702883311	0.009501244	0.009501244	-2.634103125	-1.385709896
36331	5890497	TSEN34	NM_001077446.1	79042	NP_001070914.1	ILMN_1673111	5890497	S	TGCAGTGAACTCCAGAGACCTAGGGGATGTGGCTGTGTCGGCAGCAAGAG	"\Homo sapiens tRNA splicing endonuclease 34 homolog (S. cerevisiae) (TSEN34), transcript variant 2, mRNA.\"""""	LENG5; SEN34; SEN34L	ILMN_1673111	TSEN34	"\Homo sapiens tRNA splicing endonuclease 34 homolog (S. cerevisiae) (TSEN34), transcript variant 2, mRNA.\"""""	79042	D	TSEN34	0.469985158	0.078547877	2.631824106	0.011414005	0.011414005	-2.78107422	1.385095218
41542	6580041	GNLY	NM_006433.2	10578	NP_006424.2	ILMN_1708779	6580041	I	CCCATAAAACAGGGTGTGAAAGGCATCTCAGCGGCTGCCCCACCATGGCT	"\Homo sapiens granulysin (GNLY), transcript variant NKG5, mRNA.\"""""	D2S69E; 519; LAG2; LAG-2; TLA519; NKG5	ILMN_1708779	GNLY	"\Homo sapiens granulysin (GNLY), transcript variant NKG5, mRNA.\"""""	10578	D	GNLY	-0.469819578	0.003555108	-2.579442191	0.013043161	0.013043161	-2.887623313	-1.384936259
5514	830735	ADAP1	NM_006869.1	11033	NP_006860.1	ILMN_2047511	830735	S	AGGCATCCGCCGCCCCGTGTCGCATCCTGGAATAAAATGTGGCTCTGGCA	"\Homo sapiens centaurin, alpha 1 (CENTA1), mRNA.\"""""	GCS1L; p42IP4	ILMN_2047511	CENTA1	"\Homo sapiens centaurin, alpha 1 (CENTA1), mRNA.\"""""	11033	D	ADAP1	-0.469664959	-0.00915761	-2.143279296	0.037232441	0.037232441	-3.711615654	-1.384787838
38670	6250382	ANAPC13	NM_015391.2	25847	NP_056206.1	ILMN_1793894	6250382	S	AGCCTTTTCTCAAAGCCCTTTCAGTTACAACCACCCCACTATGGAATCAG	"\Homo sapiens anaphase promoting complex subunit 13 (ANAPC13), mRNA.\"""""	SWM1; APC13; DKFZP566D193m; DKFZP566D193	ILMN_1793894	ANAPC13	"\Homo sapiens anaphase promoting complex subunit 13 (ANAPC13), mRNA.\"""""	25847	 	ANAPC13	-0.468535023	-0.027319254	-2.249987109	0.029111868	0.029111868	-3.520913601	-1.38370368
39048	6280471	HSPA1L	NM_005527.3	3305	NP_005518.3	ILMN_1654566	6280471	S	GGAGAAGGAGTCTCATGCACCACCTATCACACTCCCTCACATCCTGTTTC	"\Homo sapiens heat shock 70kDa protein 1-like (HSPA1L), mRNA.\"""""	HSP70-HOM; hum70t	ILMN_1654566	HSPA1L	"\Homo sapiens heat shock 70kDa protein 1-like (HSPA1L), mRNA.\"""""	3305	 	HSPA1L	-0.467412037	0.039313106	-3.645763702	0.00065893	0.00065893	-0.454758776	-1.382627032
8120	1260341	IL13RA1	NM_001560.2	3597	NP_001551.1	ILMN_1768505	1260341	S	AGGTCTTGGGAGCTCTTGGAGGTGTCTGTATCAGTGGATTTCCCATCCCC	"\Homo sapiens interleukin 13 receptor, alpha 1 (IL13RA1), mRNA.\"""""	IL-13Ra; NR4; CD213A1	ILMN_1768505	IL13RA1	"\Homo sapiens interleukin 13 receptor, alpha 1 (IL13RA1), mRNA.\"""""	3597	 	IL13RA1	-0.466878659	0.231704322	-2.827981156	0.006834028	0.006834028	-2.368778265	-1.382115956
9047	1430341	PTPRCAP	NM_005608.2	5790	NP_005599.1	ILMN_1672417	1430341	S	CCATGCCTCAGACTGTCACCCCCTACCAGTTCCCAAGTCCATGTGTACCC	"\Homo sapiens protein tyrosine phosphatase, receptor type, C-associated protein (PTPRCAP), mRNA.\"""""	MGC138602; LPAP; MGC138603; CD45-AP	ILMN_1672417	PTPRCAP	"\Homo sapiens protein tyrosine phosphatase, receptor type, C-associated protein (PTPRCAP), mRNA.\"""""	5790	 	PTPRCAP	-0.46652289	-0.028448273	-2.298652088	0.025961375	0.025961375	-3.431528021	-1.381775167
28356	4540632	EIF4E2	NM_004846.2	9470	NP_004837.1	ILMN_1738326	4540632	S	CCGGGACACACTTCGGCGAGTGCTTAACCTACCTCCCAACACCATTATGG	"\Homo sapiens eukaryotic translation initiation factor 4E family member 2 (EIF4E2), mRNA.\"""""	EIF4EL3; 4E-LP; 4EHP; IF4e	ILMN_1738326	EIF4E2	"\Homo sapiens eukaryotic translation initiation factor 4E family member 2 (EIF4E2), mRNA.\"""""	9470	 	EIF4E2	-0.466437352	0.013009044	-3.956575903	0.000252215	0.000252215	0.339290533	-1.381693244
21982	3450681	PPM1B	NM_177968.2	5495	NP_808907.1	ILMN_1716862	3450681	I	CGTTCAAACTGTCCACTCTGATCCAACCCTGTACTGATAGTACTTCCCAG	"\Homo sapiens protein phosphatase 1B (formerly 2C), magnesium-dependent, beta isoform (PPM1B), transcript variant 2, mRNA.\"""""	PPC2BETAX; MGC21657; PP2CB; PP2C-beta-X; PP2CBETA	ILMN_1716862	PPM1B	"\Homo sapiens protein phosphatase 1B (formerly 2C), magnesium-dependent, beta isoform (PPM1B), transcript variant 2, mRNA.\"""""	5495	D	PPM1B	0.466391457	-0.009450868	2.051682698	0.045726086	0.045726086	-3.869361929	1.381649291
17135	2680064	SYVN1	NM_032431.2	84447	NP_115807.1	ILMN_1803143	2680064	A	GCCAGACTCCTGGTCTTTCCAGTTTAGAAAAGGCTCTGTGCCAAGGAGGG	"\Homo sapiens synovial apoptosis inhibitor 1, synoviolin (SYVN1), transcript variant 1, mRNA.\"""""	KIAA1810; MGC40372; HRD1	ILMN_1803143	SYVN1	"\Homo sapiens synovial apoptosis inhibitor 1, synoviolin (SYVN1), transcript variant 1, mRNA.\"""""	84447	D	SYVN1	0.465458103	-0.022370681	3.416597574	0.001307197	0.001307197	-1.019187833	1.38075572
13802	2190019	CD160	NM_007053.2	11126	NP_008984.1	ILMN_1742001	2190019	S	GCACTGCTGGAGGAAGAGGAAGATTTGTGCAGACCAAGAGCACCACAGAC	"\Homo sapiens CD160 molecule (CD160), mRNA.\"""""	NK1; BY55; NK28; FLJ46513	ILMN_1742001	CD160	"\Homo sapiens CD160 molecule (CD160), mRNA.\"""""	11126	 	CD160	-0.465045653	-0.009859475	-2.163843797	0.035527849	0.035527849	-3.675437635	-1.380361033
36047	5870136	CLIC3	NM_004669.2	9022	NP_004660.2	ILMN_1796423	5870136	S	GCAGGAGAAAGAGTTCAAATACACGTGTCCGCACAGCGCCGAGATCCTGG	"\Homo sapiens chloride intracellular channel 3 (CLIC3), mRNA.\"""""		ILMN_1796423	CLIC3	"\Homo sapiens chloride intracellular channel 3 (CLIC3), mRNA.\"""""	9022	 	CLIC3	-0.462561546	-0.124781656	-2.235512514	0.030112285	0.030112285	-3.547210888	-1.377986301
13627	2140064	GTF3C2	NM_001521.2	2976	NP_001512.1	ILMN_1746457	2140064	S	CCACAGACACCCTACCGATAGAACAGTGGCTCAGATCTTACTTGCTCCTG	"\Homo sapiens general transcription factor IIIC, polypeptide 2, beta 110kDa (GTF3C2), transcript variant 1, mRNA.\"""""	KIAA0011; TFIIIC-BETA; TFIIIC110	ILMN_1746457	GTF3C2	"\Homo sapiens general transcription factor IIIC, polypeptide 2, beta 110kDa (GTF3C2), transcript variant 1, mRNA.\"""""	2976	D	GTF3C2	-0.460486976	-0.012841427	-3.832396235	0.000371671	0.000371671	0.018416728	-1.376006206
10898	1710242	HENMT1	NM_144584.1	113802	NP_653185.1	ILMN_1682428	1710242	S	GACTCAATTCCTCTGAGCAGTGATGGTTCTGCAGTGGTGGCTGACCTGCG	"\Homo sapiens chromosome 1 open reading frame 59 (C1orf59), mRNA.\"""""	MGC111091; RP11-256E16.2; FLJ30525	ILMN_1682428	C1ORF59	"\Homo sapiens chromosome 1 open reading frame 59 (C1orf59), mRNA.\"""""	113802	 	HENMT1	-0.459701164	0.052344644	-3.171896767	0.002651454	0.002651454	-1.599127133	-1.375256921
38070	6180176	AES	NM_198970.1	166	NP_945321.1	ILMN_2333107	6180176	A	GCGGAGCTCGGGATTGGCTAAACTCCCATAGTATTTATGGTGGCCGCCGG	"\Homo sapiens amino-terminal enhancer of split (AES), transcript variant 3, mRNA.\"""""	AES-2; ESP1; GRG5; GRG; TLE5; AES-1	ILMN_2333107	AES	"\Homo sapiens amino-terminal enhancer of split (AES), transcript variant 3, mRNA.\"""""	166	D	AES	-0.459320292	0.001541263	-2.197132277	0.032913951	0.032913951	-3.616291301	-1.374893901
36292	5890349	STAU1	NM_017454.2	6780	NP_059348.2	ILMN_2327276	5890349	A	GCTCTGCGTGTGGTCCGTATGGAAAGCCTGGTAGCCCTGCGAGTTAAGTA	"\Homo sapiens staufen, RNA binding protein, homolog 1 (Drosophila) (STAU1), transcript variant T1, mRNA.\"""""	FLJ25010; STAU	ILMN_2327276	STAU1	"\Homo sapiens staufen, RNA binding protein, homolog 1 (Drosophila) (STAU1), transcript variant T1, mRNA.\"""""	6780	D	STAU1	0.458727829	0.015366694	3.356129944	0.001560598	0.001560598	-1.164791404	1.374329398
38069	6180170	PFDN1	NM_002622.4	5201	NP_002613.2	ILMN_1717855	6180170	S	CTTTTCCCTTCCTGTACCTTTGACTAACGCTCAGCTTCCGGGCCTGCATG	"\Homo sapiens prefoldin subunit 1 (PFDN1), mRNA.\"""""	PDF; PFD1	ILMN_1717855	PFDN1	"\Homo sapiens prefoldin subunit 1 (PFDN1), mRNA.\"""""	5201	 	PFDN1	-0.45769798	-0.040558866	-4.51669322	4.14E-05	4.14E-05	1.836198099	-1.373348701
28407	4560088	LOC439949	XM_001129241.1	439949	XP_001129241.1	ILMN_1893633	4560088	S	GGCTCACCAGAGTACCCAGAAGAATCAGTATGGAATTAGAGGACAGTGGC	"\PREDICTED: Homo sapiens hypothetical gene supported by AY007155 (LOC439949), mRNA.\"""""		ILMN_1893633	LOC439949	"\PREDICTED: Homo sapiens hypothetical gene supported by AY007155 (LOC439949), mRNA.\"""""	439949	 	LOC439949	-0.457191571	0.065743632	-2.022006037	0.04881788	0.04881788	-3.91926463	-1.372866718
44332	7050056	SRPK1	NM_003137.3	6732	NP_003128.3	ILMN_1798804	7050056	S	GGCAGCTGTAGATCTTGATCTTCCAGGTACCCCATGTACCTTTATTGAGC	"\Homo sapiens SFRS protein kinase 1 (SRPK1), mRNA.\"""""	SFRSK1	ILMN_1798804	SRPK1	"\Homo sapiens SFRS protein kinase 1 (SRPK1), mRNA.\"""""	6732	 	SRPK1	0.455113216	0.09593138	2.544420871	0.014247889	0.014247889	-2.957994259	1.370890381
30650	4860195	SLC35A2	NM_001032289.1	7355	NP_001027460.1	ILMN_1742731	4860195	I	CTCATGGGGGTGTCTTGGGATTGATGAACTGTGGAACCTGCCTCCTGCGC	"\Homo sapiens solute carrier family 35 (UDP-galactose transporter), member A2 (SLC35A2), transcript variant 2, mRNA.\"""""	UGALT; UGT2; UGT1; UGT; UGTL; UGAT	ILMN_1742731	SLC35A2	"\Homo sapiens solute carrier family 35 (UDP-galactose transporter), member A2 (SLC35A2), transcript variant 2, mRNA.\"""""	7355	D	SLC35A2	0.454723362	0.042781454	3.139377037	0.00290687	0.00290687	-1.674273467	1.370519981
36137	5870482	KDM5B	NM_006618.3	10765	NP_006609.3	ILMN_1755727	5870482	S	AAGGGGTCTGTTCTGCAGTGGAGAAGACATTCTGGTGACCAGACTTTTGC	"\Homo sapiens lysine (K)-specific demethylase 5B (KDM5B), mRNA.\"""""	FLJ23670; FLJ12491; RBBP2H1A; KDM5B; PLU-1; FLJ12459; FLJ10538; FLJ16281; PUT1	ILMN_1755727	KDM5B	"\Homo sapiens lysine (K)-specific demethylase 5B (KDM5B), mRNA.\"""""	10765	 	KDM5B	0.454508729	0.081835776	4.331828612	7.59E-05	7.59E-05	1.334210528	1.370316101
43458	6940242	BRPF1	NM_004634.2	7862	NP_004625.2	ILMN_2365549	6940242	A	TATTCTCATTTGTAACTGCGTTTCCGGGTCGCGCCAGAGTCATTTGGTAC	"\Homo sapiens bromodomain and PHD finger containing, 1 (BRPF1), transcript variant 2, mRNA.\"""""	BR140	ILMN_2365549	BRPF1	"\Homo sapiens bromodomain and PHD finger containing, 1 (BRPF1), transcript variant 2, mRNA.\"""""	7862	D	BRPF1	0.454140848	-0.008977841	3.333174895	0.0016685	0.0016685	-1.219682205	1.369966721
18731	2940438	PTGER4	NM_000958.2	5734	NP_000949.1	ILMN_1795930	2940438	S	GGGGCACTTAATGGTCACCTTGTAACAGTTTTGTGTAACTCCCAGTGATG	"\Homo sapiens prostaglandin E receptor 4 (subtype EP4) (PTGER4), mRNA.\"""""	EP4R; MGC126583; EP4	ILMN_1795930	PTGER4	"\Homo sapiens prostaglandin E receptor 4 (subtype EP4) (PTGER4), mRNA.\"""""	5734	 	PTGER4	0.452361094	0.064569973	2.52896426	0.014811125	0.014811125	-2.98882902	1.368277729
46525	7560047	CIRBP	NM_001280.1	1153	NP_001271.1	ILMN_1674661	7560047	S	AACGGACTGTGAATCCGCTCTTTGTCGGAAGCTGAGCAAGCTGTGGCTTT	"\Homo sapiens cold inducible RNA binding protein (CIRBP), mRNA.\"""""	CIRP	ILMN_1674661	CIRBP	"\Homo sapiens cold inducible RNA binding protein (CIRBP), mRNA.\"""""	1153	 	CIRBP	-0.451297307	-0.032886674	-4.063266366	0.000180036	0.000180036	0.61849951	-1.367269187
27759	4390273	RASSF7	NM_003475.2	8045	NP_003466.1	ILMN_1733110	4390273	S	ACAGCAAGAGCATGTGTGTGCCACTTCCCCTACCCCAACGTGAAAACCTC	"\Homo sapiens Ras association (RalGDS/AF-6) domain family (N-terminal) member 7 (RASSF7), mRNA.\"""""	C11orf13; HRC1; MGC126070; MGC126069; HRAS1	ILMN_1733110	RASSF7	"\Homo sapiens Ras association (RalGDS/AF-6) domain family (N-terminal) member 7 (RASSF7), mRNA.\"""""	8045	 	RASSF7	0.450916954	0.00752203	2.562631776	0.013609341	0.013609341	-2.921489009	1.366908766
42450	6660626	BRD3	NM_007371.2	8019	NP_031397.1	ILMN_1785635	6660626	S	GTCAACACGCATTGTCCTTGTCATTTGGGCCCCGAGCTCTGACCCTCGTG	"\Homo sapiens bromodomain containing 3 (BRD3), mRNA.\"""""	KIAA0043; RING3L; ORFX	ILMN_1785635	BRD3	"\Homo sapiens bromodomain containing 3 (BRD3), mRNA.\"""""	8019	 	BRD3	0.450482997	0.024764087	2.835839488	0.006692183	0.006692183	-2.3518383	1.366497667
38906	6270670	IDH1	NM_005896.2	3417	NP_005887.2	ILMN_2091347	6270670	S	CCTGTCCATGACCTTGGGCACAGGGAAGTTCTGGTGTCATAGATATCCCG	"\Homo sapiens isocitrate dehydrogenase 1 (NADP+), soluble (IDH1), mRNA.\"""""	PICD; IDH; IDP	ILMN_2091347	IDH1	"\Homo sapiens isocitrate dehydrogenase 1 (NADP+), soluble (IDH1), mRNA.\"""""	3417	D	IDH1	0.450175608	0.082319258	4.558448788	3.61E-05	3.61E-05	1.950502078	1.366206544
12381	1990379	SLFN11	NM_152270.2	91607	NP_689483.2	ILMN_1752520	1990379	S	CTTACTCTACTGATTTCCCCCCAGACTGTGATTTTTGAACTTCCTTGCCT	"\Homo sapiens schlafen family member 11 (SLFN11), mRNA.\"""""	FLJ34922; SLFN8/9	ILMN_1752520	SLFN11	"\Homo sapiens schlafen family member 11 (SLFN11), mRNA.\"""""	91607	D	SLFN11	0.449999116	0.051710831	3.169942093	0.002666189	0.002666189	-1.603657248	1.36603942
44392	7050326	CDKN2D	NM_079421.2	1032	NP_524145.1	ILMN_1748883	7050326	A	CTAGAAGCTGGTGGCCTTGGCCGGCTGTGCTCAGAGACCTGAAGTGTGCA	"\Homo sapiens cyclin-dependent kinase inhibitor 2D (p19, inhibits CDK4) (CDKN2D), transcript variant 2, mRNA.\"""""	p19-INK4D; INK4D; p19	ILMN_1748883	CDKN2D	"\Homo sapiens cyclin-dependent kinase inhibitor 2D (p19, inhibits CDK4) (CDKN2D), transcript variant 2, mRNA.\"""""	1032	D	CDKN2D	0.449702511	0.019725391	3.269429457	0.00200648	0.00200648	-1.370976038	1.365758604
2107	290114	EBNA1BP2	NM_006824.1	10969	NP_006815.1	ILMN_1768127	290114	S	TGTATCTAGCTTCCGGGCCAAGACAGCTCATGGCAGAGGCCTCAAGAGGC	"\Homo sapiens EBNA1 binding protein 2 (EBNA1BP2), mRNA.\"""""	P40; NOBP; EBP2	ILMN_1768127	EBNA1BP2	"\Homo sapiens EBNA1 binding protein 2 (EBNA1BP2), mRNA.\"""""	10969	 	EBNA1BP2	-0.449371201	-0.073019024	-4.969859375	9.09E-06	9.09E-06	3.091641166	-1.365444998
44589	7100376	ProbeID: 7100376	XR_018747.2	345041		ILMN_3283680	7100376	M	GGATGGAATGGGAGGTGGTATGGGAGGTGGTATGTTCTAACTCCTAGAAG	"\PREDICTED: Homo sapiens misc_RNA (LOC345041), miscRNA.\"""""		ILMN_3283680	LOC345041	"\PREDICTED: Homo sapiens misc_RNA (LOC345041), miscRNA.\"""""	345041	 		0.448409947	0.003213348	2.568006226	0.013425937	0.013425937	-2.910679296	1.364535517
44961	7160440	ARID4A	NM_023001.2	5926	NP_075377.2	ILMN_1810229	7160440	A	GCCAAAGTATATGTTCAGCAGTGTGCCCAGGATTGAAGGTGTAAATGGGA	"\Homo sapiens AT rich interactive domain 4A (RBP1-like) (ARID4A), transcript variant 3, mRNA.\"""""	RBP1; RBP-1; RBBP1	ILMN_1810229	ARID4A	"\Homo sapiens AT rich interactive domain 4A (RBP1-like) (ARID4A), transcript variant 3, mRNA.\"""""	5926	D	ARID4A	0.447081559	0.037919318	3.410469135	0.001330977	0.001330977	-1.034010764	1.363279674
45306	7210326	PSMB8	NM_004159.4	5696	NP_004150.1	ILMN_2390299	7210326	A	AGGTCTCCTCTGGGAGGTCTTGGCCGACTCAGGGACCTAAGCCACGTTAA	"\Homo sapiens proteasome (prosome, macropain) subunit, beta type, 8 (large multifunctional peptidase 7) (PSMB8), transcript variant 1, mRNA.\"""""	D6S216; LMP7; RING10; MGC1491; D6S216E	ILMN_2390299	PSMB8	"\Homo sapiens proteasome (prosome, macropain) subunit, beta type, 8 (large multifunctional peptidase 7) (PSMB8), transcript variant 1, mRNA.\"""""	5696	D	PSMB8	-0.446581518	-0.020720853	-2.589966545	0.012699723	0.012699723	-2.866339742	-1.362807241
31570	5050082	PUF60	NM_014281.3	22827	NP_055096.2	ILMN_1779404	5050082	A	CTGCGTGACAGTGGTCCCTCTCCCCGGACTTGCACTTGTTCCTTGTTTCC	"\Homo sapiens poly-U binding splicing factor 60KDa (PUF60), transcript variant 2, mRNA.\"""""	FIR; RoBPI; SIAHBP1; FLJ31379; PUF60	ILMN_1779404	PUF60	"\Homo sapiens poly-U binding splicing factor 60KDa (PUF60), transcript variant 2, mRNA.\"""""	22827	 	PUF60	-0.445542366	-0.012005176	-3.232202026	0.002232843	0.002232843	-1.458543066	-1.361825984
41621	6580386	OPA3	NM_025136.1	80207	NP_079412.1	ILMN_2284591	6580386	I	GCTTGAACTTGGGAGGTGGAGGCCAAGATTGTACCACTGTATTCCAGCCC	"\Homo sapiens optic atrophy 3 (autosomal recessive, with chorea and spastic paraplegia) (OPA3), transcript variant 2, mRNA.\"""""	FLJ25932; MGC75494; MGA3; FLJ22187	ILMN_2284591	OPA3	"\Homo sapiens optic atrophy 3 (autosomal recessive, with chorea and spastic paraplegia) (OPA3), transcript variant 2, mRNA.\"""""	80207	D	OPA3	-0.44408716	-0.035208423	-5.259544412	3.38E-06	3.38E-06	3.907610564	-1.360453041
13063	2070059	PARP10	NM_032789.1	84875	NP_116178.1	ILMN_2262044	2070059	I	GGCTCTGTTGTTTGAATAAACGTGAACGTGAACCCAGGCGGAAGGGACCC	"\Homo sapiens poly (ADP-ribose) polymerase family, member 10 (PARP10), mRNA.\"""""	FLJ14464	ILMN_2262044	PARP10	"\Homo sapiens poly (ADP-ribose) polymerase family, member 10 (PARP10), mRNA.\"""""	84875	D	PARP10	-0.443692296	0.004940553	-2.490747199	0.016291644	0.016291644	-3.064475581	-1.360080738
44490	7050746	GLTSCR1	NM_015711.2	29998	NP_056526.2	ILMN_1782829	7050746	S	TAGTCTTCCCTCTGTTCTTCCTGCCTCCAGCCGCCCGCGCCAGATTTTGA	"\Homo sapiens glioma tumor suppressor candidate region gene 1 (GLTSCR1), mRNA.\"""""		ILMN_1782829	GLTSCR1	"\Homo sapiens glioma tumor suppressor candidate region gene 1 (GLTSCR1), mRNA.\"""""	29998	 	GLTSCR1	0.443325647	-0.018052621	4.577307788	3.39E-05	3.39E-05	2.002231078	1.359735128
40057	6400025	C16orf61	NM_020188.2	56942	NP_064573.1	ILMN_1783333	6400025	S	GGGCAGGGCGTTTAGTACTGTCTCCCCTTTACCAGCAAACCTGACTTCAC	"\Homo sapiens chromosome 16 open reading frame 61 (C16orf61), mRNA.\"""""	DC13; 2310061C15Rik	ILMN_1783333	C16ORF61	"\Homo sapiens chromosome 16 open reading frame 61 (C16orf61), mRNA.\"""""	56942	 	C16orf61	0.441273207	0.046593365	2.184853095	0.033857695	0.033857695	-3.638192358	1.357802086
13562	2120544	IMP3	NM_018285.2	55272	NP_060755.1	ILMN_1733696	2120544	S	CTGGAAATCCCCACGCCCTGTTTCCCTTTATCGTCTTGTGGTTGGACTGG	"\Homo sapiens IMP3, U3 small nucleolar ribonucleoprotein, homolog (yeast) (IMP3), mRNA.\"""""	BRMS2; MRPS4; C15orf12; FLJ10968; DKFZp586L0118	ILMN_1733696	IMP3	"\Homo sapiens IMP3, U3 small nucleolar ribonucleoprotein, homolog (yeast) (IMP3), mRNA.\"""""	55272	 	IMP3	-0.440569939	0.063406598	-4.170616898	0.000127795	0.000127795	0.90248495	-1.357140362
401	50129	FHOD1	NM_013241.2	29109	NP_037373.2	ILMN_1651776	50129	S	GCCTGGAGGTGTGAAGGTGCTGTATCCCGGAAATCTATCTGGACCCTGGA	"\Homo sapiens formin homology 2 domain containing 1 (FHOD1), mRNA.\"""""	FHOS	ILMN_1651776	FHOD1	"\Homo sapiens formin homology 2 domain containing 1 (FHOD1), mRNA.\"""""	29109	 	FHOD1	0.438323226	-0.011724497	3.261208347	0.002054518	0.002054518	-1.390364512	1.355028528
32190	5130440	BIN1	NM_139346.1	274	NP_647596.1	ILMN_1674160	5130440	A	GTGTTCCTGAAGCTGCTGTGTCCTCTAGTTGAGTTTCTGGCGCCCCTGCC	"\Homo sapiens bridging integrator 1 (BIN1), transcript variant 4, mRNA.\"""""	MGC10367; AMPH2; DKFZp547F068; SH3P9; AMPHL	ILMN_1674160	BIN1	"\Homo sapiens bridging integrator 1 (BIN1), transcript variant 4, mRNA.\"""""	274	D	BIN1	-0.437405386	-0.01410017	-2.385856385	0.021068713	0.021068713	-3.267669349	-1.354166736
10562	1660307	DCAF6	NM_001017977.1	55827	NP_001017977.1	ILMN_1670000	1660307	A	ATCATATCCGAGCTGACCGGTTGGAGGGTGACAGATCAGAAGGCTCTGGT	"\Homo sapiens DDB1 and CUL4 associated factor 6 (DCAF6), transcript variant 2, mRNA.\"""""	RP4-745I14.1; ARCAP; PC326; MSTP055; 1200006M05Rik; NRIP	ILMN_1670000	DCAF6	"\Homo sapiens DDB1 and CUL4 associated factor 6 (DCAF6), transcript variant 2, mRNA.\"""""	55827	D	DCAF6	0.43653791	-0.217793789	2.300125751	0.025870906	0.025870906	-3.428798062	1.353352736
3863	580706	CCR2	NM_000647.4	1231	NP_000638.1	ILMN_1774761	580706	I	GCTTCGCAGATGTCCTTGATGCTCATATTGTTCCCTATTTTGCCAGTGGG	"\Homo sapiens chemokine (C-C motif) receptor 2 (CCR2), transcript variant A, mRNA.\"""""	CKR2A; MCP-1-R; CCR2B; CC-CKR-2; CMKBR2; CCR2A; CD192; CKR2; CKR2B	ILMN_1774761	CCR2	"\Homo sapiens chemokine (C-C motif) receptor 2 (CCR2), transcript variant A, mRNA.\"""""	1231	D	CCR2	-0.436457375	0.063869305	-2.277057214	0.027319834	0.027319834	-3.471376504	-1.353277191
36386	5890739	TAGAP	NM_138810.2	117289	NP_620165.1	ILMN_1739985	5890739	I	ATGAGAAATCCCCAACTTATGATCTCACCATCTGTTTGCCAAGTCCAGGC	"\Homo sapiens T-cell activation RhoGTPase activating protein (TAGAP), transcript variant 3, mRNA.\"""""	FKSG15; MGC27381; FLJ39771; TAGAP1; FLJ32631; MGC133247	ILMN_1739985	TAGAP	"\Homo sapiens T-cell activation RhoGTPase activating protein (TAGAP), transcript variant 3, mRNA.\"""""	117289	D	TAGAP	-0.435570954	0.095851056	-3.226163102	0.002271765	0.002271765	-1.472692138	-1.352445964
34318	5550682	WNK1	NM_018979.2	65125	NP_061852.2	ILMN_1876924	5550682	S	GGGGCCACCCAAGAGTGAAACATACTTTATACCAGAGGAGCAGTGGAGCC	"\Homo sapiens WNK lysine deficient protein kinase 1 (WNK1), mRNA.\"""""	PHA2C; PRKWNK1; KDP; KIAA0344	ILMN_1876924	WNK1	"\Homo sapiens WNK lysine deficient protein kinase 1 (WNK1), mRNA.\"""""	65125	D	WNK1	0.435490149	-0.02293288	2.59595901	0.012507882	0.012507882	-2.85419314	1.352370216
29060	4610674	BTN3A2	NM_007047.3	11118	NP_008978.2	ILMN_1676528	4610674	S	CAGTTCCCACAGGGCATGTGACTTTGAAAGAGACTAGAGGCCACACTCAG	"\Homo sapiens butyrophilin, subfamily 3, member A2 (BTN3A2), mRNA.\"""""	BT3.3; BT3.2; BTF4	ILMN_1676528	BTN3A2	"\Homo sapiens butyrophilin, subfamily 3, member A2 (BTN3A2), mRNA.\"""""	11118	D	BTN3A2	-0.433980215	0.108285195	-3.697229367	0.000563394	0.000563394	-0.325422507	-1.350955557
22356	3520598	GPR162	NM_019858.1	27239	NP_062832.1	ILMN_1730816	3520598	A	GCTCTCTCCCATCCAAGTGACCAGATGCCCTACTCAGCTTCCATCACCCC	"\Homo sapiens G protein-coupled receptor 162 (GPR162), transcript variant A-2, mRNA.\"""""	GRCA; A-2	ILMN_1730816	GPR162	"\Homo sapiens G protein-coupled receptor 162 (GPR162), transcript variant A-2, mRNA.\"""""	27239	D	GPR162	-0.433882265	-0.05667529	-2.980983518	0.004517114	0.004517114	-2.033372328	-1.350863839
21401	3400593	SMARCD1	NM_003076.3	6602	NP_003067.2	ILMN_1728845	3400593	A	CCTGGCTGGAACCATGAGAAGGAAGCTCAGTACTTCCCACAGTGTCCCTG	"\Homo sapiens SWI/SNF related, matrix associated, actin dependent regulator of chromatin, subfamily d, member 1 (SMARCD1), transcript variant 1, mRNA.\"""""	Rsc6p; BAF60A; CRACD1	ILMN_1728845	SMARCD1	"\Homo sapiens SWI/SNF related, matrix associated, actin dependent regulator of chromatin, subfamily d, member 1 (SMARCD1), transcript variant 1, mRNA.\"""""	6602	D	SMARCD1	-0.433661209	-0.004948735	-5.200426916	4.14E-06	4.14E-06	3.740463691	-1.35065687
19952	3180026	PSMB8	NM_148919.3	5696	NP_683720.2	ILMN_1767006	3180026	I	GTCGCTCGGACCCAGGACACTACAGTTTCTCTATGCGATCTCCAGAGCTC	"\Homo sapiens proteasome (prosome, macropain) subunit, beta type, 8 (large multifunctional peptidase 7) (PSMB8), transcript variant 2, mRNA.\"""""	D6S216; LMP7; PSMB5i; RING10; beta5i; MGC1491; D6S216E	ILMN_1767006	PSMB8	"\Homo sapiens proteasome (prosome, macropain) subunit, beta type, 8 (large multifunctional peptidase 7) (PSMB8), transcript variant 2, mRNA.\"""""	5696	D	PSMB8	-0.433449962	0.048969396	-3.059632684	0.003634617	0.003634617	-1.856523324	-1.350459114
41646	6580474	TUBB	NM_178014.2	203068	NP_821133.1	ILMN_2101885	6580474	S	CTCTGGAGTGGTGTATACTGCCACATCAGTGTTTGAGTCAGTCCCCAGAG	"\Homo sapiens tubulin, beta (TUBB), mRNA.\"""""	M40; OK/SW-cl.56; MGC117247; TUBB1; MGC16435; TUBB5	ILMN_2101885	TUBB	"\Homo sapiens tubulin, beta (TUBB), mRNA.\"""""	203068	D	TUBB	0.433166573	-0.004056609	2.828108892	0.0068317	0.0068317	-2.368503161	1.350193869
3258	510487	TFDP1	NM_007111.3	7027	NP_009042.1	ILMN_2117987	510487	S	TGGTGCGGCTATGGAGACTGTCTGGAAGGCTTGGAATGGTTTATTGCTTA	"\Homo sapiens transcription factor Dp-1 (TFDP1), mRNA.\"""""	DP1; DRTF1; Dp-1	ILMN_2117987	TFDP1	"\Homo sapiens transcription factor Dp-1 (TFDP1), mRNA.\"""""	7027	D	TFDP1	0.432415216	0.020519273	3.303161478	0.001820288	0.001820288	-1.291126214	1.34949087
25084	4050161	STX6	NM_005819.4	10228	NP_005810.1	ILMN_1777915	4050161	S	GGTCTGGTAGCCAACAACTTGGCAACTTCCACTCCTTCTCACCTCGTGAG	"\Homo sapiens syntaxin 6 (STX6), mRNA.\"""""		ILMN_1777915	STX6	"\Homo sapiens syntaxin 6 (STX6), mRNA.\"""""	10228	D	STX6	0.432266448	0.033588167	3.470393295	0.001115128	0.001115128	-0.888446054	1.34935172
46526	7560048	ASF1A	NM_014034.1	25842	NP_054753.1	ILMN_1714737	7560048	S	CACACCTGTAGTACTCTTCCCCATTTCCTCTGACACTCATGCAGAATGAG	"\Homo sapiens ASF1 anti-silencing function 1 homolog A (S. cerevisiae) (ASF1A), mRNA.\"""""	DKFZP547E2110; CIA; dJ329L24.2	ILMN_1714737	ASF1A	"\Homo sapiens ASF1 anti-silencing function 1 homolog A (S. cerevisiae) (ASF1A), mRNA.\"""""	25842	 	ASF1A	0.432053152	0.013965977	3.772770629	0.000446887	0.000446887	-0.133983272	1.349152239
2289	360192	INSIG1	NM_198336.1	3638	NP_938150.1	ILMN_1793474	360192	A	CCACCAGTCAGCAGAATGGAAGCTTAGAGGAACTTGCCTGTGAGCGCTGG	"\Homo sapiens insulin induced gene 1 (INSIG1), transcript variant 2, mRNA.\"""""	MGC1405; CL-6	ILMN_1793474	INSIG1	"\Homo sapiens insulin induced gene 1 (INSIG1), transcript variant 2, mRNA.\"""""	3638	D	INSIG1	0.432014824	-0.018928954	3.145505088	0.002857033	0.002857033	-1.660148872	1.349116397
38117	6180408	NOSIP	NM_015953.3	51070	NP_057037.1	ILMN_1759436	6180408	S	TCTGGGGCTGTGGTCACCCTCGAATGCGTGGAGAAGCTGATTCGGAAGGA	"\Homo sapiens nitric oxide synthase interacting protein (NOSIP), mRNA.\"""""	CGI-25	ILMN_1759436	NOSIP	"\Homo sapiens nitric oxide synthase interacting protein (NOSIP), mRNA.\"""""	51070	 	NOSIP	-0.431858639	0.067761701	-2.684851067	0.009956533	0.009956533	-2.6716605	-1.348970351
24836	4010719	CSF2RA	NM_172249.1	1438	NP_758452.1	ILMN_2376455	4010719	A	TTCACCCCAGAGGAAGGGAAAGGCTACCGCGAAGAGGTCTTGACCGTGAA	"\Homo sapiens colony stimulating factor 2 receptor, alpha, low-affinity (granulocyte-macrophage) (CSF2RA), transcript variant 6, mRNA.\"""""	CSF2R; CSF2RAY; CSF2RX; GM-CSF-R-alpha; CSF2RAX; CD116; MGC3848; CDw116; GMR; MGC4838; CSF2RY; GMCSFR	ILMN_2376455	CSF2RA	"\Homo sapiens colony stimulating factor 2 receptor, alpha, low-affinity (granulocyte-macrophage) (CSF2RA), transcript variant 6, mRNA.\"""""	1438	D	CSF2RA	-0.431547049	0.0274997	-3.100431793	0.003243228	0.003243228	-1.763642935	-1.348679034
20402	3290291	SLBP	NM_006527.2	7884	NP_006518.1	ILMN_1753353	3290291	S	CTGGCCAGGCACCAAGCATGTGTGTGCACTTGTACCTGGTGGTTTCTCTG	"\Homo sapiens stem-loop binding protein (SLBP), mRNA.\"""""	HBP	ILMN_1753353	SLBP	"\Homo sapiens stem-loop binding protein (SLBP), mRNA.\"""""	7884	D	SLBP	0.431328784	0.082978414	2.720946256	0.009064453	0.009064453	-2.596305575	1.348475008
22848	3780181	FLOT1	NM_005803.2	10211	NP_005794.1	ILMN_1661439	3780181	S	GCCCTCACAGATGCCCAGCCTCATAGCTGAAGTTGCCTGAATGATCCTCC	"\Homo sapiens flotillin 1 (FLOT1), mRNA.\"""""		ILMN_1661439	FLOT1	"\Homo sapiens flotillin 1 (FLOT1), mRNA.\"""""	10211	 	FLOT1	0.428819995	0.126290797	3.912311363	0.000289768	0.000289768	0.224390097	1.346132102
33261	5340138	MRPS18B	NM_014046.2	28973	NP_054765.1	ILMN_2121282	5340138	S	GTTGCTGATAGGGATAAATCTTGAGGCTGAGGGCGGGTGGTACAGATGTG	"\Homo sapiens mitochondrial ribosomal protein S18B (MRPS18B), nuclear gene encoding mitochondrial protein, mRNA.\"""""	HumanS18a; DKFZp564H0223; PTD017; HSPC183; C6orf14; MRPS18-2; MRP-S18-2; S18amt	ILMN_2121282	MRPS18B	"\Homo sapiens mitochondrial ribosomal protein S18B (MRPS18B), nuclear gene encoding mitochondrial protein, mRNA.\"""""	28973	D	MRPS18B	-0.42849875	0.07610724	-2.554484917	0.013891709	0.013891709	-2.937843502	-1.345832392
28268	4540241	C5orf32	NM_032412.3	84418	NP_115788.1	ILMN_1761566	4540241	S	GCCACCTCTGACAGGTGTGCCTGCCCCCATCTCTTCTGATTGCTGTTAAC	"\Homo sapiens chromosome 5 open reading frame 32 (C5orf32), mRNA.\"""""	ORF1-FL49	ILMN_1761566	C5ORF32	"\Homo sapiens chromosome 5 open reading frame 32 (C5orf32), mRNA.\"""""	84418	 	C5orf32	0.426380269	0.096139983	2.808018264	0.007206988	0.007206988	-2.411668633	1.343857597
2901	450554	CCNL1	NM_020307.2	57018	NP_064703.1	ILMN_2094776	450554	S	GCTCAGGACATGGCAGGCACAGGCGCTGACTTTCTCTTCCTTTGAGCCTG	"\Homo sapiens cyclin L1 (CCNL1), mRNA.\"""""	ania-6a; PRO1073; BM-001	ILMN_2094776	CCNL1	"\Homo sapiens cyclin L1 (CCNL1), mRNA.\"""""	57018	D	CCNL1	0.426145435	0.002184399	2.871036778	0.006089741	0.006089741	-2.275577704	1.343638868
16171	2570035	C17orf49	NM_174893.1	124944	NP_777553.1	ILMN_1763688	2570035	S	TCCTGCTGAGCCTTCCACCTCTGACCTCTCACTGTTCATGCCGGACCTGT	"\Homo sapiens chromosome 17 open reading frame 49 (C17orf49), mRNA.\"""""	MGC49942	ILMN_1763688	C17ORF49	"\Homo sapiens chromosome 17 open reading frame 49 (C17orf49), mRNA.\"""""	124944	 	C17orf49	-0.426071715	-0.05229515	-3.381382764	0.001449561	0.001449561	-1.104160513	-1.343570211
40617	6480079	GAPT	NM_152687.2	202309	NP_689900.1	ILMN_1675191	6480079	S	GCCTCTTCTCTCAAGCCTGCTTCAGATCATAAGTTCTTCCACACATCTCC	"\Homo sapiens GRB2-binding adaptor protein, transmembrane (GAPT), mRNA.\"""""	MGC70478; FLJ33641	ILMN_1675191	GAPT	"\Homo sapiens GRB2-binding adaptor protein, transmembrane (GAPT), mRNA.\"""""	202309	D	GAPT	-0.425594867	-0.001573518	-3.13656964	0.002929974	0.002929974	-1.680738636	-1.3431262
46492	7550707	ING3	NM_019071.2	54556	NP_061944.2	ILMN_2237746	7550707	I	GCAGGCTGAAGGAAATGGTTCATGTGATAATGTGGGCTGGTATCCTCTAG	"\Homo sapiens inhibitor of growth family, member 3 (ING3), transcript variant 1, mRNA.\"""""	FLJ20089; p47ING3; ING2; Eaf4	ILMN_2237746	ING3	"\Homo sapiens inhibitor of growth family, member 3 (ING3), transcript variant 1, mRNA.\"""""	54556	D	ING3	-0.424117515	0.013050427	-4.023721425	0.000204084	0.000204084	0.514646084	-1.341751513
5378	830168	CHFR	NM_018223.1	55743	NP_060693.1	ILMN_1653828	830168	S	TGAGGGGCACCTTGGCTTCCGCCTGTGCTAGCTTTGCCATGTCATCTGGA	"\Homo sapiens checkpoint with forkhead and ring finger domains (CHFR), mRNA.\"""""	RNF116; RNF196; FLJ10796; FLJ33629	ILMN_1653828	CHFR	"\Homo sapiens checkpoint with forkhead and ring finger domains (CHFR), mRNA.\"""""	55743	 	CHFR	-0.423871339	0.019640665	-3.146940141	0.00284548	0.00284548	-1.656838779	-1.341522582
31095	4890427	MRPL23	NM_021134.2	6150	NP_066957.2	ILMN_1806123	4890427	S	ATCAAGAAGCCGGACTACAAGGTCGCCTACGTGCAGCTGGCCCATGGACA	"\Homo sapiens mitochondrial ribosomal protein L23 (MRPL23), nuclear gene encoding mitochondrial protein, mRNA.\"""""	FLJ45387; L23MRP; RPL23; RPL23L	ILMN_1806123	MRPL23	"\Homo sapiens mitochondrial ribosomal protein L23 (MRPL23), nuclear gene encoding mitochondrial protein, mRNA.\"""""	6150	 	MRPL23	-0.423615611	-0.017252288	-2.368572865	0.021966927	0.021966927	-3.300516483	-1.341284808
2644	430224	CHD4	NM_001273.2	1108	NP_001264.2	ILMN_1658411	430224	S	GGCGGGCTGGCCTTCTGGACCCTGGCTTCTCCCCACTGTAACGCCTGTTA	"\Homo sapiens chromodomain helicase DNA binding protein 4 (CHD4), mRNA.\"""""	Mi-2b; Mi2-BETA; DKFZp686E06161	ILMN_1658411	CHD4	"\Homo sapiens chromodomain helicase DNA binding protein 4 (CHD4), mRNA.\"""""	1108	D	CHD4	0.423035286	0.020983853	2.52741016	0.014868861	0.014868861	-2.991921715	1.340745384
37914	6130220	SNRNP40	NM_004814.2	9410	NP_004805.2	ILMN_3247064	6130220	S	CCACTTCTGTCCCATTTCACCAGGATGACTAAGGCAAGCTCCCTGTGGCC	"\Homo sapiens small nuclear ribonucleoprotein 40kDa (U5) (SNRNP40), mRNA.\"""""	SPF38; MGC1910; PRPF8BP; 40K; PRP8BP; FLJ41108; RP11-490K7.3	ILMN_3247064	SNRNP40	"\Homo sapiens small nuclear ribonucleoprotein 40kDa (U5) (SNRNP40), mRNA.\"""""	9410	D	SNRNP40	-0.422909455	0.019589916	-3.567050429	0.00083568	0.00083568	-0.650792264	-1.34062845
5615	840358	EXOSC10	NM_002685.2	5394	NP_002676.1	ILMN_2402168	840358	A	CAGTTTGATCCAAATAAACAGACCCCGTCTGGCAAGAAATGCATTGCAGC	"\Homo sapiens exosome component 10 (EXOSC10), transcript variant 2, mRNA.\"""""	PMSCL2; PM-Scl; PM/Scl-100; PMSCL; RRP6; p4; Rrp6p; p2; p3	ILMN_2402168	EXOSC10	"\Homo sapiens exosome component 10 (EXOSC10), transcript variant 2, mRNA.\"""""	5394	D	EXOSC10	-0.422335089	-0.04343946	-2.261895358	0.028311065	0.028311065	-3.499179092	-1.340094824
16037	2510239	TRIM56	NM_030961.1	81844	NP_112223.1	ILMN_1666376	2510239	S	GGGCCAAAGAGGTGTTAGGTTCAAAGGCTGCGAAGAGAATAGGCTACTGG	"\Homo sapiens tripartite motif-containing 56 (TRIM56), mRNA.\"""""	DKFZP667O116; RNF109; FLJ35608	ILMN_1666376	TRIM56	"\Homo sapiens tripartite motif-containing 56 (TRIM56), mRNA.\"""""	81844	 	TRIM56	-0.422319281	0.072114788	-4.409124706	5.90E-05	5.90E-05	1.543260359	-1.340080141
46224	7510315	HIGD2A	NM_138820.2	192286	NP_620175.1	ILMN_1774334	7510315	S	AGGCCCATGTGTCGCTGGGGAGGAAGTGACCCTTTGTGTAACTGTAACCG	"\Homo sapiens HIG1 hypoxia inducible domain family, member 2A (HIGD2A), mRNA.\"""""	MGC2198	ILMN_1774334	HIGD2A	"\Homo sapiens HIG1 hypoxia inducible domain family, member 2A (HIGD2A), mRNA.\"""""	192286	 	HIGD2A	-0.422099188	-0.011133842	-4.138797459	0.00014151	0.00014151	0.818004121	-1.339875718
41969	6620201	KLHL24	NM_017644.3	54800	NP_060114.2	ILMN_1678671	6620201	S	GACCTAAGGTCATTTGCTTTCAATTAGAGGCTCCAGAGTCTTCATAGTGG	"\Homo sapiens kelch-like 24 (Drosophila) (KLHL24), mRNA.\"""""	FLJ25796; KRIP6; DRE1	ILMN_1678671	KLHL24	"\Homo sapiens kelch-like 24 (Drosophila) (KLHL24), mRNA.\"""""	54800	 	KLHL24	0.421311347	-0.041320512	3.711357443	0.000539589	0.000539589	-0.289761454	1.339144226
11705	1820681	DPEP2	NM_022355.1	64174	NP_071750.1	ILMN_1689160	1820681	S	GGCCACCTTCCCAGTCCTTATTCTGTGGCTCTGATGACCCAGTTAGTCCT	"\Homo sapiens dipeptidase 2 (DPEP2), mRNA.\"""""	MBD2	ILMN_1689160	DPEP2	"\Homo sapiens dipeptidase 2 (DPEP2), mRNA.\"""""	64174	 	DPEP2	-0.420726519	0.058909535	-2.693054188	0.009746985	0.009746985	-2.654596995	-1.338601484
32468	5260082	CP110	NM_014711.3	9738	NP_055526.2	ILMN_1773200	5260082	S	CACATTCTTTTTTGGTGTTCATAGCTTCTTCTCATACAGGTGCCAGACAC	"\Homo sapiens CP110 protein (CP110), mRNA.\"""""	KIAA0419; DKFZp781G1416	ILMN_1773200	CP110	"\Homo sapiens CP110 protein (CP110), mRNA.\"""""	9738	 	CCP110	0.420540089	0.062505738	3.969834398	0.000241915	0.000241915	0.373815993	1.338428517
40031	6380681	C19orf12	NM_001031726.2	83636	NP_001026896.2	ILMN_1664920	6380681	I	GCAGTCCTGGAACCCATCCCCCATGGATACTGAGGCATAGCTGTACTGTG	"\Homo sapiens chromosome 19 open reading frame 12 (C19orf12), transcript variant 1, mRNA.\"""""	DKFZP762D096; MGC10922	ILMN_1664920	C19ORF12	"\Homo sapiens chromosome 19 open reading frame 12 (C19orf12), transcript variant 1, mRNA.\"""""	83636	D	C19orf12	-0.420162527	0.02297412	-3.927971222	0.000275903	0.000275903	0.264974544	-1.338078287
27101	4250711	WLS	NM_024911.4	79971	NP_079187.3	ILMN_2283325	4250711	I	CCTTTGCGGTCCCAGTCCAAGGTAGGCTGGTGTCATAGTCTTCTCACTCC	"\Homo sapiens G protein-coupled receptor 177 (GPR177), transcript variant 1, mRNA.\"""""	FLJ23091; C1orf139; WLS; EVI; MGC131760; MRP; MGC14878	ILMN_2283325	GPR177	"\Homo sapiens G protein-coupled receptor 177 (GPR177), transcript variant 1, mRNA.\"""""	79971	D	WLS	0.419806639	0.01141639	3.243365842	0.002162544	0.002162544	-1.432345298	1.337748247
34749	5670110	HMG20B	NM_006339.1	10362	NP_006330.1	ILMN_1651315	5670110	S	GGACCCTGGTGGGGGTGGCTCCTTCTCACTGCTGGATCCGGACTTTTTAA	"\Homo sapiens high-mobility group 20B (HMG20B), mRNA.\"""""	SMARCE1r; FLJ26127; HMGX2; pp8857; PP7706; BRAF35; SOXL; BRAF25	ILMN_1651315	HMG20B	"\Homo sapiens high-mobility group 20B (HMG20B), mRNA.\"""""	10362	 	HMG20B	0.419740338	-0.066082911	3.669136563	0.00061376	0.00061376	-0.396133089	1.337686771
1503	150767	BANF1	NM_003860.2	8815	NP_003851.1	ILMN_2179837	150767	S	GCTTCGGATGCCTTCGAGAGTGGTGCGACGCCTTCTTGTGATGCTCTCTG	"\Homo sapiens barrier to autointegration factor 1 (BANF1), mRNA.\"""""	BCRP1; MGC111161; D14S1460; BAF	ILMN_2179837	BANF1	"\Homo sapiens barrier to autointegration factor 1 (BANF1), mRNA.\"""""	8815	D	BANF1	-0.419364664	0.046628652	-3.070918044	0.003522137	0.003522137	-1.83090875	-1.337338486
40337	6420450	LIME1	NM_017806.1	54923	NP_060276.1	ILMN_2183687	6420450	S	GGGCTCCAGAGAAGGCCCGCGTCTAAATAAAGCGCCAGCGCAGGATGAAA	"\Homo sapiens Lck interacting transmembrane adaptor 1 (LIME1), mRNA.\"""""	dJ583P15.4; LIME; RP4-583P15.5; FLJ20406; LP8067	ILMN_2183687	LIME1	"\Homo sapiens Lck interacting transmembrane adaptor 1 (LIME1), mRNA.\"""""	54923	 	LIME1	-0.419225021	-0.095388099	-2.126107897	0.038710386	0.038710386	-3.741611854	-1.337209047
23102	3800452	EMP3	NM_001425.1	2014	NP_001416.1	ILMN_1765446	3800452	S	GAAGGCGGTGCAGGTCCTCATGGTGCTCTCCCTCATTCTCTGCTGTCTCT	"\Homo sapiens epithelial membrane protein 3 (EMP3), mRNA.\"""""	YMP	ILMN_1765446	EMP3	"\Homo sapiens epithelial membrane protein 3 (EMP3), mRNA.\"""""	2014	 	EMP3	-0.418603506	0.02829886	-2.37849879	0.021446969	0.021446969	-3.281674599	-1.3366331
7860	1240064	ZNF281	NM_012482.3	23528	NP_036614.1	ILMN_1683127	1240064	S	AGTAAGGGATCGAAGACATTTCAAATTGCTATCTCCATCTGGGCTGATCC	"\Homo sapiens zinc finger protein 281 (ZNF281), mRNA.\"""""	FLJ12859; ZNP-99; ZBP-99; FLJ14378	ILMN_1683127	ZNF281	"\Homo sapiens zinc finger protein 281 (ZNF281), mRNA.\"""""	23528	 	ZNF281	0.417497548	0.095307997	2.899313512	0.005642678	0.005642678	-2.213857903	1.335608841
9721	1470750	CDC23	NM_004661.3	8697	NP_004652.2	ILMN_1799688	1470750	S	AGCCTTCTCAGGCAAGCTGTATACTAGTTACTGGTCTCCACTGCCATGCC	"\Homo sapiens cell division cycle 23 homolog (S. cerevisiae) (CDC23), mRNA.\"""""	APC8	ILMN_1799688	CDC23	"\Homo sapiens cell division cycle 23 homolog (S. cerevisiae) (CDC23), mRNA.\"""""	8697	 	CDC23	-0.417009031	0.009242072	-3.014537369	0.00411857	0.00411857	-1.958282386	-1.335156661
2633	430189	UPK3BL	NM_001114403.1	100134938	NP_001107875.1	ILMN_3236765	430189	S	CCCAAAGCTTGTGCCAGTCTCTATCAGAAATAAATGCCCCCAAAACCTCA	"\Homo sapiens uroplakin-like protein (UPLP), mRNA.\"""""		ILMN_3236765	UPLP	"\Homo sapiens uroplakin-like protein (UPLP), mRNA.\"""""	100134938	 	UPK3BL	-0.415903649	-0.110456606	-2.73618827	0.008710344	0.008710344	-2.564274657	-1.334134066
36843	5960358	PELO	NM_015946.4	53918	NP_057030.3	ILMN_1770811	5960358	S	CCGCTTCCCTGTTCCCGAACTTTCTGACCAAGAGGGTGATTCCAGTTCTG	"\Homo sapiens pelota homolog (Drosophila) (PELO), mRNA.\"""""	PRO1770; CGI-17	ILMN_1770811	PELO	"\Homo sapiens pelota homolog (Drosophila) (PELO), mRNA.\"""""	53918	 	PELO	0.415474462	0.050413302	3.30528313	0.001809142	0.001809142	-1.28608803	1.333737234
22237	3520102	CCL4L1	NM_001001435.2	9560	NP_001001435.1	ILMN_2100209	3520102	S	TCTCACTCTTTCTCTGCTGTTGCAAATACATGGATAACACCGTTAATTCC	"\Homo sapiens chemokine (C-C motif) ligand 4-like 1 (CCL4L1), mRNA.\"""""	LAG-1; AT744.2; LAG1; SCYA4L; CCL4L	ILMN_2100209	CCL4L1	"\Homo sapiens chemokine (C-C motif) ligand 4-like 1 (CCL4L1), mRNA.\"""""	9560	D	CCL4L1/CCL4L2	-0.415389474	-0.005812554	-5.654914818	8.61E-07	8.61E-07	5.031064757	-1.333658667
46082	7400465	USP42	NM_032172.1	84132	NP_115548.1	ILMN_2115696	7400465	S	GCGTCTCTTGTCTTCACTGATACTGGAGTCTCCGTTGTCTGCTTGGTCCC	"\Homo sapiens ubiquitin specific peptidase 42 (USP42), mRNA.\"""""	FLJ12697	ILMN_2115696	USP42	"\Homo sapiens ubiquitin specific peptidase 42 (USP42), mRNA.\"""""	84132	D	USP42	0.413818113	0.068858988	2.559594552	0.013713993	0.013713993	-2.927590543	1.332206857
23283	3830433	ProbeID: 3830433				ILMN_1896455	3830433	S	GAGGCTTTCAGGTAGGAGGACAATGGTAGCACTGTAGGTCCCCAGTGTCG	"\BX096301 Soares retina N2b5HR Homo sapiens cDNA clone IMAGp998C16444, mRNA sequence\"""""		ILMN_1896455		"\BX096301 Soares retina N2b5HR Homo sapiens cDNA clone IMAGp998C16444, mRNA sequence\"""""	-999	 		0.413511053	0.088589695	3.800090148	0.000410764	0.000410764	-0.064294834	1.331923343
4063	610689	AIP	NM_003977.1	9049	NP_003968.1	ILMN_2103841	610689	S	TTCTCCCATTGACAGGAGCACTTGGCCCTGCCTTACCTGCCAAGCCCACT	"\Homo sapiens aryl hydrocarbon receptor interacting protein (AIP), mRNA.\"""""	ARA9; FKBP16; XAP2; SMTPHN; FKBP37	ILMN_2103841	AIP	"\Homo sapiens aryl hydrocarbon receptor interacting protein (AIP), mRNA.\"""""	9049	 	AIP	-0.413488114	-0.071644182	-4.330835316	7.62E-05	7.62E-05	1.331532417	-1.331902166
13200	2070593	CCDC45	NM_138363.1	90799	NP_612372.1	ILMN_1686135	2070593	S	CCCTCCCTATGAGGCCAGACTTGATAATAGTAGGTGAAGGTTCTGGAGGC	"\Homo sapiens coiled-coil domain containing 45 (CCDC45), mRNA.\"""""	DKFZp667E1824	ILMN_1686135	CCDC45	"\Homo sapiens coiled-coil domain containing 45 (CCDC45), mRNA.\"""""	90799	 	CEP95	0.413419469	0.026843419	4.368239282	6.74E-05	6.74E-05	1.432527285	1.331838794
44172	7040139	ZNF324	NM_014347.1	25799	NP_055162.1	ILMN_1745784	7040139	S	CAGACAAGATGGAGCTGCTCACTTTTGCCGGGTTTGGTGGCCACTTCACC	"\Homo sapiens zinc finger protein 324 (ZNF324), mRNA.\"""""	ZF5128; ZNF324A	ILMN_1745784	ZNF324	"\Homo sapiens zinc finger protein 324 (ZNF324), mRNA.\"""""	25799	D	ZNF324/ZNF324B	0.412753283	0.056112958	3.541185611	0.000903075	0.000903075	-0.714724719	1.33122394
4611	670113	TPP1	NM_000391.3	1200	NP_000382.3	ILMN_1729234	670113	S	CAGTGCTTGGCACCTGGAAGTAGGTGGCAGATGTTAACGCCCTTCCTCCC	"\Homo sapiens tripeptidyl peptidase I (TPP1), mRNA.\"""""	MGC21297; LPIC; TPP I; GIG1; CLN2	ILMN_1729234	TPP1	"\Homo sapiens tripeptidyl peptidase I (TPP1), mRNA.\"""""	1200	 	TPP1	0.411825065	-0.114968543	2.219244613	0.031272921	0.031272921	-3.576606758	1.330367717
22071	3460201	ADIPOR1	NM_015999.2	51094	NP_057083.2	ILMN_2096322	3460201	S	TCCCTCCCTTACCCCCATCCTTAACTTTGTATCCTGGCTTATAACAGGCC	"\Homo sapiens adiponectin receptor 1 (ADIPOR1), mRNA.\"""""	ACDCR1; TESBP1A; CGI-45; PAQR1; FLJ42464; FLJ25385; CGI45	ILMN_2096322	ADIPOR1	"\Homo sapiens adiponectin receptor 1 (ADIPOR1), mRNA.\"""""	51094	D	ADIPOR1	0.411474583	-0.14783413	2.051834649	0.045710704	0.045710704	-3.869104884	1.330044562
45875	7380367	C9orf69	NM_152833.2	90120	NP_690046.2	ILMN_3244065	7380367	S	GCAGGTAGGCGGGAGCTTCCCTGCGTGGGCCTCATTTCTTGCTGCAGAGA	"\Homo sapiens chromosome 9 open reading frame 69 (C9orf69), mRNA.\"""""	bA83N9.1	ILMN_3244065	C9ORF69	"\Homo sapiens chromosome 9 open reading frame 69 (C9orf69), mRNA.\"""""	90120	D	C9orf69	-0.411362466	0.04355114	-3.558895328	0.000856392	0.000856392	-0.6709762	-1.329941204
12931	2060291	STOM	NM_004099.4	2040	NP_004090.4	ILMN_1766657	2060291	A	TCACTTGGGAGGGACGCATAGAAGGAGCTCTAGGAACACAGTGCCAGTGC	"\Homo sapiens stomatin (STOM), transcript variant 1, mRNA.\"""""	EPB7; EPB72; BND7	ILMN_1766657	STOM	"\Homo sapiens stomatin (STOM), transcript variant 1, mRNA.\"""""	2040	D	STOM	0.410866453	0.127934365	2.887918566	0.005819031	0.005819031	-2.238777997	1.329484035
33128	5310369	LYAR	NM_017816.1	55646	NP_060286.1	ILMN_2221564	5310369	S	ACACAGTGACAGATGAGCATCACAGATCCGAAGAGGAACTCCTGGTCATC	"\Homo sapiens Ly1 antibody reactive homolog (mouse) (LYAR), mRNA.\"""""	ZLYAR; FLJ20425	ILMN_2221564	LYAR	"\Homo sapiens Ly1 antibody reactive homolog (mouse) (LYAR), mRNA.\"""""	55646	D	LYAR	-0.409836761	0.018309156	-2.925571531	0.005255061	0.005255061	-2.156186908	-1.328535483
32124	5130129	C20orf4	NM_015511.3	25980	NP_056326.2	ILMN_1721225	5130129	S	ACCTGGTCAGCCTAAATCTTCCCAGTCCCGCTGTGGAGCTGTCAGTCACC	"\Homo sapiens chromosome 20 open reading frame 4 (C20orf4), mRNA.\"""""	bA234K24.2; CGI-23; DKFZp564N1363	ILMN_1721225	C20ORF4	"\Homo sapiens chromosome 20 open reading frame 4 (C20orf4), mRNA.\"""""	25980	 	C20orf4	-0.409809305	-0.023548342	-3.968381654	0.000243023	0.000243023	0.370030578	-1.328510201
17154	2680128	TMBIM4	NM_016056.2	51643	NP_057140.2	ILMN_1664750	2680128	S	GGAGTTGGTCTTAGCCGCTGCAGGAGCCCTTCTTTTCTGTGGATTCATCA	"\Homo sapiens transmembrane BAX inhibitor motif containing 4 (TMBIM4), mRNA.\"""""	CGI-119; ZPRO; S1R; GAAP	ILMN_1664750	TMBIM4	"\Homo sapiens transmembrane BAX inhibitor motif containing 4 (TMBIM4), mRNA.\"""""	51643	 	TMBIM4	-0.40925816	0.01472885	-2.078908152	0.0430408	0.0430408	-3.82305866	-1.328002773
27768	4390301	TRPV2	NM_016113.3	51393	NP_057197.2	ILMN_2049536	4390301	S	TGTCCTGGCTTCCCCTCCCAAGGAGGATGAGGATGGTGCCTCTGAGGAAA	"\Homo sapiens transient receptor potential cation channel, subfamily V, member 2 (TRPV2), mRNA.\"""""	VRL; VRL-1; MGC12549; VRL1	ILMN_2049536	TRPV2	"\Homo sapiens transient receptor potential cation channel, subfamily V, member 2 (TRPV2), mRNA.\"""""	51393	 	TRPV2	-0.409147638	-0.075904832	-3.333563011	0.001666618	0.001666618	-1.218755914	-1.327901042
41900	6590722	ARID4B	NM_016374.5	51742	NP_057458.4	ILMN_2362982	6590722	A	TCCAGTCTGAAGGGAATAGCTCGCCAGCAGGTTTTGATGCCAGTGTGAGC	"\Homo sapiens AT rich interactive domain 4B (RBP1-like) (ARID4B), transcript variant 1, mRNA.\"""""	BCAA; RBP1L1; MGC163290; BRCAA1; SAP180; RBBP1L1; DKFZp313M2420	ILMN_2362982	ARID4B	"\Homo sapiens AT rich interactive domain 4B (RBP1-like) (ARID4B), transcript variant 1, mRNA.\"""""	51742	D	ARID4B	0.409000414	-0.027378301	3.141503229	0.002889487	0.002889487	-1.669374695	1.327765539
41147	6520725	TNFRSF14	NM_003820.2	8764	NP_003811.2	ILMN_1697409	6520725	S	AGCCAAGGCTGGACTGGGTTGGCTGCAGTGTGGTGTTTAGTGGATACCAC	"\Homo sapiens tumor necrosis factor receptor superfamily, member 14 (herpesvirus entry mediator) (TNFRSF14), mRNA.\"""""	HVEM; HVEA; ATAR; LIGHTR; TR2	ILMN_1697409	TNFRSF14	"\Homo sapiens tumor necrosis factor receptor superfamily, member 14 (herpesvirus entry mediator) (TNFRSF14), mRNA.\"""""	8764	 	TNFRSF14	-0.408879536	0.099400434	-3.427908203	0.001264368	0.001264368	-0.991792125	-1.327654296
18802	2940739	RASSF1	NM_170712.1	11186	NP_733830.1	ILMN_1734205	2940739	A	CTGAGGTCAGGGAGTGCTGGCTCACAGTACAGCATGTGCCTTAATGCTTC	"\Homo sapiens Ras association (RalGDS/AF-6) domain family 1 (RASSF1), transcript variant B, mRNA.\"""""	REH3P21; RASSF1A; 123F2; RDA32; NORE2A	ILMN_1734205	RASSF1	"\Homo sapiens Ras association (RalGDS/AF-6) domain family 1 (RASSF1), transcript variant B, mRNA.\"""""	11186	D	RASSF1	-0.40876076	0.02607172	-2.532840614	0.014668	0.014668	-2.981108913	-1.327544995
31894	5080682	CTDSP1	NM_021198.1	58190	NP_067021.1	ILMN_1728163	5080682	I	CGGTTAAGGGGACCCACATACCAGTGCCAAGGGGGATGTCAAGTGGTGAT	"\Homo sapiens CTD (carboxy-terminal domain, RNA polymerase II, polypeptide A) small phosphatase 1 (CTDSP1), transcript variant 1, mRNA.\"""""	NLIIF; SCP1	ILMN_1728163	CTDSP1	"\Homo sapiens CTD (carboxy-terminal domain, RNA polymerase II, polypeptide A) small phosphatase 1 (CTDSP1), transcript variant 1, mRNA.\"""""	58190	D	CTDSP1	-0.408426559	-0.00068194	-2.639544054	0.011190313	0.011190313	-2.765241603	-1.327237504
20619	3310402	PPM1A	NM_177952.1	5494	NP_808821.1	ILMN_2410516	3310402	A	CGTGGTCATTCTTTGCTGTGTATGATGGGCATGCTGGTTCTCAGGTTGCC	"\Homo sapiens protein phosphatase 1A (formerly 2C), magnesium-dependent, alpha isoform (PPM1A), transcript variant 3, mRNA.\"""""	PP2CA; PP2C-ALPHA; MGC9201	ILMN_2410516	PPM1A	"\Homo sapiens protein phosphatase 1A (formerly 2C), magnesium-dependent, alpha isoform (PPM1A), transcript variant 3, mRNA.\"""""	5494	D	PPM1A	0.408290318	0.01992697	3.299994784	0.001837045	0.001837045	-1.298642539	1.327112172
27500	4280692	PARP1	NM_001618.2	142	NP_001609.1	ILMN_1686871	4280692	S	ACCAAAGCTTCGTTAGAATGTCTGCCTTACTGGTTTCCCCAGGGAAGGAA	"\Homo sapiens poly (ADP-ribose) polymerase family, member 1 (PARP1), mRNA.\"""""	PARP-1; PARP; pADPRT-1; ADPRT1; ADPRT; PPOL	ILMN_1686871	PARP1	"\Homo sapiens poly (ADP-ribose) polymerase family, member 1 (PARP1), mRNA.\"""""	142	 	PARP1	0.407699501	0.05208292	2.343305284	0.023341952	0.023341952	-3.348208768	1.326568801
43625	6960170	C3orf19	NM_016474.3	51244	NP_057558.2	ILMN_1750144	6960170	S	CCCCTAGACAGTCTTTTTAGTGCCCTCTGCTCTCAGTCTTGTTGCCCTAG	"\Homo sapiens chromosome 3 open reading frame 19 (C3orf19), mRNA.\"""""	FLJ33839	ILMN_1750144	C3ORF19	"\Homo sapiens chromosome 3 open reading frame 19 (C3orf19), mRNA.\"""""	51244	 	C3orf19	-0.407699132	0.054755233	-4.436198122	5.40E-05	5.40E-05	1.616774041	-1.326568461
5044	770411	PHF15	NM_015288.4	23338	NP_056103.4	ILMN_1795285	770411	S	ACGAGCAATAGAATGTATGGTCACCTGGGTGTGGCCAGTGCCCGCTGTGC	"\Homo sapiens PHD finger protein 15 (PHF15), mRNA.\"""""	JADE2; KIAA0239	ILMN_1795285	PHF15	"\Homo sapiens PHD finger protein 15 (PHF15), mRNA.\"""""	23338	 	PHF15	-0.405386203	-0.037260332	-3.040024483	0.003838101	0.003838101	-1.90088728	-1.32444341
40922	6510553	ARID3A	NM_005224.2	1820	NP_005215.1	ILMN_1670130	6510553	S	CCACACACTCACCACTCCCAGCTTCTCGTGTCCAGTGAAACCCCTGAACC	"\Homo sapiens AT rich interactive domain 3A (BRIGHT-like) (ARID3A), mRNA.\"""""	E2FBP1; BRIGHT; DRIL3; DRIL1	ILMN_1670130	ARID3A	"\Homo sapiens AT rich interactive domain 3A (BRIGHT-like) (ARID3A), mRNA.\"""""	1820	 	ARID3A	0.405166757	0.049685218	2.493211594	0.01619227	0.01619227	-3.059623227	1.324241967
24606	3990546	PLEKHO2	NM_025201.3	80301	NP_079477.2	ILMN_1689968	3990546	S	GCTATTAATTTCCATCCTTTAGCAGGCTGGGCCCTAGGCAGGAAGCTGGC	"\Homo sapiens pleckstrin homology domain containing, family O member 2 (PLEKHO2), mRNA.\"""""	pp9099; PP1628; DKFZp761K2312; FLJ38884	ILMN_1689968	PLEKHO2	"\Homo sapiens pleckstrin homology domain containing, family O member 2 (PLEKHO2), mRNA.\"""""	80301	 	PLEKHO2	0.404837594	0.062963155	2.815750692	0.007060344	0.007060344	-2.395079894	1.323939864
42263	6650639	VAMP1	NM_199245.1	6843	NP_954740.1	ILMN_1737611	6650639	A	CATCCCGTTCTTCGGTTTGCCATGAGACGATGTGGGGTTTCCACTGTGTG	"\Homo sapiens vesicle-associated membrane protein 1 (synaptobrevin 1) (VAMP1), transcript variant 2, mRNA.\"""""	SYB1; VAMP-1; DKFZp686H12131	ILMN_1737611	VAMP1	"\Homo sapiens vesicle-associated membrane protein 1 (synaptobrevin 1) (VAMP1), transcript variant 2, mRNA.\"""""	6843	D	VAMP1	0.404732108	0.009183369	3.177813278	0.002607321	0.002607321	-1.585404861	1.323843065
39875	6380022	HMHA1	NM_012292.2	23526	NP_036424.2	ILMN_1811392	6380022	S	ATTCTGGGAGCCGTGGATGGGGGCGGAGCTGGGGTTTGGTGCAGTTTCCA	"\Homo sapiens histocompatibility (minor) HA-1 (HMHA1), mRNA.\"""""	KIAA0223; HA-1; HLA-HA1	ILMN_1811392	HMHA1	"\Homo sapiens histocompatibility (minor) HA-1 (HMHA1), mRNA.\"""""	23526	 	HMHA1	-0.404448845	-0.019344952	-2.474395727	0.016965118	0.016965118	-3.096581187	-1.323583163
11038	1740050	GVINP1	XM_495863.3	387751	XP_495863.2	ILMN_1668526	1740050	A	CACCCTGTTCTTCCCTGGTATGTTGGCAATTCCCTGCGCATGCTAAGAAA	"\PREDICTED: Homo sapiens GTPase, very large interferon inducible 1 (GVIN1), mRNA.\"""""		ILMN_1668526	GVIN1	"\PREDICTED: Homo sapiens GTPase, very large interferon inducible 1 (GVIN1), mRNA.\"""""	387751	 	GVIN1	-0.403426784	0.02932937	-2.661146303	0.010585548	0.010585548	-2.720763041	-1.322645818
28666	4570494	GTPBP6	NM_012227.1	8225	NP_036359.1	ILMN_1776080	4570494	S	TCCAGTGGGCCCTCGGTGCCTGCTGTGAACTGCTTTCCCTCGGAATGTTT	"\Homo sapiens GTP binding protein 6 (putative) (GTPBP6), mRNA.\"""""	FLJ90047; FLJ22809; PGPL; FLJ20977	ILMN_1776080	GTPBP6	"\Homo sapiens GTP binding protein 6 (putative) (GTPBP6), mRNA.\"""""	8225	D	GTPBP6	-0.403253211	-0.035286041	-2.738696737	0.008653303	0.008653303	-2.558991243	-1.322486698
30841	4880168	PTTG1IP	NM_004339.2	754	NP_004330.1	ILMN_2128750	4880168	S	GCGTAGTCAGCCCTTGCGCTCAGTGTAGAAACCCACGTCTGTAAGGTCGG	"\Homo sapiens pituitary tumor-transforming 1 interacting protein (PTTG1IP), mRNA.\"""""	C21orf3; C21orf1; PBF	ILMN_2128750	PTTG1IP	"\Homo sapiens pituitary tumor-transforming 1 interacting protein (PTTG1IP), mRNA.\"""""	754	D	PTTG1IP	0.403209386	0.103407867	2.191581784	0.033337631	0.033337631	-3.626203192	1.322446524
45342	7210450	LMO4	NM_006769.2	8543	NP_006760.1	ILMN_2117171	7210450	S	CAGGCTCATAGCAGCTACTGTGTAGAAAATTCCCCCTACTTCTAATTTGC	"\Homo sapiens LIM domain only 4 (LMO4), mRNA.\"""""		ILMN_2117171	LMO4	"\Homo sapiens LIM domain only 4 (LMO4), mRNA.\"""""	8543	D	LMO4	0.403148678	0.09383537	2.684260646	0.009971774	0.009971774	-2.672887236	1.322390878
26227	4200181	C19orf70	NM_205767.1	125988	NP_991330.1	ILMN_1765684	4200181	S	CCCCAGCTCCCAGCCCCTCCAAAGATTTACTTTCCCATCCGTGACTCCTG	"\Homo sapiens chromosome 19 open reading frame 70 (C19orf70), mRNA.\"""""		ILMN_1765684	C19ORF70	"\Homo sapiens chromosome 19 open reading frame 70 (C19orf70), mRNA.\"""""	125988	 	C19orf70	-0.40289111	-0.079350341	-2.967391359	0.00468859	0.00468859	-2.063636187	-1.32215481
22783	3710719	MRPL45	NM_032351.3	84311	NP_115727.3	ILMN_1748650	3710719	A	CTGGGCATGGACCAGCCTTCAGATGGCAGAAGTGGAAGATGAGCCTACTT	"\Homo sapiens mitochondrial ribosomal protein L45 (MRPL45), nuclear gene encoding mitochondrial protein, mRNA.\"""""	MGC11321	ILMN_1748650	MRPL45	"\Homo sapiens mitochondrial ribosomal protein L45 (MRPL45), nuclear gene encoding mitochondrial protein, mRNA.\"""""	84311	D	MRPL45	-0.402685481	-0.035688698	-4.65455587	2.62E-05	2.62E-05	2.214761009	-1.321966375
19114	3060520	ProbeID: 3060520	XR_018080.2	642073		ILMN_3243714	3060520	S	TGACGAGCCCTCTCACAGAGCACGGTCTGAATCTGCACAGAGCAAGATGC	"\PREDICTED: Homo sapiens similar to MHC class II antigen (LOC642073), mRNA.\"""""		ILMN_3243714	LOC642073	"\PREDICTED: Homo sapiens similar to MHC class II antigen (LOC642073), mRNA.\"""""	642073	 		-0.40252247	0.03198005	-2.261062487	0.02836643	0.02836643	-3.500702138	-1.321817013
31254	4900332	FOXJ2	NM_018416.2	55810	NP_060886.1	ILMN_1731648	4900332	S	GTCCCTGCTCCTCATGTTTCTGGTTTGGTGAGTCCTTTGTGCCACCACCC	"\Homo sapiens forkhead box J2 (FOXJ2), mRNA.\"""""	FHX	ILMN_1731648	FOXJ2	"\Homo sapiens forkhead box J2 (FOXJ2), mRNA.\"""""	55810	 	FOXJ2	0.402299724	0.003495596	2.09759805	0.041277941	0.041277941	-3.790984855	1.321612946
3799	580411	LAX1	NM_017773.2	54900	NP_060243.2	ILMN_1769782	580411	S	GGCTGCAAAGGGAATAGGCTGATGGAGCTGTTCTGTATGGTACTGTGTGG	"\Homo sapiens lymphocyte transmembrane adaptor 1 (LAX1), mRNA.\"""""	LAX; FLJ20340	ILMN_1769782	LAX1	"\Homo sapiens lymphocyte transmembrane adaptor 1 (LAX1), mRNA.\"""""	54900	 	LAX1	-0.401924498	-0.017694181	-3.376344615	0.001471096	0.001471096	-1.116277279	-1.321269257
29896	4780196	CD300A	NM_007261.2	11314	NP_009192.2	ILMN_1693552	4780196	S	AGGTGGCACCTGCCAATAGCTTTGTCAATCACAGCCCCATAGGAACGTCT	"\Homo sapiens CD300a molecule (CD300A), mRNA.\"""""	CMRF35H; IRp60; IRC1; CMRF-35-H9; CMRF-35H; IGSF12; CMRF35H9; IRC2	ILMN_1693552	CD300A	"\Homo sapiens CD300a molecule (CD300A), mRNA.\"""""	11314	 	CD300A	-0.401087953	0.122270649	-2.815669275	0.007061873	0.007061873	-2.395254724	-1.320503342
40941	6510661	SS18L1	NM_198935.1	26039	NP_945173.1	ILMN_1676625	6510661	A	CTGATTTTGTCAGGGTTTTTCTACGTGTAGGCGTGAATAGGGGGCACCCC	"\Homo sapiens synovial sarcoma translocation gene on chromosome 18-like 1 (SS18L1), mRNA.\"""""	MGC78386; MGC26711; LP2261; KIAA0693; CREST	ILMN_1676625	SS18L1	"\Homo sapiens synovial sarcoma translocation gene on chromosome 18-like 1 (SS18L1), mRNA.\"""""	26039	D	SS18L1	0.399672597	0.018449392	4.242453025	0.000101414	0.000101414	1.094117126	1.319208498
44484	7050719	C1orf162	NM_174896.2	128346	NP_777556.1	ILMN_1754894	7050719	S	CCCTTGGGGGCATAGACTGCCTTCCTTGGACCCTTCCAAAGTGTGTGGTA	"\Homo sapiens chromosome 1 open reading frame 162 (C1orf162), mRNA.\"""""	MGC24133	ILMN_1754894	C1ORF162	"\Homo sapiens chromosome 1 open reading frame 162 (C1orf162), mRNA.\"""""	128346	 	C1orf162	-0.399037359	0.00219339	-2.495666164	0.016093839	0.016093839	-3.054786693	-1.318627761
29120	4640131	PQLC1	NM_025078.3	80148	NP_079354.2	ILMN_1798620	4640131	S	CTTGAATGTCTGAGTGAGGGTCCTGCTTAGCTCTTTGGCCTGTGAGATGC	"\Homo sapiens PQ loop repeat containing 1 (PQLC1), mRNA.\"""""	FLJ22378	ILMN_1798620	PQLC1	"\Homo sapiens PQ loop repeat containing 1 (PQLC1), mRNA.\"""""	80148	 	PQLC1	0.3989242	-0.090450506	2.374391207	0.021660784	0.021660784	-3.289479099	1.318524337
33427	5360064	GNLY	NM_012483.1	10578	NP_036615.1	ILMN_1790692	5360064	A	CTACAGGTCCCCTCTGAGCCCTCTCACCTTGTCCTGTGGAAGAAGCACAG	"\Homo sapiens granulysin (GNLY), transcript variant 519, mRNA.\"""""	D2S69E; 519; LAG2; NKG5; LAG-2; TLA519	ILMN_1790692	GNLY	"\Homo sapiens granulysin (GNLY), transcript variant 519, mRNA.\"""""	10578	D	GNLY	-0.397644621	0.056841121	-2.373352572	0.021715152	0.021715152	-3.291450902	-1.317355408
11654	1820441	ANGEL2	NM_144567.3	90806	NP_653168.2	ILMN_1736340	1820441	S	GTTGACCAGAATAGTTGGTAACTCTGCCAGAGCCTGTACTTACCTGCCAA	"\Homo sapiens angel homolog 2 (Drosophila) (ANGEL2), mRNA.\"""""	FLJ12793; KIAA0759L	ILMN_1736340	ANGEL2	"\Homo sapiens angel homolog 2 (Drosophila) (ANGEL2), mRNA.\"""""	90806	 	ANGEL2	-0.397361015	0.007802551	-2.301446857	0.025790041	0.025790041	-3.426349564	-1.317096466
30084	4810224	NDUFA9	NM_005002.3	4704	NP_004993.1	ILMN_1760741	4810224	S	CCTTGGTATTCAGGCAACACCACTGGAACTCAAGGCCATTGAGGTGCTGC	"\Homo sapiens NADH dehydrogenase (ubiquinone) 1 alpha subcomplex, 9, 39kDa (NDUFA9), mRNA.\"""""	MGC111043; NDUFS2L	ILMN_1760741	NDUFA9	"\Homo sapiens NADH dehydrogenase (ubiquinone) 1 alpha subcomplex, 9, 39kDa (NDUFA9), mRNA.\"""""	4704	 	NDUFA9	-0.396730111	0.04706506	-3.342394261	0.001624339	0.001624339	-1.197662298	-1.316520614
14990	2360392	SLC25A28	NM_031212.3	81894	NP_112489.3	ILMN_1790472	2360392	S	GCAGCAAAGCACACCACAGCACCTTTGATAACCTCTCTCCATCCTGGGCC	"\Homo sapiens solute carrier family 25, member 28 (SLC25A28), mRNA.\"""""	MRS4L; MFRN2; DKFZp547C109; NPD016; MRS3/4	ILMN_1790472	SLC25A28	"\Homo sapiens solute carrier family 25, member 28 (SLC25A28), mRNA.\"""""	81894	 	SLC25A28	0.396529754	0.007553278	3.073863981	0.003493318	0.003493318	-1.824212591	1.316337793
237	20156	SDHAF2	NM_017841.1	54949	NP_060311.1	ILMN_3238633	20156	S	CTTCAAAGGCACAGCAGGCAGAATGAGGGCCACAGGCAGGAGTGGTGTGG	"\Homo sapiens succinate dehydrogenase complex assembly factor 2 (SDHAF2), mRNA.\"""""	FLJ20487	ILMN_3238633	SDHAF2	"\Homo sapiens succinate dehydrogenase complex assembly factor 2 (SDHAF2), mRNA.\"""""	54949	 	SDHAF2	-0.395975545	-0.07221215	-3.188376751	0.002530242	0.002530242	-1.560866487	-1.315832221
36693	5910465	SH2D1A	NM_002351.2	4068	NP_002342.1	ILMN_1705892	5910465	S	CCGTGGGAGTACAAAAGTGGAGTGTGGCCTGAGTAATGCATTATGGGTGG	"\Homo sapiens SH2 domain protein 1A, Duncan's disease (lymphoproliferative syndrome) (SH2D1A), mRNA.\"""""	SAP; XLP; MTCP1; DSHP; LYP; EBVS; IMD5; XLPD	ILMN_1705892	SH2D1A	"\Homo sapiens SH2 domain protein 1A, Duncan's disease (lymphoproliferative syndrome) (SH2D1A), mRNA.\"""""	4068	 	SH2D1A	0.395716034	-0.071100269	2.164603696	0.035466198	0.035466198	-3.674095492	1.315595551
26179	4200008	ATG2A	NM_015104.1	23130	NP_055919.1	ILMN_1756006	4200008	S	ACGGAGGCTTTTGGACCCTCGGACCCCATCCCACTCAGCCAAGTGTCTTT	"\Homo sapiens ATG2 autophagy related 2 homolog A (S. cerevisiae) (ATG2A), mRNA.\"""""	MGC117153; KIAA0404	ILMN_1756006	ATG2A	"\Homo sapiens ATG2 autophagy related 2 homolog A (S. cerevisiae) (ATG2A), mRNA.\"""""	23130	 	ATG2A	0.395658073	-0.033821794	3.024671397	0.004004829	0.004004829	-1.935498044	1.315542697
39756	6370315	HLA-DRB5	NM_002125.3	3127	NP_002116.2	ILMN_1697499	6370315	S	GGCTCTTATTCTTCCACAAGAGAGGACTTTCTCAGGCCCTGGTTGCTACC	"\Homo sapiens major histocompatibility complex, class II, DR beta 5 (HLA-DRB5), mRNA.\"""""	HLA-DRB1	ILMN_1697499	HLA-DRB5	"\Homo sapiens major histocompatibility complex, class II, DR beta 5 (HLA-DRB5), mRNA.\"""""	3127	 	HLA-DRB5	-0.395263314	0.037078393	-2.531779984	0.014707036	0.014707036	-2.983222113	-1.31518278
42767	6770376	NSMAF	NM_003580.2	8439	NP_003571.2	ILMN_1716596	6770376	S	TATCACAATTGCCACCCATCGGGTTTTGGGTGTGTGTTTTCATAGCGTGG	"\Homo sapiens neutral sphingomyelinase (N-SMase) activation associated factor (NSMAF), mRNA.\"""""	FAN	ILMN_1716596	NSMAF	"\Homo sapiens neutral sphingomyelinase (N-SMase) activation associated factor (NSMAF), mRNA.\"""""	8439	 	NSMAF	-0.394749026	0.03437152	-2.965207273	0.004716705	0.004716705	-2.068490864	-1.31471403
29517	4730168	SARS2	NM_017827.2	54938	NP_060297.1	ILMN_1655684	4730168	S	CCAGTGGGAAGCAGGACGTCTGGGCTTTACGGTTCTAGGGACAGGAGAAG	"\Homo sapiens seryl-tRNA synthetase 2, mitochondrial (SARS2), nuclear gene encoding mitochondrial protein, mRNA.\"""""	SERS; SARSM; FLJ20450; mtSerRS; SYS; SerRSmt; SARS	ILMN_1655684	SARS2	"\Homo sapiens seryl-tRNA synthetase 2, mitochondrial (SARS2), nuclear gene encoding mitochondrial protein, mRNA.\"""""	54938	 	SARS2	-0.393677082	-0.10372526	-3.904432458	0.000296996	0.000296996	0.203998118	-1.313737541
14895	2350754	FBXO34	NM_017943.2	55030	NP_060413.2	ILMN_1765060	2350754	S	GAGCGCCTTTACCTTTAGATGAGTGCTTTGGCCCCTCTGTGAATAGCACG	"\Homo sapiens F-box protein 34 (FBXO34), mRNA.\"""""	DKFZp547C162; MGC126434; CGI-301; MGC126435; Fbx34; FLJ20725	ILMN_1765060	FBXO34	"\Homo sapiens F-box protein 34 (FBXO34), mRNA.\"""""	55030	 	FBXO34	0.393516156	0.017122058	5.088998272	6.06E-06	6.06E-06	3.426237645	1.313591008
1313	150019	SLAIN1	NM_001040153.2	122060	NP_001035243.1	ILMN_1746784	150019	S	CGGCATCATGAGCTCATTGCACTTAATACCTGCAATGTTTGCTACTGTAC	"\Homo sapiens SLAIN motif family, member 1 (SLAIN1), transcript variant 1, mRNA.\"""""	C13orf32; MGC131899; FLJ30046	ILMN_1746784	SLAIN1	"\Homo sapiens SLAIN motif family, member 1 (SLAIN1), transcript variant 1, mRNA.\"""""	122060	D	SLAIN1	0.393271812	0.03588182	2.930383781	0.00518677	0.00518677	-2.145580659	1.313368548
42714	6770176	ARF4	NM_001660.2	378	NP_001651.1	ILMN_1719518	6770176	A	CCCCTACATTGACTCCTGGCCTACATCAGCCAAACTTAACCTTGGTGGGG	"\Homo sapiens ADP-ribosylation factor 4 (ARF4), mRNA.\"""""	ARF2	ILMN_1719518	ARF4	"\Homo sapiens ADP-ribosylation factor 4 (ARF4), mRNA.\"""""	378	D	ARF4	0.392394856	-0.034863257	2.824775576	0.006892685	0.006892685	-2.375679323	1.312570447
30141	4810438	MAN2B2	NM_015274.1	23324	NP_056089.1	ILMN_1768510	4810438	S	CAGGTACTGGAGGAAGAGAGAAGAGGCATGACAGCTAACAGGGACGGGCT	"\Homo sapiens mannosidase, alpha, class 2B, member 2 (MAN2B2), mRNA.\"""""	KIAA0935	ILMN_1768510	MAN2B2	"\Homo sapiens mannosidase, alpha, class 2B, member 2 (MAN2B2), mRNA.\"""""	23324	 	MAN2B2	-0.39231492	0.007702885	-2.451807427	0.017936934	0.017936934	-3.14067359	-1.312497723
13348	2100437	GMEB2	NM_012384.2	26205	NP_036516.1	ILMN_1683204	2100437	S	TGGATTTTGCAGAGGGTGAGAACTTCTCTGTGCCTGCTCAGAGGCGCCCT	"\Homo sapiens glucocorticoid modulatory element binding protein 2 (GMEB2), mRNA.\"""""	P79PIF; KIAA1269; PIF79	ILMN_1683204	GMEB2	"\Homo sapiens glucocorticoid modulatory element binding protein 2 (GMEB2), mRNA.\"""""	26205	 	GMEB2	-0.392310213	-0.103413092	-3.663859346	0.000623691	0.000623691	-0.409386176	-1.312493441
6380	1010435	C1orf55	NM_152608.3	163859	NP_689821.3	ILMN_1748291	1010435	S	TAGCCACTGCAGCCTTCTTAAGCTTAGTGTTTGCACAGTATACCTCTTTC	"\Homo sapiens chromosome 1 open reading frame 55 (C1orf55), mRNA.\"""""	dJ671D7.1; FLJ35382; RP4-671D7.1	ILMN_1748291	C1ORF55	"\Homo sapiens chromosome 1 open reading frame 55 (C1orf55), mRNA.\"""""	163859	 	C1orf55	0.392246131	-0.017582129	3.653961398	0.000642736	0.000642736	-0.434217995	1.312435143
40151	6400392	GSTM1	NM_000561.2	2944	NP_000552.2	ILMN_2391861	6400392	A	GCAGCATGGTCCCTGCCTTAGGCCTACCTGATGGAAGTAAAGCCTCAACC	"\Homo sapiens glutathione S-transferase M1 (GSTM1), transcript variant 1, mRNA.\"""""	MGC26563; GSTM1-1; H-B; GSTM1b-1b; GTH4; GTM1; GSTM1a-1a; MU; MU-1; GST1	ILMN_2391861	GSTM1	"\Homo sapiens glutathione S-transferase M1 (GSTM1), transcript variant 1, mRNA.\"""""	2944	D	GSTM1	-0.391628975	-0.133608865	-2.253144753	0.028897587	0.028897587	-3.515159138	-1.31187383
36908	5960670	ARID3B	NM_006465.2	10620	NP_006456.1	ILMN_1696956	5960670	S	AAGGTGCCATCAGCCAGGGCAGCTCTGTCCCCTCCTGCTCTCCATCTTAT	"\Homo sapiens AT rich interactive domain 3B (BRIGHT-like) (ARID3B), mRNA.\"""""	DRIL2; BDP	ILMN_1696956	ARID3B	"\Homo sapiens AT rich interactive domain 3B (BRIGHT-like) (ARID3B), mRNA.\"""""	10620	 	ARID3B	0.39114475	0.026175202	2.757632895	0.008233697	0.008233697	-2.518999307	1.311433588
10544	1660215	ATP6V0A1	NM_005177.3	535	NP_005168.2	ILMN_1752579	1660215	S	GCCCTGGTGTCCTGGGTTTTCGTGATGATCTTTGCTCTGTTTCCAGTGGG	"\Homo sapiens ATPase, H+ transporting, lysosomal V0 subunit a1 (ATP6V0A1), transcript variant 3, mRNA.\"""""	ATP6N1; VPP1; DKFZp781J1951; Stv1; a1; ATP6N1A; Vph1	ILMN_1752579	ATP6V0A1	"\Homo sapiens ATPase, H+ transporting, lysosomal V0 subunit a1 (ATP6V0A1), transcript variant 3, mRNA.\"""""	535	 	ATP6V0A1	0.390866972	0.022989709	2.365613483	0.022124126	0.022124126	-3.3061225	1.311181108
8932	1410603	RAB3IP	NM_001024647.2	117177	NP_001019818.1	ILMN_2291619	1410603	I	CGAGATTCCGTGGGCGTAGGACCCTCTGAGCCAGGTGTGGGATATAGTCT	"\Homo sapiens RAB3A interacting protein (rabin3) (RAB3IP), transcript variant A, mRNA.\"""""	MGC71495; RABIN3; FLJ22548; FLJ14660	ILMN_2291619	RAB3IP	"\Homo sapiens RAB3A interacting protein (rabin3) (RAB3IP), transcript variant A, mRNA.\"""""	117177	D	RAB3IP	-0.390800791	0.069263128	-3.13807936	0.002917528	0.002917528	-1.677262334	-1.311120961
39761	6370341	SPOP	NM_001007230.1	8405	NP_001007231.1	ILMN_2397024	6370341	A	TGGCCTGGCTGAGTTTGATACTGTGGGGATTCAGTTTAGGCGCTGGCCCG	"\Homo sapiens speckle-type POZ protein (SPOP), transcript variant 5, mRNA.\"""""	TEF2	ILMN_2397024	SPOP	"\Homo sapiens speckle-type POZ protein (SPOP), transcript variant 5, mRNA.\"""""	8405	D	SPOP	-0.3907182	-0.00294321	-4.078068822	0.000171761	0.000171761	0.657481271	-1.311045904
4042	610600	PAFAH2	NM_000437.3	5051	NP_000428.2	ILMN_1682919	610600	S	GTTTGGTCAGCTAAAACTCAGCTGCAGCCTGGACAGTAGAGCGAGACCCC	"\Homo sapiens platelet-activating factor acetylhydrolase 2, 40kDa (PAFAH2), mRNA.\"""""	HSD-PLA2; FLJ26025	ILMN_1682919	PAFAH2	"\Homo sapiens platelet-activating factor acetylhydrolase 2, 40kDa (PAFAH2), mRNA.\"""""	5051	 	PAFAH2	-0.39070947	-0.065076592	-3.012655416	0.004140023	0.004140023	-1.962508222	-1.311037971
11528	1780661	MAN1B1	NM_016219.2	11253	NP_057303.1	ILMN_1771957	1780661	S	CAGGGCTGGCTCTGGTGTTTACAAGCTGGACTCAGGGATCCTCCTGGCCG	"\Homo sapiens mannosidase, alpha, class 1B, member 1 (MAN1B1), mRNA.\"""""	MANA-ER	ILMN_1771957	MAN1B1	"\Homo sapiens mannosidase, alpha, class 1B, member 1 (MAN1B1), mRNA.\"""""	11253	 	MAN1B1	-0.388956098	-0.104948832	-5.073007559	6.40E-06	6.40E-06	3.38124114	-1.309445575
33974	5490068	MCOLN2	NM_153259.2	255231	NP_694991.2	ILMN_1660462	5490068	S	AAGACCTCATGCTCATGCAGTGGACATTTCTTGGCCTGTTTTCCTGTGGG	"\Homo sapiens mucolipin 2 (MCOLN2), mRNA.\"""""	TRP-ML2; TRPML2; FLJ36691	ILMN_1660462	MCOLN2	"\Homo sapiens mucolipin 2 (MCOLN2), mRNA.\"""""	255231	 	MCOLN2	0.388403264	0.038104202	2.665444913	0.010468843	0.010468843	-2.711881642	1.308943898
34638	5570427	GLS	NM_014905.2	2744	NP_055720.2	ILMN_2188722	5570427	S	GTCTGGCAGGGACTGAATGACCTGATGTCAGATTTAGATTCTTCCTGGGG	"\Homo sapiens glutaminase (GLS), mRNA.\"""""	KIAA0838; GLS1; DKFZp686O15119; FLJ10358; AAD20	ILMN_2188722	GLS	"\Homo sapiens glutaminase (GLS), mRNA.\"""""	2744	 	GLS	0.387588894	0.091753031	2.200398836	0.032666837	0.032666837	-3.610448689	1.308205236
16096	2510477	B3GALT6	NM_080605.3	126792	NP_542172.2	ILMN_1739749	2510477	S	GTTTGGAATTGCTTGAGGAACCCTGCGTGTGCTTGGAGAGGCCAGAGGGC	"\Homo sapiens UDP-Gal:betaGal beta 1,3-galactosyltransferase polypeptide 6 (B3GALT6), mRNA.\"""""	beta3GalT6	ILMN_1739749	B3GALT6	"\Homo sapiens UDP-Gal:betaGal beta 1,3-galactosyltransferase polypeptide 6 (B3GALT6), mRNA.\"""""	126792	 	B3GALT6	-0.387191073	-0.055762851	-4.049092925	0.000188321	0.000188321	0.581228728	-1.30784455
27355	4280113	NFKBIA	NM_020529.1	4792	NP_065390.1	ILMN_1773154	4280113	S	GAGGACGAGCTGCCCTATGATGACTGTGTGTTTGGAGGCCAGCGTCTGAC	"\Homo sapiens nuclear factor of kappa light polypeptide gene enhancer in B-cells inhibitor, alpha (NFKBIA), mRNA.\"""""	IKBA; NFKBI; MAD-3	ILMN_1773154	NFKBIA	"\Homo sapiens nuclear factor of kappa light polypeptide gene enhancer in B-cells inhibitor, alpha (NFKBIA), mRNA.\"""""	4792	 	NFKBIA	-0.385681553	-0.042142472	-3.01253537	0.004141395	0.004141395	-1.962777723	-1.306476842
44453	7050576	COMMD7	NM_001099339.1	149951	NP_001092809.1	ILMN_1810334	7050576	S	CAGAGCCCCCACGGATTTCTGCACACTCTGGGTCTGTGCTGGTGGAACAT	"\Homo sapiens COMM domain containing 7 (COMMD7), transcript variant 2, mRNA.\"""""	FLJ14987; C20orf92; MGC33315; dJ1085F17.3	ILMN_1810334	COMMD7	"\Homo sapiens COMM domain containing 7 (COMMD7), transcript variant 2, mRNA.\"""""	149951	 	COMMD7	-0.385241187	-0.041970509	-3.885634208	0.000314951	0.000314951	0.155419126	-1.306078116
3013	460259	LAT	NM_001014987.1	27040	NP_001014987.1	ILMN_2404625	460259	A	GCCCTGGCCCCAGCCCTACTCTGTGTAATAGAATAAAGGCCTGCGTGTGT	"\Homo sapiens linker for activation of T cells (LAT), transcript variant 2, mRNA.\"""""	pp36; LAT1	ILMN_2404625	LAT	"\Homo sapiens linker for activation of T cells (LAT), transcript variant 2, mRNA.\"""""	27040	D	LAT	-0.384756158	-0.099439647	-3.981031926	0.000233533	0.000233533	0.40301337	-1.305639091
39422	6330471	BLK	NM_001715.2	640	NP_001706.2	ILMN_1668277	6330471	S	GGTGTTCAGGACTGGTAAGCGACTGTCATCAAGTAAGGCCCCCGTGCTGG	"\Homo sapiens B lymphoid tyrosine kinase (BLK), mRNA.\"""""	MGC10442	ILMN_1668277	BLK	"\Homo sapiens B lymphoid tyrosine kinase (BLK), mRNA.\"""""	640	 	BLK	-0.384382132	-0.126320989	-2.29178845	0.026386466	0.026386466	-3.444225006	-1.305300641
22435	3610114	COMMD9	NM_014186.2	29099	NP_054905.1	ILMN_1808821	3610114	S	CCAATCCCAGAACACATGGAGGGAATCGGACAGGTGATGCCAGCAGTTCC	"\Homo sapiens COMM domain containing 9 (COMMD9), mRNA.\"""""	FLJ31106; HSPC166	ILMN_1808821	COMMD9	"\Homo sapiens COMM domain containing 9 (COMMD9), mRNA.\"""""	29099	 	COMMD9	-0.384018201	-0.054025143	-2.802457648	0.007314182	0.007314182	-2.423578928	-1.304971411
29878	4780136	UFC1	NM_016406.1	51506	NP_057490.1	ILMN_2110281	4780136	S	GTGCATCACACTTAACTCATCTAACTGCTTCCCCGGACACCCTCCACCTC	"\Homo sapiens ubiquitin-fold modifier conjugating enzyme 1 (UFC1), mRNA.\"""""	HSPC155	ILMN_2110281	UFC1	"\Homo sapiens ubiquitin-fold modifier conjugating enzyme 1 (UFC1), mRNA.\"""""	51506	 	UFC1	-0.384003797	-0.002889756	-3.092753845	0.003313718	0.003313718	-1.781180521	-1.304958382
40324	6420386	GPSM3	NM_022107.1	63940	NP_071390.1	ILMN_1662799	6420386	S	CCCATCTCAAGGAGTGGCTGGGAGTCTTTTCCCTAACTTGTGGGGACACC	"\Homo sapiens G-protein signaling modulator 3 (AGS3-like, C. elegans) (GPSM3), mRNA.\"""""	C6orf9; G18; G18.1a; G18.2; G18.1b; NG1	ILMN_1662799	GPSM3	"\Homo sapiens G-protein signaling modulator 3 (AGS3-like, C. elegans) (GPSM3), mRNA.\"""""	63940	 	GPSM3	-0.383943542	0.062823925	-2.496673625	0.016053596	0.016053596	-3.052800551	-1.304903881
22990	3800025	C2orf28	NM_080592.2	51374	NP_542159.2	ILMN_2386016	3800025	A	CCCAGAAATGTGTCCTGAGAATGGATCTTGTGTACCTGATGGTCCAGGTC	"\Homo sapiens chromosome 2 open reading frame 28 (C2orf28), transcript variant 2, mRNA.\"""""	HSPC013; APR--3; APR3; APR-3; PRO240; p18	ILMN_2386016	C2ORF28	"\Homo sapiens chromosome 2 open reading frame 28 (C2orf28), transcript variant 2, mRNA.\"""""	51374	D	C2orf28	-0.383707818	0.042619432	-3.263010695	0.002043894	0.002043894	-1.38611634	-1.304690688
17805	2750551	MTX1	NM_198883.2	4580	NP_942584.1	ILMN_1667222	2750551	A	AGGCACCCGGACCCTGGGCATGGCTGAGGAGGATGAAGAGGAATGATTTG	"\Homo sapiens metaxin 1 (MTX1), nuclear gene encoding mitochondrial protein, transcript variant 2, mRNA.\"""""	MTXN; MTX	ILMN_1667222	MTX1	"\Homo sapiens metaxin 1 (MTX1), nuclear gene encoding mitochondrial protein, transcript variant 2, mRNA.\"""""	4580	D	MTX1	-0.383377435	0.02689559	-3.278320327	0.001955727	0.001955727	-1.349975956	-1.304391943
36814	5960224	PTTG3P	NR_002734.1	26255		ILMN_2049021	5960224	S	GCTTCGAGAGTTTTGACCTGCCTGAAGAGCACCAGATTGCACATCTCCCC	"\Homo sapiens pituitary tumor-transforming 3 (pseudogene) (PTTG3P), non-coding RNA.\"""""	rcPTTG1	ILMN_2049021	PTTG3P	"\Homo sapiens pituitary tumor-transforming 3 (pseudogene) (PTTG3P), non-coding RNA.\"""""	26255	 	PTTG3	0.382744774	0.070690763	3.759881	0.000464974	0.000464974	-0.166780239	1.303820057
28505	4560541	MLKL	NM_152649.1	197259	NP_689862.1	ILMN_1667825	4560541	I	TGAATGAGGCCAATCAAGACCAGAAGAACCACTCAAGCAGATCCCAGCCC	"\Homo sapiens mixed lineage kinase domain-like (MLKL), mRNA.\"""""	FLJ34389	ILMN_1667825	MLKL	"\Homo sapiens mixed lineage kinase domain-like (MLKL), mRNA.\"""""	197259	D	MLKL	-0.382681588	0.090802287	-2.939898876	0.00505417	0.00505417	-2.124575741	-1.303762955
13931	2190563	BRD9	NM_023924.3	65980	NP_076413.2	ILMN_1651405	2190563	A	TGATGAGCCTGGGAAAGGAGTGTGTTCTGCCTGCCCGTTACAGTGGAGCG	"\Homo sapiens bromodomain containing 9 (BRD9), transcript variant 1, mRNA.\"""""	LAVS3040; DKFZp686L0539; PRO9856; DKFZp434D0711	ILMN_1651405	BRD9	"\Homo sapiens bromodomain containing 9 (BRD9), transcript variant 1, mRNA.\"""""	65980	D	BRD9	-0.382446574	-0.063455502	-3.63017512	0.000690811	0.000690811	-0.493754649	-1.30355059
42636	6760600	ProbeID: 6760600	XM_001714722.1	729608	XP_001714774.1	ILMN_3226392	6760600	A	GATAGGACCCTCATTGAATCTGGTTCTGAGGAGGACACACCTGGCATCCG	"\PREDICTED: Homo sapiens similar to Brix domain containing 1 (LOC729608), mRNA.\"""""		ILMN_3226392	LOC729608	"\PREDICTED: Homo sapiens similar to Brix domain containing 1 (LOC729608), mRNA.\"""""	729608	 	LOC729608	-0.382349725	-0.02686611	-3.675615608	0.000601774	0.000601774	-0.379848789	-1.303463085
26890	4230626	PRKCD	NM_006254.3	5580	NP_006245.2	ILMN_1801105	4230626	A	TTGGCTGCCGTCTGGCCGGGCTCTCATGGTACTTCCTCTGTGAACTGTGT	"\Homo sapiens protein kinase C, delta (PRKCD), transcript variant 1, mRNA.\"""""	MAY1; MGC49908; nPKC-delta	ILMN_1801105	PRKCD	"\Homo sapiens protein kinase C, delta (PRKCD), transcript variant 1, mRNA.\"""""	5580	D	PRKCD	0.382199669	0.083453472	2.555153238	0.013868346	0.013868346	-2.936503301	1.303327518
203	20022	SRF	NM_003131.2	6722	NP_003122.1	ILMN_1803398	20022	S	TATGTGCAGCGACCCTTGGTGTTTCCCTTCCTCGGTGGCTCTGGGGTATG	"\Homo sapiens serum response factor (c-fos serum response element-binding transcription factor) (SRF), mRNA.\"""""	MCM1	ILMN_1803398	SRF	"\Homo sapiens serum response factor (c-fos serum response element-binding transcription factor) (SRF), mRNA.\"""""	6722	 	SRF	0.381410124	0.014791801	3.488907772	0.001055486	0.001055486	-0.843193449	1.302614439
42624	6760546	TIPARP	NM_015508.3	25976	NP_056323.2	ILMN_1765578	6760546	S	CCTGTTGTTTGCTGCCATTGGCATGAAATGGCCAACTGTGGCTGTTACAG	"\Homo sapiens TCDD-inducible poly(ADP-ribose) polymerase (TIPARP), mRNA.\"""""	PARP-7; PARP-1; FLJ40466; DDF1; DKFZp686P1838; DKFZp686N0351; PARP7; DKFZP434J214	ILMN_1765578	TIPARP	"\Homo sapiens TCDD-inducible poly(ADP-ribose) polymerase (TIPARP), mRNA.\"""""	25976	 	TIPARP	0.381264157	0.111195342	2.895284005	0.005704464	0.005704464	-2.222677625	1.302482651
46278	7510538	CTBP1	NM_001012614.1	1487	NP_001012632.1	ILMN_1719158	7510538	A	GAAGACGGCATCACGAAGCAGCTCCAAAAGGAAAAGCTTGGGCGGTGCCC	"\Homo sapiens C-terminal binding protein 1 (CTBP1), transcript variant 2, mRNA.\"""""	BARS; MGC104684	ILMN_1719158	CTBP1	"\Homo sapiens C-terminal binding protein 1 (CTBP1), transcript variant 2, mRNA.\"""""	1487	D	CTBP1	-0.381256326	0.00083924	-2.059812983	0.044909327	0.044909327	-3.855586631	-1.302475582
40398	6420746	FGF9	NM_002010.1	2254	NP_002001.1	ILMN_1762531	6420746	S	AGCTGCCATACTTCGACTTATCAGGATTCTGGCTGGTGGCCTGCGCGAGG	"\Homo sapiens fibroblast growth factor 9 (glia-activating factor) (FGF9), mRNA.\"""""	MGC119914; GAF; MGC119915; HBFG-9	ILMN_1762531	FGF9	"\Homo sapiens fibroblast growth factor 9 (glia-activating factor) (FGF9), mRNA.\"""""	2254	D	FGF9	0.381016637	-0.021703472	3.861798174	0.000339229	0.000339229	0.093973222	1.302259207
2339	360445	ITPA	NM_033453.2	3704	NP_258412.1	ILMN_2407482	360445	A	AGAGGCTGCCAGGACTTTGGCTGGGACCCCTGCTTTCAGCCTGATGGATA	"\Homo sapiens inosine triphosphatase (nucleoside triphosphate pyrophosphatase) (ITPA), transcript variant 1, mRNA.\"""""	dJ794I6.3; ITPase; HLC14-06-P; C20orf37	ILMN_2407482	ITPA	"\Homo sapiens inosine triphosphatase (nucleoside triphosphate pyrophosphatase) (ITPA), transcript variant 1, mRNA.\"""""	3704	D	ITPA	-0.37974281	0.081948726	-4.005100822	0.000216458	0.000216458	0.465891394	-1.301109885
12592	2000445	PSMB10	NM_002801.2	5699	NP_002792.1	ILMN_1683026	2000445	S	ACCCTGGAGCTAGTGGAGGAAACTGTGCAGGCTATGGAGGTGGAGTAAGC	"\Homo sapiens proteasome (prosome, macropain) subunit, beta type, 10 (PSMB10), mRNA.\"""""	beta2i; MGC1665; LMP10; MECL1	ILMN_1683026	PSMB10	"\Homo sapiens proteasome (prosome, macropain) subunit, beta type, 10 (PSMB10), mRNA.\"""""	5699	 	PSMB10	-0.379145508	0.013655288	-2.62108335	0.01173204	0.01173204	-2.803047026	-1.300571313
27655	4290575	C7orf23	NM_024315.2	79161	NP_077291.1	ILMN_1751143	4290575	S	TGCAAACCTGTACTTCCATGATGTGGGAAGGTGAGGCTGCCAAGGAGAAG	"\Homo sapiens chromosome 7 open reading frame 23 (C7orf23), mRNA.\"""""	MM-TRAG; MGC4175	ILMN_1751143	C7ORF23	"\Homo sapiens chromosome 7 open reading frame 23 (C7orf23), mRNA.\"""""	79161	 	C7orf23	0.378716735	0.063614127	2.040774003	0.046842224	0.046842224	-3.887774704	1.300184837
5277	780528	CKS2	NM_001827.1	1164	NP_001818.1	ILMN_2072296	780528	S	CCAACAGAGTCTAGGCTGGGTTCATTACATGATTCATGAGCCAGAACCAC	"\Homo sapiens CDC28 protein kinase regulatory subunit 2 (CKS2), mRNA.\"""""	CKSHS2	ILMN_2072296	CKS2	"\Homo sapiens CDC28 protein kinase regulatory subunit 2 (CKS2), mRNA.\"""""	1164	D	CKS2	0.378470048	-0.002342413	3.261127213	0.002054997	0.002054997	-1.390555715	1.299962537
21552	3420450	KIAA0240	NM_015349.1	23506	NP_056164.1	ILMN_1696127	3420450	S	AGGGAGGCCTTACAGACTGACTTTACTTAAAGAGGACGCGTCACTCGCTG	"\Homo sapiens KIAA0240 (KIAA0240), mRNA.\"""""	DKFZp686P0250	ILMN_1696127	KIAA0240	"\Homo sapiens KIAA0240 (KIAA0240), mRNA.\"""""	23506	 	KIAA0240	-0.378057793	0.027669743	-2.911132567	0.005465025	0.005465025	-2.187941842	-1.299591122
24064	3890544	NUP37	NM_024057.2	79023	NP_076962.2	ILMN_1771903	3890544	S	GACTGTCCTGGCATCGAACTCTCCCTCTGTGTGTAATTGGAGGAGACCAC	"\Homo sapiens nucleoporin 37kDa (NUP37), mRNA.\"""""	MGC5585; p37; FLJ22618	ILMN_1771903	NUP37	"\Homo sapiens nucleoporin 37kDa (NUP37), mRNA.\"""""	79023	 	NUP37	-0.377793679	0.044209626	-3.180518626	0.002587372	0.002587372	-1.579125158	-1.299353228
21883	3450201	FAM65B	NM_015864.2	9750	NP_056948.2	ILMN_1726597	3450201	S	GGATCCCAGTGTGCCCATCCCTCAACCTCCTCAGTGATCAACTCATGGCC	"\Homo sapiens family with sequence similarity 65, member B (FAM65B), transcript variant 2, mRNA.\"""""	FAM65B; KIAA0386; DIFF48; DIFF40; PL48	ILMN_1726597	FAM65B	"\Homo sapiens family with sequence similarity 65, member B (FAM65B), transcript variant 2, mRNA.\"""""	9750	 	FAM65B	-0.377471377	0.147893534	-2.316922001	0.024859472	0.024859472	-3.397587391	-1.299062981
15016	2360491	NARF	NM_001038618.1	26502	NP_001033707.1	ILMN_2334693	2360491	A	ATCAACTCCCCCAAGGCCCGAGAGGTGCTGCATACCACGTACCAGAGCCA	"\Homo sapiens nuclear prelamin A recognition factor (NARF), transcript variant 3, mRNA.\"""""	FLJ10067; DKFZp434G0420; IOP2	ILMN_2334693	NARF	"\Homo sapiens nuclear prelamin A recognition factor (NARF), transcript variant 3, mRNA.\"""""	26502	 	NARF	0.37723093	0.102916022	2.879407475	0.005954081	0.005954081	-2.257348798	1.298846491
376	50050	AMD1	NM_001033059.1	262	NP_001028231.1	ILMN_1788462	50050	A	GGAGCTCTGTTTTGAGGACCAATGCTTAAGGTGGACTTTGTTCGTAAACA	"\Homo sapiens adenosylmethionine decarboxylase 1 (AMD1), transcript variant 2, mRNA.\"""""	ADOMETDC; AMD; DKFZp313L1234; FLJ26964	ILMN_1788462	AMD1	"\Homo sapiens adenosylmethionine decarboxylase 1 (AMD1), transcript variant 2, mRNA.\"""""	262	D	AMD1	0.3770026	0.145612083	2.060459697	0.044844908	0.044844908	-3.854488982	1.298640943
24744	4010343	TYW3	NM_138467.1	127253	NP_612476.1	ILMN_1726842	4010343	S	AGGAAATTTGGGCAGGAAAGGGAACTCACAGTGTCGGAATGCCTGGAGCA	"\Homo sapiens tRNA-yW synthesizing protein 3 homolog (S. cerevisiae) (TYW3), mRNA.\"""""	C1orf171; FLJ40918	ILMN_1726842	TYW3	"\Homo sapiens tRNA-yW synthesizing protein 3 homolog (S. cerevisiae) (TYW3), mRNA.\"""""	127253	 	TYW3	-0.37670999	0.028151174	-3.98824994	0.00022828	0.00022828	0.421852896	-1.298377577
19829	3170286	ProbeID: 3170286	XM_929980.2	647000	XP_935073.1	ILMN_1704750	3170286	S	CCCTTTCCTCTCCCTCAGAATTTGTGTTTGCTGCCTCTATCTTGTTTTTT	"\PREDICTED: Homo sapiens similar to tubulin, beta 5 (LOC647000), mRNA.\"""""		ILMN_1704750	LOC647000	"\PREDICTED: Homo sapiens similar to tubulin, beta 5 (LOC647000), mRNA.\"""""	647000	D	LOC647000	0.376356778	0.038361282	2.372872174	0.021740339	0.021740339	-3.292362693	1.298059737
24125	3930053	COX10	NM_001303.2	1352	NP_001294.2	ILMN_1670901	3930053	S	CTTCCCTCTTGGCTGCCCCCAGGTATTTACTGTGGAGAACATTGCATAGG	"\Homo sapiens COX10 homolog, cytochrome c oxidase assembly protein, heme A: farnesyltransferase (yeast) (COX10), nuclear gene encoding mitochondrial protein, mRNA.\"""""		ILMN_1670901	COX10	"\Homo sapiens COX10 homolog, cytochrome c oxidase assembly protein, heme A: farnesyltransferase (yeast) (COX10), nuclear gene encoding mitochondrial protein, mRNA.\"""""	1352	 	COX10	-0.375872304	-0.049646979	-5.575722904	1.13E-06	1.13E-06	4.805453191	-1.297623906
15055	2360682	PSMB6	NM_002798.1	5694	NP_002789.1	ILMN_1666409	2360682	S	TTGGGAGACCAGATACCCAAATTCGCCGTTGCCACTTTACCACCCGCCTG	"\Homo sapiens proteasome (prosome, macropain) subunit, beta type, 6 (PSMB6), mRNA.\"""""	Y; DELTA; MGC5169; LMPY	ILMN_1666409	PSMB6	"\Homo sapiens proteasome (prosome, macropain) subunit, beta type, 6 (PSMB6), mRNA.\"""""	5694	 	PSMB6	-0.375815923	0.01849847	-2.469839916	0.017157198	0.017157198	-3.105498391	-1.297573196
45407	7210717	FGD2	NM_173558.2	221472	NP_775829.1	ILMN_2115005	7210717	S	AGAGAGCAAACTACCACAACCAATGGTTGAGCCCCTGTCAAGTGCCAGTC	"\Homo sapiens FYVE, RhoGEF and PH domain containing 2 (FGD2), mRNA.\"""""	MGC71330; ZFYVE4	ILMN_2115005	FGD2	"\Homo sapiens FYVE, RhoGEF and PH domain containing 2 (FGD2), mRNA.\"""""	221472	D	FGD2	-0.375167537	-0.06598355	-2.416528505	0.019555648	0.019555648	-3.208931666	-1.296990162
964	110095	GMCL1	NM_178439.3	64395	NP_848526.1	ILMN_1670532	110095	S	TACTGCTGGCGTTGGACAGGTTTTAACTTCGGCTTCGACCTACTTGTAAC	"\Homo sapiens germ cell-less homolog 1 (Drosophila) (GMCL1), mRNA.\"""""	GCL1; BTBD13; GCL	ILMN_1670532	GMCL1	"\Homo sapiens germ cell-less homolog 1 (Drosophila) (GMCL1), mRNA.\"""""	64395	D	GMCL1	0.37436053	0.022441786	3.220315061	0.002310067	0.002310067	-1.486379012	1.296264862
44203	7040270	ZNF362	NM_152493.2	149076	NP_689706.2	ILMN_1686968	7040270	S	TTCTCTGCCCCCACCCCCGGCCCTTTGTTTGACTTGCGTCGTCTGATACT	"\Homo sapiens zinc finger protein 362 (ZNF362), mRNA.\"""""	RP11-415J8.1; MGC138318	ILMN_1686968	ZNF362	"\Homo sapiens zinc finger protein 362 (ZNF362), mRNA.\"""""	149076	 	ZNF362	-0.373742599	-0.07734355	-3.600410713	0.000755836	0.000755836	-0.567976612	-1.295709769
5432	830379	MRPS11	NM_176805.1	64963	NP_789775.1	ILMN_1722905	830379	A	AAGGGAGAGTTTTGCCTCCTTACACAGTGGCCTTTGCTTGCACCTCCAGC	"\Homo sapiens mitochondrial ribosomal protein S11 (MRPS11), nuclear gene encoding mitochondrial protein, transcript variant 2, mRNA.\"""""	HCC-2; FLJ22512; FLJ23406	ILMN_1722905	MRPS11	"\Homo sapiens mitochondrial ribosomal protein S11 (MRPS11), nuclear gene encoding mitochondrial protein, transcript variant 2, mRNA.\"""""	64963	D	MRPS11	-0.373427431	-0.066781515	-3.119980696	0.003070061	0.003070061	-1.718868976	-1.295426742
16651	2630370	MAD1L1	NM_001013836.1	8379	NP_001013858.1	ILMN_2358069	2630370	A	TACACGCTCACCGGCTACCAGATCGACATCACCACGGAGAACCAGTACCG	"\Homo sapiens MAD1 mitotic arrest deficient-like 1 (yeast) (MAD1L1), transcript variant 2, mRNA.\"""""	PIG9; HsMAD1; TXBP181; MAD1; TP53I9	ILMN_2358069	MAD1L1	"\Homo sapiens MAD1 mitotic arrest deficient-like 1 (yeast) (MAD1L1), transcript variant 2, mRNA.\"""""	8379	D	MAD1L1	-0.373415797	0.062699961	-2.649807124	0.010899151	0.010899151	-2.744142265	-1.295416295
28422	4560154	ATG14	NM_014924.3	22863	NP_055739.2	ILMN_1678808	4560154	S	GTGGACGGGACTCATGTAAGGACTCAATTTGGGGAAGAGCATTCAGTGGC	"\Homo sapiens KIAA0831 (KIAA0831), mRNA.\"""""	MGC126291; MGC126292	ILMN_1678808	KIAA0831	"\Homo sapiens KIAA0831 (KIAA0831), mRNA.\"""""	22863	 	ATG14	-0.373266147	0.003989674	-3.934438872	0.000270366	0.000270366	0.281757087	-1.295281929
42341	6660193	NDUFB9	NM_005005.2	4715	NP_004996.1	ILMN_3243859	6660193	S	TGCCAAGAGAGAACAGTGGAAGAAACTGCGGAGGGAAAGCTGGGAACGAG	"\Homo sapiens NADH dehydrogenase (ubiquinone) 1 beta subcomplex, 9, 22kDa (NDUFB9), mRNA.\"""""	DKFZp566O173; UQOR22; FLJ22885; B22; LYRM3	ILMN_3243859	NDUFB9	"\Homo sapiens NADH dehydrogenase (ubiquinone) 1 beta subcomplex, 9, 22kDa (NDUFB9), mRNA.\"""""	4715	 	NDUFB9	-0.372680075	-0.010884256	-3.319430725	0.001736455	0.001736455	-1.252444852	-1.294755849
26562	4220026	NUBP1	NM_002484.2	4682	NP_002475.2	ILMN_1689342	4220026	S	GCCAGTCTTTTTTCATTGACGCCCCAGATTCCCCAGCCACGTTAGCCTAC	"\Homo sapiens nucleotide binding protein 1 (MinD homolog, E. coli) (NUBP1), mRNA.\"""""	MGC130053; NBP1; MGC117406; NBP; MGC130052	ILMN_1689342	NUBP1	"\Homo sapiens nucleotide binding protein 1 (MinD homolog, E. coli) (NUBP1), mRNA.\"""""	4682	 	NUBP1	-0.37253838	-0.081973349	-3.710403852	0.000541165	0.000541165	-0.29217053	-1.294628689
7406	1170347	CXorf26	NM_016500.3	51260	NP_057584.2	ILMN_1768176	1170347	S	GGATACGCAGAAGGACATCTTTCTAGTCTAACAGTCAGGAGCTGCTCTGG	"\Homo sapiens chromosome X open reading frame 26 (CXorf26), mRNA.\"""""	MGC874	ILMN_1768176	CXORF26	"\Homo sapiens chromosome X open reading frame 26 (CXorf26), mRNA.\"""""	51260	 	CXorf26	-0.372471405	0.044715558	-2.73897085	0.008647091	0.008647091	-2.558413694	-1.294568589
26207	4200110	GTF3C6	NM_138408.2	112495	NP_612417.1	ILMN_1691578	4200110	S	CGGAGAAGACGAGGAAGAGGAGGAGCAGTTGGTTCTGGTGGAATTATCAG	"\Homo sapiens general transcription factor IIIC, polypeptide 6, alpha 35kDa (GTF3C6), mRNA.\"""""	C6orf51; TFIIIC35; bA397G5.3	ILMN_1691578	GTF3C6	"\Homo sapiens general transcription factor IIIC, polypeptide 6, alpha 35kDa (GTF3C6), mRNA.\"""""	112495	D	GTF3C6	-0.372057792	0.044515322	-3.979438101	0.000234709	0.000234709	0.398855343	-1.294197497
9220	1440300	SLC27A3	NM_024330.1	11000	NP_077306.1	ILMN_1719627	1440300	S	GGTGGGGGCCGTTGCAGGTGTACTGGGCTGTCAGGGATCTTTTCTATACC	"\Homo sapiens solute carrier family 27 (fatty acid transporter), member 3 (SLC27A3), mRNA.\"""""	VLCS-3; ACSVL3; MGC4365; FATP3	ILMN_1719627	SLC27A3	"\Homo sapiens solute carrier family 27 (fatty acid transporter), member 3 (SLC27A3), mRNA.\"""""	11000	 	SLC27A3	-0.371411806	-0.025422106	-2.733266744	0.008777214	0.008777214	-2.570423836	-1.293618133
16920	2650014	TSNAX	NM_005999.2	7257	NP_005990.1	ILMN_1713668	2650014	S	GGTACTTGGAGACTGAGAGTCACACCTGTCGATTACCTTCTGGGAGTGGC	"\Homo sapiens translin-associated factor X (TSNAX), mRNA.\"""""	TRAX	ILMN_1713668	TSNAX	"\Homo sapiens translin-associated factor X (TSNAX), mRNA.\"""""	7257	D	TSNAX	0.370487989	0.018440381	2.16383669	0.035528426	0.035528426	-3.675450186	1.292790041
29522	4730184	FAM82A2	NM_018145.1	55177	NP_060615.1	ILMN_1727309	4730184	S	GGGTAGAGCCTGCAAGACCTGAGACCTTCCAATTGCTGGTGAGGTGGATG	"\Homo sapiens family with sequence similarity 82, member A2 (FAM82A2), mRNA.\"""""	ptpip51; RMD3; hRMD-3; FLJ10579	ILMN_1727309	FAM82A2	"\Homo sapiens family with sequence similarity 82, member A2 (FAM82A2), mRNA.\"""""	55177	 	FAM82A2	0.369961826	0.057855625	3.685110582	0.000584614	0.000584614	-0.3559586	1.292318635
8471	1340193	DHX30	NM_138615.1	22907	NP_619520.1	ILMN_1795218	1340193	A	GCTGACGTATTTCATGGCAGTCAAGTCCAATGGCAGCGTCTTCGTCCGGG	"\Homo sapiens DEAH (Asp-Glu-Ala-His) box polypeptide 30 (DHX30), transcript variant 1, mRNA.\"""""	KIAA0890; FLJ11214; Ret-CoR; DDX30	ILMN_1795218	DHX30	"\Homo sapiens DEAH (Asp-Glu-Ala-His) box polypeptide 30 (DHX30), transcript variant 1, mRNA.\"""""	22907	D	DHX30	-0.369581506	0.062430602	-4.284239283	8.86E-05	8.86E-05	1.206145103	-1.291978002
40209	6400647	EHD4	NM_139265.2	30844	NP_644670.1	ILMN_1720083	6400647	S	TCAATCAAATCCTGTCCTAGTGTGTGCAGTGTCTTCGGCCCTGTGGACAC	"\Homo sapiens EH-domain containing 4 (EHD4), mRNA.\"""""	PAST4	ILMN_1720083	EHD4	"\Homo sapiens EH-domain containing 4 (EHD4), mRNA.\"""""	30844	 	EHD4	0.368890497	0.106166277	3.950299322	0.000257238	0.000257238	0.322963613	1.29135933
4874	730482	IKZF1	NM_006060.3	10320	NP_006051.1	ILMN_1676575	730482	S	CCCCGAATTGACAACCCAAACTCTCCAGACATCACCAACTGTCCCCTGCG	"\Homo sapiens IKAROS family zinc finger 1 (Ikaros) (IKZF1), mRNA.\"""""	Hs.54452; IK1; PRO0758; hIk-1; IKAROS; LYF1; ZNFN1A1	ILMN_1676575	IKZF1	"\Homo sapiens IKAROS family zinc finger 1 (Ikaros) (IKZF1), mRNA.\"""""	10320	 	IKZF1	-0.368519566	-0.025391575	-2.055679627	0.04532296	0.04532296	-3.86259542	-1.291027352
20135	3190008	ZNF787	NM_001002836.2	126208	NP_001002836.2	ILMN_1791388	3190008	S	GGCCTGGGCGTGGTGGAGGAAGGGGTGCTGGAACAATAAACGGCACTATC	"\Homo sapiens zinc finger protein 787 (ZNF787), mRNA.\"""""	TIP20	ILMN_1791388	ZNF787	"\Homo sapiens zinc finger protein 787 (ZNF787), mRNA.\"""""	126208	 	ZNF787	-0.368046756	-0.000448685	-3.018918217	0.004069035	0.004069035	-1.948438894	-1.290604316
42942	6840368	RDH11	NM_016026.2	51109	NP_057110.2	ILMN_1768719	6840368	S	GGAGGAATTGAGGGCAAGCACCCAGGACTGATGAGGTCTTAACAAAAACC	"\Homo sapiens retinol dehydrogenase 11 (all-trans/9-cis/11-cis) (RDH11), mRNA.\"""""	MDT1; RALR1; HCBP12; SCALD; ARSDR1; CGI-82; FLJ32633; PSDR1	ILMN_1768719	RDH11	"\Homo sapiens retinol dehydrogenase 11 (all-trans/9-cis/11-cis) (RDH11), mRNA.\"""""	51109	D	RDH11	0.367603042	0.020562788	2.038559203	0.047071701	0.047071701	-3.891503241	1.290207441
43635	6960215	PITPNM1	NM_004910.1	9600	NP_004901.1	ILMN_1653220	6960215	S	CCCAGCCCCACACCCTATATCTCCGTGTGCTCCTCGGTGTTACTTCCCTT	"\Homo sapiens phosphatidylinositol transfer protein, membrane-associated 1 (PITPNM1), mRNA.\"""""	NIR2; PITPNM; RDGBA1; FLJ44997; RDGB1; RDGB; Rd9; DRES9	ILMN_1653220	PITPNM1	"\Homo sapiens phosphatidylinositol transfer protein, membrane-associated 1 (PITPNM1), mRNA.\"""""	9600	 	PITPNM1	0.36686785	-0.001467549	2.778787277	0.007787196	0.007787196	-2.474098354	1.289550123
15735	2480487	STX6	NM_005819.4	10228	NP_005810.1	ILMN_2157951	2480487	S	GGCTTTTCAATTCTGTGGACTTTGTACCATTTGGCTTCACCTTGTACTGC	"\Homo sapiens syntaxin 6 (STX6), mRNA.\"""""		ILMN_2157951	STX6	"\Homo sapiens syntaxin 6 (STX6), mRNA.\"""""	10228	D	STX6	0.366531426	0.092614106	3.361098826	0.00153813	0.00153813	-1.152881578	1.289249446
44060	7000465	RGL4	NM_153615.1	266747	NP_705843.1	ILMN_1663422	7000465	S	GCTCTGCACCATCCCTCACCCAGACCGTAGACACCAGGGAACCACATCTA	"\Homo sapiens ral guanine nucleotide dissociation stimulator-like 4 (RGL4), mRNA.\"""""	Rgr; MGC119678; MGC119680	ILMN_1663422	RGL4	"\Homo sapiens ral guanine nucleotide dissociation stimulator-like 4 (RGL4), mRNA.\"""""	266747	 	RGL4	-0.366246616	-0.060156578	-2.110404541	0.040106742	0.040106742	-3.768873348	-1.288994954
9891	1500703	DENND2D	NM_024901.3	79961	NP_079177.2	ILMN_1707088	1500703	S	CCCTGGTATTGATTTCTCAGGACTTTGGAGGGCTCTGACACCATGCTCAC	"\Homo sapiens DENN/MADD domain containing 2D (DENND2D), mRNA.\"""""	FLJ22457; RP5-1180E21.2	ILMN_1707088	DENND2D	"\Homo sapiens DENN/MADD domain containing 2D (DENND2D), mRNA.\"""""	79961	 	DENND2D	-0.366132172	0.008790427	-2.239211416	0.029853776	0.029853776	-3.540503447	-1.288892707
46635	7560440	ADORA2A	NM_000675.3	135	NP_000666.2	ILMN_1807372	7560440	S	TTACCTTTCACTCTCTGGCTGCTGGGTCTGCCGTCGGTCCTGCTGCTAAC	"\Homo sapiens adenosine A2a receptor (ADORA2A), mRNA.\"""""	ADORA2; RDC8; hA2aR	ILMN_1807372	ADORA2A	"\Homo sapiens adenosine A2a receptor (ADORA2A), mRNA.\"""""	135	 	ADORA2A	-0.365691263	-0.05672903	-2.629517854	0.01148162	0.01148162	-2.785797627	-1.288498862
16840	2640441	SGK223	NM_001080826.1	157285	NP_001074295.1	ILMN_3240222	2640441	S	ACGTCCTGAGGACAGTTCTGTGAACTGAATGCAGCCTGGACACTGGCCTC	"\Homo sapiens homolog of rat pragma of Rnd2 (PRAGMIN), mRNA.\"""""	DKFZp761P0423	ILMN_3240222	PRAGMIN	"\Homo sapiens homolog of rat pragma of Rnd2 (PRAGMIN), mRNA.\"""""	157285	D	SGK223	-0.365582559	-0.105448771	-3.76252095	0.000461213	0.000461213	-0.160067383	-1.28840178
5000	770221	C20orf177	NM_022106.1	63939	NP_071389.1	ILMN_1718712	770221	S	GCTGAGTTGCTGCCTTTCCCCGTCATGTATCCATGTGCATGCTCTTAGAG	"\Homo sapiens chromosome 20 open reading frame 177 (C20orf177), mRNA.\"""""	dJ551D2.5	ILMN_1718712	C20ORF177	"\Homo sapiens chromosome 20 open reading frame 177 (C20orf177), mRNA.\"""""	63939	 	C20orf177	-0.364754133	0.095203967	-2.344310704	0.023285798	0.023285798	-3.346318536	-1.287662165
21012	3370474	SERTAD3	NM_013368.2	29946	NP_037500.2	ILMN_1801934	3370474	A	AAAGAAAGCTGGGCCTGTCGAAGGATGACAGGGATGTGCTGCCAGGTTGC	"\Homo sapiens SERTA domain containing 3 (SERTAD3), transcript variant 1, mRNA.\"""""	RBT1	ILMN_1801934	SERTAD3	"\Homo sapiens SERTA domain containing 3 (SERTAD3), transcript variant 1, mRNA.\"""""	29946	D	SERTAD3	0.36434549	0.066636992	3.321251994	0.001727302	0.001727302	-1.248107858	1.287297487
40281	6420180	TJAP1	NM_080604.1	93643	NP_542171.1	ILMN_1743763	6420180	S	GCCTGGCCCCCACTCCCAACCTTGGCTCTAGACTGTTACTCTTAAGCTTT	"\Homo sapiens tight junction associated protein 1 (peripheral) (TJAP1), mRNA.\"""""	PILT; RP3-337H4.1; TJP4; DKFZp686F06131	ILMN_1743763	TJAP1	"\Homo sapiens tight junction associated protein 1 (peripheral) (TJAP1), mRNA.\"""""	93643	 	TJAP1	-0.363896395	0.016683447	-3.636118799	0.000678485	0.000678485	-0.478896082	-1.286896827
21379	3400482	RPIA	NM_144563.2	22934	NP_653164.2	ILMN_1714809	3400482	S	CTGGGGGTTTCTTCATATTCCTGCTGTTGGAAGCAGTTGACCAGAAATGC	"\Homo sapiens ribose 5-phosphate isomerase A (RPIA), mRNA.\"""""	RPI	ILMN_1714809	RPIA	"\Homo sapiens ribose 5-phosphate isomerase A (RPIA), mRNA.\"""""	22934	 	RPIA	0.363323819	0.01794625	2.834266213	0.00672036	0.00672036	-2.355232299	1.286386186
36700	5910500	SYT11	NM_152280.2	23208	NP_689493.2	ILMN_1717934	5910500	S	CCATGACAGTGACATTGCCCTCACCATGATCCCTCTCCAAAGTGGTTGTC	"\Homo sapiens synaptotagmin XI (SYT11), mRNA.\"""""	MGC17226; DKFZp781D015; KIAA0080; MGC10881; SYT12	ILMN_1717934	SYT11	"\Homo sapiens synaptotagmin XI (SYT11), mRNA.\"""""	23208	 	SYT11	0.363057333	0.068249319	2.139284799	0.037571754	0.037571754	-3.718610827	1.286148594
22987	3800019	NCR3	NM_147130.1	259197	NP_667341.1	ILMN_2044471	3800019	S	CTCTCTGTGGCCGTGGGCAGCACCGTCTATTACCAGGGCAAATGTCTGAC	"\Homo sapiens natural cytotoxicity triggering receptor 3 (NCR3), mRNA.\"""""	1C7; CD337; NKp30; LY117	ILMN_2044471	NCR3	"\Homo sapiens natural cytotoxicity triggering receptor 3 (NCR3), mRNA.\"""""	259197	 	NCR3	-0.362968924	-0.005397463	-3.738298776	0.000496847	0.000496847	-0.221574772	-1.286069781
24948	4040398	MAL	NM_022440.1	4118	NP_071885.1	ILMN_2327860	4040398	A	CTCACCCAACAGATCTTTCCAGAGGTCCATGGTGGAAGACGATAACCCTG	"\Homo sapiens mal, T-cell differentiation protein (MAL), transcript variant d, mRNA.\"""""		ILMN_2327860	MAL	"\Homo sapiens mal, T-cell differentiation protein (MAL), transcript variant d, mRNA.\"""""	4118	D	MAL	-0.361975489	-0.062377017	-2.168485583	0.035152728	0.035152728	-3.667233384	-1.285184502
292	20427	RNH1	NM_203385.1	6050	NP_976319.1	ILMN_2375599	20427	A	AGCCTGGCTCTGTGCTGCGGGTGCTCTGGTTGGCCGACTGCGATGTGAGT	"\Homo sapiens ribonuclease/angiogenin inhibitor 1 (RNH1), transcript variant 4, mRNA.\"""""	MGC54054; RAI; MGC4569; MGC18200; RNH	ILMN_2375599	RNH1	"\Homo sapiens ribonuclease/angiogenin inhibitor 1 (RNH1), transcript variant 4, mRNA.\"""""	6050	D	RNH1	-0.361728603	-0.007886056	-2.538071015	0.014476875	0.014476875	-2.970678375	-1.28496459
26772	4230132	ILK	NM_004517.2	3611	NP_004508.1	ILMN_2364376	4230132	A	CAAGAGGGGCGGGCTCAGAGCTTTGTCACTTGCCACATGGTGTCTCCCAA	"\Homo sapiens integrin-linked kinase (ILK), transcript variant 1, mRNA.\"""""	P59; DKFZp686F1765	ILMN_2364376	ILK	"\Homo sapiens integrin-linked kinase (ILK), transcript variant 1, mRNA.\"""""	3611	D	ILK	0.361666967	0.002744535	3.303602175	0.001817967	0.001817967	-1.290079867	1.284909693
17226	2680438	C2orf28	NM_080592.2	51374	NP_542159.2	ILMN_1774584	2680438	A	TGTATGCGCCAGGGCTCGTTCTCACTGCTTATGTTCTTCGGGATTCTGGG	"\Homo sapiens chromosome 2 open reading frame 28 (C2orf28), transcript variant 2, mRNA.\"""""	HSPC013; APR--3; APR3; APR-3; PRO240; p18	ILMN_1774584	C2ORF28	"\Homo sapiens chromosome 2 open reading frame 28 (C2orf28), transcript variant 2, mRNA.\"""""	51374	D	C2orf28	-0.361132506	0.048301841	-3.460812164	0.00114724	0.00114724	-0.911812902	-1.284433774
10392	1580402	SLC35B2	NM_178148.1	347734	NP_835361.1	ILMN_1789001	1580402	S	GTTACTCTTCCCACAAGTTCCCTTAAGTCTTGCCCTAGCTGTGCTCTGCC	"\Homo sapiens solute carrier family 35, member B2 (SLC35B2), mRNA.\"""""	UGTrel4; SLL; PAPST1	ILMN_1789001	SLC35B2	"\Homo sapiens solute carrier family 35, member B2 (SLC35B2), mRNA.\"""""	347734	 	SLC35B2	0.360939055	0.001532744	3.228468801	0.002256829	0.002256829	-1.467291785	1.284261556
13542	2120465	RNF114	NM_018683.3	55905	NP_061153.1	ILMN_1792078	2120465	S	GTCTGGAGGGAAATCTGGCGAAACCTTCGTTTGAGGGACTGATGTGAGTG	"\Homo sapiens ring finger protein 114 (RNF114), mRNA.\"""""	RNF114	ILMN_1792078	RNF114	"\Homo sapiens ring finger protein 114 (RNF114), mRNA.\"""""	55905	D	RNF114	0.360816076	0.113072286	2.562208154	0.013623893	0.013623893	-2.922340346	1.284152086
14302	2260603	RNF145	NM_144726.1	153830	NP_653327.1	ILMN_1710906	2260603	S	TAGTGAAGGAGACCAAAGTGGGAAGGGCTTTAGGGCACTGATAGAGGCCC	"\Homo sapiens ring finger protein 145 (RNF145), mRNA.\"""""	DKFZp686M11215; FLJ31951	ILMN_1710906	RNF145	"\Homo sapiens ring finger protein 145 (RNF145), mRNA.\"""""	153830	 	RNF145	0.360713205	-0.020423029	2.086301746	0.042335724	0.042335724	-3.810398347	1.284060524
12534	2000228	FEM1C	NM_020177.2	56929	NP_064562.1	ILMN_1703330	2000228	S	GCCCTTATGTGTCACTAAACAACTAGTTTCTCTCCCTTTTGTCAGTTCCC	"\Homo sapiens fem-1 homolog c (C. elegans) (FEM1C), mRNA.\"""""	KIAA1785; FEM1A; EUROIMAGE686608; EUROIMAGE783647	ILMN_1703330	FEM1C	"\Homo sapiens fem-1 homolog c (C. elegans) (FEM1C), mRNA.\"""""	56929	 	FEM1C	0.360417829	-0.02700497	2.181280593	0.034136714	0.034136714	-3.644545918	1.283797653
32611	5260612	TRIM25	NM_005082.4	7706	NP_005073.2	ILMN_1813625	5260612	S	CCTGAGCTTATGCTAAAAGGTGGGATGACTCAGAGCTGGGGCTGGTCACC	"\Homo sapiens tripartite motif-containing 25 (TRIM25), mRNA.\"""""	Z147; ZNF147; EFP; RNF147	ILMN_1813625	TRIM25	"\Homo sapiens tripartite motif-containing 25 (TRIM25), mRNA.\"""""	7706	D	TRIM25	0.359379628	0.099095597	3.260427707	0.002059135	0.002059135	-1.39220407	1.282874131
41302	6550603	HMGCR	NM_000859.1	3156	NP_000850.1	ILMN_1657395	6550603	S	CTTGGATGGACCCACGAACGCTCTTAGCTTTCTCAGGGGGTCAGCAGAGT	"\Homo sapiens 3-hydroxy-3-methylglutaryl-Coenzyme A reductase (HMGCR), mRNA.\"""""		ILMN_1657395	HMGCR	"\Homo sapiens 3-hydroxy-3-methylglutaryl-Coenzyme A reductase (HMGCR), mRNA.\"""""	3156	 	HMGCR	0.35926482	-0.010168957	2.668150447	0.010395995	0.010395995	-2.706286517	1.282772046
16907	2640735	BHLHE40	NM_003670.1	8553	NP_003661.1	ILMN_1768534	2640735	S	GGTCCAGAGTACTTGTTTTCCCGATGTGTCCAGCCAGCTCCGCAGCAGCT	"\Homo sapiens basic helix-loop-helix domain containing, class B, 2 (BHLHB2), mRNA.\"""""	DEC1; STRA13; Stra14; SHARP-2	ILMN_1768534	BHLHB2	"\Homo sapiens basic helix-loop-helix domain containing, class B, 2 (BHLHB2), mRNA.\"""""	8553	 	BHLHE40	-0.359206336	0.016904458	-2.141005242	0.037425279	0.037425279	-3.715599266	-1.282720046
39869	6370762	POLR2F	NM_021974.2	5435	NP_068809.1	ILMN_1745885	6370762	S	AGGCCCGAAAGATCCCCATCATCATTCGCCGTTACCTGCCAGATGGGAGC	"\Homo sapiens polymerase (RNA) II (DNA directed) polypeptide F (POLR2F), mRNA.\"""""	hsRPB6; RPABC2; hRPB14.4; HRBP14.4; RPB6	ILMN_1745885	POLR2F	"\Homo sapiens polymerase (RNA) II (DNA directed) polypeptide F (POLR2F), mRNA.\"""""	5435	 	POLR2F	-0.357721905	-0.011337182	-2.297940109	0.026005185	0.026005185	-3.432846474	-1.281400896
26715	4220672	MT1F	NM_005949.2	4494	NP_005940.1	ILMN_1718766	4220672	S	CTGCTGCGACTGATGCCAGGACAACCTTTCTCCCAGATGTAAACAGAGAG	"\Homo sapiens metallothionein 1F (MT1F), mRNA.\"""""	MT1; MGC32732	ILMN_1718766	MT1F	"\Homo sapiens metallothionein 1F (MT1F), mRNA.\"""""	4494	 	MT1F	-0.357438866	-0.090271993	-2.234833304	0.030159969	0.030159969	-3.548441594	-1.281149527
26464	4210376	LOC728431	XM_001132105.2	728431	XP_001132105.1	ILMN_3305849	4210376	M	GTCCTTCCTGGGGTCTAATCTCTACCTTTTGCATGATGAGGCAGCTGAGG	"\PREDICTED: Homo sapiens hypothetical LOC728431 (LOC728431), mRNA.\"""""		ILMN_3305849	LOC728431	"\PREDICTED: Homo sapiens hypothetical LOC728431 (LOC728431), mRNA.\"""""	728431	 	LOC728431	0.35737816	-0.091222408	3.084262487	0.003393351	0.003393351	-1.800544587	1.281095619
36365	5890661	GIMAP2	NM_015660.2	26157	NP_056475.1	ILMN_1689371	5890661	S	CTCAAAGAAGTTACACAGCCTTGGCTGAAGCAAACTGCCTAAAAGGAGCC	"\Homo sapiens GTPase, IMAP family member 2 (GIMAP2), mRNA.\"""""	HIMAP2; DKFZP586D0824; MGC24275; IMAP2	ILMN_1689371	GIMAP2	"\Homo sapiens GTPase, IMAP family member 2 (GIMAP2), mRNA.\"""""	26157	D	GIMAP2	-0.357187582	0.042550425	-2.599520603	0.01239512	0.01239512	-2.84696428	-1.280926399
43291	6900300	LOC728452	XM_001130826.1	728452	XP_001130826.1	ILMN_1722223	6900300	A	AGAATCACCAGGATGGAACACAGGTCTTGCAGGATCACTTGAAACCTTCT	"\PREDICTED: Homo sapiens similar to nuclear pore membrane protein 121 (LOC728452), mRNA.\"""""		ILMN_1722223	LOC728452	"\PREDICTED: Homo sapiens similar to nuclear pore membrane protein 121 (LOC728452), mRNA.\"""""	728452	 		-0.356937018	0.095146678	-3.534766602	0.000920588	0.000920588	-0.730553387	-1.28070395
32317	5220187	TMEM85	NM_016454.2	51234	NP_057538.1	ILMN_1798874	5220187	S	GCCTTCATTGAGCCCCCTGAGAGAATGGAGTTCAGTGGTGGAGGACTGCT	"\Homo sapiens transmembrane protein 85 (TMEM85), mRNA.\"""""	PIG17; MGC24415; FLJ90746	ILMN_1798874	TMEM85	"\Homo sapiens transmembrane protein 85 (TMEM85), mRNA.\"""""	51234	 	TMEM85	-0.355532378	-0.039635493	-2.540008057	0.01440667	0.01440667	-2.966811505	-1.279457635
32197	5130468	DCTN5	NM_032486.2	84516	NP_115875.1	ILMN_1666192	5130468	S	GTACCCACAGAGACTGAGAGTTGGTGCTGGTGGTTGTGGTGGCAGATGAT	"\Homo sapiens dynactin 5 (p25) (DCTN5), mRNA.\"""""	MGC3248; p25	ILMN_1666192	DCTN5	"\Homo sapiens dynactin 5 (p25) (DCTN5), mRNA.\"""""	84516	 	DCTN5	-0.355458581	0.028826487	-4.322211951	7.83E-05	7.83E-05	1.308291253	-1.279392189
27945	4480280	BRPF3	NM_015695.2	27154	NP_056510.2	ILMN_1658800	4480280	S	ATGCTCTTTTAGAACGGGAAACGGCTCAGATCCTGCTGTGGCACGGGGCC	"\Homo sapiens bromodomain and PHD finger containing, 3 (BRPF3), mRNA.\"""""		ILMN_1658800	BRPF3	"\Homo sapiens bromodomain and PHD finger containing, 3 (BRPF3), mRNA.\"""""	27154	 	BRPF3	-0.355453871	-0.023375366	-3.775474412	0.00044318	0.00044318	-0.127096878	-1.279388012
6404	1010537	MMADHC	NM_015702.2	27249	NP_056517.1	ILMN_3248966	1010537	S	GGGGTACCCATGTAGTTGTAGGGAGTATCTTCACTAATGCAACACCAGAC	"\Homo sapiens methylmalonic aciduria (cobalamin deficiency) cblD type, with homocystinuria (MMADHC), nuclear gene encoding mitochondrial protein, mRNA.\"""""		ILMN_3248966	MMADHC	"\Homo sapiens methylmalonic aciduria (cobalamin deficiency) cblD type, with homocystinuria (MMADHC), nuclear gene encoding mitochondrial protein, mRNA.\"""""	27249	D	MMADHC	-0.355336639	0.152686306	-2.084211864	0.042533993	0.042533993	-3.813980629	-1.279284055
17529	2710161	SELK	NM_021237.3	58515	NP_067060.2	ILMN_2134110	2710161	S	CCCCTCCAATGGCTGGTGGATGAGGAAGGTAAATGTCTGCTCTAAGAAGC	"\Homo sapiens selenoprotein K (SELK), mRNA.\"""""	HSPC297; MGC17057; HSPC030	ILMN_2134110	SELK	"\Homo sapiens selenoprotein K (SELK), mRNA.\"""""	58515	D	SELK	0.35529107	-0.07979117	2.935491136	0.005115197	0.005115197	-2.134311521	1.279243648
29405	4670519	DCTD	NM_001921.2	1635	NP_001912.2	ILMN_1802456	4670519	A	GACAGCTTACTGCAGCACTGTTGGTGTTCGGAGCTCTTCTGTGCCCTGGC	"\Homo sapiens dCMP deaminase (DCTD), transcript variant 2, mRNA.\"""""	MGC111062	ILMN_1802456	DCTD	"\Homo sapiens dCMP deaminase (DCTD), transcript variant 2, mRNA.\"""""	1635	D	DCTD	-0.355093473	0.003487317	-4.791980311	1.66E-05	1.66E-05	2.595226696	-1.27906845
28109	4490273	KLHDC5	NM_020782.1	57542	NP_065833.1	ILMN_1727134	4490273	S	GAAGAGCAAAGGGTGCTGAAATGACTTGTACGGTTGGCTGGTGCTTTCTC	"\Homo sapiens kelch domain containing 5 (KLHDC5), mRNA.\"""""	MGC131714; KIAA1340	ILMN_1727134	KLHDC5	"\Homo sapiens kelch domain containing 5 (KLHDC5), mRNA.\"""""	57542	 	KLHDC5	-0.354374096	-0.041402905	-2.694129109	0.009719829	0.009719829	-2.652358318	-1.278430822
16351	2570725	PPCS	NM_001077447.1	79717	NP_001070915.1	ILMN_2396996	2570725	A	AGAAAGGGAAAAGGCAGTGGTGTGTAGGCAAATATGGTTTGGCATTTGTC	"\Homo sapiens phosphopantothenoylcysteine synthetase (PPCS), transcript variant 2, mRNA.\"""""	MGC138220; FLJ11838; RP11-163G10.1; MGC117357	ILMN_2396996	PPCS	"\Homo sapiens phosphopantothenoylcysteine synthetase (PPCS), transcript variant 2, mRNA.\"""""	79717	D	PPCS	-0.354365519	0.000975746	-2.391240346	0.020795732	0.020795732	-3.257400109	-1.278423221
31962	5090176	C9orf89	NM_032310.3	84270	NP_115686.3	ILMN_1659189	5090176	S	CTGGGCCTTGCTGTGGGACTGGCCCTGCTCCTGTACTGCTATCCGCCAGA	"\Homo sapiens chromosome 9 open reading frame 89 (C9orf89), mRNA.\"""""	MGC11115; BinCARD; MGC110898; bA370F5.1	ILMN_1659189	C9ORF89	"\Homo sapiens chromosome 9 open reading frame 89 (C9orf89), mRNA.\"""""	84270	 	C9orf89	0.354126945	0.047065613	2.746237776	0.008483893	0.008483893	-2.543087881	1.27821183
23735	3850722	TMEM185B	NR_000034.1	79134		ILMN_2231020	3850722	S	GGGTAAGAGACTTGCTTTCCAGGTTCGCACTTTCAGGTGTAGCTGGGGGC	"\Homo sapiens transmembrane protein 185B (pseudogene) (TMEM185B), non-coding RNA.\"""""	FLJ20979; FAM11B	ILMN_2231020	TMEM185B	"\Homo sapiens transmembrane protein 185B (pseudogene) (TMEM185B), non-coding RNA.\"""""	79134	D	TMEM185B	-0.354058984	-0.054627519	-4.250449142	9.88E-05	9.88E-05	1.115523423	-1.278151619
39952	6380338	POLB	NM_002690.1	5423	NP_002681.1	ILMN_1767894	6380338	S	CCAGTGGAAATACCGGGAACCCAAGGACCGGAGCGAATGAGGCCTGTATC	"\Homo sapiens polymerase (DNA directed), beta (POLB), mRNA.\"""""	MGC125976	ILMN_1767894	POLB	"\Homo sapiens polymerase (DNA directed), beta (POLB), mRNA.\"""""	5423	 	POLB	0.353709133	0.127096816	2.68451546	0.009965194	0.009965194	-2.672357825	1.277841707
37630	6100630	MUM1	NM_032853.2	84939	NP_116242.2	ILMN_1764764	6100630	S	TCCGGAGCCGCCCTCCATTGTGGGTTCCTGAGAGTAGGACACATTGCCAT	"\Homo sapiens melanoma associated antigen (mutated) 1 (MUM1), mRNA.\"""""	MGC163315; MGC131891; HSPC211; FLJ22283; FLJ14868; MUM-1	ILMN_1764764	MUM1	"\Homo sapiens melanoma associated antigen (mutated) 1 (MUM1), mRNA.\"""""	84939	 	MUM1	0.353639332	0.020997036	3.883914656	0.000316645	0.000316645	0.150980655	1.277779884
38720	6250576	MRPL21	NM_181515.1	219927	NP_852616.1	ILMN_1744835	6250576	A	GACCTTGCGTGTGGAGAGAGAATTCGACTGGAGAAGGTCCTGCTGGTTGG	"\Homo sapiens mitochondrial ribosomal protein L21 (MRPL21), nuclear gene encoding mitochondrial protein, transcript variant 1, mRNA.\"""""	MGC62013	ILMN_1744835	MRPL21	"\Homo sapiens mitochondrial ribosomal protein L21 (MRPL21), nuclear gene encoding mitochondrial protein, transcript variant 1, mRNA.\"""""	219927	D	MRPL21	-0.353530523	-0.090504517	-2.535912931	0.014555458	0.014555458	-2.974983964	-1.277683516
22787	3710735	RASGRP2	NM_153819.1	10235	NP_722541.1	ILMN_1794594	3710735	A	AGGAGGTACAGACGGTGGAGGATGGGGTGTTTGACATCCACTTGTAATAG	"\Homo sapiens RAS guanyl releasing protein 2 (calcium and DAG-regulated) (RASGRP2), transcript variant 2, mRNA.\"""""	CDC25L; CALDAG-GEFI	ILMN_1794594	RASGRP2	"\Homo sapiens RAS guanyl releasing protein 2 (calcium and DAG-regulated) (RASGRP2), transcript variant 2, mRNA.\"""""	10235	D	RASGRP2	-0.353411781	-0.007461259	-2.991390491	0.004389802	0.004389802	-2.0101403	-1.27757836
5397	830242	GMPPA	NM_205847.1	29926	NP_995319.1	ILMN_1804476	830242	A	CCCTGCCGAGGTGCTCATCCTGAACTCGATTGTTCTGCCACACAAGGAGC	"\Homo sapiens GDP-mannose pyrophosphorylase A (GMPPA), transcript variant 2, mRNA.\"""""		ILMN_1804476	GMPPA	"\Homo sapiens GDP-mannose pyrophosphorylase A (GMPPA), transcript variant 2, mRNA.\"""""	29926	D	GMPPA	-0.352901291	-0.027119678	-2.97893052	0.004542633	0.004542633	-2.037949188	-1.277126375
32786	5270520	FAIM3	NM_005449.3	9214	NP_005440.1	ILMN_1775542	5270520	S	CTCGGGCATCCTTCCCAGGGTTGGGTCTTACACAAATAGAAGGCTCTTGC	"\Homo sapiens Fas apoptotic inhibitory molecule 3 (FAIM3), mRNA.\"""""	TOSO	ILMN_1775542	FAIM3	"\Homo sapiens Fas apoptotic inhibitory molecule 3 (FAIM3), mRNA.\"""""	9214	 	FAIM3	-0.352759506	-0.139550887	-2.83057279	0.006786943	0.006786943	-2.363195064	-1.277000868
28628	4570333	YARS2	NM_001040436.1	51067	NP_001035526.1	ILMN_1782635	4570333	S	CCAGATGGTCCCCGAGGGTATCGAATGATAACAGAAGGCGGAGTCAGCAT	"\Homo sapiens tyrosyl-tRNA synthetase 2, mitochondrial (YARS2), nuclear gene encoding mitochondrial protein, mRNA.\"""""	FLJ13995; CGI-04; mt-TyrRS; TYRRS	ILMN_1782635	YARS2	"\Homo sapiens tyrosyl-tRNA synthetase 2, mitochondrial (YARS2), nuclear gene encoding mitochondrial protein, mRNA.\"""""	51067	 	YARS2	-0.352499704	0.041704203	-3.119710908	0.003072391	0.003072391	-1.719488067	-1.276770925
39015	6280333	USF1	NM_207005.1	7391	NP_996888.1	ILMN_1777982	6280333	A	GAGGGAAGGATGTTTAGCAGTGGCTGGTGCCCATGAAGAGGAGATTGGCC	"\Homo sapiens upstream transcription factor 1 (USF1), transcript variant 2, mRNA.\"""""	HYPLIP1; FCHL1; MLTF; FCHL; UEF; MLTFI	ILMN_1777982	USF1	"\Homo sapiens upstream transcription factor 1 (USF1), transcript variant 2, mRNA.\"""""	7391	D	USF1	-0.351743814	0.021393589	-3.750326152	0.000478834	0.000478834	-0.191057451	-1.276102145
10170	1570291	SLTM	NM_024755.2	79811	NP_079031.2	ILMN_1742224	1570291	A	CCTTGGCCATGAGGTTTGTTTCACAAGGTTCTTAGACCGAGTTGTGCAGG	"\Homo sapiens SAFB-like, transcription modulator (SLTM), transcript variant 1, mRNA.\"""""	DKFZp762G052; FLJ13213; Met; FLJ10005	ILMN_1742224	SLTM	"\Homo sapiens SAFB-like, transcription modulator (SLTM), transcript variant 1, mRNA.\"""""	79811	D	SLTM	-0.351249306	-0.036266305	-2.339947716	0.023530354	0.023530354	-3.354516628	-1.275664815
43293	6900307	BTBD6	NM_033271.1	90135	NP_150374.1	ILMN_1744725	6900307	S	CATTTTCCACACAGCCAGAACCCAGGGATTGGAGTCTTAGGCATCTCTGG	"\Homo sapiens BTB (POZ) domain containing 6 (BTBD6), mRNA.\"""""	BDPL	ILMN_1744725	BTBD6	"\Homo sapiens BTB (POZ) domain containing 6 (BTBD6), mRNA.\"""""	90135	 	BTBD6	-0.351145362	0.015969261	-3.377367015	0.001466701	0.001466701	-1.113819222	-1.275572909
38871	6270475	DUS3L	NM_020175.1	56931	NP_064560.1	ILMN_1723235	6270475	S	GAGAAGACCCGGCGCTTTCTGCTCGAGTGGCTGTCCTTCCTGTGCCGGTA	"\Homo sapiens dihydrouridine synthase 3-like (S. cerevisiae) (DUS3L), mRNA.\"""""	FLJ13896; DUS3	ILMN_1723235	DUS3L	"\Homo sapiens dihydrouridine synthase 3-like (S. cerevisiae) (DUS3L), mRNA.\"""""	56931	 	DUS3L	-0.351128112	-0.011622845	-3.302860777	0.001821873	0.001821873	-1.291840125	-1.275557657
1693	160731	SHISA5	NM_016479.3	51246	NP_057563.3	ILMN_2139100	160731	S	CCCTGCTTCCCGACACCAGCCTCATGGAATATGCAACAACTCCTGTACCC	"\Homo sapiens shisa homolog 5 (Xenopus laevis) (SHISA5), mRNA.\"""""		ILMN_2139100	SHISA5	"\Homo sapiens shisa homolog 5 (Xenopus laevis) (SHISA5), mRNA.\"""""	51246	 	SHISA5	-0.350769677	0.07041757	-2.331966071	0.023983699	0.023983699	-3.36948383	-1.275240786
25254	4060095	CD84	NM_003874.1	8832	NP_003865.1	ILMN_1698367	4060095	S	TCACAGTCCCTTGCCTATGTGTGGCAGAGTGTCCCAGCCAGATGTGTGCC	"\Homo sapiens CD84 molecule (CD84), mRNA.\"""""	DKFZp781E2378; SLAMF5; mCD84; LY9B; hCD84	ILMN_1698367	CD84	"\Homo sapiens CD84 molecule (CD84), mRNA.\"""""	8832	D	CD84	-0.350570938	-0.036320479	-2.172324275	0.034845148	0.034845148	-3.660437982	-1.275065127
32292	5220093	HAVCR2	NM_032782.3	84868	NP_116171.3	ILMN_1693826	5220093	S	GACGGTATAGGCTTGATCTGTCTTGCTTATTGTTGCCCCCTGCGCCTAGC	"\Homo sapiens hepatitis A virus cellular receptor 2 (HAVCR2), mRNA.\"""""	TIMD3; FLJ14428; KIM-3; Tim-3; TIM3	ILMN_1693826	HAVCR2	"\Homo sapiens hepatitis A virus cellular receptor 2 (HAVCR2), mRNA.\"""""	84868	 	HAVCR2	-0.350555761	0.037216388	-3.058968676	0.003641339	0.003641339	-1.858028591	-1.275051713
32923	5290270	S100A4	NM_019554.2	6275	NP_062427.1	ILMN_1684306	5290270	A	ATCCTGACTGCTGTCATGGCGTGCCCTCTGGAGAAGGCCCTGGATGTGAT	"\Homo sapiens S100 calcium binding protein A4 (S100A4), transcript variant 2, mRNA.\"""""	FSP1; MTS1; 18A2; PEL98; P9KA; CAPL; 42A	ILMN_1684306	S100A4	"\Homo sapiens S100 calcium binding protein A4 (S100A4), transcript variant 2, mRNA.\"""""	6275	D	S100A4	-0.350466041	0.055145187	-2.483552825	0.016584919	0.016584919	-3.078620837	-1.274972422
39243	6290546	PURB	NM_033224.3	5814	NP_150093.1	ILMN_1750079	6290546	S	GCAGAGTCCAGACGGGCTGTTGATCTCACTGCCTGTAGGTTGAAGCTCAG	"\Homo sapiens purine-rich element binding protein B (PURB), mRNA.\"""""	MGC126786; MGC126784; PURBETA	ILMN_1750079	PURB	"\Homo sapiens purine-rich element binding protein B (PURB), mRNA.\"""""	5814	 	PURB	0.350364849	0.083855282	2.241110684	0.029721806	0.029721806	-3.537056003	1.274882997
7142	1090468	CCDC12	NM_144716.2	151903	NP_653317.1	ILMN_1725071	1090468	S	CATGGATGAGGTCAGCTCCTTGTCTGCTGGGTGGCCCCTGCCATTCTGAA	"\Homo sapiens coiled-coil domain containing 12 (CCDC12), mRNA.\"""""	MGC23918; FLJ39430	ILMN_1725071	CCDC12	"\Homo sapiens coiled-coil domain containing 12 (CCDC12), mRNA.\"""""	151903	 	CCDC12	-0.350333373	-0.112182051	-3.183668495	0.002564328	0.002564328	-1.571809566	-1.274855182
46632	7560435	XKR8	NM_018053.2	55113	NP_060523.2	ILMN_2087303	7560435	S	GCACCAACCAGTCCCGGGTTAGATCCCAAATGCTAGAAGCCAGGGATGCC	"\Homo sapiens XK, Kell blood group complex subunit-related family, member 8 (XKR8), mRNA.\"""""	XRG8; FLJ10307; RP11-460I13.3	ILMN_2087303	XKR8	"\Homo sapiens XK, Kell blood group complex subunit-related family, member 8 (XKR8), mRNA.\"""""	55113	D	XKR8	-0.349981116	-0.002905802	-2.855246815	0.00635349	0.00635349	-2.30986714	-1.274543944
34122	5490646	DMAP1	NM_001034023.1	55929	NP_001029195.1	ILMN_1773885	5490646	S	CGGCAGTGACTGAACCCGGACTTGGTCCTGACCCCAAGGACACCATCATT	"\Homo sapiens DNA methyltransferase 1 associated protein 1 (DMAP1), transcript variant 2, mRNA.\"""""	FLJ11543; KIAA1425; DNMTAP1; DKFZp686L09142; SWC4; DNMAP1; EAF2	ILMN_1773885	DMAP1	"\Homo sapiens DNA methyltransferase 1 associated protein 1 (DMAP1), transcript variant 2, mRNA.\"""""	55929	D	DMAP1	-0.349805318	-0.020036429	-2.653091834	0.010807442	0.010807442	-2.737377106	-1.274388645
40930	6510603	APRT	NM_000485.2	353	NP_000476.1	ILMN_1726410	6510603	A	TCCCTGGAGTACGGGAAGGCTGAGCTGGAGATTCAGAAAGACGCCCTGGA	"\Homo sapiens adenine phosphoribosyltransferase (APRT), transcript variant 1, mRNA.\"""""	MGC125857; AMP; MGC125856; DKFZp686D13177; MGC129961	ILMN_1726410	APRT	"\Homo sapiens adenine phosphoribosyltransferase (APRT), transcript variant 1, mRNA.\"""""	353	D	APRT	-0.349796248	-0.111780209	-2.651154503	0.010861447	0.010861447	-2.741367936	-1.274380634
31847	5080458	SAMM50	NM_015380.3	25813	NP_056195.2	ILMN_1671932	5080458	S	GTGATGGCGTCCAGTTTGGAGCTGGGATAAGGTTCCTGTAGCCGACACCC	"\Homo sapiens sorting and assembly machinery component 50 homolog (S. cerevisiae) (SAMM50), mRNA.\"""""	OMP85; TOB55; YNL026W; CGI-51; SAM50; TRG-3	ILMN_1671932	SAMM50	"\Homo sapiens sorting and assembly machinery component 50 homolog (S. cerevisiae) (SAMM50), mRNA.\"""""	25813	 	SAMM50	-0.349723003	-0.047601248	-2.819978671	0.006981334	0.006981334	-2.385996342	-1.274315936
18030	2760673	NHP2	NM_001034833.1	55651	NP_001030005.1	ILMN_1718672	2760673	S	CCATGAGGAGTACCAGGAGGCTTACGATGAGTGCCTGGAGGAGGTGCAGT	"\Homo sapiens NHP2 ribonucleoprotein homolog (yeast) (NHP2), transcript variant 2, mRNA.\"""""	NHP2P; NHP2	ILMN_1718672	NHP2	"\Homo sapiens NHP2 ribonucleoprotein homolog (yeast) (NHP2), transcript variant 2, mRNA.\"""""	55651	D	NHP2	-0.349466353	-0.028830561	-3.039794117	0.003840554	0.003840554	-1.901407418	-1.274089259
25251	4060086	ProbeID: 4060086	XR_037039.1	100134393		ILMN_3236680	4060086	S	GGTGTCTAGCTTGTAAAGTTCTGGCTGTAGTTATGACCTTGGCTTCCCTG	"\PREDICTED: Homo sapiens misc_RNA (LOC100134393), miscRNA.\"""""		ILMN_3236680	LOC100134393	"\PREDICTED: Homo sapiens misc_RNA (LOC100134393), miscRNA.\"""""	100134393	 		0.349255825	-0.031019772	3.16505584	0.00270336	0.00270336	-1.614974137	1.273903349
6115	990128	MBNL2	NM_207304.1	10150	NP_997187.1	ILMN_2364272	990128	A	GACTAACTCTCCACTTGTATGGGAACTACATTTCACTCTTGGTTTTCAGG	"\Homo sapiens muscleblind-like 2 (Drosophila) (MBNL2), transcript variant 3, mRNA.\"""""	MGC120628; MBLL39; MGC120626; MBLL; RP11-128N14.1; DKFZp781H1296; PRO2032; MGC120625	ILMN_2364272	MBNL2	"\Homo sapiens muscleblind-like 2 (Drosophila) (MBNL2), transcript variant 3, mRNA.\"""""	10150	D	MBNL2	0.348853322	0.044908073	2.665776986	0.010459876	0.010459876	-2.711195122	1.273547988
45467	7320181	COPS7A	NM_016319.1	50813	NP_057403.1	ILMN_1758412	7320181	S	GGCCCTGGCCATCTCGGGAAGCTTGATGGCAATCCTGGAAGGGTTTAATC	"\Homo sapiens COP9 constitutive photomorphogenic homolog subunit 7A (Arabidopsis) (COPS7A), mRNA.\"""""	MGC110877	ILMN_1758412	COPS7A	"\Homo sapiens COP9 constitutive photomorphogenic homolog subunit 7A (Arabidopsis) (COPS7A), mRNA.\"""""	50813	 	COPS7A	-0.348549877	0.021625512	-3.249548244	0.002124519	0.002124519	-1.417814345	-1.273280148
10907	1710279	GZMM	NM_005317.2	3004	NP_005308.1	ILMN_1690561	1710279	S	CTCCAAGTGCTGGACACCCGCATGTGTAACAACAGCCGCTTCTGGAACGG	"\Homo sapiens granzyme M (lymphocyte met-ase 1) (GZMM), mRNA.\"""""	LMET1; MET1	ILMN_1690561	GZMM	"\Homo sapiens granzyme M (lymphocyte met-ase 1) (GZMM), mRNA.\"""""	3004	 	GZMM	-0.348317684	-0.027105926	-2.65948882	0.010630866	0.010630866	-2.724184869	-1.273075238
33028	5290703	DCK	NM_000788.1	1633	NP_000779.1	ILMN_1651433	5290703	S	CCTGCCTCAGTCTGCTTTCTCTACTGTCTGGATTAATTAGGCAGCCTGCT	"\Homo sapiens deoxycytidine kinase (DCK), mRNA.\"""""	MGC117410; MGC138632	ILMN_1651433	DCK	"\Homo sapiens deoxycytidine kinase (DCK), mRNA.\"""""	1633	D	DCK	0.347327134	0.082938174	2.467068698	0.017274997	0.017274997	-3.110916583	1.272201448
28753	4590128	SHOC2	NM_007373.2	8036	NP_031399.2	ILMN_2158242	4590128	S	GAGGCACATTGCATAGAAGCCATTGGGGAGTTCAGTGGAAGTTCTGTAAG	"\Homo sapiens soc-2 suppressor of clear homolog (C. elegans) (SHOC2), mRNA.\"""""	SUR8; SIAA0862; SOC2; SOC-2; KIAA0862; SUR-8	ILMN_2158242	SHOC2	"\Homo sapiens soc-2 suppressor of clear homolog (C. elegans) (SHOC2), mRNA.\"""""	8036	 	SHOC2	0.346881206	0.042656095	2.124388819	0.038861143	0.038861143	-3.744604167	1.271808279
27934	4480224	SRPRB	NM_021203.2	58477	NP_067026.2	ILMN_1751072	4480224	S	TCTGCTGCTCTGGATGGCTGAAGGCTCCTGGGCCATCTTCATGTGCTGCT	"\Homo sapiens signal recognition particle receptor, B subunit (SRPRB), mRNA.\"""""	APMCF1	ILMN_1751072	SRPRB	"\Homo sapiens signal recognition particle receptor, B subunit (SRPRB), mRNA.\"""""	58477	 	SRPRB	-0.34678965	0.036055159	-2.603413048	0.012272946	0.012272946	-2.839055743	-1.271727571
1052	110440	ITGB1	NM_033668.1	3688	NP_391988.1	ILMN_1714820	110440	A	TTACCCCAGCCGGTCCAACCTGATCCTGTGTCCCATTGTAAGGAGAAGGA	"\Homo sapiens integrin, beta 1 (fibronectin receptor, beta polypeptide, antigen CD29 includes MDF2, MSK12) (ITGB1), transcript variant 1D, mRNA.\"""""	GPIIA; VLAB; MDF2; FNRB; CD29; MSK12	ILMN_1714820	ITGB1	"\Homo sapiens integrin, beta 1 (fibronectin receptor, beta polypeptide, antigen CD29 includes MDF2, MSK12) (ITGB1), transcript variant 1D, mRNA.\"""""	3688	D	ITGB1	0.346421561	0.057335614	3.478155236	0.001089743	0.001089743	-0.869490315	1.271403144
29687	4760091	CEP78	NM_032171.1	84131	NP_115547.1	ILMN_3265365	4760091	M	GCAACACCCTGGAAAGGACCTGCATTCCTGATCTGACTGTCCTGAAAACC	"\Homo sapiens centrosomal protein 78kDa (CEP78), transcript variant 2, mRNA.\"""""	C9orf81; IP63; MGC135040; FLJ12643	ILMN_3265365	CEP78	"\Homo sapiens centrosomal protein 78kDa (CEP78), transcript variant 2, mRNA.\"""""	84131	D	CEP78	0.346390965	0.017336917	3.742643564	0.000490266	0.000490266	-0.210556087	1.271376181
11004	1710687	COPE	NM_199442.1	11316	NP_955474.1	ILMN_1738103	1710687	A	TGGGCAAGCCCCCTGAGGTGACAAACCGATACCTGTCCCAGCTGAAGGAT	"\Homo sapiens coatomer protein complex, subunit epsilon (COPE), transcript variant 2, mRNA.\"""""	FLJ13241; epsilon-COP	ILMN_1738103	COPE	"\Homo sapiens coatomer protein complex, subunit epsilon (COPE), transcript variant 2, mRNA.\"""""	11316	D	COPE	-0.346105773	0.073724283	-2.824922876	0.00688998	0.00688998	-2.375362327	-1.27112488
21103	3390075	PTPN4	NM_002830.2	5775	NP_002821.1	ILMN_1793549	3390075	S	TGTGGTGGTGCCATGCAATCCCCTTTTGGTAGAATTGCCACAAACAAGGC	"\Homo sapiens protein tyrosine phosphatase, non-receptor type 4 (megakaryocyte) (PTPN4), mRNA.\"""""	PTPMEG1; PTPMEG	ILMN_1793549	PTPN4	"\Homo sapiens protein tyrosine phosphatase, non-receptor type 4 (megakaryocyte) (PTPN4), mRNA.\"""""	5775	 	PTPN4	-0.344737497	0.03513611	-2.299678742	0.025898318	0.025898318	-3.42962629	-1.269919896
27159	4260142	DHX37	NM_032656.2	57647	NP_116045.2	ILMN_2192683	4260142	S	GGATTCTGCTCCTGGCTTTGCTTCTGCGGCTTCGGTGGAGACAGTTATGG	"\Homo sapiens DEAH (Asp-Glu-Ala-His) box polypeptide 37 (DHX37), mRNA.\"""""	MGC46245; KIAA1517; FLJ41974; MGC2695; DDX37; MGC4322	ILMN_2192683	DHX37	"\Homo sapiens DEAH (Asp-Glu-Ala-His) box polypeptide 37 (DHX37), mRNA.\"""""	57647	D	DHX37	-0.34459304	-0.03993178	-2.859093754	0.006288272	0.006288272	-2.301524787	-1.269792745
31696	5050603	TBC1D10C	NM_198517.2	374403	NP_940919.1	ILMN_1710434	5050603	S	CCGTGGTACATACTGGGTCAGGCACTAGCATGGAGGAGGGTCACAGAGTG	"\Homo sapiens TBC1 domain family, member 10C (TBC1D10C), mRNA.\"""""	MGC46488; FLJ00332	ILMN_1710434	TBC1D10C	"\Homo sapiens TBC1 domain family, member 10C (TBC1D10C), mRNA.\"""""	374403	 	TBC1D10C	-0.344528987	0.027706041	-2.370480379	0.021866135	0.021866135	-3.296900208	-1.269736369
23747	3850767	SBK1	NM_001024401.2	388228	NP_001019572.1	ILMN_1728298	3850767	I	CAGAGCCCCAGCCCCTCATGTCTTGCCGCCCTTCCTCCATGTGTTTGTAA	"\Homo sapiens SH3-binding domain kinase 1 (SBK1), mRNA.\"""""	Sbk	ILMN_1728298	SBK1	"\Homo sapiens SH3-binding domain kinase 1 (SBK1), mRNA.\"""""	388228	D	SBK1	-0.344468506	-0.093147443	-2.436304512	0.018632737	0.018632737	-3.170760291	-1.269683141
43437	6940152	CYBASC3	NM_153611.3	220002	NP_705839.2	ILMN_2129505	6940152	S	GGTGGAGAGCGGGAAGGGTCTTGCTCCTAAGTGTTGCTGCTGTGGCTTTT	"\Homo sapiens cytochrome b, ascorbate dependent 3 (CYBASC3), mRNA.\"""""	MGC20446	ILMN_2129505	CYBASC3	"\Homo sapiens cytochrome b, ascorbate dependent 3 (CYBASC3), mRNA.\"""""	220002	 	CYBASC3	-0.344339327	-0.008087674	-3.095303777	0.003290149	0.003290149	-1.775359086	-1.269569458
16018	2510161	B3GALT4	NM_003782.3	8705	NP_003773.1	ILMN_1690682	2510161	S	GAGTCCTGGGCATCCTGCGGTGTCGAGCAATAGCCTGGCTTCAGAGCTGA	"\Homo sapiens UDP-Gal:betaGlcNAc beta 1,3-galactosyltransferase, polypeptide 4 (B3GALT4), mRNA.\"""""	beta3GALT4; beta3Gal-T4; DJ1033B10.3; GalT4; Gal-T2	ILMN_1690682	B3GALT4	"\Homo sapiens UDP-Gal:betaGlcNAc beta 1,3-galactosyltransferase, polypeptide 4 (B3GALT4), mRNA.\"""""	8705	 	B3GALT4	-0.344010686	-0.005957858	-4.251178504	9.86E-05	9.86E-05	1.117476729	-1.269280287
45748	7330612	ATP5G2	NM_005176.4	517	NP_005167.1	ILMN_1660577	7330612	A	TCAGCAGCTTGGCAGTCTCATGTCCCCTTACCTCACTTGTCTCTAGCCGC	"\Homo sapiens ATP synthase, H+ transporting, mitochondrial F0 complex, subunit c (subunit 9), isoform 2 (ATP5G2), nuclear gene encoding mitochondrial protein, transcript variant 2, mRNA.\"""""		ILMN_1660577	ATP5G2	"\Homo sapiens ATP synthase, H+ transporting, mitochondrial F0 complex, subunit c (subunit 9), isoform 2 (ATP5G2), nuclear gene encoding mitochondrial protein, transcript variant 2, mRNA.\"""""	517	D	ATP5G2	-0.343705119	-0.032062234	-2.707258754	0.009393697	0.009393697	-2.624963447	-1.269011479
13886	2190377	EIF3G	NM_003755.3	8666	NP_003746.2	ILMN_1689446	2190377	S	TCTCCCGCATCTACCTGGCTAAGGACAAGACCACTGGCCAATCCAAGGGC	"\Homo sapiens eukaryotic translation initiation factor 3, subunit G (EIF3G), mRNA.\"""""	EIF3S4; EIF3-P42; eIF3-delta; eIF3-p44; eIF3g	ILMN_1689446	EIF3G	"\Homo sapiens eukaryotic translation initiation factor 3, subunit G (EIF3G), mRNA.\"""""	8666	 	EIF3G	-0.343703299	0.02831496	-2.080607209	0.042877873	0.042877873	-3.820152538	-1.269009878
41074	6520408	METTL13	NM_015935.4	51603	NP_057019.3	ILMN_2343624	6520408	A	GTTTCACACTCAGCTACATGTGACCTCCAGCTTGGTGAGGTTGCCTGAAG	"\Homo sapiens methyltransferase like 13 (METTL13), transcript variant 1, mRNA.\"""""	FLJ10310; CGI-01; 5630401D24Rik	ILMN_2343624	METTL13	"\Homo sapiens methyltransferase like 13 (METTL13), transcript variant 1, mRNA.\"""""	51603	D	METTL13	-0.343481153	0.035415114	-3.550848698	0.000877309	0.000877309	-0.690868043	-1.268814491
28581	4570102	BRMS1	NM_001024958.1	25855	NP_001020129.1	ILMN_2398432	4570102	A	AAGATGCCAGGCCCCCCAGGTGTTCTCAGGGCAGTTCTTGGTGTCTGCTT	"\Homo sapiens breast cancer metastasis suppressor 1 (BRMS1), transcript variant 3, mRNA.\"""""	DKFZp564A063	ILMN_2398432	BRMS1	"\Homo sapiens breast cancer metastasis suppressor 1 (BRMS1), transcript variant 3, mRNA.\"""""	25855	D	BRMS1	-0.343449331	-0.034120452	-3.328741682	0.001690138	0.001690138	-1.230258326	-1.268786505
25264	4060136	SLTM	NM_001013843.1	79811	NP_001013865.1	ILMN_2395204	4060136	A	CCATCTCTGGGAATTGTGTGGGTATTAATGTTTCCATGTTCCCAACTATG	"\Homo sapiens SAFB-like, transcription modulator (SLTM), transcript variant 2, mRNA.\"""""	DKFZp762G052; FLJ13213; Met; FLJ10005	ILMN_2395204	SLTM	"\Homo sapiens SAFB-like, transcription modulator (SLTM), transcript variant 2, mRNA.\"""""	79811	D	SLTM	-0.343349842	-0.060336628	-2.134662908	0.037967745	0.037967745	-3.726691609	-1.268699011
38511	6220538	DOK2	NM_003974.2	9046	NP_003965.2	ILMN_1791211	6220538	A	GCTGAGGAGGAACCTGGGGCATTTAGGGCAGAGGACAAAAGGATGTCAGC	"\Homo sapiens docking protein 2, 56kDa (DOK2), mRNA.\"""""	p56DOK; p56dok-2	ILMN_1791211	DOK2	"\Homo sapiens docking protein 2, 56kDa (DOK2), mRNA.\"""""	9046	D	DOK2	-0.34315737	-0.043740336	-2.383761224	0.02117581	0.02117581	-3.271660857	-1.268529763
32812	5270619	FGD3	NM_033086.2	89846	NP_149077.2	ILMN_1772686	5270619	S	CTGAGTGGCAGGCGCATGAGATTTGTGGCTGTTCCTGATGCTAGTGGCAC	"\Homo sapiens FYVE, RhoGEF and PH domain containing 3 (FGD3), transcript variant 2, mRNA.\"""""	MGC117260; FLJ00004; ZFYVE5	ILMN_1772686	FGD3	"\Homo sapiens FYVE, RhoGEF and PH domain containing 3 (FGD3), transcript variant 2, mRNA.\"""""	89846	 	FGD3	-0.342780256	0.031748896	-2.055024381	0.045388835	0.045388835	-3.863705441	-1.268198219
33432	5360079	GIMAP5	NM_018384.3	55340	NP_060854.2	ILMN_1769383	5360079	S	GATAGAACCTGTCTTCCTCCCTGGCATTGTGGGGTCTGGGCGTGACACTG	"\Homo sapiens GTPase, IMAP family member 5 (GIMAP5), mRNA.\"""""	HIMAP3; IAN5; FLJ11296; hIAN5; IAN4L1; IMAP3; IAN4	ILMN_1769383	GIMAP5	"\Homo sapiens GTPase, IMAP family member 5 (GIMAP5), mRNA.\"""""	55340	 	GIMAP5	-0.342678387	-0.018551839	-3.099106369	0.003255295	0.003255295	-1.766672329	-1.268108674
6982	1070504	COPE	NM_199444.1	11316	NP_955476.1	ILMN_2339627	1070504	A	AAGCTGGACCGCCTGGACCTCGCCCGGAAGGAGCTGAAGAGAATGCAGGA	"\Homo sapiens coatomer protein complex, subunit epsilon (COPE), transcript variant 3, mRNA.\"""""	FLJ13241; epsilon-COP	ILMN_2339627	COPE	"\Homo sapiens coatomer protein complex, subunit epsilon (COPE), transcript variant 3, mRNA.\"""""	11316	D	COPE	-0.342390582	0.033754711	-2.496285648	0.016069083	0.016069083	-3.053565492	-1.267855723
40330	6420424	PAICS	NM_006452.3	10606	NP_006443.1	ILMN_2392546	6420424	A	ATTTTGGACTGCCACACATTGGTACCTTTAGTTCTCTGAAGGCCCACGTT	"\Homo sapiens phosphoribosylaminoimidazole carboxylase, phosphoribosylaminoimidazole succinocarboxamide synthetase (PAICS), transcript variant 2, mRNA.\"""""	MGC1343; MGC5024; PAIS; AIRC; ADE2; DKFZp781N1372; ADE2H1	ILMN_2392546	PAICS	"\Homo sapiens phosphoribosylaminoimidazole carboxylase, phosphoribosylaminoimidazole succinocarboxamide synthetase (PAICS), transcript variant 2, mRNA.\"""""	10606	D	PAICS	0.342292417	0.076938248	3.063378308	0.003596917	0.003596917	-1.848028375	1.267769458
39817	6370538	WBSCR22	NM_017528.2	114049	NP_059998.2	ILMN_1697348	6370538	S	AAGCGCAAGCCCCGCTTCTAAGTCACCACGCGGTTCTGGAAAGGCACTTG	"\Homo sapiens Williams Beuren syndrome chromosome region 22 (WBSCR22), mRNA.\"""""	MGC2022; MGC5140; HUSSY-3; MGC19709; WBMT; PP3381; HASJ4442	ILMN_1697348	WBSCR22	"\Homo sapiens Williams Beuren syndrome chromosome region 22 (WBSCR22), mRNA.\"""""	114049	 	WBSCR22	-0.3415669	-0.003324839	-3.271522847	0.001994419	0.001994419	-1.36603448	-1.26713207
28284	4540328	RNF220	NM_018150.2	55182	NP_060620.2	ILMN_1694504	4540328	S	GACAGTGCTCCTGGCCACCCAGCCTCTGCTGAGAACCATTCCTGGGATTA	"\Homo sapiens ring finger protein 220 (RNF220), mRNA.\"""""	RP4-678E16.1; FLJ10597	ILMN_1694504	RNF220	"\Homo sapiens ring finger protein 220 (RNF220), mRNA.\"""""	55182	 	RNF220	-0.341451413	-0.021253398	-3.014765945	0.004115972	0.004115972	-1.957769015	-1.26703064
10995	1710639	RBM4B	NM_031492.2	83759	NP_113680.1	ILMN_1743104	1710639	S	CCCTAGGAGTTGAATCCTTCTCCCTGCCTACCTGCAGCATCTCCTTTCCC	"\Homo sapiens RNA binding motif protein 4B (RBM4B), mRNA.\"""""	RBM30; ZCRB3B; ZCCHC15; RBM4L; MGC10871	ILMN_1743104	RBM4B	"\Homo sapiens RNA binding motif protein 4B (RBM4B), mRNA.\"""""	83759	 	RBM4B	-0.341201902	0.012768248	-3.21885659	0.002319714	0.002319714	-1.489790147	-1.266811529
33940	5420719	C2orf42	NM_017880.1	54980	NP_060350.1	ILMN_1661594	5420719	S	CACCCTGGTTAGGGCAGAATGTTAAAGACCATCTTGGCAGAGTTCCAGCC	"\Homo sapiens chromosome 2 open reading frame 42 (C2orf42), mRNA.\"""""	FLJ20558	ILMN_1661594	C2ORF42	"\Homo sapiens chromosome 2 open reading frame 42 (C2orf42), mRNA.\"""""	54980	 	C2orf42	-0.341186028	0.030436604	-3.336380596	0.001653017	0.001653017	-1.212029509	-1.26679759
36469	5900332	CHMP1A	NM_002768.2	5119	NP_002759.2	ILMN_1709439	5900332	S	AACGTCCTTCTGTCCATCGTGGGTAACAGCCTTGGGGAGGGTGCAGAGCT	"\Homo sapiens chromatin modifying protein 1A (CHMP1A), transcript variant 2, mRNA.\"""""	CHMP1A; CHMP1; PCOLN3; KIAA0047; PRSM1	ILMN_1709439	CHMP1A	"\Homo sapiens chromatin modifying protein 1A (CHMP1A), transcript variant 2, mRNA.\"""""	5119	 	CHMP1A	-0.340910755	-0.006243645	-2.656501907	0.010712982	0.010712982	-2.730347459	-1.266555902
27955	4480338	AKTIP	NM_001012398.1	64400	NP_001012398.1	ILMN_2377240	4480338	A	GAATCTCAGTCTTCAGCCTGCACTGATTTGTAGCCTGCACTGTCTTACTG	"\Homo sapiens AKT interacting protein (AKTIP), transcript variant 1, mRNA.\"""""	FTS; FT1	ILMN_2377240	AKTIP	"\Homo sapiens AKT interacting protein (AKTIP), transcript variant 1, mRNA.\"""""	64400	D	AKTIP	0.340889989	0.009228925	2.685311429	0.009944664	0.009944664	-2.670703859	1.266537672
15965	2490719	STK17B	NM_004226.2	9262	NP_004217.1	ILMN_1798543	2490719	S	GACCAACAGCAGAGATATGCCTTTCTCATTCTTGGCTACAGCAGTGGGAC	"\Homo sapiens serine/threonine kinase 17b (STK17B), mRNA.\"""""	DRAK2	ILMN_1798543	STK17B	"\Homo sapiens serine/threonine kinase 17b (STK17B), mRNA.\"""""	9262	D	STK17B	0.3408736	0.008028516	2.195481307	0.033039473	0.033039473	-3.619241629	1.266523284
32666	5270088	ZMYM2	NM_197968.1	7750	NP_932072.1	ILMN_1661636	5270088	A	CAAGTTTACTCCTTCTGTTTTGAGTTTTGTAGCAGTGTACCCACGCTGGG	"\Homo sapiens zinc finger, MYM-type 2 (ZMYM2), mRNA.\"""""	RAMP; SCLL; MYM; FIM; ZNF198	ILMN_1661636	ZMYM2	"\Homo sapiens zinc finger, MYM-type 2 (ZMYM2), mRNA.\"""""	7750	D	ZMYM2	0.340721649	-0.021645384	3.604829869	0.000745824	0.000745824	-0.556976498	1.266389895
42368	6660315	INPP1	NM_002194.2	3628	NP_002185.1	ILMN_1667239	6660315	S	GCCTCCTGGTCCAAAACCTGGCACCTGCAGAGACGCATACCTAGAGGAAC	"\Homo sapiens inositol polyphosphate-1-phosphatase (INPP1), mRNA.\"""""	MGC110984	ILMN_1667239	INPP1	"\Homo sapiens inositol polyphosphate-1-phosphatase (INPP1), mRNA.\"""""	3628	 	INPP1	-0.340257164	0.054530037	-4.220567259	0.000108832	0.000108832	1.035603542	-1.265982238
3695	580014	C12orf43	NM_022895.1	64897	NP_075046.1	ILMN_2169856	580014	S	CTTCAGGAAGTGTCATAGCACTCGTGGACTAGGTTTCATGGGACAAAGGC	"\Homo sapiens chromosome 12 open reading frame 43 (C12orf43), mRNA.\"""""	FLJ12448	ILMN_2169856	C12ORF43	"\Homo sapiens chromosome 12 open reading frame 43 (C12orf43), mRNA.\"""""	64897	D	C12orf43	-0.340165794	0.030852091	-2.507842043	0.015613548	0.015613548	-3.030743121	-1.265902062
23908	3870646	PDCL3	NM_024065.3	79031	NP_076970.1	ILMN_1702806	3870646	S	ATGAAGAGGGACAGCGATTCCGAGGGTGACTGAGGCTACAGCTTCTATCA	"\Homo sapiens phosducin-like 3 (PDCL3), mRNA.\"""""	VIAF1; HTPHLP; MGC3062	ILMN_1702806	PDCL3	"\Homo sapiens phosducin-like 3 (PDCL3), mRNA.\"""""	79031	D	PDCL3	-0.340121811	0.03430866	-3.193483242	0.002493757	0.002493757	-1.548986831	-1.26586347
44604	7100431	P2RY8	NM_178129.3	286530	NP_835230.1	ILMN_1768284	7100431	S	CTATGGAGAGCAGCCGACACCCCCTCTTACAGCCGTGGATGTTTCCTGGA	"\Homo sapiens purinergic receptor P2Y, G-protein coupled, 8 (P2RY8), mRNA.\"""""	MGC50878; P2Y8	ILMN_1768284	P2RY8	"\Homo sapiens purinergic receptor P2Y, G-protein coupled, 8 (P2RY8), mRNA.\"""""	286530	 	P2RY8	-0.339984828	-0.058340014	-2.485427648	0.016508035	0.016508035	-3.074937566	-1.265743283
7677	1230044	SSBP1	NM_003143.1	6742	NP_003134.1	ILMN_1809478	1230044	S	GATGTGGCGATCAGGGGATAGTGAAGTTTACCAACTGGGTGATGTCAGTC	"\Homo sapiens single-stranded DNA binding protein 1 (SSBP1), mRNA.\"""""	SSBP	ILMN_1809478	SSBP1	"\Homo sapiens single-stranded DNA binding protein 1 (SSBP1), mRNA.\"""""	6742	 	SSBP1	-0.339861869	0.019711513	-2.621147385	0.01173012	0.01173012	-2.802916218	-1.265635409
45738	7330575	KLHL28	NM_017658.3	54813	NP_060128.2	ILMN_1693401	7330575	S	CCTTTATGTCGTCGGTGGTCACTCAGGGTCTTCCTATCTGAATACAGTGC	"\Homo sapiens kelch-like 28 (Drosophila) (KLHL28), mRNA.\"""""	FLJ20081; BTBD5	ILMN_1693401	KLHL28	"\Homo sapiens kelch-like 28 (Drosophila) (KLHL28), mRNA.\"""""	54813	D	KLHL28	0.339521898	0.10670029	2.86056305	0.006263528	0.006263528	-2.298336535	1.265337198
17379	2690324	ITPRIP	NM_033397.2	85450	NP_203755.1	ILMN_1805192	2690324	S	GCCTCCAGAAGCCAAAACCATGCCTGGATCTCCCATAGCTTCTCCTTTGC	"\Homo sapiens inositol 1,4,5-triphosphate receptor interacting protein (ITPRIP), mRNA.\"""""	bA127L20.2; RP11-127L20.4; DANGER; bA127L20	ILMN_1805192	ITPRIP	"\Homo sapiens inositol 1,4,5-triphosphate receptor interacting protein (ITPRIP), mRNA.\"""""	85450	D	ITPRIP	0.33925615	0.107499957	2.286316111	0.026729822	0.026729822	-3.454327105	1.265104141
46784	7570326	ADRB2	NM_000024.4	154	NP_000015.1	ILMN_1695590	7570326	S	CAGCTGTGAACATGGACTCTTCCCCCACTCCTCTTATTTGCTCACACGGG	"\Homo sapiens adrenergic, beta-2-, receptor, surface (ADRB2), mRNA.\"""""	B2AR; BETA2AR; BAR; ADRBR; ADRB2R	ILMN_1695590	ADRB2	"\Homo sapiens adrenergic, beta-2-, receptor, surface (ADRB2), mRNA.\"""""	154	 	ADRB2	0.339138686	0.03701239	2.149623609	0.036699054	0.036699054	-3.700483964	1.26500114
38920	6270725	SULT1A1	NM_177536.1	6817	NP_803880.1	ILMN_1656900	6270725	I	GGACCACAGCATCTCCCCCTTCATGAGGAAAGGCATGGCTGGGGACTGGA	"\Homo sapiens sulfotransferase family, cytosolic, 1A, phenol-preferring, member 1 (SULT1A1), transcript variant 5, mRNA.\"""""	HAST1/HAST2; MGC5163; P-PST; MGC131921; ST1A3; TSPST1; STP1; STP; PST	ILMN_1656900	SULT1A1	"\Homo sapiens sulfotransferase family, cytosolic, 1A, phenol-preferring, member 1 (SULT1A1), transcript variant 5, mRNA.\"""""	6817	D	SULT1A1	-0.339097626	-0.018700335	-2.243754965	0.029538931	0.029538931	-3.53225243	-1.264965138
43520	6940484	ASPSCR1	NM_024083.2	79058	NP_076988.1	ILMN_1660749	6940484	I	GGACCACCTCCTCTGCCAGCAGGAATAAAGACTTGTGCATCCCTCAAAAA	"\Homo sapiens alveolar soft part sarcoma chromosome region, candidate 1 (ASPSCR1), mRNA.\"""""	ASPS; ASPCR1; TUG; ASPL; UBXD9; RCC17	ILMN_1660749	ASPSCR1	"\Homo sapiens alveolar soft part sarcoma chromosome region, candidate 1 (ASPSCR1), mRNA.\"""""	79058	D	ASPSCR1	-0.338787574	-0.046692097	-2.317649315	0.024816484	0.024816484	-3.396231936	-1.264693312
4473	650241	IER5	NM_016545.4	51278	NP_057629.2	ILMN_1721833	650241	S	GGGATTTAGCCAAGAGCACAGACTTGGATTCCTTCTGTCCCTCCCCACCT	"\Homo sapiens immediate early response 5 (IER5), mRNA.\"""""	SBBI48; MGC102760	ILMN_1721833	IER5	"\Homo sapiens immediate early response 5 (IER5), mRNA.\"""""	51278	 	IER5	0.338537472	-0.027459773	2.906868434	0.00552851	0.00552851	-2.197299976	1.264474087
31091	4890403	MPDU1	NM_004870.1	9526	NP_004861.1	ILMN_1655654	4890403	S	ACACTATCCTGGGCAAATGTTTTACCCTGTCCTCCAGCCTCCCTGCTTCC	"\Homo sapiens mannose-P-dolichol utilization defect 1 (MPDU1), mRNA.\"""""	CDGIF; FLJ14836; SL15; PQLC5; Lec35	ILMN_1655654	MPDU1	"\Homo sapiens mannose-P-dolichol utilization defect 1 (MPDU1), mRNA.\"""""	9526	D	MPDU1	-0.338506431	-0.120537825	-2.953910567	0.004864651	0.004864651	-2.093563624	-1.264446881
10120	1570110	MANBAL	NM_001003897.1	63905	NP_001003897.1	ILMN_1673944	1570110	A	GCTCCATCAGGTGCAGGGGATTTGGCTGAAGGCGTGCATATTTCCTGGGC	"\Homo sapiens mannosidase, beta A, lysosomal-like (MANBAL), transcript variant 2, mRNA.\"""""		ILMN_1673944	MANBAL	"\Homo sapiens mannosidase, beta A, lysosomal-like (MANBAL), transcript variant 2, mRNA.\"""""	63905	D	MANBAL	-0.338188978	-0.078906719	-5.021436168	7.63E-06	7.63E-06	3.236303769	-1.264168681
15034	2360593	DDT	NM_001355.3	1652	NP_001346.1	ILMN_1690982	2360593	S	TCCGCTTTTTCCCCTTGGAGTCCTGGCAGATTGGCAAGATAGGGACGGTC	"\Homo sapiens D-dopachrome tautomerase (DDT), transcript variant 1, mRNA.\"""""	DDCT	ILMN_1690982	DDT	"\Homo sapiens D-dopachrome tautomerase (DDT), transcript variant 1, mRNA.\"""""	1652	 	DDT	-0.337679686	-0.005377466	-3.494339312	0.001038575	0.001038575	-0.829893272	-1.26372249
1587	160309	TSSC4	NM_005706.2	10078	NP_005697.2	ILMN_1802753	160309	S	TGTGGGGTGTGGGCTGGAAGCACTGGCTCCCTGGTAGGGACAATAAAGGT	"\Homo sapiens tumor suppressing subtransferable candidate 4 (TSSC4), mRNA.\"""""		ILMN_1802753	TSSC4	"\Homo sapiens tumor suppressing subtransferable candidate 4 (TSSC4), mRNA.\"""""	10078	 	TSSC4	-0.337563007	-0.061715098	-2.044962361	0.04641092	0.04641092	-3.880714684	-1.263620289
44354	7050132	ProbeID: 7050132	XM_045290.6	151579	XP_045290.6	ILMN_1666384	7050132	S	ATACTCAGTAATGACTCAAGCCTCTGGCTATTAACATACCCTAGTTGCCA	"\PREDICTED: Homo sapiens similar to basic leucine zipper and W2 domains 1 (LOC151579), mRNA.\"""""		ILMN_1666384	LOC151579	"\PREDICTED: Homo sapiens similar to basic leucine zipper and W2 domains 1 (LOC151579), mRNA.\"""""	151579	 	BZW1L1	0.337356608	0.098365502	2.058576695	0.045032699	0.045032699	-3.857684167	1.263439523
7125	1090400	ATXN2	NM_002973.2	6311	NP_002964.2	ILMN_1743829	1090400	S	GTTTCAGAGTCCCGCAGGTACCCCAGCTCTGCTTGCCGAAACTGGAAGTT	"\Homo sapiens ataxin 2 (ATXN2), mRNA.\"""""	FLJ46772; ATX2; TNRC13; SCA2	ILMN_1743829	ATXN2	"\Homo sapiens ataxin 2 (ATXN2), mRNA.\"""""	6311	 	ATXN2	0.336923089	0.014848773	2.839029607	0.006635383	0.006635383	-2.344952423	1.263059926
34848	5670475	GCHFR	NM_005258.2	2644	NP_005249.1	ILMN_1694780	5670475	S	TGACCTCCAAGCTCCTGCCTCACCGTCTGCCTTGCTCCTCTCTTCCCAAA	"\Homo sapiens GTP cyclohydrolase I feedback regulator (GCHFR), mRNA.\"""""	HsT16933; MGC138467; P35; MGC138469; GFRP	ILMN_1694780	GCHFR	"\Homo sapiens GTP cyclohydrolase I feedback regulator (GCHFR), mRNA.\"""""	2644	 	GCHFR	0.336814137	-0.006648017	2.125664033	0.038749262	0.038749262	-3.742384653	1.262964543
27745	4390195	HMGN1	NM_004965.6	3150	NP_004956.5	ILMN_1652123	4390195	S	GACTTACCTGCGGAAAACGGGGAAACGAAGACTGAGGAGAGTCCAGCCTC	"\Homo sapiens high-mobility group nucleosome binding domain 1 (HMGN1), mRNA.\"""""	FLJ31471; MGC104230; MGC117425; FLJ27265; HMG14	ILMN_1652123	HMGN1	"\Homo sapiens high-mobility group nucleosome binding domain 1 (HMGN1), mRNA.\"""""	3150	D	HMGN1	0.336771152	0.053334055	2.10092426	0.040970909	0.040970909	-3.78525234	1.262926914
20637	3310471	TMEM99	NM_145274.2	147184	NP_660317.2	ILMN_1758173	3310471	S	CTCTCTCAAGGGTCTCACGTTGCAGCATTCTTACCAGAGGCCATTGGGCC	"\Homo sapiens transmembrane protein 99 (TMEM99), mRNA.\"""""	MGC21518	ILMN_1758173	TMEM99	"\Homo sapiens transmembrane protein 99 (TMEM99), mRNA.\"""""	147184	D	TMEM99	-0.336690887	-0.023809161	-3.405116395	0.001352083	0.001352083	-1.046945442	-1.262856652
12973	2060452	HDAC3	NM_003883.2	8841	NP_003874.2	ILMN_1772455	2060452	S	GAACGGGTAGACAAGGACTGAGATTGCCTCTGACTTCCTCCTCCCCTGGG	"\Homo sapiens histone deacetylase 3 (HDAC3), mRNA.\"""""	RPD3; HD3; RPD3-2	ILMN_1772455	HDAC3	"\Homo sapiens histone deacetylase 3 (HDAC3), mRNA.\"""""	8841	 	HDAC3	0.336684148	0.010572892	2.52752643	0.014864535	0.014864535	-2.991690384	1.262850753
13137	2070367	SERTAD2	NM_014755.1	9792	NP_055570.1	ILMN_1651347	2070367	S	GGAGGTATAACCTTTCCCCCACAGACCTGAGAGCTGTGCCTTTTCTATGC	"\Homo sapiens SERTA domain containing 2 (SERTAD2), mRNA.\"""""	Sei-2; TRIP-Br2; MGC126688; MGC126690	ILMN_1651347	SERTAD2	"\Homo sapiens SERTA domain containing 2 (SERTAD2), mRNA.\"""""	9792	 	SERTAD2	0.336671995	0.008341945	2.104607728	0.040633231	0.040633231	-3.778895533	1.262840115
45483	7320246	HEMGN	NM_197978.1	55363	NP_932095.1	ILMN_2413537	7320246	A	CTGGCTCCTAAAATGTGCCAAGAAGCTGCTGTACCCAAAATCCTTCCTTG	"\Homo sapiens hemogen (HEMGN), transcript variant 2, mRNA.\"""""	EDAG-1; EDAG	ILMN_2413537	HEMGN	"\Homo sapiens hemogen (HEMGN), transcript variant 2, mRNA.\"""""	55363	D	HEMGN	0.336468254	-0.091468457	2.565176488	0.013522219	0.013522219	-2.916372842	1.262661786
20393	3290259	NAPSB	NR_002798.1	256236		ILMN_2109416	3290259	S	CTTGGACATCGCTTCGCCTCCAGTACCTGTGTGGATCCTCGGCGACGTTT	"\Homo sapiens napsin B aspartic peptidase pseudogene (NAPSB), non-coding RNA. XR_001413\"""""	NAPB; NAP1L; NAP2	ILMN_2109416	NAPSB	"\Homo sapiens napsin B aspartic peptidase pseudogene (NAPSB), non-coding RNA. XR_001413\"""""	256236	 		-0.336393211	-0.030141155	-2.154785446	0.036270047	0.036270047	-3.691407588	-1.262596109
19998	3180196	PTCD1	NM_015545.2	26024	NP_056360.2	ILMN_2225709	3180196	S	GGCTCCCTCATGAAGGTAGAACCAGCTGCTGTTGACACCGAGGTTACATC	"\Homo sapiens pentatricopeptide repeat domain 1 (PTCD1), mRNA.\"""""	KIAA0632	ILMN_2225709	PTCD1	"\Homo sapiens pentatricopeptide repeat domain 1 (PTCD1), mRNA.\"""""	26024	 	PTCD1	-0.335870202	-0.052356814	-3.603443364	0.000748952	0.000748952	-0.560428513	-1.262138473
38825	6270301	RAB33A	NM_004794.2	9363	NP_004785.1	ILMN_1724708	6270301	S	CCAGGTGCCCTCCAACTTAGCCCTGAAATTTGCTGATGCCCACAACATGC	"\Homo sapiens RAB33A, member RAS oncogene family (RAB33A), mRNA.\"""""	RabS10; MGC1488	ILMN_1724708	RAB33A	"\Homo sapiens RAB33A, member RAS oncogene family (RAB33A), mRNA.\"""""	9363	 	RAB33A	0.33559581	0.043450287	3.432508821	0.001247332	0.001247332	-0.980634619	1.261898445
37666	6110035	DDX42	NM_203499.1	11325	NP_987095.1	ILMN_1695983	6110035	A	GGTTTGCATCCAGCCCTGAGACATGTAGGAAACACCTTTCAGACCCAGGC	"\Homo sapiens DEAD (Asp-Glu-Ala-Asp) box polypeptide 42 (DDX42), transcript variant 2, mRNA.\"""""	RHELP; FLJ43179; RNAHP; SF3b125	ILMN_1695983	DDX42	"\Homo sapiens DEAD (Asp-Glu-Ala-Asp) box polypeptide 42 (DDX42), transcript variant 2, mRNA.\"""""	11325	D	DDX42	0.334875601	-0.041991237	4.158286124	0.000132949	0.000132949	0.869716793	1.261268649
37605	6100523	SNX3	NM_003795.3	8724	NP_003786.1	ILMN_1740180	6100523	A	GATGTCACTTGACCCCATTTATGTGTAGGAGCACTACACCATTGGTTTCC	"\Homo sapiens sorting nexin 3 (SNX3), mRNA.\"""""	SDP3; SNX3A; MGC17570; Grd19	ILMN_1740180	SNX3	"\Homo sapiens sorting nexin 3 (SNX3), mRNA.\"""""	8724	D	SNX3	0.334791618	-0.025498409	2.527006496	0.014883891	0.014883891	-2.992724788	1.261195229
34959	5690156	TTC31	NM_022492.3	64427	NP_071937.3	ILMN_1696375	5690156	S	GCTGCCCTGTGGGTCTTGCTCAATACTGTTCATACCTGGAGAGAGAAGGT	"\Homo sapiens tetratricopeptide repeat domain 31 (TTC31), mRNA.\"""""	FLJ33201; FLJ12788; MGC120200	ILMN_1696375	TTC31	"\Homo sapiens tetratricopeptide repeat domain 31 (TTC31), mRNA.\"""""	64427	 	TTC31	-0.334110944	0.016009464	-3.071072073	0.003520625	0.003520625	-1.83055874	-1.260600329
21421	3400674	MRPS15	NM_031280.2	64960	NP_112570.2	ILMN_1680703	3400674	S	CTGTATTACCGAAGAGCCCACCGCCGATTCGTGACCAAGAAGGCTCTGTG	"\Homo sapiens mitochondrial ribosomal protein S15 (MRPS15), nuclear gene encoding mitochondrial protein, mRNA.\"""""	MPR-S15; FLJ11564; DC37; RPMS15	ILMN_1680703	MRPS15	"\Homo sapiens mitochondrial ribosomal protein S15 (MRPS15), nuclear gene encoding mitochondrial protein, mRNA.\"""""	64960	 	MRPS15	-0.333932284	0.035727259	-2.748650981	0.008430329	0.008430329	-2.537992264	-1.260444228
38368	6200746	GTF2IRD2B	NM_001003795.2	389524	NP_001003795.1	ILMN_1760011	6200746	S	GCGGCCCAGCGCCCTCAGGGATCATGGCCCAGGTAGCAGTGTCCACCCTG	"\Homo sapiens GTF2I repeat domain containing 2B (GTF2IRD2B), mRNA.\"""""		ILMN_1760011	GTF2IRD2B	"\Homo sapiens GTF2I repeat domain containing 2B (GTF2IRD2B), mRNA.\"""""	389524	D	GTF2IRD2B	-0.333857597	0.015330126	-3.841603282	0.000361203	0.000361203	0.042048332	-1.260378978
11132	1740458	C7orf41	NM_152793.2	222166	NP_690006.2	ILMN_1672605	1740458	S	CCTCCCCTGAGAGTGAGGACCTCATCCGACCATGTAATTACCATTCGCTT	"\Homo sapiens chromosome 7 open reading frame 41 (C7orf41), mRNA.\"""""	FLJ25903; Ells1	ILMN_1672605	C7ORF41	"\Homo sapiens chromosome 7 open reading frame 41 (C7orf41), mRNA.\"""""	222166	 	C7orf41	0.333342492	-0.053352049	2.796565109	0.007429383	0.007429383	-2.436182636	1.259929048
21719	3440348	ASH2L	NM_004674.2	9070	NP_004665.1	ILMN_1666933	3440348	S	GTGTACCATAAGCCAACAACCGCTGACTCCAGGATTGCATAAGCCCCCTG	"\Homo sapiens ash2 (absent, small, or homeotic)-like (Drosophila) (ASH2L), mRNA.\"""""	ASH2; ASH2L2; ASH2L1	ILMN_1666933	ASH2L	"\Homo sapiens ash2 (absent, small, or homeotic)-like (Drosophila) (ASH2L), mRNA.\"""""	9070	 	ASH2L	-0.333034475	0.010632398	-3.327927261	0.001694142	0.001694142	-1.232200378	-1.259660081
15972	2490754	MAP1LC3B	NM_022818.3	81631	NP_073729.1	ILMN_1703244	2490754	S	CGGGGAAAACCAGATTCTTTGCATCTGGGCCCTCTACTGATTGTTAAAGG	"\Homo sapiens microtubule-associated protein 1 light chain 3 beta (MAP1LC3B), mRNA.\"""""	MAP1A/1BLC3	ILMN_1703244	MAP1LC3B	"\Homo sapiens microtubule-associated protein 1 light chain 3 beta (MAP1LC3B), mRNA.\"""""	81631	 	MAP1LC3B	0.332315632	0.026861288	2.772821194	0.007910801	0.007910801	-2.486785438	1.259032594
38393	6220070	NT5C	NM_014595.1	30833	NP_055410.1	ILMN_1806432	6220070	S	TCCCGAGAGGCTGTCCCTGGACCCTGGCTGGCATGGAAATACAGTGGGAA	"\Homo sapiens 5', 3'-nucleotidase, cytosolic (NT5C), mRNA.\"""""	PN-II; DNT; PN-I; cdN; DNT1; UMPH2; P5N2; dNT-1	ILMN_1806432	NT5C	"\Homo sapiens 5', 3'-nucleotidase, cytosolic (NT5C), mRNA.\"""""	30833	 	NT5C	-0.332266658	-0.058969138	-3.011341091	0.004155067	0.004155067	-1.965458476	-1.258989855
8446	1340075	BAG3	NM_004281.3	9531	NP_004272.2	ILMN_1659766	1340075	S	TTCTGCAGCCCTGTCTACTTGGGCACCCCCACCACCTGTTAGCTGTGGTT	"\Homo sapiens BCL2-associated athanogene 3 (BAG3), mRNA.\"""""	BAG-3; MGC104307; CAIR-1; BIS	ILMN_1659766	BAG3	"\Homo sapiens BCL2-associated athanogene 3 (BAG3), mRNA.\"""""	9531	 	BAG3	0.332157935	-0.021341871	2.823054608	0.006924369	0.006924369	-2.379382087	1.25889498
37317	6060025	CUL5	NM_003478.3	8065	NP_003469.2	ILMN_2176955	6060025	S	CTCAAGCTGGTTTTTCTGTTCTCATGTAAGTGACTGGGATGCTGTCTTAT	"\Homo sapiens cullin 5 (CUL5), mRNA.\"""""	VACM-1; VACM1	ILMN_2176955	CUL5	"\Homo sapiens cullin 5 (CUL5), mRNA.\"""""	8065	 	CUL5	-0.331381417	-0.014497055	-2.437634998	0.01857208	0.01857208	-3.168183813	-1.258217573
4058	610678	ERF	NM_006494.1	2077	NP_006485.1	ILMN_1652749	610678	S	CATGGGCCACAAATCTCTACAAGTGCCTGCTATCCCTCTCCCACTCCCCA	"\Homo sapiens Ets2 repressor factor (ERF), mRNA.\"""""	PE-2	ILMN_1652749	ERF	"\Homo sapiens Ets2 repressor factor (ERF), mRNA.\"""""	2077	 	ERF	0.330505971	-0.002438311	2.569351864	0.013380371	0.013380371	-2.907970219	1.257454302
11859	1850500	C3orf75	NM_001031703.2	54859	NP_001026873.2	ILMN_3241169	1850500	S	TATTTCAGGCTGGACCGGCGACTCCACTGTGACCAGAGGGTTGAGTGCTG	"\Homo sapiens chromosome 3 open reading frame 75 (C3orf75), mRNA.\"""""	FLJ20211	ILMN_3241169	C3ORF75	"\Homo sapiens chromosome 3 open reading frame 75 (C3orf75), mRNA.\"""""	54859	D	C3orf75	-0.329825525	0.02917812	-3.633040591	0.000684842	0.000684842	-0.486592809	-1.256861364
39774	6370377	C19orf12	NM_001031726.2	83636	NP_001026896.2	ILMN_1703695	6370377	A	CTGCCAGGGCCTCGCTCTTCCCATCTGAAAAGTCCTGGTAGTTCTTGAGG	"\Homo sapiens chromosome 19 open reading frame 12 (C19orf12), transcript variant 1, mRNA.\"""""	DKFZP762D096; MGC10922	ILMN_1703695	C19ORF12	"\Homo sapiens chromosome 19 open reading frame 12 (C19orf12), transcript variant 1, mRNA.\"""""	83636	D	C19orf12	-0.329563543	0.063103743	-2.623231205	0.0116678	0.0116678	-2.79865821	-1.256633149
40204	6400630	NAGPA	NM_016256.2	51172	NP_057340.2	ILMN_1675266	6400630	S	TGGGTTAAAGGGACGAGTCTGCCTTCCTGGCTGTGACACGGGACCCCTTT	"\Homo sapiens N-acetylglucosamine-1-phosphodiester alpha-N-acetylglucosaminidase (NAGPA), mRNA.\"""""	UCE; APAA	ILMN_1675266	NAGPA	"\Homo sapiens N-acetylglucosamine-1-phosphodiester alpha-N-acetylglucosaminidase (NAGPA), mRNA.\"""""	51172	 	NAGPA	-0.329084451	-0.091349406	-3.291490006	0.001882777	0.001882777	-1.318808481	-1.256215914
6987	1070538	NDUFS8	NM_002496.1	4728	NP_002487.1	ILMN_1794132	1070538	S	CGAGATCGCCGCCAACATCCAGGCTGACTACTTGTATCGGTGACGCCCCA	"\Homo sapiens NADH dehydrogenase (ubiquinone) Fe-S protein 8, 23kDa (NADH-coenzyme Q reductase) (NDUFS8), mRNA.\"""""	TYKY	ILMN_1794132	NDUFS8	"\Homo sapiens NADH dehydrogenase (ubiquinone) Fe-S protein 8, 23kDa (NADH-coenzyme Q reductase) (NDUFS8), mRNA.\"""""	4728	 	NDUFS8	-0.328989105	-0.025600783	-2.259724132	0.028455599	0.028455599	-3.503148629	-1.256132895
8589	1340681	FGFR1OP2	NM_015633.1	26127	NP_056448.1	ILMN_1657436	1340681	S	AGCTGAAAGTGGGGGTAAAGGTGGAGTAATCTGTGGATTTGTTTCTGTTG	"\Homo sapiens FGFR1 oncogene partner 2 (FGFR1OP2), mRNA.\"""""	DKFZp564O1863; HSPC123-like	ILMN_1657436	FGFR1OP2	"\Homo sapiens FGFR1 oncogene partner 2 (FGFR1OP2), mRNA.\"""""	26127	 	FGFR1OP2	0.328791288	-0.065726647	3.15102913	0.002812799	0.002812799	-1.647402066	1.25596067
32423	5220678	LRRC33	NM_198565.1	375387	NP_940967.1	ILMN_1746148	5220678	S	GTCATCAAGAGCCGCTGCCACTGGTCCTCCGTTTACTGACCTGGCTGTGT	"\Homo sapiens leucine rich repeat containing 33 (LRRC33), mRNA.\"""""	MGC50789; GARPL1; UNQ3030	ILMN_1746148	LRRC33	"\Homo sapiens leucine rich repeat containing 33 (LRRC33), mRNA.\"""""	375387	 	LRRC33	-0.328737748	0.010520096	-3.460457644	0.001148445	0.001148445	-0.912676849	-1.255914062
31974	5090221	ProbeID: 5090221				ILMN_1886515	5090221	S	CCTGGAATTGCCCGGCCTCCGATGCTGGAATCAAAGATTGCCTTCCGAAG	Homo sapiens clone TESTIS-609 mRNA sequence		ILMN_1886515		Homo sapiens clone TESTIS-609 mRNA sequence	-999	 		-0.328736264	-0.004035869	-3.361559637	0.001536062	0.001536062	-1.151776562	-1.255912769
15455	2470050	KRAS	NM_033360.2	3845	NP_203524.1	ILMN_1728071	2470050	A	CTCTCCCCCCACACCCCCACAGAGCTAACTGGGTTACAGTGTTTTATCCG	"\Homo sapiens v-Ki-ras2 Kirsten rat sarcoma viral oncogene homolog (KRAS), transcript variant a, mRNA.\"""""	C-K-RAS; KRAS1; K-RAS4A; KI-RAS; KRAS2; NS3; K-RAS2B; K-RAS2A; K-RAS4B; RASK2	ILMN_1728071	KRAS	"\Homo sapiens v-Ki-ras2 Kirsten rat sarcoma viral oncogene homolog (KRAS), transcript variant a, mRNA.\"""""	3845	D	KRAS	0.328728107	-0.010554304	2.867065635	0.006155099	0.006155099	-2.284213312	1.255905668
11545	1780730	CCDC59	NM_014167.2	29080	NP_054886.1	ILMN_1662318	1780730	S	ATCTGCTGCCTATTAGGTTCTTCTGTGACATGTGCCTCCCAGCAGTGAAC	"\Homo sapiens coiled-coil domain containing 59 (CCDC59), mRNA.\"""""	FLJ10294; HSPC128	ILMN_1662318	CCDC59	"\Homo sapiens coiled-coil domain containing 59 (CCDC59), mRNA.\"""""	29080	 	CCDC59	-0.32865114	-0.032856468	-2.33399228	0.02386788	0.02386788	-3.365688002	-1.255838669
30743	4860563	NDUFAB1	NM_005003.2	4706	NP_004994.1	ILMN_2179018	4860563	S	CTTTGCTGAGAGAGGACTCAGATGATAGTGACGAATGTCTGGCAGTGAGG	"\Homo sapiens NADH dehydrogenase (ubiquinone) 1, alpha/beta subcomplex, 1, 8kDa (NDUFAB1), mRNA.\"""""	FASN2A; ACP; SDAP; MGC65095	ILMN_2179018	NDUFAB1	"\Homo sapiens NADH dehydrogenase (ubiquinone) 1, alpha/beta subcomplex, 1, 8kDa (NDUFAB1), mRNA.\"""""	4706	 	NDUFAB1	-0.328468429	0.170740345	-2.031993444	0.047757725	0.047757725	-3.902536945	-1.255679632
12875	2060064	NOL12	NM_024313.2	79159	NP_077289.1	ILMN_2151368	2060064	S	CTTACCAAAGTGCCTGTTGCTCTCCAGGTGTGCCTACCGCATGTTGCCGC	"\Homo sapiens nucleolar protein 12 (NOL12), mRNA.\"""""	RRP17; MGC3731; FLJ34609; Nop25; dJ37E16.7	ILMN_2151368	NOL12	"\Homo sapiens nucleolar protein 12 (NOL12), mRNA.\"""""	79159	D	NOL12	-0.328354823	-0.028549609	-3.805112539	0.000404436	0.000404436	-0.051457689	-1.255580757
7673	1230025	CYB5R1	NM_016243.2	51706	NP_057327.2	ILMN_1729237	1230025	S	GCTGTTTGTGGCAGGAACCCCTGGCTGTGCAAATAAATGGGGCTGAGGCC	"\Homo sapiens cytochrome b5 reductase 1 (CYB5R1), mRNA.\"""""	B5R.1; NQO3A2; humb5R2	ILMN_1729237	CYB5R1	"\Homo sapiens cytochrome b5 reductase 1 (CYB5R1), mRNA.\"""""	51706	 	CYB5R1	0.328313959	-0.028940094	2.797793031	0.007405239	0.007405239	-2.433557691	1.255545193
19268	3120367	SQLE	NM_003129.3	6713	NP_003120.2	ILMN_2041293	3120367	S	GTCAGAACCTTGGATTACAAAACCTCGAGCCCTTCTCAGTAGTGGTGCTG	"\Homo sapiens squalene epoxidase (SQLE), mRNA.\"""""	FLJ30795	ILMN_2041293	SQLE	"\Homo sapiens squalene epoxidase (SQLE), mRNA.\"""""	6713	D	SQLE	0.328152504	0.00687361	3.571323682	0.000825019	0.000825019	-0.640206342	1.25540469
17707	2750139	RNF216L	NR_015449.1	441191		ILMN_3225534	2750139	A	GACCAGCTACCACCTTAGCTTCATCCCCTACTTGCACCAACCAGTCCCGG	"\Homo sapiens ring finger protein 216-like (RNF216L), transcript variant 2, non-coding RNA.\"""""		ILMN_3225534	RNF216L	"\Homo sapiens ring finger protein 216-like (RNF216L), transcript variant 2, non-coding RNA.\"""""	441191	D	RNF216L	-0.328079741	-0.019132583	-3.27807676	0.001957101	0.001957101	-1.350551699	-1.255341375
26556	4210762	MRPL46	NM_022163.2	26589	NP_071446.2	ILMN_1722838	4210762	S	CATTCAAGTTCCCCCAGGCAATGCGGACAGAGAGTAACCTCGGAGCCAAG	"\Homo sapiens mitochondrial ribosomal protein L46 (MRPL46), nuclear gene encoding mitochondrial protein, mRNA.\"""""	LIECG2; C15orf4; MGC22762; P2ECSL	ILMN_1722838	MRPL46	"\Homo sapiens mitochondrial ribosomal protein L46 (MRPL46), nuclear gene encoding mitochondrial protein, mRNA.\"""""	26589	 	MRPL46	-0.327675988	-0.026168221	-3.290760136	0.001886752	0.001886752	-1.320537693	-1.254990104
39181	6290296	NDUFB7	NM_004146.4	4713	NP_004137.2	ILMN_1813604	6290296	S	AAGCAGGAGCGGCACGACTGGGACTACTGCGAGCACCGCGACTATGTGAT	"\Homo sapiens NADH dehydrogenase (ubiquinone) 1 beta subcomplex, 7, 18kDa (NDUFB7), nuclear gene encoding mitochondrial protein, mRNA.\"""""	CI-B18; B18; MGC2480	ILMN_1813604	NDUFB7	"\Homo sapiens NADH dehydrogenase (ubiquinone) 1 beta subcomplex, 7, 18kDa (NDUFB7), nuclear gene encoding mitochondrial protein, mRNA.\"""""	4713	 	NDUFB7	-0.327414438	-0.072661681	-2.928693823	0.005210657	0.005210657	-2.149306645	-1.254762604
432	50278	LAIR2	NM_002288.3	3904	NP_002279.2	ILMN_1807491	50278	A	CTGAAGCCTCCGGATTTGATGCACCATGAATGAGGAGAAATGGCCTCCCG	"\Homo sapiens leukocyte-associated immunoglobulin-like receptor 2 (LAIR2), transcript variant 1, mRNA.\"""""	MGC71634; CD306	ILMN_1807491	LAIR2	"\Homo sapiens leukocyte-associated immunoglobulin-like receptor 2 (LAIR2), transcript variant 1, mRNA.\"""""	3904	D	LAIR2	-0.327208529	-0.071386904	-3.159680993	0.002744813	0.002744813	-1.627410421	-1.254583531
26308	4200541	FAM113B	NM_138371.1	91523	NP_612380.1	ILMN_1712431	4200541	S	ACTTCCTGGGAGTGACCCAGCGTTATTCCTGCCTCCTCACTCCTATTCTC	"\Homo sapiens family with sequence similarity 113, member B (FAM113B), mRNA.\"""""	MGC16044	ILMN_1712431	FAM113B	"\Homo sapiens family with sequence similarity 113, member B (FAM113B), mRNA.\"""""	91523	 	FAM113B	-0.32712214	-0.075404486	-2.122030943	0.039068756	0.039068756	-3.74870523	-1.254508408
12306	1990092	CYB561D1	NM_182580.2	284613	NP_872386.1	ILMN_3256325	1990092	M	GAGCAGGGAGGCTTCTGGTAGTGCTCTTGATGCTCCTGTGTCTGGTTGGC	"\Homo sapiens cytochrome b-561 domain containing 1 (CYB561D1), transcript variant 2, mRNA.\"""""		ILMN_3256325	CYB561D1	"\Homo sapiens cytochrome b-561 domain containing 1 (CYB561D1), transcript variant 2, mRNA.\"""""	284613	D	CYB561D1	-0.327066828	0.039151202	-3.501165437	0.001017688	0.001017688	-0.813162483	-1.254460312
33609	5390070	ProbeID: 5390070	XR_015950.1	731777		ILMN_1703102	5390070	S	CTGCGTGGTCACGCTGAGCCAGCGCCTGGGCCTGGAACCGGGCTGCAGCC	"\PREDICTED: Homo sapiens similar to heat shock 70kD protein binding protein (LOC731777), mRNA.\"""""		ILMN_1703102	LOC731777	"\PREDICTED: Homo sapiens similar to heat shock 70kD protein binding protein (LOC731777), mRNA.\"""""	731777	 		0.326650623	-0.15889959	2.191549361	0.03334012	0.03334012	-3.626261033	1.254098463
45516	7320382	SLC38A1	NM_030674.3	81539	NP_109599.3	ILMN_1769911	7320382	S	CTCTGGTCTGAGTCAACTTTCGCTGGGGAAAACCTATGGAACCTACTGCA	"\Homo sapiens solute carrier family 38, member 1 (SLC38A1), transcript variant 1, mRNA.\"""""	ATA1; SAT1; SNAT1; NAT2	ILMN_1769911	SLC38A1	"\Homo sapiens solute carrier family 38, member 1 (SLC38A1), transcript variant 1, mRNA.\"""""	81539	D	SLC38A1	-0.326393762	-0.032657912	-2.214776015	0.03159859	0.03159859	-3.584651793	-1.2538752
24871	4040086	ProbeID: 4040086	XM_936105.1	642035	XP_941198.1	ILMN_1657996	4040086	S	GTCTTCACATCTACCTTTCTATGTCACATGTGCAAGATGGTTGCTCTGCC	"\PREDICTED: Homo sapiens hypothetical protein LOC642035 (LOC642035), mRNA.\"""""		ILMN_1657996	LOC642035	"\PREDICTED: Homo sapiens hypothetical protein LOC642035 (LOC642035), mRNA.\"""""	642035	 		-0.326356845	-0.019633161	-2.52722127	0.014875893	0.014875893	-2.992297515	-1.253843116
8630	1400059	ZBTB34	NM_001099270.1	403341	NP_001092740.1	ILMN_1655206	1400059	A	GCAGATTCAGTCCACAGACCTCTTGCTGCCCCTCAGTGACAAGTATGCTG	"\Homo sapiens zinc finger and BTB domain containing 34 (ZBTB34), mRNA.\"""""	FLJ22470; RP11-106H5.1; KIAA1993; MGC24652	ILMN_1655206	ZBTB34	"\Homo sapiens zinc finger and BTB domain containing 34 (ZBTB34), mRNA.\"""""	403341	D	ZBTB34	0.326172479	0.056273652	2.169672615	0.035057361	0.035057361	-3.665133078	1.253682893
13387	2100608	RPUSD4	NM_032795.1	84881	NP_116184.1	ILMN_1730082	2100608	S	GGCTTGGAGATGGCTTTGGTTGGTCCGTGAATGTAGTTATGAGAGTGCTG	"\Homo sapiens RNA pseudouridylate synthase domain containing 4 (RPUSD4), mRNA.\"""""	FLJ14494	ILMN_1730082	RPUSD4	"\Homo sapiens RNA pseudouridylate synthase domain containing 4 (RPUSD4), mRNA.\"""""	84881	 	RPUSD4	-0.326149068	-0.021966408	-2.913943797	0.005423542	0.005423542	-2.181767333	-1.25366255
5152	780050	RAP2A	NM_021033.5	5911	NP_066361.1	ILMN_1677404	780050	S	TATCAGCAGTCTTGTGTTAGCACTGGGTAAGCTTTAATTGTCCCTTAGCC	"\Homo sapiens RAP2A, member of RAS oncogene family (RAP2A), mRNA.\"""""	RAP2; K-REV; KREV; RbBP-30	ILMN_1677404	RAP2A	"\Homo sapiens RAP2A, member of RAS oncogene family (RAP2A), mRNA.\"""""	5911	 	RAP2A	0.325794797	0.012269935	2.040058012	0.046916302	0.046916302	-3.888980412	1.253354735
12139	1980180	C9orf95	NM_017881.1	54981	NP_060351.1	ILMN_1674650	1980180	S	CTCCCTCTCCAGGGAGCGCATAGATACAGCAGAGCTCACAGTGAGTCAGA	"\Homo sapiens chromosome 9 open reading frame 95 (C9orf95), mRNA.\"""""	NRK1; bA235O14.2; RP11-235O14.2; FLJ20559	ILMN_1674650	C9ORF95	"\Homo sapiens chromosome 9 open reading frame 95 (C9orf95), mRNA.\"""""	54981	 	C9orf95	0.32560874	0.041743675	2.283319367	0.026919531	0.026919531	-3.459851224	1.253193107
20448	3290475	NFYC	NM_014223.2	4802	NP_055038.2	ILMN_1810488	3290475	S	GGAACAGCTGCTACCCCCAAGACTTGCCACGTTGTTCTGCCCTCAGATGG	"\Homo sapiens nuclear transcription factor Y, gamma (NFYC), mRNA.\"""""	HAP5; NF-YC; hCBF-C; DKFZp667G242; H1TF2A; CBFC; CBF-C; HSM; FLJ45775	ILMN_1810488	NFYC	"\Homo sapiens nuclear transcription factor Y, gamma (NFYC), mRNA.\"""""	4802	 	NFYC	-0.32546366	0.016495038	-3.025311593	0.003997743	0.003997743	-1.934057057	-1.25306709
21305	3400164	C21orf2	NM_004928.1	755	NP_004919.1	ILMN_1758806	3400164	S	GGCCTGTGTCTGCCTCCTTGGGACTGTGGAGTGGGTGCCCTCAGTAAAGC	"\Homo sapiens chromosome 21 open reading frame 2 (C21orf2), mRNA.\"""""	A2; YF5	ILMN_1758806	C21ORF2	"\Homo sapiens chromosome 21 open reading frame 2 (C21orf2), mRNA.\"""""	755	 	C21orf2	-0.325376057	-0.063924181	-2.552730603	0.013953207	0.013953207	-2.941360254	-1.252991004
10770	1690465	ProbeID: 1690465	XR_018848.1	650369		ILMN_1683664	1690465	S	CCCCTTCCACCTCTCTTTGCCTGTAGGATGTACTGTATGTAGTCATGCAC	"\PREDICTED: Homo sapiens similar to family with sequence similarity 60, member A (LOC650369), mRNA.\"""""		ILMN_1683664	LOC650369	"\PREDICTED: Homo sapiens similar to family with sequence similarity 60, member A (LOC650369), mRNA.\"""""	650369	 		0.325071194	-0.046187509	2.217838866	0.031375049	0.031375049	-3.579138973	1.252726256
21646	3440070	SPAG7	NM_004890.2	9552	NP_004881.2	ILMN_1684446	3440070	S	CTGCTATTAGAGCCCATCCTGGAGCCCCACCTCTGAACCACCTCCTACCA	"\Homo sapiens sperm associated antigen 7 (SPAG7), mRNA.\"""""	ACRP; FSA-1; MGC20134	ILMN_1684446	SPAG7	"\Homo sapiens sperm associated antigen 7 (SPAG7), mRNA.\"""""	9552	 	SPAG7	-0.325046893	-0.066703863	-2.863823459	0.006208941	0.006208941	-2.2912578	-1.252705156
31886	5080630	ProbeID: 5080630	XM_001720756.1	100129907	XP_001720808.1	ILMN_3271587	5080630	M	CTCTGAGCTTCAGTTTCATTTTCTACGACATGGGGATAACCCTCCGGTGC	"\PREDICTED: Homo sapiens hypothetical protein LOC100129907 (LOC100129907), mRNA.\"""""		ILMN_3271587	LOC100129907	"\PREDICTED: Homo sapiens hypothetical protein LOC100129907 (LOC100129907), mRNA.\"""""	100129907	 		-0.324604499	-0.098491117	-2.654030275	0.010781371	0.010781371	-2.735443208	-1.25232108
473	50414	C12orf43	NM_022895.1	64897	NP_075046.1	ILMN_1737818	50414	S	GGTGTCTCTGAGCCGACCAGATTATGGAAACTCAATTGTCAGAGGACCCA	"\Homo sapiens chromosome 12 open reading frame 43 (C12orf43), mRNA.\"""""	FLJ12448	ILMN_1737818	C12ORF43	"\Homo sapiens chromosome 12 open reading frame 43 (C12orf43), mRNA.\"""""	64897	D	C12orf43	-0.324584454	-0.021276942	-2.64502654	0.011033901	0.011033901	-2.753977676	-1.25230368
11706	1820682	RNASEL	NM_021133.2	6041	NP_066956.1	ILMN_1671281	1820682	S	GCTCCTCACGGGCGATGGCTGTCTTTTCTTGACTTTGTATCTTCACTGCC	"\Homo sapiens ribonuclease L (2',5'-oligoisoadenylate synthetase-dependent) (RNASEL), mRNA.\"""""	DKFZp781D08126; MGC133329; RNS4; PRCA1; MGC104972	ILMN_1671281	RNASEL	"\Homo sapiens ribonuclease L (2',5'-oligoisoadenylate synthetase-dependent) (RNASEL), mRNA.\"""""	6041	D	RNASEL	-0.324225936	0.08182803	-3.252407707	0.002107146	0.002107146	-1.411088033	-1.251992514
30856	4880224	LBR	NM_002296.2	3930	NP_002287.2	ILMN_1810418	4880224	I	ATCTGCCGCCGGGTTGCTGTGCGACTATTCTCCGGGAGCCGTCCGTGTCA	"\Homo sapiens lamin B receptor (LBR), transcript variant 1, mRNA.\"""""	PHA; MGC9041; LMN2R; DHCR14B	ILMN_1810418	LBR	"\Homo sapiens lamin B receptor (LBR), transcript variant 1, mRNA.\"""""	3930	D	LBR	0.323979485	-0.061269696	3.063767397	0.003593021	0.003593021	-1.847145558	1.251778658
24583	3990458	S100A4	NM_019554.2	6275	NP_062427.1	ILMN_1688780	3990458	I	TTCTTCCCCTCTCTACAACCCTCTCTCCTCAGCGCTTCTTCTTTCTTGGT	"\Homo sapiens S100 calcium binding protein A4 (S100A4), transcript variant 2, mRNA.\"""""	FSP1; MTS1; 18A2; PEL98; P9KA; CAPL; 42A	ILMN_1688780	S100A4	"\Homo sapiens S100 calcium binding protein A4 (S100A4), transcript variant 2, mRNA.\"""""	6275	D	S100A4	-0.323748149	0.109006825	-2.105648299	0.04053828	0.04053828	-3.777098118	-1.251577952
25017	4040672	DDX47	NM_201224.1	51202	NP_957518.1	ILMN_1814859	4040672	A	GCCTTTTTTAGCTGCAAGTCAAGGACTAGGTTGATGATGCCCATGACCTG	"\Homo sapiens DEAD (Asp-Glu-Ala-Asp) box polypeptide 47 (DDX47), transcript variant 2, mRNA.\"""""	DKFZp564O176; FLJ30012; E4-DBP; MSTP162; HQ0256	ILMN_1814859	DDX47	"\Homo sapiens DEAD (Asp-Glu-Ala-Asp) box polypeptide 47 (DDX47), transcript variant 2, mRNA.\"""""	51202	D	DDX47	-0.323111136	0.005649118	-2.786473333	0.007630588	0.007630588	-2.457726174	-1.251025448
40657	6480209	RRAGD	NM_021244.3	58528	NP_067067.1	ILMN_1699772	6480209	S	TGCAGAAGAAAAAGAGAGCCACCCCTAATGGGACCCCTAGAGTGCTGCTG	"\Homo sapiens Ras-related GTP binding D (RRAGD), mRNA.\"""""	RAGD; DKFZP761H171; bA11D8.2.1	ILMN_1699772	RRAGD	"\Homo sapiens Ras-related GTP binding D (RRAGD), mRNA.\"""""	58528	 	RRAGD	0.322940799	0.032263005	2.259150152	0.028493917	0.028493917	-3.504197509	1.25087775
21100	3390068	E4F1	NM_004424.3	1877	NP_004415.2	ILMN_1720287	3390068	S	CTGGTAGAGAAGATGGCACAGGATGGAGGCGCCCCAAGACGGACAGTGTA	"\Homo sapiens E4F transcription factor 1 (E4F1), mRNA.\"""""	MGC99614; E4F	ILMN_1720287	E4F1	"\Homo sapiens E4F transcription factor 1 (E4F1), mRNA.\"""""	1877	 	E4F1	-0.32279098	-0.049949548	-2.849145858	0.006458209	0.006458209	-2.323082056	-1.250747857
40915	6510528	VPS37C	NM_017966.4	55048	NP_060436.4	ILMN_1789233	6510528	S	CTAATGGACTCTACTGGTTTGAGTGCTTCTGAGCTGGATGACCGACCGCC	"\Homo sapiens vacuolar protein sorting 37 homolog C (S. cerevisiae) (VPS37C), mRNA.\"""""	FLJ20847	ILMN_1789233	VPS37C	"\Homo sapiens vacuolar protein sorting 37 homolog C (S. cerevisiae) (VPS37C), mRNA.\"""""	55048	 	VPS37C	-0.322767262	0.039935897	-2.311080731	0.025207143	0.025207143	-3.408461517	-1.250727295
34787	5670241	STAU1	NM_004602.2	6780	NP_004593.2	ILMN_1656136	5670241	A	AACCCAGGACAGTTTCAGTGATGCAAATTGTGTGCCCTCTGGTTCAGCTG	"\Homo sapiens staufen, RNA binding protein, homolog 1 (Drosophila) (STAU1), transcript variant T4, mRNA.\"""""	FLJ25010; STAU	ILMN_1656136	STAU1	"\Homo sapiens staufen, RNA binding protein, homolog 1 (Drosophila) (STAU1), transcript variant T4, mRNA.\"""""	6780	D	STAU1	0.322747791	0.048665959	2.378359171	0.021454206	0.021454206	-3.281940047	1.250710414
35516	5810201	ZNF593	NM_015871.3	51042	NP_056955.1	ILMN_1703441	5810201	S	ATGGACAGTGACGCAAGGACTAGGCTGGGAGGGAGCGTGCCAACCCCTTT	"\Homo sapiens zinc finger protein 593 (ZNF593), mRNA.\"""""	ZT86	ILMN_1703441	ZNF593	"\Homo sapiens zinc finger protein 593 (ZNF593), mRNA.\"""""	51042	 	ZNF593	-0.322545084	0.031876223	-2.843738108	0.006552366	0.006552366	-2.334779596	-1.250534695
34532	5570008	PYCARD	NM_145182.1	29108	NP_660183.1	ILMN_2398274	5570008	A	AGCTGCAGGCGGCCACGCACCAGGGCCTGCACTTTATAGACCAGCACCGG	"\Homo sapiens PYD and CARD domain containing (PYCARD), transcript variant 2, mRNA.\"""""	TMS1; MGC10332; ASC; CARD5	ILMN_2398274	PYCARD	"\Homo sapiens PYD and CARD domain containing (PYCARD), transcript variant 2, mRNA.\"""""	29108	D	PYCARD	-0.322179835	-0.009134661	-2.323588942	0.024467898	0.024467898	-3.385150299	-1.250218135
45035	7160753	SAE1	NM_005500.1	10055	NP_005491.1	ILMN_1657204	7160753	S	TGCGGCTCAAGTCACTCAGAGGCTGTTGCATTTCAGGGCTATGTTGGTCC	"\Homo sapiens SUMO1 activating enzyme subunit 1 (SAE1), mRNA.\"""""	SUA1; AOS1; HSPC140; FLJ3091	ILMN_1657204	SAE1	"\Homo sapiens SUMO1 activating enzyme subunit 1 (SAE1), mRNA.\"""""	10055	 	SAE1	-0.32211866	-0.019102991	-3.173666154	0.002638182	0.002638182	-1.59502498	-1.250165123
47022	7610537	HMGB2	NM_002129.2	3148	NP_002120.1	ILMN_1654268	7610537	S	GCAAAAGTGAAGCAGGAAAGAAGGGCCCTGGCAGGCCAACAGGCTCAAAG	"\Homo sapiens high-mobility group box 2 (HMGB2), mRNA.\"""""	HMG2	ILMN_1654268	HMGB2	"\Homo sapiens high-mobility group box 2 (HMGB2), mRNA.\"""""	3148	D	HMGB2	0.322071508	-0.010170132	2.731277653	0.008823012	0.008823012	-2.574607833	1.250124264
16803	2640301	TNF	NM_000594.2	7124	NP_000585.2	ILMN_1728106	2640301	S	CCGTGAAAACGGAGCTGAACAATAGGCTGTTCCCATGTAGCCCCCTGGCC	"\Homo sapiens tumor necrosis factor (TNF superfamily, member 2) (TNF), mRNA.\"""""	TNFSF2; DIF; TNF-alpha; TNFA	ILMN_1728106	TNF	"\Homo sapiens tumor necrosis factor (TNF superfamily, member 2) (TNF), mRNA.\"""""	7124	 	TNF	0.321843149	0.085280368	2.221827673	0.031086027	0.031086027	-3.57195051	1.249926402
36990	6020224	FBP1	NM_000507.2	2203	NP_000498.2	ILMN_1728799	6020224	S	CCGACGACGTGCTCGAGTTCCTGAAGGTGTATGAGAAGCACTCTGCCCAG	"\Homo sapiens fructose-1,6-bisphosphatase 1 (FBP1), mRNA.\"""""	FBP	ILMN_1728799	FBP1	"\Homo sapiens fructose-1,6-bisphosphatase 1 (FBP1), mRNA.\"""""	2203	 	FBP1	-0.321077034	-0.098245164	-2.615742551	0.011893182	0.011893182	-2.81394898	-1.249262829
45469	7320187	DCTN3	NM_007234.3	11258	NP_009165.1	ILMN_1762281	7320187	A	CCAAGCAATTCGTGCAGTGGGATGAGCTACTTTGCCAGCTAGAGGCCGCC	"\Homo sapiens dynactin 3 (p22) (DCTN3), transcript variant 1, mRNA.\"""""	MGC111190; DCTN22; DCTN-22	ILMN_1762281	DCTN3	"\Homo sapiens dynactin 3 (p22) (DCTN3), transcript variant 1, mRNA.\"""""	11258	D	DCTN3	-0.320884912	0.016852311	-4.280480642	8.97E-05	8.97E-05	1.196051947	-1.249096478
16533	2600672	DDX27	NM_017895.6	55661	NP_060365.6	ILMN_1676759	2600672	S	CCAAGAGCCCGAGAGGAGCTGGTTCCAGACCAAAGAAGAGAGGAAGAAGG	"\Homo sapiens DEAD (Asp-Glu-Ala-Asp) box polypeptide 27 (DDX27), mRNA.\"""""	HSPC259; RHLP; FLJ12917; DKFZp667N057; Rrp3p; MGC163147; MGC1018; FLJ22238; dJ686N3.1; PP3241; FLJ20596	ILMN_1676759	DDX27	"\Homo sapiens DEAD (Asp-Glu-Ala-Asp) box polypeptide 27 (DDX27), mRNA.\"""""	55661	 	DDX27	-0.320472501	-0.091570688	-2.154735179	0.036274204	0.036274204	-3.691496059	-1.24873946
25742	4120538	ProbeID: 4120538	XM_001129173.1	731314	XP_001129173.1	ILMN_1785756	4120538	S	TGGCTTCACGGCTGGCTATGTGGACAGCAAGAGTCGTTTTCGCGGAAGCC	"\PREDICTED: Homo sapiens similar to H2A histone family, member X (LOC731314), mRNA.\"""""		ILMN_1785756	LOC731314	"\PREDICTED: Homo sapiens similar to H2A histone family, member X (LOC731314), mRNA.\"""""	731314	 		0.32018438	0.086710141	3.047148174	0.003762971	0.003762971	-1.884790575	1.248490099
29380	4670424	MRPL11	NM_016050.2	65003	NP_057134.1	ILMN_2316540	4670424	A	CAGGATGAGGCATTTGCCCTGCAGGATGTACCCCTGTCGTCTGTTGTCCG	"\Homo sapiens mitochondrial ribosomal protein L11 (MRPL11), nuclear gene encoding mitochondrial protein, transcript variant 1, mRNA.\"""""	MGC111024; L11mt; CGI-113	ILMN_2316540	MRPL11	"\Homo sapiens mitochondrial ribosomal protein L11 (MRPL11), nuclear gene encoding mitochondrial protein, transcript variant 1, mRNA.\"""""	65003	D	MRPL11	-0.320171424	-0.043364289	-2.782091474	0.007719511	0.007719511	-2.467063829	-1.248478887
39829	6370593	BCL7B	NM_138707.1	9275	NP_619713.1	ILMN_2367275	6370593	A	GGTTCTGACAACAGTACCCATCCCCCACAGTACCCCTTCAGCTCAGTTTC	"\Homo sapiens B-cell CLL/lymphoma 7B (BCL7B), transcript variant 2, mRNA.\"""""		ILMN_2367275	BCL7B	"\Homo sapiens B-cell CLL/lymphoma 7B (BCL7B), transcript variant 2, mRNA.\"""""	9275	D	BCL7B	-0.320076608	-0.035980499	-2.950056679	0.004916105	0.004916105	-2.102103014	-1.248396838
45076	7200142	POLR2C	NM_032940.2	5432	NP_116558.1	ILMN_1659411	7200142	I	TCATTCTCTGTCCAGCAGTCATGAACCCCTTCACCTCCAATGACCTGATC	"\Homo sapiens polymerase (RNA) II (DNA directed) polypeptide C, 33kDa (POLR2C), mRNA.\"""""	RPB31; hsRPB3; RPB3; hRPB33	ILMN_1659411	POLR2C	"\Homo sapiens polymerase (RNA) II (DNA directed) polypeptide C, 33kDa (POLR2C), mRNA.\"""""	5432	D	POLR2C	-0.319721433	0.059845226	-2.268034903	0.027905893	0.027905893	-3.487938362	-1.248089534
24993	4040564	IRAK1	NM_001025243.1	3654	NP_001020414.1	ILMN_2379130	4040564	A	CCCAGACAGTGAGAAGCCCCTGGAAGGCAGAAAAGTTGGGAGCATGGCAG	"\Homo sapiens interleukin-1 receptor-associated kinase 1 (IRAK1), transcript variant 3, mRNA.\"""""	IRAK; pelle	ILMN_2379130	IRAK1	"\Homo sapiens interleukin-1 receptor-associated kinase 1 (IRAK1), transcript variant 3, mRNA.\"""""	3654	 	IRAK1	-0.319645754	-0.024699473	-2.502127133	0.015837336	0.015837336	-3.042039049	-1.248024066
12352	1990274	ATP5SL	NM_018035.1	55101	NP_060505.1	ILMN_1809027	1990274	S	CGCCTCCTTCGTGGTTCTTGTTGGTTGTGCTTCTGCCTCTGGACGCCGCA	"\Homo sapiens ATP5S-like (ATP5SL), mRNA.\"""""	FLJ10241	ILMN_1809027	ATP5SL	"\Homo sapiens ATP5S-like (ATP5SL), mRNA.\"""""	55101	 	ATP5SL	-0.319590642	-0.009412979	-4.218888414	0.000109422	0.000109422	1.031119663	-1.247976391
38327	6200528	ZBTB3	NM_024784.2	79842	NP_079060.1	ILMN_1689189	6200528	S	GCAGGACTTTATGGGGCAAAGCCTATGTCAGCTCTCTCCAAGGGCACTGG	"\Homo sapiens zinc finger and BTB domain containing 3 (ZBTB3), mRNA.\"""""	FLJ23392	ILMN_1689189	ZBTB3	"\Homo sapiens zinc finger and BTB domain containing 3 (ZBTB3), mRNA.\"""""	79842	 	ZBTB3	-0.319572171	-0.022713471	-3.059979494	0.003631111	0.003631111	-1.855737046	-1.247960413
21748	3440446	C9orf156	NM_016481.3	51531	NP_057565.3	ILMN_1700028	3440446	S	CATATGACTGGCCCTGTGGGGTCCTTGGTGTCTCTAGGGTCTTAAGGAGC	"\Homo sapiens chromosome 9 open reading frame 156 (C9orf156), mRNA.\"""""	NAP1; RP11-23B15.3; HSPC219	ILMN_1700028	C9ORF156	"\Homo sapiens chromosome 9 open reading frame 156 (C9orf156), mRNA.\"""""	51531	 	C9orf156	-0.319437877	0.004097122	-3.453874318	0.001171042	0.001171042	-0.928711307	-1.247844252
1351	150131	UXT	NM_004182.2	8409	NP_004173.1	ILMN_1671314	150131	A	CGCATCTATGTGGCCCTGGGATATGGTTTTTTCCTGGAGTTGACACTGGC	"\Homo sapiens ubiquitously-expressed transcript (UXT), transcript variant 2, mRNA.\"""""	ART-27	ILMN_1671314	UXT	"\Homo sapiens ubiquitously-expressed transcript (UXT), transcript variant 2, mRNA.\"""""	8409	D	UXT	-0.319399105	-0.076401703	-3.119922922	0.00307056	0.00307056	-1.719001555	-1.247810716
12164	1980288	CTSH	NM_004390.2	1512	NP_004381.2	ILMN_2390853	1980288	A	CAAAGATCACCAGCCATGTGCCTTAGTGTCCTTCTTAACAGACTCAAACC	"\Homo sapiens cathepsin H (CTSH), transcript variant 1, mRNA.\"""""	CPSB; ACC-4; MGC1519; minichain; ACC-5; DKFZp686B24257	ILMN_2390853	CTSH	"\Homo sapiens cathepsin H (CTSH), transcript variant 1, mRNA.\"""""	1512	D	CTSH	-0.319375108	-0.022601196	-2.451571121	0.017947361	0.017947361	-3.141133263	-1.247789961
26098	4180431	ProbeID: 4180431	XR_017711.1	205251		ILMN_1693685	4180431	S	AACCGACTGCGGAGGCGCTACTTGGACTGGAGGAAAAGGAGGCTGCAGGA	"\PREDICTED: Homo sapiens misc_RNA (LOC205251), miscRNA.\"""""		ILMN_1693685	LOC205251	"\PREDICTED: Homo sapiens misc_RNA (LOC205251), miscRNA.\"""""	205251	 	NCRNA00116	-0.3192972	-0.074644336	-2.938282493	0.00507647	0.00507647	-2.128147103	-1.24772258
25199	4050639	PAICS	NM_006452.3	10606	NP_006443.1	ILMN_1773760	4050639	S	TAATTTTGGACTGCCACACATTGGTACCTTTAGTTCTCTGAAGGCCCACG	"\Homo sapiens phosphoribosylaminoimidazole carboxylase, phosphoribosylaminoimidazole succinocarboxamide synthetase (PAICS), transcript variant 2, mRNA.\"""""	MGC1343; MGC5024; PAIS; AIRC; ADE2; DKFZp781N1372; ADE2H1	ILMN_1773760	PAICS	"\Homo sapiens phosphoribosylaminoimidazole carboxylase, phosphoribosylaminoimidazole succinocarboxamide synthetase (PAICS), transcript variant 2, mRNA.\"""""	10606	D	PAICS	0.31923978	0.018215223	2.251227133	0.029027551	0.029027551	-3.518654545	1.247672921
6705	1050187	MRPL11	NM_170738.1	65003	NP_733934.1	ILMN_1690371	1050187	A	AAGGAGGTAGTTGCAAAAGCTGTGCCCAAGGGGAGGAAGGAGGTCACACC	"\Homo sapiens mitochondrial ribosomal protein L11 (MRPL11), nuclear gene encoding mitochondrial protein, transcript variant 2, mRNA.\"""""	MGC111024; L11mt; CGI-113	ILMN_1690371	MRPL11	"\Homo sapiens mitochondrial ribosomal protein L11 (MRPL11), nuclear gene encoding mitochondrial protein, transcript variant 2, mRNA.\"""""	65003	D	MRPL11	-0.318350828	0.017921354	-2.451731866	0.017940267	0.017940267	-3.140820578	-1.246904374
44555	7100215	TSC22D2	NM_014779.2	9819	NP_055594.1	ILMN_1685574	7100215	S	ACCTGGTGCGCATGAGTGGGGTCTTTAAGAGTTTTGGTGGCTCTCCCATG	"\Homo sapiens TSC22 domain family, member 2 (TSC22D2), mRNA.\"""""	KIAA0669; TILZ4a; TILZ4c; TILZ4b	ILMN_1685574	TSC22D2	"\Homo sapiens TSC22 domain family, member 2 (TSC22D2), mRNA.\"""""	9819	D	TSC22D2	0.31797725	-0.000881068	3.435887325	0.001234961	0.001234961	-0.972435778	1.246581536
38572	6250019	SHC1	NM_003029.3	6464	NP_003020.2	ILMN_1721022	6250019	I	CTTGGGTCTCTTACCGCGAGACTGAGAGGCAGAAGTCAGCCCGAATGCCT	"\Homo sapiens SHC (Src homology 2 domain containing) transforming protein 1 (SHC1), transcript variant 2, mRNA.\"""""	p66; SHC; p66SHC; SHCA; FLJ26504; p52SHC	ILMN_1721022	SHC1	"\Homo sapiens SHC (Src homology 2 domain containing) transforming protein 1 (SHC1), transcript variant 2, mRNA.\"""""	6464	D	SHC1	-0.317523009	0.028229441	-2.662935875	0.010536818	0.010536818	-2.717066822	-1.246189105
20089	3180554	PIGU	NM_080476.4	128869	NP_536724.1	ILMN_1738263	3180554	S	CCCAGACAGGAAGGAGAAGAGGCAGGTGAGCAGGGCTTGTTAGATTGTGG	"\Homo sapiens phosphatidylinositol glycan anchor biosynthesis, class U (PIGU), mRNA.\"""""	GAB1; MGC40420; CDC91L1	ILMN_1738263	PIGU	"\Homo sapiens phosphatidylinositol glycan anchor biosynthesis, class U (PIGU), mRNA.\"""""	128869	 	PIGU	-0.317458051	-0.034573363	-2.778096648	0.007801413	0.007801413	-2.475567959	-1.246132996
31642	5050376	C21orf33	NM_198155.2	8209	NP_937798.2	ILMN_1737588	5050376	A	CAGCCACATTTCAGACCTGCTGAGACTGCTGAGTGAGGAATGGCAGTGAG	"\Homo sapiens chromosome 21 open reading frame 33 (C21orf33), nuclear gene encoding mitochondrial protein, transcript variant 2, mRNA.\"""""	ES1; GT335; HES1; KNP-I; KNPH; KNPI; D21S2048E	ILMN_1737588	C21ORF33	"\Homo sapiens chromosome 21 open reading frame 33 (C21orf33), nuclear gene encoding mitochondrial protein, transcript variant 2, mRNA.\"""""	8209	D	C21orf33	-0.317146438	0.034765756	-2.932966403	0.005150462	0.005150462	-2.13988383	-1.245863869
38193	6180743	LAIR2	NM_021270.2	3904	NP_067154.1	ILMN_2323933	6180743	A	GCCTCCGGATTTGATGCACCATGAATGAGGAGAAATGGCCTCCCGTCTTG	"\Homo sapiens leukocyte-associated immunoglobulin-like receptor 2 (LAIR2), transcript variant 2, mRNA.\"""""	MGC71634; CD306	ILMN_2323933	LAIR2	"\Homo sapiens leukocyte-associated immunoglobulin-like receptor 2 (LAIR2), transcript variant 2, mRNA.\"""""	3904	D	LAIR2	-0.317115873	0.016372893	-2.87833974	0.005971228	0.005971228	-2.259675973	-1.245837474
35504	5810167	C17orf44	NM_173621.1	284029	NP_775892.1	ILMN_1681252	5810167	S	TGCTCAACAGACCCATCAAGTCACGCTGTTGGACAGGCCTCGTGGCGCAA	"\Homo sapiens chromosome 17 open reading frame 44 (C17orf44), mRNA.\"""""	FLJ34790; MGC104931	ILMN_1681252	C17ORF44	"\Homo sapiens chromosome 17 open reading frame 44 (C17orf44), mRNA.\"""""	284029	 	NCRNA00324	-0.316990222	0.052383943	-2.86255681	0.006230095	0.006230095	-2.294008484	-1.245728973
17444	2690601	ARPC4	NM_001024959.1	10093	NP_001020130.1	ILMN_1707336	2690601	A	CAAGCCTCCTTGGCCCCAGTATAAGTGTTGGGAACTCTCTGCCAGCTTCC	"\Homo sapiens actin related protein 2/3 complex, subunit 4, 20kDa (ARPC4), transcript variant 2, mRNA.\"""""	ARC20; p20-Arc; MGC13544	ILMN_1707336	ARPC4	"\Homo sapiens actin related protein 2/3 complex, subunit 4, 20kDa (ARPC4), transcript variant 2, mRNA.\"""""	10093	D	ARPC4	-0.316896826	0.109628198	-2.990686501	0.004398307	0.004398307	-2.011713494	-1.24564833
46102	7400554	WDR18	NM_024100.3	57418	NP_077005.2	ILMN_1694479	7400554	S	GTCGTGTTCGGGTTTTTCCTCTGTGACTGGGCCGTCTTGGTGTCTCGTGG	"\Homo sapiens WD repeat domain 18 (WDR18), mRNA.\"""""	MGC2436; R32184_1	ILMN_1694479	WDR18	"\Homo sapiens WD repeat domain 18 (WDR18), mRNA.\"""""	57418	 	WDR18	-0.316373575	0.009053857	-2.051720937	0.045722215	0.045722215	-3.869297244	-1.245196628
19676	3140438	GRAMD1A	NM_020895.2	57655	NP_065946.2	ILMN_1737157	3140438	S	GGGGCGCCTCCTGGGGTGCACGATTCCCTCAGCTCTGGGTTTAATGTATT	"\Homo sapiens GRAM domain containing 1A (GRAMD1A), mRNA.\"""""	FLJ90346; FLJ22411; KIAA1533	ILMN_1737157	GRAMD1A	"\Homo sapiens GRAM domain containing 1A (GRAMD1A), mRNA.\"""""	57655	 	GRAMD1A	0.31624056	-0.069840394	2.136397303	0.037818719	0.037818719	-3.723660889	1.245081827
8089	1260193	RAB11FIP5	NM_015470.2	26056	NP_056285.1	ILMN_1740604	1260193	S	AGCCACACTTGGAGGAAAGTTGCAGGTGGGTTGGGCAGGGAGCAGGCATG	"\Homo sapiens RAB11 family interacting protein 5 (class I) (RAB11FIP5), mRNA.\"""""	RIP11; pp75; KIAA0857; GAF1; DKFZP434H018	ILMN_1740604	RAB11FIP5	"\Homo sapiens RAB11 family interacting protein 5 (class I) (RAB11FIP5), mRNA.\"""""	26056	 	RAB11FIP5	0.316095994	0.021424796	3.365174355	0.001519932	0.001519932	-1.143105592	1.244957069
46835	7570541	GAPT	NM_152687.2	202309	NP_689900.1	ILMN_3242271	7570541	S	CTGGCTCAGAATTATTGTCATAGGCTCCTAACTGTTCCTCCTGCTTCTAG	"\Homo sapiens GRB2-binding adaptor protein, transmembrane (GAPT), mRNA.\"""""	MGC70478; FLJ33641	ILMN_3242271	GAPT	"\Homo sapiens GRB2-binding adaptor protein, transmembrane (GAPT), mRNA.\"""""	202309	D	GAPT	-0.315623926	0.055207836	-2.305121947	0.025566276	0.025566276	-3.419532532	-1.244549771
39648	6350647	SMARCAL1	NM_014140.2	50485	NP_054859.2	ILMN_1752111	6350647	S	ATGGAGCTCCTGGAAGCAGCAGAGTCCTTTGACCCAGGAAGTGCTTCAGG	"\Homo sapiens SWI/SNF related, matrix associated, actin dependent regulator of chromatin, subfamily a-like 1 (SMARCAL1), mRNA.\"""""	HHARP; HARP	ILMN_1752111	SMARCAL1	"\Homo sapiens SWI/SNF related, matrix associated, actin dependent regulator of chromatin, subfamily a-like 1 (SMARCAL1), mRNA.\"""""	50485	 	SMARCAL1	-0.3154141	0.022334422	-3.377234734	0.001467269	0.001467269	-1.114137276	-1.244368776
22580	3610647	URGCP	NM_001077664.1	55665	NP_001071132.1	ILMN_2386818	3610647	A	GTGCCCCACAGCACTTTGTTATACCTCTGCCACACACTTCACGCAGCGCG	"\Homo sapiens up-regulated gene 4 (URG4), nuclear gene encoding mitochondrial protein, transcript variant 2, mRNA.\"""""	DKFZp666G166; DKFZp686O0457	ILMN_2386818	URG4	"\Homo sapiens up-regulated gene 4 (URG4), nuclear gene encoding mitochondrial protein, transcript variant 2, mRNA.\"""""	55665	D	URGCP	-0.315392351	-0.078427888	-3.711787882	0.000538879	0.000538879	-0.288673926	-1.244350017
34369	5560112	RNMTL1	NM_018146.2	55178	NP_060616.1	ILMN_1689652	5560112	S	TCGCCAAGCACCAGCTATAGGTCACAGCCACATCACTCACAGCTGATCAC	"\Homo sapiens RNA methyltransferase like 1 (RNMTL1), mRNA.\"""""	FLJ10581; HC90	ILMN_1689652	RNMTL1	"\Homo sapiens RNA methyltransferase like 1 (RNMTL1), mRNA.\"""""	55178	 	RNMTL1	-0.315137209	0.032162258	-2.778973255	0.007783372	0.007783372	-2.473702567	-1.244129972
12262	1980689	CSF2RA	NM_172245.1	1438	NP_758448.1	ILMN_1661196	1980689	A	ATTCACCCCAGAGGAAGGGAAAGGCTACCGCGAAGAGGTCTTGACCGTGA	"\Homo sapiens colony stimulating factor 2 receptor, alpha, low-affinity (granulocyte-macrophage) (CSF2RA), transcript variant 2, mRNA.\"""""	CSF2R; CSF2RAY; CSF2RX; GM-CSF-R-alpha; CSF2RAX; CD116; MGC3848; CDw116; GMR; MGC4838; CSF2RY; GMCSFR	ILMN_1661196	CSF2RA	"\Homo sapiens colony stimulating factor 2 receptor, alpha, low-affinity (granulocyte-macrophage) (CSF2RA), transcript variant 2, mRNA.\"""""	1438	D	CSF2RA	-0.315123056	0.051772814	-2.936178428	0.005105636	0.005105636	-2.132794064	-1.244117767
39778	6370397	CSRP1	NM_004078.1	1465	NP_004069.1	ILMN_1811921	6370397	S	GCACTGCCTCAGTCTTCATCCAAACACCTTTCCCTTTGCCCTGAGACCTC	"\Homo sapiens cysteine and glycine-rich protein 1 (CSRP1), mRNA.\"""""	CRP; CRP1; DKFZp686M148; D1S181E; CSRP; CYRP	ILMN_1811921	CSRP1	"\Homo sapiens cysteine and glycine-rich protein 1 (CSRP1), mRNA.\"""""	1465	 	CSRP1	-0.315112381	-0.022129789	-3.020601307	0.004050152	0.004050152	-1.944654676	-1.244108562
45389	7210634	ZBED5	NM_021211.2	58486	NP_067034.2	ILMN_1664424	7210634	S	GCAGTGCCATTGTGCAGCACCTAAGGGGTTTGCGCGCTACTCTGTTAAAA	"\Homo sapiens zinc finger, BED-type containing 5 (ZBED5), mRNA.\"""""		ILMN_1664424	ZBED5	"\Homo sapiens zinc finger, BED-type containing 5 (ZBED5), mRNA.\"""""	58486	D	ZBED5	-0.3150563	0.10204527	-2.065613849	0.044334365	0.044334365	-3.845730928	-1.2440602
26309	4200543	GPX7	NM_015696.3	2882	NP_056511.2	ILMN_1726030	4200543	S	GAGAGCTCTTGACCAGTGAATCACCAGCCGATACGAACGTCTTGCCAACA	"\Homo sapiens glutathione peroxidase 7 (GPX7), mRNA.\"""""	NPGPx; FLJ14777; GPX6; CL683	ILMN_1726030	GPX7	"\Homo sapiens glutathione peroxidase 7 (GPX7), mRNA.\"""""	2882	 	GPX7	-0.314362166	-0.012581538	-2.194227954	0.033135047	0.033135047	-3.621480229	-1.243461781
20587	3310288	ProbeID: 3310288	XM_929980.2	647000	XP_935073.1	ILMN_1703692	3310288	S	TCCTTTCCAACTCTACCTCCCTCACTCGAGCTCCTTTCCCCTGATCAGAG	"\PREDICTED: Homo sapiens similar to tubulin, beta 5 (LOC647000), mRNA.\"""""		ILMN_1703692	LOC647000	"\PREDICTED: Homo sapiens similar to tubulin, beta 5 (LOC647000), mRNA.\"""""	647000	D	LOC647000	0.314349264	-0.019146559	2.129439306	0.038419693	0.038419693	-3.73580749	1.243450661
43345	6900520	ProbeID: 6900520	XM_942586.1	651309	XP_947679.1	ILMN_1742431	6900520	S	TCTCCCTTTCCCATCTTGACTTCTGGAATAGCCCTTGCCAAATACCAGGG	"\PREDICTED: Homo sapiens hypothetical protein LOC651309 (LOC651309), mRNA.\"""""		ILMN_1742431	LOC651309	"\PREDICTED: Homo sapiens hypothetical protein LOC651309 (LOC651309), mRNA.\"""""	651309	 		-0.314339676	0.079093452	-2.362986815	0.022264496	0.022264496	-3.311093766	-1.243442397
21537	3420400	LOC146880	XR_016048.1	146880		ILMN_1678300	3420400	A	CTGGTACAGATGAACAGACTCAGGTTGTGATTGATGCAGGAGCACTCGCC	"\PREDICTED: Homo sapiens hypothetical protein MGC40489 (MGC40489), misc RNA.\"""""		ILMN_1678300	MGC40489	"\PREDICTED: Homo sapiens hypothetical protein MGC40489 (MGC40489), misc RNA.\"""""	146880	D	LOC146880	0.31424758	0.017528814	2.814297598	0.007087689	0.007087689	-2.398199646	1.243363023
18056	2810010	CCL3L3	NM_001001437.3	414062	NP_001001437.2	ILMN_2105573	2810010	S	CATGCGTGTGACCTCCACAGCTACCTCTTCTATGGACTGGTTATTGCCAA	"\Homo sapiens chemokine (C-C motif) ligand 3-like 3 (CCL3L3), mRNA.\"""""	SCYA3L1; LD78BETA; 464.2; SCYA3L; D17S1718; LD78; MGC12815	ILMN_2105573	CCL3L3	"\Homo sapiens chemokine (C-C motif) ligand 3-like 3 (CCL3L3), mRNA.\"""""	414062	D	CCL3L1/CCL3L3	-0.314202774	0.017535183	-3.020478921	0.004051523	0.004051523	-1.94492989	-1.243324409
46141	7400747	FAM89A	NM_198552.1	375061	NP_940954.1	ILMN_2285817	7400747	I	GATCTCGGTGAAAGGCCTTAGTGGGTGTTTTGTGTGAGGTGGCTTGTAGC	"\Homo sapiens family with sequence similarity 89, member A (FAM89A), mRNA.\"""""	RP11-423F24.2; C1orf153; MGC15887	ILMN_2285817	FAM89A	"\Homo sapiens family with sequence similarity 89, member A (FAM89A), mRNA.\"""""	375061	D	FAM89A	0.314116415	0.071591334	3.150638747	0.002815904	0.002815904	-1.648303329	1.243249986
3214	510332	ProbeID: 510332				ILMN_1821280	510332	S	GTGACAGAGGGCAAAGACGGCCATAGGGTGCTCTGAGTTTTGGGATGGTC	"\Homo sapiens cDNA FLJ33772 fis, clone BRSSN2000175\"""""		ILMN_1821280		"\Homo sapiens cDNA FLJ33772 fis, clone BRSSN2000175\"""""	-999	D	GDF11	0.313825505	-0.010072812	2.600355749	0.012368813	0.012368813	-2.845268176	1.242999318
34815	5670372	LOC606724	NR_002454.2	606724		ILMN_2125747	5670372	S	GAGGAGATGCGGAAGCTCCAGGCCACGGTGCAGGAGCTCCAGAAGCGCTT	"\Homo sapiens coronin, actin binding protein, 1A pseudogene (LOC606724), non-coding RNA.\"""""		ILMN_2125747	LOC606724	"\Homo sapiens coronin, actin binding protein, 1A pseudogene (LOC606724), non-coding RNA.\"""""	606724	 		-0.313739771	-0.145132333	-2.259593531	0.028464314	0.028464314	-3.503387305	-1.242925454
35059	5690576	TBCB	NM_001281.2	1155	NP_001272.2	ILMN_1790953	5690576	S	GGACTTCCCGGAGGAGGACTACGGGTTGGACGAGATATGACACCTAAGGA	"\Homo sapiens tubulin folding cofactor B (TBCB), mRNA.\"""""	CG22; MGC14625; CKAPI; CKAP1	ILMN_1790953	TBCB	"\Homo sapiens tubulin folding cofactor B (TBCB), mRNA.\"""""	1155	 	TBCB	-0.313558088	-0.118522104	-3.056413438	0.003667316	0.003667316	-1.863819253	-1.242768938
3531	540056	PCCB	NM_000532.3	5096	NP_000523.2	ILMN_1761010	540056	S	CCTTCTTCCACACGTGCCCGAATCTGCTGTGACCTGGATGTCTTGGCCAG	"\Homo sapiens propionyl Coenzyme A carboxylase, beta polypeptide (PCCB), nuclear gene encoding mitochondrial protein, mRNA.\"""""	DKFZp451E113	ILMN_1761010	PCCB	"\Homo sapiens propionyl Coenzyme A carboxylase, beta polypeptide (PCCB), nuclear gene encoding mitochondrial protein, mRNA.\"""""	5096	 	PCCB	-0.313330209	-0.033128687	-2.544137385	0.014258041	0.014258041	-2.958561029	-1.242572654
24033	3890408	RRBP1	NM_001042576.1	6238	NP_001036041.1	ILMN_2360784	3890408	A	CTCACCCCTAGACGTTGCCAACCAGAACTGACGTGTGACCTCCTGGGTGT	"\Homo sapiens ribosome binding protein 1 homolog 180kDa (dog) (RRBP1), transcript variant 1, mRNA.\"""""	DKFZp586A1420; MGC157721; ES130; FLJ36146; MGC157720; ES/130; hES	ILMN_2360784	RRBP1	"\Homo sapiens ribosome binding protein 1 homolog 180kDa (dog) (RRBP1), transcript variant 1, mRNA.\"""""	6238	D	RRBP1	0.312186053	0.011710199	2.349752788	0.02298395	0.02298395	-3.336076395	1.241587599
665	60403	ZFAND2B	NM_138802.1	130617	NP_620157.1	ILMN_1653718	60403	S	GCCAGGCCCTACTCTTAGCCCCTTCATCATGTCATCTCCCTTATGCTGGA	"\Homo sapiens zinc finger, AN1-type domain 2B (ZFAND2B), mRNA.\"""""		ILMN_1653718	ZFAND2B	"\Homo sapiens zinc finger, AN1-type domain 2B (ZFAND2B), mRNA.\"""""	130617	 	ZFAND2B	-0.311725318	-0.040628415	-2.385932558	0.021064828	0.021064828	-3.267524182	-1.241191152
13965	2190717	IL18BP	NM_173042.2	10068	NP_766630.2	ILMN_2334296	2190717	A	GCAGCTGCTTCGGATCCACACTGTATCTGTGTCATCCCCACATGGGTCCT	"\Homo sapiens interleukin 18 binding protein (IL18BP), transcript variant A, mRNA.\"""""	IL18BPa	ILMN_2334296	IL18BP	"\Homo sapiens interleukin 18 binding protein (IL18BP), transcript variant A, mRNA.\"""""	10068	D	IL18BP	-0.311544681	-0.063850244	-2.611431417	0.012024731	0.012024731	-2.82273749	-1.241035755
27128	4260044	SQSTM1	NM_003900.3	8878	NP_003891.1	ILMN_1662618	4260044	S	GGAGGCCAGTGTTGTGGGCTTCCTGCTGGGACTGAGAAGGCTCACGAAGG	"\Homo sapiens sequestosome 1 (SQSTM1), mRNA.\"""""	OSIL; p62B; p60; ZIP3; PDB3; p62; A170	ILMN_1662618	SQSTM1	"\Homo sapiens sequestosome 1 (SQSTM1), mRNA.\"""""	8878	 	SQSTM1	0.31105719	0.064789108	2.02176405	0.048843817	0.048843817	-3.919669088	1.240616476
33672	5390324	DNAJC30	NM_032317.2	84277	NP_115693.2	ILMN_1771824	5390324	S	TGAGTCACTGGACGTTGGCAGGGAGTTGGCTGTGAGATTGTAGGTGCTCA	"\Homo sapiens DnaJ (Hsp40) homolog, subfamily C, member 30 (DNAJC30), mRNA.\"""""	MGC12943	ILMN_1771824	DNAJC30	"\Homo sapiens DnaJ (Hsp40) homolog, subfamily C, member 30 (DNAJC30), mRNA.\"""""	84277	D	DNAJC30	-0.310974595	-0.028376941	-2.718147589	0.009130896	0.009130896	-2.602173412	-1.240545453
4218	620615	NDUFA7	NM_005001.2	4701	NP_004992.2	ILMN_1675239	620615	S	CTGCTGTAGCTGCCACTGAGAAGAAGGCGGTGACTCCAGCTCCTCCCATA	"\Homo sapiens NADH dehydrogenase (ubiquinone) 1 alpha subcomplex, 7, 14.5kDa (NDUFA7), mRNA.\"""""	B14.5a	ILMN_1675239	NDUFA7	"\Homo sapiens NADH dehydrogenase (ubiquinone) 1 alpha subcomplex, 7, 14.5kDa (NDUFA7), mRNA.\"""""	4701	 	NDUFA7	-0.310953036	-0.104158189	-2.090037139	0.041983354	0.041983354	-3.803988224	-1.240526914
16953	2650114	ITGB5	NM_002213.3	3693	NP_002204.2	ILMN_1668374	2650114	A	GGCTATGCCTTGCACACAGGTGTTGGTGATGGGGCTGTTGAGATGCCTGT	"\Homo sapiens integrin, beta 5 (ITGB5), mRNA. XM_944688 XM_944693\"""""	FLJ26658	ILMN_1668374	ITGB5	"\Homo sapiens integrin, beta 5 (ITGB5), mRNA. XM_944688 XM_944693\"""""	3693	D	ITGB5	0.31084827	-0.061865863	2.414840233	0.019636314	0.019636314	-3.212179486	1.240436832
13673	2140228	CDR2	NM_001802.1	1039	NP_001793.1	ILMN_1720270	2140228	S	GCTGACTTGCCAGCCACAAGCTGCTCTTGCAGAGTTCTTACCATTCCTGT	"\Homo sapiens cerebellar degeneration-related protein 2, 62kDa (CDR2), mRNA.\"""""	CDR62; Yo	ILMN_1720270	CDR2	"\Homo sapiens cerebellar degeneration-related protein 2, 62kDa (CDR2), mRNA.\"""""	1039	 	CDR2	0.310315366	-0.023723744	2.383147737	0.021207262	0.021207262	-3.272829111	1.239978723
28587	4570136	NHP2	NM_001034833.1	55651	NP_001030005.1	ILMN_3226807	4570136	A	CCCTATGAGGGGCTCCGGTAGCACCTGGGCACCTGCCGCTGGAAGCTATT	"\Homo sapiens NHP2 ribonucleoprotein homolog (yeast) (NHP2), transcript variant 2, mRNA.\"""""	NHP2P; NHP2	ILMN_3226807	NHP2	"\Homo sapiens NHP2 ribonucleoprotein homolog (yeast) (NHP2), transcript variant 2, mRNA.\"""""	55651	D	NHP2	-0.310176449	-0.048947528	-2.991405624	0.004389619	0.004389619	-2.010106479	-1.239859332
47151	7650358	TGFBI	NM_000358.1	7045	NP_000349.1	ILMN_1663866	7650358	S	CCAGCCTCATGGGAAGTCCTGGCACAGTTTTTGTAAAGCCCTTGCACAGC	"\Homo sapiens transforming growth factor, beta-induced, 68kDa (TGFBI), mRNA.\"""""	CSD1; CSD2; CDB1; CDGG1; EBMD; CSD3; BIGH3; LCD1; CDG2; CSD	ILMN_1663866	TGFBI	"\Homo sapiens transforming growth factor, beta-induced, 68kDa (TGFBI), mRNA.\"""""	7045	 	TGFBI	-0.309993323	0.08727456	-2.276737568	0.027340408	0.027340408	-3.471964139	-1.239701963
32086	5090739	NIPAL3	NM_020448.3	57185	NP_065181.1	ILMN_1684210	5090739	S	GGATACAGGACTCCATCAGGCTAGTGTTGGGGAACCAGCCCGGCAGCCTT	"\Homo sapiens NIPA-like domain containing 3 (NPAL3), mRNA.\"""""	RP3-462O23.3; DKFZp686E22155; DJ462O23.2	ILMN_1684210	NPAL3	"\Homo sapiens NIPA-like domain containing 3 (NPAL3), mRNA.\"""""	57185	 	NIPAL3	0.309580294	0.036611534	3.725958962	0.000516004	0.000516004	-0.252835689	1.239347099
38081	6180228	FCRL3	NM_001024667.1	115352	NP_001019838.1	ILMN_1691693	6180228	I	CCCTGTGCAAATCAGAGTATGTGAGTGGAAGAAGGGGTGAGTCCTAACTG	"\Homo sapiens Fc receptor-like 3 (FCRL3), transcript variant 2, mRNA.\"""""	IFGP3; FCRH3; SPAP2; IRTA3	ILMN_1691693	FCRL3	"\Homo sapiens Fc receptor-like 3 (FCRL3), transcript variant 2, mRNA.\"""""	115352	D	FCRL3	-0.3095665	-0.026046255	-2.25003701	0.029108471	0.029108471	-3.520822712	-1.239335249
7773	1230458	AES	NM_001130.5	166	NP_001121.2	ILMN_1712944	1230458	A	AGTTCCAGACACCTCCACGCCCACCTGGTCCTCTCCCATCGCCCACAAAA	"\Homo sapiens amino-terminal enhancer of split (AES), transcript variant 2, mRNA.\"""""	AES-2; ESP1; GRG5; GRG; TLE5; AES-1	ILMN_1712944	AES	"\Homo sapiens amino-terminal enhancer of split (AES), transcript variant 2, mRNA.\"""""	166	D	AES	-0.309364545	-0.118933837	-2.584032109	0.012892351	0.012892351	-2.87834875	-1.239161774
2374	360626	CMIP	NM_030629.1	80790	NP_085132.1	ILMN_1738075	360626	A	TCTTTCCCCCCTCCGGTCCCATACTTCACAGCACTCTGGTGCGGGAAGAA	"\Homo sapiens c-Maf-inducing protein (CMIP), transcript variant Tc-mip, mRNA.\"""""	KIAA1694	ILMN_1738075	CMIP	"\Homo sapiens c-Maf-inducing protein (CMIP), transcript variant Tc-mip, mRNA.\"""""	80790	D	CMIP	0.309081399	-0.018785245	2.202827274	0.03248419	0.03248419	-3.606100693	1.238918598
36739	5910689	SMC4	NM_001002800.1	10051	NP_001002800.1	ILMN_2330861	5910689	A	GGTTTACCAGGATGTAGTCCCACTGTTGAGGAGCATCTATTTAGGGGTTA	"\Homo sapiens structural maintenance of chromosomes 4 (SMC4), transcript variant 2, mRNA.\"""""	SMC4L1; CAPC; hCAP-C	ILMN_2330861	SMC4	"\Homo sapiens structural maintenance of chromosomes 4 (SMC4), transcript variant 2, mRNA.\"""""	10051	D	SMC4	0.308863608	0.00740937	2.979092681	0.004540612	0.004540612	-2.037587748	1.238731583
18265	2850059	CRY1	NM_004075.2	1407	NP_004066.1	ILMN_2202637	2850059	S	GACCCAAACTTGTGGAAGTATCATGTGTTAAGTTCTCTGTCTCTGTTTCT	"\Homo sapiens cryptochrome 1 (photolyase-like) (CRY1), mRNA.\"""""	PHLL1	ILMN_2202637	CRY1	"\Homo sapiens cryptochrome 1 (photolyase-like) (CRY1), mRNA.\"""""	1407	D	CRY1	0.308804647	0.053361113	3.225070694	0.002278874	0.002278874	-1.47524995	1.238680959
1563	160204	RPP40	NM_006638.2	10799	NP_006629.2	ILMN_1810423	160204	S	CAGGACTATTGGCTTCAGATGGCTGTTGGGGCAAATGATCACTGTCCACC	"\Homo sapiens ribonuclease P/MRP 40kDa subunit (RPP40), mRNA.\"""""	RNASEP1; bA428J1.3	ILMN_1810423	RPP40	"\Homo sapiens ribonuclease P/MRP 40kDa subunit (RPP40), mRNA.\"""""	10799	 	RPP40	-0.308656808	0.022051822	-4.063160541	0.000180097	0.000180097	0.618221031	-1.238554032
35166	5700301	C14orf129	NM_016472.3	51527	NP_057556.2	ILMN_1712748	5700301	S	CAGCACCCCACCTTCCCCAACAGATGTACAGTGTTCTGTCTCCATTCGAA	"\Homo sapiens chromosome 14 open reading frame 129 (C14orf129), mRNA.\"""""	HSPC210; GSKIP; MGC4945	ILMN_1712748	C14ORF129	"\Homo sapiens chromosome 14 open reading frame 129 (C14orf129), mRNA.\"""""	51527	D	C14orf129	0.308548635	-0.040430788	2.696125311	0.009669583	0.009669583	-2.648199278	1.238461169
34107	5490594	SULT1A4	NM_001017391.1	445329	NP_001017391.1	ILMN_2336133	5490594	A	AAGGGAGATTCAAAAGATCCTGGAGTTTGTGGGGCGCTCCCTGCCAGAGG	"\Homo sapiens sulfotransferase family, cytosolic, 1A, phenol-preferring, member 4 (SULT1A4), transcript variant 3, mRNA.\"""""		ILMN_2336133	SULT1A4	"\Homo sapiens sulfotransferase family, cytosolic, 1A, phenol-preferring, member 4 (SULT1A4), transcript variant 3, mRNA.\"""""	445329	D	SULT1A3/SULT1A4	-0.308333532	0.063385384	-2.469146787	0.017186593	0.017186593	-3.106853998	-1.238276531
5086	770575	TSPAN32	NM_005705.4	10077	NP_005696.1	ILMN_1718621	770575	A	GTCCTTGTCCCTGGTCCTGTGGTCCCTCCACCTTCAAACCAGCAATGGTG	"\Homo sapiens tetraspanin 32 (TSPAN32), transcript variant 2, mRNA.\"""""	PHEMX; PHMX; TSSC6; MGC22455	ILMN_1718621	TSPAN32	"\Homo sapiens tetraspanin 32 (TSPAN32), transcript variant 2, mRNA.\"""""	10077	D	TSPAN32	-0.308174782	-0.019981529	-3.077737269	0.003455763	0.003455763	-1.815402442	-1.238140282
37045	6020463	TRIM26	NM_003449.3	7726	NP_003440.1	ILMN_1738704	6020463	S	TGATCTCCCAGTCTTGTCCTTACCCATTCCAAGTGCTCTGCCAGCCCCTG	"\Homo sapiens tripartite motif-containing 26 (TRIM26), mRNA.\"""""	RNF95; AFP; ZNF173	ILMN_1738704	TRIM26	"\Homo sapiens tripartite motif-containing 26 (TRIM26), mRNA.\"""""	7726	 	TRIM26	0.308061957	-0.096126968	2.62364774	0.01165538	0.01165538	-2.797806786	1.238043458
42378	6660348	DCUN1D4	NM_015115.1	23142	NP_055930.1	ILMN_1801403	6660348	S	GTGTGCAAGTCCTGTGACTCCCAGCTTAACTGAAATACTGTTATGCCACC	"\Homo sapiens DCN1, defective in cullin neddylation 1, domain containing 4 (S. cerevisiae) (DCUN1D4), mRNA.\"""""	KIAA0276	ILMN_1801403	DCUN1D4	"\Homo sapiens DCN1, defective in cullin neddylation 1, domain containing 4 (S. cerevisiae) (DCUN1D4), mRNA.\"""""	23142	D	DCUN1D4	0.308054616	0.088231385	2.907755195	0.005515251	0.005515251	-2.195354621	1.238037159
22839	3780148	C7orf26	NM_024067.2	79034	NP_076972.2	ILMN_1730048	3780148	S	CGGGTGCAAGCCCGTGTGTCTGGCCTCTTTCCTCGTGAAGACGATGTGTC	"\Homo sapiens chromosome 7 open reading frame 26 (C7orf26), mRNA.\"""""	MGC2718	ILMN_1730048	C7ORF26	"\Homo sapiens chromosome 7 open reading frame 26 (C7orf26), mRNA.\"""""	79034	 	C7orf26	-0.307770772	-0.008853907	-3.246904812	0.002140699	0.002140699	-1.424029392	-1.237793604
44309	7040735	CYP27A1	NM_000784.2	1593	NP_000775.1	ILMN_1704985	7040735	S	GGAGACGGGGGAGTTGAAGAGTGTGGCCCGCATTGTCCTGGTTCCCAATA	"\Homo sapiens cytochrome P450, family 27, subfamily A, polypeptide 1 (CYP27A1), nuclear gene encoding mitochondrial protein, mRNA.\"""""	CYP27; CTX; CP27	ILMN_1704985	CYP27A1	"\Homo sapiens cytochrome P450, family 27, subfamily A, polypeptide 1 (CYP27A1), nuclear gene encoding mitochondrial protein, mRNA.\"""""	1593	 	CYP27A1	-0.307749559	0.035007441	-2.276300255	0.027368579	0.027368579	-3.472767991	-1.237775403
36324	5890470	CCR6	NM_031409.3	1235	NP_113597.2	ILMN_1690907	5890470	A	GAGGAGCTGCAGATTAGCTAGGGGACAGCTGGAATTATGCTGGCTTCTGA	"\Homo sapiens chemokine (C-C motif) receptor 6 (CCR6), transcript variant 2, mRNA.\"""""	CKR-L3; DRY-6; CKR6; BN-1; GPR29; DCR2; GPR-CY4; CD196; STRL22; GPRCY4; CKRL3; CMKBR6	ILMN_1690907	CCR6	"\Homo sapiens chemokine (C-C motif) receptor 6 (CCR6), transcript variant 2, mRNA.\"""""	1235	D	CCR6	-0.30758022	-0.02951906	-2.306104327	0.025506755	0.025506755	-3.41770886	-1.237630126
12710	2030148	WDR54	NM_032118.2	84058	NP_115494.1	ILMN_1658289	2030148	S	GTGATTCCTCAGGCAACTCCTTTGCTGTGACTGGCTATGACCTTGCGGAG	"\Homo sapiens WD repeat domain 54 (WDR54), mRNA.\"""""	FLJ12953	ILMN_1658289	WDR54	"\Homo sapiens WD repeat domain 54 (WDR54), mRNA.\"""""	84058	 	WDR54	0.307550044	0.063407314	2.613738224	0.011954177	0.011954177	-2.818036217	1.23760424
20236	3190433	STARD5	NM_181900.2	80765	NP_871629.1	ILMN_1784364	3190433	A	AGGCCCTGTTGCCTTTTAAGCATGTACCGCTCCCTCAGTCCTGTGCTGCA	"\Homo sapiens StAR-related lipid transfer (START) domain containing 5 (STARD5), mRNA.\"""""	MGC10327	ILMN_1784364	STARD5	"\Homo sapiens StAR-related lipid transfer (START) domain containing 5 (STARD5), mRNA.\"""""	80765	D	STARD5	0.307519718	0.013971202	3.224815759	0.002280536	0.002280536	-1.475846792	1.237578225
20579	3310242	EPOR	NM_000121.2	2057	NP_000112.1	ILMN_2168347	3310242	S	CTCAGAGAACCAGTGCAGACTCAAGACTTATGGAACAGGGATGGCGAGGC	"\Homo sapiens erythropoietin receptor (EPOR), mRNA.\"""""	MGC138358	ILMN_2168347	EPOR	"\Homo sapiens erythropoietin receptor (EPOR), mRNA.\"""""	2057	 	EPOR	0.307502842	0.015067549	3.198599869	0.002457698	0.002457698	-1.537072159	1.237563749
3844	580601	PIGC	NM_153747.1	5279	NP_714969.1	ILMN_1723632	580601	A	GTGGGAGCCGTACTCTTTGCCCTTCTGCTGATGTCTATCTCATGTCTGTG	"\Homo sapiens phosphatidylinositol glycan anchor biosynthesis, class C (PIGC), transcript variant 1, mRNA.\"""""	GPI2; MGC2049	ILMN_1723632	PIGC	"\Homo sapiens phosphatidylinositol glycan anchor biosynthesis, class C (PIGC), transcript variant 1, mRNA.\"""""	5279	D	PIGC	-0.30748988	0.050535347	-2.807401215	0.007218811	0.007218811	-2.412991083	-1.23755263
35583	5810465	ProbeID: 5810465	XR_015319.1	728564		ILMN_1771734	5810465	S	ACATTCTCAGGGAGTCTGGGTATGCTGGGAAAATCAGCCAGATGCCGGTG	"\PREDICTED: Homo sapiens similar to GMP synthase [glutamine-hydrolyzing] (Glutamine amidotransferase) (GMP synthetase) (LOC728564), mRNA.\"""""		ILMN_1771734	LOC728564	"\PREDICTED: Homo sapiens similar to GMP synthase [glutamine-hydrolyzing] (Glutamine amidotransferase) (GMP synthetase) (LOC728564), mRNA.\"""""	728564	D	LOC728564	0.307415178	0.016019577	3.311004077	0.001779408	0.001779408	-1.272493486	1.237488551
34844	5670468	EIF5	NM_001969.3	1983	NP_001960.2	ILMN_1815733	5670468	I	CCTCCTCGGACTCGGACTCGGGTTTATATCGCGCCTCACTTCATCCCAGT	"\Homo sapiens eukaryotic translation initiation factor 5 (EIF5), transcript variant 1, mRNA.\"""""	EIF-5A	ILMN_1815733	EIF5	"\Homo sapiens eukaryotic translation initiation factor 5 (EIF5), transcript variant 1, mRNA.\"""""	1983	D	EIF5	-0.307330641	0.051738479	-2.090065588	0.04198068	0.04198068	-3.803939369	-1.237416041
20883	3360731	KLF11	XM_001129527.1	8462	XP_001129527.1	ILMN_1673207	3360731	A	GAGAACCACAAACCTTGTGTATGGATTCGGCATGGAGCCCTCAGCTGGCG	"\PREDICTED: Homo sapiens Kruppel-like factor 11 (KLF11), mRNA.\"""""		ILMN_1673207	KLF11	"\PREDICTED: Homo sapiens Kruppel-like factor 11 (KLF11), mRNA.\"""""	8462	D	KLF11	-0.307289332	0.023406588	-3.431425506	0.001251324	0.001251324	-0.983262634	-1.23738061
10743	1690348	SNRNP40	NM_004814.1	9410	NP_004805.1	ILMN_1799814	1690348	S	TGCCCGGCCATGCTGGCTCCATCAATGAAGTGGCTTTCCACCCTGATGAG	"\Homo sapiens WD repeat domain 57 (U5 snRNP specific) (WDR57), mRNA.\"""""	SPF38; HPRP8BP; PRPF8BP; PRP8BP; SFP38; RP11-490K7.3	ILMN_1799814	WDR57	"\Homo sapiens WD repeat domain 57 (U5 snRNP specific) (WDR57), mRNA.\"""""	9410	D	SNRNP40	-0.307044731	0.073888906	-2.882155359	0.005910164	0.005910164	-2.251357022	-1.237170837
8142	1260435	ZNF511	NM_145806.2	118472	NP_665805.2	ILMN_1800390	1260435	S	GGAAACGACCTGGACACACTATTGGGAAGGAGATGTGGACGGCCTGTCTC	"\Homo sapiens zinc finger protein 511 (ZNF511), mRNA.\"""""	MGC30006	ILMN_1800390	ZNF511	"\Homo sapiens zinc finger protein 511 (ZNF511), mRNA.\"""""	118472	 	ZNF511	-0.306760697	0.053044854	-2.651175476	0.010860861	0.010860861	-2.741324743	-1.23692729
37769	6110400	PGK1	NM_000291.2	5230	NP_000282.1	ILMN_1755749	6110400	S	GGCTGTCACTCGGGCTAAGCAGATTGTGTGGAATGGTCCTGTGGGGGTAT	"\Homo sapiens phosphoglycerate kinase 1 (PGK1), mRNA.\"""""	MGC117307; MIG10; MGC8947; PGKA; MGC142128	ILMN_1755749	PGK1	"\Homo sapiens phosphoglycerate kinase 1 (PGK1), mRNA.\"""""	5230	D	PGK1	0.306742234	0.044061486	3.232786915	0.002229107	0.002229107	-1.457171852	1.23691146
28624	4570296	USE1	NM_018467.3	55850	NP_060937.1	ILMN_1664243	4570296	S	CAGAGCCTGAGATGGACGTAAGGAAGAGAACTGGAGTGGCAGGGTCCCAG	"\Homo sapiens unconventional SNARE in the ER 1 homolog (S. cerevisiae) (USE1), mRNA.\"""""	SLT1; MDS032; P31	ILMN_1664243	USE1	"\Homo sapiens unconventional SNARE in the ER 1 homolog (S. cerevisiae) (USE1), mRNA.\"""""	55850	 	USE1	-0.306686402	-0.035907273	-3.213927965	0.002352597	0.002352597	-1.501310629	-1.236863593
1812	240424	CABIN1	NM_012295.2	23523	NP_036427.1	ILMN_1814044	240424	S	TGACTTTGTAAATCTGCCCACACCCAGCTGGCCATATCCACCCCTCGACG	"\Homo sapiens calcineurin binding protein 1 (CABIN1), mRNA.\"""""	KIAA0330; CAIN	ILMN_1814044	CABIN1	"\Homo sapiens calcineurin binding protein 1 (CABIN1), mRNA.\"""""	23523	 	CABIN1	-0.306358834	-0.077462642	-2.08759442	0.042213492	0.042213492	-3.808181107	-1.236582791
30464	4850168	SLC22A4	NM_003059.2	6583	NP_003050.2	ILMN_2050911	4850168	S	GACCCTGTGGAGAAATTCGTTGTTCCCACTGAAATGGACTGACTGTAACG	"\Homo sapiens solute carrier family 22 (organic cation/ergothioneine transporter), member 4 (SLC22A4), mRNA.\"""""	OCTN1; MGC40524; MGC34546	ILMN_2050911	SLC22A4	"\Homo sapiens solute carrier family 22 (organic cation/ergothioneine transporter), member 4 (SLC22A4), mRNA.\"""""	6583	D	SLC22A4	0.3060192	0.06538787	2.240629171	0.029755214	0.029755214	-3.537930236	1.236291713
10561	1660300	PRCP	NM_199418.2	5547	NP_955450.2	ILMN_1769091	1660300	A	TGTAATTGCAGCTGGTAGGATGTCTGGTGCCAATCCAGGAAGTGAGAGCC	"\Homo sapiens prolylcarboxypeptidase (angiotensinase C) (PRCP), transcript variant 2, mRNA.\"""""	HUMPCP; PCP; MGC2202	ILMN_1769091	PRCP	"\Homo sapiens prolylcarboxypeptidase (angiotensinase C) (PRCP), transcript variant 2, mRNA.\"""""	5547	D	PRCP	0.305926282	0.109934907	2.586384271	0.012815685	0.012815685	-2.873591263	1.236212092
38420	6220180	ADCK3	NM_020247.4	56997	NP_064632.2	ILMN_1731064	6220180	S	GGCTGGAGCTGGGAGAGGTGCTGAGCTAACAGTGCCAACAAGTGCTCCTT	"\Homo sapiens chaperone, ABC1 activity of bc1 complex homolog (S. pombe) (CABC1), nuclear gene encoding mitochondrial protein, mRNA.\"""""	MGC4849; COQ8; ADCK3	ILMN_1731064	CABC1	"\Homo sapiens chaperone, ABC1 activity of bc1 complex homolog (S. pombe) (CABC1), nuclear gene encoding mitochondrial protein, mRNA.\"""""	56997	 	ADCK3	-0.305388634	0.00948081	-3.478386705	0.001088994	0.001088994	-0.868924684	-1.235751479
6655	1030768	LDLRAP1	NM_015627.2	26119	NP_056442.2	ILMN_1809040	1030768	S	CATGAGGATAACTTCCTTGCCCCTGCTCTGTAGCCACCTCCTTGGCACCG	"\Homo sapiens low density lipoprotein receptor adaptor protein 1 (LDLRAP1), mRNA.\"""""	ARH2; MGC34705; FHCB2; DKFZp586D0624; ARH1; FHCB1; ARH	ILMN_1809040	LDLRAP1	"\Homo sapiens low density lipoprotein receptor adaptor protein 1 (LDLRAP1), mRNA.\"""""	26119	 	LDLRAP1	-0.305248188	-0.095249834	-2.759922248	0.00818426	0.00818426	-2.51415146	-1.235631185
1663	160598	HSPH1	NM_006644.2	10808	NP_006635.2	ILMN_1712888	160598	S	CCTGCCAAGGTAGTTTTCTTGCATTTTGCTCTCCATTCAGCATGTGTGTG	"\Homo sapiens heat shock 105kDa/110kDa protein 1 (HSPH1), mRNA.\"""""	HSP105B; DKFZp686M05240; HSP105; HSP105A; NY-CO-25; KIAA0201	ILMN_1712888	HSPH1	"\Homo sapiens heat shock 105kDa/110kDa protein 1 (HSPH1), mRNA.\"""""	10808	 	HSPH1	0.305123762	0.062439752	2.314155171	0.025023615	0.025023615	-3.402740775	1.235524623
9708	1470706	C8orf55	NM_016647.2	51337	NP_057731.1	ILMN_1777740	1470706	S	AGCACTGCCCGATAGAACACGCCCGCCCTCACTGCTGTTCTTGCCTTACA	"\Homo sapiens chromosome 8 open reading frame 55 (C8orf55), mRNA.\"""""	DSCD75	ILMN_1777740	C8ORF55	"\Homo sapiens chromosome 8 open reading frame 55 (C8orf55), mRNA.\"""""	51337	 	C8orf55	0.305071148	-0.003308314	2.565658935	0.01350576	0.01350576	-2.915402461	1.235479564
20013	3180273	PDXP	NM_020315.4	57026	NP_064711.1	ILMN_1736441	3180273	S	GGGGCTTTCGTGTCCCCCTGTGCGGTCAGTGTTTTCAGTACCACCTCTCT	"\Homo sapiens pyridoxal (pyridoxine, vitamin B6) phosphatase (PDXP), mRNA.\"""""	CIN; FLJ32703; PLP; dJ37E16.5	ILMN_1736441	PDXP	"\Homo sapiens pyridoxal (pyridoxine, vitamin B6) phosphatase (PDXP), mRNA.\"""""	57026	 	PDXP	0.304822851	0.019386805	2.502636725	0.015817263	0.015817263	-3.041032576	1.235266949
14556	2340072	PARP12	NM_022750.2	64761	NP_073587.1	ILMN_1718558	2340072	S	GTCACATTGTCAGAACAGGTGGCTGCTGTGTGGTGCCATCGAGTCCCTGC	"\Homo sapiens poly (ADP-ribose) polymerase family, member 12 (PARP12), mRNA.\"""""	MSTP109; FLJ22693; ZC3H1; ZC3HDC1; MST109; PARP-12	ILMN_1718558	PARP12	"\Homo sapiens poly (ADP-ribose) polymerase family, member 12 (PARP12), mRNA.\"""""	64761	 	PARP12	-0.304692775	0.054795802	-2.43604536	0.018644573	0.018644573	-3.171262014	-1.23515558
36171	5870646	L3MBTL2	NM_031488.4	83746	NP_113676.2	ILMN_2336109	5870646	A	CCTGAGTGTGCACTTTGGCTCTGCTACCTGCTCCTGAAGCCCCGCTAAAA	"\Homo sapiens l(3)mbt-like 2 (Drosophila) (L3MBTL2), mRNA.\"""""	H-l(3)mbt-l; L3MBT	ILMN_2336109	L3MBTL2	"\Homo sapiens l(3)mbt-like 2 (Drosophila) (L3MBTL2), mRNA.\"""""	83746	D	L3MBTL2	-0.304676877	-0.035493102	-3.586411331	0.00078841	0.00078841	-0.602777974	-1.235141969
7470	1170630	ANKRA2	NM_023039.2	57763	NP_075526.1	ILMN_1687351	1170630	S	CCAGTTGGCTGCTCAGGGAGAGATGCTCTATCTGGCTACTCGTATCGAAC	"\Homo sapiens ankyrin repeat, family A (RFXANK-like), 2 (ANKRA2), mRNA.\"""""	ANKRA	ILMN_1687351	ANKRA2	"\Homo sapiens ankyrin repeat, family A (RFXANK-like), 2 (ANKRA2), mRNA.\"""""	57763	D	ANKRA2	-0.30397612	0.057639272	-2.092329972	0.041768335	0.041768335	-3.800048998	-1.234542172
7201	1110039	CEP68	NM_015147.1	23177	NP_055962.1	ILMN_1808500	1110039	S	ATGTCCTTGGGAGGATCGCAAAGCAGTCTGGTGAGCTGGAGAGCCACGCA	"\Homo sapiens centrosomal protein 68kDa (CEP68), mRNA.\"""""	FLJ25920; KIAA0582	ILMN_1808500	CEP68	"\Homo sapiens centrosomal protein 68kDa (CEP68), mRNA.\"""""	23177	 	CEP68	0.303824379	0.035234716	3.603548525	0.000748714	0.000748714	-0.560166715	1.234412331
44330	7050050	CD33	NM_001772.3	945	NP_001763.3	ILMN_1747622	7050050	S	CCAAGGACACCTCCACCGAATACTCAGAGGTCAGGACCCAGTGAGGAACC	"\Homo sapiens CD33 molecule (CD33), transcript variant 1, mRNA.\"""""	SIGLEC3; FLJ00391; SIGLEC-3; p67	ILMN_1747622	CD33	"\Homo sapiens CD33 molecule (CD33), transcript variant 1, mRNA.\"""""	945	 	CD33	-0.303705587	0.047725002	-2.68828723	0.009868258	0.009868258	-2.664517309	-1.234310694
28992	4610369	ALKBH3	NM_139178.1	221120	NP_631917.1	ILMN_2134062	4610369	S	AGAGAACCGAGAGTGAACCTGACCTTTCGGACAGTCTATCCAGACCCTCG	"\Homo sapiens alkB, alkylation repair homolog 3 (E. coli) (ALKBH3), mRNA.\"""""	MGC118790; DEPC-1; MGC118792; MGC118793; PCA1; ABH3; DEPC1	ILMN_2134062	ALKBH3	"\Homo sapiens alkB, alkylation repair homolog 3 (E. coli) (ALKBH3), mRNA.\"""""	221120	 	ALKBH3	-0.303234541	0.014522723	-3.185676296	0.002549739	0.002549739	-1.567144161	-1.233907751
6058	940672	SLC35C1	NM_018389.3	55343	NP_060859.3	ILMN_1680104	940672	S	AGGGTGGCTTGCAGTCCCTGGCCCTTCTGGTGGGCATTTGGTATGTCCTT	"\Homo sapiens solute carrier family 35, member C1 (SLC35C1), mRNA.\"""""	FLJ14841; FUCT1; FLJ11320	ILMN_1680104	SLC35C1	"\Homo sapiens solute carrier family 35, member C1 (SLC35C1), mRNA.\"""""	55343	 	SLC35C1	-0.303177689	-0.041083439	-3.560277608	0.000852847	0.000852847	-0.667556741	-1.233859128
42862	6840040	ERCC3	NM_000122.1	2071	NP_000113.1	ILMN_1740216	6840040	S	ACTCATCGCGGAGCAAGGCGCCCAGCAAACATGTACACCCGCTCTTCAAG	"\Homo sapiens excision repair cross-complementing rodent repair deficiency, complementation group 3 (xeroderma pigmentosum group B complementing) (ERCC3), mRNA.\"""""	RAD25; XPB; BTF2; TFIIH; GTF2H	ILMN_1740216	ERCC3	"\Homo sapiens excision repair cross-complementing rodent repair deficiency, complementation group 3 (xeroderma pigmentosum group B complementing) (ERCC3), mRNA.\"""""	2071	 	ERCC3	-0.303000876	0.016743889	-2.458251252	0.017654695	0.017654695	-3.128125984	-1.233707919
8106	1260270	AIM2	NM_004833.1	9447	NP_004824.1	ILMN_1681301	1260270	S	GCTGGTGAAACCCCGAAGATCAACACGCTTCAAACTCAGCCCCTTGGAAC	"\Homo sapiens absent in melanoma 2 (AIM2), mRNA.\"""""	PYHIN4	ILMN_1681301	AIM2	"\Homo sapiens absent in melanoma 2 (AIM2), mRNA.\"""""	9447	D	AIM2	0.302955036	0.024288392	2.817582301	0.007026015	0.007026015	-2.39114593	1.23366872
41438	6560373	RAB24	NM_001031677.2	53917	NP_001026847.1	ILMN_1677843	6560373	A	TGGAACGGAGACAGCATTGGGCTGACTGTGGGCATGAGGAGGGATAAGGC	"\Homo sapiens RAB24, member RAS oncogene family (RAB24), transcript variant 1, mRNA.\"""""		ILMN_1677843	RAB24	"\Homo sapiens RAB24, member RAS oncogene family (RAB24), transcript variant 1, mRNA.\"""""	53917	D	RAB24	0.30292981	0.148056876	2.267559455	0.027937085	0.027937085	-3.488809697	1.233647149
32793	5270544	GRAP	NM_006613.3	10750	NP_006604.1	ILMN_2264011	5270544	I	GCTGGCCCAAGACCCTTAGAACCCTGAGTGCTGGCAAATCTCACTGCTCC	"\Homo sapiens GRB2-related adaptor protein (GRAP), mRNA.\"""""	MGC64880	ILMN_2264011	GRAP	"\Homo sapiens GRB2-related adaptor protein (GRAP), mRNA.\"""""	10750	D	GRAP	-0.302596303	-0.062651717	-2.334936533	0.023814076	0.023814076	-3.363918205	-1.233362
7461	1170600	UQCRC1	NM_003365.2	7384	NP_003356.2	ILMN_1671191	1170600	S	TGGCTGAATGGGAAAGCCGGATTGCGGAGGTGGATGCCAGTGTGGTACGT	"\Homo sapiens ubiquinol-cytochrome c reductase core protein I (UQCRC1), mRNA.\"""""	UQCR1; QCR1; D3S3191	ILMN_1671191	UQCRC1	"\Homo sapiens ubiquinol-cytochrome c reductase core protein I (UQCRC1), mRNA.\"""""	7384	 	UQCRC1	-0.302562269	-0.068407178	-2.510320534	0.01551739	0.01551739	-3.0258383	-1.233332905
38247	6200187	TNFAIP8L1	NM_152362.1	126282	NP_689575.1	ILMN_1684346	6200187	S	CCCAGCTACTTGAGAGATGACGAGGGAAGATCACTTGAGCCCAGGAGTTA	"\Homo sapiens tumor necrosis factor, alpha-induced protein 8-like 1 (TNFAIP8L1), mRNA.\"""""	MGC17791	ILMN_1684346	TNFAIP8L1	"\Homo sapiens tumor necrosis factor, alpha-induced protein 8-like 1 (TNFAIP8L1), mRNA.\"""""	126282	 	TNFAIP8L1	0.302224847	-0.108573579	2.076850507	0.043238835	0.043238835	-3.826575538	1.233044483
14197	2260132	HDDC2	NM_016063.2	51020	NP_057147.2	ILMN_1753745	2260132	S	CAGGAAGCGGTCATGAAAGTGCCATGGATGAACACTGGAGGTGGCAGTGC	"\Homo sapiens HD domain containing 2 (HDDC2), mRNA.\"""""	NS5ATP2; dJ167O5.2; C6orf74; CGI-130; MGC87330	ILMN_1753745	HDDC2	"\Homo sapiens HD domain containing 2 (HDDC2), mRNA.\"""""	51020	 	HDDC2	-0.301945714	0.028631558	-2.055225259	0.045368631	0.045368631	-3.863365174	-1.232805936
18894	2970347	ITPRIP	NM_033397.2	85450	NP_203755.1	ILMN_3239181	2970347	S	TCTGGCTTCTTGTGTGTACAGAGACAACAGAACTCGGTGGGGAAACGGGA	"\Homo sapiens inositol 1,4,5-triphosphate receptor interacting protein (ITPRIP), mRNA.\"""""	bA127L20.2; RP11-127L20.4; DANGER; bA127L20	ILMN_3239181	ITPRIP	"\Homo sapiens inositol 1,4,5-triphosphate receptor interacting protein (ITPRIP), mRNA.\"""""	85450	D	ITPRIP	0.301742572	0.10855587	2.173762257	0.034730539	0.034730539	-3.657889944	1.23263236
43929	6980736	GPN3	NM_016301.2	51184	NP_057385.2	ILMN_3239426	6980736	S	GGCAGCCCTGAGTGCCATGATCTCTCTAGAAATTCCGCAAGTCAACATCA	"\Homo sapiens GPN-loop GTPase 3 (GPN3), mRNA.\"""""	MGC32810; MGC14560	ILMN_3239426	GPN3	"\Homo sapiens GPN-loop GTPase 3 (GPN3), mRNA.\"""""	51184	D	GPN3	0.301319126	-0.034501862	2.690466977	0.009812633	0.009812633	-2.659982661	1.232270623
23399	3840131	NUP153	NM_005124.2	9972	NP_005115.2	ILMN_1705907	3840131	S	CACTGATTTGACATAGTCTGGCTGTACCCAGGAATGGAGCCTGCACGGTG	"\Homo sapiens nucleoporin 153kDa (NUP153), mRNA.\"""""	HNUP153; N153	ILMN_1705907	NUP153	"\Homo sapiens nucleoporin 153kDa (NUP153), mRNA.\"""""	9972	 	NUP153	0.301219005	0.070007337	2.333838219	0.023876668	0.023876668	-3.365976703	1.232185108
7072	1090142	ANKRD34A	NM_001039888.2	284615	NP_001034977.1	ILMN_2119793	1090142	S	GTCTCATTTTCCCAGGGGGTGGGTCATGGGCTCTAAGCTGCTCTTCTGTC	"\Homo sapiens ankyrin repeat domain 34A (ANKRD34A), mRNA.\"""""	ANKRD34; DKFZp761F202	ILMN_2119793	ANKRD34A	"\Homo sapiens ankyrin repeat domain 34A (ANKRD34A), mRNA.\"""""	284615	 	ANKRD34A	0.300981784	0.014099023	3.488258327	0.001057526	0.001057526	-0.844782996	1.231982517
43598	6960072	HSPD1	NM_002156.4	3329	NP_002147.2	ILMN_1766713	6960072	A	CGGCTTGCAAAACTTTCAGATGGAGTGGCTGTGCTGAAGGTTGGTGGGAC	"\Homo sapiens heat shock 60kDa protein 1 (chaperonin) (HSPD1), nuclear gene encoding mitochondrial protein, transcript variant 1, mRNA.\"""""	HuCHA60; GROEL; HSP60; SPG13; CPN60; HSP65	ILMN_1766713	HSPD1	"\Homo sapiens heat shock 60kDa protein 1 (chaperonin) (HSPD1), nuclear gene encoding mitochondrial protein, transcript variant 1, mRNA.\"""""	3329	D	HSPD1	0.300980604	0.024497543	2.470289299	0.017138164	0.017138164	-3.104619346	1.231981511
246	20195	SUV39H1	NM_003173.2	6839	NP_003164.1	ILMN_1781479	20195	S	GGACTGAATCTGGTTCTCCTCTTGTACACCCCTCAACCCTATGCAGCCTG	"\Homo sapiens suppressor of variegation 3-9 homolog 1 (Drosophila) (SUV39H1), mRNA.\"""""	SUV39H; KMT1A; MG44	ILMN_1781479	SUV39H1	"\Homo sapiens suppressor of variegation 3-9 homolog 1 (Drosophila) (SUV39H1), mRNA.\"""""	6839	 	SUV39H1	-0.300870605	-0.074428576	-3.521891345	0.0009567	0.0009567	-0.762256872	-1.231887581
22395	3520753	ACAA1	NM_001607.2	30	NP_001598.1	ILMN_1738921	3520753	S	AATGAGCTGAAGCGCCGTGGGAAGAGGGCATACGGAGTGGTGTCCATGTG	"\Homo sapiens acetyl-Coenzyme A acyltransferase 1 (peroxisomal 3-oxoacyl-Coenzyme A thiolase) (ACAA1), nuclear gene encoding mitochondrial protein, mRNA.\"""""	THIO; ACAA; PTHIO	ILMN_1738921	ACAA1	"\Homo sapiens acetyl-Coenzyme A acyltransferase 1 (peroxisomal 3-oxoacyl-Coenzyme A thiolase) (ACAA1), nuclear gene encoding mitochondrial protein, mRNA.\"""""	30	 	ACAA1	0.300781393	-0.083326469	2.930312821	0.005187771	0.005187771	-2.145737139	1.231811407
35908	5860315	DNAJB6	NM_058246.3	10049	NP_490647.1	ILMN_1793770	5860315	I	GGATCTGCCGTTCATGTTGCTTTCTCCTTTGTCCTCTTGGACTTGAGGGC	"\Homo sapiens DnaJ (Hsp40) homolog, subfamily B, member 6 (DNAJB6), transcript variant 1, mRNA.\"""""	DKFZp566D0824; HSJ-2; MGC117297; HSJ2; MRJ; HHDJ1; FLJ42837; MSJ-1; DnaJ; MGC1152	ILMN_1793770	DNAJB6	"\Homo sapiens DnaJ (Hsp40) homolog, subfamily B, member 6 (DNAJB6), transcript variant 1, mRNA.\"""""	10049	D	DNAJB6	0.300749939	0.100510517	2.083852559	0.042568162	0.042568162	-3.814596223	1.231784551
42114	6650026	ASTE1	NM_014065.2	28990	NP_054784.2	ILMN_1803813	6650026	S	GAGGGAGAACCACTGCACACACCAAGTGTTGGTATGAGGGAAACAACCGG	"\Homo sapiens asteroid homolog 1 (Drosophila) (ASTE1), mRNA.\"""""	HT001; MGC129980	ILMN_1803813	ASTE1	"\Homo sapiens asteroid homolog 1 (Drosophila) (ASTE1), mRNA.\"""""	28990	 	ASTE1	-0.300718522	-0.036177727	-2.602876062	0.012289735	0.012289735	-2.840147278	-1.231757727
43279	6900215	GTF2H5	NM_207118.1	404672	NP_997001.1	ILMN_1739497	6900215	S	CTGCCATGAAGCAGTTTCTGCTGTACTTGGATGAGTCCAATGCCCTGGGG	"\Homo sapiens general transcription factor IIH, polypeptide 5 (GTF2H5), mRNA.\"""""	C6orf175; TTD; TGF2H5; TTDA; TFB5; TTD-A; bA120J8.2	ILMN_1739497	GTF2H5	"\Homo sapiens general transcription factor IIH, polypeptide 5 (GTF2H5), mRNA.\"""""	404672	 	GTF2H5	-0.300621539	-0.047235962	-2.55844212	0.013753893	0.013753893	-2.929904309	-1.231674927
5525	840014	TPMT	NM_000367.2	7172	NP_000358.1	ILMN_1740185	840014	S	AAACACCCTGTGTCCATGGGATAGAGTCCTTTCCGCTTGCAGTTGTGCCC	"\Homo sapiens thiopurine S-methyltransferase (TPMT), mRNA.\"""""		ILMN_1740185	TPMT	"\Homo sapiens thiopurine S-methyltransferase (TPMT), mRNA.\"""""	7172	 	TPMT	0.300364126	0.049756317	3.198752531	0.00245663	0.00245663	-1.536716491	1.231455185
21346	3400360	MAPRE2	NM_014268.1	10982	NP_055083.1	ILMN_1695276	3400360	S	CCCTCTTTAACACAAGGGCCCTCCTTGTCATTGACCTTAGCTAAACCATG	"\Homo sapiens microtubule-associated protein, RP/EB family, member 2 (MAPRE2), mRNA.\"""""	RP1; EB1; EB2	ILMN_1695276	MAPRE2	"\Homo sapiens microtubule-associated protein, RP/EB family, member 2 (MAPRE2), mRNA.\"""""	10982	 	MAPRE2	0.300258459	0.023748276	2.322937386	0.024505921	0.024505921	-3.386366982	1.231364993
11600	1820189	ICT1	NM_001545.1	3396	NP_001536.1	ILMN_2182198	1820189	S	AGACAAGCAGGAGGGTCGACATGGACTGAAATCACCCTCTGCAGCTGGGA	"\Homo sapiens immature colon carcinoma transcript 1 (ICT1), mRNA.\"""""	DS-1	ILMN_2182198	ICT1	"\Homo sapiens immature colon carcinoma transcript 1 (ICT1), mRNA.\"""""	3396	 	ICT1	-0.300163473	0.040236631	-2.842087248	0.006581362	0.006581362	-2.338347608	-1.231283923
18683	2940224	POMGNT1	NM_017739.2	55624	NP_060209.2	ILMN_1693664	2940224	S	GGCCCACATGCTGACACAGACTCACTCAGAGACCCTTAGACACTGGACCA	"\Homo sapiens protein O-linked mannose beta1,2-N-acetylglucosaminyltransferase (POMGNT1), mRNA.\"""""	MGAT1.2; FLJ20277; DKFZp761B182; GnTI.2; MEB	ILMN_1693664	POMGNT1	"\Homo sapiens protein O-linked mannose beta1,2-N-acetylglucosaminyltransferase (POMGNT1), mRNA.\"""""	55624	 	POMGNT1	-0.300162771	-0.0341801	-3.219039473	0.002318503	0.002318503	-1.489362462	-1.231283324
42290	6650747	ZNF641	NM_152320.1	121274	NP_689533.1	ILMN_1731666	6650747	S	AGCCAGGGGGGCCAGACCTTGTTCATGTGTGGGTCTGTCTTCCTTATGCC	"\Homo sapiens zinc finger protein 641 (ZNF641), mRNA.\"""""	FLJ31295; DKFZp667D1012	ILMN_1731666	ZNF641	"\Homo sapiens zinc finger protein 641 (ZNF641), mRNA.\"""""	121274	 	ZNF641	-0.29996192	0.015169876	-2.24125651	0.029711694	0.029711694	-3.536791213	-1.231111918
2679	430369	TEX264	NM_015926.3	51368	NP_057010.1	ILMN_1781623	430369	S	CTCTTGCTAAGCCTTCTCCTCACTGCCCTTTAGGCTCCCAGGGCCAGAGG	"\Homo sapiens testis expressed 264 (TEX264), mRNA.\"""""	FLJ13935; SIG11; ZSIG11; DKFZp451H0417	ILMN_1781623	TEX264	"\Homo sapiens testis expressed 264 (TEX264), mRNA.\"""""	51368	 	TEX264	-0.299940842	-0.069150083	-3.129731485	0.002986975	0.002986975	-1.696471433	-1.231093931
43874	6980475	EFTUD2	NM_004247.2	9343	NP_004238.2	ILMN_1738819	6980475	S	AGCTGCTGTTGCCATCTTGAACAACTCACCAACCTCCAACCCAGAGCCCC	"\Homo sapiens elongation factor Tu GTP binding domain containing 2 (EFTUD2), mRNA.\"""""	Snrp116; Snu114; KIAA0031; DKFZp686E24196; FLJ44695; U5-116KD	ILMN_1738819	EFTUD2	"\Homo sapiens elongation factor Tu GTP binding domain containing 2 (EFTUD2), mRNA.\"""""	9343	 	EFTUD2	-0.29982952	-0.005096995	-3.371859398	0.001490523	0.001490523	-1.127055711	-1.230998941
3479	520639	TIGD5	NM_032862.2	84948	NP_116251.2	ILMN_1705774	520639	S	AGTCACATGCACTGGACGAGGGCCGAAACTCCTGTCTGCTATCGAGCCCT	"\Homo sapiens tigger transposable element derived 5 (TIGD5), mRNA.\"""""	FLJ14926; MGC44883	ILMN_1705774	TIGD5	"\Homo sapiens tigger transposable element derived 5 (TIGD5), mRNA.\"""""	84948	 	TIGD5	0.299623834	0.116459971	2.461456444	0.017515808	0.017515808	-3.121875585	1.230823448
37957	6130433	C8orf40	NM_138436.2	114926	NP_612445.1	ILMN_1677385	6130433	S	CTCCAAGTGGCTCAAAAGGCCTTGACACAGGGAACCTGCACATATCCAGG	"\Homo sapiens chromosome 8 open reading frame 40 (C8orf40), mRNA.\"""""		ILMN_1677385	C8ORF40	"\Homo sapiens chromosome 8 open reading frame 40 (C8orf40), mRNA.\"""""	114926	 	C8orf40	-0.299622419	0.048107701	-2.797410909	0.007412745	0.007412745	-2.434374643	-1.230822241
22604	3610750	UNG	NM_003362.2	7374	NP_003353.1	ILMN_1683120	3610750	A	TTCTCCTAGGGTTATGTCCAGTTGGGGTTTTTAAGGCAGCACAGACTGCC	"\Homo sapiens uracil-DNA glycosylase (UNG), nuclear gene encoding mitochondrial protein, transcript variant 1, mRNA.\"""""	UDG; UNG1; DKFZp781L1143; UNG15; HIGM4; DGU	ILMN_1683120	UNG	"\Homo sapiens uracil-DNA glycosylase (UNG), nuclear gene encoding mitochondrial protein, transcript variant 1, mRNA.\"""""	7374	D	UNG	0.299464904	-0.00992832	2.567990932	0.013426456	0.013426456	-2.91071008	1.230687866
27219	4260377	HAX1	NM_006118.3	10456	NP_006109.2	ILMN_1750658	4260377	A	TGGTGGACAGTGAGGGCCGGACAGAGACTACAGTAACCCGACACGAAGCA	"\Homo sapiens HCLS1 associated protein X-1 (HAX1), transcript variant 1, mRNA.\"""""	HCLSBP1; SCN3; HS1BP1	ILMN_1750658	HAX1	"\Homo sapiens HCLS1 associated protein X-1 (HAX1), transcript variant 1, mRNA.\"""""	10456	D	HAX1	-0.299357705	-0.024021836	-3.10373647	0.003213324	0.003213324	-1.756086262	-1.230596424
13778	2140707	SLPI	NM_003064.2	6590	NP_003055.1	ILMN_2114720	2140707	S	GGATCCTGTTGACACCCCAAACCCAACAAGGAGGAAGCCTGGGAAGTGCC	"\Homo sapiens secretory leukocyte peptidase inhibitor (SLPI), mRNA.\"""""	WFDC4; WAP4; MPI; ALK1; ALP; BLPI; HUSI-I; HUSI	ILMN_2114720	SLPI	"\Homo sapiens secretory leukocyte peptidase inhibitor (SLPI), mRNA.\"""""	6590	 	SLPI	0.299151581	0.017624122	2.445093597	0.018235331	0.018235331	-3.153720751	1.230420616
8996	1430136	ARF4	NM_001660.2	378	NP_001651.1	ILMN_1723884	1430136	I	TCACAAGTGCCACTACCGCCATGGGCCTCACTATCTCCTCCCTCTTCTCC	"\Homo sapiens ADP-ribosylation factor 4 (ARF4), mRNA.\"""""	ARF2	ILMN_1723884	ARF4	"\Homo sapiens ADP-ribosylation factor 4 (ARF4), mRNA.\"""""	378	D	ARF4	0.299025784	0.076824884	2.459714663	0.017591159	0.017591159	-3.125272962	1.230313333
18557	2900451	MR1	NM_001531.1	3140	NP_001522.1	ILMN_2167416	2900451	S	CCTCTAGGAGCCATGTTATCCTCTGTCCCCCATAGAGTCAAGCCTAGTGC	"\Homo sapiens major histocompatibility complex, class I-related (MR1), mRNA.\"""""	HLALS	ILMN_2167416	MR1	"\Homo sapiens major histocompatibility complex, class I-related (MR1), mRNA.\"""""	3140	 	MR1	-0.298878316	0.040006105	-2.930581591	0.005183981	0.005183981	-2.145144439	-1.23018758
18306	2850202	UBA7	NM_003335.2	7318	NP_003326.2	ILMN_1794612	2850202	S	TCAATGGAGCCCCGGATCCCAAGCCCTGCATTGTAAGCCCACAGTAGGCA	"\Homo sapiens ubiquitin-like modifier activating enzyme 7 (UBA7), mRNA.\"""""	UBA7; UBE2; D8; MGC12713; UBA1B	ILMN_1794612	UBA7	"\Homo sapiens ubiquitin-like modifier activating enzyme 7 (UBA7), mRNA.\"""""	7318	 	UBA7	-0.29851179	-0.064231339	-2.421221819	0.019332966	0.019332966	-3.199893892	-1.229875083
5413	830324	FLT3LG	NM_001459.2	2323	NP_001450.2	ILMN_2091412	830324	S	ACACAGAGGAAGTTGGCTAGAGGCCGGTCCCTTCCTTGGGCCCCTCTCAT	"\Homo sapiens fms-related tyrosine kinase 3 ligand (FLT3LG), mRNA.\"""""		ILMN_2091412	FLT3LG	"\Homo sapiens fms-related tyrosine kinase 3 ligand (FLT3LG), mRNA.\"""""	2323	 	FLT3LG	-0.298198665	-0.067681958	-2.132806197	0.038127851	0.038127851	-3.729933874	-1.229608178
2809	450193	MOSPD2	NM_152581.2	158747	NP_689794.1	ILMN_1766094	450193	S	GCAGAGGAGTCTCTGTGGACCATGAATTGCACTGTCTCCCTCCTCATTTC	"\Homo sapiens motile sperm domain containing 2 (MOSPD2), mRNA.\"""""	MGC26706	ILMN_1766094	MOSPD2	"\Homo sapiens motile sperm domain containing 2 (MOSPD2), mRNA.\"""""	158747	D	MOSPD2	0.297862282	0.000478408	2.178840803	0.034328429	0.034328429	-3.648880236	1.229321512
41068	6520390	PPM1A	NM_177951.1	5494	NP_808820.1	ILMN_1690077	6520390	A	CCAGGGGCAGGGTAATGGGTTGCGATATGGGCTAAGCAGCATGCAAGGCT	"\Homo sapiens protein phosphatase 1A (formerly 2C), magnesium-dependent, alpha isoform (PPM1A), transcript variant 2, mRNA.\"""""	PP2CA; PP2C-ALPHA; MGC9201	ILMN_1690077	PPM1A	"\Homo sapiens protein phosphatase 1A (formerly 2C), magnesium-dependent, alpha isoform (PPM1A), transcript variant 2, mRNA.\"""""	5494	D	PPM1A	0.297417423	0.081215982	3.168374274	0.002678063	0.002678063	-1.607289573	1.228942506
12591	2000441	PGAP3	NM_033419.3	93210	NP_219487.3	ILMN_1805636	2000441	S	CCGTGGTTGAAGCAGACTGGATTTTTGCTCTGCCCCTGACCCCTTGTCCC	"\Homo sapiens post-GPI attachment to proteins 3 (PGAP3), mRNA.\"""""	CAB2; AGLA546; PP1498; MGC9753; PGAP3	ILMN_1805636	PGAP3	"\Homo sapiens post-GPI attachment to proteins 3 (PGAP3), mRNA.\"""""	93210	 	PGAP3	-0.2973946	-0.044925856	-2.759349617	0.0081966	0.0081966	-2.515364302	-1.228923065
10695	1690114	U2AF2	NM_007279.2	11338	NP_009210.1	ILMN_1768930	1690114	A	CCCGTGGCCCCTGCCCCTCTCCTACTCTCTGTGGCAGTTTCATATTTGCT	"\Homo sapiens U2 small nuclear RNA auxiliary factor 2 (U2AF2), transcript variant 1, mRNA.\"""""	U2AF65	ILMN_1768930	U2AF2	"\Homo sapiens U2 small nuclear RNA auxiliary factor 2 (U2AF2), transcript variant 1, mRNA.\"""""	11338	D	U2AF2	-0.297223401	-0.077377472	-2.303669635	0.025654495	0.025654495	-3.422227476	-1.228777242
42016	6620392	LFNG	NM_001040167.1	3955	NP_001035257.1	ILMN_1663080	6620392	S	GGCCCAGCATGGCTCACCTGTCCCGTGGGCTGTGTTTCTTGTTGTTTTTC	"\Homo sapiens LFNG O-fucosylpeptide 3-beta-N-acetylglucosaminyltransferase (LFNG), transcript variant 1, mRNA.\"""""	SCDO3	ILMN_1663080	LFNG	"\Homo sapiens LFNG O-fucosylpeptide 3-beta-N-acetylglucosaminyltransferase (LFNG), transcript variant 1, mRNA.\"""""	3955	D	LFNG	-0.297161031	-0.043948167	-2.560031923	0.013698877	0.013698877	-2.926712226	-1.228724121
38316	6200468	CKS2	NM_001827.1	1164	NP_001818.1	ILMN_1756326	6200468	S	TTTCTGCAGCGCGCCACGAGGATGGCCCACAAGCAGATCTACTACTCGGA	"\Homo sapiens CDC28 protein kinase regulatory subunit 2 (CKS2), mRNA.\"""""	CKSHS2	ILMN_1756326	CKS2	"\Homo sapiens CDC28 protein kinase regulatory subunit 2 (CKS2), mRNA.\"""""	1164	D	CKS2	0.296988469	-0.034482054	3.463060407	0.001139627	0.001139627	-0.906332942	1.228577161
36162	5870605	ProbeID: 5870605				ILMN_1900661	5870605	S	CTTGCCAGTGGCCCTGTCACTCCCATGATGCTTTGGTTTTGAGAGTTGGG	full-length cDNA clone CS0DF005YI08 of Fetal brain of Homo sapiens (human)		ILMN_1900661		full-length cDNA clone CS0DF005YI08 of Fetal brain of Homo sapiens (human)	-999	 		0.296655353	0.012411639	2.07906759	0.043025488	0.043025488	-3.822786034	1.228293517
46599	7560327	GPN1	NM_007266.2	11321	NP_009197.1	ILMN_1772719	7560327	S	GCCTCTACTCCCCCAGCTTCTTGCTCTTGACCCTGCACTGTAAGTTGCCC	"\Homo sapiens GPN-loop GTPase 1 (GPN1), mRNA.\"""""	MBDIN; ATPBD1A; NTPBP	ILMN_1772719	GPN1	"\Homo sapiens GPN-loop GTPase 1 (GPN1), mRNA.\"""""	11321	 	GPN1	-0.296631708	-0.0566239	-2.91659548	0.005384683	0.005384683	-2.175939656	-1.228273386
12589	2000438	MFNG	NM_002405.2	4242	NP_002396.2	ILMN_1764577	2000438	S	CCCATCTTCCTGCTATAAATGTGGGTGTGATGGCTGGATCTGGGGCAGCC	"\Homo sapiens MFNG O-fucosylpeptide 3-beta-N-acetylglucosaminyltransferase (MFNG), mRNA.\"""""		ILMN_1764577	MFNG	"\Homo sapiens MFNG O-fucosylpeptide 3-beta-N-acetylglucosaminyltransferase (MFNG), mRNA.\"""""	4242	 	MFNG	-0.296626372	-0.028680881	-2.322305239	0.024542863	0.024542863	-3.387547172	-1.228268843
4795	730156	ICAM2	NM_001099786.1	3384	NP_001093256.1	ILMN_1786823	730156	S	GCCAGATGGTCATCATAGTCACGGTGGTGTCGGTGTTGCTGTCCCTGTTC	"\Homo sapiens intercellular adhesion molecule 2 (ICAM2), transcript variant 1, mRNA.\"""""	CD102	ILMN_1786823	ICAM2	"\Homo sapiens intercellular adhesion molecule 2 (ICAM2), transcript variant 1, mRNA.\"""""	3384	 	ICAM2	-0.296177133	0.02352257	-3.239670632	0.002185578	0.002185578	-1.441022635	-1.227886434
11845	1850446	NME6	NM_005793.3	10201	NP_005784.1	ILMN_2229032	1850446	S	GGGCCTAGCTCACCACAGCACATCCTCCAGGATCTAGCCTTCTATCTACC	"\Homo sapiens non-metastatic cells 6, protein expressed in (nucleoside-diphosphate kinase) (NME6), mRNA.\"""""	NM23-H6; IPIA-ALPHA	ILMN_2229032	NME6	"\Homo sapiens non-metastatic cells 6, protein expressed in (nucleoside-diphosphate kinase) (NME6), mRNA.\"""""	10201	D	NME6	-0.296080285	-0.082213291	-3.447355785	0.001193833	0.001193833	-0.944571571	-1.227804009
30971	4880689	TOMM22	NM_020243.4	56993	NP_064628.1	ILMN_1714623	4880689	S	GAATCCCTATGTATGAGAGGAGGGAGGCAGGCTGCAGCTTCAGCCACAGA	"\Homo sapiens translocase of outer mitochondrial membrane 22 homolog (yeast) (TOMM22), nuclear gene encoding mitochondrial protein, mRNA.\"""""	TOM22; MSTP065; MST065; 1C9-2	ILMN_1714623	TOMM22	"\Homo sapiens translocase of outer mitochondrial membrane 22 homolog (yeast) (TOMM22), nuclear gene encoding mitochondrial protein, mRNA.\"""""	56993	 	TOMM22	-0.296046739	0.005868006	-2.518511913	0.015203399	0.015203399	-3.009602555	-1.227775459
22869	3780270	HBP1	NM_012257.3	26959	NP_036389.2	ILMN_2160764	3780270	S	TCTTTATGGTGGGGGCAGACTTTGCACTTACTGCAGTGCAACACTTGCAC	"\Homo sapiens HMG-box transcription factor 1 (HBP1), mRNA.\"""""	FLJ16340	ILMN_2160764	HBP1	"\Homo sapiens HMG-box transcription factor 1 (HBP1), mRNA.\"""""	26959	D	HBP1	0.295909157	0.03115297	2.904697162	0.005561099	0.005561099	-2.202061608	1.227658379
7115	1090370	HAUS7	NM_017518.5	55559	NP_059988.3	ILMN_2371700	1090370	A	GATCGAGTTGGCCGAGGATGGATGATTGTGGCAGCAGAAGCCGTTGCAGC	"\Homo sapiens UCHL5 interacting protein (UCHL5IP), transcript variant 1, mRNA.\"""""	HSXQ28ORF; UIP1	ILMN_2371700	UCHL5IP	"\Homo sapiens UCHL5 interacting protein (UCHL5IP), transcript variant 1, mRNA.\"""""	55559	D	HAUS7	-0.295745761	0.000434657	-2.601131749	0.012344416	0.012344416	-2.843691841	-1.227519345
8506	1340360	RCC2	NM_018715.1	55920	NP_061185.1	ILMN_1720124	1340360	S	GTTGGGAATGTGCTTGGCGCTGACCCTGCGGGCATCTGACTGGTCTTCCA	"\Homo sapiens regulator of chromosome condensation 2 (RCC2), mRNA.\"""""	DKFZp762N0610; KIAA1470; TD-60	ILMN_1720124	RCC2	"\Homo sapiens regulator of chromosome condensation 2 (RCC2), mRNA.\"""""	55920	 	RCC2	0.295713314	-0.010686002	2.608548693	0.012113434	0.012113434	-2.828608297	1.227491738
8618	1400025	PTOV1	NM_017432.3	53635	NP_059128.2	ILMN_1700109	1400025	S	GGGACTTCAACTGCCCAGCAACATGGAGGATGGTGTCCTGAGGCCTCCAA	"\Homo sapiens prostate tumor overexpressed 1 (PTOV1), mRNA.\"""""	MGC71475; DKFZP586I111	ILMN_1700109	PTOV1	"\Homo sapiens prostate tumor overexpressed 1 (PTOV1), mRNA.\"""""	53635	 	PTOV1	0.294602143	0.021115594	2.133708037	0.038050011	0.038050011	-3.728359328	1.226546682
1698	160746	APRT	NM_000485.2	353	NP_000476.1	ILMN_1722491	160746	I	TGAGGTCCTGGAGTGCGTGAGCCTGGTGGAGCTGACCTCGCTTAAGGGCA	"\Homo sapiens adenine phosphoribosyltransferase (APRT), transcript variant 1, mRNA.\"""""	MGC125857; AMP; MGC125856; DKFZp686D13177; MGC129961	ILMN_1722491	APRT	"\Homo sapiens adenine phosphoribosyltransferase (APRT), transcript variant 1, mRNA.\"""""	353	D	APRT	-0.29449702	-0.013471086	-3.618726535	0.000715161	0.000715161	-0.522340191	-1.226457312
31528	4920669	OXSR1	NM_005109.2	9943	NP_005100.1	ILMN_1811489	4920669	S	GAGTGCACCTCTTTGACTAGGTCCCAGGATCCCCTTGTCCCTGGAGTAGG	"\Homo sapiens oxidative-stress responsive 1 (OXSR1), mRNA.\"""""	OSR1; KIAA1101	ILMN_1811489	OXSR1	"\Homo sapiens oxidative-stress responsive 1 (OXSR1), mRNA.\"""""	9943	 	OXSR1	0.294450111	-0.025611457	2.976359892	0.004574776	0.004574776	-2.043677162	1.226417434
38696	6250468	DUSP6	NM_001946.2	1848	NP_001937.2	ILMN_1677466	6250468	I	CTGACCTTGACCGAGACCCCAATAGTGCAACAGACTCGGATGGTAGTCCG	"\Homo sapiens dual specificity phosphatase 6 (DUSP6), transcript variant 1, mRNA.\"""""	MKP3; PYST1	ILMN_1677466	DUSP6	"\Homo sapiens dual specificity phosphatase 6 (DUSP6), transcript variant 1, mRNA.\"""""	1848	D	DUSP6	-0.294442271	0.022361566	-3.12831629	0.002998901	0.002998901	-1.699724796	-1.226410769
29730	4760288	ANAPC11	NM_001002246.1	51529	NP_001002246.1	ILMN_1722102	4760288	A	AATGGAAGTTCAAGGAGTGAGGCCCGACCTGGCTCTCGCTGGAGGGGCAT	"\Homo sapiens anaphase promoting complex subunit 11 (ANAPC11), transcript variant 4, mRNA.\"""""	HSPC214; MGC882; Apc11p; APC11	ILMN_1722102	ANAPC11	"\Homo sapiens anaphase promoting complex subunit 11 (ANAPC11), transcript variant 4, mRNA.\"""""	51529	D	ANAPC11	-0.294067803	0.005007966	-2.389981974	0.020859249	0.020859249	-3.259801872	-1.226092482
14801	2350368	RPF2	NM_032194.1	84154	NP_115570.1	ILMN_1664167	2350368	S	TGGGACCCTCATTGGATCTGGTTCTGAGGAGGACACACCTGGCATCGGAT	"\Homo sapiens ribosome production factor 2 homolog (S. cerevisiae) (RPF2), mRNA.\"""""	FLJ21087; RPF2; bA397G5.4	ILMN_1664167	RPF2	"\Homo sapiens ribosome production factor 2 homolog (S. cerevisiae) (RPF2), mRNA.\"""""	84154	 	RPF2	-0.293838049	0.030238671	-2.981412803	0.004511795	0.004511795	-2.032415044	-1.225897238
6004	940435	TRIM8	NM_030912.2	81603	NP_112174.2	ILMN_1746704	940435	S	GAGGGGCTGCCCGGAGTTGGGTCCTTGCCTGGATTTTGACACAGCAACTT	"\Homo sapiens tripartite motif-containing 8 (TRIM8), mRNA.\"""""	RNF27; GERP	ILMN_1746704	TRIM8	"\Homo sapiens tripartite motif-containing 8 (TRIM8), mRNA.\"""""	81603	 	TRIM8	-0.293410527	-0.036063374	-2.696326174	0.00966454	0.00966454	-2.647780666	-1.225534015
21565	3420497	KEAP1	NM_012289.3	9817	NP_036421.2	ILMN_2410771	3420497	A	GCCCTGCCGGAAGCAGATTGACCAGCAGAACTGTACCTGTTGAGGCACTT	"\Homo sapiens kelch-like ECH-associated protein 1 (KEAP1), transcript variant 2, mRNA.\"""""	MGC9454; MGC10630; KLHL19; MGC20887; MGC4407; KIAA0132; INrf2; MGC1114	ILMN_2410771	KEAP1	"\Homo sapiens kelch-like ECH-associated protein 1 (KEAP1), transcript variant 2, mRNA.\"""""	9817	D	KEAP1	-0.292781904	-0.052716336	-2.83677359	0.006675505	0.006675505	-2.349822579	-1.225000131
18041	2760719	ProbeID: 2760719	XM_001722872.1	100130919	XP_001722924.1	ILMN_3176090	2760719	A	TGGGAACGTGCTTGGCGCGACCCTGCGGGCATCTGACTGGTCTTCCAGCT	"\PREDICTED: Homo sapiens hypothetical protein LOC100130919 (LOC100130919), mRNA.\"""""		ILMN_3176090	LOC100130919	"\PREDICTED: Homo sapiens hypothetical protein LOC100130919 (LOC100130919), mRNA.\"""""	100130919	 		0.29275992	-0.011572215	2.624606861	0.011626825	0.011626825	-2.795845916	1.224981465
14499	2320653	ECHDC2	NM_018281.2	55268	NP_060751.2	ILMN_1671568	2320653	S	GGTGCTGATCCTACCACCTACTGCTACCTTCCTTAGCTTCACCCTGGCTA	"\Homo sapiens enoyl Coenzyme A hydratase domain containing 2 (ECHDC2), mRNA.\"""""	FLJ10948	ILMN_1671568	ECHDC2	"\Homo sapiens enoyl Coenzyme A hydratase domain containing 2 (ECHDC2), mRNA.\"""""	55268	 	ECHDC2	-0.292252788	0.028038079	-2.291810925	0.026385064	0.026385064	-3.444183478	-1.224550938
45003	7160609	POC1B	NM_172240.1	282809	NP_758440.1	ILMN_1667201	7160609	S	GGAGGAGGTGTCCACATTTATGGTGTGTATAGGTAACATGGGGAAAATGC	"\Homo sapiens WD repeat domain 51B (WDR51B), mRNA.\"""""	FLJ14923; TUWD12; FLJ41111	ILMN_1667201	WDR51B	"\Homo sapiens WD repeat domain 51B (WDR51B), mRNA.\"""""	282809	 	POC1B	0.292164201	-0.049162922	3.932253133	0.000272225	0.000272225	0.27608408	1.224475749
14220	2260241	LPAR5	NM_020400.4	57121	NP_065133.1	ILMN_2044453	2260241	S	GCTTGACCTCGTGGACTTCCTCAGAGGGTTGGTCCCTGGATCACACTTTG	"\Homo sapiens lysophosphatidic acid receptor 5 (LPAR5), mRNA.\"""""	LPA5; KPG_010; LPAR5; GPR93	ILMN_2044453	LPAR5	"\Homo sapiens lysophosphatidic acid receptor 5 (LPAR5), mRNA.\"""""	57121	 	LPAR5	-0.291893439	-0.030442203	-2.116035603	0.039601034	0.039601034	-3.759116409	-1.224245963
8523	1340427	FBXW5	NM_018998.2	54461	NP_061871.1	ILMN_1701375	1340427	A	CTGGGCAACTTGGGGTACACAGGATACTGGGGGTGCCGCTCCTCACTCAA	"\Homo sapiens F-box and WD repeat domain containing 5 (FBXW5), mRNA.\"""""	RP11-229P13.10; DKFZP434B205; Fbw5; MGC20962	ILMN_1701375	FBXW5	"\Homo sapiens F-box and WD repeat domain containing 5 (FBXW5), mRNA.\"""""	54461	D	FBXW5	-0.291810619	-0.033743852	-2.50308366	0.015799678	0.015799678	-3.040149731	-1.224175686
35004	5690358	TMEM5	NM_014254.1	10329	NP_055069.1	ILMN_1689704	5690358	S	GAGGCTTGCTCCTATGGCTCCATTCCTGTGGTGGAAGACGTGATGACAGC	"\Homo sapiens transmembrane protein 5 (TMEM5), mRNA.\"""""	HP10481	ILMN_1689704	TMEM5	"\Homo sapiens transmembrane protein 5 (TMEM5), mRNA.\"""""	10329	 	TMEM5	-0.291742308	0.065933558	-2.897383301	0.005672196	0.005672196	-2.218083732	-1.224117722
1358	150154	FAM108A3P	NM_001080422.1	653401	NP_001073891.2	ILMN_2239772	150154	I	GTGCCTGGTGCCAGGTACACGGTCCTCTTCTCGCACGGCAATGCCGTGGA	"\Homo sapiens family with sequence similarity 108, member A3 (FAM108A3), mRNA.\"""""	FAM108A2; C1orf47	ILMN_2239772	FAM108A3	"\Homo sapiens family with sequence similarity 108, member A3 (FAM108A3), mRNA.\"""""	653401	D	FAM108A11P	-0.291445756	0.12107842	-2.281066832	0.027062917	0.027062917	-3.463999777	-1.223866126
19991	3180176	SYNJ2BP	NM_018373.1	55333	NP_060843.1	ILMN_1697793	3180176	S	GTAGCCTGAAGTGGGAGATTGCTTGAGTCCAGGAGACCAGCCTGGGCAAC	"\Homo sapiens synaptojanin 2 binding protein (SYNJ2BP), mRNA.\"""""	Arip2; OMP25; FLJ11271	ILMN_1697793	SYNJ2BP	"\Homo sapiens synaptojanin 2 binding protein (SYNJ2BP), mRNA.\"""""	55333	 	SYNJ2BP	-0.291294037	-0.031113134	-2.458147146	0.017659222	0.017659222	-3.128328897	-1.223737427
4440	650066	ITGB1	NM_033669.1	3688	NP_391989.1	ILMN_2383934	650066	A	TGTAGCTGGTGTGGTTGCTGGAATTGTTCTTATTGGCCTTGCATTACTGC	"\Homo sapiens integrin, beta 1 (fibronectin receptor, beta polypeptide, antigen CD29 includes MDF2, MSK12) (ITGB1), transcript variant 1C-2, mRNA.\"""""	GPIIA; VLAB; MDF2; FNRB; CD29; MSK12	ILMN_2383934	ITGB1	"\Homo sapiens integrin, beta 1 (fibronectin receptor, beta polypeptide, antigen CD29 includes MDF2, MSK12) (ITGB1), transcript variant 1C-2, mRNA.\"""""	3688	D	ITGB1	0.291002967	0.10169627	2.429100232	0.018964297	0.018964297	-3.184692988	1.223490557
11633	1820347	ASB1	NM_016114.3	51665	NP_057198.1	ILMN_1683096	1820347	S	GACGGTGGGAGGGTGAGATGTGAAGATGTGGGATGAACCTGGAATGAACG	"\Homo sapiens ankyrin repeat and SOCS box-containing 1 (ASB1), mRNA.\"""""	MGC11165; KIAA1146; ASB-1	ILMN_1683096	ASB1	"\Homo sapiens ankyrin repeat and SOCS box-containing 1 (ASB1), mRNA.\"""""	51665	 	ASB1	-0.290837606	-0.071126816	-3.147775029	0.002838778	0.002838778	-1.654912602	-1.223350329
18807	2940754	NPAT	NM_002519.1	4863	NP_002510.1	ILMN_2120965	2940754	S	AGGCTTGCTGATAGTAGTGATTTACCTGTGCCCCGGACACCTGGCTCAGG	"\Homo sapiens nuclear protein, ataxia-telangiectasia locus (NPAT), mRNA.\"""""	E14	ILMN_2120965	NPAT	"\Homo sapiens nuclear protein, ataxia-telangiectasia locus (NPAT), mRNA.\"""""	4863	 	NPAT	0.290819279	-5.53E-05	2.542149836	0.014329405	0.014329405	-2.962533411	1.223334789
11112	1740373	ULK1	NM_003565.1	8408	NP_003556.1	ILMN_1735052	1740373	A	GCGCCTCAACTGCTGCCCCTGGTTGAATGTTCTCTTGATAGTGCTGGACC	"\Homo sapiens unc-51-like kinase 1 (C. elegans) (ULK1), mRNA.\"""""	FLJ38455; UNC51; Unc51.1; ATG1	ILMN_1735052	ULK1	"\Homo sapiens unc-51-like kinase 1 (C. elegans) (ULK1), mRNA.\"""""	8408	D	ULK1	0.290797617	0.102002781	2.117008472	0.039514231	0.039514231	-3.757428594	1.223316421
38118	6180414	PTP4A1	NM_003463.3	7803	NP_003454.1	ILMN_1760575	6180414	S	CTTGGGTTTGGATACCCTTAGTGGGATGATGTAAATAGAGGCTAGCTACC	"\Homo sapiens protein tyrosine phosphatase type IVA, member 1 (PTP4A1), mRNA.\"""""	PTP(CAAX1); PTPCAAX1; DKFZp779M0721; HH72; PRL1; PRL-1	ILMN_1760575	PTP4A1	"\Homo sapiens protein tyrosine phosphatase type IVA, member 1 (PTP4A1), mRNA.\"""""	7803	D	PTP4A1	0.290776962	0.027753004	3.47634393	0.001095617	0.001095617	-0.873915821	1.223298907
46538	7560092	TMEM126A	NM_032273.2	84233	NP_115649.1	ILMN_2217809	7560092	S	AATGTGACAAAGGCTCGCATAGCTGCTGGCTTACCAATGGCAGGGATACC	"\Homo sapiens transmembrane protein 126A (TMEM126A), mRNA.\"""""	DKFZp586C1924	ILMN_2217809	TMEM126A	"\Homo sapiens transmembrane protein 126A (TMEM126A), mRNA.\"""""	84233	 	TMEM126A	-0.290350356	-0.022428447	-2.903569502	0.005578095	0.005578095	-2.204533657	-1.222937229
46123	7400669	UNK	XM_940903.2	85451	XP_945996.1	ILMN_1689119	7400669	A	ACCGGGTGTCTGCGGTAGGAACAAGAGGGCTGAGAGGGTCTGGTCCTGGC	"\PREDICTED: Homo sapiens zinc finger CCCH-type containing 5 (ZC3H5), mRNA.\"""""		ILMN_1689119	ZC3H5	"\PREDICTED: Homo sapiens zinc finger CCCH-type containing 5 (ZC3H5), mRNA.\"""""	85451	D	UNK	-0.290342496	-0.00987836	-2.397608111	0.020476979	0.020476979	-3.24523172	-1.222930567
19773	3170064	MICB	NM_005931.2	4277	NP_005922.1	ILMN_1708006	3170064	S	GACCAGCTTTCTTGTCACCTTGAGGTCCCCTCGCCCCGTCACACCGTTAT	"\Homo sapiens MHC class I polypeptide-related sequence B (MICB), mRNA.\"""""	PERB11.2	ILMN_1708006	MICB	"\Homo sapiens MHC class I polypeptide-related sequence B (MICB), mRNA.\"""""	4277	 	MICB	0.290175507	0.011635305	2.818151126	0.007015385	0.007015385	-2.389923843	1.222789023
27308	4260722	TPRG1L	NM_182752.3	127262	NP_877429.2	ILMN_1727479	4260722	S	TGCAGGGCTGCCTCAGAAGCTGGCTGGGGACTCTAGCCTCTGTGTTCATA	"\Homo sapiens tumor protein p63 regulated 1-like (TPRG1L), mRNA.\"""""	RP11-46F15.3; FLJ21811	ILMN_1727479	TPRG1L	"\Homo sapiens tumor protein p63 regulated 1-like (TPRG1L), mRNA.\"""""	127262	 	TPRG1L	0.289872148	0.044667082	2.49336612	0.016186057	0.016186057	-3.05931885	1.222531932
3193	510228	IDH3B	NM_174856.1	3420	NP_777281.1	ILMN_1721669	510228	A	CCTCTGACATGGGTGGCTATGCTACTTGCCATGACTTCACTGAGGCTGTC	"\Homo sapiens isocitrate dehydrogenase 3 (NAD+) beta (IDH3B), nuclear gene encoding mitochondrial protein, transcript variant 3, mRNA.\"""""	FLJ11043; H-IDHB; MGC903	ILMN_1721669	IDH3B	"\Homo sapiens isocitrate dehydrogenase 3 (NAD+) beta (IDH3B), nuclear gene encoding mitochondrial protein, transcript variant 3, mRNA.\"""""	3420	D	IDH3B	-0.289165163	0.005981568	-3.013422813	0.004131263	0.004131263	-1.960785272	-1.221932983
8092	1260201	SP2	NM_003110.4	6668	NP_003101.2	ILMN_1666482	1260201	S	CACCTCCCTGATGCCTGCTTTCAGTTGAGGGTTGGGGGCAATGATGAGCA	"\Homo sapiens Sp2 transcription factor (SP2), mRNA.\"""""		ILMN_1666482	SP2	"\Homo sapiens Sp2 transcription factor (SP2), mRNA.\"""""	6668	 	SP2	-0.289111779	0.032324106	-2.420245133	0.019379117	0.019379117	-3.201775755	-1.221887769
26104	4180445	C9orf142	NM_183241.1	286257	NP_899064.1	ILMN_1761138	4180445	S	CAGCTGGTGGCGTGGACTTCGATGAGACCTGAAGGTGCAGCACAAGCGTG	"\Homo sapiens chromosome 9 open reading frame 142 (C9orf142), mRNA.\"""""		ILMN_1761138	C9ORF142	"\Homo sapiens chromosome 9 open reading frame 142 (C9orf142), mRNA.\"""""	286257	 	C9orf142	-0.289031239	-0.081180677	-2.714142557	0.00922676	0.00922676	-2.610563258	-1.221819557
1974	270347	SULT1A4	NM_001017391.1	445329	NP_001017391.1	ILMN_2336130	270347	A	CCGAAACCCAAAGGACGTGGCGGTCTCCTACTACCATTTCCACCGTATGG	"\Homo sapiens sulfotransferase family, cytosolic, 1A, phenol-preferring, member 4 (SULT1A4), transcript variant 3, mRNA.\"""""		ILMN_2336130	SULT1A4	"\Homo sapiens sulfotransferase family, cytosolic, 1A, phenol-preferring, member 4 (SULT1A4), transcript variant 3, mRNA.\"""""	445329	D	SULT1A3/SULT1A4	-0.289016013	0.049710689	-4.650108923	2.66E-05	2.66E-05	2.202499012	-1.221806663
5566	840156	ProbeID: 840156				ILMN_1870041	840156	S	GGCAGGAAAATTGTATGTCAGGGTGTATTTCTGTGTGGGGTTGCAAGGGC	Homo sapiens partial mRNA; ID YG39-1C		ILMN_1870041		Homo sapiens partial mRNA; ID YG39-1C	-999	 		0.288751906	0.090011576	2.200248111	0.032678203	0.032678203	-3.61071843	1.221583013
29548	4730292	PAPD7	NM_006999.3	11044	NP_008930.1	ILMN_1756793	4730292	S	GACTGTAAACCCACATTAAGGAAACCACTACGGGTCTGGCAGTGCGTGTC	"\Homo sapiens polymerase (DNA directed) sigma (POLS), mRNA.\"""""	TRF4; TRF4-1; POLK; LAK-1	ILMN_1756793	POLS	"\Homo sapiens polymerase (DNA directed) sigma (POLS), mRNA.\"""""	11044	 	PAPD7	0.288328418	-0.000990482	2.4037686	0.020172791	0.020172791	-3.233436095	1.221224483
23676	3850445	LYRM7	NM_181705.2	90624	NP_859056.2	ILMN_3238623	3850445	S	TCTGACCCACCAACATGACTGATGCTCAAAGGAAATGGCCACTGGAAGAT	"\Homo sapiens Lyrm7 homolog (mouse) (LYRM7), mRNA.\"""""	C5orf31; MGC24679; FLJ20796	ILMN_3238623	LYRM7	"\Homo sapiens Lyrm7 homolog (mouse) (LYRM7), mRNA.\"""""	90624	D	LYRM7	0.288092394	0.05653015	2.62064199	0.01174528	0.01174528	-2.803948559	1.221024708
17451	2690634	PPIE	NM_006112.2	10450	NP_006103.1	ILMN_2348503	2690634	A	AGCATACGGGACCAGGTCTACTATCCATGGCCAACTCTGGCCCAAACACC	"\Homo sapiens peptidylprolyl isomerase E (cyclophilin E) (PPIE), transcript variant 1, mRNA.\"""""	CYP-33; MGC3736; MGC111222	ILMN_2348503	PPIE	"\Homo sapiens peptidylprolyl isomerase E (cyclophilin E) (PPIE), transcript variant 1, mRNA.\"""""	10450	D	PPIE	-0.287580111	0.05774613	-3.502138103	0.001014745	0.001014745	-0.810777064	-1.220591214
34828	5670424	GNA15	NM_002068.1	2769	NP_002059.1	ILMN_1773963	5670424	S	CACTGTCACTTTCAGAGCTCGGTGGCTCACAGCGTGTCCTGCCCCGGTTT	"\Homo sapiens guanine nucleotide binding protein (G protein), alpha 15 (Gq class) (GNA15), mRNA.\"""""	GNA16	ILMN_1773963	GNA15	"\Homo sapiens guanine nucleotide binding protein (G protein), alpha 15 (Gq class) (GNA15), mRNA.\"""""	2769	 	GNA15	-0.287410954	-0.034717453	-2.20608919	0.032240277	0.032240277	-3.600254418	-1.220448107
6753	1050386	SMUG1	NM_014311.1	23583	NP_055126.1	ILMN_1804642	1050386	S	GGGAGGCTGCAGCTGGATCAGAGGAAAAATCCAGTGTGACAGAGTGCAAG	"\Homo sapiens single-strand-selective monofunctional uracil-DNA glycosylase 1 (SMUG1), mRNA.\"""""	UNG3; MGC104370; HMUDG; FDG	ILMN_1804642	SMUG1	"\Homo sapiens single-strand-selective monofunctional uracil-DNA glycosylase 1 (SMUG1), mRNA.\"""""	23583	 	SMUG1	-0.287389741	-0.007461619	-2.881956972	0.005913324	0.005913324	-2.251789734	-1.220430163
39379	6330315	FLJ39639	XM_370932.4	283876	XP_370932.2	ILMN_1790412	6330315	A	GCTTTACGTTGCCTCATGTGAGTGCTTCATAGCAGGGTGTGACGCTGGCC	"\PREDICTED: Homo sapiens hypothetical protein FLJ39639 (FLJ39639), mRNA.\"""""		ILMN_1790412	FLJ39639	"\PREDICTED: Homo sapiens hypothetical protein FLJ39639 (FLJ39639), mRNA.\"""""	283876	 	FLJ39639	-0.287072568	-0.000224621	-3.059026092	0.003640757	0.003640757	-1.857898441	-1.220161883
11324	1770546	ATIC	NM_004044.4	471	NP_004035.2	ILMN_1673991	1770546	S	CGTAGACAGAGCTAAAAGGAGTGGTGTGGCGTACATTGCGGCTCCCTCCG	"\Homo sapiens 5-aminoimidazole-4-carboxamide ribonucleotide formyltransferase/IMP cyclohydrolase (ATIC), mRNA.\"""""	PURH; IMPCHASE; AICARFT; AICAR	ILMN_1673991	ATIC	"\Homo sapiens 5-aminoimidazole-4-carboxamide ribonucleotide formyltransferase/IMP cyclohydrolase (ATIC), mRNA.\"""""	471	 	ATIC	-0.286843579	-0.008440051	-2.39023138	0.020846646	0.020846646	-3.259325925	-1.219968231
41229	6550291	NHP2	NM_001034833.1	55651	NP_001030005.1	ILMN_2365544	6550291	A	CATGAGGAGTACCAGGAGGCTTACGATGAGTGCCTGGAGGAGGTGCAGTC	"\Homo sapiens NHP2 ribonucleoprotein homolog (yeast) (NHP2), transcript variant 2, mRNA.\"""""	NHP2P; NHP2	ILMN_2365544	NHP2	"\Homo sapiens NHP2 ribonucleoprotein homolog (yeast) (NHP2), transcript variant 2, mRNA.\"""""	55651	D	NHP2	-0.286701482	-0.018640266	-3.280596973	0.001942928	0.001942928	-1.344593217	-1.219848077
9434	1450370	DCP1A	NM_018403.4	55802	NP_060873.3	ILMN_1809285	1450370	S	GGAAAGCCAGCTCCCCTTCTCCTCTAACTATTGGAACGCCAGAAAGTCAG	"\Homo sapiens DCP1 decapping enzyme homolog A (S. cerevisiae) (DCP1A), mRNA.\"""""	Nbla00360; FLJ21691; SMIF; SMAD4IP1; HSA275986	ILMN_1809285	DCP1A	"\Homo sapiens DCP1 decapping enzyme homolog A (S. cerevisiae) (DCP1A), mRNA.\"""""	55802	 	DCP1A	-0.286660658	0.038539895	-2.814373663	0.007086255	0.007086255	-2.398036363	-1.219813559
6219	990523	FBXL18	NM_024963.4	80028	NP_079239.3	ILMN_3307782	990523	S	CCCGTGGCGTCTCACGGTGATGCCTGCTCCTGACATTGGTGTTCACTGTA	"\Homo sapiens F-box and leucine-rich repeat protein 18 (FBXL18), mRNA.\"""""	FLJ11467; FLJ10776; FLJ41541; FLJ38075; Fbl18; FLJ26934	ILMN_3307782	FBXL18	"\Homo sapiens F-box and leucine-rich repeat protein 18 (FBXL18), mRNA.\"""""	80028	D	FBXL18	0.286657947	0.012216468	2.707578097	0.009385891	0.009385891	-2.624295981	1.219811267
4497	650348	METTL1	NM_005371.5	4234	NP_005362.3	ILMN_3306997	650348	A	CTGCTTGCTAGGCTCAATTACCACTTCTGTTTGCTTTGTGGATCCTGGGA	"\Homo sapiens methyltransferase like 1 (METTL1), transcript variant 1, mRNA.\"""""	FLJ95748; C12orf1; YDL201w; TRM8	ILMN_3306997	METTL1	"\Homo sapiens methyltransferase like 1 (METTL1), transcript variant 1, mRNA.\"""""	4234	D	METTL1	-0.286244448	0.029994651	-3.291841639	0.001880865	0.001880865	-1.317975309	-1.2194617
27116	4250768	COIL	NM_004645.2	8161	NP_004636.1	ILMN_1688034	4250768	S	CAGGCACCTGGCTGAGTGTGCTGGAGTGAGGATCTTGAACAGAAACTTCC	"\Homo sapiens coilin (COIL), mRNA.\"""""	p80-coilin; CLN80	ILMN_1688034	COIL	"\Homo sapiens coilin (COIL), mRNA.\"""""	8161	 	COIL	-0.286201406	0.046683515	-2.63594214	0.011294177	0.011294177	-2.772632778	-1.219425319
35686	5820097	TMBIM1	NM_022152.4	64114	NP_071435.2	ILMN_1705213	5820097	S	TAAGTGCCTTGAGCTGGAATGGGGAAGGGGGACAAGGGTCAGTCTGTCGG	"\Homo sapiens transmembrane BAX inhibitor motif containing 1 (TMBIM1), mRNA.\"""""	PP1201; MST100; RECS1; MSTP100	ILMN_1705213	TMBIM1	"\Homo sapiens transmembrane BAX inhibitor motif containing 1 (TMBIM1), mRNA.\"""""	64114	 	TMBIM1	0.285864065	-0.008044789	2.075121138	0.04340589	0.04340589	-3.829529143	1.219140218
26635	4220327	MRPL38	NM_032478.2	64978	NP_115867.2	ILMN_1719656	4220327	S	GAGCATGGGATTGATCGGCAGCAAGAGTAAAGACACAGCTCCAGAGGCCC	"\Homo sapiens mitochondrial ribosomal protein L38 (MRPL38), nuclear gene encoding mitochondrial protein, mRNA.\"""""	MGC4810; RPML3; HSPC262; MRP-L3	ILMN_1719656	MRPL38	"\Homo sapiens mitochondrial ribosomal protein L38 (MRPL38), nuclear gene encoding mitochondrial protein, mRNA.\"""""	64978	 	MRPL38	-0.285737971	-0.011984394	-2.552485125	0.013961832	0.013961832	-2.941852207	-1.219033667
7189	1090747	TNFSF12	NM_003809.2	8742	NP_003800.1	ILMN_1683700	1090747	A	CACTGTACTCTGTGGGCAAGGATGGGTCCAGAAGACCCCACTTCAGGCAC	"\Homo sapiens tumor necrosis factor (ligand) superfamily, member 12 (TNFSF12), mRNA.\"""""	DR3LG; APO3L; MGC20669; MGC129581; TWEAK	ILMN_1683700	TNFSF12	"\Homo sapiens tumor necrosis factor (ligand) superfamily, member 12 (TNFSF12), mRNA.\"""""	8742	D	TNFSF12	-0.285509623	-0.039397524	-2.794763385	0.007464941	0.007464941	-2.440032784	-1.218840736
44591	7100386	TCF25	NM_014972.1	22980	NP_055787.1	ILMN_1814971	7100386	S	GGGAGTGGGACTGAGCGTCCGCAGAGGTGACCGAAAAGCCGTATGATGAT	"\Homo sapiens transcription factor 25 (basic helix-loop-helix) (TCF25), mRNA.\"""""	hKIAA1049; NULP1; PRO2620; Hulp1; FKSG26; KIAA1049	ILMN_1814971	TCF25	"\Homo sapiens transcription factor 25 (basic helix-loop-helix) (TCF25), mRNA.\"""""	22980	 	TCF25	-0.285433075	-0.001215476	-3.014934071	0.004114062	0.004114062	-1.957391397	-1.218776067
12952	2060372	LOC728565	XR_015320.1	728565		ILMN_1682288	2060372	I	TGACCTTTGGGACCAACTCCACCTACGCAGCAGACAAGGGGGCTCTGTAT	"\PREDICTED: Homo sapiens similar to Beta-glucuronidase precursor (LOC728565), mRNA.\"""""		ILMN_1682288	LOC728565	"\PREDICTED: Homo sapiens similar to Beta-glucuronidase precursor (LOC728565), mRNA.\"""""	728565	 		-0.285418194	0.110721834	-2.039439372	0.04698039	0.04698039	-3.890021904	-1.218763496
12720	2030180	ProbeID: 2030180				ILMN_1912083	2030180	S	CAAGTTCTTAACCATCCCGGGTTCCAGTGGTTACAGAGTTCTGCCCTGGG	"\603089645F1 NIH_MGC_120 Homo sapiens cDNA clone IMAGE:5228627 5, mRNA sequence\"""""		ILMN_1912083		"\603089645F1 NIH_MGC_120 Homo sapiens cDNA clone IMAGE:5228627 5, mRNA sequence\"""""	-999	 		0.285130458	0.011481453	2.593270913	0.012593608	0.012593608	-2.859644361	1.218520445
39385	6330343	ProbeID: 6330343	XR_039228.1	400013		ILMN_3199609	6330343	A	CCTAATACACTGGCAGTTAATGCTGCCCAGGACTCCACAGATCTGGTCAC	"\PREDICTED: Homo sapiens misc_RNA (LOC400013), miscRNA.\"""""		ILMN_3199609	LOC400013	"\PREDICTED: Homo sapiens misc_RNA (LOC400013), miscRNA.\"""""	400013	D	TCP1P3	0.285115435	-0.063870677	2.992334056	0.004378426	0.004378426	-2.008031358	1.218507757
24127	3930059	E2F3	NM_001949.2	1871	NP_001940.1	ILMN_1669502	3930059	S	TGTTACAGGGTGACCTGTTCTCTAGCTGTGATCTTACCACTTCAAATGGG	"\Homo sapiens E2F transcription factor 3 (E2F3), mRNA.\"""""	KIAA0075; E2F-3; MGC104598; DKFZp686C18211	ILMN_1669502	E2F3	"\Homo sapiens E2F transcription factor 3 (E2F3), mRNA.\"""""	1871	 	E2F3	0.284973351	-0.00863003	2.329201856	0.024142515	0.024142515	-3.374658121	1.218387758
38013	6130725	ARHGEF18	NM_015318.2	23370	NP_056133.2	ILMN_1664016	6130725	S	CGTGGGATCTGCACACGTCTTTGTCAGTTGTGGTCATGATCTTAGTCACC	"\Homo sapiens rho/rac guanine nucleotide exchange factor (GEF) 18 (ARHGEF18), mRNA.\"""""	KIAA0521; MGC15913	ILMN_1664016	ARHGEF18	"\Homo sapiens rho/rac guanine nucleotide exchange factor (GEF) 18 (ARHGEF18), mRNA.\"""""	23370	 	ARHGEF18	-0.284864103	-0.070251108	-2.208203057	0.032083076	0.032083076	-3.596462115	-1.218295499
5977	940338	ZCCHC9	NM_032280.1	84240	NP_115656.1	ILMN_1723007	940338	S	CCCCTGTAGCCAGGACTATGCTGTAGATATCAGTATGATCTGGGTGTGGC	"\Homo sapiens zinc finger, CCHC domain containing 9 (ZCCHC9), mRNA.\"""""	DKFZp761J139	ILMN_1723007	ZCCHC9	"\Homo sapiens zinc finger, CCHC domain containing 9 (ZCCHC9), mRNA.\"""""	84240	 	ZCCHC9	-0.284745965	-0.026001002	-2.011400741	0.049965877	0.049965877	-3.936952943	-1.218195741
1940	270196	OBFC2B	NM_024068.2	79035	NP_076973.1	ILMN_1704672	270196	S	TCTCATACTCCCTCATTGTCCAGCTGAACTACCTGTCCCCTGGGAGTCAG	"\Homo sapiens oligonucleotide/oligosaccharide-binding fold containing 2B (OBFC2B), mRNA.\"""""	MGC2731	ILMN_1704672	OBFC2B	"\Homo sapiens oligonucleotide/oligosaccharide-binding fold containing 2B (OBFC2B), mRNA.\"""""	79035	 	OBFC2B	-0.284572085	-0.150425397	-3.154837821	0.002782677	0.002782677	-1.638605526	-1.218048927
36001	5860707	SAAL1	NM_138421.2	113174	NP_612430.2	ILMN_1658678	5860707	S	CAAAGGAGACGGTGGCTCAGGGAGTAAAGGAAGGCCAGTTGAGCAAACAG	"\Homo sapiens serum amyloid A-like 1 (SAAL1), mRNA.\"""""	FLJ41463	ILMN_1658678	SAAL1	"\Homo sapiens serum amyloid A-like 1 (SAAL1), mRNA.\"""""	113174	 	SAAL1	-0.284396807	0.051131994	-3.735448334	0.00050121	0.00050121	-0.22880034	-1.217900951
32846	5270768	PDPK1	NM_031268.4	5170	NP_112558.2	ILMN_2387799	5270768	A	CATGTTCGGGGCCACGTTGTTGTATGTATTGATGTACAGCCTTGAATGTG	"\Homo sapiens 3-phosphoinositide dependent protein kinase-1 (PDPK1), transcript variant 2, mRNA.\"""""	MGC20087; MGC35290; PDK1; PRO0461; PkB-like; PkB-like 1	ILMN_2387799	PDPK1	"\Homo sapiens 3-phosphoinositide dependent protein kinase-1 (PDPK1), transcript variant 2, mRNA.\"""""	5170	D	PDPK1	0.28424479	0.003220432	2.03280351	0.047672619	0.047672619	-3.901177214	1.217772628
39902	6380131	TAF1C	NM_139353.1	9013	NP_647610.1	ILMN_1671839	6380131	A	GACTCACACAAACAGGAGCTAGCCCAATCATACACTGACTCGCGTGGGTG	"\Homo sapiens TATA box binding protein (TBP)-associated factor, RNA polymerase I, C, 110kDa (TAF1C), transcript variant 2, mRNA.\"""""	SL1; MGC:39976; TAFI95; TAFI110	ILMN_1671839	TAF1C	"\Homo sapiens TATA box binding protein (TBP)-associated factor, RNA polymerase I, C, 110kDa (TAF1C), transcript variant 2, mRNA.\"""""	9013	D	TAF1C	-0.284150034	0.002410385	-2.749296558	0.008416053	0.008416053	-2.536628569	-1.217692647
9907	1500768	SSU72	NM_014188.2	29101	NP_054907.1	ILMN_1664956	1500768	S	GTTTGTGTGCACTTCCCGACATACCTGTGTCTTCGTGTGCCTGCCTTCCC	"\Homo sapiens SSU72 RNA polymerase II CTD phosphatase homolog (S. cerevisiae) (SSU72), mRNA.\"""""	PNAS-120; HSPC182; FLJ13048	ILMN_1664956	SSU72	"\Homo sapiens SSU72 RNA polymerase II CTD phosphatase homolog (S. cerevisiae) (SSU72), mRNA.\"""""	29101	 	SSU72	-0.283696224	0.075861439	-2.515565753	0.01531566	0.01531566	-3.015446481	-1.217309674
34824	5670398	EDEM3	NM_025191.2	80267	NP_079467.2	ILMN_2065299	5670398	S	GGGGGGTAGAATTTAGTAAATATTCCAGCCGGTCGTTTTATGCACAAGGC	"\Homo sapiens ER degradation enhancer, mannosidase alpha-like 3 (EDEM3), mRNA.\"""""	C1orf22	ILMN_2065299	EDEM3	"\Homo sapiens ER degradation enhancer, mannosidase alpha-like 3 (EDEM3), mRNA.\"""""	80267	D	EDEM3	0.283668439	0.036504174	2.816401952	0.00704812	0.00704812	-2.393681305	1.217286229
11441	1780300	TSHZ1	NM_005786.4	10194	NP_005777.3	ILMN_1718907	1780300	S	CCCCACTCGCCACTATGCCCAAACCCTCTGGATGCTGAAAAATGCCACTT	"\Homo sapiens teashirt zinc finger homeobox 1 (TSHZ1), mRNA.\"""""	TSH1; SDCCAG33; NY-CO-33	ILMN_1718907	TSHZ1	"\Homo sapiens teashirt zinc finger homeobox 1 (TSHZ1), mRNA.\"""""	10194	 	TSHZ1	0.283521949	0.051180601	3.251698631	0.002111442	0.002111442	-1.412756318	1.217162633
38041	6180064	NR1H2	NM_007121.2	7376	NP_009052.2	ILMN_1678032	6180064	S	AGCCTTGCCTGACCACCCTCCAGCAGATAGACGCCGGCACCCCTTCCTCT	"\Homo sapiens nuclear receptor subfamily 1, group H, member 2 (NR1H2), mRNA.\"""""	NER; LXR-b; UNR; RIP15; NER-I; LXRB	ILMN_1678032	NR1H2	"\Homo sapiens nuclear receptor subfamily 1, group H, member 2 (NR1H2), mRNA.\"""""	7376	 	NR1H2	-0.283399348	-0.01472047	-2.43617401	0.018638696	0.018638696	-3.17101295	-1.217059202
41326	6550709	TADA2B	NM_152293.2	93624	NP_689506.2	ILMN_3239378	6550709	S	TATTCCCGTCACGGTAGTCCTTACCTCTGTCGGCAGCTCAGAGCCTCCAC	"\Homo sapiens transcriptional adaptor 2B (TADA2B), mRNA.\"""""	ADA2B; ADA2(beta)	ILMN_3239378	TADA2B	"\Homo sapiens transcriptional adaptor 2B (TADA2B), mRNA.\"""""	93624	 	TADA2B	-0.283326647	-0.009467855	-3.981797624	0.00023297	0.00023297	0.405011205	-1.216997873
25877	4150309	ZNHIT1	NM_006349.2	10467	NP_006340.1	ILMN_1741491	4150309	S	ACCCACCAGGAGACCAGGTGTCTGAAGTGGACTGTGTGAGCCTGGGCATT	"\Homo sapiens zinc finger, HIT type 1 (ZNHIT1), mRNA.\"""""	ZNFN4A1; CG1I	ILMN_1741491	ZNHIT1	"\Homo sapiens zinc finger, HIT type 1 (ZNHIT1), mRNA.\"""""	10467	 	ZNHIT1	-0.283237151	0.017899564	-2.88776258	0.00582148	0.00582148	-2.239118677	-1.21692238
20720	3360059	CASP2	NM_032982.2	835	NP_116764.2	ILMN_2410540	3360059	A	TTTGTTTGGGTGGTTTGTGAGCCTTGCTGCCAAGTCCTGCCTTTGGGTCG	"\Homo sapiens caspase 2, apoptosis-related cysteine peptidase (CASP2), transcript variant 1, mRNA.\"""""	NEDD2; ICH1; ICH-1L/1S; CASP-2; ICH-1L	ILMN_2410540	CASP2	"\Homo sapiens caspase 2, apoptosis-related cysteine peptidase (CASP2), transcript variant 1, mRNA.\"""""	835	D	CASP2	0.283010712	0.079129915	2.201767215	0.032563808	0.032563808	-3.607999143	1.216731393
23236	3830220	UBASH3A	NM_001001895.1	53347	NP_001001895.1	ILMN_2338348	3830220	A	CAGAGTGGAGAGGCAGAAACCATGTGCAGAGGCTGGGAGATGCTGCTGTT	"\Homo sapiens ubiquitin associated and SH3 domain containing, A (UBASH3A), transcript variant 2, mRNA.\"""""	TULA; CLIP4; STS-2	ILMN_2338348	UBASH3A	"\Homo sapiens ubiquitin associated and SH3 domain containing, A (UBASH3A), transcript variant 2, mRNA.\"""""	53347	D	UBASH3A	-0.282895946	-0.003286913	-3.523791085	0.000951288	0.000951288	-0.757582879	-1.216634606
29772	4760450	SNRNP25	NM_024571.2	79622	NP_078847.1	ILMN_1801118	4760450	S	CTGGTGGCTGAGCTTTTTCCCAGCAGGAATGGGTCCTCGAATCATCGTGC	"\Homo sapiens chromosome 16 open reading frame 33 (C16orf33), mRNA.\"""""	FLJ22940	ILMN_1801118	C16ORF33	"\Homo sapiens chromosome 16 open reading frame 33 (C16orf33), mRNA.\"""""	79622	D	SNRNP25	-0.282558107	0.050467104	-3.042037206	0.003816733	0.003816733	-1.896341738	-1.216349738
957	110064	RNASEL	NM_021133.2	6041	NP_066956.1	ILMN_2210601	110064	S	GGTGCTAAGTCTGATGTTCTTTCCATGAATCATTGTGGTGGTTGAGATGG	"\Homo sapiens ribonuclease L (2',5'-oligoisoadenylate synthetase-dependent) (RNASEL), mRNA.\"""""	DKFZp781D08126; MGC133329; RNS4; PRCA1; MGC104972	ILMN_2210601	RNASEL	"\Homo sapiens ribonuclease L (2',5'-oligoisoadenylate synthetase-dependent) (RNASEL), mRNA.\"""""	6041	D	RNASEL	-0.282417792	0.047142315	-2.272622968	0.027606485	0.027606485	-3.479522663	-1.216231442
28298	4540370	RAB7L1	NM_003929.1	8934	NP_003920.1	ILMN_1813685	4540370	S	GCAAGTGACATCAGCTGGCTGTGATGCTTCGAAATAGGTCTGCTCCTCAC	"\Homo sapiens RAB7, member RAS oncogene family-like 1 (RAB7L1), mRNA.\"""""	RAB7L; DKFZp686P1051	ILMN_1813685	RAB7L1	"\Homo sapiens RAB7, member RAS oncogene family-like 1 (RAB7L1), mRNA.\"""""	8934	 	RAB7L1	-0.282358936	0.013469604	-2.380617809	0.021337409	0.021337409	-3.2776444	-1.216181826
18625	2940017	SNN	NM_003498.4	8303	NP_003489.1	ILMN_1788251	2940017	S	TGCAGAAGCAACAGTGGGGGCACAGGGAGGGAACTCTTGACACTGAGCCA	"\Homo sapiens stannin (SNN), mRNA.\"""""		ILMN_1788251	SNN	"\Homo sapiens stannin (SNN), mRNA.\"""""	8303	 	SNN	0.282173965	0.110001405	2.071497453	0.043757759	0.043757759	-3.83571157	1.216025907
21681	3440201	TTC5	NM_138376.1	91875	NP_612385.1	ILMN_1706455	3440201	S	CTCTCTCCTCTGTCCTCATCATGTTCCAGCTCTCTACAGGGCCACATACT	"\Homo sapiens tetratricopeptide repeat domain 5 (TTC5), mRNA.\"""""	Strap	ILMN_1706455	TTC5	"\Homo sapiens tetratricopeptide repeat domain 5 (TTC5), mRNA.\"""""	91875	 	TTC5	-0.282154789	0.054315765	-2.840931813	0.006601728	0.006601728	-2.340844027	-1.216009744
16064	2510356	EMR1	NM_001974.3	2015	NP_001965.3	ILMN_1780601	2510356	S	TCTCAGCTTAACATGGAAATGAGGATCCCACCAGCCCCAGAACCCTCTGG	"\Homo sapiens egf-like module containing, mucin-like, hormone receptor-like 1 (EMR1), mRNA.\"""""	TM7LN3	ILMN_1780601	EMR1	"\Homo sapiens egf-like module containing, mucin-like, hormone receptor-like 1 (EMR1), mRNA.\"""""	2015	 	EMR1	-0.282109626	0.028082239	-3.108866529	0.003167415	0.003167415	-1.744345699	-1.215971678
37194	6040286	PER2	NM_022817.2	8864	NP_073728.1	ILMN_1738095	6040286	I	AGCTCTCAGAGTTTCTGTGATGATTTGTTGAGCCTTGCTGGACAAGTGGT	"\Homo sapiens period homolog 2 (Drosophila) (PER2), mRNA.\"""""	KIAA0347; FASPS	ILMN_1738095	PER2	"\Homo sapiens period homolog 2 (Drosophila) (PER2), mRNA.\"""""	8864	D	PER2	-0.281899136	0.079481903	-3.266005489	0.002026356	0.002026356	-1.379054513	-1.21579428
19916	3170669	REV1	NM_001037872.1	51455	NP_001032961.1	ILMN_2395474	3170669	A	GCCTGATGCTCTCTGATAGCTGTGCCATAAGTGCTTGTGAGGTATTTGCA	"\Homo sapiens REV1 homolog (S. cerevisiae) (REV1), transcript variant 2, mRNA.\"""""	MGC163283; MGC26225; FLJ21523; REV1L	ILMN_2395474	REV1	"\Homo sapiens REV1 homolog (S. cerevisiae) (REV1), transcript variant 2, mRNA.\"""""	51455	D	REV1	0.281720551	0.006967714	2.362383323	0.022296859	0.022296859	-3.312235347	1.215643791
12424	1990546	MLEC	NM_014730.2	9761	NP_055545.1	ILMN_1657495	1990546	S	TTCCCATCCTCTCTCTGTGGAGGCCAAACCAACTCTTTGCCAGCAGCCAC	"\Homo sapiens malectin (MLEC), mRNA.\"""""		ILMN_1657495	MLEC	"\Homo sapiens malectin (MLEC), mRNA.\"""""	9761	D	MLEC	0.281621943	0.037586791	2.71981804	0.009091184	0.009091184	-2.598671559	1.215560705
41118	6520576	BOLA3	NM_212552.2	388962	NP_997717.2	ILMN_2343010	6520576	A	CATGGATTGCGGATATTTACCTCTGTCCCCAAACGCTGACCACGCCCTGG	"\Homo sapiens bolA homolog 3 (E. coli) (BOLA3), transcript variant 1, mRNA.\"""""		ILMN_2343010	BOLA3	"\Homo sapiens bolA homolog 3 (E. coli) (BOLA3), transcript variant 1, mRNA.\"""""	388962	D	BOLA3	-0.281598753	-0.023679516	-2.358678294	0.022496475	0.022496475	-3.31923899	-1.215541166
26891	4230632	BAG4	NM_004874.2	9530	NP_004865.1	ILMN_1727996	4230632	S	GGGGGCCAGGACTCTGTACGGCAGGCCAGAAAAGAGGCTGTTTGTAAGAT	"\Homo sapiens BCL2-associated athanogene 4 (BAG4), mRNA.\"""""	SODD; BAG-4	ILMN_1727996	BAG4	"\Homo sapiens BCL2-associated athanogene 4 (BAG4), mRNA.\"""""	9530	D	BAG4	0.281594597	0.013291729	2.198722662	0.032793434	0.032793434	-3.613447577	1.215537664
17745	2750324	PRKCZ	NM_002744.4	5590	NP_002735.3	ILMN_2386982	2750324	A	TCCACGGAAACAGAACTCGATGCACTGACCTGCTCCGCCAGGAAAGTGAG	"\Homo sapiens protein kinase C, zeta (PRKCZ), transcript variant 1, mRNA.\"""""	PKC2	ILMN_2386982	PRKCZ	"\Homo sapiens protein kinase C, zeta (PRKCZ), transcript variant 1, mRNA.\"""""	5590	D	PRKCZ	-0.281387491	0.077132031	-2.403369874	0.020192356	0.020192356	-3.234200238	-1.21536318
24184	3930326	ProbeID: 3930326	XM_001127981.1	728014	XP_001127981.1	ILMN_1812721	3930326	A	CAAGGTCAGGAGGAGCAAAAATGAGCCAGCACCAGCGCCTTGGCTTTGTG	"\PREDICTED: Homo sapiens similar to huntingtin interacting protein 1 related (LOC728014), mRNA.\"""""		ILMN_1812721	LOC728014	"\PREDICTED: Homo sapiens similar to huntingtin interacting protein 1 related (LOC728014), mRNA.\"""""	728014	 		0.281356053	-0.073957438	2.013340447	0.04975418	0.04975418	-3.933723481	1.215336697
11208	1770070	SUPT4H1	NM_003168.1	6827	NP_003159.1	ILMN_1766245	1770070	S	GGCGACCATTGAGTCCTAGTCTCCCTTGTTTGTGCCCCTGTAGGAGGTAG	"\Homo sapiens suppressor of Ty 4 homolog 1 (S. cerevisiae) (SUPT4H1), mRNA.\"""""	SPT4H; SUPT4H	ILMN_1766245	SUPT4H1	"\Homo sapiens suppressor of Ty 4 homolog 1 (S. cerevisiae) (SUPT4H1), mRNA.\"""""	6827	 	SUPT4H1	0.281292562	0.088872443	2.599441598	0.012397611	0.012397611	-2.847124711	1.215283212
22190	3460692	CYLD	NM_015247.1	1540	NP_056062.1	ILMN_1775508	3460692	S	GCTAGCCCTGCCTCCATCTCCCTTGGGTAAAATGAAGGGTGTGGGGTAAA	"\Homo sapiens cylindromatosis (turban tumor syndrome) (CYLD), mRNA.\"""""	KIAA0849; USPL2; CDMT; HSPC057; CYLD1; EAC	ILMN_1775508	CYLD	"\Homo sapiens cylindromatosis (turban tumor syndrome) (CYLD), mRNA.\"""""	1540	D	CYLD	0.281073508	0.046511517	2.425904871	0.019113052	0.019113052	-3.190862716	1.215098702
7776	1230470	RHOU	NM_021205.4	58480	NP_067028.1	ILMN_3242586	1230470	S	GCAAGGCCTTCTCTCCAGACTATCGTAACCTGGTGCCTTACCAAGTTGTG	"\Homo sapiens ras homolog gene family, member U (RHOU), mRNA.\"""""	WRCH1; CDC42L1; hG28K; ARHU; FLJ10616; fJ646B12.2; DJ646B12.2	ILMN_3242586	RHOU	"\Homo sapiens ras homolog gene family, member U (RHOU), mRNA.\"""""	58480	 	RHOU	-0.281039833	0.031338451	-2.22019547	0.031204007	0.031204007	-3.574893232	-1.215070339
42316	6660092	CAMLG	NM_001745.2	819	NP_001736.1	ILMN_1714599	6660092	S	GGTCTCAGCCAGCCCTAGAGACTGCTTCTTGTGTTTGTGTCATTCTGTCC	"\Homo sapiens calcium modulating ligand (CAMLG), mRNA.\"""""	CAML; MGC163197	ILMN_1714599	CAMLG	"\Homo sapiens calcium modulating ligand (CAMLG), mRNA.\"""""	819	 	CAMLG	0.280943147	-0.019163893	2.301369028	0.025794799	0.025794799	-3.42649384	1.214988911
5051	770440	ULK1	NM_003565.1	8408	NP_003556.1	ILMN_1705144	770440	A	CGCCTCAACTGCTGCCCCTGGTTGAATGTTCTCTTGATAGTGCTGGACCC	"\Homo sapiens unc-51-like kinase 1 (C. elegans) (ULK1), mRNA.\"""""	FLJ38455; UNC51; Unc51.1; ATG1	ILMN_1705144	ULK1	"\Homo sapiens unc-51-like kinase 1 (C. elegans) (ULK1), mRNA.\"""""	8408	D	ULK1	0.280381459	0.076429345	2.116998554	0.039515115	0.039515115	-3.757445804	1.214515969
32894	5290161	C17orf91	NM_001001870.1	84981	NP_001001870.1	ILMN_2390310	5290161	A	CTCCATCCAGATGGTGGAGTACCGCGCAGACATTAAAAGTCATGTAAAAG	"\Homo sapiens chromosome 17 open reading frame 91 (C17orf91), transcript variant 2, mRNA.\"""""	DKFZp686O06159; MGC14376; MGC149751	ILMN_2390310	C17ORF91	"\Homo sapiens chromosome 17 open reading frame 91 (C17orf91), transcript variant 2, mRNA.\"""""	84981	 	C17orf91	0.279989893	0.042849817	3.355566076	0.001563167	0.001563167	-1.1661423	1.214186378
28108	4490259	COX8A	NM_004074.2	1351	NP_004065.1	ILMN_1809495	4490259	S	CATGGAATTGGCCGTTGGGCTTACCTCCTGCTTCGTGACCTTCCTCCTGC	"\Homo sapiens cytochrome c oxidase subunit 8A (ubiquitous) (COX8A), mRNA.\"""""	COX8; COX8-2; VIII; COX VIII; COX VIII-L; VIII-L; COX8L; COX	ILMN_1809495	COX8A	"\Homo sapiens cytochrome c oxidase subunit 8A (ubiquitous) (COX8A), mRNA.\"""""	1351	 	COX8A	-0.279572747	0.018303236	-2.124430903	0.038857446	0.038857446	-3.744530937	-1.213835355
23812	3870242	SLC25A36	NM_018155.1	55186	NP_060625.1	ILMN_1766528	3870242	S	TTCACTGACTGCGGCATGTCCTCGTGTCTTCTCTGATTTTGTGGTACATG	"\Homo sapiens solute carrier family 25, member 36 (SLC25A36), mRNA.\"""""	FLJ10618	ILMN_1766528	SLC25A36	"\Homo sapiens solute carrier family 25, member 36 (SLC25A36), mRNA.\"""""	55186	 	SLC25A36	0.27931819	0.054963749	2.793803387	0.007483952	0.007483952	-2.442083535	1.213621198
38039	6180056	TOR1B	NM_014506.1	27348	NP_055321.1	ILMN_1724333	6180056	S	AGGTCCTAGGTGTGACCTGATACCACCACCCTTTGTGGCAGCACCGGGCT	"\Homo sapiens torsin family 1, member B (torsin B) (TOR1B), mRNA.\"""""	DQ1; MGC4386	ILMN_1724333	TOR1B	"\Homo sapiens torsin family 1, member B (torsin B) (TOR1B), mRNA.\"""""	27348	 	TOR1B	0.2793169	0.04490859	2.734708061	0.008744165	0.008744165	-2.567390746	1.213620113
10218	1570484	ATF5	NM_012068.3	22809	NP_036200.2	ILMN_1669113	1570484	S	CAGTGTTTCGTGAAGGTGTTGGAGAGGGGCTGTGTCTGGGTGAGGGATGG	"\Homo sapiens activating transcription factor 5 (ATF5), mRNA.\"""""	ATFX; FLJ34666; HMFN0395	ILMN_1669113	ATF5	"\Homo sapiens activating transcription factor 5 (ATF5), mRNA.\"""""	22809	 	ATF5	-0.279165586	0.014389573	-2.049160306	0.045982093	0.045982093	-3.873626613	-1.213492832
38359	6200685	PARVG	NM_022141.4	64098	NP_071424.1	ILMN_1695851	6200685	S	AGGGTGTCCTCCCACAGTCCCGCTGTTTCCTGTGCATTCGTGACCCGCTT	"\Homo sapiens parvin, gamma (PARVG), mRNA.\"""""		ILMN_1695851	PARVG	"\Homo sapiens parvin, gamma (PARVG), mRNA.\"""""	64098	 	PARVG	-0.279131058	0.012177285	-2.101396028	0.040927524	0.040927524	-3.784438681	-1.213463789
11531	1780673	SAP30	NM_003864.3	8819	NP_003855.1	ILMN_1700896	1780673	S	CAGATCTCAAGGTTGATAGTGGTGTTCACTAGGAGACGTGGAATTGAGAC	"\Homo sapiens Sin3A-associated protein, 30kDa (SAP30), mRNA.\"""""		ILMN_1700896	SAP30	"\Homo sapiens Sin3A-associated protein, 30kDa (SAP30), mRNA.\"""""	8819	 	SAP30	0.279098863	0.093247008	2.436639145	0.018617464	0.018617464	-3.170112375	1.21343671
16608	2630195	VAMP5	NM_006634.2	10791	NP_006625.1	ILMN_1809467	2630195	S	CATCCTGATTGTGCTGCTGGTCGTCTTTCTCCCTCAGAGCAGTGACAGCA	"\Homo sapiens vesicle-associated membrane protein 5 (myobrevin) (VAMP5), mRNA.\"""""	MYOBREVIN	ILMN_1809467	VAMP5	"\Homo sapiens vesicle-associated membrane protein 5 (myobrevin) (VAMP5), mRNA.\"""""	10791	 	VAMP5	-0.279068383	0.060740924	-2.116997007	0.039515253	0.039515253	-3.757448488	-1.213411074
44214	7040307	UQCC	NM_018244.3	55245	NP_060714.3	ILMN_1745152	7040307	A	CTCATTACAGCTGGGCACTATTTACATAAACCAGAGCTGAGCCAGGCAGG	"\Homo sapiens ubiquinol-cytochrome c reductase complex chaperone (UQCC), nuclear gene encoding mitochondrial protein, transcript variant 1, mRNA.\"""""	BFZB; C20orf44; MGC141902; CBP3; MGC104353	ILMN_1745152	UQCC	"\Homo sapiens ubiquinol-cytochrome c reductase complex chaperone (UQCC), nuclear gene encoding mitochondrial protein, transcript variant 1, mRNA.\"""""	55245	D	UQCC	-0.278944837	-0.025066798	-3.764927433	0.000457811	0.000457811	-0.153946228	-1.213307167
42131	6650086	ELL	NM_006532.2	8178	NP_006523.1	ILMN_1736048	6650086	S	CCTCTGCCCTGGGAACCAGTCCAAGGGGCTGTCAGTTGAATTTGCCTTTT	"\Homo sapiens elongation factor RNA polymerase II (ELL), mRNA.\"""""	C19orf17; ELL_HUMAN; DKFZp434I1916; ELL1; Men	ILMN_1736048	ELL	"\Homo sapiens elongation factor RNA polymerase II (ELL), mRNA.\"""""	8178	 	ELL	0.278897768	0.067415658	3.011980852	0.004147738	0.004147738	-1.964022513	1.213267583
1672	160639	EBAG9	NM_198120.1	9166	NP_936056.1	ILMN_1791896	160639	A	GGCCATCCAGGACACCACGATTCTCCCAAAGTACCTTGAACTCTTAGTGA	"\Homo sapiens estrogen receptor binding site associated, antigen, 9 (EBAG9), transcript variant 2, mRNA.\"""""	RCAS1; EB9; PDAF	ILMN_1791896	EBAG9	"\Homo sapiens estrogen receptor binding site associated, antigen, 9 (EBAG9), transcript variant 2, mRNA.\"""""	9166	D	EBAG9	-0.278800611	-0.045321936	-2.386622834	0.021029656	0.021029656	-3.266208515	-1.21318588
41605	6580332	RNF103	NM_005667.2	7844	NP_005658.1	ILMN_1692199	6580332	S	CACCAGCCCTTGTCAAATGATGTCCCATCTTAACCATGTGCAATTTGTCC	"\Homo sapiens ring finger protein 103 (RNF103), mRNA.\"""""	MGC41857; hkf-1; ZFP103; KF1; MGC102815	ILMN_1692199	RNF103	"\Homo sapiens ring finger protein 103 (RNF103), mRNA.\"""""	7844	 	RNF103	0.27878576	-0.040265591	2.613740071	0.01195412	0.01195412	-2.81803245	1.213173391
18627	2940020	NSMCE1	NM_145080.3	197370	NP_659547.2	ILMN_1697962	2940020	S	CTACTGGCCCCACGAGATCCCAAAAGTCTTCGACCCTGAGAAGGAGAGGG	"\Homo sapiens non-SMC element 1 homolog (S. cerevisiae) (NSMCE1), mRNA.\"""""	NSE1	ILMN_1697962	NSMCE1	"\Homo sapiens non-SMC element 1 homolog (S. cerevisiae) (NSMCE1), mRNA.\"""""	197370	 	NSMCE1	-0.277797102	-0.04261915	-2.372052152	0.021783395	0.021783395	-3.293918764	-1.212342305
42445	6660600	COQ9	NM_020312.1	57017	NP_064708.1	ILMN_1756898	6660600	S	CAAGCCACAGAAACCCAGCATGTCCCTGTCACAATCTCATGGGCACCTTG	"\Homo sapiens coenzyme Q9 homolog (S. cerevisiae) (COQ9), mRNA.\"""""	C16orf49; DKFZP434K046	ILMN_1756898	COQ9	"\Homo sapiens coenzyme Q9 homolog (S. cerevisiae) (COQ9), mRNA.\"""""	57017	 	COQ9	-0.277643609	0.017560599	-2.970267834	0.004651802	0.004651802	-2.057238975	-1.212213328
35371	5720414	C1orf123	NM_017887.1	54987	NP_060357.1	ILMN_2082130	5720414	S	ACAGCTTCCCAAGCCCCATCAATAAAGCCCCTGTTCACGCTGCACTGGTG	"\Homo sapiens chromosome 1 open reading frame 123 (C1orf123), mRNA.\"""""	FLJ20580; RP5-1024G6.3	ILMN_2082130	C1ORF123	"\Homo sapiens chromosome 1 open reading frame 123 (C1orf123), mRNA.\"""""	54987	 	C1orf123	-0.277493821	-0.013653335	-2.427664715	0.019030995	0.019030995	-3.187465496	-1.212087475
2735	430605	RBM14	XR_017971.1	84972		ILMN_1657701	430605	S	GCTAGAGGCCAGGATTTTGAGACCAGCTTCGGCAATACGGTGAGACCTTG	"\PREDICTED: Homo sapiens transmembrane protein 137 (TMEM137), misc RNA.\"""""		ILMN_1657701	TMEM137	"\PREDICTED: Homo sapiens transmembrane protein 137 (TMEM137), misc RNA.\"""""	84972	D	RBM14	0.276339217	-0.086175302	2.028642538	0.048111174	0.048111174	-3.908156851	1.211117817
21994	3450725	PCYOX1	NM_016297.2	51449	NP_057381.2	ILMN_1679725	3450725	S	CTTAAGACAGTGGTCTCAACCTTGGCTGCACATTGGAATCACCTGTAGGG	"\Homo sapiens prenylcysteine oxidase 1 (PCYOX1), mRNA.\"""""	KIAA0908; PCL1	ILMN_1679725	PCYOX1	"\Homo sapiens prenylcysteine oxidase 1 (PCYOX1), mRNA.\"""""	51449	D	PCYOX1	0.276233459	-0.044054453	2.309926685	0.025276343	0.025276343	-3.410607383	1.211029039
12535	2000239	ProbeID: 2000239	XM_001722862.1	100134728	XP_001722914.1	ILMN_3240900	2000239	S	TTTCTTTCAGAAGAGGAATCAATTCTGGACCGGAGGATGTCTCCCTGCCT	"\PREDICTED: Homo sapiens similar to LOC392621 (LOC100134728), mRNA.\"""""		ILMN_3240900	LOC100134728	"\PREDICTED: Homo sapiens similar to LOC392621 (LOC100134728), mRNA.\"""""	100134728	 		0.276197109	0.029318522	2.240553946	0.029760437	0.029760437	-3.5380668	1.210998526
20563	3310167	SDF4	NM_016176.2	51150	NP_057260.2	ILMN_2378257	3310167	A	ATGAACGAGTACAACGCGCTGAACGAGGCCAAGCAGATGATCGCCGTCGC	"\Homo sapiens stromal cell derived factor 4 (SDF4), mRNA.\"""""	RP5-902P8.6; Cab45	ILMN_2378257	SDF4	"\Homo sapiens stromal cell derived factor 4 (SDF4), mRNA.\"""""	51150	D	SDF4	-0.276109679	0.047593604	-2.188744133	0.033556089	0.033556089	-3.631262887	-1.21092514
8333	1300408	HCLS1	NM_005335.3	3059	NP_005326.1	ILMN_1727402	1300408	S	GTGTTCCTGACTCCTTCCCAATGAACACCTCTCTGCCACCCCAAGCTCTG	"\Homo sapiens hematopoietic cell-specific Lyn substrate 1 (HCLS1), mRNA.\"""""	HS1; CTTNL	ILMN_1727402	HCLS1	"\Homo sapiens hematopoietic cell-specific Lyn substrate 1 (HCLS1), mRNA.\"""""	3059	 	HCLS1	-0.275922303	0.086784648	-2.200036717	0.03269415	0.03269415	-3.611096719	-1.210767876
25701	4120377	C2orf47	NM_024520.1	79568	NP_078796.1	ILMN_1795007	4120377	S	CAGAGGGAGTTCACACAAGGAGTAAAGCCTGACTGGACCATTGCACGGAT	"\Homo sapiens chromosome 2 open reading frame 47 (C2orf47), mRNA.\"""""	FLJ22555; DKFZp666A212	ILMN_1795007	C2ORF47	"\Homo sapiens chromosome 2 open reading frame 47 (C2orf47), mRNA.\"""""	79568	 	C2orf47	-0.275558047	-0.017863118	-2.199185402	0.032758441	0.032758441	-3.612619858	-1.210462216
33614	5390092	RBM34	NM_015014.1	23029	NP_055829.1	ILMN_1661485	5390092	S	CCGTGAGGATTGTGAGAGACAAAATGACAGGCATCGGCAAAGGGTTTGGC	"\Homo sapiens RNA binding motif protein 34 (RBM34), mRNA.\"""""	KIAA0117	ILMN_1661485	RBM34	"\Homo sapiens RNA binding motif protein 34 (RBM34), mRNA.\"""""	23029	 	RBM34	-0.275216501	0.083167735	-2.958797902	0.004800121	0.004800121	-2.082723923	-1.210175683
7094	1090286	NEK8	NM_178170.2	284086	NP_835464.1	ILMN_1755138	1090286	S	CCAGGAGGATCCCTTGATCCCTTGTGGCCAGGAGTTGGGAGACCAGCCTG	"\Homo sapiens NIMA (never in mitosis gene a)- related kinase 8 (NEK8), mRNA.\"""""	NEK12A; JCK; MGC138445	ILMN_1755138	NEK8	"\Homo sapiens NIMA (never in mitosis gene a)- related kinase 8 (NEK8), mRNA.\"""""	284086	 	NEK8	-0.274332699	-0.018923057	-3.07666334	0.003466137	0.003466137	-1.817845887	-1.209434551
16145	2510692	SNRNP35	NM_180703.1	11066	NP_851034.1	ILMN_2395285	2510692	A	GCTTCGGCTGGTCAGGGACTTGGTCACAGGTTTTTCAAAGGGCTACGCCT	"\Homo sapiens U11/U12 snRNP 35K (U1SNRNPBP), transcript variant 4, mRNA.\"""""	MGC138160; HM-1	ILMN_2395285	U1SNRNPBP	"\Homo sapiens U11/U12 snRNP 35K (U1SNRNPBP), transcript variant 4, mRNA.\"""""	11066	D	SNRNP35	-0.274121045	0.100222704	-3.296920962	0.001853451	0.001853451	-1.305934446	-1.209257131
23267	3830364	ZNF341	NM_032819.3	84905	NP_116208.3	ILMN_2043728	3830364	S	CAGCTCTGTGATGTAGCTTTTAGGAGGCACTCAGGTGTCACGGCTAGACT	"\Homo sapiens zinc finger protein 341 (ZNF341), mRNA.\"""""		ILMN_2043728	ZNF341	"\Homo sapiens zinc finger protein 341 (ZNF341), mRNA.\"""""	84905	 	ZNF341	-0.274000354	0.021123191	-3.330522761	0.001681413	0.001681413	-1.22601025	-1.209155972
47029	7610561	OAT	NM_000274.1	4942	NP_000265.1	ILMN_2068747	7610561	S	GGTCCCTGGGAGCCAGCTGGAGACAGGTGGTCCTGTAAAAGCTTTATTCC	"\Homo sapiens ornithine aminotransferase (gyrate atrophy) (OAT), nuclear gene encoding mitochondrial protein, mRNA.\"""""	HOGA; DKFZp781A11155	ILMN_2068747	OAT	"\Homo sapiens ornithine aminotransferase (gyrate atrophy) (OAT), nuclear gene encoding mitochondrial protein, mRNA.\"""""	4942	D	OAT	0.273947665	-0.019438176	3.116891505	0.003096835	0.003096835	-1.725955872	1.209111813
27194	4260292	SAP130	NM_024545.2	79595	NP_078821.2	ILMN_1700044	4260292	S	CCACCCCATTCGGTTCTTCTGCCTGACCTTCAAATGCCCATGTTGGCCTT	"\Homo sapiens Sin3A-associated protein, 130kDa (SAP130), mRNA.\"""""	FLJ12761	ILMN_1700044	SAP130	"\Homo sapiens Sin3A-associated protein, 130kDa (SAP130), mRNA.\"""""	79595	 	SAP130	0.273161491	0.015991435	2.699254525	0.009591297	0.009591297	-2.641675291	1.208453107
42116	6650037	SPTAN1	NM_003127.1	6709	NP_003118.1	ILMN_2095133	6650037	S	AGCTGCCCTCATTCCGACTTCAGAAAATCGAAGCAGCTGGCGCCTCCCCT	"\Homo sapiens spectrin, alpha, non-erythrocytic 1 (alpha-fodrin) (SPTAN1), mRNA.\"""""	FLJ44613; (ALPHA)II-SPECTRIN	ILMN_2095133	SPTAN1	"\Homo sapiens spectrin, alpha, non-erythrocytic 1 (alpha-fodrin) (SPTAN1), mRNA.\"""""	6709	 	SPTAN1	0.273004456	-0.097542107	2.206830184	0.032185095	0.032185095	-3.598925394	1.208321576
41138	6520682	EIF2B1	NM_001414.2	1967	NP_001405.1	ILMN_1753716	6520682	S	AGCCCAAGTCCACCTGTCTTCATCCTCCCCTGCACTCCAGACTGATCTGC	"\Homo sapiens eukaryotic translation initiation factor 2B, subunit 1 alpha, 26kDa (EIF2B1), mRNA.\"""""	EIF-2B; MGC125868; MGC117409; MGC125869; EIF2BA; EIF2B; EIF-2Balpha	ILMN_1753716	EIF2B1	"\Homo sapiens eukaryotic translation initiation factor 2B, subunit 1 alpha, 26kDa (EIF2B1), mRNA.\"""""	1967	 	EIF2B1	-0.272917753	-0.024657634	-3.193884938	0.002490908	0.002490908	-1.548051849	-1.20824896
24353	3940193	PMF1	NM_007221.2	11243	NP_009152.2	ILMN_1756445	3940193	S	GGGCTACCTCTGAGAACGGCTGAAATGGTGCCCAGTCCATCAGCAGTGAT	"\Homo sapiens polyamine-modulated factor 1 (PMF1), mRNA.\"""""		ILMN_1756445	PMF1	"\Homo sapiens polyamine-modulated factor 1 (PMF1), mRNA.\"""""	11243	 	PMF1	-0.272855517	0.020287239	-2.90529108	0.005552167	0.005552167	-2.20075937	-1.208196839
29298	4670093	METTL16	NM_024086.3	79066	NP_076991.3	ILMN_1693290	4670093	S	GAGAGGTGGCTGTTGGTCAGGACGGGAAGCTGGTGACCTTGGCATGTCTT	"\Homo sapiens methyltransferase 10 domain containing (METT10D), mRNA.\"""""	MGC3329	ILMN_1693290	METT10D	"\Homo sapiens methyltransferase 10 domain containing (METT10D), mRNA.\"""""	79066	 	METTL16	-0.272831508	-0.007723476	-4.471663021	4.80E-05	4.80E-05	1.71329453	-1.208176732
34759	5670139	TMEM149	NM_024660.2	79713	NP_078936.1	ILMN_1786426	5670139	S	CGCAAGATATGGGCTGCCTGCTGCCTGGTCCACCTTTGCCTATTCGCTGA	"\Homo sapiens transmembrane protein 149 (TMEM149), mRNA.\"""""	U2AF1L4; FLJ22573	ILMN_1786426	TMEM149	"\Homo sapiens transmembrane protein 149 (TMEM149), mRNA.\"""""	79713	 	IGFLR1	-0.272392272	-0.021192569	-2.244475382	0.029489281	0.029489281	-3.530942957	-1.207808953
14498	2320647	ARMCX3	NM_177947.2	51566	NP_808816.1	ILMN_2334760	2320647	A	GAGGGTGTGGCAAAATGGAGCCTTTCACATCCTAGTGGTGGCCATTTGGT	"\Homo sapiens armadillo repeat containing, X-linked 3 (ARMCX3), transcript variant 2, mRNA.\"""""	ALEX3; KIAA0443; dJ545K15.2; DKFZp781N1954; MGC12199	ILMN_2334760	ARMCX3	"\Homo sapiens armadillo repeat containing, X-linked 3 (ARMCX3), transcript variant 2, mRNA.\"""""	51566	D	ARMCX3	0.271736362	0.015388499	4.243120928	0.000101195	0.000101195	1.09590459	1.207259957
8895	1410408	ARID5B	NM_032199.1	84159	NP_115575.1	ILMN_1721626	1410408	S	GTCCAGTGTTGGCTGTTAGTGTATTTGATATTCTGCCTGTCTCCTCATGG	"\Homo sapiens AT rich interactive domain 5B (MRF1-like) (ARID5B), mRNA.\"""""	MRF2; FLJ21150; RP11-341A19.1	ILMN_1721626	ARID5B	"\Homo sapiens AT rich interactive domain 5B (MRF1-like) (ARID5B), mRNA.\"""""	84159	 	ARID5B	0.271506698	0.076896981	2.154945796	0.036256791	0.036256791	-3.691125355	1.207067787
10018	1510438	GTF3C5	NM_012087.2	9328	NP_036219.1	ILMN_1723895	1510438	S	GACCCTAGCACTGGCTGTGACATGCTGCTTGGTGCTGCCTCTGGTCCTGA	"\Homo sapiens general transcription factor IIIC, polypeptide 5, 63kDa (GTF3C5), mRNA.\"""""	TFIIIC63; FLJ20857; TFIIICepsilon; TFiiiC2-63	ILMN_1723895	GTF3C5	"\Homo sapiens general transcription factor IIIC, polypeptide 5, 63kDa (GTF3C5), mRNA.\"""""	9328	 	GTF3C5	-0.271462742	-0.001327874	-2.153814766	0.036350383	0.036350383	-3.693115726	-1.207031011
8949	1410706	IKBIP	NM_201612.1	121457	NP_963906.1	ILMN_2324994	1410706	A	CTGGTGAAGAAGCTGCCCTGGGCTTGTCGTCCTAGGGTCTCCAGACATGT	"\Homo sapiens IKBKB interacting protein (IKBIP), transcript variant 2, mRNA.\"""""	FLJ31051	ILMN_2324994	IKBIP	"\Homo sapiens IKBKB interacting protein (IKBIP), transcript variant 2, mRNA.\"""""	121457	D	IKBIP	0.270844618	-0.001234227	3.07779194	0.003455235	0.003455235	-1.815278039	1.206513968
36238	5890136	KIAA0913	NM_015037.2	23053	NP_055852.2	ILMN_1669433	5890136	S	CAGGGGGAGTGAAACTTGGCTGGACAGATCATCCTCACTCAGTTCCCTGG	"\Homo sapiens KIAA0913 (KIAA0913), mRNA.\"""""	FLJ34302	ILMN_1669433	KIAA0913	"\Homo sapiens KIAA0913 (KIAA0913), mRNA.\"""""	23053	D	KIAA0913	0.270758808	0.01694088	2.224002218	0.030929458	0.030929458	-3.568027342	1.206442208
43711	6960546	POLR2C	NM_032940.2	5432	NP_116558.1	ILMN_1732300	6960546	A	GCCTTTATTCAGGGGGCCTATAAACCCTTCCAGTTCTTGCCCCAGGGCTG	"\Homo sapiens polymerase (RNA) II (DNA directed) polypeptide C, 33kDa (POLR2C), mRNA.\"""""	RPB31; hsRPB3; RPB3; hRPB33	ILMN_1732300	POLR2C	"\Homo sapiens polymerase (RNA) II (DNA directed) polypeptide C, 33kDa (POLR2C), mRNA.\"""""	5432	D	POLR2C	-0.27046591	0.102490958	-2.546862969	0.014160704	0.014160704	-2.953109895	-1.206197299
40548	6450594	CD79B	NM_000626.1	974	NP_000617.1	ILMN_1710017	6450594	I	TCGCCACCCTCACCATCCAAGGCATCCGGTTTGAGGACAATGGCATCTAC	"\Homo sapiens CD79B antigen (immunoglobulin-associated beta) (CD79B), transcript variant 1, mRNA.\"""""	IGB; B29	ILMN_1710017	CD79B	"\Homo sapiens CD79B antigen (immunoglobulin-associated beta) (CD79B), transcript variant 1, mRNA.\"""""	974	D	CD79B	-0.270316653	-0.044238962	-2.597572044	0.012456697	0.012456697	-2.850920098	-1.206072516
12220	1980524	GBP4	NM_052941.3	115361	NP_443173.2	ILMN_1771385	1980524	S	CCATGGGCCTTTTCACAGGGGACACAGGCTTCTTAAAACAACCCGGCTTC	"\Homo sapiens guanylate binding protein 4 (GBP4), mRNA.\"""""	Mpa2	ILMN_1771385	GBP4	"\Homo sapiens guanylate binding protein 4 (GBP4), mRNA.\"""""	115361	 	GBP4	-0.270294598	0.105751966	-2.225462931	0.030824678	0.030824678	-3.565390323	-1.206054079
6650	1030743	LTA	NM_000595.2	4049	NP_000586.2	ILMN_1795464	1030743	S	AGAGCCCCACACGGAGGCATCTGCACCCTCGATGAAGCCCAATAAACCTC	"\Homo sapiens lymphotoxin alpha (TNF superfamily, member 1) (LTA), transcript variant 2, mRNA.\"""""	LT; TNFSF1; TNFB	ILMN_1795464	LTA	"\Homo sapiens lymphotoxin alpha (TNF superfamily, member 1) (LTA), transcript variant 2, mRNA.\"""""	4049	 	LTA	-0.269636105	-0.036702346	-3.441269774	0.001215493	0.001215493	-0.959364701	-1.205503722
5826	870451	ASB8	NM_024095.3	140461	NP_077000.1	ILMN_2173740	870451	S	GGGAGTGGGAAAAGCATGTAAGAGCTCCTTTTGTGATGGTCCATCTACCC	"\Homo sapiens ankyrin repeat and SOCS box-containing 8 (ASB8), mRNA.\"""""	FLJ21255; MGC5540; PP14212	ILMN_2173740	ASB8	"\Homo sapiens ankyrin repeat and SOCS box-containing 8 (ASB8), mRNA.\"""""	140461	D	ASB8	-0.269298426	-0.036484136	-2.605103644	0.012220226	0.012220226	-2.835618196	-1.205221593
8053	1260066	ProbeID: 1260066				ILMN_1909770	1260066	S	TATTGCAGCCATCCATCTTGGGGGCTCATCCATCACACCCGGGTTGCTAG	"\Homo sapiens cDNA: FLJ21199 fis, clone COL00235\"""""		ILMN_1909770		"\Homo sapiens cDNA: FLJ21199 fis, clone COL00235\"""""	-999	 		0.269038843	0.115283538	2.858206988	0.00630325	0.00630325	-2.303448466	1.205004758
5944	940168	GTPBP8	NM_014170.2	29083	NP_054889.2	ILMN_2286514	940168	I	GGCTTTATTTTCACTGGCCCCTGAGGTTGAAGTCAGAGTCTCCAAAAAAC	"\Homo sapiens GTP-binding protein 8 (putative) (GTPBP8), transcript variant 1, mRNA.\"""""	HSPC135	ILMN_2286514	GTPBP8	"\Homo sapiens GTP-binding protein 8 (putative) (GTPBP8), transcript variant 1, mRNA.\"""""	29083	D	GTPBP8	-0.268787217	0.036349351	-2.679753635	0.010088823	0.010088823	-2.68224534	-1.204794607
41205	6550180	ZMAT5	NM_019103.2	55954	NP_061976.1	ILMN_1745421	6550180	A	GGCCAGTGCGACTTTGGCTCCAACTGCAGATTTTCCCACATGTCAGAGCG	"\Homo sapiens zinc finger, matrin type 5 (ZMAT5), transcript variant 1, mRNA.\"""""		ILMN_1745421	ZMAT5	"\Homo sapiens zinc finger, matrin type 5 (ZMAT5), transcript variant 1, mRNA.\"""""	55954	D	ZMAT5	-0.268546479	-0.019098777	-2.944264627	0.004994393	0.004994393	-2.114923314	-1.204593584
6899	1070189	AXIN2	NM_004655.2	8313	NP_004646.2	ILMN_1724480	1070189	S	ACAGTACCTGTACCTGCACGGTCACCCGCTCCGTGTGTCGCCCTATATTG	"\Homo sapiens axin 2 (conductin, axil) (AXIN2), mRNA.\"""""	MGC126582; DKFZp781B0869; AXIL	ILMN_1724480	AXIN2	"\Homo sapiens axin 2 (conductin, axil) (AXIN2), mRNA.\"""""	8313	 	AXIN2	0.268263008	0.038307431	2.730289038	0.008845857	0.008845857	-2.576686569	1.204356919
9137	1430717	BTN3A3	NM_197974.1	10384	NP_932078.1	ILMN_2373831	1430717	A	CCCAGGACAGCTGCAGGGTAGAGATCATTTTAAGTGCTTGTGGAGTTGAC	"\Homo sapiens butyrophilin, subfamily 3, member A3 (BTN3A3), transcript variant 2, mRNA.\"""""	BTF3	ILMN_2373831	BTN3A3	"\Homo sapiens butyrophilin, subfamily 3, member A3 (BTN3A3), transcript variant 2, mRNA.\"""""	10384	 	BTN3A3	-0.267941677	0.109706163	-2.406543024	0.020037132	0.020037132	-3.228116365	-1.204088703
42056	6620544	TACO1	NM_016360.2	51204	NP_057444.2	ILMN_1685112	6620544	S	GACTCTGATGTTGGGTAGCTGGCCTCTGTGGGGATTGTAAGTGCCCTGAG	"\Homo sapiens translational activator of mitochondrially encoded cytochrome c oxidase I (TACO1), nuclear gene encoding mitochondrial protein, mRNA.\"""""		ILMN_1685112	TACO1	"\Homo sapiens translational activator of mitochondrially encoded cytochrome c oxidase I (TACO1), nuclear gene encoding mitochondrial protein, mRNA.\"""""	51204	 	TACO1	-0.267485957	0.048642511	-3.404502365	0.001354524	0.001354524	-1.0484285	-1.203708415
3582	540255	AARS2	NM_020745.2	57505	NP_065796.1	ILMN_1674698	540255	S	GGCAGACAAAGGGCTCCCTGGCTACTGGGAAGATACAGAACCATCCTGTG	"\Homo sapiens alanyl-tRNA synthetase 2, mitochondrial (putative) (AARS2), nuclear gene encoding mitochondrial protein, mRNA.\"""""	KIAA1270; AARSL; bA444E17.1	ILMN_1674698	AARS2	"\Homo sapiens alanyl-tRNA synthetase 2, mitochondrial (putative) (AARS2), nuclear gene encoding mitochondrial protein, mRNA.\"""""	57505	 	AARS2	-0.267396459	-0.054735025	-3.866609014	0.000334188	0.000334188	0.106361092	-1.203633744
41673	6580603	RFXANK	NM_003721.2	8625	NP_003712.1	ILMN_1780987	6580603	A	TGCTGTACGCTGTGCGCGGGAACCACGTGAAATGCGTTGAGGCCTTGCTG	"\Homo sapiens regulatory factor X-associated ankyrin-containing protein (RFXANK), transcript variant 1, mRNA.\"""""	BLS; RFX-B; MGC138628; F14150_1; ANKRA1	ILMN_1780987	RFXANK	"\Homo sapiens regulatory factor X-associated ankyrin-containing protein (RFXANK), transcript variant 1, mRNA.\"""""	8625	D	RFXANK	-0.267223247	-0.024151394	-2.167831033	0.035205413	0.035205413	-3.668391136	-1.203489243
35322	5720192	FANCE	NM_021922.2	2178	NP_068741.1	ILMN_2043452	5720192	S	CCAGGAGGTCTGGGGTACCAGTGGGCTCAGATGAAGCTCTTGTGCTCATG	"\Homo sapiens Fanconi anemia, complementation group E (FANCE), mRNA.\"""""	FAE; FACE	ILMN_2043452	FANCE	"\Homo sapiens Fanconi anemia, complementation group E (FANCE), mRNA.\"""""	2178	 	FANCE	0.267147875	0.028810784	2.264118236	0.028163769	0.028163769	-3.495112033	1.20342637
19066	3060347	TTC4	NM_004623.2	7268	NP_004614.2	ILMN_1678140	3060347	S	TGGAGGACTGTGACAGACTTTGGACAGTGGCCTCTTGAGTTCCTCTGCAG	"\Homo sapiens tetratricopeptide repeat domain 4 (TTC4), mRNA.\"""""	MGC5097	ILMN_1678140	TTC4	"\Homo sapiens tetratricopeptide repeat domain 4 (TTC4), mRNA.\"""""	7268	 	TTC4	-0.266875124	0.048812581	-2.503075138	0.015800013	0.015800013	-3.040166566	-1.203198876
12057	1940605	WDR8	NM_017818.2	49856	NP_060288.2	ILMN_1711166	1940605	S	CTTTGCAGTGCTCTCTCTGTGCTGGCATTTAAGCGGAGACTCGATGGCCC	"\Homo sapiens WD repeat domain 8 (WDR8), mRNA.\"""""	FLJ20430; MGC99569	ILMN_1711166	WDR8	"\Homo sapiens WD repeat domain 8 (WDR8), mRNA.\"""""	49856	 	WRAP73	-0.266765018	0.059024608	-2.518685448	0.01519681	0.01519681	-3.009258179	-1.203107052
17555	2710253	QARS	NM_005051.1	5859	NP_005042.1	ILMN_1763080	2710253	S	GACCCAGGAAAGGTGTGAGCTGGAAGCACTGAACCTACCTCATCCTCCTG	"\Homo sapiens glutaminyl-tRNA synthetase (QARS), mRNA.\"""""	PRO2195; GLNRS	ILMN_1763080	QARS	"\Homo sapiens glutaminyl-tRNA synthetase (QARS), mRNA.\"""""	5859	 	QARS	-0.266563296	-0.036255387	-2.472587068	0.01704114	0.01704114	-3.100122785	-1.202938841
35338	5720278	SNHG1	NR_003098.1	23642		ILMN_3236713	5720278	S	GGCACCCAGACTTTGCTGCCTTTCTTACATGATCCAGGCCCAGAACCCAA	"\Homo sapiens small nucleolar RNA host gene 1 (non-protein coding) (SNHG1), non-coding RNA.\"""""	U22HG; UHG	ILMN_3236713	SNHG1	"\Homo sapiens small nucleolar RNA host gene 1 (non-protein coding) (SNHG1), non-coding RNA.\"""""	23642	 	SNHG1	0.266541976	-0.043656965	2.852485976	0.006400681	0.006400681	-2.315849574	1.202921064
46564	7560180	SUSD1	NM_022486.3	64420	NP_071931.2	ILMN_1709750	7560180	S	TCTGTGAATCTTGGCTGGGACTTCCTCTGAGTGATGCCTGAGGGTCAGCT	"\Homo sapiens sushi domain containing 1 (SUSD1), mRNA.\"""""	RP11-4O1.1	ILMN_1709750	SUSD1	"\Homo sapiens sushi domain containing 1 (SUSD1), mRNA.\"""""	64420	 	SUSD1	-0.266249036	0.025657381	-2.542693209	0.014309863	0.014309863	-2.961447633	-1.202676835
21474	3420128	AP3M2	NM_006803.2	10947	NP_006794.1	ILMN_1676946	3420128	S	CTGCCGCCATTCCTGCAGCATCACCATAAGCAGTGCAGGGTGTCTCCATC	"\Homo sapiens adaptor-related protein complex 3, mu 2 subunit (AP3M2), mRNA.\"""""	AP47B; CLA20; P47B	ILMN_1676946	AP3M2	"\Homo sapiens adaptor-related protein complex 3, mu 2 subunit (AP3M2), mRNA.\"""""	10947	 	AP3M2	0.266030506	0.003646252	2.451213135	0.017963168	0.017963168	-3.141829572	1.202494676
40531	6450504	RAB44	NM_207498.1	401258	NP_997381.1	ILMN_2123450	6450504	S	CCCTCGGAGAGCTTGCTTTAGAGTCTTGGAGAGACGGCCATGGTCTGCGT	"\Homo sapiens FLJ43093 protein (FLJ43093), mRNA.\"""""		ILMN_2123450	FLJ43093	"\Homo sapiens FLJ43093 protein (FLJ43093), mRNA.\"""""	401258	 	RAB44	-0.265999887	0.007745662	-3.536708207	0.000915257	0.000915257	-0.725767168	-1.202469155
9428	1450356	ERCC1	NM_001983.2	2067	NP_001974.1	ILMN_2377496	1450356	A	CAGTCAGACCCTCCTGACCACATTTGGATCTCTGGAACAGCTCATCGCCG	"\Homo sapiens excision repair cross-complementing rodent repair deficiency, complementation group 1 (includes overlapping antisense sequence) (ERCC1), transcript variant 2, mRNA.\"""""	UV20; COFS4	ILMN_2377496	ERCC1	"\Homo sapiens excision repair cross-complementing rodent repair deficiency, complementation group 1 (includes overlapping antisense sequence) (ERCC1), transcript variant 2, mRNA.\"""""	2067	D	ERCC1	-0.265841328	-0.040825508	-2.33593903	0.023757073	0.023757073	-3.362038641	-1.202337005
37309	6040768	DMAP1	NM_001034024.1	55929	NP_001029196.1	ILMN_2328813	6040768	A	TGAGAGGCCCCACGGGGTGTGGGCGACGCTGTTATGTAAATAGAGCTGCT	"\Homo sapiens DNA methyltransferase 1 associated protein 1 (DMAP1), transcript variant 3, mRNA.\"""""	FLJ11543; KIAA1425; DNMTAP1; DKFZp686L09142; SWC4; DNMAP1; EAF2	ILMN_2328813	DMAP1	"\Homo sapiens DNA methyltransferase 1 associated protein 1 (DMAP1), transcript variant 3, mRNA.\"""""	55929	D	DMAP1	-0.265819052	0.020135822	-2.126411988	0.038683772	0.038683772	-3.741082334	-1.202318441
44737	7150253	PPM1M	NM_144641.1	132160	NP_653242.1	ILMN_1657810	7150253	S	GCCCTGGTCTGATGCCCCAACACTGCCCTTGCTTTGTTTTCCCTGTCACC	"\Homo sapiens protein phosphatase 1M (PP2C domain containing) (PPM1M), mRNA.\"""""	PP2C-eta; FLJ32332; PP2CE; PP2Ceta	ILMN_1657810	PPM1M	"\Homo sapiens protein phosphatase 1M (PP2C domain containing) (PPM1M), mRNA.\"""""	132160	 	PPM1M	-0.265756743	0.021978206	-3.080894434	0.003425432	0.003425432	-1.80821606	-1.202266514
23643	3850343	SUV420H1	NM_016028.4	51111	NP_057112.3	ILMN_1692026	3850343	I	GCCCAACACTGGGTGCTCTCTTCCACTACAGAGAATCCTGAAGAAAAGGG	"\Homo sapiens suppressor of variegation 4-20 homolog 1 (Drosophila) (SUV420H1), transcript variant 2, mRNA.\"""""	MGC21161; MGC703; MGC118906; KMT5B; CGI-85; CGI85; MGC118909	ILMN_1692026	SUV420H1	"\Homo sapiens suppressor of variegation 4-20 homolog 1 (Drosophila) (SUV420H1), transcript variant 2, mRNA.\"""""	51111	D	SUV420H1	-0.265739324	0.077243877	-3.42363173	0.001280402	0.001280402	-1.002156123	-1.202251998
4613	670128	PRDM10	NM_020228.2	56980	NP_064613.2	ILMN_2352293	670128	A	GCCAGTGTGGATATTGTGGCCTCTCTCAAGACACATTGACACTGTAGACT	"\Homo sapiens PR domain containing 10 (PRDM10), transcript variant 1, mRNA.\"""""	PFM7; KIAA1231; MGC131802	ILMN_2352293	PRDM10	"\Homo sapiens PR domain containing 10 (PRDM10), transcript variant 1, mRNA.\"""""	56980	D	PRDM10	-0.265669704	0.052009222	-3.266282003	0.002024744	0.002024744	-1.378402292	-1.202193982
15858	2490288	ARRB1	NM_020251.2	408	NP_064647.1	ILMN_2325168	2490288	A	AAGTTCTGGCAGCTAAAAGATGACCGCGTTGAAGGCCACCTCCTTCTGGC	"\Homo sapiens arrestin, beta 1 (ARRB1), transcript variant 2, mRNA.\"""""	ARB1; ARR1	ILMN_2325168	ARRB1	"\Homo sapiens arrestin, beta 1 (ARRB1), transcript variant 2, mRNA.\"""""	408	D	ARRB1	-0.265602092	0.013587953	-2.84783184	0.006480971	0.006480971	-2.325925789	-1.202137643
3675	540681	S100A10	NM_002966.2	6281	NP_002957.1	ILMN_2046730	540681	S	GAGCAGTTCGCTCCTCCCTGATAAGAGTTGTCCCAAAGGGTCGCTTAAGG	"\Homo sapiens S100 calcium binding protein A10 (S100A10), mRNA.\"""""	ANX2L; MGC111133; GP11; ANX2LG; p10; P11; Ca[1]; CAL1L; 42C; CLP11	ILMN_2046730	S100A10	"\Homo sapiens S100 calcium binding protein A10 (S100A10), mRNA.\"""""	6281	D	S100A10	-0.265251945	0.10010325	-2.728570814	0.00888569	0.00888569	-2.580298196	-1.201845916
20510	3290717	GMCL1	NM_178439.3	64395	NP_848526.1	ILMN_2194627	3290717	S	CACTGAATCAGCCATGTAGCGGATCTGTCAGTTTACAGCCTCGAAGGAGC	"\Homo sapiens germ cell-less homolog 1 (Drosophila) (GMCL1), mRNA.\"""""	GCL1; BTBD13; GCL	ILMN_2194627	GMCL1	"\Homo sapiens germ cell-less homolog 1 (Drosophila) (GMCL1), mRNA.\"""""	64395	D	GMCL1	0.264976162	0.031030943	2.111749871	0.039985411	0.039985411	-3.766544205	1.201616195
37408	6060433	RPS6KA4	NM_001006944.1	8986	NP_001006945.1	ILMN_1756204	6060433	A	GGCCCTGGGGGACCCTCTGAAGCATTTCTGCCTCACTTTATGTCATCTGC	"\Homo sapiens ribosomal protein S6 kinase, 90kDa, polypeptide 4 (RPS6KA4), transcript variant 2, mRNA.\"""""	RSK-B; MSK2	ILMN_1756204	RPS6KA4	"\Homo sapiens ribosomal protein S6 kinase, 90kDa, polypeptide 4 (RPS6KA4), transcript variant 2, mRNA.\"""""	8986	 	RPS6KA4	-0.26493319	-0.044948561	-2.082155969	0.042729827	0.042729827	-3.817501807	-1.201580404
40149	6400386	MAP4K2	NM_004579.2	5871	NP_004570.2	ILMN_1723625	6400386	S	TTTCCTTTCTACTCTTTCTGCCAAGAGCCTGCCCCTGCATTTGTCCTGGG	"\Homo sapiens mitogen-activated protein kinase kinase kinase kinase 2 (MAP4K2), mRNA.\"""""	GCK; RAB8IP; BL44	ILMN_1723625	MAP4K2	"\Homo sapiens mitogen-activated protein kinase kinase kinase kinase 2 (MAP4K2), mRNA.\"""""	5871	 	MAP4K2	0.264898464	0.003011911	2.144374318	0.037139895	0.037139895	-3.709696219	1.201551482
1573	160255	LSM10	NM_032881.1	84967	NP_116270.1	ILMN_1751803	160255	S	TCCATCGGGTGCGAAACTTTGGTGGCAAGGGCCAAGGCCGGTGGGAATTT	"\Homo sapiens LSM10, U7 small nuclear RNA associated (LSM10), mRNA.\"""""	MST074; MSTP074; MGC15749	ILMN_1751803	LSM10	"\Homo sapiens LSM10, U7 small nuclear RNA associated (LSM10), mRNA.\"""""	84967	 	LSM10	-0.264743393	-0.005827734	-2.786157509	0.007636965	0.007636965	-2.458399524	-1.201422338
45495	7320296	ProbeID: 7320296	XR_018757.1	644745		ILMN_3219455	7320296	A	CAAAGGTTGTGAGAACTGCTTTATTGGATGCCGCTGGTGTGACCTCTCTG	"\PREDICTED: Homo sapiens misc_RNA (LOC644745), miscRNA.\"""""		ILMN_3219455	LOC644745	"\PREDICTED: Homo sapiens misc_RNA (LOC644745), miscRNA.\"""""	644745	 		0.264121294	0.097078182	2.801763436	0.007327668	0.007327668	-2.425064735	1.200904389
19992	3180181	UBE2G1	NM_003342.4	7326	NP_003333.1	ILMN_1814465	3180181	I	CTATGCTGGCAGACCCTAATGGAGACTCACCTGCTAATGTTGATGCTGCG	"\Homo sapiens ubiquitin-conjugating enzyme E2G 1 (UBC7 homolog, yeast) (UBE2G1), mRNA.\"""""	UBE2G; UBC7; E217K	ILMN_1814465	UBE2G1	"\Homo sapiens ubiquitin-conjugating enzyme E2G 1 (UBC7 homolog, yeast) (UBE2G1), mRNA.\"""""	7326	D	UBE2G1	0.263752614	0.030382277	2.681367908	0.010046756	0.010046756	-2.678894827	1.200597538
18882	2970296	ALG8	NM_001007027.2	79053	NP_001007028.1	ILMN_2365686	2970296	A	CAATTCTCCCAATGAGCCTTTTGTCTGTGGGAAAAGCAGGAGACGCTTCG	"\Homo sapiens asparagine-linked glycosylation 8, alpha-1,3-glucosyltransferase homolog (S. cerevisiae) (ALG8), transcript variant 2, mRNA.\"""""	MGC2840	ILMN_2365686	ALG8	"\Homo sapiens asparagine-linked glycosylation 8, alpha-1,3-glucosyltransferase homolog (S. cerevisiae) (ALG8), transcript variant 2, mRNA.\"""""	79053	D	ALG8	-0.26364446	0.076942244	-2.679010562	0.010108242	0.010108242	-2.683787153	-1.200507536
7160	1090564	TMEM175	NM_032326.2	84286	NP_115702.1	ILMN_1654629	1090564	S	AGCCAAGTCACGGGCAGGCCGCAGTGGTTCTTGCGTGGCCTGGTTTTATT	"\Homo sapiens transmembrane protein 175 (TMEM175), mRNA.\"""""	MGC4618	ILMN_1654629	TMEM175	"\Homo sapiens transmembrane protein 175 (TMEM175), mRNA.\"""""	84286	 	TMEM175	-0.263435143	0.026642537	-2.355327444	0.022678387	0.022678387	-3.325565886	-1.20033337
8941	1410653	TERF2IP	NM_018975.2	54386	NP_061848.2	ILMN_1657983	1410653	S	TCCCCAAACCCTTGTCATTTCCCCCAGTGAGCTCTGATTTCTAGACTGCT	"\Homo sapiens telomeric repeat binding factor 2, interacting protein (TERF2IP), mRNA.\"""""	RAP1; DRIP5	ILMN_1657983	TERF2IP	"\Homo sapiens telomeric repeat binding factor 2, interacting protein (TERF2IP), mRNA.\"""""	54386	 	TERF2IP	0.263327218	0.040293376	2.133146428	0.038098469	0.038098469	-3.729339919	1.200243579
30409	4830731	MRPS9	NM_182640.1	64965	NP_872578.1	ILMN_1813207	4830731	S	AGCCTTGTGCAGCTTTGTCACCGAGGACGAGGTCGAGTGGATGAGACAAG	"\Homo sapiens mitochondrial ribosomal protein S9 (MRPS9), nuclear gene encoding mitochondrial protein, mRNA.\"""""	RPMS9	ILMN_1813207	MRPS9	"\Homo sapiens mitochondrial ribosomal protein S9 (MRPS9), nuclear gene encoding mitochondrial protein, mRNA.\"""""	64965	 	MRPS9	-0.263270839	-0.018830601	-2.763692079	0.00810345	0.00810345	-2.506162574	-1.200196676
46642	7560471	MOBKL2C	NM_145279.4	148932	NP_660322.2	ILMN_1798288	7560471	A	CAGAGGCTGTGGAGCGAGGGTAGTAGGAGCTTTTCCCAGAGTGCTGTGAC	"\Homo sapiens MOB1, Mps One Binder kinase activator-like 2C (yeast) (MOBKL2C), transcript variant 1, mRNA.\"""""	MOB3C; MGC26743	ILMN_1798288	MOBKL2C	"\Homo sapiens MOB1, Mps One Binder kinase activator-like 2C (yeast) (MOBKL2C), transcript variant 1, mRNA.\"""""	148932	D	MOBKL2C	-0.263129125	-0.032299501	-2.724997666	0.008969057	0.008969057	-2.587803721	-1.200078788
21586	3420593	LMNB1	NM_005573.2	4001	NP_005564.1	ILMN_2126706	3420593	S	GAACTTTTCCACCAGCAGGGAACCCCAAGAGCATCCAATAGAAGCTGTGC	"\Homo sapiens lamin B1 (LMNB1), mRNA.\"""""	MGC111419; LMN; ADLD; LMNB; LMN2	ILMN_2126706	LMNB1	"\Homo sapiens lamin B1 (LMNB1), mRNA.\"""""	4001	 	LMNB1	0.263005142	0.00670243	2.381211691	0.021306794	0.021306794	-3.276514395	1.199975659
14710	2340746	ProbeID: 2340746	XM_931831.1	643815	XP_936924.1	ILMN_1739301	2340746	S	TGGCGGCGGGGGCAAAAAGCGGCTGGGGAAGCCGCGGCGGGAAAAACCTG	"\PREDICTED: Homo sapiens hypothetical protein LOC643815 (LOC643815), mRNA.\"""""		ILMN_1739301	LOC643815	"\PREDICTED: Homo sapiens hypothetical protein LOC643815 (LOC643815), mRNA.\"""""	643815	 		-0.262871597	0.01874802	-3.234707431	0.002216881	0.002216881	-1.452668357	-1.199864587
37549	6100300	C10orf32	NM_144591.1	119032	NP_653192.1	ILMN_2151056	6100300	S	GTGGTATCATTATCAGGCCAGCTGCAGCCTCTTGCCTTGACCTGCATTCC	"\Homo sapiens chromosome 10 open reading frame 32 (C10orf32), mRNA.\"""""	RP11-753C18.6; DKFZp686B2219; MGC27171; CYT19; AS3MT; FLJ40752	ILMN_2151056	C10ORF32	"\Homo sapiens chromosome 10 open reading frame 32 (C10orf32), mRNA.\"""""	119032	D	C10orf32	-0.262823181	-0.016081061	-2.50163385	0.015856788	0.015856788	-3.043013167	-1.199824321
38145	6180537	RBMX	NM_002139.2	27316	NP_002130.2	ILMN_2124951	6180537	S	CCTCCACGTGATTCCTACAGCAGTTCAAGCCGCGGAGCACCAAGAGGTGG	"\Homo sapiens RNA binding motif protein, X-linked (RBMX), mRNA.\"""""	RBMXRT; HNRPG; hnRNP-G; RNMX; RBMXP1	ILMN_2124951	RBMX	"\Homo sapiens RNA binding motif protein, X-linked (RBMX), mRNA.\"""""	27316	 	RBMX	-0.262558908	-0.021189542	-2.712838588	0.009258171	0.009258171	-2.613292984	-1.199604557
24359	3940215	MTFMT	NM_139242.2	123263	NP_640335.1	ILMN_1672884	3940215	S	TGGATATTTGCACCCCTGGTACCAGAAAAATTCCCAAGCTCAACCAAGCC	"\Homo sapiens mitochondrial methionyl-tRNA formyltransferase (MTFMT), mRNA.\"""""	FMT1	ILMN_1672884	MTFMT	"\Homo sapiens mitochondrial methionyl-tRNA formyltransferase (MTFMT), mRNA.\"""""	123263	D	MTFMT	0.262500239	0.019585207	3.141109035	0.002892702	0.002892702	-1.670283077	1.199555775
10750	1690379	BECN1	NM_003766.2	8678	NP_003757.1	ILMN_1744822	1690379	S	GGATGTGGAGAAAGGCAAGATTGAAGACACAGGAGGCAGTGGCGGCTCCT	"\Homo sapiens beclin 1, autophagy related (BECN1), mRNA.\"""""	ATG6; VPS30; beclin1	ILMN_1744822	BECN1	"\Homo sapiens beclin 1, autophagy related (BECN1), mRNA.\"""""	8678	 	BECN1	-0.262489727	0.043585089	-2.416425401	0.019560565	0.019560565	-3.209130061	-1.199547034
1734	240097	CWF19L1	NM_018294.3	55280	NP_060764.2	ILMN_1651886	240097	S	TGTCTGTCATCCAGCTCCTATGTCTGTTATCCAGCTCCAAGTACAGCTTG	"\Homo sapiens CWF19-like 1, cell cycle control (S. pombe) (CWF19L1), mRNA.\"""""	FLJ10998; RP11-316M21.3	ILMN_1651886	CWF19L1	"\Homo sapiens CWF19-like 1, cell cycle control (S. pombe) (CWF19L1), mRNA.\"""""	55280	 	CWF19L1	-0.262466934	0.021644271	-2.686676688	0.009909543	0.009909543	-2.667866148	-1.199528083
20067	3180470	SDHA	NM_004168.1	6389	NP_004159.1	ILMN_2051232	3180470	S	CTGTGCCACCATCCCGCCAGCCATTCGCTCCTACTGATGAGACAAGATGT	"\Homo sapiens succinate dehydrogenase complex, subunit A, flavoprotein (Fp) (SDHA), nuclear gene encoding mitochondrial protein, mRNA.\"""""	SDHF; SDH2; FP	ILMN_2051232	SDHA	"\Homo sapiens succinate dehydrogenase complex, subunit A, flavoprotein (Fp) (SDHA), nuclear gene encoding mitochondrial protein, mRNA.\"""""	6389	D	SDHA	0.262227236	0.049791408	2.583453848	0.012911263	0.012911263	-2.879517862	1.199328803
8581	1340647	GAR1	NM_032993.2	54433	NP_127460.1	ILMN_2412549	1340647	A	GTTTTGTACAGTGCCTGGCACTCTGTGGGTGCTCAATAAATGGATAGGAG	"\Homo sapiens GAR1 ribonucleoprotein homolog (yeast) (GAR1), transcript variant 2, mRNA.\"""""	GAR1	ILMN_2412549	GAR1	"\Homo sapiens GAR1 ribonucleoprotein homolog (yeast) (GAR1), transcript variant 2, mRNA.\"""""	54433	D	GAR1	-0.262145717	0.034914439	-3.151003469	0.002813003	0.002813003	-1.64746131	-1.199261037
35299	5720100	ZNF562	NM_017656.2	54811	NP_060126.1	ILMN_1672940	5720100	S	GTGGTGATGCATGCCTATAGTTTTAGCTACTTGGGAGGGTGGCCTGAGCC	"\Homo sapiens zinc finger protein 562 (ZNF562), mRNA.\"""""	MGC126160; FLJ20079	ILMN_1672940	ZNF562	"\Homo sapiens zinc finger protein 562 (ZNF562), mRNA.\"""""	54811	 	ZNF562	-0.261737957	-0.04126984	-2.439072265	0.018506755	0.018506755	-3.165399368	-1.198922128
34993	5690324	DENND4B	NM_014856.2	9909	NP_055671.2	ILMN_3245066	5690324	S	CCATGGTCCGGTGGTTTGTAGTTCCTTCAAAGTCAGGCACTGGGAGCTAG	"\Homo sapiens DENN/MADD domain containing 4B (DENND4B), mRNA.\"""""	DKFZp762N174; FLJ26202; KIAA0476	ILMN_3245066	DENND4B	"\Homo sapiens DENN/MADD domain containing 4B (DENND4B), mRNA.\"""""	9909	 	DENND4B	-0.261448679	-0.044222011	-3.149371848	0.002826002	0.002826002	-1.6512277	-1.198681754
9104	1430544	NOB1	NM_014062.1	28987	NP_054781.1	ILMN_1689110	1430544	S	ACCCGATGGAAATAACAGGCGGGCTTCACGGTGCGGCTCTGTCCGCCCAT	"\Homo sapiens NIN1/RPN12 binding protein 1 homolog (S. cerevisiae) (NOB1), mRNA.\"""""	PSMD8BP1; MSTP158; ART-4; MST158; NOB1P	ILMN_1689110	NOB1	"\Homo sapiens NIN1/RPN12 binding protein 1 homolog (S. cerevisiae) (NOB1), mRNA.\"""""	28987	 	NOB1	-0.261391871	0.030579349	-3.543149537	0.00089778	0.00089778	-0.709878849	-1.198634555
3052	460411	IPO8	NM_006390.2	10526	NP_006381.2	ILMN_1753164	460411	S	CCTCTGCTCCTCCCTTCCCAAGGCATTGAAGCTGAATGTGCCAACTGGCA	"\Homo sapiens importin 8 (IPO8), mRNA.\"""""	FLJ26580; RANBP8	ILMN_1753164	IPO8	"\Homo sapiens importin 8 (IPO8), mRNA.\"""""	10526	 	IPO8	-0.261202645	-0.001242617	-2.212757629	0.03174667	0.03174667	-3.588281392	-1.198477351
1523	160070	TMEM204	NM_024600.2	79652	NP_078876.2	ILMN_1751559	160070	S	TCCAGCTTTCCTGGTTAGCGCAACGCGGCTCCACGACCACACGCACTTCA	"\Homo sapiens chromosome 16 open reading frame 30 (C16orf30), mRNA.\"""""	FLJ20898; MGC111564; CLP24	ILMN_1751559	C16ORF30	"\Homo sapiens chromosome 16 open reading frame 30 (C16orf30), mRNA.\"""""	79652	D	TMEM204	-0.260908428	0.014705019	-2.762541806	0.008128029	0.008128029	-2.508600986	-1.198232964
40170	6400465	PTPN6	NM_080548.3	5777	NP_536858.1	ILMN_1738675	6400465	A	GGAGAAGAGCAAGGGTTCCCTCAAGAGGAAGTGAGCGGTGCTGTCCTCAG	"\Homo sapiens protein tyrosine phosphatase, non-receptor type 6 (PTPN6), transcript variant 2, mRNA.\"""""	SH-PTP1; PTP-1C; HCPH; SHP1; SHP-1; SHP-1L; HCP; HPTP1C	ILMN_1738675	PTPN6	"\Homo sapiens protein tyrosine phosphatase, non-receptor type 6 (PTPN6), transcript variant 2, mRNA.\"""""	5777	D	PTPN6	-0.260502455	-0.041206773	-2.047431732	0.046158251	0.046158251	-3.876546685	-1.19789583
32222	5130594	WDR81	NM_152348.1	124997	NP_689561.1	ILMN_1805863	5130594	S	AAGGCTGGCCGTGGTCCAGGAGTTAAGGGCTTGGGTCTGGGGTTTAAGTG	"\Homo sapiens WD repeat domain 81 (WDR81), mRNA.\"""""	FLJ33817	ILMN_1805863	WDR81	"\Homo sapiens WD repeat domain 81 (WDR81), mRNA.\"""""	124997	 	WDR81	-0.260230461	-0.010853744	-2.073160752	0.043595941	0.043595941	-3.832874881	-1.197670009
22206	3460754	AXIN1	NM_181050.1	8312	NP_851393.1	ILMN_1766185	3460754	A	CAGCTTGTCTCTTGCCTGCCACTGTGTGAATCGGCGACGGAGCACTGCAC	"\Homo sapiens axin 1 (AXIN1), transcript variant 2, mRNA.\"""""	AXIN; MGC52315	ILMN_1766185	AXIN1	"\Homo sapiens axin 1 (AXIN1), transcript variant 2, mRNA.\"""""	8312	D	AXIN1	-0.260153879	0.008086251	-3.022639385	0.004027397	0.004027397	-1.940070515	-1.197606436
42274	6650687	PIGA	NM_020473.2	5277	NP_065206.2	ILMN_1705985	6650687	A	CTGTCAGTTTGCACTGGTCGGTATATGGAAACACATTGCTCTACCCTGCT	"\Homo sapiens phosphatidylinositol glycan anchor biosynthesis, class A (PIGA), transcript variant 3, mRNA.\"""""	GPI3; PIG-A	ILMN_1705985	PIGA	"\Homo sapiens phosphatidylinositol glycan anchor biosynthesis, class A (PIGA), transcript variant 3, mRNA.\"""""	5277	D	PIGA	0.260137543	0.019607082	2.394637664	0.020625121	0.020625121	-3.250911106	1.197592874
32615	5260632	UBE2D4	NM_015983.2	51619	NP_057067.1	ILMN_1707084	5260632	S	GGGTCATGTTACTCCATTTGATGAAGATTCTCACTACCGCCCGCTCCTCC	"\Homo sapiens ubiquitin-conjugating enzyme E2D 4 (putative) (UBE2D4), mRNA.\"""""	HBUCE1	ILMN_1707084	UBE2D4	"\Homo sapiens ubiquitin-conjugating enzyme E2D 4 (putative) (UBE2D4), mRNA.\"""""	51619	 	UBE2D4	-0.26011783	0.024824345	-3.826145798	0.000378943	0.000378943	0.002388722	-1.197576511
7449	1170538	AFG3L2	NM_006796.1	10939	NP_006787.1	ILMN_2066124	1170538	S	TGTGGCAGGGATCGTTGCACTGGACTCTTGGCGTGTGGGAAGGGATGCTT	"\Homo sapiens AFG3 ATPase family gene 3-like 2 (yeast) (AFG3L2), nuclear gene encoding mitochondrial protein, mRNA.\"""""	FLJ25993	ILMN_2066124	AFG3L2	"\Homo sapiens AFG3 ATPase family gene 3-like 2 (yeast) (AFG3L2), nuclear gene encoding mitochondrial protein, mRNA.\"""""	10939	 	AFG3L2	-0.259887694	0.005509649	-2.697961253	0.009623581	0.009623581	-2.64437223	-1.197385491
2542	380551	SPSB2	NM_032641.1	84727	NP_116030.1	ILMN_1787541	380551	S	TTGCCCCCTGCCATGAAGCGCTACCTGCTCTACCAGTGAGCCCTGTGATA	"\Homo sapiens splA/ryanodine receptor domain and SOCS box containing 2 (SPSB2), mRNA.\"""""	MGC2519; GRCC9; SSB2; SSB-2	ILMN_1787541	SPSB2	"\Homo sapiens splA/ryanodine receptor domain and SOCS box containing 2 (SPSB2), mRNA.\"""""	84727	 	SPSB2	0.2596862	-0.042435994	2.876301375	0.006004089	0.006004089	-2.264117088	1.19721827
6299	1010082	ProbeID: 1010082				ILMN_1829845	1010082	S	GTGCTGTGTCACTCAAACAACCACTCCAGAACCCTGATGCCTTTCTTGGG	"\AV737317 CB Homo sapiens cDNA clone CBCAQH03 5, mRNA sequence\"""""		ILMN_1829845		"\AV737317 CB Homo sapiens cDNA clone CBCAQH03 5, mRNA sequence\"""""	-999	 		0.259638578	0.024290274	2.463296534	0.017436521	0.017436521	-3.118284507	1.197178752
17718	2750184	CALM3	NM_005184.2	808	NP_005175.2	ILMN_1666385	2750184	S	CAGCCAAGAGCTGAGGGTAAGGGCAGGTAGGCGTGAGGCTGTGGACATTT	"\Homo sapiens calmodulin 3 (phosphorylase kinase, delta) (CALM3), mRNA.\"""""	PHKD; PHKD3	ILMN_1666385	CALM3	"\Homo sapiens calmodulin 3 (phosphorylase kinase, delta) (CALM3), mRNA.\"""""	808	D	CALM1 (includes others)	0.259510014	-0.058970056	2.484670183	0.016539059	0.016539059	-3.076425929	1.197072071
5488	830619	DDIT3	NM_004083.4	1649	NP_004074.2	ILMN_1676984	830619	S	ACCAAGGGAGAACCAGGAAACGGAAACAGAGTGGTCATTCCCCAGCCCGG	"\Homo sapiens DNA-damage-inducible transcript 3 (DDIT3), mRNA.\"""""	MGC4154; CEBPZ; CHOP10; CHOP; GADD153	ILMN_1676984	DDIT3	"\Homo sapiens DNA-damage-inducible transcript 3 (DDIT3), mRNA.\"""""	1649	 	DDIT3	0.259291797	-0.040408158	3.301934059	0.001826766	0.001826766	-1.294040056	1.19689102
7556	1190220	COX5B	NM_001862.2	1329	NP_001853.2	ILMN_1663512	1190220	S	GCCGCGATGCGCTCCATGGCATCTGGAGGTGGTGTTCCCACTGATGAAGA	"\Homo sapiens cytochrome c oxidase subunit Vb (COX5B), mRNA.\"""""	COXVB	ILMN_1663512	COX5B	"\Homo sapiens cytochrome c oxidase subunit Vb (COX5B), mRNA.\"""""	1329	 	COX5B	-0.259264241	0.042150299	-2.25664627	0.02866161	0.02866161	-3.508770611	-1.196868159
9365	1450093	ACAA2	NM_006111.1	10449	NP_006102.1	ILMN_1660199	1450093	S	AGGCCACAGTAAAACAAGTGACCTTCAGAGCAGCTGCCACAACTGGCCAT	"\Homo sapiens acetyl-Coenzyme A acyltransferase 2 (mitochondrial 3-oxoacyl-Coenzyme A thiolase) (ACAA2), nuclear gene encoding mitochondrial protein, mRNA.\"""""	DSAEC	ILMN_1660199	ACAA2	"\Homo sapiens acetyl-Coenzyme A acyltransferase 2 (mitochondrial 3-oxoacyl-Coenzyme A thiolase) (ACAA2), nuclear gene encoding mitochondrial protein, mRNA.\"""""	10449	 	ACAA2	-0.258639048	-0.059303785	-2.392736833	0.020720424	0.020720424	-3.254542625	-1.196349608
23870	3870484	LUZP1	NM_033631.2	7798	NP_361013.2	ILMN_1714159	3870484	S	TGGAGCTGCCTGTCTGCATGTATCCTCTGGCGCGAATGCTCTCTGTTGGC	"\Homo sapiens leucine zipper protein 1 (LUZP1), mRNA.\"""""	KIAA0601; LUZP; FLJ35697	ILMN_1714159	LUZP1	"\Homo sapiens leucine zipper protein 1 (LUZP1), mRNA.\"""""	7798	 	LUZP1	0.258233834	0.057605037	2.628689583	0.011505993	0.011505993	-2.787493277	1.196013633
6839	1050750	CLPTM1L	NM_030782.3	81037	NP_110409.2	ILMN_1752802	1050750	S	CACGTGTGAACATCTGTCTTGGTCACAGAGCTGGGTGCTGCCGGTCACCT	"\Homo sapiens CLPTM1-like (CLPTM1L), mRNA.\"""""	DKFZp666M1010; FLJ14400; CRR9; DKFZP761M2324	ILMN_1752802	CLPTM1L	"\Homo sapiens CLPTM1-like (CLPTM1L), mRNA.\"""""	81037	 	CLPTM1L	-0.257628422	0.032257448	-2.42791652	0.01901928	0.01901928	-3.186979257	-1.195511843
15797	2490017	ZC3H12A	NM_025079.1	80149	NP_079355.1	ILMN_1672295	2490017	S	AGGCCTCATCTGTGCTCTCGCTGGGCACGTGGCTTCATGTCAGTAAGCAA	"\Homo sapiens zinc finger CCCH-type containing 12A (ZC3H12A), mRNA.\"""""	MCPIP; FLJ23231; dJ423B22.1; RP3-423B22.1	ILMN_1672295	ZC3H12A	"\Homo sapiens zinc finger CCCH-type containing 12A (ZC3H12A), mRNA.\"""""	80149	 	ZC3H12A	0.257255336	0.057851249	2.460024343	0.017577741	0.017577741	-3.124669056	1.19520272
2668	430333	NLRX1	NM_170722.1	79671	NP_733840.1	ILMN_1723768	430333	A	GGATGCCCTCACATTGGTGCTTTCTCCTCATCCTCATGCCCCCTTTGCCA	"\Homo sapiens NLR family member X1 (NLRX1), transcript variant 2, mRNA.\"""""	MGC131937; FLJ21478; NOD26; NOD9; CLR11.3; NOD5; DLNB26; MGC21025	ILMN_1723768	NLRX1	"\Homo sapiens NLR family member X1 (NLRX1), transcript variant 2, mRNA.\"""""	79671	D	NLRX1	-0.257165951	-0.02071588	-2.12419832	0.03887788	0.03887788	-3.744935639	-1.195128671
28817	4590424	PDCD2L	NM_032346.1	84306	NP_115722.1	ILMN_1706149	4590424	S	CTTTTTGACCTGCCCTACATCAGAAGTCACCGAGCTCCCAGCCTGCAGCC	"\Homo sapiens programmed cell death 2-like (PDCD2L), mRNA.\"""""	MGC13096	ILMN_1706149	PDCD2L	"\Homo sapiens programmed cell death 2-like (PDCD2L), mRNA.\"""""	84306	 	PDCD2L	-0.257118841	0.043070187	-3.282883148	0.001930155	0.001930155	-1.33918576	-1.195089645
27932	4480220	FGFRL1	NM_021923.3	53834	NP_068742.2	ILMN_1795865	4480220	A	AATGATGGAAGGAAGACTGGGTTGCAGGGACTGTGGTCTCTCCTGGGGCC	"\Homo sapiens fibroblast growth factor receptor-like 1 (FGFRL1), transcript variant 3, mRNA.\"""""	FGFR5; FHFR	ILMN_1795865	FGFRL1	"\Homo sapiens fibroblast growth factor receptor-like 1 (FGFRL1), transcript variant 3, mRNA.\"""""	53834	D	FGFRL1	0.257036441	-0.004453548	3.042739577	0.003809302	0.003809302	-1.894755055	1.19502139
44449	7050561	ZNF259	NM_003904.3	8882	NP_003895.1	ILMN_1753790	7050561	S	TGAGGAGCTAGGGCTCAATGACATGAAGACAGAGGGCTATGAGGCAGGCC	"\Homo sapiens zinc finger protein 259 (ZNF259), mRNA.\"""""	MGC110983; ZPR1	ILMN_1753790	ZNF259	"\Homo sapiens zinc finger protein 259 (ZNF259), mRNA.\"""""	8882	 	ZNF259	-0.256922856	0.061573753	-3.376656186	0.001469755	0.001469755	-1.115528243	-1.194927308
43592	6960056	AIMP2	NM_006303.3	7965	NP_006294.2	ILMN_1673252	6960056	S	CAGTGTGACAGTGCCAGCCAATGTGCAGAGGTGGATGAGGTCTTGTGAAA	"\Homo sapiens aminoacyl tRNA synthetase complex-interacting multifunctional protein 2 (AIMP2), mRNA.\"""""	AIMP2; PRO0992; P38	ILMN_1673252	AIMP2	"\Homo sapiens aminoacyl tRNA synthetase complex-interacting multifunctional protein 2 (AIMP2), mRNA.\"""""	7965	 	AIMP2	-0.256734076	0.041470236	-2.51163642	0.015466556	0.015466556	-3.02323277	-1.194770959
26790	4230196	KPNA2	NM_002266.2	3838	NP_002257.1	ILMN_1721868	4230196	A	ATGTCATCTTTAGCATGTGGCTACTTACGTAATCTTACCTGGACACTTTC	"\Homo sapiens karyopherin alpha 2 (RAG cohort 1, importin alpha 1) (KPNA2), mRNA. XM_001133262 XM_001133265 XM_001133267 XM_001133271\"""""	RCH1; IPOA1; SRP1alpha; QIP2	ILMN_1721868	KPNA2	"\Homo sapiens karyopherin alpha 2 (RAG cohort 1, importin alpha 1) (KPNA2), mRNA. XM_001133262 XM_001133265 XM_001133267 XM_001133271\"""""	3838	D	KPNA2	0.256683743	0.038451698	2.544473834	0.014245993	0.014245993	-2.957888365	1.194729277
43451	6940202	R3HCC1	XM_939319.2	203069	XP_944412.2	ILMN_1735474	6940202	A	CAACACCATAAGCCTTCACAGACGCCAGAGCAGCCCCGCACCACCCTCGA	"\PREDICTED: Homo sapiens R3H domain and coiled-coil containing 1 (R3HCC1), mRNA.\"""""		ILMN_1735474	R3HCC1	"\PREDICTED: Homo sapiens R3H domain and coiled-coil containing 1 (R3HCC1), mRNA.\"""""	203069	 	R3HCC1	-0.256619092	-0.054466922	-2.363779586	0.022222046	0.022222046	-3.309593803	-1.194675739
44796	7150519	ARNTL	NM_001030272.1	406	NP_001025443.1	ILMN_2405305	7150519	A	GCCTCTTGGAAGCAGATGCTGGACTGGGTGGCCCTGTTGACTTTAGTGAC	"\Homo sapiens aryl hydrocarbon receptor nuclear translocator-like (ARNTL), transcript variant 2, mRNA.\"""""	PASD3; MOP3; BMAL1; MGC47515; JAP3; BMAL1c; TIC	ILMN_2405305	ARNTL	"\Homo sapiens aryl hydrocarbon receptor nuclear translocator-like (ARNTL), transcript variant 2, mRNA.\"""""	406	D	ARNTL	0.256609917	0.044140423	2.869500191	0.006114953	0.006114953	-2.278920097	1.194668141
112	10414	PTTG1	NM_004219.2	9232	NP_004210.1	ILMN_1753196	10414	S	GGTTGCTAAGGATGGGCTGAAGCTGGGGTCTGGACCTTCAATCAAAGCCT	"\Homo sapiens pituitary tumor-transforming 1 (PTTG1), mRNA.\"""""	SECURIN; PTTG; MGC138276; EAP1; TUTR1; MGC126883; HPTTG	ILMN_1753196	PTTG1	"\Homo sapiens pituitary tumor-transforming 1 (PTTG1), mRNA.\"""""	9232	D	PTTG1	0.256425262	0.063412716	2.281548456	0.027032202	0.027032202	-3.463113025	1.194515242
15842	2490195	S100A10	NM_002966.1	6281	NP_002957.1	ILMN_1796712	2490195	S	GGCAGAAATGAGCAGTTCGCTCCTCCCTGATAAGAGTTGTCCAAAGGGTC	"\Homo sapiens S100 calcium binding protein A10 (annexin II ligand, calpactin I, light polypeptide (p11)) (S100A10), mRNA.\"""""	ANX2L; MGC111133; ANX2LG; GP11; p10; P11; Ca[1]; CAL1L; 42C; CLP11	ILMN_1796712	S100A10	"\Homo sapiens S100 calcium binding protein A10 (annexin II ligand, calpactin I, light polypeptide (p11)) (S100A10), mRNA.\"""""	6281	D	S100A10	-0.256027521	0.049827205	-2.412935617	0.019727677	0.019727677	-3.215841444	-1.194185967
24202	3930377	TRIM38	NM_006355.2	10475	NP_006346.1	ILMN_1697971	3930377	S	GCAACAGTTGTGTCTAGATGTCAGAGGCATGGCTGGGCCTCCATCTCTGC	"\Homo sapiens tripartite motif-containing 38 (TRIM38), mRNA.\"""""	RNF15; RORET; MGC8946	ILMN_1697971	TRIM38	"\Homo sapiens tripartite motif-containing 38 (TRIM38), mRNA.\"""""	10475	 	TRIM38	0.255973004	0.044879244	2.257827115	0.028582416	0.028582416	-3.506614404	1.194140842
41210	6550195	ITFG2	NM_018463.2	55846	NP_060933.2	ILMN_1701244	6550195	S	TTACCAAAGCAGCCGGGTCAGTGCCTTCTCACGTTGCCGTATTCTTCAGG	"\Homo sapiens integrin alpha FG-GAP repeat containing 2 (ITFG2), mRNA.\"""""	MDS028	ILMN_1701244	ITFG2	"\Homo sapiens integrin alpha FG-GAP repeat containing 2 (ITFG2), mRNA.\"""""	55846	 	ITFG2	-0.255857953	-0.074567576	-2.133845747	0.038038137	0.038038137	-3.728118849	-1.194045616
11807	1850309	CDK10	NM_052988.2	8558	NP_443714.2	ILMN_1741459	1850309	A	ACATGGAGGACCCAACAGGAGGCCGTGGCTCTGATGCTGAGCGAAGCTAT	"\Homo sapiens cyclin-dependent kinase (CDC2-like) 10 (CDK10), transcript variant 3, mRNA.\"""""	PISSLRE	ILMN_1741459	CDK10	"\Homo sapiens cyclin-dependent kinase (CDC2-like) 10 (CDK10), transcript variant 3, mRNA.\"""""	8558	D	CDK10	-0.255512193	0.013032516	-2.17965877	0.034264048	0.034264048	-3.647427538	-1.193759483
299	20441	ProbeID: 20441				ILMN_1894821	20441	S	GCCTCTGTAGATGAACAATTGAGCCACACCCTGAAGTTTTCTCACCTCCC	"\Homo sapiens cDNA FLJ20182 fis, clone COLF0190\"""""		ILMN_1894821		"\Homo sapiens cDNA FLJ20182 fis, clone COLF0190\"""""	-999	 		-0.255501911	0.056791226	-2.683328899	0.009995869	0.009995869	-2.674822772	-1.193750974
44208	7040286	ACSL5	NM_016234.3	51703	NP_057318.2	ILMN_1705247	7040286	A	CCAACTGATCTCCCCCACCCTTGGATTAGAGTTCCTGCTCTACCTTACCC	"\Homo sapiens acyl-CoA synthetase long-chain family member 5 (ACSL5), transcript variant 1, mRNA.\"""""	ACS2; FACL5; ACS5	ILMN_1705247	ACSL5	"\Homo sapiens acyl-CoA synthetase long-chain family member 5 (ACSL5), transcript variant 1, mRNA.\"""""	51703	D	ACSL5	-0.255341275	0.009410784	-2.333763512	0.023880931	0.023880931	-3.366116695	-1.193618064
16990	2650274	C19orf60	NM_001100418.1	55049	NP_001093888.1	ILMN_3268564	2650274	M	TACCTGCGCAGCGGCCCTGACTACGACTTCGCGCGCTACCGGAGCACAGT	"\Homo sapiens chromosome 19 open reading frame 60 (C19orf60), transcript variant 1, mRNA.\"""""	FLJ20850; FLJ37391; FLJ30108; FLJ34606	ILMN_3268564	C19ORF60	"\Homo sapiens chromosome 19 open reading frame 60 (C19orf60), transcript variant 1, mRNA.\"""""	55049	D	C19orf60	-0.255280609	0.026891543	-2.153844831	0.036347893	0.036347893	-3.693062827	-1.193567873
13007	2060605	P2RX4	NM_002560.2	5025	NP_002551.2	ILMN_1813846	2060605	A	GCAGTCTGTTCTTGGCTGGGTCAACTCTGCTTTTCCCGCAACCTGGGGTT	"\Homo sapiens purinergic receptor P2X, ligand-gated ion channel, 4 (P2RX4), mRNA.\"""""	P2X4R; P2X4	ILMN_1813846	P2RX4	"\Homo sapiens purinergic receptor P2X, ligand-gated ion channel, 4 (P2RX4), mRNA.\"""""	5025	 	P2RX4	-0.255236579	-0.010742216	-3.391203634	0.001408441	0.001408441	-1.080512238	-1.193531447
11820	1850367	CCDC47	NM_020198.1	57003	NP_064583.1	ILMN_1804522	1850367	S	TGGTGGGAGTGGGGTGGTGGGTATTTTTTGTTGATGCTTTAGTGCAGGCC	"\Homo sapiens coiled-coil domain containing 47 (CCDC47), mRNA.\"""""	MSTP041; GK001	ILMN_1804522	CCDC47	"\Homo sapiens coiled-coil domain containing 47 (CCDC47), mRNA.\"""""	57003	 	CCDC47	0.254888698	0.03588799	2.594876351	0.012542345	0.012542345	-2.856389165	1.193243682
41684	6580646	PSMC5	NM_002805.4	5705	NP_002796.4	ILMN_1780189	6580646	S	GGAGGACTTTGAGATGGCAGTAGCCAAGGTCATGCAGAAGGACAGTGAGA	"\Homo sapiens proteasome (prosome, macropain) 26S subunit, ATPase, 5 (PSMC5), mRNA.\"""""	SUG1; S8; p45; TRIP1; p45/SUG; TBP10	ILMN_1780189	PSMC5	"\Homo sapiens proteasome (prosome, macropain) 26S subunit, ATPase, 5 (PSMC5), mRNA.\"""""	5705	 	PSMC5	-0.254652567	0.053693948	-2.317920585	0.024800467	0.024800467	-3.395726302	-1.193048396
1287	130673	NHP2	NM_017838.3	55651	NP_060308.1	ILMN_3231390	130673	I	AGGAGACACACTGCCCATTGAGGTATACTGCCATCTCCCAGTCATGTGTG	"\Homo sapiens NHP2 ribonucleoprotein homolog (yeast) (NHP2), transcript variant 1, mRNA.\"""""	NHP2P; NHP2	ILMN_3231390	NHP2	"\Homo sapiens NHP2 ribonucleoprotein homolog (yeast) (NHP2), transcript variant 1, mRNA.\"""""	55651	D	NHP2	-0.254566173	-0.010669885	-3.414595729	0.00131492	0.00131492	-1.024031339	-1.192976954
12119	1980112	NAIF1	NM_197956.1	203245	NP_931045.1	ILMN_1714148	1980112	S	TAGCAGCTTGGGCACCTCCACTCTGTGCGGTCTGATGGCCCCAGCAAGGT	"\Homo sapiens chromosome 9 open reading frame 90 (C9orf90), mRNA.\"""""	KIAA1896; DKFZp762G199; RP11-379C10.2; bA379C10.2	ILMN_1714148	C9ORF90	"\Homo sapiens chromosome 9 open reading frame 90 (C9orf90), mRNA.\"""""	203245	D	NAIF1	-0.254553705	-0.060227472	-2.563758876	0.01357069	0.01357069	-2.91922342	-1.192966644
30760	4860634	CCM2	NM_001029835.1	83605	NP_001025006.1	ILMN_1652198	4860634	I	GAGAATGCATAGTAGCTGTCGGCAGAGGAGGAACCAGAATCTCTCCAAAG	"\Homo sapiens cerebral cavernous malformation 2 (CCM2), transcript variant 1, mRNA.\"""""	MGC74868; MGC4067; MGC4607; C7orf22; PP10187	ILMN_1652198	CCM2	"\Homo sapiens cerebral cavernous malformation 2 (CCM2), transcript variant 1, mRNA.\"""""	83605	D	CCM2	-0.254415701	0.07547698	-3.200048538	0.002447578	0.002447578	-1.533696686	-1.192852534
352	20707	COMMD5	NM_014066.3	28991	NP_054785.2	ILMN_2300396	20707	A	ATTCAGATCCGGCTTGGACAGGCACCTGAGATGGTGCCAAAGTGCAGCTG	"\Homo sapiens COMM domain containing 5 (COMMD5), transcript variant 1, mRNA.\"""""	FLJ13008; HT002; HCARG; MGC72046	ILMN_2300396	COMMD5	"\Homo sapiens COMM domain containing 5 (COMMD5), transcript variant 1, mRNA.\"""""	28991	D	COMMD5	-0.253477825	0.028677568	-2.065625365	0.04433323	0.04433323	-3.84571134	-1.192077329
24608	3990553	ProbeID: 3990553				ILMN_1906187	3990553	S	TCTTAGTCCCACGTTCAGGTGAGAAGACCTCAAAGGTACCCTCTGTCCAG	"\Homo sapiens cDNA FLJ40058 fis, clone TCOLN1000180\"""""		ILMN_1906187		"\Homo sapiens cDNA FLJ40058 fis, clone TCOLN1000180\"""""	-999	 	LOC283070	-0.253462267	0.023680871	-2.609121985	0.012095746	0.012095746	-2.827441131	-1.192064473
13413	2100750	FKBP4	NM_002014.2	2288	NP_002005.1	ILMN_1782045	2100750	S	TCCCTGTTCTGGTATTTCCCCTGTCAGTTTCCCCTCTCGGCCAGGTTGTG	"\Homo sapiens FK506 binding protein 4, 59kDa (FKBP4), mRNA.\"""""	Hsp56; FKBP52; FKBP59; PPIase; p52; HBI	ILMN_1782045	FKBP4	"\Homo sapiens FK506 binding protein 4, 59kDa (FKBP4), mRNA.\"""""	2288	 	FKBP4	0.253397095	-0.023641226	2.927091963	0.005233394	0.005233394	-2.152837095	1.192010625
38944	6280048	FAM89A	XM_939093.1	375061	XP_944186.1	ILMN_1710075	6280048	I	TCCGAATGTAAACTAGTGTGCTAGAAAGCAAACCACCCGCCACTCAAACC	"\PREDICTED: Homo sapiens family with sequence similarity 89, member A (FAM89A), mRNA.\"""""		ILMN_1710075	FAM89A	"\PREDICTED: Homo sapiens family with sequence similarity 89, member A (FAM89A), mRNA.\"""""	375061	D	FAM89A	0.253335338	0.053400959	2.549822384	0.014055702	0.014055702	-2.947186281	1.1919596
23159	3800707	XPO4	NM_022459.3	64328	NP_071904.3	ILMN_2088612	3800707	S	TGTGGTTTAATGGTCACAAAAATGTTAGCACTGCTACCACTCAGCACGTG	"\Homo sapiens exportin 4 (XPO4), mRNA.\"""""	KIAA1721; FLJ13046	ILMN_2088612	XPO4	"\Homo sapiens exportin 4 (XPO4), mRNA.\"""""	64328	D	XPO4	-0.252772863	-0.005546466	-2.531354155	0.014722735	0.014722735	-2.984070353	-1.191494971
7975	1240504	KDM3A	NM_018433.3	55818	NP_060903.2	ILMN_1722532	1240504	S	CCAGGCTGTAAAAGCAAAACCTCGTATCAGCTCTGGAACAATACCTGCAG	"\Homo sapiens jumonji domain containing 1A (JMJD1A), mRNA.\"""""	TSGA; JHMD2A; KIAA0742; DKFZp686A24246; JMJD1; DKFZp686P07111	ILMN_1722532	JMJD1A	"\Homo sapiens jumonji domain containing 1A (JMJD1A), mRNA.\"""""	55818	 	KDM3A	0.252720662	0.10549869	2.54458802	0.014241906	0.014241906	-2.957660058	1.19145186
43318	6900392	CHCHD5	NM_032309.2	84269	NP_115685.1	ILMN_1797530	6900392	S	GAGGAGTGTCTTCGACAGAACGAGGCAGCTGTGGGCAACTGTGCAGAGCA	"\Homo sapiens coiled-coil-helix-coiled-coil-helix domain containing 5 (CHCHD5), mRNA.\"""""	FLJ39671; MGC11104; C2orf9	ILMN_1797530	CHCHD5	"\Homo sapiens coiled-coil-helix-coiled-coil-helix domain containing 5 (CHCHD5), mRNA.\"""""	84269	 	CHCHD5	-0.252717278	-0.091334712	-2.765943622	0.008055538	0.008055538	-2.501387608	-1.191449066
10224	1570520	DHX16	NM_003587.3	8449	NP_003578.1	ILMN_1716922	1570520	S	GAGACAGGTACTGGAGATTGAGAGCAGTTGGCTTCTGGAGGTGGCTCCCC	"\Homo sapiens DEAH (Asp-Glu-Ala-His) box polypeptide 16 (DHX16), mRNA.\"""""	DDX16; DBP2; PRO2014; PRP8	ILMN_1716922	DHX16	"\Homo sapiens DEAH (Asp-Glu-Ala-His) box polypeptide 16 (DHX16), mRNA.\"""""	8449	 	DHX16	0.252568403	0.053840761	2.474395136	0.016965143	0.016965143	-3.096582345	1.191326124
23228	3830192	ZNF791	NM_153358.1	163049	NP_699189.1	ILMN_1758105	3830192	S	CCACATAATCATGTTTCAGTCAGCAATGGGCCATATAGGTTGGTAGCCCC	"\Homo sapiens zinc finger protein 791 (ZNF791), mRNA.\"""""	MGC126179; FLJ90396; MGC126180	ILMN_1758105	ZNF791	"\Homo sapiens zinc finger protein 791 (ZNF791), mRNA.\"""""	163049	 	ZNF791	0.252411627	0.099055067	2.08926503	0.042055979	0.042055979	-3.805313966	1.19119667
39695	6370068	GNL1	NM_005275.2	2794	NP_005266.2	ILMN_1789457	6370068	S	TGAGTGCTGAGTTCCTCGCCCAGCGCCATCTTCCCTCCCAGTATCTTTGC	"\Homo sapiens guanine nucleotide binding protein-like 1 (GNL1), mRNA.\"""""	HSR1	ILMN_1789457	GNL1	"\Homo sapiens guanine nucleotide binding protein-like 1 (GNL1), mRNA.\"""""	2794	 	GNL1	0.252355915	-0.025380769	2.288144071	0.026614688	0.026614688	-3.450954726	1.191150672
40891	6510435	MORF4L2	NM_012286.1	9643	NP_036418.1	ILMN_1666156	6510435	S	GGCCCCAGTATGCTGAAATCCTCTTGGCTCACCCTGATGCTCCAATGTCC	"\Homo sapiens mortality factor 4 like 2 (MORF4L2), mRNA.\"""""	KIAA0026; MORFL2; MRGX	ILMN_1666156	MORF4L2	"\Homo sapiens mortality factor 4 like 2 (MORF4L2), mRNA.\"""""	9643	 	MORF4L2	0.251973777	-0.013481594	2.590491855	0.012682799	0.012682799	-2.865275761	1.190835204
25712	4120411	ARHGEF2	NM_004723.2	9181	NP_004714.2	ILMN_1703477	4120411	S	TGGGGGATTTTTCAGTGGAACCCTTGCCCCCAAATGTCGACCAGCCCCCA	"\Homo sapiens rho/rac guanine nucleotide exchange factor (GEF) 2 (ARHGEF2), mRNA.\"""""	P40; GEF; LFP40; DKFZp547L106; GEF-H1; DKFZp547P1516; GEFH1; KIAA0651	ILMN_1703477	ARHGEF2	"\Homo sapiens rho/rac guanine nucleotide exchange factor (GEF) 2 (ARHGEF2), mRNA.\"""""	9181	 	ARHGEF2	0.251740634	0.037962304	2.184238673	0.033905539	0.033905539	-3.639285672	1.190642778
735	60707	DPP8	NM_130434.3	54878	NP_569118.1	ILMN_2312732	60707	A	TGGGTCACCCTGACCAGAATGAACAGGGCTATTACTTAGGATCTGTGGCC	"\Homo sapiens dipeptidyl-peptidase 8 (DPP8), transcript variant 1, mRNA.\"""""	FLJ20283; MGC26191; MSTP141; FLJ14920; DPRP1; DP8	ILMN_2312732	DPP8	"\Homo sapiens dipeptidyl-peptidase 8 (DPP8), transcript variant 1, mRNA.\"""""	54878	D	DPP8	-0.251662739	0.024494307	-2.721205546	0.009058319	0.009058319	-2.59576172	-1.190578494
36186	5870707	SERPINA10	NM_016186.2	51156	NP_057270.1	ILMN_1793628	5870707	S	GTGACTCATGGGCGAGGAGCATAGACAGTGTGGAGACATTGGGCAAGGGG	"\Homo sapiens serpin peptidase inhibitor, clade A (alpha-1 antiproteinase, antitrypsin), member 10 (SERPINA10), transcript variant 1, mRNA.\"""""	PZI; ZPI	ILMN_1793628	SERPINA10	"\Homo sapiens serpin peptidase inhibitor, clade A (alpha-1 antiproteinase, antitrypsin), member 10 (SERPINA10), transcript variant 1, mRNA.\"""""	51156	 	SERPINA10	-0.2515751	-0.087897187	-2.209405123	0.031993985	0.031993985	-3.594304312	-1.190506172
19110	3060487	PSMC1	NM_002802.2	5700	NP_002793.2	ILMN_1736353	3060487	S	GGAGTACGATGTGTAAGTGCCCATTGGGTGGCCTGTTGGTCACTGTGCAG	"\Homo sapiens proteasome (prosome, macropain) 26S subunit, ATPase, 1 (PSMC1), mRNA.\"""""	P26S4; p56; MGC24583; S4; MGC8541	ILMN_1736353	PSMC1	"\Homo sapiens proteasome (prosome, macropain) 26S subunit, ATPase, 1 (PSMC1), mRNA.\"""""	5700	D	PSMC1	-0.251028205	-0.008965165	-2.661750159	0.010569082	0.010569082	-2.71951602	-1.190054962
39098	6280725	C7orf40	NR_003697.1	285958		ILMN_3248773	6280725	S	CCTGTGCAGGGATGAGGCCTGCCTGTGTTAATACACCTAGTGAGGAGTGG	"\Homo sapiens chromosome 7 open reading frame 40 (C7orf40), non-coding RNA.\"""""	FLJ38860	ILMN_3248773	C7ORF40	"\Homo sapiens chromosome 7 open reading frame 40 (C7orf40), non-coding RNA.\"""""	285958	D	C7orf40	0.250472849	0.025074402	2.74510738	0.008509091	0.008509091	-2.54547371	1.189596946
13181	2070520	CDCA7	NM_031942.4	83879	NP_114148.3	ILMN_1737184	2070520	A	CTCTGCCAGTCTAGTTTCTGGGCAGGTTTCCTGTGTCAGTATTCCCCCTC	"\Homo sapiens cell division cycle associated 7 (CDCA7), transcript variant 1, mRNA.\"""""	MGC34109; JPO1; FLJ14736; FLJ14722	ILMN_1737184	CDCA7	"\Homo sapiens cell division cycle associated 7 (CDCA7), transcript variant 1, mRNA.\"""""	83879	D	CDCA7	0.250319956	-0.030359808	2.512191415	0.015445161	0.015445161	-3.022133546	1.189470882
36656	5910347	ZNF250	NM_021061.1	58500	NP_066405.1	ILMN_1757230	5910347	S	CATGTGGAACCACAAGCAGCCTTCAGCCCAAGAGAAGTCTCTGTTAACTC	"\Homo sapiens zinc finger protein 250 (ZNF250), mRNA.\"""""	ZFP647; MGC111123; ZNF647; MGC9718	ILMN_1757230	ZNF250	"\Homo sapiens zinc finger protein 250 (ZNF250), mRNA.\"""""	58500	 	ZNF250	0.249965017	-0.0268169	3.74271977	0.000490151	0.000490151	-0.210362768	1.189178279
39730	6370201	C14orf43	NM_194278.3	91748	NP_919254.2	ILMN_1763091	6370201	S	TGAAGGCTTTGTTGGAGGGGACAGAGCACAGGAACAGCCTTGACAGTCTG	"\Homo sapiens chromosome 14 open reading frame 43 (C14orf43), transcript variant 1, mRNA.\"""""	c14_5541; FLJ00335; LSR68; C14orf117	ILMN_1763091	C14ORF43	"\Homo sapiens chromosome 14 open reading frame 43 (C14orf43), transcript variant 1, mRNA.\"""""	91748	D	C14orf43	0.249408244	-0.027450549	2.254370857	0.028814761	0.028814761	-3.512922991	1.188719433
971	110121	UBIAD1	NM_013319.1	29914	NP_037451.1	ILMN_1651872	110121	S	GGAATGTGATTTGGCAGTCAGGGTACTAAGCATGGGTGGGAACTCCTGCC	"\Homo sapiens UbiA prenyltransferase domain containing 1 (UBIAD1), mRNA.\"""""	RP4-796F18.1; TERE1	ILMN_1651872	UBIAD1	"\Homo sapiens UbiA prenyltransferase domain containing 1 (UBIAD1), mRNA.\"""""	29914	 	UBIAD1	-0.249372635	0.000536704	-2.235535873	0.030110646	0.030110646	-3.547168558	-1.188690093
1675	160669	ERGIC3	NM_198398.1	51614	NP_938408.1	ILMN_2359456	160669	A	CATGACCCACTACATCCAGCACCTGTCATTTGGGGAGGACTATCCAGGCA	"\Homo sapiens ERGIC and golgi 3 (ERGIC3), transcript variant 1, mRNA.\"""""	Erv46; NY-BR-84; dJ477O4.2; C20orf47; PRO0989; CGI-54; SDBCAG84	ILMN_2359456	ERGIC3	"\Homo sapiens ERGIC and golgi 3 (ERGIC3), transcript variant 1, mRNA.\"""""	51614	D	ERGIC3	-0.249266082	-0.051316655	-2.513271102	0.015403617	0.015403617	-3.019994604	-1.188602304
10062	1510673	ProbeID: 1510673	XR_017532.2	644132		ILMN_3237368	1510673	S	AGGGGCTGTGCACTCAGGCCTGACCCGTTGCACTGAACAAGACCAAATCT	"\PREDICTED: Homo sapiens misc_RNA (LOC644132), miscRNA.\"""""		ILMN_3237368	LOC644132	"\PREDICTED: Homo sapiens misc_RNA (LOC644132), miscRNA.\"""""	644132	 		0.249027113	0.035656763	2.098798808	0.041166872	0.041166872	-3.788916272	1.188405439
44439	7050494	LAPTM4A	NM_014713.3	9741	NP_055528.1	ILMN_1745110	7050494	S	AGGTTAAGCAAGAGCAAAGTGCCATTGTTTGCCTTTAATTGGGGGGTGGG	"\Homo sapiens lysosomal-associated protein transmembrane 4 alpha (LAPTM4A), mRNA.\"""""	LAPTM4; KIAA0108; Mtrp; HUMORF13; MBNT	ILMN_1745110	LAPTM4A	"\Homo sapiens lysosomal-associated protein transmembrane 4 alpha (LAPTM4A), mRNA.\"""""	9741	 	LAPTM4A	0.248694453	0.043581878	2.567749195	0.013434657	0.013434657	-2.911196641	1.188131445
20630	3310450	ProbeID: 3310450	XM_497707.2	648366	XP_497707.2	ILMN_1755910	3310450	S	CTCACAGAGCAGATGAAATGCCTGGACCAGCAGTGTGAGCTTCGGGTGCA	"\PREDICTED: Homo sapiens similar to SLIT-ROBO Rho GTPase-activating protein 2 (srGAP2) (Formin-binding protein 2) (LOC648366), mRNA.\"""""		ILMN_1755910	LOC648366	"\PREDICTED: Homo sapiens similar to SLIT-ROBO Rho GTPase-activating protein 2 (srGAP2) (Formin-binding protein 2) (LOC648366), mRNA.\"""""	648366	 		0.248667578	0.012021734	3.279665441	0.001948155	0.001948155	-1.346795928	1.188109312
40129	6400326	SULT1A2	NM_001054.2	6799	NP_001045.1	ILMN_2400372	6400326	A	CTATGGGTCCTGGTACCAGCACGTGCAAGAGTGGTGGGAGCTGAGCCGCA	"\Homo sapiens sulfotransferase family, cytosolic, 1A, phenol-preferring, member 2 (SULT1A2), transcript variant 1, mRNA.\"""""	MGC142287; MGC142289; ST1A2; TSPST2; P-PST; STP2; HAST4	ILMN_2400372	SULT1A2	"\Homo sapiens sulfotransferase family, cytosolic, 1A, phenol-preferring, member 2 (SULT1A2), transcript variant 1, mRNA.\"""""	6799	D	SULT1A2	-0.248549451	-0.014240481	-2.190888	0.033390926	0.033390926	-3.62744073	-1.188012034
9771	1500168	RCN1	NM_002901.1	5954	NP_002892.1	ILMN_1800276	1500168	S	GGAATGAGGACAAGGTGATACTCTGAGCTGTGGACTGAACTGGCAGACAC	"\Homo sapiens reticulocalbin 1, EF-hand calcium binding domain (RCN1), mRNA.\"""""	FLJ37041; PIG20; RCN; RCAL	ILMN_1800276	RCN1	"\Homo sapiens reticulocalbin 1, EF-hand calcium binding domain (RCN1), mRNA.\"""""	5954	D	RCN1	-0.248213119	0.074176452	-2.252469712	0.028943278	0.028943278	-3.516389858	-1.187735109
46140	7400743	RNF213	NM_020954.2	57714	NP_066005.2	ILMN_2289093	7400743	I	CCCCGTTTATCCATGTGTCCATTGACGGCCATCTATGTTGCTTCTTCGGC	"\Homo sapiens KIAA1618 (KIAA1618), mRNA.\"""""		ILMN_2289093	KIAA1618	"\Homo sapiens KIAA1618 (KIAA1618), mRNA.\"""""	57714	D	RNF213	0.248137414	0.009927049	3.044050556	0.003795469	0.003795469	-1.891792882	1.187672785
40247	6420044	ALKBH8	NM_138775.1	91801	NP_620130.1	ILMN_1779190	6420044	S	GGACCCAAGTCCTGTGTTTCATCGTTACTACCATGTGTTCCGTGAGGGAG	"\Homo sapiens alkB, alkylation repair homolog 8 (E. coli) (ALKBH8), mRNA.\"""""	FLJ38204; MGC10235	ILMN_1779190	ALKBH8	"\Homo sapiens alkB, alkylation repair homolog 8 (E. coli) (ALKBH8), mRNA.\"""""	91801	 	ALKBH8	-0.247949179	-0.007494953	-2.414000771	0.019676535	0.019676535	-3.213793767	-1.187517833
46521	7560037	KIAA1949	NM_133471.1	170954	NP_597728.1	ILMN_1732967	7560037	A	GCCACGCTTACTTGCTGTGTCTGCGTGGAATTCTCTCCTCTGTCCCCTCC	"\Homo sapiens KIAA1949 (KIAA1949), mRNA.\"""""	HKMT1098	ILMN_1732967	KIAA1949	"\Homo sapiens KIAA1949 (KIAA1949), mRNA.\"""""	170954	 	KIAA1949	-0.247588643	0.064867708	-2.116258283	0.039581151	0.039581151	-3.758730141	-1.187221104
30485	4850253	TNFRSF8	NM_152942.2	943	NP_694421.1	ILMN_1659257	4850253	A	CCGCTCAGATGTTTTGGGGAAAGTTGGAGAAGCCGTGGCCTTGCGAGAGG	"\Homo sapiens tumor necrosis factor receptor superfamily, member 8 (TNFRSF8), transcript variant 2, mRNA.\"""""	CD30; KI-1; D1S166E	ILMN_1659257	TNFRSF8	"\Homo sapiens tumor necrosis factor receptor superfamily, member 8 (TNFRSF8), transcript variant 2, mRNA.\"""""	943	D	TNFRSF8	-0.247537206	-0.094700517	-2.269771204	0.027792248	0.027792248	-3.484755097	-1.187178777
37629	6100626	ProbeID: 6100626	XM_001720509.1	100129585	XP_001720561.1	ILMN_3177271	6100626	A	GAACACCAAGAGGTGGTGGCCGTGGAGGAAGCCGATCTGATAGAGGGGGA	"\PREDICTED: Homo sapiens similar to hCG2011544 (LOC100129585), mRNA.\"""""		ILMN_3177271	LOC100129585	"\PREDICTED: Homo sapiens similar to hCG2011544 (LOC100129585), mRNA.\"""""	100129585	 		-0.247255638	0.081160787	-2.543157521	0.014293183	0.014293183	-2.960519701	-1.1869471
7955	1240441	WASH3P	NR_003659.1	374666		ILMN_1785528	1240441	S	CTCTGACATGGACACAGCCAGGACAAGCTGCTCAGACCTACTTCCTTGGG	"\Homo sapiens family with sequence similarity 39, member D pseudogene (FAM39DP) on chromosome 15.\"""""	FLJ25222	ILMN_1785528	FAM39DP	"\Homo sapiens family with sequence similarity 39, member D pseudogene (FAM39DP) on chromosome 15.\"""""	374666	D	FAM39DP	-0.247247567	0.010769016	-2.798775327	0.007385977	0.007385977	-2.43145726	-1.186940459
11931	1940064	PHACTR4	NM_001048183.1	65979	NP_001041648.1	ILMN_1736548	1940064	S	CCTGAGCTACTTGTTCGCCTTCTGTGCGTCACCAAGTAATCTGGTTCATC	"\Homo sapiens phosphatase and actin regulator 4 (PHACTR4), transcript variant 1, mRNA.\"""""	DKFZp686L07205; FLJ13171; MGC34186; MGC20618; RP11-442N24__A.1	ILMN_1736548	PHACTR4	"\Homo sapiens phosphatase and actin regulator 4 (PHACTR4), transcript variant 1, mRNA.\"""""	65979	D	PHACTR4	-0.246851914	-0.042409591	-2.915481241	0.00540098	0.00540098	-2.178388875	-1.186614991
46507	7550753	BCL2L12	NM_001040668.1	83596	NP_001035758.1	ILMN_1752953	7550753	A	GGCTGGGAGGGCATCCTGGCTGTTTCACCCGTGGACTTGAACTTGCCATT	"\Homo sapiens BCL2-like 12 (proline rich) (BCL2L12), transcript variant 3, mRNA.\"""""	MGC120315; MGC120314; MGC120313	ILMN_1752953	BCL2L12	"\Homo sapiens BCL2-like 12 (proline rich) (BCL2L12), transcript variant 3, mRNA.\"""""	83596	D	BCL2L12	-0.246748725	0.025567799	-3.344066746	0.001616448	0.001616448	-1.193663959	-1.186530121
24478	3940735	SNRPC	NM_003093.1	6631	NP_003084.1	ILMN_1741997	3940735	S	CGGCTGCATTTCAACAAGGAAAGATACCTCCTACTCCATTCTCTGCTCCT	"\Homo sapiens small nuclear ribonucleoprotein polypeptide C (SNRPC), mRNA.\"""""	FLJ20302	ILMN_1741997	SNRPC	"\Homo sapiens small nuclear ribonucleoprotein polypeptide C (SNRPC), mRNA.\"""""	6631	D	SNRPC	-0.246437765	-0.003241113	-2.747980358	0.008445183	0.008445183	-2.539408634	-1.186274402
33167	5310520	ProbeID: 5310520	XM_001717424.1	100134241	XP_001717476.1	ILMN_3248948	5310520	S	AGTCTTGGGACTTGGGTCTGTCCTGCTGTGCATCCATAGTGGGTGCTTTA	"\PREDICTED: Homo sapiens hypothetical protein LOC100134241 (LOC100134241), mRNA.\"""""		ILMN_3248948	LOC100134241	"\PREDICTED: Homo sapiens hypothetical protein LOC100134241 (LOC100134241), mRNA.\"""""	100134241	 		-0.246435394	0.010966287	-3.263782466	0.002039361	0.002039361	-1.38429684	-1.186272453
43161	6860482	HERC6	NM_017912.3	55008	NP_060382.3	ILMN_1654639	6860482	A	GGATGACTTGGACACACTCCCTGGCACTGAAGAGTCTGAACACTGGCCTG	"\Homo sapiens hect domain and RLD 6 (HERC6), transcript variant 1, mRNA.\"""""	FLJ20637	ILMN_1654639	HERC6	"\Homo sapiens hect domain and RLD 6 (HERC6), transcript variant 1, mRNA.\"""""	55008	 	HERC6	-0.246398818	0.031595197	-2.924190209	0.005274817	0.005274817	-2.159229246	-1.186242379
21389	3400538	IGFBP7	NM_001553.1	3490	NP_001544.1	ILMN_2062468	3400538	S	CTATGGAGTTCAAAGGACAGAACTCCTGCCTGGTGACCGGGACAACCTGG	"\Homo sapiens insulin-like growth factor binding protein 7 (IGFBP7), mRNA.\"""""	MAC25; IGFBP-7; IGFBP-7v; PSF; FSTL2	ILMN_2062468	IGFBP7	"\Homo sapiens insulin-like growth factor binding protein 7 (IGFBP7), mRNA.\"""""	3490	 	IGFBP7	-0.24606232	-0.020770857	-3.54280286	0.000898713	0.000898713	-0.710734356	-1.185965729
31783	5080180	CACNG6	NM_031897.2	59285	NP_114103.2	ILMN_1779043	5080180	A	TCACTTGCCGGGAGAGACTTTTTACAACTCATCTGCAGCTCCGGGTGCGG	"\Homo sapiens calcium channel, voltage-dependent, gamma subunit 6 (CACNG6), transcript variant 3, mRNA.\"""""		ILMN_1779043	CACNG6	"\Homo sapiens calcium channel, voltage-dependent, gamma subunit 6 (CACNG6), transcript variant 3, mRNA.\"""""	59285	D	CACNG6	-0.245897539	0.026866868	-2.628860727	0.011500953	0.011500953	-2.78714294	-1.185830278
10714	1690184	RNF19A	NM_183419.1	25897	NP_904355.1	ILMN_1812327	1690184	I	AGATGGGCCTACTCGCCCGCCACCCTGCGCTGCCGCCGCTCTGAGGAGTT	"\Homo sapiens ring finger protein 19A (RNF19A), transcript variant 1, mRNA.\"""""	DKFZp566B1346; DORFIN	ILMN_1812327	RNF19A	"\Homo sapiens ring finger protein 19A (RNF19A), transcript variant 1, mRNA.\"""""	25897	D	RNF19A	0.245695997	-0.059023808	2.033076911	0.047643925	0.047643925	-3.9007182	1.185664631
24962	4040450	VCPIP1	NM_025054.3	80124	NP_079330.2	ILMN_1682180	4040450	S	CGTCCTGAGCCCTTATTATGCCTGTGGTAGAGCAATGCAAGACTGAAAAG	"\Homo sapiens valosin containing protein (p97)/p47 complex interacting protein 1 (VCPIP1), mRNA.\"""""	FLJ23132; KIAA1850; VCIP135; DKFZp686G038	ILMN_1682180	VCPIP1	"\Homo sapiens valosin containing protein (p97)/p47 complex interacting protein 1 (VCPIP1), mRNA.\"""""	80124	 	VCPIP1	0.245530604	0.035584972	2.122498745	0.039027488	0.039027488	-3.747891873	1.185528713
29582	4730408	ANAPC5	NM_016237.3	51433	NP_057321.2	ILMN_1723177	4730408	S	ACGTCGTTTACTTCCAGGCCAGACTCTACCATACCCTGGGGAAGACCCAG	"\Homo sapiens anaphase promoting complex subunit 5 (ANAPC5), mRNA.\"""""	APC5; PDL-108	ILMN_1723177	ANAPC5	"\Homo sapiens anaphase promoting complex subunit 5 (ANAPC5), mRNA.\"""""	51433	 	ANAPC5	-0.245395651	0.030536988	-2.697694669	0.009630248	0.009630248	-2.644928043	-1.185417821
[truncated: 374,907 more chars]
