# Supplementary material for: Activation of HIV Transcription with Short-Course Vorinostat in HIV-Infected Patients on Suppressive Antiretroviral Therapy
Source: PLoS Pathog. 2014 Nov 13;10(11):e1004473. doi: 10.1371/journal.ppat.1004473 (PMC4231123; doi:10.1371/journal.ppat.1004473)
Supplement: Dataset S1 — Complete gene set enrichment lists. (ZIP) [file ppat.1004473.s010.zip › heatmap2-2h,D7,D7+2/D7-2h.xls]

	ProbeID	SYMBOL	RefSeq_ID	Entrez_Gene_ID	Protein_Product	Probe_Id	Array_Address_Id	Probe_Type	Probe_Sequence	Definition	Synonyms	BROAD.Probe.Set.ID	BROAD.Gene.Symbol	BROAD.Gene.Title	BROAD.Entrez.Gene.ID	IPA.Notes	IPA.Symbol	logFC	AveExpr	t	P.Value	adj.P.Val	B	FC
23670	3850433	HSPA1B	NM_005346.3	3304	NP_005337.1	ILMN_1660436	3850433	S	GAGGTGGACTGTTGGGACTCAAGGACTTTGCTGCTGTTTTCCTATGTCAT	"\Homo sapiens heat shock 70kDa protein 1B (HSPA1B), mRNA.\"""""	HSP70-2; HSPA1A	ILMN_1660436	HSPA1B	"\Homo sapiens heat shock 70kDa protein 1B (HSPA1B), mRNA.\"""""	3304	D	HSPA1A/HSPA1B	-1.469605711	0.121383169	-5.754057724	6.10E-07	6.10E-07	5.725805756	-2.769461938
24520	3990170	IFI27	NM_005532.3	3429	NP_005523.3	ILMN_2058782	3990170	S	CCAAGTTCATCCTGGGCTCCATTGGGTCTGCCATTGCGGCTGTCATTGCG	"\Homo sapiens interferon, alpha-inducible protein 27 (IFI27), transcript variant 2, mRNA.\"""""	FAM14D; P27; ISG12	ILMN_2058782	IFI27	"\Homo sapiens interferon, alpha-inducible protein 27 (IFI27), transcript variant 2, mRNA.\"""""	3429	 	IFI27	1.467026559	0.118314062	3.206543738	0.002402688	0.002402688	-1.532233979	2.764515306
27807	4390450	SGK1	NM_005627.2	6446	NP_005618.2	ILMN_1702487	4390450	S	AGAAAGGGTTTTTATGGACCAATGCCCCAGTTGTCAGTCAGAGCCGTTGG	"\Homo sapiens serum/glucocorticoid regulated kinase (SGK), mRNA.\"""""	SGK1	ILMN_1702487	SGK	"\Homo sapiens serum/glucocorticoid regulated kinase (SGK), mRNA.\"""""	6446	D	SGK1	1.343937745	0.102326495	5.65807234	8.52E-07	8.52E-07	5.432494275	2.538432231
12755	2030324	SGK1	NM_005627.3	6446	NP_005618.2	ILMN_3305938	2030324	M	CCTTGTGGATATGCTGTGTGAACCGTCGTGTGAGTGTGGTATGCCTGATC	"\Homo sapiens serum/glucocorticoid regulated kinase 1 (SGK1), transcript variant 1, mRNA.\"""""	SGK	ILMN_3305938	SGK1	"\Homo sapiens serum/glucocorticoid regulated kinase 1 (SGK1), transcript variant 1, mRNA.\"""""	6446	D	SGK1	1.161568697	0.103665446	5.722158765	6.82E-07	6.82E-07	5.628278987	2.237005336
18990	3060022	PHF13	NM_153812.1	148479	NP_722519.1	ILMN_1761560	3060022	S	TAGGCACGACCCATCTGTGGTTCCTGGTTGGTGGCTAATGAAGTGAGGGG	"\Homo sapiens PHD finger protein 13 (PHF13), mRNA.\"""""	SPOC1; PHF5; MGC43399	ILMN_1761560	PHF13	"\Homo sapiens PHD finger protein 13 (PHF13), mRNA.\"""""	148479	 	PHF13	-1.121081541	0.001350931	-6.656343541	2.57E-08	2.57E-08	8.490314338	-2.175099714
8848	1410209	SGK1	NM_005627.3	6446	NP_005618.2	ILMN_3229324	1410209	A	CGGACGCTGTTCTAAAAAAGGTCTCCTGCAGATCTGTCTGGGCTGTGATG	"\Homo sapiens serum/glucocorticoid regulated kinase 1 (SGK1), transcript variant 1, mRNA.\"""""	SGK	ILMN_3229324	SGK1	"\Homo sapiens serum/glucocorticoid regulated kinase 1 (SGK1), transcript variant 1, mRNA.\"""""	6446	D	SGK1	1.037515213	0.07519645	5.057366914	6.75E-06	6.75E-06	3.612797565	2.052689214
16922	2650019	FAM53C	NM_016605.1	51307	NP_057689.1	ILMN_1744508	2650019	S	GCCCTTCACTCCCACCTGCTGCCAAAGTCCCTGTGCTAATGGGATTACAA	"\Homo sapiens family with sequence similarity 53, member C (FAM53C), mRNA.\"""""	C5orf6	ILMN_1744508	FAM53C	"\Homo sapiens family with sequence similarity 53, member C (FAM53C), mRNA.\"""""	51307	 	FAM53C	-0.993889798	0.077362114	-5.142334819	5.05E-06	5.05E-06	3.867944911	-1.991547373
7507	1190040	GIMAP8	NM_175571.2	155038	NP_783161.1	ILMN_1747305	1190040	S	GGTGGCAGGAGGGTGAAGATTGAAAAGCTGCCTATTGCGTGTTATGCTGG	"\Homo sapiens GTPase, IMAP family member 8 (GIMAP8), mRNA.\"""""	hIAN6; MGC129545; IANT; DKFZp667I133	ILMN_1747305	GIMAP8	"\Homo sapiens GTPase, IMAP family member 8 (GIMAP8), mRNA.\"""""	155038	 	GIMAP8	0.947234347	-0.057862092	5.202318582	4.11E-06	4.11E-06	4.04860222	1.928172797
38898	6270619	ZNF689	NM_138447.1	115509	NP_612456.1	ILMN_1759008	6270619	S	CCACTACACCTTCTGGGGCTGGACTTGTTTCAGCAGCTTTGGTTGCACTG	"\Homo sapiens zinc finger protein 689 (ZNF689), mRNA.\"""""	FLJ90415; DKFZp762C173; TIPUH1	ILMN_1759008	ZNF689	"\Homo sapiens zinc finger protein 689 (ZNF689), mRNA.\"""""	115509	 	ZNF689	0.927565626	-0.113573839	6.134411852	1.61E-07	1.61E-07	6.891155409	1.902063784
32526	5260288	DUSP6	NM_022652.2	1848	NP_073143.2	ILMN_2396020	5260288	A	GTTGTCGCAAAGGGGATAATCTGGGAAAGACACCAAATCATGGGCTCACT	"\Homo sapiens dual specificity phosphatase 6 (DUSP6), transcript variant 2, mRNA.\"""""	MKP3; PYST1	ILMN_2396020	DUSP6	"\Homo sapiens dual specificity phosphatase 6 (DUSP6), transcript variant 2, mRNA.\"""""	1848	D	DUSP6	0.926513679	0.111515595	4.68909009	2.34E-05	2.34E-05	2.519241751	1.900677391
20965	3370288	CBX6	NM_014292.3	23466	NP_055107.3	ILMN_1691930	3370288	S	GTGAGTGACCACCTGGGTGCCAGTTACAGGTGTTTCCAGAGACCATAGAA	"\Homo sapiens chromobox homolog 6 (CBX6), mRNA.\"""""		ILMN_1691930	CBX6	"\Homo sapiens chromobox homolog 6 (CBX6), mRNA.\"""""	23466	 	CBX6	-0.923357289	0.060498712	-5.143664369	5.03E-06	5.03E-06	3.871944579	-1.896523553
19430	3130220	TMEM158	NM_015444.2	25907	NP_056259.2	ILMN_1792455	3130220	S	GAACCTTTTCCAAGTTGATCTATCCAGTGACGTGGCCTGGTGGGCGTTTC	"\Homo sapiens transmembrane protein 158 (TMEM158), mRNA.\"""""	BBP; DKFZp586E1621; RIS1; p40BBP	ILMN_1792455	TMEM158	"\Homo sapiens transmembrane protein 158 (TMEM158), mRNA.\"""""	25907	 	TMEM158	-0.919842958	-0.089503601	-2.022671755	0.048746586	0.048746586	-4.053744212	-1.891909342
43676	6960382	ING2	NM_001564.2	3622	NP_001555.1	ILMN_2085722	6960382	S	CGCTCCAAGGCCAAGCAGGAAAGGGAAGCTTCACCTGTTGAGTTTGCAAT	"\Homo sapiens inhibitor of growth family, member 2 (ING2), mRNA.\"""""	p33ING2; ING1L	ILMN_2085722	ING2	"\Homo sapiens inhibitor of growth family, member 2 (ING2), mRNA.\"""""	3622	D	ING2	-0.917868147	0.086932465	-5.231093914	3.73E-06	3.73E-06	4.13541346	-1.889321403
44860	7160025	ING2	NM_001564.2	3622	NP_001555.1	ILMN_1671265	7160025	S	CCCCGCAGGCAGCGGACCAGTGAAAGCCGTGATTTATGTCACATGGCAAA	"\Homo sapiens inhibitor of growth family, member 2 (ING2), mRNA.\"""""	p33ING2; ING1L	ILMN_1671265	ING2	"\Homo sapiens inhibitor of growth family, member 2 (ING2), mRNA.\"""""	3622	D	ING2	-0.912100092	0.066863978	-6.913733438	1.04E-08	1.04E-08	9.275497038	-1.881782766
43458	6940242	BRPF1	NM_004634.2	7862	NP_004625.2	ILMN_2365549	6940242	A	TATTCTCATTTGTAACTGCGTTTCCGGGTCGCGCCAGAGTCATTTGGTAC	"\Homo sapiens bromodomain and PHD finger containing, 1 (BRPF1), transcript variant 2, mRNA.\"""""	BR140	ILMN_2365549	BRPF1	"\Homo sapiens bromodomain and PHD finger containing, 1 (BRPF1), transcript variant 2, mRNA.\"""""	7862	D	BRPF1	-0.889257073	-0.008977841	-6.526718235	4.06E-08	4.06E-08	8.093755588	-1.852222062
11851	1850468	CCDC56	NM_001040431.1	28958	NP_001035521.1	ILMN_2064898	1850468	S	CCCCTTCACCTTCCAGGGACGCAGTTGTTACGAGGTTAGACGTGGCAGCT	"\Homo sapiens coiled-coil domain containing 56 (CCDC56), mRNA.\"""""	HSPC009	ILMN_2064898	CCDC56	"\Homo sapiens coiled-coil domain containing 56 (CCDC56), mRNA.\"""""	28958	D	CCDC56	0.872232928	-0.015182222	6.562164902	3.58E-08	3.58E-08	8.202256356	1.830493851
23027	3800168	SLC2A3	NM_006931.1	6515	NP_008862.1	ILMN_1775708	3800168	S	CTTTCTGGCTCCTCAAACAGTAGGTTGGCAGTAAGGCAGGGTCCCATTTC	"\Homo sapiens solute carrier family 2 (facilitated glucose transporter), member 3 (SLC2A3), mRNA.\"""""	GLUT3; FLJ90380	ILMN_1775708	SLC2A3	"\Homo sapiens solute carrier family 2 (facilitated glucose transporter), member 3 (SLC2A3), mRNA.\"""""	6515	 	SLC2A3	-0.8704704	0.166859398	-4.042063275	0.000192566	0.000192566	0.665595156	-1.828258918
17564	2710292	H2AFZ	NM_002106.3	3015	NP_002097.1	ILMN_1707858	2710292	S	ACTCTAACAGCTGTCCAGTGTTGGTGATTCCAGTGGACTGTATCTCTGTG	"\Homo sapiens H2A histone family, member Z (H2AFZ), mRNA.\"""""	H2A/z; H2AZ; H2A.z; MGC117173	ILMN_1707858	H2AFZ	"\Homo sapiens H2A histone family, member Z (H2AFZ), mRNA.\"""""	3015	 	H2AFZ	-0.864432399	0.165371084	-2.633446562	0.011366656	0.011366656	-2.856980886	-1.820623237
18946	2970575	CCL4L2	NM_207007.2	388372	NP_996890.1	ILMN_1716276	2970575	S	AACTTTGTGGTAGATTACTATGAGACCAGCAGCCTCTGCTCCCAGCCAGC	"\Homo sapiens chemokine (C-C motif) ligand 4-like 2 (CCL4L2), mRNA.\"""""	AT744.2; SCYA4L; CCL4L	ILMN_1716276	CCL4L2	"\Homo sapiens chemokine (C-C motif) ligand 4-like 2 (CCL4L2), mRNA.\"""""	388372	D	CCL4L1/CCL4L2	0.854698057	-0.063643542	6.005157455	2.54E-07	2.54E-07	6.494791872	1.808380238
17263	2680605	IGJ	NM_144646.2	3512	NP_653247.1	ILMN_2105441	2680605	S	GACCTGCTACACTTATGACAGAAACAAGTGCTACACAGCTGTGGTCCCAC	"\Homo sapiens immunoglobulin J polypeptide, linker protein for immunoglobulin alpha and mu polypeptides (IGJ), mRNA.\"""""	JCH; IGCJ	ILMN_2105441	IGJ	"\Homo sapiens immunoglobulin J polypeptide, linker protein for immunoglobulin alpha and mu polypeptides (IGJ), mRNA.\"""""	3512	 	IGJ	-0.853852592	0.042694806	-2.422707618	0.019262948	0.019262948	-3.297306568	-1.80732078
22617	3710039	MRPL54	NM_172251.1	116541	NP_758455.1	ILMN_1658486	3710039	S	GGAAGGGCAGGATGTACCCCTGAAACCGGATGCTGAGTACCCTGAATGGC	"\Homo sapiens mitochondrial ribosomal protein L54 (MRPL54), nuclear gene encoding mitochondrial protein, mRNA.\"""""		ILMN_1658486	MRPL54	"\Homo sapiens mitochondrial ribosomal protein L54 (MRPL54), nuclear gene encoding mitochondrial protein, mRNA.\"""""	116541	 	MRPL54	0.853061999	-0.020697379	5.678247398	7.94E-07	7.94E-07	5.494106265	1.806330644
21322	3400270	RNF213	NM_020914.3	57674	NP_065965.3	ILMN_1749722	3400270	S	ATTCATCCTCACTCCCACTCATACCCGCCTCCCTGGACAGTTCCCTGCTG	"\Homo sapiens ring finger protein 213 (RNF213), mRNA.\"""""	KIAA1554; C17orf27	ILMN_1749722	RNF213	"\Homo sapiens ring finger protein 213 (RNF213), mRNA.\"""""	57674	D	RNF213	0.8516661	-0.269976884	2.205306255	0.032298674	0.032298674	-3.721886269	1.804583751
11084	1740242	KDSR	NM_002035.1	2531	NP_002026.1	ILMN_2154052	1740242	S	GACAGCCCTGTGTTGTGCTCAGGACTCACTCTGCTGCTGGTGGAAACTCA	"\Homo sapiens follicular lymphoma variant translocation 1 (FVT1), mRNA.\"""""		ILMN_2154052	FVT1	"\Homo sapiens follicular lymphoma variant translocation 1 (FVT1), mRNA.\"""""	2531	D	KDSR	-0.809764557	0.082751624	-4.787979105	1.68E-05	1.68E-05	2.810677064	-1.752925348
42871	6840064	BICD2	NM_001003800.1	23299	NP_001003800.1	ILMN_2380418	6840064	A	GCTGAGTGAGGTTAGTGGGAGTGGTCAAATTGGTACTCTTGGAGGAAGAA	"\Homo sapiens bicaudal D homolog 2 (Drosophila) (BICD2), transcript variant 1, mRNA.\"""""	bA526D8.1; KIAA0699	ILMN_2380418	BICD2	"\Homo sapiens bicaudal D homolog 2 (Drosophila) (BICD2), transcript variant 1, mRNA.\"""""	23299	D	BICD2	-0.808751767	-0.107330149	-3.300257859	0.001835648	0.001835648	-1.299848296	-1.751695204
3690	540747	ProbeID: 540747				ILMN_1821176	540747	S	GCAGACCTCCTTAGAGACCTCCAGGCAGACCTCCTTACTGTCTTCAGGTG	"\601441142F1 NIH_MGC_72 Homo sapiens cDNA clone IMAGE:3915971 5, mRNA sequence\"""""		ILMN_1821176		"\601441142F1 NIH_MGC_72 Homo sapiens cDNA clone IMAGE:3915971 5, mRNA sequence\"""""	-999	D	RNF125	0.807109548	-0.016095352	5.723639478	6.78E-07	6.78E-07	5.632805018	1.749702384
16747	2640068	RNASE2	NM_002934.2	6036	NP_002925.1	ILMN_1730628	2640068	S	GGAAGCCAGGTGCCTTTAATCCACTGTAACCTCACAACTCCAAGTCCACA	"\Homo sapiens ribonuclease, RNase A family, 2 (liver, eosinophil-derived neurotoxin) (RNASE2), mRNA.\"""""	EDN; RNS2	ILMN_1730628	RNASE2	"\Homo sapiens ribonuclease, RNase A family, 2 (liver, eosinophil-derived neurotoxin) (RNASE2), mRNA.\"""""	6036	 	RNASE2	0.804635952	0.117784803	3.528222455	0.000938777	0.000938777	-0.718371745	1.746704974
10292	1580035	VPS26A	NM_001035260.1	9559	NP_001030337.1	ILMN_2344850	1580035	A	GGAACCAACTTTACTGGCAAAAGGGTCCATGTACCACCATGTGCTGGAGC	"\Homo sapiens vacuolar protein sorting 26 homolog A (S. pombe) (VPS26A), transcript variant 2, mRNA.\"""""	PEP8A; Hbeta58; VPS26; HB58; FLJ12930	ILMN_2344850	VPS26A	"\Homo sapiens vacuolar protein sorting 26 homolog A (S. pombe) (VPS26A), transcript variant 2, mRNA.\"""""	9559	D	VPS26A	-0.798014402	0.085668645	-3.710651743	0.000540755	0.000540755	-0.237816537	-1.738706477
31392	4920110	GADD45B	NM_015675.2	4616	NP_056490.2	ILMN_1718977	4920110	S	GACCACACTTTGGGACTTGGGAGCTGGGGCTGAAGTTGCTCTGTACCCAT	"\Homo sapiens growth arrest and DNA-damage-inducible, beta (GADD45B), mRNA.\"""""	MYD118; DKFZP566B133; GADD45BETA	ILMN_1718977	GADD45B	"\Homo sapiens growth arrest and DNA-damage-inducible, beta (GADD45B), mRNA.\"""""	4616	 	GADD45B	-0.797693342	0.033233383	-5.69004497	7.62E-07	7.62E-07	5.53014455	-1.738319585
27759	4390273	RASSF7	NM_003475.2	8045	NP_003466.1	ILMN_1733110	4390273	S	ACAGCAAGAGCATGTGTGTGCCACTTCCCCTACCCCAACGTGAAAACCTC	"\Homo sapiens Ras association (RalGDS/AF-6) domain family (N-terminal) member 7 (RASSF7), mRNA.\"""""	C11orf13; HRC1; MGC126070; MGC126069; HRAS1	ILMN_1733110	RASSF7	"\Homo sapiens Ras association (RalGDS/AF-6) domain family (N-terminal) member 7 (RASSF7), mRNA.\"""""	8045	 	RASSF7	-0.791331993	0.00752203	-4.49726384	4.42E-05	4.42E-05	1.959345755	-1.730671598
17636	2710575	CD69	NM_001781.1	969	NP_001772.1	ILMN_2188333	2710575	S	TCCTCAGCTGTAGACAGGTCCTTTTCGATGGTACATATTTCTTTGCCTTT	"\Homo sapiens CD69 molecule (CD69), mRNA.\"""""	CLEC2C	ILMN_2188333	CD69	"\Homo sapiens CD69 molecule (CD69), mRNA.\"""""	969	D	CD69	-0.791253704	-0.028403041	-3.724751964	0.000517915	0.000517915	-0.20014996	-1.730577684
21670	3440164	ProbeID: 3440164	XR_042342.1	642469		ILMN_3276971	3440164	M	ACGCGGGGCAACCCCCTGCGGTGCACAGGCCCCCTGTCTGGAGTAGGGAT	"\PREDICTED: Homo sapiens misc_RNA (LOC642469), miscRNA.\"""""		ILMN_3276971	LOC642469	"\PREDICTED: Homo sapiens misc_RNA (LOC642469), miscRNA.\"""""	642469	 		0.787459682	-0.272779518	2.02823566	0.048154245	0.048154245	-4.043982073	1.726032562
9910	1510017	LOC388588	XM_932890.2	388588	XP_937983.1	ILMN_1749834	1510017	A	GGCGTGGCCCTCTTCTGGATCATCTTCATCCTGGGCTACCTCACAGGCTA	"\PREDICTED: Homo sapiens hypothetical LOC388588, transcript variant 2 (LOC388588), mRNA.\"""""		ILMN_1749834	LOC388588	"\PREDICTED: Homo sapiens hypothetical LOC388588, transcript variant 2 (LOC388588), mRNA.\"""""	388588	 	LOC388588	0.786760247	-0.260537346	2.062333962	0.044658664	0.044658664	-3.983671104	1.725195965
5755	870148	MSH6	NM_000179.1	2956	NP_000170.1	ILMN_1729051	870148	S	TCGGGAAGTTTGCCTGGCTAGTGAAAGGTCAACTGTAGATGCTGAAGCTG	"\Homo sapiens mutS homolog 6 (E. coli) (MSH6), mRNA.\"""""	HSAP; HNPCC5; GTBP	ILMN_1729051	MSH6	"\Homo sapiens mutS homolog 6 (E. coli) (MSH6), mRNA.\"""""	2956	 	MSH6	-0.78443506	0.087573372	-4.085101969	0.00016796	0.00016796	0.785503029	-1.722417712
34063	5490408	CEBPD	NM_005195.3	1052	NP_005186.2	ILMN_1782050	5490408	S	CGCCGGGTGCCCGCTGCAGTTTCTTGGGACATAGGAGCGCAAAGAAGCTA	"\Homo sapiens CCAAT/enhancer binding protein (C/EBP), delta (CEBPD), mRNA.\"""""	C/EBP-delta; NF-IL6-beta; CELF; CRP3	ILMN_1782050	CEBPD	"\Homo sapiens CCAAT/enhancer binding protein (C/EBP), delta (CEBPD), mRNA.\"""""	1052	 	CEBPD	0.781935797	0.048167424	3.256024244	0.002085366	0.002085366	-1.410039539	1.719436452
2922	450673	SPATA2L	NM_152339.2	124044	NP_689552.2	ILMN_1691111	450673	S	ACCCCCTCCTCCCCAGAACACTCAGAGGGACGGTCAACATCAGAGCACAT	"\Homo sapiens spermatogenesis associated 2-like (SPATA2L), mRNA.\"""""	MGC26885; C16orf76; tamo	ILMN_1691111	SPATA2L	"\Homo sapiens spermatogenesis associated 2-like (SPATA2L), mRNA.\"""""	124044	 	SPATA2L	-0.775893823	-0.089605209	-3.931661929	0.00027273	0.00027273	0.360611143	-1.71225055
31870	5080561	BARD1	NM_000465.1	580	NP_000456.1	ILMN_2074258	5080561	S	TGTAATTATCACCCAGAGAGGGTTCGGCAGGGCAAAGTCTGGAAGGCTCC	"\Homo sapiens BRCA1 associated RING domain 1 (BARD1), mRNA.\"""""		ILMN_2074258	BARD1	"\Homo sapiens BRCA1 associated RING domain 1 (BARD1), mRNA.\"""""	580	 	BARD1	-0.774173127	0.076586763	-6.684732765	2.33E-08	2.33E-08	8.577076846	-1.710209573
29659	4730747	IGLL1	NM_020070.2	3543	NP_064455.1	ILMN_2393765	4730747	A	CAGAAGCTACAGCTGCCAGGTCATGCACGAAGGGAGCACCGTGGAGAAGA	"\Homo sapiens immunoglobulin lambda-like polypeptide 1 (IGLL1), transcript variant 1, mRNA.\"""""	IGO; IGVPB; IGLL; CD179b; IGL1; VPREB2; IGL5; 14.1; IGLJ14.1	ILMN_2393765	IGLL1	"\Homo sapiens immunoglobulin lambda-like polypeptide 1 (IGLL1), transcript variant 1, mRNA.\"""""	3543	D	IGLL1/IGLL5	-0.770252047	-0.011602577	-2.042290942	0.046685614	0.046685614	-4.019222563	-1.70556773
29777	4760474	TUBA4A	NM_006000.1	7277	NP_005991.1	ILMN_1784300	4760474	S	GAGGGAGAAGAATAAAGCAGCTGCCTGGAGCCTATTCACTATGTTTATTG	"\Homo sapiens tubulin, alpha 4a (TUBA4A), mRNA.\"""""	TUBA1; H2-ALPHA; FLJ30169	ILMN_1784300	TUBA4A	"\Homo sapiens tubulin, alpha 4a (TUBA4A), mRNA.\"""""	7277	 	TUBA4A	-0.766002947	-0.048204214	-3.361876825	0.00153464	0.00153464	-1.14488198	-1.700551793
41394	6560201	ProbeID: 6560201	XM_001133190.1	728835	XP_001133190.1	ILMN_3235832	6560201	S	GTCTGCGCTGACCCCAGTGAGTCCTGGGTCCAGGAGTACGTGTATGACCT	"\PREDICTED: Homo sapiens similar to cytokine, transcript variant 3 (LOC728835), mRNA.\"""""		ILMN_3235832	LOC728835	"\PREDICTED: Homo sapiens similar to cytokine, transcript variant 3 (LOC728835), mRNA.\"""""	728835	 		0.764216545	-0.010644131	4.867827305	1.28E-05	1.28E-05	3.04724734	1.698447406
133	10487	SLC25A25	NM_052901.2	114789	NP_443133.2	ILMN_1791728	10487	A	CTGCCCTTGCTTAACAATGCCGGCCAACTGGCGACCTCACGGTTGCACTT	"\Homo sapiens solute carrier family 25 (mitochondrial carrier; phosphate carrier), member 25 (SLC25A25), nuclear gene encoding mitochondrial protein, transcript variant 1, mRNA.\"""""	MGC105138; KIAA1896; SCAMC-2; RP11-395P17.4; MCSC; MGC119517; MGC119514; MGC119516; MGC119515; PCSCL	ILMN_1791728	SLC25A25	"\Homo sapiens solute carrier family 25 (mitochondrial carrier; phosphate carrier), member 25 (SLC25A25), nuclear gene encoding mitochondrial protein, transcript variant 1, mRNA.\"""""	114789	D	SLC25A25	-0.761757764	0.0304667	-5.987960173	2.69E-07	2.69E-07	6.442072418	-1.695555213
34511	5560682	KRT10	NM_000421.2	3858	NP_000412.2	ILMN_1716093	5560682	S	CTCCTCTTCCGGGTCCGTGGGCGAGTCTTCATCTAAGGGACCAAGATACT	"\Homo sapiens keratin 10 (epidermolytic hyperkeratosis; keratosis palmaris et plantaris) (KRT10), mRNA.\"""""	K10; KPP; CK10	ILMN_1716093	KRT10	"\Homo sapiens keratin 10 (epidermolytic hyperkeratosis; keratosis palmaris et plantaris) (KRT10), mRNA.\"""""	3858	 	KRT10	0.759192166	0.003558943	4.546177423	3.76E-05	3.76E-05	2.101385939	1.692542623
10740	1690326	PGRMC2	NM_006320.1	10424	NP_006311.1	ILMN_2195236	1690326	S	GTGAGGCCTTGGAAGGGACTCTTTCTGCAGATACTGTAAATACAAGTACC	"\Homo sapiens progesterone receptor membrane component 2 (PGRMC2), mRNA.\"""""	DG6; PMBP	ILMN_2195236	PGRMC2	"\Homo sapiens progesterone receptor membrane component 2 (PGRMC2), mRNA.\"""""	10424	 	PGRMC2	-0.75857975	0.060894685	-4.955618381	9.54E-06	9.54E-06	3.308538443	-1.691824301
27106	4250735	IL27RA	NM_004843.2	9466	NP_004834.1	ILMN_1688152	4250735	S	CACTGCATTTGGGCACCATCTCAGCTCCCTTGCATCCAGGTGCAGCATGG	"\Homo sapiens interleukin 27 receptor, alpha (IL27RA), mRNA.\"""""	zcytor1; WSX1; IL27R; TCCR; CRL1	ILMN_1688152	IL27RA	"\Homo sapiens interleukin 27 receptor, alpha (IL27RA), mRNA.\"""""	9466	 	IL27RA	0.753538774	-0.090691956	5.57621995	1.13E-06	1.13E-06	5.182768672	1.685923149
38348	6200630	RBM22	NM_018047.1	55696	NP_060517.1	ILMN_1760256	6200630	S	TCACCTTCGTGTGTCTTCAGTGTCTCATTGTCATCCCTGCTTCTGTTTGG	"\Homo sapiens RNA binding motif protein 22 (RBM22), mRNA.\"""""	FLJ10290; ZC3H16	ILMN_1760256	RBM22	"\Homo sapiens RNA binding motif protein 22 (RBM22), mRNA.\"""""	55696	 	RBM22	0.751814448	0.044164764	5.44423249	1.79E-06	1.79E-06	4.781031399	1.683909318
910	70605	HSPD1	NM_002156.4	3329	NP_002147.2	ILMN_2381397	70605	A	TCAGGATTTTAGTGCTTGCCACCACCAGATGAGAAGTTAAGCAGCCTTTC	"\Homo sapiens heat shock 60kDa protein 1 (chaperonin) (HSPD1), nuclear gene encoding mitochondrial protein, transcript variant 1, mRNA.\"""""	HuCHA60; GROEL; HSP60; SPG13; CPN60; HSP65	ILMN_2381397	HSPD1	"\Homo sapiens heat shock 60kDa protein 1 (chaperonin) (HSPD1), nuclear gene encoding mitochondrial protein, transcript variant 1, mRNA.\"""""	3329	D	HSPD1	-0.739689027	0.071030079	-3.252405271	0.002107161	0.002107161	-1.41901525	-1.669815871
28774	4590228	GLRX	NM_002064.1	2745	NP_002055.1	ILMN_1737308	4590228	S	AGTTGGTCTTGGTGTCATATGGATCAGAGGCACAAGTGCAGAGGCTGTGG	"\Homo sapiens glutaredoxin (thioltransferase) (GLRX), mRNA.\"""""	GRX; GRX1; MGC117407	ILMN_1737308	GLRX	"\Homo sapiens glutaredoxin (thioltransferase) (GLRX), mRNA.\"""""	2745	 	GLRX	-0.729759822	0.007214944	-2.41003402	0.019867601	0.019867601	-3.322904995	-1.658362987
12477	2000022	IRF9	NM_006084.4	10379	NP_006075.3	ILMN_1745471	2000022	S	GTCCGTGATAATCGTGTCCTGAAAATCCTCGCACACACTGGCTGGTGGAG	"\Homo sapiens interferon regulatory factor 9 (IRF9), mRNA.\"""""	IRF9; p48; ISGF3; IRF-9	ILMN_1745471	IRF9	"\Homo sapiens interferon regulatory factor 9 (IRF9), mRNA.\"""""	10379	 	IRF9	0.729376206	0.137793196	4.11733429	0.000151558	0.000151558	0.875662048	1.657922082
36704	5910523	LMO4	NM_006769.2	8543	NP_006760.1	ILMN_1703487	5910523	S	CTACCCTCATTAACAATTAGCAGGGCACTGGCCAGAGTTTGTACCCTGTG	"\Homo sapiens LIM domain only 4 (LMO4), mRNA.\"""""		ILMN_1703487	LMO4	"\Homo sapiens LIM domain only 4 (LMO4), mRNA.\"""""	8543	D	LMO4	-0.725718123	0.110878587	-6.289141628	9.36E-08	9.36E-08	7.365712617	-1.653723597
4496	650347	NUDT1	NM_198948.1	4521	NP_945186.1	ILMN_2330243	650347	A	GGTCAGGACACCATCCTGGACTACACACTCCGCGAGGTGGACACGGTCTA	"\Homo sapiens nudix (nucleoside diphosphate linked moiety X)-type motif 1 (NUDT1), transcript variant 2A, mRNA.\"""""	MTH1	ILMN_2330243	NUDT1	"\Homo sapiens nudix (nucleoside diphosphate linked moiety X)-type motif 1 (NUDT1), transcript variant 2A, mRNA.\"""""	4521	D	NUDT1	0.722232762	-0.089353555	2.537187085	0.014509015	0.014509015	-3.061493386	1.649733241
30070	4810162	LYZ	NM_000239.1	4069	NP_000230.1	ILMN_2162972	4810162	S	CGTGAGCCACTGCGCCCGGCCACATTCAGTTCTTATCAAAGAAATAACCC	"\Homo sapiens lysozyme (renal amyloidosis) (LYZ), mRNA.\"""""		ILMN_2162972	LYZ	"\Homo sapiens lysozyme (renal amyloidosis) (LYZ), mRNA.\"""""	4069	D	LYZ	0.714869347	-0.015329715	2.271879834	0.027654786	0.027654786	-3.595196109	1.641334569
16803	2640301	TNF	NM_000594.2	7124	NP_000585.2	ILMN_1728106	2640301	S	CCGTGAAAACGGAGCTGAACAATAGGCTGTTCCCATGTAGCCCCCTGGCC	"\Homo sapiens tumor necrosis factor (TNF superfamily, member 2) (TNF), mRNA.\"""""	TNFSF2; DIF; TNF-alpha; TNFA	ILMN_1728106	TNF	"\Homo sapiens tumor necrosis factor (TNF superfamily, member 2) (TNF), mRNA.\"""""	7124	 	TNF	-0.698768329	0.085280368	-4.823911318	1.49E-05	1.49E-05	2.917002551	-1.623118497
4616	670136	FLJ38717	NM_001004322.1	401261	NP_001004322.1	ILMN_1771320	670136	S	TTGCAGGGGCCCGAGACCCCACCATTGCACTCCAGTCCGGGAAACAAGAA	"\Homo sapiens FLJ38717 protein (FLJ38717), mRNA.\"""""	FLJ40915	ILMN_1771320	FLJ38717	"\Homo sapiens FLJ38717 protein (FLJ38717), mRNA.\"""""	401261	 	FLJ38717	0.696954107	-0.140256358	4.346595941	7.23E-05	7.23E-05	1.525237405	1.621078672
4413	630735	COX17	NM_005694.1	10063	NP_005685.1	ILMN_2187718	630735	S	GAGGCTGGCATAGATTTGGCTGTCTCCGCTCATAGCTGCTTTTGGCGCGA	"\Homo sapiens COX17 cytochrome c oxidase assembly homolog (S. cerevisiae) (COX17), nuclear gene encoding mitochondrial protein, mRNA.\"""""	MGC117386; MGC104397	ILMN_2187718	COX17	"\Homo sapiens COX17 cytochrome c oxidase assembly homolog (S. cerevisiae) (COX17), nuclear gene encoding mitochondrial protein, mRNA.\"""""	10063	 	COX17	0.696515487	-0.116595995	3.14388376	0.00287014	0.00287014	-1.685319623	1.620585893
20587	3310288	ProbeID: 3310288	XM_929980.2	647000	XP_935073.1	ILMN_1703692	3310288	S	TCCTTTCCAACTCTACCTCCCTCACTCGAGCTCCTTTCCCCTGATCAGAG	"\PREDICTED: Homo sapiens similar to tubulin, beta 5 (LOC647000), mRNA.\"""""		ILMN_1703692	LOC647000	"\PREDICTED: Homo sapiens similar to tubulin, beta 5 (LOC647000), mRNA.\"""""	647000	D	LOC647000	-0.694104251	-0.019146559	-4.701944767	2.24E-05	2.24E-05	2.557024025	-1.617879603
29968	4780519	ZC3HC1	NM_016478.3	51530	NP_057562.3	ILMN_1761479	4780519	S	GGACCTGACCACCCATTTCAGCATCTTCAATGTGGAGCAGTGTTCTGAGG	"\Homo sapiens zinc finger, C3HC-type containing 1 (ZC3HC1), mRNA.\"""""	1110054L24Rik; NIPA; HSPC216	ILMN_1761479	ZC3HC1	"\Homo sapiens zinc finger, C3HC-type containing 1 (ZC3HC1), mRNA.\"""""	51530	 	ZC3HC1	0.693101656	-0.003262341	5.042885611	7.09E-06	7.09E-06	3.569406006	1.616755654
11141	1740497	RAB8B	NM_016530.2	51762	NP_057614.1	ILMN_2173004	1740497	S	TTGCTCCAATGGCTTAATGTGAAAAGCTCCTGCAGATAAGTGGACCTGTC	"\Homo sapiens RAB8B, member RAS oncogene family (RAB8B), mRNA.\"""""	FLJ38125	ILMN_2173004	RAB8B	"\Homo sapiens RAB8B, member RAS oncogene family (RAB8B), mRNA.\"""""	51762	 	RAB8B	-0.692377032	0.109837	-2.913690448	0.005427269	0.005427269	-2.231005156	-1.615943809
34360	5560079	GPBAR1	NM_001077191.1	151306	NP_001070659.1	ILMN_2316386	5560079	A	CTGGATCAGAGACCCTGCCTCTGTTTGACCCCGCACTGACTGAATAAAGC	"\Homo sapiens G protein-coupled bile acid receptor 1 (GPBAR1), transcript variant 1, mRNA.\"""""	GPR131; M-BAR; GPCR; GPCR19; BG37; TGR5; MGC40597	ILMN_2316386	GPBAR1	"\Homo sapiens G protein-coupled bile acid receptor 1 (GPBAR1), transcript variant 1, mRNA.\"""""	151306	D	GPBAR1	0.687249517	-0.115428003	2.219692753	0.031240425	0.031240425	-3.694762574	1.610210741
42450	6660626	BRD3	NM_007371.2	8019	NP_031397.1	ILMN_1785635	6660626	S	GTCAACACGCATTGTCCTTGTCATTTGGGCCCCGAGCTCTGACCCTCGTG	"\Homo sapiens bromodomain containing 3 (BRD3), mRNA.\"""""	KIAA0043; RING3L; ORFX	ILMN_1785635	BRD3	"\Homo sapiens bromodomain containing 3 (BRD3), mRNA.\"""""	8019	 	BRD3	-0.682903282	0.024764087	-4.298950477	8.45E-05	8.45E-05	1.389100513	-1.60536715
46523	7560041	CSRNP1	NM_033027.2	64651	NP_149016.1	ILMN_1703123	7560041	S	GGCCTTGCCAGCCTGTGTGCTTGTGGGAACACCTTGTACCTGAGCTTACA	"\Homo sapiens AXIN1 up-regulated 1 (AXUD1), mRNA.\"""""	FAM130B; TAIP-3; DKFZp566F164; URAX1	ILMN_1703123	AXUD1	"\Homo sapiens AXIN1 up-regulated 1 (AXUD1), mRNA.\"""""	64651	 	CSRNP1	-0.679403572	0.087874399	-3.727067449	0.000514254	0.000514254	-0.193957565	-1.601477548
43127	6860377	DUSP1	NM_004417.2	1843	NP_004408.1	ILMN_1781285	6860377	S	GCAGAAGAGAAAGGACTCAGTGTGTGATCCGGTTTCTTTTTGCTCGCCCC	"\Homo sapiens dual specificity phosphatase 1 (DUSP1), mRNA.\"""""	HVH1; MKP1; MKP-1; PTPN10; CL100	ILMN_1781285	DUSP1	"\Homo sapiens dual specificity phosphatase 1 (DUSP1), mRNA.\"""""	1843	 	DUSP1	0.67825624	0.137578641	2.408610867	0.019936556	0.019936556	-3.325773104	1.600204447
9792	1500280	IFIT3	NM_001031683.1	3437	NP_001026853.1	ILMN_1701789	1500280	A	GCCCCAACCTGGGATTGCTGAGCAGGGAAGCTTTGCATGTTGCTCTAAGG	"\Homo sapiens interferon-induced protein with tetratricopeptide repeats 3 (IFIT3), mRNA.\"""""	ISG60; IFIT4; IRG2; RIG-G; GARG-49; CIG-49; IFI60	ILMN_1701789	IFIT3	"\Homo sapiens interferon-induced protein with tetratricopeptide repeats 3 (IFIT3), mRNA.\"""""	3437	D	IFIT3	0.677586833	0.247880783	2.388731244	0.020922552	0.020922552	-3.365701104	1.599462128
17438	2690561	RPLP1	NM_001003.2	6176	NP_000994.1	ILMN_1689725	2690561	A	CATGGGCTTTGGTCTTTTTGACTAAACCTCTTTTATAACATGTTCAATAA	"\Homo sapiens ribosomal protein, large, P1 (RPLP1), transcript variant 1, mRNA.\"""""	P1; FLJ27448; RPP1; MGC5215	ILMN_1689725	RPLP1	"\Homo sapiens ribosomal protein, large, P1 (RPLP1), transcript variant 1, mRNA.\"""""	6176	D	RPLP1	0.675278838	-0.047024489	2.028632321	0.048112255	0.048112255	-4.043285263	1.596905386
30463	4850164	NUP214	NM_005085.2	8021	NP_005076.3	ILMN_1666049	4850164	S	ATAACTCGTCTGTCCAGGGTTTTGGTGGCTGGCGAAGCTGAGGGCGTGTC	"\Homo sapiens nucleoporin 214kDa (NUP214), mRNA.\"""""	N214; MGC104525; CAIN; D9S46E; CAN	ILMN_1666049	NUP214	"\Homo sapiens nucleoporin 214kDa (NUP214), mRNA.\"""""	8021	 	NUP214	0.675040298	0.054040832	3.187132026	0.002539212	0.002539212	-1.579858959	1.59664137
1648	160537	KDSR	NM_002035.1	2531	NP_002026.1	ILMN_2154053	160537	S	CTCAAATGCTTAGGGAACGTTTCATTTCTCATTCATGGGGAAAGGCAGCC	"\Homo sapiens follicular lymphoma variant translocation 1 (FVT1), mRNA.\"""""		ILMN_2154053	FVT1	"\Homo sapiens follicular lymphoma variant translocation 1 (FVT1), mRNA.\"""""	2531	D	KDSR	-0.671752455	-0.02182976	-4.570491084	3.47E-05	3.47E-05	2.172181416	-1.593006833
5631	840402	SPEN	NM_015001.2	23013	NP_055816.2	ILMN_1802611	840402	S	TGCCCACTCATTTGTATAAGTGCGCTTCGGTACAGCACGGGTCCTGCTCC	"\Homo sapiens spen homolog, transcriptional regulator (Drosophila) (SPEN), mRNA.\"""""	RP1-134O19.1; MINT; KIAA0929; SHARP	ILMN_1802611	SPEN	"\Homo sapiens spen homolog, transcriptional regulator (Drosophila) (SPEN), mRNA.\"""""	23013	 	SPEN	-0.667416804	0.019802494	-5.165513033	4.67E-06	4.67E-06	3.937702126	-1.588226644
8446	1340075	BAG3	NM_004281.3	9531	NP_004272.2	ILMN_1659766	1340075	S	TTCTGCAGCCCTGTCTACTTGGGCACCCCCACCACCTGTTAGCTGTGGTT	"\Homo sapiens BCL2-associated athanogene 3 (BAG3), mRNA.\"""""	BAG-3; MGC104307; CAIR-1; BIS	ILMN_1659766	BAG3	"\Homo sapiens BCL2-associated athanogene 3 (BAG3), mRNA.\"""""	9531	 	BAG3	-0.666617978	-0.021341871	-5.665675134	8.30E-07	8.30E-07	5.455709625	-1.587347481
32184	5130414	C9orf23	NM_148178.1	138716	NP_680544.1	ILMN_1683175	5130414	A	TGAGCCAGCCTGTTCTCCGGGCCTGAATGTCTGGGGTGCTTGTGCCTTTT	"\Homo sapiens chromosome 9 open reading frame 23 (C9orf23), transcript variant 1, mRNA.\"""""	MGC29635; bA296L22.5	ILMN_1683175	C9ORF23	"\Homo sapiens chromosome 9 open reading frame 23 (C9orf23), transcript variant 1, mRNA.\"""""	138716	D	C9orf23	0.665490039	-0.006347533	5.997130894	2.61E-07	2.61E-07	6.470185238	1.586106933
20510	3290717	GMCL1	NM_178439.3	64395	NP_848526.1	ILMN_2194627	3290717	S	CACTGAATCAGCCATGTAGCGGATCTGTCAGTTTACAGCCTCGAAGGAGC	"\Homo sapiens germ cell-less homolog 1 (Drosophila) (GMCL1), mRNA.\"""""	GCL1; BTBD13; GCL	ILMN_2194627	GMCL1	"\Homo sapiens germ cell-less homolog 1 (Drosophila) (GMCL1), mRNA.\"""""	64395	D	GMCL1	-0.661364534	0.031030943	-5.270800431	3.25E-06	3.25E-06	4.25535064	-1.581577809
42942	6840368	RDH11	NM_016026.2	51109	NP_057110.2	ILMN_1768719	6840368	S	GGAGGAATTGAGGGCAAGCACCCAGGACTGATGAGGTCTTAACAAAAACC	"\Homo sapiens retinol dehydrogenase 11 (all-trans/9-cis/11-cis) (RDH11), mRNA.\"""""	MDT1; RALR1; HCBP12; SCALD; ARSDR1; CGI-82; FLJ32633; PSDR1	ILMN_1768719	RDH11	"\Homo sapiens retinol dehydrogenase 11 (all-trans/9-cis/11-cis) (RDH11), mRNA.\"""""	51109	D	RDH11	-0.661148656	0.020562788	-3.666429607	0.000618835	0.000618835	-0.355473614	-1.581341167
10378	1580356	TMED1	NM_006858.2	11018	NP_006849.1	ILMN_1693045	1580356	S	GCCCGGCCAAAGTCTAGGCAGAAGCCTCCTATAACAAAGGGTGGTGTGGC	"\Homo sapiens transmembrane emp24 protein transport domain containing 1 (TMED1), mRNA.\"""""	Il1rl1l; MGC1270; IL1RL1LG; ST2L	ILMN_1693045	TMED1	"\Homo sapiens transmembrane emp24 protein transport domain containing 1 (TMED1), mRNA.\"""""	11018	 	TMED1	0.660348587	-0.040266133	4.058501909	0.000182781	0.000182781	0.711328621	1.580464453
46082	7400465	USP42	NM_032172.1	84132	NP_115548.1	ILMN_2115696	7400465	S	GCGTCTCTTGTCTTCACTGATACTGGAGTCTCCGTTGTCTGCTTGGTCCC	"\Homo sapiens ubiquitin specific peptidase 42 (USP42), mRNA.\"""""	FLJ12697	ILMN_2115696	USP42	"\Homo sapiens ubiquitin specific peptidase 42 (USP42), mRNA.\"""""	84132	D	USP42	-0.659451426	0.068858988	-4.078913478	0.0001713	0.0001713	0.768227654	-1.579481924
20910	3370075	S1PR4	NM_003775.2	8698	NP_003766.1	ILMN_1784737	3370075	S	AGCGTGCGGAGCATCTGAAGTTGCAGTCTTGCGTGTGGATGGTGCAGCCA	"\Homo sapiens sphingosine-1-phosphate receptor 4 (S1PR4), mRNA.\"""""	SLP4; LPC1; S1P4; S1PR4	ILMN_1784737	S1PR4	"\Homo sapiens sphingosine-1-phosphate receptor 4 (S1PR4), mRNA.\"""""	8698	 	S1PR4	0.658161681	0.004589366	3.640056922	0.000670434	0.000670434	-0.42529203	1.578070524
33918	5420564	NFIL3	NM_005384.2	4783	NP_005375.2	ILMN_1707312	5420564	S	CACTCAAGAGACTTATAGCCACACAACCAATCTCTGCTTCAGACTCTGGG	"\Homo sapiens nuclear factor, interleukin 3 regulated (NFIL3), mRNA.\"""""	IL3BP1; NF-IL3A; E4BP4; NFIL3A	ILMN_1707312	NFIL3	"\Homo sapiens nuclear factor, interleukin 3 regulated (NFIL3), mRNA.\"""""	4783	 	NFIL3	-0.655593894	0.087139354	-3.356197654	0.00156029	0.00156029	-1.1592349	-1.575264287
39451	6330615	GIMAP6	NM_001007224.1	474344	NP_001007225.1	ILMN_2329429	6330615	A	GCCATCCCCCATCTTCCCTAGACACAGCAGACATCTGAGAAAGCTTCAGC	"\Homo sapiens GTPase, IMAP family member 6 (GIMAP6), transcript variant 3, mRNA.\"""""	IAN6; hIAN2; FLJ22690; DKFZp686A01175	ILMN_2329429	GIMAP6	"\Homo sapiens GTPase, IMAP family member 6 (GIMAP6), transcript variant 3, mRNA.\"""""	474344	D	GIMAP6	0.654146002	0.025469967	4.415553977	5.78E-05	5.78E-05	1.723260031	1.573684141
9776	1500192	HIST3H2A	NM_033445.2	92815	NP_254280.1	ILMN_1779648	1500192	S	TCTATCTGGCCGCGGTGCTCGAGTACTTGACTGCCGAGATCCTGGAGCTT	"\Homo sapiens histone cluster 3, H2a (HIST3H2A), mRNA.\"""""	MGC3165	ILMN_1779648	HIST3H2A	"\Homo sapiens histone cluster 3, H2a (HIST3H2A), mRNA.\"""""	92815	 	HIST3H2A	0.651092643	0.081089003	2.170699603	0.034975036	0.034975036	-3.786552877	1.570357075
38903	6270646	MYC	NM_002467.3	4609	NP_002458.2	ILMN_1680618	6270646	S	CCTGCGTGACCAGATCCCGGAGTTGGAAAACAATGAAAAGGCCCCCAAGG	"\Homo sapiens v-myc myelocytomatosis viral oncogene homolog (avian) (MYC), mRNA.\"""""	c-Myc	ILMN_1680618	MYC	"\Homo sapiens v-myc myelocytomatosis viral oncogene homolog (avian) (MYC), mRNA.\"""""	4609	D	MYC	0.651073125	-0.064731078	5.113849603	5.57E-06	5.57E-06	3.782305428	1.57033583
9219	1440296	H3F3B	NM_005324.3	3021	NP_005315.1	ILMN_1695706	1440296	S	GAGCACTCAACCCAGAAGGCGAAGATAGCTTTTGGTTGTAGGCGGCTTCC	"\Homo sapiens H3 histone, family 3B (H3.3B) (H3F3B), mRNA.\"""""	H3F3A; H3.3B	ILMN_1695706	H3F3B	"\Homo sapiens H3 histone, family 3B (H3.3B) (H3F3B), mRNA.\"""""	3021	D	H3F3A/H3F3B	-0.649702069	0.04107827	-3.767123567	0.000454726	0.000454726	-0.086527496	-1.56884418
19825	3170270	PDZK1IP1	NM_005764.3	10158	NP_005755.1	ILMN_1708580	3170270	S	AGGCACATGGGATGGATGTCCAGTGCTACCACCCAAGCCCCCTCCTTCTT	"\Homo sapiens PDZK1 interacting protein 1 (PDZK1IP1), mRNA.\"""""	DD96; RP1-18D14.5; SPAP; MAP17	ILMN_1708580	PDZK1IP1	"\Homo sapiens PDZK1 interacting protein 1 (PDZK1IP1), mRNA.\"""""	10158	 	PDZK1IP1	0.648694367	-0.266068841	2.296302285	0.026106214	0.026106214	-3.547974069	1.567748748
31377	4920053	BTG3	NM_006806.3	10950	NP_006797.3	ILMN_1707339	4920053	S	CAGTGACATGGGTACCTCCTCCTGGAATGCATTGTGACCGGAATCACTGG	"\Homo sapiens BTG family, member 3 (BTG3), mRNA.\"""""	TOB55; TOB5; MGC8928; ANA; TOFA	ILMN_1707339	BTG3	"\Homo sapiens BTG family, member 3 (BTG3), mRNA.\"""""	10950	D	BTG3	-0.643668917	-0.021075759	-5.626916002	9.49E-07	9.49E-07	5.337391422	-1.562297189
15625	2480039	AZIN1	NM_015878.4	51582	NP_056962.2	ILMN_1656682	2480039	A	GGTGCAACTTTGAGTCCTTGGCTTGACTATACAGGCCTTGAACTTCATGG	"\Homo sapiens antizyme inhibitor 1 (AZIN1), transcript variant 1, mRNA.\"""""	ODC1L; OAZIN; OAZI; MGC3832; MGC691	ILMN_1656682	AZIN1	"\Homo sapiens antizyme inhibitor 1 (AZIN1), transcript variant 1, mRNA.\"""""	51582	D	AZIN1	-0.641969585	0.036092475	-3.258654445	0.002069661	0.002069661	-1.403512384	-1.560458063
23228	3830192	ZNF791	NM_153358.1	163049	NP_699189.1	ILMN_1758105	3830192	S	CCACATAATCATGTTTCAGTCAGCAATGGGCCATATAGGTTGGTAGCCCC	"\Homo sapiens zinc finger protein 791 (ZNF791), mRNA.\"""""	MGC126179; FLJ90396; MGC126180	ILMN_1758105	ZNF791	"\Homo sapiens zinc finger protein 791 (ZNF791), mRNA.\"""""	163049	 	ZNF791	-0.637869476	0.099055067	-5.279782107	3.15E-06	3.15E-06	4.28250366	-1.556029569
40057	6400025	C16orf61	NM_020188.2	56942	NP_064573.1	ILMN_1783333	6400025	S	GGGCAGGGCGTTTAGTACTGTCTCCCCTTTACCAGCAAACCTGACTTCAC	"\Homo sapiens chromosome 16 open reading frame 61 (C16orf61), mRNA.\"""""	DC13; 2310061C15Rik	ILMN_1783333	C16ORF61	"\Homo sapiens chromosome 16 open reading frame 61 (C16orf61), mRNA.\"""""	56942	 	C16orf61	-0.633240113	0.046593365	-3.135328859	0.00294024	0.00294024	-1.706074066	-1.551044537
41646	6580474	TUBB	NM_178014.2	203068	NP_821133.1	ILMN_2101885	6580474	S	CTCTGGAGTGGTGTATACTGCCACATCAGTGTTTGAGTCAGTCCCCAGAG	"\Homo sapiens tubulin, beta (TUBB), mRNA.\"""""	M40; OK/SW-cl.56; MGC117247; TUBB1; MGC16435; TUBB5	ILMN_2101885	TUBB	"\Homo sapiens tubulin, beta (TUBB), mRNA.\"""""	203068	D	TUBB	-0.632513288	-0.004056609	-4.129627183	0.000145721	0.000145721	0.910126593	-1.550263322
18975	2970730	MYADM	NM_001020820.1	91663	NP_001018656.1	ILMN_2308849	2970730	A	GTGTAGTGCACACGCACGGGTGTTTCTGTGTGCTAGTTGCTTCTTGCTGC	"\Homo sapiens myeloid-associated differentiation marker (MYADM), transcript variant 4, mRNA.\"""""	SB135	ILMN_2308849	MYADM	"\Homo sapiens myeloid-associated differentiation marker (MYADM), transcript variant 4, mRNA.\"""""	91663	D	MYADM	-0.629787542	0.219168279	-2.873288584	0.006052967	0.006052967	-2.32394177	-1.547337109
17317	2690047	ARL6IP1	NM_015161.1	23204	NP_055976.1	ILMN_1708416	2690047	S	AGGGCTGTTGGTGAGAGCAGACTTGAGGTGATGATAGTTGGCCTCTGGTC	"\Homo sapiens ADP-ribosylation factor-like 6 interacting protein 1 (ARL6IP1), mRNA.\"""""	ARMER; AIP1; KIAA0069; ARL6IP	ILMN_1708416	ARL6IP1	"\Homo sapiens ADP-ribosylation factor-like 6 interacting protein 1 (ARL6IP1), mRNA.\"""""	23204	D	ARL6IP1	-0.628764499	0.190052709	-2.96415408	0.004730318	0.004730318	-2.113703695	-1.546240251
44036	7000379	USP38	NM_032557.4	84640	NP_115946.2	ILMN_1704876	7000379	S	CAGGGAGTATATCTTCTGTGGTTTTGAAGGAGGTGAGTTCTGTATGTGCC	"\Homo sapiens ubiquitin specific peptidase 38 (USP38), mRNA.\"""""	HP43.8KD; KIAA1891; FLJ35970	ILMN_1704876	USP38	"\Homo sapiens ubiquitin specific peptidase 38 (USP38), mRNA.\"""""	84640	 	USP38	-0.626898088	0.044807135	-5.615637433	9.87E-07	9.87E-07	5.302978184	-1.544241178
39106	6280750	ProbeID: 6280750				ILMN_1822307	6280750	S	GGACCAGCTACAAAATCTTCAGGACCAGCTCAGAATGAAAATGCCGGGGC	"\Homo sapiens cDNA FLJ46527 fis, clone THYMU3034853\"""""		ILMN_1822307		"\Homo sapiens cDNA FLJ46527 fis, clone THYMU3034853\"""""	-999	D	IL23A	0.62441617	-0.002832493	3.919305585	0.000283494	0.000283494	0.326717406	1.541586849
5516	830739	RPP21	NM_024839.1	79897	NP_079115.1	ILMN_2186597	830739	S	CCACTACAACCCTTGCCAAACACAGCCCACTCCATTTCAGACCGCCTTCC	"\Homo sapiens ribonuclease P/MRP 21kDa subunit (RPP21), mRNA.\"""""	FLJ22638; C6orf135	ILMN_2186597	RPP21	"\Homo sapiens ribonuclease P/MRP 21kDa subunit (RPP21), mRNA.\"""""	79897	 	RPP21	0.623721638	-0.112752594	4.432515937	5.46E-05	5.46E-05	1.772142365	1.540844888
3321	520017	PAPD5	NM_001040285.1	64282	NP_001035375.1	ILMN_1710571	520017	S	GTGCAATGATCTCATGCTCAGGACAGTTGCGCAGGGACTCCTGGGAGATA	"\Homo sapiens PAP associated domain containing 5 (PAPD5), transcript variant 2, mRNA.\"""""	FLJ40270; TRF4-2	ILMN_1710571	PAPD5	"\Homo sapiens PAP associated domain containing 5 (PAPD5), transcript variant 2, mRNA.\"""""	64282	 	PAPD5	-0.623197219	0.042491599	-2.976711451	0.004570368	0.004570368	-2.084306807	-1.540284894
145	10551	C14orf102	NM_017970.2	55051	NP_060440.2	ILMN_1740165	10551	I	GAAGCAGCTCCAGCCCATGTTTCTGAAGGGTTACCGCTGACAAGGAGTCA	"\Homo sapiens chromosome 14 open reading frame 102 (C14orf102), transcript variant 1, mRNA.\"""""	FLJ14051; FLJ10008	ILMN_1740165	C14ORF102	"\Homo sapiens chromosome 14 open reading frame 102 (C14orf102), transcript variant 1, mRNA.\"""""	55051	D	C14orf102	0.622134446	-0.039999226	4.944977883	9.89E-06	9.89E-06	3.276806293	1.539150648
17838	2750685	ProbeID: 2750685	XR_017149.2	392437		ILMN_3288717	2750685	M	GAAAATTATCCTGAATTGCTGCTCGGCGGTCCCACGGGTCTGTCTCTTGC	"\PREDICTED: Homo sapiens misc_RNA (LOC392437), miscRNA.\"""""		ILMN_3288717	LOC392437	"\PREDICTED: Homo sapiens misc_RNA (LOC392437), miscRNA.\"""""	392437	D	FTLL2	0.618974599	0.255533408	2.156456619	0.036132102	0.036132102	-3.812928357	1.53578323
17135	2680064	SYVN1	NM_032431.2	84447	NP_115807.1	ILMN_1803143	2680064	A	GCCAGACTCCTGGTCTTTCCAGTTTAGAAAAGGCTCTGTGCCAAGGAGGG	"\Homo sapiens synovial apoptosis inhibitor 1, synoviolin (SYVN1), transcript variant 1, mRNA.\"""""	KIAA1810; MGC40372; HRD1	ILMN_1803143	SYVN1	"\Homo sapiens synovial apoptosis inhibitor 1, synoviolin (SYVN1), transcript variant 1, mRNA.\"""""	84447	D	SYVN1	-0.616925957	-0.022370681	-4.528415581	3.99E-05	3.99E-05	2.0497473	-1.533603949
11136	1740471	TINF2	NM_012461.1	26277	NP_036593.1	ILMN_1697420	1740471	S	CCTTGATACCCACTTTTTGTGAATACCTACCCCCTTCTGGCCACGGTGCC	"\Homo sapiens TERF1 (TRF1)-interacting nuclear factor 2 (TINF2), mRNA.\"""""	TIN2	ILMN_1697420	TINF2	"\Homo sapiens TERF1 (TRF1)-interacting nuclear factor 2 (TINF2), mRNA.\"""""	26277	 	TINF2	0.614118693	-0.019715418	4.911229047	1.11E-05	1.11E-05	3.176273703	1.530622692
34261	5550431	MMD	NM_012329.2	23531	NP_036461.2	ILMN_1733937	5550431	S	GGCTTGCCTTTAGATCGGGTGCTGATATTGCCTGTTTCCTAGTAATGGGC	"\Homo sapiens monocyte to macrophage differentiation-associated (MMD), mRNA.\"""""	PAQR11; MMA	ILMN_1733937	MMD	"\Homo sapiens monocyte to macrophage differentiation-associated (MMD), mRNA.\"""""	23531	 	MMD	-0.613865034	0.060856427	-2.580668004	0.013002728	0.013002728	-2.969806023	-1.530353596
964	110095	GMCL1	NM_178439.3	64395	NP_848526.1	ILMN_1670532	110095	S	TACTGCTGGCGTTGGACAGGTTTTAACTTCGGCTTCGACCTACTTGTAAC	"\Homo sapiens germ cell-less homolog 1 (Drosophila) (GMCL1), mRNA.\"""""	GCL1; BTBD13; GCL	ILMN_1670532	GMCL1	"\Homo sapiens germ cell-less homolog 1 (Drosophila) (GMCL1), mRNA.\"""""	64395	D	GMCL1	-0.613689174	0.022441786	-5.279062118	3.16E-06	3.16E-06	4.280326714	-1.530167063
9427	1450349	ProbeID: 1450349	XM_926814.1	653158	XP_931907.1	ILMN_1659490	1450349	I	GCTACTCAGGTGGCGGAGGTGAGAGGATTGCCCGAACCCAGGAGTCAAAA	"\PREDICTED: Homo sapiens similar to hypothetical protein MGC40405, transcript variant 1 (LOC653158), mRNA.\"""""		ILMN_1659490	LOC653158	"\PREDICTED: Homo sapiens similar to hypothetical protein MGC40405, transcript variant 1 (LOC653158), mRNA.\"""""	653158	D	LOC728153	-0.612602721	0.036981682	-2.562159264	0.013625574	0.013625574	-3.008975586	-1.529015171
14990	2360392	SLC25A28	NM_031212.3	81894	NP_112489.3	ILMN_1790472	2360392	S	GCAGCAAAGCACACCACAGCACCTTTGATAACCTCTCTCCATCCTGGGCC	"\Homo sapiens solute carrier family 25, member 28 (SLC25A28), mRNA.\"""""	MRS4L; MFRN2; DKFZp547C109; NPD016; MRS3/4	ILMN_1790472	SLC25A28	"\Homo sapiens solute carrier family 25, member 28 (SLC25A28), mRNA.\"""""	81894	 	SLC25A28	-0.611167859	0.007553278	-4.737719799	1.99E-05	1.99E-05	2.662335729	-1.527495213
20084	3180541	ProbeID: 3180541	NM_001013699.1	440093	NP_001013721.1	ILMN_1769705	3180541	S	TTCAACACTGACCTGAGGTTTCAGAGCGCAGTCGTCGGTGCGCTGCAGGA	"\Homo sapiens histone H3-like (LOC440093), mRNA.\"""""		ILMN_1769705	LOC440093	"\Homo sapiens histone H3-like (LOC440093), mRNA.\"""""	440093	D	H3F3C	-0.610780658	0.200814766	-2.721464742	0.009052192	0.009052192	-2.66516758	-1.527085308
12381	1990379	SLFN11	NM_152270.2	91607	NP_689483.2	ILMN_1752520	1990379	S	CTTACTCTACTGATTTCCCCCCAGACTGTGATTTTTGAACTTCCTTGCCT	"\Homo sapiens schlafen family member 11 (SLFN11), mRNA.\"""""	FLJ34922; SLFN8/9	ILMN_1752520	SLFN11	"\Homo sapiens schlafen family member 11 (SLFN11), mRNA.\"""""	91607	D	SLFN11	-0.610602572	0.051710831	-4.301285772	8.38E-05	8.38E-05	1.395759752	-1.526896817
36068	5870202	FBXO33	NM_203301.1	254170	NP_976046.1	ILMN_1664826	5870202	S	CCTTTTGACAGGTGTGCACTGTTTTGTCTCCAGTGAGCACATACCATGCG	"\Homo sapiens F-box protein 33 (FBXO33), mRNA.\"""""	c14_5247; Fbx33	ILMN_1664826	FBXO33	"\Homo sapiens F-box protein 33 (FBXO33), mRNA.\"""""	254170	 	FBXO33	-0.610422926	0.102581108	-2.904864968	0.005558574	0.005558574	-2.25138117	-1.526706697
37273	6040603	FAM107B	NM_031453.2	83641	NP_113641.2	ILMN_1758672	6040603	S	GGGGCCCTGGTAGGCTCCTTTAGAAGGACCATTTCTGTTCCTAGAGCTTA	"\Homo sapiens family with sequence similarity 107, member B (FAM107B), mRNA.\"""""	FLJ45505; C10orf45; MGC11034; MGC90261	ILMN_1758672	FAM107B	"\Homo sapiens family with sequence similarity 107, member B (FAM107B), mRNA.\"""""	83641	 	FAM107B	-0.608955225	0.039197346	-2.651273197	0.010858131	0.010858131	-2.818498282	-1.525154318
41582	6580189	LOC387820	XR_019393.1	387820		ILMN_1690844	6580189	I	CCTGCTTTTCATTGTGTCTGAAATGTGAGCCACGTAGTGTCGGCCTGCTG	"\PREDICTED: Homo sapiens similar to DnaJ (Hsp40) homolog, subfamily B, member 6 isoform a (LOC387820), mRNA.\"""""		ILMN_1690844	LOC387820	"\PREDICTED: Homo sapiens similar to DnaJ (Hsp40) homolog, subfamily B, member 6 isoform a (LOC387820), mRNA.\"""""	387820	 		-0.605614747	0.14004937	-2.408076059	0.019962524	0.019962524	-3.326850577	-1.521626996
45149	7200435	ASCL2	NM_005170.2	430	NP_005161.1	ILMN_1723412	7200435	S	AAGAACCCTTGACCTGGGGCGTAATAAAGATGACCTGGACCCCTGCCCCC	"\Homo sapiens achaete-scute complex homolog 2 (Drosophila) (ASCL2), mRNA.\"""""	ASH2; MASH2; HASH2	ILMN_1723412	ASCL2	"\Homo sapiens achaete-scute complex homolog 2 (Drosophila) (ASCL2), mRNA.\"""""	430	 	ASCL2	0.603800707	-0.010289359	3.449221275	0.001187268	0.001187268	-0.922381161	1.519714909
40209	6400647	EHD4	NM_139265.2	30844	NP_644670.1	ILMN_1720083	6400647	S	TCAATCAAATCCTGTCCTAGTGTGTGCAGTGTCTTCGGCCCTGTGGACAC	"\Homo sapiens EH-domain containing 4 (EHD4), mRNA.\"""""	PAST4	ILMN_1720083	EHD4	"\Homo sapiens EH-domain containing 4 (EHD4), mRNA.\"""""	30844	 	EHD4	-0.603669288	0.106166277	-6.464450555	5.05E-08	5.05E-08	7.903063693	-1.519576481
22427	3610092	RBM23	NM_001077352.1	55147	NP_001070820.1	ILMN_2363106	3610092	A	CAGGAGGTGTGAGAGTGATCTGTCCTGTGAGGCATTTAGGGGCTTTCAGG	"\Homo sapiens RNA binding motif protein 23 (RBM23), transcript variant 3, mRNA.\"""""	MGC4458; PP239; RNPC4; CAPERbeta; FLJ10482	ILMN_2363106	RBM23	"\Homo sapiens RNA binding motif protein 23 (RBM23), transcript variant 3, mRNA.\"""""	55147	D	RBM23	0.602271555	0.10950664	3.686728199	0.000581738	0.000581738	-0.301557493	1.518104975
11131	1740451	IL1R2	NM_173343.1	7850	NP_775465.1	ILMN_1772131	1740451	A	GGGCATTGTGCTGGCCCCACTTTCACTGGCCTTCTTGGTTTTGGGGGGAA	"\Homo sapiens interleukin 1 receptor, type II (IL1R2), transcript variant 2, mRNA.\"""""	IL1RB; CD121b; MGC47725	ILMN_1772131	IL1R2	"\Homo sapiens interleukin 1 receptor, type II (IL1R2), transcript variant 2, mRNA.\"""""	7850	D	IL1R2	0.601993902	-0.029912069	3.059419429	0.003636775	0.003636775	-1.88866088	1.517812838
16037	2510239	TRIM56	NM_030961.1	81844	NP_112223.1	ILMN_1666376	2510239	S	GGGCCAAAGAGGTGTTAGGTTCAAAGGCTGCGAAGAGAATAGGCTACTGG	"\Homo sapiens tripartite motif-containing 56 (TRIM56), mRNA.\"""""	DKFZP667O116; RNF109; FLJ35608	ILMN_1666376	TRIM56	"\Homo sapiens tripartite motif-containing 56 (TRIM56), mRNA.\"""""	81844	 	TRIM56	0.598181323	0.072114788	6.245170815	1.09E-07	1.09E-07	7.230864619	1.513807041
29425	4670603	ELMO2	NM_133171.2	63916	NP_573403.1	ILMN_2317730	4670603	A	GCCTCTCTCCCTGGACATACGTTAGCACATTGGCATTCAGTATTGGTGGC	"\Homo sapiens engulfment and cell motility 2 (ELMO2), transcript variant 1, mRNA.\"""""	FLJ11656; CED12; CED-12; KIAA1834; ELMO-2	ILMN_2317730	ELMO2	"\Homo sapiens engulfment and cell motility 2 (ELMO2), transcript variant 1, mRNA.\"""""	63916	D	ELMO2	-0.595239504	0.052298036	-4.032626657	0.000198411	0.000198411	0.639378703	-1.510723362
31862	5080524	LBR	NM_002296.2	3930	NP_002287.2	ILMN_1768969	5080524	A	GGGTGATCTCATCATGGCCTTGGCGTGGTCCCTCCCATGTGGTTTTAACC	"\Homo sapiens lamin B receptor (LBR), transcript variant 1, mRNA.\"""""	PRO0650; PHA; MGC9041; LMN2R; DHCR14B	ILMN_1768969	LBR	"\Homo sapiens lamin B receptor (LBR), transcript variant 1, mRNA.\"""""	3930	D	LBR	-0.593508559	-0.077778682	-4.943656	9.93E-06	9.93E-06	3.272865351	-1.508911884
37297	6040711	CCR2	NM_000647.3	1231	NP_000638.1	ILMN_1769895	6040711	I	GCTTCGCAGATGTCCTTGATGCTCATATTGTTCCCTAATTTGCCAGTGGG	"\Homo sapiens chemokine (C-C motif) receptor 2 (CCR2), transcript variant A, mRNA.\"""""	CKR2A; MCP-1-R; CC-CKR-2; CCR2B; CMKBR2; CCR2A; CD192; CKR2; CKR2B	ILMN_1769895	CCR2	"\Homo sapiens chemokine (C-C motif) receptor 2 (CCR2), transcript variant A, mRNA.\"""""	1231	D	CCR2	0.591924735	0.112633364	3.286828005	0.001908301	0.001908301	-1.333397742	1.507256274
4318	630315	DHRS9	NM_005771.3	10170	NP_005762.2	ILMN_1733998	630315	A	GCCCATTCAAAATGATCTTTACCGTGGCCTGCCCCATGCTTATGGTCCCC	"\Homo sapiens dehydrogenase/reductase (SDR family) member 9 (DHRS9), transcript variant 1, mRNA.\"""""	RDHL; 3alpha-HSD; RETSDR8; RDH15	ILMN_1733998	DHRS9	"\Homo sapiens dehydrogenase/reductase (SDR family) member 9 (DHRS9), transcript variant 1, mRNA.\"""""	10170	D	DHRS9	0.589754766	0.212895968	2.407982655	0.019967063	0.019967063	-3.32703874	1.504990902
45342	7210450	LMO4	NM_006769.2	8543	NP_006760.1	ILMN_2117171	7210450	S	CAGGCTCATAGCAGCTACTGTGTAGAAAATTCCCCCTACTTCTAATTTGC	"\Homo sapiens LIM domain only 4 (LMO4), mRNA.\"""""		ILMN_2117171	LMO4	"\Homo sapiens LIM domain only 4 (LMO4), mRNA.\"""""	8543	D	LMO4	-0.589290351	0.09383537	-3.923636569	0.000279675	0.000279675	0.33859175	-1.504506511
30841	4880168	PTTG1IP	NM_004339.2	754	NP_004330.1	ILMN_2128750	4880168	S	GCGTAGTCAGCCCTTGCGCTCAGTGTAGAAACCCACGTCTGTAAGGTCGG	"\Homo sapiens pituitary tumor-transforming 1 interacting protein (PTTG1IP), mRNA.\"""""	C21orf3; C21orf1; PBF	ILMN_2128750	PTTG1IP	"\Homo sapiens pituitary tumor-transforming 1 interacting protein (PTTG1IP), mRNA.\"""""	754	D	PTTG1IP	-0.587893004	0.103407867	-3.195400814	0.002480185	0.002480185	-1.559593965	-1.503050002
18731	2940438	PTGER4	NM_000958.2	5734	NP_000949.1	ILMN_1795930	2940438	S	GGGGCACTTAATGGTCACCTTGTAACAGTTTTGTGTAACTCCCAGTGATG	"\Homo sapiens prostaglandin E receptor 4 (subtype EP4) (PTGER4), mRNA.\"""""	EP4R; MGC126583; EP4	ILMN_1795930	PTGER4	"\Homo sapiens prostaglandin E receptor 4 (subtype EP4) (PTGER4), mRNA.\"""""	5734	 	PTGER4	-0.585398222	0.064569973	-3.27271996	0.001987553	0.001987553	-1.368553281	-1.500453097
5937	940152	MKNK2	NM_017572.2	2872	NP_060042.2	ILMN_2347068	940152	A	GGTCAGAACCGTTACTGTGAATGAGTGAAGATCCTGGAGGACCCTGGGCC	"\Homo sapiens MAP kinase interacting serine/threonine kinase 2 (MKNK2), transcript variant 1, mRNA.\"""""	GPRK7; MNK2	ILMN_2347068	MKNK2	"\Homo sapiens MAP kinase interacting serine/threonine kinase 2 (MKNK2), transcript variant 1, mRNA.\"""""	2872	D	MKNK2	-0.585275847	0.115110302	-3.027350816	0.003975251	0.003975251	-1.964933184	-1.500325828
47023	7610538	H1FX	NM_006026.2	8971	NP_006017.1	ILMN_1773964	7610538	S	TGCTTTAGGTTTTTGAAACAGCCCCGGCGACGCCTCTATTGGCTCTCGGC	"\Homo sapiens H1 histone family, member X (H1FX), mRNA.\"""""	MGC8350; H1X; MGC15959	ILMN_1773964	H1FX	"\Homo sapiens H1 histone family, member X (H1FX), mRNA.\"""""	8971	 	H1FX	-0.585173062	-0.111153385	-3.57251746	0.000822064	0.000822064	-0.602877605	-1.500218941
42624	6760546	TIPARP	NM_015508.3	25976	NP_056323.2	ILMN_1765578	6760546	S	CCTGTTGTTTGCTGCCATTGGCATGAAATGGCCAACTGTGGCTGTTACAG	"\Homo sapiens TCDD-inducible poly(ADP-ribose) polymerase (TIPARP), mRNA.\"""""	PARP-7; PARP-1; FLJ40466; DDF1; DKFZp686P1838; DKFZp686N0351; PARP7; DKFZP434J214	ILMN_1765578	TIPARP	"\Homo sapiens TCDD-inducible poly(ADP-ribose) polymerase (TIPARP), mRNA.\"""""	25976	 	TIPARP	-0.584319612	0.111195342	-4.437267964	5.38E-05	5.38E-05	1.785849168	-1.499331725
15223	2370601	CCDC94	NM_018074.3	55702	NP_060544.2	ILMN_1703430	2370601	S	GCTTCCAACACTACTTCAGGGTGGCAGTGTTTGGGGCACTGGGCGAGCCT	"\Homo sapiens hypothetical protein FLJ10374 (FLJ10374), mRNA.\"""""		ILMN_1703430	FLJ10374	"\Homo sapiens hypothetical protein FLJ10374 (FLJ10374), mRNA.\"""""	55702	D	CCDC94	0.584033292	-0.087863445	3.193385979	0.002494447	0.002494447	-1.564534868	1.499034193
40240	6420017	SIN3A	NM_015477.1	25942	NP_056292.1	ILMN_1805996	6420017	S	CCTTGCTGCCTACCCTTTTCTCTCCTCTGGTTCTCAACCTCAACGAGTTC	"\Homo sapiens SIN3 homolog A, transcription regulator (yeast) (SIN3A), mRNA.\"""""	FLJ90319; KIAA0700; DKFZP434K2235	ILMN_1805996	SIN3A	"\Homo sapiens SIN3 homolog A, transcription regulator (yeast) (SIN3A), mRNA.\"""""	25942	 	SIN3A	-0.583912332	0.093613881	-4.329149768	7.66E-05	7.66E-05	1.475322467	-1.498908515
23896	3870594	IFI16	NM_005531.1	3428	NP_005522.1	ILMN_1710937	3870594	S	CCTTTCACACTTGTGGCTGATGTGAATGCTGACCGAAACATGGAGATCCC	"\Homo sapiens interferon, gamma-inducible protein 16 (IFI16), mRNA.\"""""	IFNGIP1; PYHIN2	ILMN_1710937	IFI16	"\Homo sapiens interferon, gamma-inducible protein 16 (IFI16), mRNA.\"""""	3428	 	IFI16	-0.583672483	0.149458646	-2.266353143	0.028016363	0.028016363	-3.605827038	-1.498659341
16291	2570477	BTN2A1	NM_007049.2	11120	NP_008980.1	ILMN_2364852	2570477	A	GGGGACACCAGTGGCTTCAAACTTCCTGGTTTCATGATATCTTGAGACGC	"\Homo sapiens butyrophilin, subfamily 2, member A1 (BTN2A1), transcript variant 1, mRNA.\"""""	BK14H9.1; BTF1; FLJ36567; DJ3E1.1; BT2.1	ILMN_2364852	BTN2A1	"\Homo sapiens butyrophilin, subfamily 2, member A1 (BTN2A1), transcript variant 1, mRNA.\"""""	11120	D	BTN2A1	0.580161563	0.06090198	3.270656092	0.001999405	0.001999405	-1.373688585	1.495016662
15582	2470603	ARID4B	NM_016374.5	51742	NP_057458.4	ILMN_2269564	2470603	I	GAGTGCTATCCACCAGGCATGAAAGTCCAAGTGCGGTATGGACGAGGGAA	"\Homo sapiens AT rich interactive domain 4B (RBP1-like) (ARID4B), transcript variant 1, mRNA.\"""""	BCAA; RBP1L1; MGC163290; BRCAA1; SAP180; RBBP1L1; DKFZp313M2420	ILMN_2269564	ARID4B	"\Homo sapiens AT rich interactive domain 4B (RBP1-like) (ARID4B), transcript variant 1, mRNA.\"""""	51742	D	ARID4B	-0.575985143	-0.02365427	-3.224162784	0.002284798	0.002284798	-1.488853638	-1.490695035
29939	4780398	NXT1	NM_013248.2	29107	NP_037380.1	ILMN_1760280	4780398	S	TTCTGTTGTTGCGGAGACACTGCAGACTCCACTGTGCCGAGGTTGAACTC	"\Homo sapiens NTF2-like export factor 1 (NXT1), mRNA.\"""""	P15; MTR2	ILMN_1760280	NXT1	"\Homo sapiens NTF2-like export factor 1 (NXT1), mRNA.\"""""	29107	 	NXT1	-0.575375005	0.070651655	-5.117858224	5.49E-06	5.49E-06	3.794351072	-1.490064731
32545	5260360	LOC100131801	XM_001726504.1	100131801	XP_001726556.1	ILMN_3209832	5260360	A	AGGCCGAGTGGTTTGAGGACGATGTCATACAGCGCAAGAGGGAGCTGTGG	"\PREDICTED: Homo sapiens similar to hCG2036585 (LOC100131801), mRNA.\"""""		ILMN_3209832	LOC100131801	"\PREDICTED: Homo sapiens similar to hCG2036585 (LOC100131801), mRNA.\"""""	100131801	 	LOC100131801/LOC100287402	0.575085275	-0.09508756	2.407523005	0.01998941	0.01998941	-3.327964619	1.489765518
40040	6380717	HSPA1A	NM_005345.4	3303	NP_005336.2	ILMN_1789074	6380717	S	GGAGCTTCAAGACTTTGCATTTCCTAGTATTTCTGTTTGTCAGTTCTCAA	"\Homo sapiens heat shock 70kDa protein 1A (HSPA1A), mRNA.\"""""	HSPA1; HSP70-1; HSPA1B; HSP72	ILMN_1789074	HSPA1A	"\Homo sapiens heat shock 70kDa protein 1A (HSPA1A), mRNA.\"""""	3303	D	HSPA1A/HSPA1B	-0.57256349	0.225813359	-2.610899046	0.012041067	0.012041067	-2.905384661	-1.48716373
12170	1980309	IL8	NM_000584.2	3576	NP_000575.1	ILMN_2184373	1980309	S	CCCAGTCTTGTCATTGCCAGCTGTGTTGGTAGTGCTGTGTTGAATTACGG	"\Homo sapiens interleukin 8 (IL8), mRNA.\"""""	GCP-1; MDNCF; NAP1; CXCL8; AMCF-I; TSG-1; LYNAP; NAP-1; MONAP; GCP1; SCYB8; LUCT; K60; LECT; 3-10C; b-ENAP; NAF	ILMN_2184373	IL8	"\Homo sapiens interleukin 8 (IL8), mRNA.\"""""	3576	D	IL8	0.572457943	0.026429029	3.20242395	0.00243107	0.00243107	-1.542356398	1.487054933
27347	4280088	B9D2	NM_030578.2	80776	NP_085055.1	ILMN_1806999	4280088	S	GGGGACAGTAAATGTATGGGGTCGCAGGGTGTTGAGTGACAGGAGGCTGC	"\Homo sapiens B9 protein domain 2 (B9D2), mRNA.\"""""	MGC4093; ICIS-1	ILMN_1806999	B9D2	"\Homo sapiens B9 protein domain 2 (B9D2), mRNA.\"""""	80776	 	B9D2	0.571861688	0.000708527	3.519628011	0.000963186	0.000963186	-0.740689599	1.486440472
25084	4050161	STX6	NM_005819.4	10228	NP_005810.1	ILMN_1777915	4050161	S	GGTCTGGTAGCCAACAACTTGGCAACTTCCACTCCTTCTCACCTCGTGAG	"\Homo sapiens syntaxin 6 (STX6), mRNA.\"""""		ILMN_1777915	STX6	"\Homo sapiens syntaxin 6 (STX6), mRNA.\"""""	10228	D	STX6	-0.571666568	0.033588167	-4.58954849	3.26E-05	3.26E-05	2.227758521	-1.486239449
20155	3190092	LDHA	NM_005566.1	3939	NP_005557.1	ILMN_1807106	3190092	S	CTGGTTAGTGTGAAATAGTTCTGCCACCTCTGACGCACCACTGCCAATGC	"\Homo sapiens lactate dehydrogenase A (LDHA), mRNA.\"""""	LDH-M; PIG19; LDH1	ILMN_1807106	LDHA	"\Homo sapiens lactate dehydrogenase A (LDHA), mRNA.\"""""	3939	D	LDHA	-0.569470751	0.136674748	-2.304406474	0.025609702	0.025609702	-3.532216634	-1.483979077
28375	4540725	PDHB	NM_000925.1	5162	NP_000916.1	ILMN_1739274	4540725	S	TCTCCTCCCCTAGATGCCATGCTTCCTTTTGTCTGTTACGGTTGCCATGT	"\Homo sapiens pyruvate dehydrogenase (lipoamide) beta (PDHB), mRNA.\"""""	DKFZp564K0164; PHE1B	ILMN_1739274	PDHB	"\Homo sapiens pyruvate dehydrogenase (lipoamide) beta (PDHB), mRNA.\"""""	5162	 	PDHB	0.568195693	-0.024114019	3.33171802	0.001675582	0.001675582	-1.2209395	1.482668111
31050	4890241	GPR56	NM_201524.1	9289	NP_958932.1	ILMN_2352097	4890241	A	GCCAACATTCAGTCTGGTATGTGAGGCGTGCGTGAAGCAAGAACTCCTGG	"\Homo sapiens G protein-coupled receptor 56 (GPR56), transcript variant 2, mRNA.\"""""	BFPP; DKFZp781L1398; TM7LN4; TM7XN1	ILMN_2352097	GPR56	"\Homo sapiens G protein-coupled receptor 56 (GPR56), transcript variant 2, mRNA.\"""""	9289	D	GPR56	0.56682315	-0.115612334	2.332464132	0.023955183	0.023955183	-3.477327555	1.48125821
20013	3180273	PDXP	NM_020315.4	57026	NP_064711.1	ILMN_1736441	3180273	S	GGGGCTTTCGTGTCCCCCTGTGCGGTCAGTGTTTTCAGTACCACCTCTCT	"\Homo sapiens pyridoxal (pyridoxine, vitamin B6) phosphatase (PDXP), mRNA.\"""""	CIN; FLJ32703; PLP; dJ37E16.5	ILMN_1736441	PDXP	"\Homo sapiens pyridoxal (pyridoxine, vitamin B6) phosphatase (PDXP), mRNA.\"""""	57026	 	PDXP	-0.565482833	0.019386805	-4.642690331	2.73E-05	2.73E-05	2.383127681	-1.479882705
27544	4290102	LOC644563	XR_018203.2	644563		ILMN_3207122	4290102	A	GGACAGCTGTGTCTTTGCTGGGGAGTATGAAGACACTCTTGGGACCTGTG	"\PREDICTED: Homo sapiens misc_RNA (LOC644563), miscRNA.\"""""		ILMN_3207122	LOC644563	"\PREDICTED: Homo sapiens misc_RNA (LOC644563), miscRNA.\"""""	644563	 		0.564883726	0.023779251	5.683577003	7.80E-07	7.80E-07	5.51038582	1.479268283
15735	2480487	STX6	NM_005819.4	10228	NP_005810.1	ILMN_2157951	2480487	S	GGCTTTTCAATTCTGTGGACTTTGTACCATTTGGCTTCACCTTGTACTGC	"\Homo sapiens syntaxin 6 (STX6), mRNA.\"""""		ILMN_2157951	STX6	"\Homo sapiens syntaxin 6 (STX6), mRNA.\"""""	10228	D	STX6	-0.56362261	0.092614106	-5.168428019	4.62E-06	4.62E-06	3.946479614	-1.477975762
31675	5050519	RHOQ	NM_012249.3	23433	NP_036381.2	ILMN_1810559	5050519	S	ATACCGGCTTCCAGAGACCCCTTTTCTCCAGCCATATTACATCAGGCTAG	"\Homo sapiens ras homolog gene family, member Q (RHOQ), mRNA.\"""""	ARHQ; RASL7A; TC10; TC10A	ILMN_1810559	RHOQ	"\Homo sapiens ras homolog gene family, member Q (RHOQ), mRNA.\"""""	23433	D	RHOQ	-0.563112913	0.031950478	-3.020247212	0.004054118	0.004054118	-1.98175797	-1.477453693
25199	4050639	PAICS	NM_006452.3	10606	NP_006443.1	ILMN_1773760	4050639	S	TAATTTTGGACTGCCACACATTGGTACCTTTAGTTCTCTGAAGGCCCACG	"\Homo sapiens phosphoribosylaminoimidazole carboxylase, phosphoribosylaminoimidazole succinocarboxamide synthetase (PAICS), transcript variant 2, mRNA.\"""""	MGC1343; MGC5024; PAIS; AIRC; ADE2; DKFZp781N1372; ADE2H1	ILMN_1773760	PAICS	"\Homo sapiens phosphoribosylaminoimidazole carboxylase, phosphoribosylaminoimidazole succinocarboxamide synthetase (PAICS), transcript variant 2, mRNA.\"""""	10606	D	PAICS	-0.561661273	0.018215223	-3.960744174	0.000248932	0.000248932	0.44057876	-1.475967826
9679	1470593	LST1	NM_205840.1	7940	NP_995312.1	ILMN_2345353	1470593	A	GCATTGCTGAGAACAAACCCACCTGAGCACCCCAGACACCTTCCTCAACC	"\Homo sapiens leukocyte specific transcript 1 (LST1), transcript variant 5, mRNA.\"""""	D6S49E; LST-1; B144; MGC119007; MGC119006	ILMN_2345353	LST1	"\Homo sapiens leukocyte specific transcript 1 (LST1), transcript variant 5, mRNA.\"""""	7940	D	LST1	0.56002883	-0.084173149	2.610579671	0.012050878	0.012050878	-2.906068101	1.474298679
3955	610279	YY1	NM_003403.3	7528	NP_003394.1	ILMN_1770892	610279	S	AGACCCTTCTCGACCACGGGAAGCATCTTCCAGAAGTGTGATTGGGAATA	"\Homo sapiens YY1 transcription factor (YY1), mRNA.\"""""	UCRBP; YIN-YANG-1; DELTA; NF-E1	ILMN_1770892	YY1	"\Homo sapiens YY1 transcription factor (YY1), mRNA.\"""""	7528	D	YY1	-0.558525084	0.029937974	-4.496135605	4.43E-05	4.43E-05	1.956075647	-1.472762792
43635	6960215	PITPNM1	NM_004910.1	9600	NP_004901.1	ILMN_1653220	6960215	S	CCCAGCCCCACACCCTATATCTCCGTGTGCTCCTCGGTGTTACTTCCCTT	"\Homo sapiens phosphatidylinositol transfer protein, membrane-associated 1 (PITPNM1), mRNA.\"""""	NIR2; PITPNM; RDGBA1; FLJ44997; RDGB1; RDGB; Rd9; DRES9	ILMN_1653220	PITPNM1	"\Homo sapiens phosphatidylinositol transfer protein, membrane-associated 1 (PITPNM1), mRNA.\"""""	9600	 	PITPNM1	-0.557967192	-0.001467549	-4.22624151	0.000106859	0.000106859	1.182475577	-1.472193383
34150	5490768	GPR56	NM_201525.1	9289	NP_958933.1	ILMN_2384122	5490768	A	GTAGATTGCTGGCCTGTTGTAGGTGGTAGGGACACAGATGACCGACCTGG	"\Homo sapiens G protein-coupled receptor 56 (GPR56), transcript variant 3, mRNA.\"""""	BFPP; DKFZp781L1398; TM7LN4; TM7XN1	ILMN_2384122	GPR56	"\Homo sapiens G protein-coupled receptor 56 (GPR56), transcript variant 3, mRNA.\"""""	9289	D	GPR56	0.55735985	-0.095549178	2.31754466	0.024822665	0.024822665	-3.506579026	1.471573753
13673	2140228	CDR2	NM_001802.1	1039	NP_001793.1	ILMN_1720270	2140228	S	GCTGACTTGCCAGCCACAAGCTGCTCTTGCAGAGTTCTTACCATTCCTGT	"\Homo sapiens cerebellar degeneration-related protein 2, 62kDa (CDR2), mRNA.\"""""	CDR62; Yo	ILMN_1720270	CDR2	"\Homo sapiens cerebellar degeneration-related protein 2, 62kDa (CDR2), mRNA.\"""""	1039	 	CDR2	-0.556127608	-0.023723744	-4.270926925	9.25E-05	9.25E-05	1.309299066	-1.470317382
27475	4280603	SLBP	NM_006527.2	7884	NP_006518.1	ILMN_2055700	4280603	S	GCACTAGTTAGACTCTTTAGAATACTCCAAGAGTTAGGGCAGCAGAGTGG	"\Homo sapiens stem-loop binding protein (SLBP), mRNA.\"""""	HBP	ILMN_2055700	SLBP	"\Homo sapiens stem-loop binding protein (SLBP), mRNA.\"""""	7884	D	SLBP	-0.555259647	0.106759335	-2.603495841	0.012270359	0.012270359	-2.921211348	-1.469433068
28191	4490687	GBGT1	NM_021996.3	26301	NP_068836.2	ILMN_1652906	4490687	S	GAAATGGAACAGGTCTAGGCTCCCTCGGTTTCCTGCACCCCAAAGTGAGC	"\Homo sapiens globoside alpha-1,3-N-acetylgalactosaminyltransferase 1 (GBGT1), mRNA.\"""""	FS; MGC44848; UNQ2513; RP11-326L24.6; A3GALNT	ILMN_1652906	GBGT1	"\Homo sapiens globoside alpha-1,3-N-acetylgalactosaminyltransferase 1 (GBGT1), mRNA.\"""""	26301	 	GBGT1	0.554834416	-0.037120001	2.784765079	0.007665141	0.007665141	-2.524464084	1.469000021
9985	1510291	PTTG1	NM_004219.2	9232	NP_004210.1	ILMN_2042771	1510291	S	CTCCACCATGGGAATCCAATCTGTTGCAGTCTCCTTCAAGCATTCTGTCG	"\Homo sapiens pituitary tumor-transforming 1 (PTTG1), mRNA.\"""""	SECURIN; PTTG; MGC138276; EAP1; TUTR1; MGC126883; HPTTG	ILMN_2042771	PTTG1	"\Homo sapiens pituitary tumor-transforming 1 (PTTG1), mRNA.\"""""	9232	D	PTTG1	-0.554081014	0.017162607	-3.448592618	0.001189477	0.001189477	-0.923994204	-1.468233081
17607	2710451	ProbeID: 2710451	XM_941155.2	651894	XP_946248.1	ILMN_1679920	2710451	S	TTGGGCTTCACCCATAACCCACTGCCATGGCCGAGGAACGCATTGCTGTT	"\PREDICTED: Homo sapiens similar to ribosomal protein S12 (LOC651894), mRNA.\"""""		ILMN_1679920	LOC651894	"\PREDICTED: Homo sapiens similar to ribosomal protein S12 (LOC651894), mRNA.\"""""	651894	 		0.553776422	-0.087466633	2.69311678	0.009745402	0.009745402	-2.72743707	1.467923131
11229	1770152	MS4A6A	NM_152851.1	64231	NP_690590.1	ILMN_2359800	1770152	A	GGGACTATCCAGATCTTGTGTGGCATGATGGTATTGAGCTTGGGGATCAT	"\Homo sapiens membrane-spanning 4-domains, subfamily A, member 6A (MS4A6A), transcript variant 3, mRNA.\"""""	CDA01; MSTP090; MGC22650; 4SPAN3; 4SPAN3.2; MS4A6; CD20L3; MST090; MGC131944	ILMN_2359800	MS4A6A	"\Homo sapiens membrane-spanning 4-domains, subfamily A, member 6A (MS4A6A), transcript variant 3, mRNA.\"""""	64231	D	MS4A6A	0.553081327	0.092948172	2.492741515	0.016211183	0.016211183	-3.154017023	1.467216051
5016	770326	LDHA	NM_001135239.1	3939	NP_001128711.1	ILMN_3249748	770326	A	CACTGTCTAGGCTACAACAGGATTCTAGGTGGAGGTTGTGCATGTTGTCC	"\Homo sapiens lactate dehydrogenase A (LDHA), transcript variant 2, mRNA.\"""""		ILMN_3249748	LDHA	"\Homo sapiens lactate dehydrogenase A (LDHA), transcript variant 2, mRNA.\"""""	3939	D	LDHA	-0.551425495	0.173490196	-2.123088317	0.038975533	0.038975533	-3.874169919	-1.465533042
14195	2260129	MS4A6A	NM_022349.2	64231	NP_071744.2	ILMN_1797731	2260129	I	GCTATGAGTTTGTGCCTTTGCTGAGGACACTAGAACCTGGCTTGCCTCCC	"\Homo sapiens membrane-spanning 4-domains, subfamily A, member 6A (MS4A6A), transcript variant 2, mRNA.\"""""	CDA01; MSTP090; MGC22650; 4SPAN3; 4SPAN3.2; MS4A6; CD20L3; MST090; MGC131944	ILMN_1797731	MS4A6A	"\Homo sapiens membrane-spanning 4-domains, subfamily A, member 6A (MS4A6A), transcript variant 2, mRNA.\"""""	64231	D	MS4A6A	0.549736052	0.030529543	2.173294724	0.034767766	0.034767766	-3.781732102	1.463817859
42115	6650035	LOC338758	XM_931359.2	338758	XP_936452.1	ILMN_1795835	6650035	A	AACTTGCGGTATTTCGATGCTCAAAGGTAACCGGCGGCTCTGCTCCAACC	"\PREDICTED: Homo sapiens hypothetical protein LOC338758 (LOC338758), mRNA.\"""""		ILMN_1795835	LOC338758	"\PREDICTED: Homo sapiens hypothetical protein LOC338758 (LOC338758), mRNA.\"""""	338758	 	LOC338758	0.546580733	-0.024578172	2.844383419	0.006541063	0.006541063	-2.389891039	1.46061984
39541	6350189	NCRNA00152	NM_052871.3	112597	NP_443103.1	ILMN_2143795	6350189	S	GGCCTCTGCATTTGCGGGTGGTCTGCCTGTGATATTTTGGTCATGGGCTG	"\Homo sapiens hypothetical protein MGC4677 (MGC4677), mRNA.\"""""	MGC17532; MGC88182	ILMN_2143795	MGC4677	"\Homo sapiens hypothetical protein MGC4677 (MGC4677), mRNA.\"""""	112597	D	NCRNA00152	0.545983944	-0.115963527	3.194155933	0.002488988	0.002488988	-1.562646966	1.460015762
18564	2900474	RINL	NM_198445.2	126432	NP_940847.1	ILMN_1790962	2900474	S	TGCCCTTTAAGGAGCCATGGGCAGAAGAGACTGTGACAGGGACCAGTGAC	"\Homo sapiens Ras and Rab interactor-like (RINL), mRNA.\"""""	FLJ44131	ILMN_1790962	RINL	"\Homo sapiens Ras and Rab interactor-like (RINL), mRNA.\"""""	126432	 	RINL	0.545944835	-0.140121086	2.452224696	0.017918535	0.017918535	-3.237291335	1.459976184
39645	6350632	TSC22D3	NM_198057.2	1831	NP_932174.1	ILMN_1748124	6350632	A	GAAGGATGGTGTCCTACTGTGGATGAGGGATGAACAAGGGGATGGCTTTG	"\Homo sapiens TSC22 domain family, member 3 (TSC22D3), transcript variant 1, mRNA.\"""""	hDIP; DIP; DKFZp313A1123; DSIPI; TSC-22R; GILZ	ILMN_1748124	TSC22D3	"\Homo sapiens TSC22 domain family, member 3 (TSC22D3), transcript variant 1, mRNA.\"""""	1831	D	TSC22D3	0.545412912	0.034038257	2.015237878	0.049547848	0.049547848	-4.066752591	1.459437989
2644	430224	CHD4	NM_001273.2	1108	NP_001264.2	ILMN_1658411	430224	S	GGCGGGCTGGCCTTCTGGACCCTGGCTTCTCCCCACTGTAACGCCTGTTA	"\Homo sapiens chromodomain helicase DNA binding protein 4 (CHD4), mRNA.\"""""	Mi-2b; Mi2-BETA; DKFZp686E06161	ILMN_1658411	CHD4	"\Homo sapiens chromodomain helicase DNA binding protein 4 (CHD4), mRNA.\"""""	1108	D	CHD4	-0.544171779	0.020983853	-3.251136083	0.002114855	0.002114855	-1.422161636	-1.458182992
31013	4890093	BRP44L	NM_016098.1	51660	NP_057182.1	ILMN_2226324	4890093	S	GACCACAAGACAACCAACAGCTGGCCACGTACTTAAAATTTTGTCCCCAC	"\Homo sapiens brain protein 44-like (BRP44L), mRNA.\"""""	CGI-129; dJ68L15.3	ILMN_2226324	BRP44L	"\Homo sapiens brain protein 44-like (BRP44L), mRNA.\"""""	51660	D	BRP44L	-0.544159368	0.085043443	-2.994298933	0.004354826	0.004354826	-2.042996843	-1.458170448
18303	2850192	PPCS	NM_024664.2	79717	NP_078940.2	ILMN_1776094	2850192	S	AATATTGGTTGAATGCCTATGTATGTCAGGCCCTGTGCTGAGCCATGAGG	"\Homo sapiens phosphopantothenoylcysteine synthetase (PPCS), transcript variant 1, mRNA.\"""""	MGC138220; FLJ11838; RP11-163G10.1; MGC117357	ILMN_1776094	PPCS	"\Homo sapiens phosphopantothenoylcysteine synthetase (PPCS), transcript variant 1, mRNA.\"""""	79717	D	PPCS	0.543398893	0.09093016	2.835877666	0.0066915	0.0066915	-2.40921066	1.457402017
38906	6270670	IDH1	NM_005896.2	3417	NP_005887.2	ILMN_2091347	6270670	S	CCTGTCCATGACCTTGGGCACAGGGAAGTTCTGGTGTCATAGATATCCCG	"\Homo sapiens isocitrate dehydrogenase 1 (NADP+), soluble (IDH1), mRNA.\"""""	PICD; IDH; IDP	ILMN_2091347	IDH1	"\Homo sapiens isocitrate dehydrogenase 1 (NADP+), soluble (IDH1), mRNA.\"""""	3417	D	IDH1	-0.543023417	0.082319258	-5.498619632	1.48E-06	1.48E-06	4.946417154	-1.457022763
44172	7040139	ZNF324	NM_014347.1	25799	NP_055162.1	ILMN_1745784	7040139	S	CAGACAAGATGGAGCTGCTCACTTTTGCCGGGTTTGGTGGCCACTTCACC	"\Homo sapiens zinc finger protein 324 (ZNF324), mRNA.\"""""	ZF5128; ZNF324A	ILMN_1745784	ZNF324	"\Homo sapiens zinc finger protein 324 (ZNF324), mRNA.\"""""	25799	D	ZNF324/ZNF324B	-0.541781985	0.056112958	-4.648177609	2.68E-05	2.68E-05	2.399202822	-1.455769541
38584	6250053	PTTG1IP	NM_004339.2	754	NP_004330.1	ILMN_1802251	6250053	S	ACGTGGCTTTAGTAAGCAGACCAAGCGCTTCGTGGCAGGGAAAGCAGCGT	"\Homo sapiens pituitary tumor-transforming 1 interacting protein (PTTG1IP), mRNA.\"""""	C21orf3; C21orf1; PBF	ILMN_1802251	PTTG1IP	"\Homo sapiens pituitary tumor-transforming 1 interacting protein (PTTG1IP), mRNA.\"""""	754	D	PTTG1IP	-0.541616235	0.123401704	-3.672867525	0.00060683	0.00060683	-0.338390213	-1.455602299
4348	630445	C11orf10	NM_014206.2	746	NP_055021.1	ILMN_1786759	630445	S	AGTGGCCTCACTCTTCATGGGCTTTGGAGTCCTCTTCCTGCTGCTCTGGG	"\Homo sapiens chromosome 11 open reading frame 10 (C11orf10), mRNA.\"""""		ILMN_1786759	C11ORF10	"\Homo sapiens chromosome 11 open reading frame 10 (C11orf10), mRNA.\"""""	746	 	C11orf10	0.540760139	-0.140553051	2.719072091	0.009108898	0.009108898	-2.670441192	1.454738801
41900	6590722	ARID4B	NM_016374.5	51742	NP_057458.4	ILMN_2362982	6590722	A	TCCAGTCTGAAGGGAATAGCTCGCCAGCAGGTTTTGATGCCAGTGTGAGC	"\Homo sapiens AT rich interactive domain 4B (RBP1-like) (ARID4B), transcript variant 1, mRNA.\"""""	BCAA; RBP1L1; MGC163290; BRCAA1; SAP180; RBBP1L1; DKFZp313M2420	ILMN_2362982	ARID4B	"\Homo sapiens AT rich interactive domain 4B (RBP1-like) (ARID4B), transcript variant 1, mRNA.\"""""	51742	D	ARID4B	-0.539019436	-0.027378301	-4.140170136	0.00014089	0.00014089	0.939719466	-1.452984624
29208	4640484	CNOT8	NM_004779.4	9337	NP_004770.4	ILMN_2174612	4640484	S	TGAGTTGTTTTGGAGTAATATCCCACAACTGGGGTAGGAAGCTCAGGACT	"\Homo sapiens CCR4-NOT transcription complex, subunit 8 (CNOT8), mRNA.\"""""	hCAF1; POP2; CAF1; CALIF	ILMN_2174612	CNOT8	"\Homo sapiens CCR4-NOT transcription complex, subunit 8 (CNOT8), mRNA.\"""""	9337	D	CNOT8	-0.538256606	0.128189025	-3.572477503	0.000822163	0.000822163	-0.60298214	-1.452216557
18807	2940754	NPAT	NM_002519.1	4863	NP_002510.1	ILMN_2120965	2940754	S	AGGCTTGCTGATAGTAGTGATTTACCTGTGCCCCGGACACCTGGCTCAGG	"\Homo sapiens nuclear protein, ataxia-telangiectasia locus (NPAT), mRNA.\"""""	E14	ILMN_2120965	NPAT	"\Homo sapiens nuclear protein, ataxia-telangiectasia locus (NPAT), mRNA.\"""""	4863	 	NPAT	-0.537839131	-5.53E-05	-4.701434048	2.24E-05	2.24E-05	2.555522335	-1.451796387
41301	6550600	MYC	NM_002467.3	4609	NP_002458.2	ILMN_2110908	6550600	S	ACTTGTTTCAAATGCATGATCAAATGCAACCTCACAACCTTGGCTGAGTC	"\Homo sapiens v-myc myelocytomatosis viral oncogene homolog (avian) (MYC), mRNA.\"""""	c-Myc	ILMN_2110908	MYC	"\Homo sapiens v-myc myelocytomatosis viral oncogene homolog (avian) (MYC), mRNA.\"""""	4609	D	MYC	0.537442912	0.033174961	4.068422563	0.000177111	0.000177111	0.738967819	1.451397723
31521	4920619	SUZ12	NM_015355.1	23512	NP_056170.1	ILMN_1797813	4920619	S	CTCTGATTTTTGCCTCTGGATAGTAGATCTCGAGCGTTTATCTCGGGCTT	"\Homo sapiens suppressor of zeste 12 homolog (Drosophila) (SUZ12), mRNA.\"""""	CHET9; KIAA0160; JJAZ1	ILMN_1797813	SUZ12	"\Homo sapiens suppressor of zeste 12 homolog (Drosophila) (SUZ12), mRNA.\"""""	23512	 	SUZ12	-0.537227668	0.020271975	-2.351255102	0.022901242	0.022901242	-3.440277883	-1.451181197
10606	1660477	CALM1	NM_006888.3	801	NP_008819.1	ILMN_1778242	1660477	S	TGCTGTCTGTATCCCTTGGAGTAAGAAGGTAGTGGCATGGGTGGAGTGTG	"\Homo sapiens calmodulin 1 (phosphorylase kinase, delta) (CALM1), mRNA.\"""""	PHKD; CALML2; CAMI; DD132	ILMN_1778242	CALM1	"\Homo sapiens calmodulin 1 (phosphorylase kinase, delta) (CALM1), mRNA.\"""""	801	D	CALM1 (includes others)	-0.534347695	0.113812408	-3.005637866	0.004220943	0.004220943	-2.01627903	-1.448287173
13010	2060612	MRPL27	NM_148571.1	51264	NP_683412.1	ILMN_1811327	2060612	A	TGTTGAGGCCATCGGACAGAGACTGGAGCCCAGGTGACAGGAGATGGTGA	"\Homo sapiens mitochondrial ribosomal protein L27 (MRPL27), nuclear gene encoding mitochondrial protein, transcript variant 2, mRNA.\"""""	MGC23716; L27mt	ILMN_1811327	MRPL27	"\Homo sapiens mitochondrial ribosomal protein L27 (MRPL27), nuclear gene encoding mitochondrial protein, transcript variant 2, mRNA.\"""""	51264	D	MRPL27	0.533717891	-0.028460002	4.635891522	2.79E-05	2.79E-05	2.363218616	1.447655066
17379	2690324	ITPRIP	NM_033397.2	85450	NP_203755.1	ILMN_1805192	2690324	S	GCCTCCAGAAGCCAAAACCATGCCTGGATCTCCCATAGCTTCTCCTTTGC	"\Homo sapiens inositol 1,4,5-triphosphate receptor interacting protein (ITPRIP), mRNA.\"""""	bA127L20.2; RP11-127L20.4; DANGER; bA127L20	ILMN_1805192	ITPRIP	"\Homo sapiens inositol 1,4,5-triphosphate receptor interacting protein (ITPRIP), mRNA.\"""""	85450	D	ITPRIP	-0.533190665	0.107499957	-3.593280207	0.000772263	0.000772263	-0.54847357	-1.447126124
28356	4540632	EIF4E2	NM_004846.2	9470	NP_004837.1	ILMN_1738326	4540632	S	CCGGGACACACTTCGGCGAGTGCTTAACCTACCTCCCAACACCATTATGG	"\Homo sapiens eukaryotic translation initiation factor 4E family member 2 (EIF4E2), mRNA.\"""""	EIF4EL3; 4E-LP; 4EHP; IF4e	ILMN_1738326	EIF4E2	"\Homo sapiens eukaryotic translation initiation factor 4E family member 2 (EIF4E2), mRNA.\"""""	9470	 	EIF4E2	0.533051238	0.013009044	4.521631195	4.08E-05	4.08E-05	2.030041142	1.446986275
28841	4590537	ERAL1	NM_005702.2	26284	NP_005693.1	ILMN_1718706	4590537	S	GGATAAGAACTCGTGTCTCCTGAGTGAGGTAGCGCCTCCCATCTGCTCCC	"\Homo sapiens Era G-protein-like 1 (E. coli) (ERAL1), mRNA.\"""""	HERA-B; ERAL1A; HERA-A; ERA	ILMN_1718706	ERAL1	"\Homo sapiens Era G-protein-like 1 (E. coli) (ERAL1), mRNA.\"""""	26284	 	ERAL1	0.531504291	0.00031475	2.198264794	0.03282809	0.03282809	-3.735110528	1.445435558
203	20022	SRF	NM_003131.2	6722	NP_003122.1	ILMN_1803398	20022	S	TATGTGCAGCGACCCTTGGTGTTTCCCTTCCTCGGTGGCTCTGGGGTATG	"\Homo sapiens serum response factor (c-fos serum response element-binding transcription factor) (SRF), mRNA.\"""""	MCM1	ILMN_1803398	SRF	"\Homo sapiens serum response factor (c-fos serum response element-binding transcription factor) (SRF), mRNA.\"""""	6722	 	SRF	-0.531274742	0.014791801	-4.859778121	1.32E-05	1.32E-05	3.023351555	-1.445205591
27806	4390446	NOL12	NM_024313.1	79159	NP_077289.1	ILMN_1759991	4390446	S	TAGGTGTGCCTACCGCATGTTGCCGCTGCTGTTTCTGCTGGGACGTCTGA	"\Homo sapiens hypothetical protein MGC3731 (MGC3731), mRNA.\"""""	dJ37E16.7	ILMN_1759991	MGC3731	"\Homo sapiens hypothetical protein MGC3731 (MGC3731), mRNA.\"""""	79159	D	NOL12	0.531021155	0.005563002	5.07895969	6.27E-06	6.27E-06	3.677549785	1.444951586
28510	4560554	C20orf24	NM_018840.2	55969	NP_061328.1	ILMN_2387599	4560554	A	CCTGGACCGCGAATCAGTGTGTTGGGCATCAGTGTTTTCTGCAAGGGTTG	"\Homo sapiens chromosome 20 open reading frame 24 (C20orf24), transcript variant 1, mRNA.\"""""	PNAS-11; RIP5	ILMN_2387599	C20ORF24	"\Homo sapiens chromosome 20 open reading frame 24 (C20orf24), transcript variant 1, mRNA.\"""""	55969	D	C20orf24	-0.529368395	0.288383813	-2.856182972	0.006337562	0.006337562	-2.363024451	-1.443297188
22995	3800047	AIF1	NM_032955.1	199	NP_116573.1	ILMN_1792473	3800047	A	TAATTGGAGAGGTGTCCAGTGGCTCCGGGGAGACGTTCAGCTACCCTGAC	"\Homo sapiens allograft inflammatory factor 1 (AIF1), transcript variant 1, mRNA.\"""""	AIF-1; IRT-1; IBA1	ILMN_1792473	AIF1	"\Homo sapiens allograft inflammatory factor 1 (AIF1), transcript variant 1, mRNA.\"""""	199	D	AIF1	0.528879896	-0.088307255	2.027102084	0.048274418	0.048274418	-4.045972789	1.442808568
29896	4780196	CD300A	NM_007261.2	11314	NP_009192.2	ILMN_1693552	4780196	S	AGGTGGCACCTGCCAATAGCTTTGTCAATCACAGCCCCATAGGAACGTCT	"\Homo sapiens CD300a molecule (CD300A), mRNA.\"""""	CMRF35H; IRp60; IRC1; CMRF-35-H9; CMRF-35H; IGSF12; CMRF35H9; IRC2	ILMN_1693552	CD300A	"\Homo sapiens CD300a molecule (CD300A), mRNA.\"""""	11314	 	CD300A	0.528546664	0.122270649	3.710439549	0.000541106	0.000541106	-0.238382825	1.442475349
21982	3450681	PPM1B	NM_177968.2	5495	NP_808907.1	ILMN_1716862	3450681	I	CGTTCAAACTGTCCACTCTGATCCAACCCTGTACTGATAGTACTTCCCAG	"\Homo sapiens protein phosphatase 1B (formerly 2C), magnesium-dependent, beta isoform (PPM1B), transcript variant 2, mRNA.\"""""	PPC2BETAX; MGC21657; PP2CB; PP2C-beta-X; PP2CBETA	ILMN_1716862	PPM1B	"\Homo sapiens protein phosphatase 1B (formerly 2C), magnesium-dependent, beta isoform (PPM1B), transcript variant 2, mRNA.\"""""	5495	D	PPM1B	-0.528447303	-0.009450868	-2.324669911	0.02440493	0.02440493	-3.492627346	-1.442376006
26585	4220110	ProbeID: 4220110	XM_936518.1	647450	XP_941611.1	ILMN_1699214	4220110	S	CGCCTGGGGCTCCTGCTGCTCTGGTTCCCAGGTGCCAGATGTGCCATCCG	"\PREDICTED: Homo sapiens similar to Ig kappa chain V-I region HK101 precursor (LOC647450), mRNA.\"""""		ILMN_1699214	LOC647450	"\PREDICTED: Homo sapiens similar to Ig kappa chain V-I region HK101 precursor (LOC647450), mRNA.\"""""	647450	 		-0.525320432	-0.006142243	-2.65733279	0.010690081	0.010690081	-2.805374683	-1.439253212
25742	4120538	ProbeID: 4120538	XM_001129173.1	731314	XP_001129173.1	ILMN_1785756	4120538	S	TGGCTTCACGGCTGGCTATGTGGACAGCAAGAGTCGTTTTCGCGGAAGCC	"\PREDICTED: Homo sapiens similar to H2A histone family, member X (LOC731314), mRNA.\"""""		ILMN_1785756	LOC731314	"\PREDICTED: Homo sapiens similar to H2A histone family, member X (LOC731314), mRNA.\"""""	731314	 		-0.524744441	0.086710141	-4.993916528	8.38E-06	8.38E-06	3.422889367	-1.43867871
46526	7560048	ASF1A	NM_014034.1	25842	NP_054753.1	ILMN_1714737	7560048	S	CACACCTGTAGTACTCTTCCCCATTTCCTCTGACACTCATGCAGAATGAG	"\Homo sapiens ASF1 anti-silencing function 1 homolog A (S. cerevisiae) (ASF1A), mRNA.\"""""	DKFZP547E2110; CIA; dJ329L24.2	ILMN_1714737	ASF1A	"\Homo sapiens ASF1 anti-silencing function 1 homolog A (S. cerevisiae) (ASF1A), mRNA.\"""""	25842	 	ASF1A	-0.523097729	0.013965977	-4.56778926	3.50E-05	3.50E-05	2.164308212	-1.437037519
40330	6420424	PAICS	NM_006452.3	10606	NP_006443.1	ILMN_2392546	6420424	A	ATTTTGGACTGCCACACATTGGTACCTTTAGTTCTCTGAAGGCCCACGTT	"\Homo sapiens phosphoribosylaminoimidazole carboxylase, phosphoribosylaminoimidazole succinocarboxamide synthetase (PAICS), transcript variant 2, mRNA.\"""""	MGC1343; MGC5024; PAIS; AIRC; ADE2; DKFZp781N1372; ADE2H1	ILMN_2392546	PAICS	"\Homo sapiens phosphoribosylaminoimidazole carboxylase, phosphoribosylaminoimidazole succinocarboxamide synthetase (PAICS), transcript variant 2, mRNA.\"""""	10606	D	PAICS	-0.522383882	0.076938248	-4.675123878	2.45E-05	2.45E-05	2.47822803	-1.436326647
45738	7330575	KLHL28	NM_017658.3	54813	NP_060128.2	ILMN_1693401	7330575	S	CCTTTATGTCGTCGGTGGTCACTCAGGGTCTTCCTATCTGAATACAGTGC	"\Homo sapiens kelch-like 28 (Drosophila) (KLHL28), mRNA.\"""""	FLJ20081; BTBD5	ILMN_1693401	KLHL28	"\Homo sapiens kelch-like 28 (Drosophila) (KLHL28), mRNA.\"""""	54813	D	KLHL28	-0.522355454	0.10670029	-4.4009848	6.06E-05	6.06E-05	1.68132744	-1.436298345
35786	5820528	TSEN34	NM_001077446.1	79042	NP_001070914.1	ILMN_2368292	5820528	A	GAGCTTCCCGAGAATGGGGCCTGGGTTTGATTCATCTGTTTTCTACAGGG	"\Homo sapiens tRNA splicing endonuclease 34 homolog (S. cerevisiae) (TSEN34), transcript variant 2, mRNA.\"""""	LENG5; SEN34; SEN34L	ILMN_2368292	TSEN34	"\Homo sapiens tRNA splicing endonuclease 34 homolog (S. cerevisiae) (TSEN34), transcript variant 2, mRNA.\"""""	79042	D	TSEN34	-0.521695905	0.110473713	-2.400858423	0.020315977	0.020315977	-3.341373977	-1.43564187
12931	2060291	STOM	NM_004099.4	2040	NP_004090.4	ILMN_1766657	2060291	A	TCACTTGGGAGGGACGCATAGAAGGAGCTCTAGGAACACAGTGCCAGTGC	"\Homo sapiens stomatin (STOM), transcript variant 1, mRNA.\"""""	EPB7; EPB72; BND7	ILMN_1766657	STOM	"\Homo sapiens stomatin (STOM), transcript variant 1, mRNA.\"""""	2040	D	STOM	-0.521108553	0.127934365	-3.662793724	0.000625715	0.000625715	-0.365114772	-1.435057509
2289	360192	INSIG1	NM_198336.1	3638	NP_938150.1	ILMN_1793474	360192	A	CCACCAGTCAGCAGAATGGAAGCTTAGAGGAACTTGCCTGTGAGCGCTGG	"\Homo sapiens insulin induced gene 1 (INSIG1), transcript variant 2, mRNA.\"""""	MGC1405; CL-6	ILMN_1793474	INSIG1	"\Homo sapiens insulin induced gene 1 (INSIG1), transcript variant 2, mRNA.\"""""	3638	D	INSIG1	-0.519886551	-0.018928954	-3.785300183	0.000429956	0.000429956	-0.037589053	-1.433842491
45184	7200598	MED6	NM_005466.2	10001	NP_005457.2	ILMN_1654543	7200598	S	CTTCTGTAACCTTTCCTCTCCCGGACTTGAGCAACCTACACACTCACATG	"\Homo sapiens mediator complex subunit 6 (MED6), mRNA.\"""""	NY-REN-28	ILMN_1654543	MED6	"\Homo sapiens mediator complex subunit 6 (MED6), mRNA.\"""""	10001	 	MED6	0.51921005	0.033172448	4.255090517	9.74E-05	9.74E-05	1.264292724	1.433170298
34657	5570494	MRPL33	NM_145330.2	9553	NP_663303.1	ILMN_1706326	5570494	A	ACTGCCCAGGTGTGGTCACCATGTTCCTCTCCGCGGTCTTCTTTGCCAAG	"\Homo sapiens mitochondrial ribosomal protein L33 (MRPL33), nuclear gene encoding mitochondrial protein, transcript variant 2, mRNA.\"""""	C2orf1; RPL33L; MGC23922; MGC111093; MGC13694	ILMN_1706326	MRPL33	"\Homo sapiens mitochondrial ribosomal protein L33 (MRPL33), nuclear gene encoding mitochondrial protein, transcript variant 2, mRNA.\"""""	9553	D	MRPL33	0.51775472	-0.102221085	2.1685352	0.035148737	0.035148737	-3.790569989	1.431725306
19705	3140553	SAR1A	NM_020150.3	56681	NP_064535.1	ILMN_1657697	3140553	S	GCCCCACGGAACACTATTCCTATAAGATAGCTGAAAGAAGCTGCTGTGAG	"\Homo sapiens SAR1 gene homolog A (S. cerevisiae) (SAR1A), mRNA.\"""""	masra2; SARA1; SAR1; Sara	ILMN_1657697	SAR1A	"\Homo sapiens SAR1 gene homolog A (S. cerevisiae) (SAR1A), mRNA.\"""""	56681	 	SAR1A	-0.517513967	0.036006578	-2.519694589	0.015158544	0.015158544	-3.098053555	-1.431486403
46784	7570326	ADRB2	NM_000024.4	154	NP_000015.1	ILMN_1695590	7570326	S	CAGCTGTGAACATGGACTCTTCCCCCACTCCTCTTATTTGCTCACACGGG	"\Homo sapiens adrenergic, beta-2-, receptor, surface (ADRB2), mRNA.\"""""	B2AR; BETA2AR; BAR; ADRBR; ADRB2R	ILMN_1695590	ADRB2	"\Homo sapiens adrenergic, beta-2-, receptor, surface (ADRB2), mRNA.\"""""	154	 	ADRB2	-0.515600395	0.03701239	-3.268122539	0.002014045	0.002014045	-1.379989894	-1.429588957
2735	430605	RBM14	XR_017971.1	84972		ILMN_1657701	430605	S	GCTAGAGGCCAGGATTTTGAGACCAGCTTCGGCAATACGGTGAGACCTTG	"\PREDICTED: Homo sapiens transmembrane protein 137 (TMEM137), misc RNA.\"""""		ILMN_1657701	TMEM137	"\PREDICTED: Homo sapiens transmembrane protein 137 (TMEM137), misc RNA.\"""""	84972	D	RBM14	-0.513163189	-0.086175302	-3.767198464	0.000454621	0.000454621	-0.086326084	-1.42717593
23905	3870630	ATP6V1F	NM_004231.2	9296	NP_004222.2	ILMN_2099783	3870630	S	CCTTCCCACTCCATTAAGAGGCTAGGTGAGGCGCTTCTAGGTTGCTGGGG	"\Homo sapiens ATPase, H+ transporting, lysosomal 14kDa, V1 subunit F (ATP6V1F), mRNA.\"""""	Vma7; MGC126038; ATP6S14; MGC126037; MGC117321; VATF	ILMN_2099783	ATP6V1F	"\Homo sapiens ATPase, H+ transporting, lysosomal 14kDa, V1 subunit F (ATP6V1F), mRNA.\"""""	9296	 	ATP6V1F	0.513117617	-0.064824504	3.069593945	0.003535163	0.003535163	-1.864353577	1.427130849
15372	2450452	SLC9A3R1	NM_004252.2	9368	NP_004243.1	ILMN_1680925	2450452	S	GGCCTCAGCCTTAAACTTTTGTTCCTACTCCCACCCTCAGCGAACTGGGC	"\Homo sapiens solute carrier family 9 (sodium/hydrogen exchanger), member 3 regulator 1 (SLC9A3R1), mRNA.\"""""	NHERF1; NHERF; EBP50	ILMN_1680925	SLC9A3R1	"\Homo sapiens solute carrier family 9 (sodium/hydrogen exchanger), member 3 regulator 1 (SLC9A3R1), mRNA.\"""""	9368	 	SLC9A3R1	-0.513099916	-0.006265372	-2.740727679	0.008607373	0.008607373	-2.622590953	-1.427113339
7201	1110039	CEP68	NM_015147.1	23177	NP_055962.1	ILMN_1808500	1110039	S	ATGTCCTTGGGAGGATCGCAAAGCAGTCTGGTGAGCTGGAGAGCCACGCA	"\Homo sapiens centrosomal protein 68kDa (CEP68), mRNA.\"""""	FLJ25920; KIAA0582	ILMN_1808500	CEP68	"\Homo sapiens centrosomal protein 68kDa (CEP68), mRNA.\"""""	23177	 	CEP68	-0.512602961	0.035234716	-6.079794022	1.95E-07	1.95E-07	6.723647077	-1.426621836
376	50050	AMD1	NM_001033059.1	262	NP_001028231.1	ILMN_1788462	50050	A	GGAGCTCTGTTTTGAGGACCAATGCTTAAGGTGGACTTTGTTCGTAAACA	"\Homo sapiens adenosylmethionine decarboxylase 1 (AMD1), transcript variant 2, mRNA.\"""""	ADOMETDC; AMD; DKFZp313L1234; FLJ26964	ILMN_1788462	AMD1	"\Homo sapiens adenosylmethionine decarboxylase 1 (AMD1), transcript variant 2, mRNA.\"""""	262	D	AMD1	-0.511193279	0.145612083	-2.793861766	0.007482794	0.007482794	-2.504058275	-1.425228541
27907	4480128	ProbeID: 4480128	XM_001724343.1	100134273	XP_001724395.1	ILMN_3245517	4480128	S	GCCTCAATATGTGCTGCCAGTGTTTCCATCAGTATGCAGAGGAGGTAGGC	"\PREDICTED: Homo sapiens similar to mCG7602 (LOC100134273), mRNA.\"""""		ILMN_3245517	LOC100134273	"\PREDICTED: Homo sapiens similar to mCG7602 (LOC100134273), mRNA.\"""""	100134273	 		0.511135063	-0.189414901	2.06414865	0.044478983	0.044478983	-3.980438169	1.42517103
42937	6840348	BRI3BP	XM_941876.1	140707	XP_946969.1	ILMN_1693410	6840348	I	GGACCAGCCCTCTCTAGATTGCTGGAATTGTATGGATGTGTTGGGGTTGG	"\PREDICTED: Homo sapiens BRI3 binding protein (BRI3BP), mRNA.\"""""		ILMN_1693410	BRI3BP	"\PREDICTED: Homo sapiens BRI3 binding protein (BRI3BP), mRNA.\"""""	140707	D	BRI3BP	-0.510862946	0.065155574	-3.336701827	0.001651473	0.001651473	-1.208398543	-1.424902244
3863	580706	CCR2	NM_000647.4	1231	NP_000638.1	ILMN_1774761	580706	I	GCTTCGCAGATGTCCTTGATGCTCATATTGTTCCCTATTTTGCCAGTGGG	"\Homo sapiens chemokine (C-C motif) receptor 2 (CCR2), transcript variant A, mRNA.\"""""	CKR2A; MCP-1-R; CCR2B; CC-CKR-2; CMKBR2; CCR2A; CD192; CKR2; CKR2B	ILMN_1774761	CCR2	"\Homo sapiens chemokine (C-C motif) receptor 2 (CCR2), transcript variant A, mRNA.\"""""	1231	D	CCR2	0.50979447	0.063869305	2.659666765	0.010625992	0.010625992	-2.800314108	1.423847336
10367	1580309	SERF2	NM_001018108.2	10169	NP_001018118.1	ILMN_1789136	1580309	S	GCGGTAACCAGCGTGAGCTCGCCCGCCAGAAGAATATGAAAAAGCAGAGC	"\Homo sapiens small EDRK-rich factor 2 (SERF2), mRNA.\"""""	4F5REL; H4F5rel; FLJ37527; FLJ38557; FAM2C; MGC48826; HsT17089; FLJ20431	ILMN_1789136	SERF2	"\Homo sapiens small EDRK-rich factor 2 (SERF2), mRNA.\"""""	10169	D	SERF2	0.50942056	-0.183465446	2.52937849	0.01479577	0.01479577	-3.077836974	1.423478359
10186	1570348	CCND2	NM_001759.2	894	NP_001750.1	ILMN_1667081	1570348	S	AACTGCTGGCCAACTCTTACATCCCCAGCAAATCATCGGGCCATTGGATT	"\Homo sapiens cyclin D2 (CCND2), mRNA.\"""""	KIAK0002; MGC102758	ILMN_1667081	CCND2	"\Homo sapiens cyclin D2 (CCND2), mRNA.\"""""	894	D	CCND2	-0.509286544	0.155554497	-2.483557312	0.016584734	0.016584734	-3.172983386	-1.423346134
20402	3290291	SLBP	NM_006527.2	7884	NP_006518.1	ILMN_1753353	3290291	S	CTGGCCAGGCACCAAGCATGTGTGTGCACTTGTACCTGGTGGTTTCTCTG	"\Homo sapiens stem-loop binding protein (SLBP), mRNA.\"""""	HBP	ILMN_1753353	SLBP	"\Homo sapiens stem-loop binding protein (SLBP), mRNA.\"""""	7884	D	SLBP	-0.508878875	0.082978414	-3.210154577	0.002378069	0.002378069	-1.523355491	-1.42294399
26308	4200541	FAM113B	NM_138371.1	91523	NP_612380.1	ILMN_1712431	4200541	S	ACTTCCTGGGAGTGACCCAGCGTTATTCCTGCCTCCTCACTCCTATTCTC	"\Homo sapiens family with sequence similarity 113, member B (FAM113B), mRNA.\"""""	MGC16044	ILMN_1712431	FAM113B	"\Homo sapiens family with sequence similarity 113, member B (FAM113B), mRNA.\"""""	91523	 	FAM113B	0.508848397	-0.075404486	3.300883414	0.001832328	0.001832328	-1.298283597	1.422913929
40432	6450102	ProbeID: 6450102	XM_936253.1	642113	XP_941346.1	ILMN_1652199	6450102	S	GCTTCTCTTCCTCCTGCTACTCTGGCTCCCAGATACCACCGGAGAAATTG	"\PREDICTED: Homo sapiens similar to Ig kappa chain V-III region HAH precursor (LOC642113), mRNA.\"""""		ILMN_1652199	LOC642113	"\PREDICTED: Homo sapiens similar to Ig kappa chain V-III region HAH precursor (LOC642113), mRNA.\"""""	642113	 		-0.507198361	-0.013218008	-2.185494251	0.033807833	0.033807833	-3.759007823	-1.421287447
4265	630086	CCDC23	NM_199342.1	374969	NP_955374.1	ILMN_2050023	630086	S	CCCCAGGTTCAAACCAGATGGGATCCTGAGAGCTTTGAGAGGGTGTTGCC	"\Homo sapiens coiled-coil domain containing 23 (CCDC23), mRNA.\"""""		ILMN_2050023	CCDC23	"\Homo sapiens coiled-coil domain containing 23 (CCDC23), mRNA.\"""""	374969	 	CCDC23	0.507090232	0.02119948	3.750445126	0.000478659	0.000478659	-0.131328944	1.421180927
38825	6270301	RAB33A	NM_004794.2	9363	NP_004785.1	ILMN_1724708	6270301	S	CCAGGTGCCCTCCAACTTAGCCCTGAAATTTGCTGATGCCCACAACATGC	"\Homo sapiens RAB33A, member RAS oncogene family (RAB33A), mRNA.\"""""	RabS10; MGC1488	ILMN_1724708	RAB33A	"\Homo sapiens RAB33A, member RAS oncogene family (RAB33A), mRNA.\"""""	9363	 	RAB33A	-0.506225601	0.043450287	-5.177728052	4.48E-06	4.48E-06	3.974490186	-1.420329445
39729	6370196	MRPL37	NM_016491.2	51253	NP_057575.2	ILMN_2041327	6370196	S	AGCCTCAGTGCCCGTTTGGCCTGCTGCTCTCGCTGACAATAAAGAGCCCT	"\Homo sapiens mitochondrial ribosomal protein L37 (MRPL37), nuclear gene encoding mitochondrial protein, mRNA.\"""""	MRPL2; MGC878; MRP-L2; RPML2	ILMN_2041327	MRPL37	"\Homo sapiens mitochondrial ribosomal protein L37 (MRPL37), nuclear gene encoding mitochondrial protein, mRNA.\"""""	51253	 	MRPL37	0.505208548	-0.033237548	3.042526128	0.003811559	0.003811559	-1.928904816	1.419328511
36870	5960477	NTAN1	NM_173474.2	123803	NP_775745.1	ILMN_1815552	5960477	I	GCAGAGACAGAACAACTTCGTATAGGACCGTACTCCTGGACACCATTTCC	"\Homo sapiens N-terminal asparagine amidase (NTAN1), mRNA.\"""""	DKFZp666E058	ILMN_1815552	NTAN1	"\Homo sapiens N-terminal asparagine amidase (NTAN1), mRNA.\"""""	123803	D	NTAN1	0.501375116	0.029487703	2.528730129	0.01481981	0.01481981	-3.079192326	1.415562174
401	50129	FHOD1	NM_013241.2	29109	NP_037373.2	ILMN_1651776	50129	S	GCCTGGAGGTGTGAAGGTGCTGTATCCCGGAAATCTATCTGGACCCTGGA	"\Homo sapiens formin homology 2 domain containing 1 (FHOD1), mRNA.\"""""	FHOS	ILMN_1651776	FHOD1	"\Homo sapiens formin homology 2 domain containing 1 (FHOD1), mRNA.\"""""	29109	 	FHOD1	-0.499698383	-0.011724497	-3.717851212	0.000528975	0.000528975	-0.218593336	-1.413917931
11142	1740504	MCRS1	NM_006337.3	10445	NP_006328.2	ILMN_1784227	1740504	A	CTAAAAACAACCCTACCCCCCATTGCCACCTTCACTCCTGTGTCTCCAGC	"\Homo sapiens microspherule protein 1 (MCRS1), transcript variant 1, mRNA.\"""""	ICP22BP; P78; MSP58; MCRS2	ILMN_1784227	MCRS1	"\Homo sapiens microspherule protein 1 (MCRS1), transcript variant 1, mRNA.\"""""	10445	D	MCRS1	0.498798854	-0.010991279	3.742624514	0.000490295	0.000490295	-0.152302261	1.413036619
44589	7100376	ProbeID: 7100376	XR_018747.2	345041		ILMN_3283680	7100376	M	GGATGGAATGGGAGGTGGTATGGGAGGTGGTATGTTCTAACTCCTAGAAG	"\PREDICTED: Homo sapiens misc_RNA (LOC345041), miscRNA.\"""""		ILMN_3283680	LOC345041	"\PREDICTED: Homo sapiens misc_RNA (LOC345041), miscRNA.\"""""	345041	 		-0.497475498	0.003213348	-2.849000528	0.006460722	0.006460722	-2.379387331	-1.411741062
27432	4280435	LST1	NM_205839.1	7940	NP_995311.1	ILMN_1688373	4280435	A	TGCTGAGAACAAACCCACCTGAGCACCCCAGACACCTTCCTCAACCCAGG	"\Homo sapiens leukocyte specific transcript 1 (LST1), transcript variant 4, mRNA.\"""""	D6S49E; LST-1; B144; MGC119007; MGC119006	ILMN_1688373	LST1	"\Homo sapiens leukocyte specific transcript 1 (LST1), transcript variant 4, mRNA.\"""""	7940	D	LST1	0.496297679	-0.130980977	2.345386566	0.023225845	0.023225845	-3.45187351	1.410588985
20202	3190300	ProbeID: 3190300	XR_018431.1	728244		ILMN_3238782	3190300	S	GCTCTCATCCACCATGACCTAGCACGTGGAATTCGCGAAGCTGCCAAAGC	"\PREDICTED: Homo sapiens misc_RNA (LOC728244), miscRNA.\"""""		ILMN_3238782	LOC728244	"\PREDICTED: Homo sapiens misc_RNA (LOC728244), miscRNA.\"""""	728244	 		0.49570908	-0.084346059	3.98799412	0.000228464	0.000228464	0.515752284	1.410013602
17684	2750040	ZNF526	NM_133444.1	116115	NP_597701.1	ILMN_1756631	2750040	S	GGAGGCTGAGGCGGAGGCAGGATTGCTTGATATGAGGGAGATTGAGGCTG	"\Homo sapiens zinc finger protein 526 (ZNF526), mRNA.\"""""	KIAA1951; MGC4267; DKFZp762O059	ILMN_1756631	ZNF526	"\Homo sapiens zinc finger protein 526 (ZNF526), mRNA.\"""""	116115	 	ZNF526	-0.495357275	-0.029243263	-3.376966259	0.001468422	0.001468422	-1.106678077	-1.409669808
7860	1240064	ZNF281	NM_012482.3	23528	NP_036614.1	ILMN_1683127	1240064	S	AGTAAGGGATCGAAGACATTTCAAATTGCTATCTCCATCTGGGCTGATCC	"\Homo sapiens zinc finger protein 281 (ZNF281), mRNA.\"""""	FLJ12859; ZNP-99; ZBP-99; FLJ14378	ILMN_1683127	ZNF281	"\Homo sapiens zinc finger protein 281 (ZNF281), mRNA.\"""""	23528	 	ZNF281	-0.49399589	0.095307997	-3.430556569	0.001254534	0.001254534	-0.970201284	-1.408340214
25807	4150037	G3BP2	NM_203504.1	9908	NP_987100.1	ILMN_2381753	4150037	A	CCAATTCAGGATATTGCCCTGCCATCCATGAAAACTGTTCTGGCACCAAA	"\Homo sapiens GTPase activating protein (SH3 domain) binding protein 2 (G3BP2), transcript variant 3, mRNA.\"""""		ILMN_2381753	G3BP2	"\Homo sapiens GTPase activating protein (SH3 domain) binding protein 2 (G3BP2), transcript variant 3, mRNA.\"""""	9908	D	G3BP2	-0.493416549	0.062691211	-2.571907858	0.013294209	0.013294209	-2.988370753	-1.407774783
32468	5260082	CP110	NM_014711.3	9738	NP_055526.2	ILMN_1773200	5260082	S	CACATTCTTTTTTGGTGTTCATAGCTTCTTCTCATACAGGTGCCAGACAC	"\Homo sapiens CP110 protein (CP110), mRNA.\"""""	KIAA0419; DKFZp781G1416	ILMN_1773200	CP110	"\Homo sapiens CP110 protein (CP110), mRNA.\"""""	9738	 	CCP110	-0.493147772	0.062505738	-4.655239867	2.62E-05	2.62E-05	2.419900615	-1.407512536
21719	3440348	ASH2L	NM_004674.2	9070	NP_004665.1	ILMN_1666933	3440348	S	GTGTACCATAAGCCAACAACCGCTGACTCCAGGATTGCATAAGCCCCCTG	"\Homo sapiens ash2 (absent, small, or homeotic)-like (Drosophila) (ASH2L), mRNA.\"""""	ASH2; ASH2L2; ASH2L1	ILMN_1666933	ASH2L	"\Homo sapiens ash2 (absent, small, or homeotic)-like (Drosophila) (ASH2L), mRNA.\"""""	9070	 	ASH2L	0.491292876	0.010632398	4.90936248	1.12E-05	1.12E-05	3.170718592	1.405704038
46492	7550707	ING3	NM_019071.2	54556	NP_061944.2	ILMN_2237746	7550707	I	GCAGGCTGAAGGAAATGGTTCATGTGATAATGTGGGCTGGTATCCTCTAG	"\Homo sapiens inhibitor of growth family, member 3 (ING3), transcript variant 1, mRNA.\"""""	FLJ20089; p47ING3; ING2; Eaf4	ILMN_2237746	ING3	"\Homo sapiens inhibitor of growth family, member 3 (ING3), transcript variant 1, mRNA.\"""""	54556	D	ING3	0.491114065	0.013050427	4.659336427	2.58E-05	2.58E-05	2.431911119	1.405529823
34345	5560026	GTF2IRD2B	NM_001003795.2	389524	NP_001003795.1	ILMN_1680501	5560026	I	AAGAGTCCTCCTCAGAGACCAGGATGGTGGTGACATTCCTCGTGTCTGCC	"\Homo sapiens GTF2I repeat domain containing 2B (GTF2IRD2B), mRNA.\"""""		ILMN_1680501	GTF2IRD2B	"\Homo sapiens GTF2I repeat domain containing 2B (GTF2IRD2B), mRNA.\"""""	389524	D	GTF2IRD2B	0.491090523	-0.020015663	4.204712927	0.000114533	0.000114533	1.121565008	1.405506887
36331	5890497	TSEN34	NM_001077446.1	79042	NP_001070914.1	ILMN_1673111	5890497	S	TGCAGTGAACTCCAGAGACCTAGGGGATGTGGCTGTGTCGGCAGCAAGAG	"\Homo sapiens tRNA splicing endonuclease 34 homolog (S. cerevisiae) (TSEN34), transcript variant 2, mRNA.\"""""	LENG5; SEN34; SEN34L	ILMN_1673111	TSEN34	"\Homo sapiens tRNA splicing endonuclease 34 homolog (S. cerevisiae) (TSEN34), transcript variant 2, mRNA.\"""""	79042	D	TSEN34	-0.490091465	0.078547877	-2.744415459	0.008524549	0.008524549	-2.614415746	-1.404533919
46141	7400747	FAM89A	NM_198552.1	375061	NP_940954.1	ILMN_2285817	7400747	I	GATCTCGGTGAAAGGCCTTAGTGGGTGTTTTGTGTGAGGTGGCTTGTAGC	"\Homo sapiens family with sequence similarity 89, member A (FAM89A), mRNA.\"""""	RP11-423F24.2; C1orf153; MGC15887	ILMN_2285817	FAM89A	"\Homo sapiens family with sequence similarity 89, member A (FAM89A), mRNA.\"""""	375061	D	FAM89A	-0.489772759	0.071591334	-4.912500454	1.10E-05	1.10E-05	3.180057859	-1.404223677
3416	520376	TMEM216	NM_016499.3	51259	NP_057583.2	ILMN_1732577	520376	S	TGAGCACGGAGAGCCTCATGTTGGTGGGTTTCCAGAGTGATGTGAAAGCC	"\Homo sapiens transmembrane protein 216 (TMEM216), mRNA.\"""""		ILMN_1732577	TMEM216	"\Homo sapiens transmembrane protein 216 (TMEM216), mRNA.\"""""	51259	 	TMEM216	0.488774512	0.045174821	3.99729031	0.000221862	0.000221862	0.541450715	1.403252386
25193	4050609	DNAJA2	NM_005880.2	10294	NP_005871.1	ILMN_1770127	4050609	S	AAAAAATGGGCTTTGCACACAATGGGTTTGGAGCTGACTGGGAACAATGG	"\Homo sapiens DnaJ (Hsp40) homolog, subfamily A, member 2 (DNAJA2), mRNA.\"""""	RDJ2; DNAJ; DJA2; DNJ3; HIRIP4; PRO3015; CPR3	ILMN_1770127	DNAJA2	"\Homo sapiens DnaJ (Hsp40) homolog, subfamily A, member 2 (DNAJA2), mRNA.\"""""	10294	 	DNAJA2	-0.488434091	0.081916556	-2.973331572	0.004612915	0.004612915	-2.092227198	-1.40292131
3435	520468	LOC402175	XR_038253.1	402175		ILMN_3291709	520468	M	GGCCACTGTGCCTGAGACCCTCGACCCAGCCGAATACAACATATCTCTGG	"\PREDICTED: Homo sapiens misc_RNA (LOC402175), miscRNA.\"""""		ILMN_3291709	LOC402175	"\PREDICTED: Homo sapiens misc_RNA (LOC402175), miscRNA.\"""""	402175	 		0.488162072	-0.082191016	2.896155151	0.005691053	0.005691053	-2.271449319	1.402656816
44961	7160440	ARID4A	NM_023001.2	5926	NP_075377.2	ILMN_1810229	7160440	A	GCCAAAGTATATGTTCAGCAGTGTGCCCAGGATTGAAGGTGTAAATGGGA	"\Homo sapiens AT rich interactive domain 4A (RBP1-like) (ARID4A), transcript variant 3, mRNA.\"""""	RBP1; RBP-1; RBBP1	ILMN_1810229	ARID4A	"\Homo sapiens AT rich interactive domain 4A (RBP1-like) (ARID4A), transcript variant 3, mRNA.\"""""	5926	D	ARID4A	-0.487687039	0.037919318	-3.720219639	0.000525154	0.000525154	-0.21226529	-1.402195042
19015	3060128	CHSY1	NM_014918.3	22856	NP_055733.2	ILMN_1791576	3060128	S	ACACGTCATTGGAGGGCTGCGTATTTGTAAATAGCCTGATGCTCATTTGG	"\Homo sapiens chondroitin sulfate synthase 1 (CHSY1), mRNA.\"""""	CSS1; KIAA0990	ILMN_1791576	CHSY1	"\Homo sapiens chondroitin sulfate synthase 1 (CHSY1), mRNA.\"""""	22856	 	CHSY1	-0.48752448	0.069370538	-2.308264868	0.025376288	0.025376288	-3.524699261	-1.402037055
18625	2940017	SNN	NM_003498.4	8303	NP_003489.1	ILMN_1788251	2940017	S	TGCAGAAGCAACAGTGGGGGCACAGGGAGGGAACTCTTGACACTGAGCCA	"\Homo sapiens stannin (SNN), mRNA.\"""""		ILMN_1788251	SNN	"\Homo sapiens stannin (SNN), mRNA.\"""""	8303	 	SNN	-0.485642724	0.110001405	-3.565203702	0.000840328	0.000840328	-0.62200122	-1.400209523
26111	4180468	ZBED1	NM_004729.3	9189	NP_004720.1	ILMN_1694466	4180468	S	CACGCCTCCGTGGGCTCCATTCTGTAGCATTGCCAGCGTTCTCTTCACGT	"\Homo sapiens zinc finger, BED-type containing 1 (ZBED1), mRNA.\"""""	KIAA0785; TRAMP; ALTE; DREF	ILMN_1694466	ZBED1	"\Homo sapiens zinc finger, BED-type containing 1 (ZBED1), mRNA.\"""""	9189	 	ZBED1	0.484799296	0.02612129	3.319061631	0.001738316	0.001738316	-1.252737644	1.399391173
36908	5960670	ARID3B	NM_006465.2	10620	NP_006456.1	ILMN_1696956	5960670	S	AAGGTGCCATCAGCCAGGGCAGCTCTGTCCCCTCCTGCTCTCCATCTTAT	"\Homo sapiens AT rich interactive domain 3B (BRIGHT-like) (ARID3B), mRNA.\"""""	DRIL2; BDP	ILMN_1696956	ARID3B	"\Homo sapiens AT rich interactive domain 3B (BRIGHT-like) (ARID3B), mRNA.\"""""	10620	 	ARID3B	-0.484123265	0.026175202	-3.41314626	0.001320539	0.001320539	-1.014674552	-1.398735587
18640	2940068	GPBAR1	NM_170699.2	151306	NP_733800.1	ILMN_1727709	2940068	S	CTAAAGGAAGGGCCTCTGCTGACTCCTACCAGAGCATCCGTCCAGCTCAG	"\Homo sapiens G protein-coupled bile acid receptor 1 (GPBAR1), transcript variant 3, mRNA.\"""""	GPR131; M-BAR; GPCR; GPCR19; BG37; TGR5; MGC40597	ILMN_1727709	GPBAR1	"\Homo sapiens G protein-coupled bile acid receptor 1 (GPBAR1), transcript variant 3, mRNA.\"""""	151306	D	GPBAR1	0.48364848	-0.109660068	2.123541488	0.038935639	0.038935639	-3.873343397	1.398275345
12777	2030403	OLIG1	NM_138983.1	116448	NP_620450.1	ILMN_1666089	2030403	S	ATGAACGTTCTCATTAACACGCAGGAGTACCGGGAGCCCTGAACCGCCCG	"\Homo sapiens oligodendrocyte transcription factor 1 (OLIG1), mRNA.\"""""	BHLHB6	ILMN_1666089	OLIG1	"\Homo sapiens oligodendrocyte transcription factor 1 (OLIG1), mRNA.\"""""	116448	 	OLIG1	0.483642923	0.103260213	2.948306421	0.004939641	0.004939641	-2.150685643	1.398269959
13490	2120286	POLE4	NM_019896.2	56655	NP_063949.2	ILMN_1660063	2120286	S	GTCTTTGCACTTACACACACTCTTCCTGTTCTGCCTTCACCTATGCCGGG	"\Homo sapiens polymerase (DNA-directed), epsilon 4 (p12 subunit) (POLE4), mRNA.\"""""	p12	ILMN_1660063	POLE4	"\Homo sapiens polymerase (DNA-directed), epsilon 4 (p12 subunit) (POLE4), mRNA.\"""""	56655	 	POLE4	0.48306598	-0.03287173	3.061776164	0.003612997	0.003612997	-1.883035162	1.397710893
15092	2370064	ASGR1	NM_001671.2	432	NP_001662.1	ILMN_1769013	2370064	S	GGGGAAGGATAGGGTGATGTTCCGAAGGTGAGGAGCTTGAAACCCGTGGC	"\Homo sapiens asialoglycoprotein receptor 1 (ASGR1), mRNA.\"""""	ASGPR; Hs.12056; CLEC4H1	ILMN_1769013	ASGR1	"\Homo sapiens asialoglycoprotein receptor 1 (ASGR1), mRNA.\"""""	432	 	ASGR1	0.482652661	-0.037163691	2.751271741	0.008372512	0.008372512	-2.599195927	1.397310519
3799	580411	LAX1	NM_017773.2	54900	NP_060243.2	ILMN_1769782	580411	S	GGCTGCAAAGGGAATAGGCTGATGGAGCTGTTCTGTATGGTACTGTGTGG	"\Homo sapiens lymphocyte transmembrane adaptor 1 (LAX1), mRNA.\"""""	LAX; FLJ20340	ILMN_1769782	LAX1	"\Homo sapiens lymphocyte transmembrane adaptor 1 (LAX1), mRNA.\"""""	54900	 	LAX1	0.482425322	-0.017694181	4.052587353	0.000186245	0.000186245	0.694864533	1.397090349
3479	520639	TIGD5	NM_032862.2	84948	NP_116251.2	ILMN_1705774	520639	S	AGTCACATGCACTGGACGAGGGCCGAAACTCCTGTCTGCTATCGAGCCCT	"\Homo sapiens tigger transposable element derived 5 (TIGD5), mRNA.\"""""	FLJ14926; MGC44883	ILMN_1705774	TIGD5	"\Homo sapiens tigger transposable element derived 5 (TIGD5), mRNA.\"""""	84948	 	TIGD5	-0.481441681	0.116459971	-3.955118369	0.000253373	0.000253373	0.425088321	-1.396138126
31025	4890133	NUFIP2	NM_020772.1	57532	NP_065823.1	ILMN_1765829	4890133	S	CTTGTGTAACCACTTGTCGCCTTAGGGCCAGATTCCCCTCTCTAGTCCCC	"\Homo sapiens nuclear fragile X mental retardation protein interacting protein 2 (NUFIP2), mRNA.\"""""	82-FIP; PIG1; KIAA1321; MGC117262; FIP-82; 182-FIP	ILMN_1765829	NUFIP2	"\Homo sapiens nuclear fragile X mental retardation protein interacting protein 2 (NUFIP2), mRNA.\"""""	57532	D	NUFIP2	-0.480550292	0.00185681	-3.308279263	0.001793512	0.001793512	-1.279771017	-1.395275769
3214	510332	ProbeID: 510332				ILMN_1821280	510332	S	GTGACAGAGGGCAAAGACGGCCATAGGGTGCTCTGAGTTTTGGGATGGTC	"\Homo sapiens cDNA FLJ33772 fis, clone BRSSN2000175\"""""		ILMN_1821280		"\Homo sapiens cDNA FLJ33772 fis, clone BRSSN2000175\"""""	-999	D	GDF11	-0.479870779	-0.010072812	-3.976205627	0.000237111	0.000237111	0.483203022	-1.394618746
45189	7200608	HSPB1	NM_001540.2	3315	NP_001531.1	ILMN_1674236	7200608	S	TGGGGGCCCAGAAGCTGCAAAATCCGATGAGACTGCCGCCAAGTAAAGCC	"\Homo sapiens heat shock 27kDa protein 1 (HSPB1), mRNA.\"""""	HS.76067; HMN2B; HSP27; Hsp25; HSP28; DKFZp586P1322; CMT2F	ILMN_1674236	HSPB1	"\Homo sapiens heat shock 27kDa protein 1 (HSPB1), mRNA.\"""""	3315	 	HSPB1	0.478381859	-0.049846203	2.087714534	0.04220215	0.04220215	-3.93824266	1.393180185
237	20156	SDHAF2	NM_017841.1	54949	NP_060311.1	ILMN_3238633	20156	S	CTTCAAAGGCACAGCAGGCAGAATGAGGGCCACAGGCAGGAGTGGTGTGG	"\Homo sapiens succinate dehydrogenase complex assembly factor 2 (SDHAF2), mRNA.\"""""	FLJ20487	ILMN_3238633	SDHAF2	"\Homo sapiens succinate dehydrogenase complex assembly factor 2 (SDHAF2), mRNA.\"""""	54949	 	SDHAF2	0.477315676	-0.07221215	3.843323715	0.000359279	0.000359279	0.119405051	1.392150975
32124	5130129	C20orf4	NM_015511.3	25980	NP_056326.2	ILMN_1721225	5130129	S	ACCTGGTCAGCCTAAATCTTCCCAGTCCCGCTGTGGAGCTGTCAGTCACC	"\Homo sapiens chromosome 20 open reading frame 4 (C20orf4), mRNA.\"""""	bA234K24.2; CGI-23; DKFZp564N1363	ILMN_1721225	C20ORF4	"\Homo sapiens chromosome 20 open reading frame 4 (C20orf4), mRNA.\"""""	25980	 	C20orf4	0.476675072	-0.023548342	4.615875209	2.98E-05	2.98E-05	2.304657954	1.391532952
38670	6250382	ANAPC13	NM_015391.2	25847	NP_056206.1	ILMN_1793894	6250382	S	AGCCTTTTCTCAAAGCCCTTTCAGTTACAACCACCCCACTATGGAATCAG	"\Homo sapiens anaphase promoting complex subunit 13 (ANAPC13), mRNA.\"""""	SWM1; APC13; DKFZP566D193m; DKFZP566D193	ILMN_1793894	ANAPC13	"\Homo sapiens anaphase promoting complex subunit 13 (ANAPC13), mRNA.\"""""	25847	 	ANAPC13	0.476465436	-0.027319254	2.28807034	0.026619324	0.026619324	-3.563935304	1.391330765
3844	580601	PIGC	NM_153747.1	5279	NP_714969.1	ILMN_1723632	580601	A	GTGGGAGCCGTACTCTTTGCCCTTCTGCTGATGTCTATCTCATGTCTGTG	"\Homo sapiens phosphatidylinositol glycan anchor biosynthesis, class C (PIGC), transcript variant 1, mRNA.\"""""	GPI2; MGC2049	ILMN_1723632	PIGC	"\Homo sapiens phosphatidylinositol glycan anchor biosynthesis, class C (PIGC), transcript variant 1, mRNA.\"""""	5279	D	PIGC	0.475522106	0.050535347	4.341545603	7.35E-05	7.35E-05	1.510780188	1.390421317
15690	2480326	HSP90B1	NM_003299.1	7184	NP_003290.1	ILMN_2096116	2480326	S	CCCCTTCTCCCCTGCACTGTAAAATGTGGGATTATGGGTCACAGGAAAAA	"\Homo sapiens heat shock protein 90kDa beta (Grp94), member 1 (HSP90B1), mRNA.\"""""	GP96; GRP94; TRA1; ECGP	ILMN_2096116	HSP90B1	"\Homo sapiens heat shock protein 90kDa beta (Grp94), member 1 (HSP90B1), mRNA.\"""""	7184	 	HSP90B1	-0.475472288	0.020769767	-2.678934934	0.010110221	0.010110221	-2.758414528	-1.390373305
7426	1170441	ProbeID: 1170441	XR_038789.1	338870		ILMN_3294074	1170441	M	GGGCCAAGCCCATCTTTATGTGCTTGCATCCAACTGTGATGAGACTGTGT	"\PREDICTED: Homo sapiens misc_RNA (LOC338870), miscRNA.\"""""		ILMN_3294074	LOC338870	"\PREDICTED: Homo sapiens misc_RNA (LOC338870), miscRNA.\"""""	338870	 		0.475156034	-0.117725472	3.188071318	0.00253244	0.00253244	-1.577558592	1.390068554
46976	7610370	6-Sep	NM_145800.2	23157	NP_665799.1	ILMN_2399264	7610370	A	AAAACGAGGCCCACTGCGACTTTGTGAAGCTGCGGGAGATGCTGATTCGG	"\Homo sapiens septin 6 (SEPT6), transcript variant III, mRNA.\"""""	SEP2; RP5-876A24.2; MGC16619; SEPT2; MGC20339; KIAA0128	ILMN_2399264	6-Sep	"\Homo sapiens septin 6 (SEPT6), transcript variant III, mRNA.\"""""	23157	D	6-Sep	-0.474311898	0.061700146	-4.195745854	0.000117885	0.000117885	1.096231754	-1.389255448
25157	4050452	PPA1	NM_021129.3	5464	NP_066952.1	ILMN_1805827	4050452	S	GAGAGCCCCTTCAAGTGTGATCCTGATGCTGCCAGAGCCATTGTGGATGC	"\Homo sapiens pyrophosphatase (inorganic) 1 (PPA1), mRNA.\"""""	PP1; IOPPP; MGC111556; PP; SID6-8061	ILMN_1805827	PPA1	"\Homo sapiens pyrophosphatase (inorganic) 1 (PPA1), mRNA.\"""""	5464	 	PPA1	-0.474022159	0.049266436	-2.269902671	0.02778366	0.02778366	-3.599001651	-1.388976469
35117	5700088	KLF11	XM_001129527.1	8462	XP_001129527.1	ILMN_1751656	5700088	A	AGGTGGGCTCCCCTCGTGCACTTTATTGCCTGGGCAGTTTTGCTTGATCT	"\PREDICTED: Homo sapiens Kruppel-like factor 11 (KLF11), mRNA.\"""""		ILMN_1751656	KLF11	"\PREDICTED: Homo sapiens Kruppel-like factor 11 (KLF11), mRNA.\"""""	8462	D	KLF11	0.473917051	-0.034775858	3.394844555	0.00139348	0.00139348	-1.061285179	1.388875278
4230	620692	SLC25A42	NM_178526.1	284439	NP_848621.1	ILMN_2222880	620692	S	TCTGCGGTCACTCGCCTCCCTGCTGGTCACTGGTCTTGGTCTGGAGTTAT	"\Homo sapiens solute carrier family 25, member 42 (SLC25A42), mRNA.\"""""	MGC26694	ILMN_2222880	SLC25A42	"\Homo sapiens solute carrier family 25, member 42 (SLC25A42), mRNA.\"""""	284439	D	SLC25A42	-0.473432832	-0.117199731	-2.670963222	0.010320754	0.010320754	-2.775775737	-1.388409202
5277	780528	CKS2	NM_001827.1	1164	NP_001818.1	ILMN_2072296	780528	S	CCAACAGAGTCTAGGCTGGGTTCATTACATGATTCATGAGCCAGAACCAC	"\Homo sapiens CDC28 protein kinase regulatory subunit 2 (CKS2), mRNA.\"""""	CKSHS2	ILMN_2072296	CKS2	"\Homo sapiens CDC28 protein kinase regulatory subunit 2 (CKS2), mRNA.\"""""	1164	D	CKS2	-0.472676751	-0.002342413	-4.072869236	0.000174625	0.000174625	0.751365887	-1.387681761
34638	5570427	GLS	NM_014905.2	2744	NP_055720.2	ILMN_2188722	5570427	S	GTCTGGCAGGGACTGAATGACCTGATGTCAGATTTAGATTCTTCCTGGGG	"\Homo sapiens glutaminase (GLS), mRNA.\"""""	KIAA0838; GLS1; DKFZp686O15119; FLJ10358; AAD20	ILMN_2188722	GLS	"\Homo sapiens glutaminase (GLS), mRNA.\"""""	2744	 	GLS	-0.472569114	0.091753031	-2.682843973	0.01000843	0.01000843	-2.749887675	-1.387578233
38247	6200187	TNFAIP8L1	NM_152362.1	126282	NP_689575.1	ILMN_1684346	6200187	S	CCCAGCTACTTGAGAGATGACGAGGGAAGATCACTTGAGCCCAGGAGTTA	"\Homo sapiens tumor necrosis factor, alpha-induced protein 8-like 1 (TNFAIP8L1), mRNA.\"""""	MGC17791	ILMN_1684346	TNFAIP8L1	"\Homo sapiens tumor necrosis factor, alpha-induced protein 8-like 1 (TNFAIP8L1), mRNA.\"""""	126282	 	TNFAIP8L1	-0.472515846	-0.108573579	-3.247068481	0.002139694	0.002139694	-1.432240442	-1.387527001
42263	6650639	VAMP1	NM_199245.1	6843	NP_954740.1	ILMN_1737611	6650639	A	CATCCCGTTCTTCGGTTTGCCATGAGACGATGTGGGGTTTCCACTGTGTG	"\Homo sapiens vesicle-associated membrane protein 1 (synaptobrevin 1) (VAMP1), transcript variant 2, mRNA.\"""""	SYB1; VAMP-1; DKFZp686H12131	ILMN_1737611	VAMP1	"\Homo sapiens vesicle-associated membrane protein 1 (synaptobrevin 1) (VAMP1), transcript variant 2, mRNA.\"""""	6843	D	VAMP1	-0.472323593	0.009183369	-3.708517696	0.000544295	0.000544295	-0.243510977	-1.387342112
42714	6770176	ARF4	NM_001660.2	378	NP_001651.1	ILMN_1719518	6770176	A	CCCCTACATTGACTCCTGGCCTACATCAGCCAAACTTAACCTTGGTGGGG	"\Homo sapiens ADP-ribosylation factor 4 (ARF4), mRNA.\"""""	ARF2	ILMN_1719518	ARF4	"\Homo sapiens ADP-ribosylation factor 4 (ARF4), mRNA.\"""""	378	D	ARF4	-0.471534523	-0.034863257	-3.39448691	0.001394943	0.001394943	-1.062194595	-1.386583524
13850	2190189	NOP58	NM_015934.3	51602	NP_057018.1	ILMN_1748476	2190189	S	ATCACCCGGACACACATCATGCTTAAGATTCAACTGGGAGCATACCAGGG	"\Homo sapiens NOP58 ribonucleoprotein homolog (yeast) (NOP58), mRNA.\"""""	HSPC120	ILMN_1748476	NOP58	"\Homo sapiens NOP58 ribonucleoprotein homolog (yeast) (NOP58), mRNA.\"""""	51602	 	NOP58	-0.470012823	0.052161532	-2.433422685	0.018764733	0.018764733	-3.275584182	-1.385121779
4058	610678	ERF	NM_006494.1	2077	NP_006485.1	ILMN_1652749	610678	S	CATGGGCCACAAATCTCTACAAGTGCCTGCTATCCCTCTCCCACTCCCCA	"\Homo sapiens Ets2 repressor factor (ERF), mRNA.\"""""	PE-2	ILMN_1652749	ERF	"\Homo sapiens Ets2 repressor factor (ERF), mRNA.\"""""	2077	 	ERF	-0.469944043	-0.002438311	-3.653342781	0.000643945	0.000643945	-0.390152249	-1.385055746
44354	7050132	ProbeID: 7050132	XM_045290.6	151579	XP_045290.6	ILMN_1666384	7050132	S	ATACTCAGTAATGACTCAAGCCTCTGGCTATTAACATACCCTAGTTGCCA	"\PREDICTED: Homo sapiens similar to basic leucine zipper and W2 domains 1 (LOC151579), mRNA.\"""""		ILMN_1666384	LOC151579	"\PREDICTED: Homo sapiens similar to basic leucine zipper and W2 domains 1 (LOC151579), mRNA.\"""""	151579	 	BZW1L1	-0.469873006	0.098365502	-2.867202231	0.00615284	0.00615284	-2.337865999	-1.384987548
10770	1690465	ProbeID: 1690465	XR_018848.1	650369		ILMN_1683664	1690465	S	CCCCTTCCACCTCTCTTTGCCTGTAGGATGTACTGTATGTAGTCATGCAC	"\PREDICTED: Homo sapiens similar to family with sequence similarity 60, member A (LOC650369), mRNA.\"""""		ILMN_1683664	LOC650369	"\PREDICTED: Homo sapiens similar to family with sequence similarity 60, member A (LOC650369), mRNA.\"""""	650369	 		-0.469735301	-0.046187509	-3.204827823	0.002414471	0.002414471	-1.536450996	-1.384855358
27500	4280692	PARP1	NM_001618.2	142	NP_001609.1	ILMN_1686871	4280692	S	ACCAAAGCTTCGTTAGAATGTCTGCCTTACTGGTTTCCCCAGGGAAGGAA	"\Homo sapiens poly (ADP-ribose) polymerase family, member 1 (PARP1), mRNA.\"""""	PARP-1; PARP; pADPRT-1; ADPRT1; ADPRT; PPOL	ILMN_1686871	PARP1	"\Homo sapiens poly (ADP-ribose) polymerase family, member 1 (PARP1), mRNA.\"""""	142	 	PARP1	-0.468982704	0.05208292	-2.695538371	0.009684332	0.009684332	-2.722135905	-1.384133123
30310	4830328	CYB561D2	NM_007022.3	11068	NP_008953.1	ILMN_1738718	4830328	S	GACACCTCAGGCACTGGGACAGTTGGGCATTTGGAGGCCCGTGTGTGAAT	"\Homo sapiens cytochrome b-561 domain containing 2 (CYB561D2), mRNA.\"""""	TSP10; 101F6	ILMN_1738718	CYB561D2	"\Homo sapiens cytochrome b-561 domain containing 2 (CYB561D2), mRNA.\"""""	11068	 	CYB561D2	0.468770784	-0.051916259	4.39556017	6.17E-05	6.17E-05	1.665727296	1.383929819
1587	160309	TSSC4	NM_005706.2	10078	NP_005697.2	ILMN_1802753	160309	S	TGTGGGGTGTGGGCTGGAAGCACTGGCTCCCTGGTAGGGACAATAAAGGT	"\Homo sapiens tumor suppressing subtransferable candidate 4 (TSSC4), mRNA.\"""""		ILMN_1802753	TSSC4	"\Homo sapiens tumor suppressing subtransferable candidate 4 (TSSC4), mRNA.\"""""	10078	 	TSSC4	0.46860666	-0.061715098	2.838827012	0.006638977	0.006638977	-2.40251613	1.38377239
45466	7320176	CCR1	NM_001295.2	1230	NP_001286.1	ILMN_1678833	7320176	S	GGGGTGAGATTCTGTGTTGATGTAGGAGGCCGAGAAGGCCCTTAACTCAA	"\Homo sapiens chemokine (C-C motif) receptor 1 (CCR1), mRNA.\"""""	HM145; MIP1aR; CKR-1; CD191; CMKBR1; SCYAR1	ILMN_1678833	CCR1	"\Homo sapiens chemokine (C-C motif) receptor 1 (CCR1), mRNA.\"""""	1230	 	CCR1	0.468124638	0.004350452	2.559976359	0.013700797	0.013700797	-3.013581511	1.383310132
40922	6510553	ARID3A	NM_005224.2	1820	NP_005215.1	ILMN_1670130	6510553	S	CCACACACTCACCACTCCCAGCTTCTCGTGTCCAGTGAAACCCCTGAACC	"\Homo sapiens AT rich interactive domain 3A (BRIGHT-like) (ARID3A), mRNA.\"""""	E2FBP1; BRIGHT; DRIL3; DRIL1	ILMN_1670130	ARID3A	"\Homo sapiens AT rich interactive domain 3A (BRIGHT-like) (ARID3A), mRNA.\"""""	1820	 	ARID3A	-0.465713133	0.049685218	-2.865786401	0.006176291	0.006176291	-2.341102225	-1.380999822
29657	4730743	TCEB2	NM_007108.2	6923	NP_009039.1	ILMN_1733927	4730743	A	GATGACACCTTTGAGGCCCTGTGCATCGAGCCGTTTTCCAGCCCGCCAGA	"\Homo sapiens transcription elongation factor B (SIII), polypeptide 2 (18kDa, elongin B) (TCEB2), transcript variant 1, mRNA.\"""""	SIII	ILMN_1733927	TCEB2	"\Homo sapiens transcription elongation factor B (SIII), polypeptide 2 (18kDa, elongin B) (TCEB2), transcript variant 1, mRNA.\"""""	6923	D	TCEB2	0.465445724	-0.169208622	2.011836369	0.049918265	0.049918265	-4.072691554	1.380743871
41969	6620201	KLHL24	NM_017644.3	54800	NP_060114.2	ILMN_1678671	6620201	S	GACCTAAGGTCATTTGCTTTCAATTAGAGGCTCCAGAGTCTTCATAGTGG	"\Homo sapiens kelch-like 24 (Drosophila) (KLHL24), mRNA.\"""""	FLJ25796; KRIP6; DRE1	ILMN_1678671	KLHL24	"\Homo sapiens kelch-like 24 (Drosophila) (KLHL24), mRNA.\"""""	54800	 	KLHL24	-0.465175438	-0.041320512	-4.097758902	0.000161323	0.000161323	0.820870364	-1.380485216
15965	2490719	STK17B	NM_004226.2	9262	NP_004217.1	ILMN_1798543	2490719	S	GACCAACAGCAGAGATATGCCTTTCTCATTCTTGGCTACAGCAGTGGGAC	"\Homo sapiens serine/threonine kinase 17b (STK17B), mRNA.\"""""	DRAK2	ILMN_1798543	STK17B	"\Homo sapiens serine/threonine kinase 17b (STK17B), mRNA.\"""""	9262	D	STK17B	-0.464968453	0.008028516	-2.994745111	0.004349484	0.004349484	-2.04194677	-1.380287171
21401	3400593	SMARCD1	NM_003076.3	6602	NP_003067.2	ILMN_1728845	3400593	A	CCTGGCTGGAACCATGAGAAGGAAGCTCAGTACTTCCCACAGTGTCCCTG	"\Homo sapiens SWI/SNF related, matrix associated, actin dependent regulator of chromatin, subfamily d, member 1 (SMARCD1), transcript variant 1, mRNA.\"""""	Rsc6p; BAF60A; CRACD1	ILMN_1728845	SMARCD1	"\Homo sapiens SWI/SNF related, matrix associated, actin dependent regulator of chromatin, subfamily d, member 1 (SMARCD1), transcript variant 1, mRNA.\"""""	6602	D	SMARCD1	0.464304952	-0.004948735	5.567903974	1.17E-06	1.17E-06	5.157420516	1.379652517
17303	2680767	MRPS24	NM_032014.2	64951	NP_114403.1	ILMN_1802553	2680767	S	GCTGGTTTTAAAGCGCCGGGGTAACCAGTTGGAGATCTGTGCCGTGGTCC	"\Homo sapiens mitochondrial ribosomal protein S24 (MRPS24), nuclear gene encoding mitochondrial protein, mRNA.\"""""	MRP-S24; HSPC335	ILMN_1802553	MRPS24	"\Homo sapiens mitochondrial ribosomal protein S24 (MRPS24), nuclear gene encoding mitochondrial protein, mRNA.\"""""	64951	 	MRPS24	0.463483254	-0.064892196	4.41219495	5.84E-05	5.84E-05	1.713587723	1.378866949
24606	3990546	PLEKHO2	NM_025201.3	80301	NP_079477.2	ILMN_1689968	3990546	S	GCTATTAATTTCCATCCTTTAGCAGGCTGGGCCCTAGGCAGGAAGCTGGC	"\Homo sapiens pleckstrin homology domain containing, family O member 2 (PLEKHO2), mRNA.\"""""	pp9099; PP1628; DKFZp761K2312; FLJ38884	ILMN_1689968	PLEKHO2	"\Homo sapiens pleckstrin homology domain containing, family O member 2 (PLEKHO2), mRNA.\"""""	80301	 	PLEKHO2	-0.462822653	0.062963155	-3.219051853	0.002318421	0.002318421	-1.501452373	-1.37823572
21593	3420632	PSMB8	NM_148919.3	5696	NP_683720.2	ILMN_1747195	3420632	A	AGTCCAAGGAGAAGAAGAGGCCTAGCCTGAGCCAAAGAGAGAGTACGGGC	"\Homo sapiens proteasome (prosome, macropain) subunit, beta type, 8 (large multifunctional peptidase 7) (PSMB8), transcript variant 2, mRNA.\"""""	D6S216; LMP7; PSMB5i; RING10; beta5i; MGC1491; D6S216E	ILMN_1747195	PSMB8	"\Homo sapiens proteasome (prosome, macropain) subunit, beta type, 8 (large multifunctional peptidase 7) (PSMB8), transcript variant 2, mRNA.\"""""	5696	D	PSMB8	0.462642084	0.038106634	3.123769735	0.00303752	0.00303752	-1.73406038	1.378063229
6919	1070286	M6PR	NM_002355.2	4074	NP_002346.1	ILMN_2084353	1070286	S	ACACAGCCAGATTTCTCAAGCAGTCTCAACTCCAGTCCCTCATCTCACCC	"\Homo sapiens mannose-6-phosphate receptor (cation dependent) (M6PR), mRNA.\"""""	SMPR; FLJ32994; CD-MPR; MPR46	ILMN_2084353	M6PR	"\Homo sapiens mannose-6-phosphate receptor (cation dependent) (M6PR), mRNA.\"""""	4074	 	M6PR	-0.462059801	0.058550234	-3.288341492	0.001899979	0.001899979	-1.329620944	-1.377507144
16351	2570725	PPCS	NM_001077447.1	79717	NP_001070915.1	ILMN_2396996	2570725	A	AGAAAGGGAAAAGGCAGTGGTGTGTAGGCAAATATGGTTTGGCATTTGTC	"\Homo sapiens phosphopantothenoylcysteine synthetase (PPCS), transcript variant 2, mRNA.\"""""	MGC138220; FLJ11838; RP11-163G10.1; MGC117357	ILMN_2396996	PPCS	"\Homo sapiens phosphopantothenoylcysteine synthetase (PPCS), transcript variant 2, mRNA.\"""""	79717	D	PPCS	0.461593616	0.000975746	3.114810049	0.003114998	0.003114998	-1.755708241	1.377062096
31962	5090176	C9orf89	NM_032310.3	84270	NP_115686.3	ILMN_1659189	5090176	S	CTGGGCCTTGCTGTGGGACTGGCCCTGCTCCTGTACTGCTATCCGCCAGA	"\Homo sapiens chromosome 9 open reading frame 89 (C9orf89), mRNA.\"""""	MGC11115; BinCARD; MGC110898; bA370F5.1	ILMN_1659189	C9ORF89	"\Homo sapiens chromosome 9 open reading frame 89 (C9orf89), mRNA.\"""""	84270	 	C9orf89	-0.461241542	0.047065613	-3.576906432	0.000811287	0.000811287	-0.591391423	-1.376726079
30650	4860195	SLC35A2	NM_001032289.1	7355	NP_001027460.1	ILMN_1742731	4860195	I	CTCATGGGGGTGTCTTGGGATTGATGAACTGTGGAACCTGCCTCCTGCGC	"\Homo sapiens solute carrier family 35 (UDP-galactose transporter), member A2 (SLC35A2), transcript variant 2, mRNA.\"""""	UGALT; UGT2; UGT1; UGT; UGTL; UGAT	ILMN_1742731	SLC35A2	"\Homo sapiens solute carrier family 35 (UDP-galactose transporter), member A2 (SLC35A2), transcript variant 2, mRNA.\"""""	7355	D	SLC35A2	-0.460964558	0.042781454	-3.182465804	0.002573104	0.002573104	-1.591280537	-1.376461786
40340	6420465	GABARAPL1	NM_031412.2	23710	NP_113600.1	ILMN_2151281	6420465	S	CCCTTCAGGCTCACATGCACAGGAATGCTACATGATGGCCAGCTGCTTCC	"\Homo sapiens GABA(A) receptor-associated protein like 1 (GABARAPL1), mRNA.\"""""	ATG8L; GEC1; APG8L; ATG8	ILMN_2151281	GABARAPL1	"\Homo sapiens GABA(A) receptor-associated protein like 1 (GABARAPL1), mRNA.\"""""	23710	 	GABARAPL1	-0.460147919	0.146053839	-3.71905307	0.000527032	0.000527032	-0.215382425	-1.37568286
26039	4180196	MMADHC	NM_015702.1	27249	NP_056517.1	ILMN_1810759	4180196	S	CGAGCTGAGGGTTATTGGGCTGACTTTATTGACCCATCATCTGGTTTGGC	"\Homo sapiens chromosome 2 open reading frame 25 (C2orf25), mRNA.\"""""	CL25022	ILMN_1810759	C2ORF25	"\Homo sapiens chromosome 2 open reading frame 25 (C2orf25), mRNA.\"""""	27249	D	MMADHC	0.457908878	0.039024991	2.385945771	0.021064155	0.021064155	-3.371275397	1.373549476
23324	3830605	DNLZ	NM_001080849.1	728489	NP_001074318.1	ILMN_2112049	3830605	S	TCCTGCGCTCCCCGGCACTGTGGGACTTCGGCCTTCCAGAAGGAGGTTTT	"\Homo sapiens DNL-type zinc finger (DNLZ), mRNA.\"""""	ZIM17; MGC87491; C9orf151; bA413M3.2	ILMN_2112049	DNLZ	"\Homo sapiens DNL-type zinc finger (DNLZ), mRNA.\"""""	728489	 	DNLZ	0.457697716	-0.117472332	3.311729108	0.001775673	0.001775673	-1.271127291	1.37334845
10062	1510673	ProbeID: 1510673	XR_017532.2	644132		ILMN_3237368	1510673	S	AGGGGCTGTGCACTCAGGCCTGACCCGTTGCACTGAACAAGACCAAATCT	"\PREDICTED: Homo sapiens misc_RNA (LOC644132), miscRNA.\"""""		ILMN_3237368	LOC644132	"\PREDICTED: Homo sapiens misc_RNA (LOC644132), miscRNA.\"""""	644132	 		-0.456980417	0.035656763	-3.851427827	0.000350347	0.000350347	0.141424475	-1.372665798
4440	650066	ITGB1	NM_033669.1	3688	NP_391989.1	ILMN_2383934	650066	A	TGTAGCTGGTGTGGTTGCTGGAATTGTTCTTATTGGCCTTGCATTACTGC	"\Homo sapiens integrin, beta 1 (fibronectin receptor, beta polypeptide, antigen CD29 includes MDF2, MSK12) (ITGB1), transcript variant 1C-2, mRNA.\"""""	GPIIA; VLAB; MDF2; FNRB; CD29; MSK12	ILMN_2383934	ITGB1	"\Homo sapiens integrin, beta 1 (fibronectin receptor, beta polypeptide, antigen CD29 includes MDF2, MSK12) (ITGB1), transcript variant 1C-2, mRNA.\"""""	3688	D	ITGB1	-0.455969096	0.10169627	-3.806128335	0.000403168	0.000403168	0.01863126	-1.371703905
27997	4480504	ZNF828	NM_032436.1	283489	NP_115812.1	ILMN_1729976	4480504	S	TCCTACTCCTGGGCCTTACATGTCGCCTGTTGGGGCTTAAGACCAGGTTG	"\Homo sapiens zinc finger protein 828 (ZNF828), mRNA.\"""""	KIAA1802; FLJ90413	ILMN_1729976	ZNF828	"\Homo sapiens zinc finger protein 828 (ZNF828), mRNA.\"""""	283489	 	ZNF828	-0.454922044	0.039835877	-4.877461877	1.24E-05	1.24E-05	3.075863478	-1.370708737
43279	6900215	GTF2H5	NM_207118.1	404672	NP_997001.1	ILMN_1739497	6900215	S	CTGCCATGAAGCAGTTTCTGCTGTACTTGGATGAGTCCAATGCCCTGGGG	"\Homo sapiens general transcription factor IIH, polypeptide 5 (GTF2H5), mRNA.\"""""	C6orf175; TTD; TGF2H5; TTDA; TFB5; TTD-A; bA120J8.2	ILMN_1739497	GTF2H5	"\Homo sapiens general transcription factor IIH, polypeptide 5 (GTF2H5), mRNA.\"""""	404672	 	GTF2H5	0.454790987	-0.047235962	3.87050249	0.000330161	0.000330161	0.193339341	1.370584224
13542	2120465	RNF114	NM_018683.3	55905	NP_061153.1	ILMN_1792078	2120465	S	GTCTGGAGGGAAATCTGGCGAAACCTTCGTTTGAGGGACTGATGTGAGTG	"\Homo sapiens ring finger protein 114 (RNF114), mRNA.\"""""	RNF114	ILMN_1792078	RNF114	"\Homo sapiens ring finger protein 114 (RNF114), mRNA.\"""""	55905	D	RNF114	-0.454527143	0.113072286	-3.227664261	0.002262031	0.002262031	-1.48021526	-1.370333592
29379	4670414	TMEM140	NM_018295.2	55281	NP_060765.2	ILMN_1736863	4670414	S	ACCTGAAGCCAGACAGGGCAGAGGCGTCCGCTGACAAATCACTCCCATGA	"\Homo sapiens transmembrane protein 140 (TMEM140), mRNA.\"""""	FLJ11000	ILMN_1736863	TMEM140	"\Homo sapiens transmembrane protein 140 (TMEM140), mRNA.\"""""	55281	 	TMEM140	0.454117278	0.034171754	2.451022598	0.017971586	0.017971586	-3.239746259	1.36994434
36843	5960358	PELO	NM_015946.4	53918	NP_057030.3	ILMN_1770811	5960358	S	CCGCTTCCCTGTTCCCGAACTTTCTGACCAAGAGGGTGATTCCAGTTCTG	"\Homo sapiens pelota homolog (Drosophila) (PELO), mRNA.\"""""	PRO1770; CGI-17	ILMN_1770811	PELO	"\Homo sapiens pelota homolog (Drosophila) (PELO), mRNA.\"""""	53918	 	PELO	-0.454062235	0.050413302	-3.612265929	0.000729263	0.000729263	-0.498578487	-1.369892073
10120	1570110	MANBAL	NM_001003897.1	63905	NP_001003897.1	ILMN_1673944	1570110	A	GCTCCATCAGGTGCAGGGGATTTGGCTGAAGGCGTGCATATTTCCTGGGC	"\Homo sapiens mannosidase, beta A, lysosomal-like (MANBAL), transcript variant 2, mRNA.\"""""		ILMN_1673944	MANBAL	"\Homo sapiens mannosidase, beta A, lysosomal-like (MANBAL), transcript variant 2, mRNA.\"""""	63905	D	MANBAL	0.45343911	-0.078906719	6.732672251	1.97E-08	1.97E-08	8.723506943	1.369300521
19410	3130138	BRPF1	NM_001003694.1	7862	NP_001003694.1	ILMN_1669308	3130138	A	CTACCTGCTCATGCCAGGAGAATCCATAACTGCCTAGAGGCCTGGGGCCC	"\Homo sapiens bromodomain and PHD finger containing, 1 (BRPF1), transcript variant 1, mRNA.\"""""	BR140	ILMN_1669308	BRPF1	"\Homo sapiens bromodomain and PHD finger containing, 1 (BRPF1), transcript variant 1, mRNA.\"""""	7862	D	BRPF1	-0.452626786	-0.003725101	-5.452745992	1.74E-06	1.74E-06	4.806904718	-1.368529739
44060	7000465	RGL4	NM_153615.1	266747	NP_705843.1	ILMN_1663422	7000465	S	GCTCTGCACCATCCCTCACCCAGACCGTAGACACCAGGGAACCACATCTA	"\Homo sapiens ral guanine nucleotide dissociation stimulator-like 4 (RGL4), mRNA.\"""""	Rgr; MGC119678; MGC119680	ILMN_1663422	RGL4	"\Homo sapiens ral guanine nucleotide dissociation stimulator-like 4 (RGL4), mRNA.\"""""	266747	 	RGL4	0.452386798	-0.060156578	2.606765804	0.012168594	0.012168594	-2.914224813	1.368302108
41356	6560075	TRIM21	NM_003141.3	6737	NP_003132.2	ILMN_1678054	6560075	S	GTCACTTCACCATCAACATTCCTGCCCCAGATGGCTTTGTGATTCCCTCC	"\Homo sapiens tripartite motif-containing 21 (TRIM21), mRNA.\"""""	RNF81; RO52; SSA1; SSA	ILMN_1678054	TRIM21	"\Homo sapiens tripartite motif-containing 21 (TRIM21), mRNA.\"""""	6737	 	TRIM21	0.451343665	0.040120763	2.897715166	0.005667111	0.005667111	-2.267857902	1.367313122
2901	450554	CCNL1	NM_020307.2	57018	NP_064703.1	ILMN_2094776	450554	S	GCTCAGGACATGGCAGGCACAGGCGCTGACTTTCTCTTCCTTTGAGCCTG	"\Homo sapiens cyclin L1 (CCNL1), mRNA.\"""""	ania-6a; PRO1073; BM-001	ILMN_2094776	CCNL1	"\Homo sapiens cyclin L1 (CCNL1), mRNA.\"""""	57018	D	CCNL1	-0.451198059	0.002184399	-3.039821894	0.003840258	0.003840258	-1.935333597	-1.367175131
21403	3400598	WIPI1	NM_017983.4	55062	NP_060453.2	ILMN_1781386	3400598	S	ACCTGGTTAACTCCTCACCAAGCTTCCCACGACCCTGGTTGCCAATGGGC	"\Homo sapiens WD repeat domain, phosphoinositide interacting 1 (WIPI1), mRNA.\"""""	WIPI49; FLJ10055; Atg18	ILMN_1781386	WIPI1	"\Homo sapiens WD repeat domain, phosphoinositide interacting 1 (WIPI1), mRNA.\"""""	55062	 	WIPI1	-0.450862654	-0.029336116	-2.635932053	0.011294469	0.011294469	-2.851626693	-1.36685732
7884	1240152	CFD	NM_001928.2	1675	NP_001919.2	ILMN_1777190	1240152	S	GCAACAAAGTCCCGAGCAATGAAGTCATCCACTCCTGCATCTGGTTGGTC	"\Homo sapiens complement factor D (adipsin) (CFD), mRNA.\"""""	DF; ADN; PFD	ILMN_1777190	CFD	"\Homo sapiens complement factor D (adipsin) (CFD), mRNA.\"""""	1675	 	CFD	0.450674432	0.111056321	2.222870662	0.031010844	0.031010844	-3.688752106	1.366679004
23224	3830170	CBX4	NM_003655.2	8535	NP_003646.2	ILMN_1724145	3830170	S	GAAATGTATTGTTTGAGCTCAAAAGGCCCGACCACCCCCCTTCGGGCTGC	"\Homo sapiens chromobox homolog 4 (Pc class homolog, Drosophila) (CBX4), mRNA.\"""""	NBP16; PC2; hPC2	ILMN_1724145	CBX4	"\Homo sapiens chromobox homolog 4 (Pc class homolog, Drosophila) (CBX4), mRNA.\"""""	8535	 	CBX4	-0.450338783	0.010180286	-3.378875275	0.001460241	0.001460241	-1.101837701	-1.366361077
1313	150019	SLAIN1	NM_001040153.2	122060	NP_001035243.1	ILMN_1746784	150019	S	CGGCATCATGAGCTCATTGCACTTAATACCTGCAATGTTTGCTACTGTAC	"\Homo sapiens SLAIN motif family, member 1 (SLAIN1), transcript variant 1, mRNA.\"""""	C13orf32; MGC131899; FLJ30046	ILMN_1746784	SLAIN1	"\Homo sapiens SLAIN motif family, member 1 (SLAIN1), transcript variant 1, mRNA.\"""""	122060	D	SLAIN1	-0.450319565	0.03588182	-3.355463347	0.001563636	0.001563636	-1.161089675	-1.366342876
36700	5910500	SYT11	NM_152280.2	23208	NP_689493.2	ILMN_1717934	5910500	S	CCATGACAGTGACATTGCCCTCACCATGATCCCTCTCCAAAGTGGTTGTC	"\Homo sapiens synaptotagmin XI (SYT11), mRNA.\"""""	MGC17226; DKFZp781D015; KIAA0080; MGC10881; SYT12	ILMN_1717934	SYT11	"\Homo sapiens synaptotagmin XI (SYT11), mRNA.\"""""	23208	 	SYT11	-0.448604873	0.068249319	-2.643366485	0.011081049	0.011081049	-2.835589772	-1.364719896
23903	3870619	AMD1	NM_001634.4	262	NP_001625.2	ILMN_1667994	3870619	I	ACCACCCTCTTGCTGAAAGCACTGGTTCCCCTGTTGAAGCTTGCTAGGGA	"\Homo sapiens adenosylmethionine decarboxylase 1 (AMD1), transcript variant 1, mRNA.\"""""	ADOMETDC; AMD; DKFZp313L1234; FLJ26964	ILMN_1667994	AMD1	"\Homo sapiens adenosylmethionine decarboxylase 1 (AMD1), transcript variant 1, mRNA.\"""""	262	D	AMD1	-0.447948983	0.087447884	-3.639169216	0.000672241	0.000672241	-0.427637535	-1.364099596
38069	6180170	PFDN1	NM_002622.4	5201	NP_002613.2	ILMN_1717855	6180170	S	CTTTTCCCTTCCTGTACCTTTGACTAACGCTCAGCTTCCGGGCCTGCATG	"\Homo sapiens prefoldin subunit 1 (PFDN1), mRNA.\"""""	PDF; PFD1	ILMN_1717855	PFDN1	"\Homo sapiens prefoldin subunit 1 (PFDN1), mRNA.\"""""	5201	 	PFDN1	0.446537643	-0.040558866	4.406559855	5.95E-05	5.95E-05	1.697367469	1.362765797
29548	4730292	PAPD7	NM_006999.3	11044	NP_008930.1	ILMN_1756793	4730292	S	GACTGTAAACCCACATTAAGGAAACCACTACGGGTCTGGCAGTGCGTGTC	"\Homo sapiens polymerase (DNA directed) sigma (POLS), mRNA.\"""""	TRF4; TRF4-1; POLK; LAK-1	ILMN_1756793	POLS	"\Homo sapiens polymerase (DNA directed) sigma (POLS), mRNA.\"""""	11044	 	PAPD7	-0.446025591	-0.000990482	-3.71847603	0.000527964	0.000527964	-0.216924124	-1.362282199
31106	4890463	EXOSC10	NM_001001998.1	5394	NP_001001998.1	ILMN_1670796	4890463	A	GACAGAGGCTTCAGGTACAACTGGCCACAGAGATAGTCCTGGAAGACACG	"\Homo sapiens exosome component 10 (EXOSC10), transcript variant 1, mRNA.\"""""	PMSCL2; PM-Scl; PM/Scl-100; PMSCL; RRP6; p4; Rrp6p; p2; p3	ILMN_1670796	EXOSC10	"\Homo sapiens exosome component 10 (EXOSC10), transcript variant 1, mRNA.\"""""	5394	D	EXOSC10	0.445937169	-0.074105566	2.653981483	0.010782725	0.010782725	-2.812635464	1.362198708
13200	2070593	CCDC45	NM_138363.1	90799	NP_612372.1	ILMN_1686135	2070593	S	CCCTCCCTATGAGGCCAGACTTGATAATAGTAGGTGAAGGTTCTGGAGGC	"\Homo sapiens coiled-coil domain containing 45 (CCDC45), mRNA.\"""""	DKFZp667E1824	ILMN_1686135	CCDC45	"\Homo sapiens coiled-coil domain containing 45 (CCDC45), mRNA.\"""""	90799	 	CEP95	-0.44540836	0.026843419	-4.70623771	2.21E-05	2.21E-05	2.569648708	-1.361699496
21474	3420128	AP3M2	NM_006803.2	10947	NP_006794.1	ILMN_1676946	3420128	S	CTGCCGCCATTCCTGCAGCATCACCATAAGCAGTGCAGGGTGTCTCCATC	"\Homo sapiens adaptor-related protein complex 3, mu 2 subunit (AP3M2), mRNA.\"""""	AP47B; CLA20; P47B	ILMN_1676946	AP3M2	"\Homo sapiens adaptor-related protein complex 3, mu 2 subunit (AP3M2), mRNA.\"""""	10947	 	AP3M2	-0.445160706	0.003646252	-4.101724223	0.000159297	0.000159297	0.831960332	-1.361465766
3327	520040	AKIRIN1	NM_024595.1	79647	NP_078871.1	ILMN_1802799	520040	A	CAGGCCCCGGCAGCACTGCTACTTGGGAGGAGCCACTTCACCTTTGTATT	"\Homo sapiens akirin 1 (AKIRIN1), mRNA.\"""""	STRF2; FLJ12666; RP11-781D11.2	ILMN_1802799	AKIRIN1	"\Homo sapiens akirin 1 (AKIRIN1), mRNA.\"""""	79647	D	AKIRIN1	-0.444541949	0.1082376	-3.806672477	0.00040249	0.00040249	0.020102064	-1.360881973
2371	360612	LOC100131940	XR_037582.1	100131940		ILMN_3275696	360612	M	GGCCCGGTTAAAGAGCAAAGACGTCAAATTGGCTGAGGCACACCAGCAGG	"\PREDICTED: Homo sapiens misc_RNA (LOC100131940), miscRNA.\"""""		ILMN_3275696	LOC100131940	"\PREDICTED: Homo sapiens misc_RNA (LOC100131940), miscRNA.\"""""	100131940	 		-0.44386796	0.078772595	-2.868495243	0.006131495	0.006131495	-2.334909554	-1.360246353
41086	6520451	TLR1	NM_003263.3	7096	NP_003254.2	ILMN_1731048	6520451	S	GTGAGTGTATGATGTAGGTAAAAATATATACCTTCGGGTCGCAGTTCACC	"\Homo sapiens toll-like receptor 1 (TLR1), mRNA.\"""""	KIAA0012; DKFZp547I0610; TIL; CD281; MGC126312; MGC104956; rsc786; DKFZp564I0682; MGC126311	ILMN_1731048	TLR1	"\Homo sapiens toll-like receptor 1 (TLR1), mRNA.\"""""	7096	 	TLR1	0.443760733	0.145632147	2.548595654	0.014099141	0.014099141	-3.037547795	1.360145257
12424	1990546	MLEC	NM_014730.2	9761	NP_055545.1	ILMN_1657495	1990546	S	TTCCCATCCTCTCTCTGTGGAGGCCAAACCAACTCTTTGCCAGCAGCCAC	"\Homo sapiens malectin (MLEC), mRNA.\"""""		ILMN_1657495	MLEC	"\Homo sapiens malectin (MLEC), mRNA.\"""""	9761	D	MLEC	-0.443583527	0.037586791	-4.283993168	8.87E-05	8.87E-05	1.346481995	-1.359978201
24430	3940520	NT5C3	NM_001002010.1	51251	NP_001002010.1	ILMN_2352121	3940520	A	CTCCAAGAAGACCTCTCTCCTGTGGGTGCAATTGAACTGTTCATCCGTTC	"\Homo sapiens 5'-nucleotidase, cytosolic III (NT5C3), transcript variant 1, mRNA.\"""""	MGC27337; UMPH1; MGC87828; UMPH; MGC87109; PN-I; PSN1; cN-III; P5'N-1	ILMN_2352121	NT5C3	"\Homo sapiens 5'-nucleotidase, cytosolic III (NT5C3), transcript variant 1, mRNA.\"""""	51251	D	NT5C3	-0.442898158	0.010880587	-2.897232723	0.005674505	0.005674505	-2.268968705	-1.359332281
26715	4220672	MT1F	NM_005949.2	4494	NP_005940.1	ILMN_1718766	4220672	S	CTGCTGCGACTGATGCCAGGACAACCTTTCTCCCAGATGTAAACAGAGAG	"\Homo sapiens metallothionein 1F (MT1F), mRNA.\"""""	MT1; MGC32732	ILMN_1718766	MT1F	"\Homo sapiens metallothionein 1F (MT1F), mRNA.\"""""	4494	 	MT1F	0.441015787	-0.090271993	2.75738556	0.008239055	0.008239055	-2.585601754	1.357559836
25422	4070017	ODC1	NM_002539.1	4953	NP_002530.1	ILMN_1748591	4070017	S	CCTGTGTCTTGTGCCTGGGAGAGTGGGATGAAACGCCACAGAGCAGCCTG	"\Homo sapiens ornithine decarboxylase 1 (ODC1), mRNA.\"""""		ILMN_1748591	ODC1	"\Homo sapiens ornithine decarboxylase 1 (ODC1), mRNA.\"""""	4953	D	ODC1	-0.439522124	-0.089458821	-3.171372173	0.002655401	0.002655401	-1.618392966	-1.356155043
16920	2650014	TSNAX	NM_005999.2	7257	NP_005990.1	ILMN_1713668	2650014	S	GGTACTTGGAGACTGAGAGTCACACCTGTCGATTACCTTCTGGGAGTGGC	"\Homo sapiens translin-associated factor X (TSNAX), mRNA.\"""""	TRAX	ILMN_1713668	TSNAX	"\Homo sapiens translin-associated factor X (TSNAX), mRNA.\"""""	7257	D	TSNAX	-0.438355631	0.018440381	-2.56021794	0.013692453	0.013692453	-3.013071919	-1.355058964
301	20446	CEBPB	NM_005194.2	1051	NP_005185.2	ILMN_1693014	20446	S	GACTGACGCAACCCACGTGTAACTGTCAGCCGGGCCCTGAGTAATCGCTT	"\Homo sapiens CCAAT/enhancer binding protein (C/EBP), beta (CEBPB), mRNA.\"""""	CRP2; TCF5; LAP; IL6DBP; C/EBP-beta; NF-IL6; MGC32080	ILMN_1693014	CEBPB	"\Homo sapiens CCAAT/enhancer binding protein (C/EBP), beta (CEBPB), mRNA.\"""""	1051	 	CEBPB	0.437318118	-0.005402189	2.261734655	0.02832174	0.02832174	-3.614695297	1.354084825
6153	990273	RPL37A	NM_000998.4	6168	NP_000989.1	ILMN_2051519	990273	S	CATGGCCAAACGTACCAAGAAAGTCGGGATCGTCGGTAAATACGGGACCC	"\Homo sapiens ribosomal protein L37a (RPL37A), mRNA.\"""""	MGC74786	ILMN_2051519	RPL37A	"\Homo sapiens ribosomal protein L37a (RPL37A), mRNA.\"""""	6168	D	RPL37A	0.43666624	-0.031457302	2.666358986	0.010444179	0.010444179	-2.785786166	1.353473124
13388	2100612	EZR	NM_003379.4	7430	NP_003370.2	ILMN_3272378	2100612	M	CCTTCACAGCTAAGATGCCATGTGCAGGTGGATTCCATGCCGCAGACATG	"\Homo sapiens ezrin (EZR), transcript variant 1, mRNA.\"""""	VIL2; MGC1584; CVL; FLJ26216; DKFZp762H157; CVIL	ILMN_3272378	EZR	"\Homo sapiens ezrin (EZR), transcript variant 1, mRNA.\"""""	7430	D	EZR	-0.436335871	-0.058688852	-3.007147071	0.004203416	0.004203416	-2.012717924	-1.353163221
46632	7560435	XKR8	NM_018053.2	55113	NP_060523.2	ILMN_2087303	7560435	S	GCACCAACCAGTCCCGGGTTAGATCCCAAATGCTAGAAGCCAGGGATGCC	"\Homo sapiens XK, Kell blood group complex subunit-related family, member 8 (XKR8), mRNA.\"""""	XRG8; FLJ10307; RP11-460I13.3	ILMN_2087303	XKR8	"\Homo sapiens XK, Kell blood group complex subunit-related family, member 8 (XKR8), mRNA.\"""""	55113	D	XKR8	0.435805717	-0.002905802	3.555428642	0.000865345	0.000865345	-0.647527422	1.352666059
14733	2350091	LPXN	NM_004811.1	9404	NP_004802.1	ILMN_1742789	2350091	S	CACGTTTTCCCATTTGCCCTGTGGCTCACTGTCTTACAATCACTGCTGTG	"\Homo sapiens leupaxin (LPXN), mRNA.\"""""	LDPL	ILMN_1742789	LPXN	"\Homo sapiens leupaxin (LPXN), mRNA.\"""""	9404	 	LPXN	-0.435723292	0.170207903	-2.24843876	0.029217455	0.029217455	-3.640145695	-1.352588781
9335	1440750	S1PR5	NM_030760.3	53637	NP_110387.1	ILMN_2073184	1440750	S	CCAGCTAAGCCCAGACCCCGTGGATTCTAGATAGATTTTAGAGGCAGCAG	"\Homo sapiens sphingosine-1-phosphate receptor 5 (S1PR5), mRNA.\"""""	SPPR-2; SPPR-1; Edg-8; S1P5; S1PR5	ILMN_2073184	S1PR5	"\Homo sapiens sphingosine-1-phosphate receptor 5 (S1PR5), mRNA.\"""""	53637	 	S1PR5	0.435475997	-0.049274284	2.460608883	0.017552438	0.017552438	-3.220143815	1.35235695
13348	2100437	GMEB2	NM_012384.2	26205	NP_036516.1	ILMN_1683204	2100437	S	TGGATTTTGCAGAGGGTGAGAACTTCTCTGTGCCTGCTCAGAGGCGCCCT	"\Homo sapiens glucocorticoid modulatory element binding protein 2 (GMEB2), mRNA.\"""""	P79PIF; KIAA1269; PIF79	ILMN_1683204	GMEB2	"\Homo sapiens glucocorticoid modulatory element binding protein 2 (GMEB2), mRNA.\"""""	26205	 	GMEB2	0.432346877	-0.103413092	4.037769328	0.000195205	0.000195205	0.653662525	1.349426947
19462	3130358	ProbeID: 3130358				ILMN_1898124	3130358	S	CTTCTGGAAGGAGTCAGGAATTTCCAGTTCTGGGCCTGGGCTGTGGGTCT	"\Homo sapiens cDNA FLJ38860 fis, clone MESAN2011977\"""""		ILMN_1898124		"\Homo sapiens cDNA FLJ38860 fis, clone MESAN2011977\"""""	-999	D	C7orf40	-0.431889638	0.055876233	-3.833750863	0.000370112	0.000370112	0.093423791	-1.348999335
27355	4280113	NFKBIA	NM_020529.1	4792	NP_065390.1	ILMN_1773154	4280113	S	GAGGACGAGCTGCCCTATGATGACTGTGTGTTTGGAGGCCAGCGTCTGAC	"\Homo sapiens nuclear factor of kappa light polypeptide gene enhancer in B-cells inhibitor, alpha (NFKBIA), mRNA.\"""""	IKBA; NFKBI; MAD-3	ILMN_1773154	NFKBIA	"\Homo sapiens nuclear factor of kappa light polypeptide gene enhancer in B-cells inhibitor, alpha (NFKBIA), mRNA.\"""""	4792	 	NFKBIA	0.430326591	-0.042142472	3.361255072	0.001537429	0.001537429	-1.146454021	1.347538592
36780	5960093	TBCA	NM_004607.2	6902	NP_004598.1	ILMN_1726239	5960093	S	GATGATGATCCCAGATTGCCAGCGCAGGTTGGAAGCCGCATATTTGGATC	"\Homo sapiens tubulin folding cofactor A (TBCA), mRNA.\"""""		ILMN_1726239	TBCA	"\Homo sapiens tubulin folding cofactor A (TBCA), mRNA.\"""""	6902	 	TBCA	0.43009121	-0.050476529	2.222522258	0.03103594	0.03103594	-3.689411387	1.347318754
30823	4880110	FAM126B	NM_173822.2	285172	NP_776183.1	ILMN_1779486	4880110	S	CAGGGGGTACTGACCTTGATTTCTCCTACAAGGACCACACTGCCTTTGTG	"\Homo sapiens family with sequence similarity 126, member B (FAM126B), mRNA.\"""""	MGC39518	ILMN_1779486	FAM126B	"\Homo sapiens family with sequence similarity 126, member B (FAM126B), mRNA.\"""""	285172	D	FAM126B	-0.429696463	0.111299225	-3.785553794	0.000429619	0.000429619	-0.036905411	-1.346950154
13973	2190743	RBM23	NM_018107.4	55147	NP_060577.3	ILMN_1780756	2190743	S	GGATGGAGGGAGGCTGCTACTCTACCACTTCCTGTGTGCCTCTACTGTGG	"\Homo sapiens RNA binding motif protein 23 (RBM23), transcript variant 2, mRNA.\"""""	MGC4458; PP239; RNPC4; CAPERbeta; FLJ10482	ILMN_1780756	RBM23	"\Homo sapiens RNA binding motif protein 23 (RBM23), transcript variant 2, mRNA.\"""""	55147	D	RBM23	0.427083264	0.076283403	2.691248668	0.009792756	0.009792756	-2.731524276	1.34451259
4473	650241	IER5	NM_016545.4	51278	NP_057629.2	ILMN_1721833	650241	S	GGGATTTAGCCAAGAGCACAGACTTGGATTCCTTCTGTCCCTCCCCACCT	"\Homo sapiens immediate early response 5 (IER5), mRNA.\"""""	SBBI48; MGC102760	ILMN_1721833	IER5	"\Homo sapiens immediate early response 5 (IER5), mRNA.\"""""	51278	 	IER5	-0.426766196	-0.027459773	-3.664448656	0.000622575	0.000622575	-0.360727056	-1.344217132
29789	4760537	C20orf24	NM_199483.1	55969	NP_955777.1	ILMN_1679195	4760537	A	CCCGTGTTTCCTGGACCGCGAATCAGTGTGTTGGGCATCAGTGTTTTCTG	"\Homo sapiens chromosome 20 open reading frame 24 (C20orf24), transcript variant 2, mRNA.\"""""	PNAS-11; RIP5	ILMN_1679195	C20ORF24	"\Homo sapiens chromosome 20 open reading frame 24 (C20orf24), transcript variant 2, mRNA.\"""""	55969	D	C20orf24	-0.426267752	0.226302269	-2.577618304	0.013103534	0.013103534	-2.976274291	-1.343752792
25251	4060086	ProbeID: 4060086	XR_037039.1	100134393		ILMN_3236680	4060086	S	GGTGTCTAGCTTGTAAAGTTCTGGCTGTAGTTATGACCTTGGCTTCCCTG	"\PREDICTED: Homo sapiens misc_RNA (LOC100134393), miscRNA.\"""""		ILMN_3236680	LOC100134393	"\PREDICTED: Homo sapiens misc_RNA (LOC100134393), miscRNA.\"""""	100134393	 		-0.426231782	-0.031019772	-3.862633912	0.000338348	0.000338348	0.171908835	-1.343719289
14302	2260603	RNF145	NM_144726.1	153830	NP_653327.1	ILMN_1710906	2260603	S	TAGTGAAGGAGACCAAAGTGGGAAGGGCTTTAGGGCACTGATAGAGGCCC	"\Homo sapiens ring finger protein 145 (RNF145), mRNA.\"""""	DKFZp686M11215; FLJ31951	ILMN_1710906	RNF145	"\Homo sapiens ring finger protein 145 (RNF145), mRNA.\"""""	153830	 	RNF145	-0.426212183	-0.020423029	-2.46513632	0.017357572	0.017357572	-3.21086581	-1.343701035
39869	6370762	POLR2F	NM_021974.2	5435	NP_068809.1	ILMN_1745885	6370762	S	AGGCCCGAAAGATCCCCATCATCATTCGCCGTTACCTGCCAGATGGGAGC	"\Homo sapiens polymerase (RNA) II (DNA directed) polypeptide F (POLR2F), mRNA.\"""""	hsRPB6; RPABC2; hRPB14.4; HRBP14.4; RPB6	ILMN_1745885	POLR2F	"\Homo sapiens polymerase (RNA) II (DNA directed) polypeptide F (POLR2F), mRNA.\"""""	5435	 	POLR2F	0.426182799	-0.011337182	2.737720377	0.008675464	0.008675464	-2.629251919	1.343673668
11545	1780730	CCDC59	NM_014167.2	29080	NP_054886.1	ILMN_1662318	1780730	S	ATCTGCTGCCTATTAGGTTCTTCTGTGACATGTGCCTCCCAGCAGTGAAC	"\Homo sapiens coiled-coil domain containing 59 (CCDC59), mRNA.\"""""	FLJ10294; HSPC128	ILMN_1662318	CCDC59	"\Homo sapiens coiled-coil domain containing 59 (CCDC59), mRNA.\"""""	29080	 	CCDC59	0.426042463	-0.032856468	3.025639339	0.00399412	0.00399412	-1.968989142	1.34354297
30234	4830056	ARPC5L	NM_030978.1	81873	NP_112240.1	ILMN_2043816	4830056	S	ACTGCAGAACTGACATTTTGACGGTCTACCAGCGTGGCGGCTGGTGTTGG	"\Homo sapiens actin related protein 2/3 complex, subunit 5-like (ARPC5L), mRNA.\"""""	MGC3038; ARC16-2	ILMN_2043816	ARPC5L	"\Homo sapiens actin related protein 2/3 complex, subunit 5-like (ARPC5L), mRNA.\"""""	81873	 	ARPC5L	-0.42556753	0.014740751	-3.803703932	0.000406201	0.000406201	0.012079404	-1.34310075
1333	150072	IRF8	NM_002163.2	3394	NP_002154.1	ILMN_1666594	150072	S	GCCAGATATGCCTGTTTCCTTTTCCCAGCACCATGCCTGTGGAGGGGACA	"\Homo sapiens interferon regulatory factor 8 (IRF8), mRNA.\"""""	H-ICSBP; ICSBP; IRF-8; ICSBP1	ILMN_1666594	IRF8	"\Homo sapiens interferon regulatory factor 8 (IRF8), mRNA.\"""""	3394	 	IRF8	-0.42549771	-0.005278222	-2.393853192	0.020664404	0.020664404	-3.355438009	-1.343035752
17844	2750719	DDX21	NM_004728.2	9188	NP_004719.2	ILMN_1735461	2750719	S	CAGTTCTGTCCTTGAATCCCGACTAGATATTTCTTGCCCTCTGGTCTCAG	"\Homo sapiens DEAD (Asp-Glu-Ala-Asp) box polypeptide 21 (DDX21), mRNA.\"""""	RH-II/GU; GUA; GURDB; RH-II/GuA; DKFZp686F21172	ILMN_1735461	DDX21	"\Homo sapiens DEAD (Asp-Glu-Ala-Asp) box polypeptide 21 (DDX21), mRNA.\"""""	9188	 	DDX21	-0.423853355	0.061685377	-2.911410343	0.005460913	0.005460913	-2.236273379	-1.341505859
23676	3850445	LYRM7	NM_181705.2	90624	NP_859056.2	ILMN_3238623	3850445	S	TCTGACCCACCAACATGACTGATGCTCAAAGGAAATGGCCACTGGAAGAT	"\Homo sapiens Lyrm7 homolog (mouse) (LYRM7), mRNA.\"""""	C5orf31; MGC24679; FLJ20796	ILMN_3238623	LYRM7	"\Homo sapiens Lyrm7 homolog (mouse) (LYRM7), mRNA.\"""""	90624	D	LYRM7	-0.423694233	0.05653015	-3.854148595	0.000347396	0.000347396	0.148821985	-1.341357905
35477	5810070	PSMD6	NM_014814.1	9861	NP_055629.1	ILMN_2155998	5810070	S	GGTGTGGAATTCATTGATCAGGAACTGTCCAGGTTTATTGCTGCCGGGAG	"\Homo sapiens proteasome (prosome, macropain) 26S subunit, non-ATPase, 6 (PSMD6), mRNA.\"""""	KIAA0107; S10; SGA-113M; p44S10	ILMN_2155998	PSMD6	"\Homo sapiens proteasome (prosome, macropain) 26S subunit, non-ATPase, 6 (PSMD6), mRNA.\"""""	9861	D	PSMD6	-0.42349916	0.101487494	-2.286128788	0.026741645	0.026741645	-3.56769329	-1.341176547
28390	4560022	MMADHC	NM_015702.1	27249	NP_056517.1	ILMN_2090558	4560022	S	GATGAACGCTACCGACATTTAGGATTCTCTGTTGATGACCTTGGATGCTG	"\Homo sapiens chromosome 2 open reading frame 25 (C2orf25), mRNA.\"""""	CL25022	ILMN_2090558	C2ORF25	"\Homo sapiens chromosome 2 open reading frame 25 (C2orf25), mRNA.\"""""	27249	D	MMADHC	0.423434439	0.066927461	2.344384284	0.023281694	0.023281694	-3.45385167	1.341116382
28422	4560154	ATG14	NM_014924.3	22863	NP_055739.2	ILMN_1678808	4560154	S	GTGGACGGGACTCATGTAAGGACTCAATTTGGGGAAGAGCATTCAGTGGC	"\Homo sapiens KIAA0831 (KIAA0831), mRNA.\"""""	MGC126291; MGC126292	ILMN_1678808	KIAA0831	"\Homo sapiens KIAA0831 (KIAA0831), mRNA.\"""""	22863	 	ATG14	0.423206703	0.003989674	4.460840919	4.98E-05	4.98E-05	1.853920242	1.340904697
24359	3940215	MTFMT	NM_139242.2	123263	NP_640335.1	ILMN_1672884	3940215	S	TGGATATTTGCACCCCTGGTACCAGAAAAATTCCCAAGCTCAACCAAGCC	"\Homo sapiens mitochondrial methionyl-tRNA formyltransferase (MTFMT), mRNA.\"""""	FMT1	ILMN_1672884	MTFMT	"\Homo sapiens mitochondrial methionyl-tRNA formyltransferase (MTFMT), mRNA.\"""""	123263	D	MTFMT	-0.422481348	0.019585207	-5.055461985	6.79E-06	6.79E-06	3.607088054	-1.34023069
6467	1030026	CENPV	NM_181716.2	201161	NP_859067.2	ILMN_1729142	1030026	S	CAACTTTGCTCTCCCTGCCGTGCCTCGGTGGTGCTCCTGAATGTGGCTGA	"\Homo sapiens centromere protein V (CENPV), mRNA.\"""""	3110013H01Rik; p30	ILMN_1729142	CENPV	"\Homo sapiens centromere protein V (CENPV), mRNA.\"""""	201161	D	CENPV	0.422229923	0.012663056	2.213522645	0.031690472	0.031690472	-3.706412683	1.339997142
13694	2140349	MLL	NM_005933.2	4297	NP_005924.2	ILMN_1668683	2140349	S	TGCTGTACTGTGAGCCCCTCCTCACTCTCTACCAACCCTAAACCCTGAGG	"\Homo sapiens myeloid/lymphoid or mixed-lineage leukemia (trithorax homolog, Drosophila) (MLL), mRNA.\"""""	TRX1; HRX; CXXC7; HTRX1; FLJ11783; KMT2A; MLL/GAS7; ALL-1; MLL1A	ILMN_1668683	MLL	"\Homo sapiens myeloid/lymphoid or mixed-lineage leukemia (trithorax homolog, Drosophila) (MLL), mRNA.\"""""	4297	D	MLL	-0.422215819	0.051640916	-3.509299287	0.000993323	0.000993323	-0.767471365	-1.339984042
21012	3370474	SERTAD3	NM_013368.2	29946	NP_037500.2	ILMN_1801934	3370474	A	AAAGAAAGCTGGGCCTGTCGAAGGATGACAGGGATGTGCTGCCAGGTTGC	"\Homo sapiens SERTA domain containing 3 (SERTAD3), transcript variant 1, mRNA.\"""""	RBT1	ILMN_1801934	SERTAD3	"\Homo sapiens SERTA domain containing 3 (SERTAD3), transcript variant 1, mRNA.\"""""	29946	D	SERTAD3	-0.421311419	0.066636992	-3.840534406	0.000362403	0.000362403	0.111831479	-1.339144292
18355	2850400	ProbeID: 2850400	XM_933834.2	23117	XP_938927.2	ILMN_1656868	2850400	I	GAACCCAAGAGGCGGAGGGTCGGTGATGTGGAACCGTCACGCAAACCCAA	"\PREDICTED: Homo sapiens KIAA0220-like protein, transcript variant 16 (LOC23117), mRNA.\"""""		ILMN_1656868	LOC23117	"\PREDICTED: Homo sapiens KIAA0220-like protein, transcript variant 16 (LOC23117), mRNA.\"""""	23117	D	NPIPL3 (includes others)	-0.421061497	0.037009862	-2.504397407	0.015748089	0.015748089	-3.129870791	-1.338912329
36814	5960224	PTTG3P	NR_002734.1	26255		ILMN_2049021	5960224	S	GCTTCGAGAGTTTTGACCTGCCTGAAGAGCACCAGATTGCACATCTCCCC	"\Homo sapiens pituitary tumor-transforming 3 (pseudogene) (PTTG3P), non-coding RNA.\"""""	rcPTTG1	ILMN_2049021	PTTG3P	"\Homo sapiens pituitary tumor-transforming 3 (pseudogene) (PTTG3P), non-coding RNA.\"""""	26255	 	PTTG3	-0.420585947	0.070690763	-4.131612548	0.000144799	0.000144799	0.915696861	-1.338471061
36292	5890349	STAU1	NM_017454.2	6780	NP_059348.2	ILMN_2327276	5890349	A	GCTCTGCGTGTGGTCCGTATGGAAAGCCTGGTAGCCCTGCGAGTTAAGTA	"\Homo sapiens staufen, RNA binding protein, homolog 1 (Drosophila) (STAU1), transcript variant T1, mRNA.\"""""	FLJ25010; STAU	ILMN_2327276	STAU1	"\Homo sapiens staufen, RNA binding protein, homolog 1 (Drosophila) (STAU1), transcript variant T1, mRNA.\"""""	6780	D	STAU1	-0.420369895	0.015366694	-3.075496844	0.003477439	0.003477439	-1.850227612	-1.338270632
34848	5670475	GCHFR	NM_005258.2	2644	NP_005249.1	ILMN_1694780	5670475	S	TGACCTCCAAGCTCCTGCCTCACCGTCTGCCTTGCTCCTCTCTTCCCAAA	"\Homo sapiens GTP cyclohydrolase I feedback regulator (GCHFR), mRNA.\"""""	HsT16933; MGC138467; P35; MGC138469; GFRP	ILMN_1694780	GCHFR	"\Homo sapiens GTP cyclohydrolase I feedback regulator (GCHFR), mRNA.\"""""	2644	 	GCHFR	-0.420113926	-0.006648017	-2.651376423	0.010855248	0.010855248	-2.8182749	-1.338033212
32129	5130142	ProbeID: 5130142	NM_001134693.1	100128731	NP_001128165.1	ILMN_3247452	5130142	S	AAGTGGCGCTTTCTCCGCCCCAGGGTTCCAGGACATAGTCTGAGGCAAGA	"\Homo sapiens dolichyl-diphosphooligosaccharide--protein glycosyltransferase subunit 4 (LOC100128731), mRNA.\"""""		ILMN_3247452	LOC100128731	"\Homo sapiens dolichyl-diphosphooligosaccharide--protein glycosyltransferase subunit 4 (LOC100128731), mRNA.\"""""	100128731	 	OST4	0.419474797	-0.172935952	2.088638119	0.042115027	0.042115027	-3.936580952	1.33744058
19281	3120402	SLC30A7	NM_133496.3	148867	NP_598003.2	ILMN_1789999	3120402	S	CCCCCAGAAGCCTTAGTGACCCAGATCTCAACCAGAGACTCAAGATAGCC	"\Homo sapiens solute carrier family 30 (zinc transporter), member 7 (SLC30A7), mRNA.\"""""	ZnT-7; ZNT7; ZnTL2; DKFZp686M0368	ILMN_1789999	SLC30A7	"\Homo sapiens solute carrier family 30 (zinc transporter), member 7 (SLC30A7), mRNA.\"""""	148867	 	SLC30A7	-0.419326986	0.07505651	-2.543362503	0.014285825	0.014285825	-3.048541608	-1.33730356
28045	4490014	TTC13	NM_024525.2	79573	NP_078801.2	ILMN_1745573	4490014	A	CTTGGAGGGAAAGCGTATGTATTAGCCGGCAGCCTGTTGGTTCCCACTTA	"\Homo sapiens tetratricopeptide repeat domain 13 (TTC13), mRNA.\"""""	FLJ22584	ILMN_1745573	TTC13	"\Homo sapiens tetratricopeptide repeat domain 13 (TTC13), mRNA.\"""""	79573	D	TTC13	-0.419124439	0.032054818	-2.389659166	0.020875571	0.020875571	-3.363843035	-1.337115823
33128	5310369	LYAR	NM_017816.1	55646	NP_060286.1	ILMN_2221564	5310369	S	ACACAGTGACAGATGAGCATCACAGATCCGAAGAGGAACTCCTGGTCATC	"\Homo sapiens Ly1 antibody reactive homolog (mouse) (LYAR), mRNA.\"""""	ZLYAR; FLJ20425	ILMN_2221564	LYAR	"\Homo sapiens Ly1 antibody reactive homolog (mouse) (LYAR), mRNA.\"""""	55646	D	LYAR	0.41910391	0.018309156	2.991723986	0.004385778	0.004385778	-2.049054942	1.337096796
27655	4290575	C7orf23	NM_024315.2	79161	NP_077291.1	ILMN_1751143	4290575	S	TGCAAACCTGTACTTCCATGATGTGGGAAGGTGAGGCTGCCAAGGAGAAG	"\Homo sapiens chromosome 7 open reading frame 23 (C7orf23), mRNA.\"""""	MM-TRAG; MGC4175	ILMN_1751143	C7ORF23	"\Homo sapiens chromosome 7 open reading frame 23 (C7orf23), mRNA.\"""""	79161	 	C7orf23	-0.418713697	0.063614127	-2.256303853	0.028684611	0.028684611	-3.625105038	-1.336735194
35355	5720360	STARD7	NM_139267.1	56910	NP_644672.1	ILMN_2367782	5720360	A	CACTGTTCAGATAAGGTCACAATCTGATGCTGTCAGTTTGACCGAGCTGG	"\Homo sapiens START domain containing 7 (STARD7), transcript variant 2, mRNA.\"""""	GTT1	ILMN_2367782	STARD7	"\Homo sapiens START domain containing 7 (STARD7), transcript variant 2, mRNA.\"""""	56910	D	STARD7	-0.418686075	0.11067414	-3.135207397	0.002941247	0.002941247	-1.706368483	-1.336709601
29444	4670681	RAB12	NM_001025300.1	201475	NP_001020471.1	ILMN_1670666	4670681	S	GGCACAGCTGCTCAGCAAGTGGTCAGGGCCAAGGGCTGCAAGTGAATTCT	"\Homo sapiens RAB12, member RAS oncogene family (RAB12), mRNA.\"""""	MGC104724; FLJ45927	ILMN_1670666	RAB12	"\Homo sapiens RAB12, member RAS oncogene family (RAB12), mRNA.\"""""	201475	D	RAB12	-0.418496248	0.076988043	-3.164434105	0.002708125	0.002708125	-1.635319477	-1.336533731
27955	4480338	AKTIP	NM_001012398.1	64400	NP_001012398.1	ILMN_2377240	4480338	A	GAATCTCAGTCTTCAGCCTGCACTGATTTGTAGCCTGCACTGTCTTACTG	"\Homo sapiens AKT interacting protein (AKTIP), transcript variant 1, mRNA.\"""""	FTS; FT1	ILMN_2377240	AKTIP	"\Homo sapiens AKT interacting protein (AKTIP), transcript variant 1, mRNA.\"""""	64400	D	AKTIP	-0.418268992	0.009228925	-3.294853301	0.001864565	0.001864565	-1.313359359	-1.336323214
16096	2510477	B3GALT6	NM_080605.3	126792	NP_542172.2	ILMN_1739749	2510477	S	GTTTGGAATTGCTTGAGGAACCCTGCGTGTGCTTGGAGAGGCCAGAGGGC	"\Homo sapiens UDP-Gal:betaGal beta 1,3-galactosyltransferase polypeptide 6 (B3GALT6), mRNA.\"""""	beta3GalT6	ILMN_1739749	B3GALT6	"\Homo sapiens UDP-Gal:betaGal beta 1,3-galactosyltransferase polypeptide 6 (B3GALT6), mRNA.\"""""	126792	 	B3GALT6	0.418189434	-0.055762851	4.373261672	6.63E-05	6.63E-05	1.601675428	1.336249524
19829	3170286	ProbeID: 3170286	XM_929980.2	647000	XP_935073.1	ILMN_1704750	3170286	S	CCCTTTCCTCTCCCTCAGAATTTGTGTTTGCTGCCTCTATCTTGTTTTTT	"\PREDICTED: Homo sapiens similar to tubulin, beta 5 (LOC647000), mRNA.\"""""		ILMN_1704750	LOC647000	"\PREDICTED: Homo sapiens similar to tubulin, beta 5 (LOC647000), mRNA.\"""""	647000	D	LOC647000	-0.418160873	0.038361282	-2.636440622	0.01127975	0.01127975	-2.850530693	-1.33622307
43625	6960170	C3orf19	NM_016474.3	51244	NP_057558.2	ILMN_1750144	6960170	S	CCCCTAGACAGTCTTTTTAGTGCCCTCTGCTCTCAGTCTTGTTGCCCTAG	"\Homo sapiens chromosome 3 open reading frame 19 (C3orf19), mRNA.\"""""	FLJ33839	ILMN_1750144	C3ORF19	"\Homo sapiens chromosome 3 open reading frame 19 (C3orf19), mRNA.\"""""	51244	 	C3orf19	0.418038483	0.054755233	4.548701211	3.73E-05	3.73E-05	2.108728776	1.336109718
12688	2030070	ZNF598	NM_178167.2	90850	NP_835461.1	ILMN_2075818	2030070	S	GAGCTGAAAGCTGCGGCGCCACTGGTGCCAGAGTCAGATGTCACAGATGT	"\Homo sapiens zinc finger protein 598 (ZNF598), mRNA.\"""""	FLJ00086; DKFZp762F135	ILMN_2075818	ZNF598	"\Homo sapiens zinc finger protein 598 (ZNF598), mRNA.\"""""	90850	D	ZNF598	-0.41759211	0.050686339	-3.604714707	0.000746084	0.000746084	-0.518440103	-1.335696387
36137	5870482	KDM5B	NM_006618.3	10765	NP_006609.3	ILMN_1755727	5870482	S	AAGGGGTCTGTTCTGCAGTGGAGAAGACATTCTGGTGACCAGACTTTTGC	"\Homo sapiens lysine (K)-specific demethylase 5B (KDM5B), mRNA.\"""""	FLJ23670; FLJ12491; RBBP2H1A; KDM5B; PLU-1; FLJ12459; FLJ10538; FLJ16281; PUT1	ILMN_1755727	KDM5B	"\Homo sapiens lysine (K)-specific demethylase 5B (KDM5B), mRNA.\"""""	10765	 	KDM5B	-0.417371554	0.081835776	-3.977881884	0.000235862	0.000235862	0.487828678	-1.335492204
33768	5390730	PIK3IP1	NM_052880.3	113791	NP_443112.2	ILMN_1719986	5390730	S	GCTCCTAGCCATAGAGCTTCCTTTCCAGAACCCTTCCACTGCCCAATGTG	"\Homo sapiens phosphoinositide-3-kinase interacting protein 1 (PIK3IP1), mRNA.\"""""	HGFL; hHGFL(S); MGC17330	ILMN_1719986	PIK3IP1	"\Homo sapiens phosphoinositide-3-kinase interacting protein 1 (PIK3IP1), mRNA.\"""""	113791	 	PIK3IP1	0.417362404	-0.155666443	2.12438448	0.038861524	0.038861524	-3.871805514	1.335483734
44429	7050458	DBP	NM_001352.2	1628	NP_001343.2	ILMN_1715555	7050458	S	GAAAAATCCAGGTGCCGGAGGAGCAGAAGGATGAGAAATACTGGAGCCGG	"\Homo sapiens D site of albumin promoter (albumin D-box) binding protein (DBP), mRNA.\"""""	DABP	ILMN_1715555	DBP	"\Homo sapiens D site of albumin promoter (albumin D-box) binding protein (DBP), mRNA.\"""""	1628	 	DBP	-0.416884732	0.013581597	-4.315068467	8.02E-05	8.02E-05	1.43509025	-1.335041632
45467	7320181	COPS7A	NM_016319.1	50813	NP_057403.1	ILMN_1758412	7320181	S	GGCCCTGGCCATCTCGGGAAGCTTGATGGCAATCCTGGAAGGGTTTAATC	"\Homo sapiens COP9 constitutive photomorphogenic homolog subunit 7A (Arabidopsis) (COPS7A), mRNA.\"""""	MGC110877	ILMN_1758412	COPS7A	"\Homo sapiens COP9 constitutive photomorphogenic homolog subunit 7A (Arabidopsis) (COPS7A), mRNA.\"""""	50813	 	COPS7A	0.416667759	0.021625512	3.884614728	0.000315954	0.000315954	0.231826755	1.334840865
9708	1470706	C8orf55	NM_016647.2	51337	NP_057731.1	ILMN_1777740	1470706	S	AGCACTGCCCGATAGAACACGCCCGCCCTCACTGCTGTTCTTGCCTTACA	"\Homo sapiens chromosome 8 open reading frame 55 (C8orf55), mRNA.\"""""	DSCD75	ILMN_1777740	C8ORF55	"\Homo sapiens chromosome 8 open reading frame 55 (C8orf55), mRNA.\"""""	51337	 	C8orf55	-0.415133908	-0.003308314	-3.491290565	0.001048035	0.001048035	-0.814062815	-1.333422436
32292	5220093	HAVCR2	NM_032782.3	84868	NP_116171.3	ILMN_1693826	5220093	S	GACGGTATAGGCTTGATCTGTCTTGCTTATTGTTGCCCCCTGCGCCTAGC	"\Homo sapiens hepatitis A virus cellular receptor 2 (HAVCR2), mRNA.\"""""	TIMD3; FLJ14428; KIM-3; Tim-3; TIM3	ILMN_1693826	HAVCR2	"\Homo sapiens hepatitis A virus cellular receptor 2 (HAVCR2), mRNA.\"""""	84868	 	HAVCR2	0.415035548	0.037216388	3.621622814	0.000708925	0.000708925	-0.473936957	1.33333153
45748	7330612	ATP5G2	NM_005176.4	517	NP_005167.1	ILMN_1660577	7330612	A	TCAGCAGCTTGGCAGTCTCATGTCCCCTTACCTCACTTGTCTCTAGCCGC	"\Homo sapiens ATP synthase, H+ transporting, mitochondrial F0 complex, subunit c (subunit 9), isoform 2 (ATP5G2), nuclear gene encoding mitochondrial protein, transcript variant 2, mRNA.\"""""		ILMN_1660577	ATP5G2	"\Homo sapiens ATP synthase, H+ transporting, mitochondrial F0 complex, subunit c (subunit 9), isoform 2 (ATP5G2), nuclear gene encoding mitochondrial protein, transcript variant 2, mRNA.\"""""	517	D	ATP5G2	0.414713927	-0.032062234	3.266573133	0.002023048	0.002023048	-1.383842044	1.333034322
43903	6980601	LOC729978	XM_001723016.1	729978	XP_001723068.1	ILMN_3304111	6980601	M	AATCACCACCCGAACCCAAGAGGCGGAGGGCCGCTGAGGTGGAATCACCA	"\PREDICTED: Homo sapiens similar to LOC339047 protein, transcript variant 2 (LOC729978), mRNA.\"""""		ILMN_3304111	LOC729978	"\PREDICTED: Homo sapiens similar to LOC339047 protein, transcript variant 2 (LOC729978), mRNA.\"""""	729978	D	NPIP (includes others)	-0.414244311	0.038350188	-2.741389225	0.008592461	0.008592461	-2.621124984	-1.332600473
8120	1260341	IL13RA1	NM_001560.2	3597	NP_001551.1	ILMN_1768505	1260341	S	AGGTCTTGGGAGCTCTTGGAGGTGTCTGTATCAGTGGATTTCCCATCCCC	"\Homo sapiens interleukin 13 receptor, alpha 1 (IL13RA1), mRNA.\"""""	IL-13Ra; NR4; CD213A1	ILMN_1768505	IL13RA1	"\Homo sapiens interleukin 13 receptor, alpha 1 (IL13RA1), mRNA.\"""""	3597	 	IL13RA1	0.413967095	0.231704322	2.507484804	0.015627453	0.015627453	-3.123460847	1.332344436
11705	1820681	DPEP2	NM_022355.1	64174	NP_071750.1	ILMN_1689160	1820681	S	GGCCACCTTCCCAGTCCTTATTCTGTGGCTCTGATGACCCAGTTAGTCCT	"\Homo sapiens dipeptidase 2 (DPEP2), mRNA.\"""""	MBD2	ILMN_1689160	DPEP2	"\Homo sapiens dipeptidase 2 (DPEP2), mRNA.\"""""	64174	 	DPEP2	0.413930015	0.058909535	2.649550034	0.010906359	0.010906359	-2.822226285	1.332310194
32086	5090739	NIPAL3	NM_020448.3	57185	NP_065181.1	ILMN_1684210	5090739	S	GGATACAGGACTCCATCAGGCTAGTGTTGGGGAACCAGCCCGGCAGCCTT	"\Homo sapiens NIPA-like domain containing 3 (NPAL3), mRNA.\"""""	RP3-462O23.3; DKFZp686E22155; DJ462O23.2	ILMN_1684210	NPAL3	"\Homo sapiens NIPA-like domain containing 3 (NPAL3), mRNA.\"""""	57185	 	NIPAL3	-0.413700367	0.036611534	-4.979097904	8.81E-06	8.81E-06	3.378618474	-1.332098133
35338	5720278	SNHG1	NR_003098.1	23642		ILMN_3236713	5720278	S	GGCACCCAGACTTTGCTGCCTTTCTTACATGATCCAGGCCCAGAACCCAA	"\Homo sapiens small nucleolar RNA host gene 1 (non-protein coding) (SNHG1), non-coding RNA.\"""""	U22HG; UHG	ILMN_3236713	SNHG1	"\Homo sapiens small nucleolar RNA host gene 1 (non-protein coding) (SNHG1), non-coding RNA.\"""""	23642	 	SNHG1	-0.41059723	-0.043656965	-4.39414031	6.20E-05	6.20E-05	1.661645224	-1.329235962
11627	1820324	APAF1	NM_013229.2	317	NP_037361.1	ILMN_1659463	1820324	A	TGATGGAGCTGCAAATTTCATGGCAGTTCATGCAGTCGGTCAAGAGGAGG	"\Homo sapiens apoptotic peptidase activating factor 1 (APAF1), transcript variant 1, mRNA.\"""""	CED4; DKFZp781B1145	ILMN_1659463	APAF1	"\Homo sapiens apoptotic peptidase activating factor 1 (APAF1), transcript variant 1, mRNA.\"""""	317	D	APAF1	-0.410503854	0.020276804	-2.659500755	0.010630539	0.010630539	-2.800674159	-1.329149932
22147	3460520	CCND2	NM_001759.2	894	NP_001750.1	ILMN_2067656	3460520	S	CTCTCACAGTGTACTCTATAAGAGGTGTGGGTGTCTGTTTGGTCAGGATG	"\Homo sapiens cyclin D2 (CCND2), mRNA.\"""""	KIAK0002; MGC102758	ILMN_2067656	CCND2	"\Homo sapiens cyclin D2 (CCND2), mRNA.\"""""	894	D	CCND2	-0.410484616	0.152867831	-2.156315434	0.036143738	0.036143738	-3.813189106	-1.329132208
12763	2030358	WDR26	NM_025160.4	80232	NP_079436.3	ILMN_1719343	2030358	S	CTCGTGCACATGTGAAGTGCCCTCTGAGTTTAAGGTTTGGTTAATACTGG	"\Homo sapiens WD repeat domain 26 (WDR26), mRNA.\"""""	FLJ21016; MIP2; CDW2	ILMN_1719343	WDR26	"\Homo sapiens WD repeat domain 26 (WDR26), mRNA.\"""""	80232	 	WDR26	-0.409375876	0.087143609	-2.686589274	0.009911788	0.009911788	-2.741709646	-1.328111136
22783	3710719	MRPL45	NM_032351.3	84311	NP_115727.3	ILMN_1748650	3710719	A	CTGGGCATGGACCAGCCTTCAGATGGCAGAAGTGGAAGATGAGCCTACTT	"\Homo sapiens mitochondrial ribosomal protein L45 (MRPL45), nuclear gene encoding mitochondrial protein, mRNA.\"""""	MGC11321	ILMN_1748650	MRPL45	"\Homo sapiens mitochondrial ribosomal protein L45 (MRPL45), nuclear gene encoding mitochondrial protein, mRNA.\"""""	84311	D	MRPL45	0.409032728	-0.035688698	4.727922352	2.05E-05	2.05E-05	2.633471306	1.32779528
43208	6860687	PYCARD	NM_013258.3	29108	NP_037390.2	ILMN_1698766	6860687	A	ACGTTGAGTGGCTGCTGGATGCTCTGTACGGGAAGGTCCTGACGGATGAG	"\Homo sapiens PYD and CARD domain containing (PYCARD), transcript variant 1, mRNA.\"""""	TMS1; MGC10332; ASC; CARD5	ILMN_1698766	PYCARD	"\Homo sapiens PYD and CARD domain containing (PYCARD), transcript variant 1, mRNA.\"""""	29108	D	PYCARD	0.408816808	0.024222059	2.462097261	0.017488159	0.017488159	-3.217095128	1.327596571
27862	4390703	PTPN1	NM_002827.2	5770	NP_002818.1	ILMN_1681591	4390703	S	ACCCTGCAGAGCTATGGTGAGGTGTGGATAAGGCTTAGGTGCCAGGCTGT	"\Homo sapiens protein tyrosine phosphatase, non-receptor type 1 (PTPN1), mRNA.\"""""	PTP1B	ILMN_1681591	PTPN1	"\Homo sapiens protein tyrosine phosphatase, non-receptor type 1 (PTPN1), mRNA.\"""""	5770	 	PTPN1	-0.406456789	0.039665137	-2.77828285	0.007797577	0.007797577	-2.538976824	-1.32542661
13237	2070746	RBX1	NM_014248.2	9978	NP_055063.1	ILMN_1666670	2070746	S	CTTTGCATAGAATGTCAAGCTAACCAGGCGTCCGCTACTTCAGAAGAGTG	"\Homo sapiens ring-box 1 (RBX1), mRNA.\"""""	BA554C12.1; RNF75; MGC13357; MGC1481; ROC1	ILMN_1666670	RBX1	"\Homo sapiens ring-box 1 (RBX1), mRNA.\"""""	9978	 	RBX1	0.406188431	-0.0361123	2.306898499	0.025458729	0.025458729	-3.527362506	1.325180088
10695	1690114	U2AF2	NM_007279.2	11338	NP_009210.1	ILMN_1768930	1690114	A	CCCGTGGCCCCTGCCCCTCTCCTACTCTCTGTGGCAGTTTCATATTTGCT	"\Homo sapiens U2 small nuclear RNA auxiliary factor 2 (U2AF2), transcript variant 1, mRNA.\"""""	U2AF65	ILMN_1768930	U2AF2	"\Homo sapiens U2 small nuclear RNA auxiliary factor 2 (U2AF2), transcript variant 1, mRNA.\"""""	11338	D	U2AF2	0.406026826	-0.077377472	3.146965103	0.002845279	0.002845279	-1.677835517	1.325031655
5432	830379	MRPS11	NM_176805.1	64963	NP_789775.1	ILMN_1722905	830379	A	AAGGGAGAGTTTTGCCTCCTTACACAGTGGCCTTTGCTTGCACCTCCAGC	"\Homo sapiens mitochondrial ribosomal protein S11 (MRPS11), nuclear gene encoding mitochondrial protein, transcript variant 2, mRNA.\"""""	HCC-2; FLJ22512; FLJ23406	ILMN_1722905	MRPS11	"\Homo sapiens mitochondrial ribosomal protein S11 (MRPS11), nuclear gene encoding mitochondrial protein, transcript variant 2, mRNA.\"""""	64963	D	MRPS11	0.405483643	-0.066781515	3.387809875	0.001422523	0.001422523	-1.0791627	1.324532867
28265	4540228	CD300LF	NM_139018.2	146722	NP_620587.2	ILMN_2112357	4540228	S	CTTGAGCCCATTGAAACTGATCTTGAGCTCCTGGCCTCCAGAATTGCAGG	"\Homo sapiens CD300 molecule-like family member f (CD300LF), mRNA.\"""""	IREM1; IgSF13; NKIR; CLM1; CD300f	ILMN_2112357	CD300LF	"\Homo sapiens CD300 molecule-like family member f (CD300LF), mRNA.\"""""	146722	 	CD300LF	0.405116785	-0.045784509	2.355394465	0.022674736	0.022674736	-3.432085418	1.324196099
4485	650301	SNRPF	NM_003095.2	6636	NP_003086.1	ILMN_2067370	650301	S	GTAGCCTGCAACATTCGGCCGTGGTTACGATGAGTTTACCCCTCAATCCC	"\Homo sapiens small nuclear ribonucleoprotein polypeptide F (SNRPF), mRNA.\"""""	SMF	ILMN_2067370	SNRPF	"\Homo sapiens small nuclear ribonucleoprotein polypeptide F (SNRPF), mRNA.\"""""	6636	D	SNRPF	0.405105256	-0.035184306	2.154437302	0.036298843	0.036298843	-3.816656427	1.324185516
37854	6110747	GIMAP2	NM_015660.2	26157	NP_056475.1	ILMN_2135272	6110747	S	GTGGGTGAATCACAGTAATTTCCCTGTAAAATGTGGTACCTGAAGTCATA	"\Homo sapiens GTPase, IMAP family member 2 (GIMAP2), mRNA.\"""""	HIMAP2; DKFZP586D0824; MGC24275; IMAP2	ILMN_2135272	GIMAP2	"\Homo sapiens GTPase, IMAP family member 2 (GIMAP2), mRNA.\"""""	26157	D	GIMAP2	0.404695245	0.055465083	2.070169431	0.043887334	0.043887334	-3.969695172	1.323809239
16171	2570035	C17orf49	NM_174893.1	124944	NP_777553.1	ILMN_1763688	2570035	S	TCCTGCTGAGCCTTCCACCTCTGACCTCTCACTGTTCATGCCGGACCTGT	"\Homo sapiens chromosome 17 open reading frame 49 (C17orf49), mRNA.\"""""	MGC49942	ILMN_1763688	C17ORF49	"\Homo sapiens chromosome 17 open reading frame 49 (C17orf49), mRNA.\"""""	124944	 	C17orf49	0.404453807	-0.05229515	3.20981911	0.002380346	0.002380346	-1.524180612	1.323587716
26790	4230196	KPNA2	NM_002266.2	3838	NP_002257.1	ILMN_1721868	4230196	A	ATGTCATCTTTAGCATGTGGCTACTTACGTAATCTTACCTGGACACTTTC	"\Homo sapiens karyopherin alpha 2 (RAG cohort 1, importin alpha 1) (KPNA2), mRNA. XM_001133262 XM_001133265 XM_001133267 XM_001133271\"""""	RCH1; IPOA1; SRP1alpha; QIP2	ILMN_1721868	KPNA2	"\Homo sapiens karyopherin alpha 2 (RAG cohort 1, importin alpha 1) (KPNA2), mRNA. XM_001133262 XM_001133265 XM_001133267 XM_001133271\"""""	3838	D	KPNA2	-0.404248033	0.038451698	-4.00726018	0.000214987	0.000214987	0.569041341	-1.323398944
18724	2940403	FAM60A	NM_001135811.1	58516	NP_001129283.1	ILMN_3272603	2940403	M	TTGAGTTGGCTCTCCCACAGTCTTTGAGGTGAATTACAAAAGTCCAGCCA	"\Homo sapiens family with sequence similarity 60, member A (FAM60A), transcript variant 1, mRNA.\"""""		ILMN_3272603	FAM60A	"\Homo sapiens family with sequence similarity 60, member A (FAM60A), transcript variant 1, mRNA.\"""""	58516	D	FAM60A	-0.403972991	0.051864326	-3.389748569	0.001414462	0.001414462	-1.074237951	-1.323146668
19507	3130520	ProbeID: 3130520	XM_001732865.1	647597	XP_001732917.1	ILMN_3208881	3130520	A	TTTTTTGCATACAAGCCGAACGTTTGTGCTTCCCGTGCATGCAGTCAAAG	"\PREDICTED: Homo sapiens hypothetical LOC647597 (LOC647597), mRNA.\"""""		ILMN_3208881	LOC647597	"\PREDICTED: Homo sapiens hypothetical LOC647597 (LOC647597), mRNA.\"""""	647597	 		-0.403267522	0.022876895	-4.257102411	9.67E-05	9.67E-05	1.270006783	-1.322499816
2542	380551	SPSB2	NM_032641.1	84727	NP_116030.1	ILMN_1787541	380551	S	TTGCCCCCTGCCATGAAGCGCTACCTGCTCTACCAGTGAGCCCTGTGATA	"\Homo sapiens splA/ryanodine receptor domain and SOCS box containing 2 (SPSB2), mRNA.\"""""	MGC2519; GRCC9; SSB2; SSB-2	ILMN_1787541	SPSB2	"\Homo sapiens splA/ryanodine receptor domain and SOCS box containing 2 (SPSB2), mRNA.\"""""	84727	 	SPSB2	-0.402877384	-0.042435994	-4.462296307	4.95E-05	4.95E-05	1.858127099	-1.32214223
35578	5810440	HNRNPAB	NM_004499.3	3182	NP_004490.2	ILMN_1651262	5810440	A	CCAGAGCTCTAGGTGTTTAGGCAGCGTGTGGTGTCTGAGAGGCCATAGCG	"\Homo sapiens heterogeneous nuclear ribonucleoprotein A/B (HNRNPAB), transcript variant 2, mRNA.\"""""	ABBP1; FLJ40338	ILMN_1651262	HNRNPAB	"\Homo sapiens heterogeneous nuclear ribonucleoprotein A/B (HNRNPAB), transcript variant 2, mRNA.\"""""	3182	D	HNRNPAB	-0.402429312	0.07871667	-2.582380416	0.012946436	0.012946436	-2.966171616	-1.321731663
22237	3520102	CCL4L1	NM_001001435.2	9560	NP_001001435.1	ILMN_2100209	3520102	S	TCTCACTCTTTCTCTGCTGTTGCAAATACATGGATAACACCGTTAATTCC	"\Homo sapiens chemokine (C-C motif) ligand 4-like 1 (CCL4L1), mRNA.\"""""	LAG-1; AT744.2; LAG1; SCYA4L; CCL4L	ILMN_2100209	CCL4L1	"\Homo sapiens chemokine (C-C motif) ligand 4-like 1 (CCL4L1), mRNA.\"""""	9560	D	CCL4L1/CCL4L2	0.402321501	-0.005812554	5.477013642	1.60E-06	1.60E-06	4.880688022	1.321632895
21222	3390592	GORASP2	NM_015530.3	26003	NP_056345.3	ILMN_1748018	3390592	S	GGTGCCACAGTTTTAAACCAGAAGGTGGCACTCTGTGGCTCCTTGTAGTA	"\Homo sapiens golgi reassembly stacking protein 2, 55kDa (GORASP2), mRNA.\"""""	GOLPH6; p59; FLJ13139; DKFZP434D156; GRS2; GRASP55	ILMN_1748018	GORASP2	"\Homo sapiens golgi reassembly stacking protein 2, 55kDa (GORASP2), mRNA.\"""""	26003	 	GORASP2	-0.402164052	-0.009149848	-3.656942549	0.000636942	0.000636942	-0.380619703	-1.321488667
15277	2450082	TSC22D2	NM_014779.2	9819	NP_055594.1	ILMN_2124187	2450082	S	CTGTCTAGCATGATCTGCATGACCTATAATCTTTGAACCACTTTCGTACC	"\Homo sapiens TSC22 domain family, member 2 (TSC22D2), mRNA.\"""""	KIAA0669; TILZ4a; TILZ4c; TILZ4b	ILMN_2124187	TSC22D2	"\Homo sapiens TSC22 domain family, member 2 (TSC22D2), mRNA.\"""""	9819	D	TSC22D2	-0.402130924	0.058475698	-2.722822031	0.009020169	0.009020169	-2.662174536	-1.321458322
30190	4810653	YWHAH	NM_003405.3	7533	NP_003396.1	ILMN_1728512	4810653	S	GGCTATTGTCCTTGTGTATCCTGACAGCGCCATGTGTGTCAGCCCATGTC	"\Homo sapiens tyrosine 3-monooxygenase/tryptophan 5-monooxygenase activation protein, eta polypeptide (YWHAH), mRNA.\"""""	YWHA1	ILMN_1728512	YWHAH	"\Homo sapiens tyrosine 3-monooxygenase/tryptophan 5-monooxygenase activation protein, eta polypeptide (YWHAH), mRNA.\"""""	7533	 	YWHAH	-0.401745083	-0.004565494	-2.090678151	0.041923144	0.041923144	-3.93290841	-1.321104953
23084	3800398	FBXO6	NM_018438.4	26270	NP_060908.1	ILMN_1701455	3800398	S	GACTCCTGCCCCGGTTCAACCCTACCAGCTTGTGGTAACTTACTGTCACA	"\Homo sapiens F-box protein 6 (FBXO6), mRNA.\"""""	Fbx6b; FBG2; FBX6; FBS2	ILMN_1701455	FBXO6	"\Homo sapiens F-box protein 6 (FBXO6), mRNA.\"""""	26270	 	FBXO6	0.401664164	0.057056916	2.686130279	0.009923586	0.009923586	-2.742712321	1.321030855
10898	1710242	HENMT1	NM_144584.1	113802	NP_653185.1	ILMN_1682428	1710242	S	GACTCAATTCCTCTGAGCAGTGATGGTTCTGCAGTGGTGGCTGACCTGCG	"\Homo sapiens chromosome 1 open reading frame 59 (C1orf59), mRNA.\"""""	MGC111091; RP11-256E16.2; FLJ30525	ILMN_1682428	C1ORF59	"\Homo sapiens chromosome 1 open reading frame 59 (C1orf59), mRNA.\"""""	113802	 	HENMT1	0.401651603	0.052344644	2.77136001	0.007941349	0.007941349	-2.554449962	1.321019354
39385	6330343	ProbeID: 6330343	XR_039228.1	400013		ILMN_3199609	6330343	A	CCTAATACACTGGCAGTTAATGCTGCCCAGGACTCCACAGATCTGGTCAC	"\PREDICTED: Homo sapiens misc_RNA (LOC400013), miscRNA.\"""""		ILMN_3199609	LOC400013	"\PREDICTED: Homo sapiens misc_RNA (LOC400013), miscRNA.\"""""	400013	D	TCP1P3	-0.401344901	-0.063870677	-4.21218169	0.000111812	0.000111812	1.142682069	-1.320738549
11706	1820682	RNASEL	NM_021133.2	6041	NP_066956.1	ILMN_1671281	1820682	S	GCTCCTCACGGGCGATGGCTGTCTTTTCTTGACTTTGTATCTTCACTGCC	"\Homo sapiens ribonuclease L (2',5'-oligoisoadenylate synthetase-dependent) (RNASEL), mRNA.\"""""	DKFZp781D08126; MGC133329; RNS4; PRCA1; MGC104972	ILMN_1671281	RNASEL	"\Homo sapiens ribonuclease L (2',5'-oligoisoadenylate synthetase-dependent) (RNASEL), mRNA.\"""""	6041	D	RNASEL	0.400067155	0.08182803	4.013193743	0.000210993	0.000210993	0.585476492	1.319569333
44180	7040176	C20orf24	NM_018840.2	55969	NP_061328.1	ILMN_2283388	7040176	I	GTGGCACGTGGGAGCTCACGAAGGAAGGGTTTATGACCTCTTTTGCCTTG	"\Homo sapiens chromosome 20 open reading frame 24 (C20orf24), transcript variant 1, mRNA.\"""""	PNAS-11; RIP5	ILMN_2283388	C20ORF24	"\Homo sapiens chromosome 20 open reading frame 24 (C20orf24), transcript variant 1, mRNA.\"""""	55969	D	C20orf24	-0.399942252	0.279474412	-2.030177817	0.047948954	0.047948954	-4.040569233	-1.319455095
1351	150131	UXT	NM_004182.2	8409	NP_004173.1	ILMN_1671314	150131	A	CGCATCTATGTGGCCCTGGGATATGGTTTTTTCCTGGAGTTGACACTGGC	"\Homo sapiens ubiquitously-expressed transcript (UXT), transcript variant 2, mRNA.\"""""	ART-27	ILMN_1671314	UXT	"\Homo sapiens ubiquitously-expressed transcript (UXT), transcript variant 2, mRNA.\"""""	8409	D	UXT	0.399739064	-0.076401703	3.904691814	0.000296755	0.000296755	0.28669576	1.319269277
33261	5340138	MRPS18B	NM_014046.2	28973	NP_054765.1	ILMN_2121282	5340138	S	GTTGCTGATAGGGATAAATCTTGAGGCTGAGGGCGGGTGGTACAGATGTG	"\Homo sapiens mitochondrial ribosomal protein S18B (MRPS18B), nuclear gene encoding mitochondrial protein, mRNA.\"""""	HumanS18a; DKFZp564H0223; PTD017; HSPC183; C6orf14; MRPS18-2; MRP-S18-2; S18amt	ILMN_2121282	MRPS18B	"\Homo sapiens mitochondrial ribosomal protein S18B (MRPS18B), nuclear gene encoding mitochondrial protein, mRNA.\"""""	28973	D	MRPS18B	0.399373261	0.07610724	2.380854025	0.021325227	0.021325227	-3.381452077	1.318934812
11985	1940296	ProbeID: 1940296	XM_932678.1	387841	XP_937771.1	ILMN_1674983	1940296	A	CATCTCTAACCAATCAGCACTCCTGGCTCACTGGCTTCCCCTCATCTGCC	"\PREDICTED: Homo sapiens similar to ribosomal protein L13a, transcript variant 2 (LOC387841), mRNA.\"""""		ILMN_1674983	LOC387841	"\PREDICTED: Homo sapiens similar to ribosomal protein L13a, transcript variant 2 (LOC387841), mRNA.\"""""	387841	D	hCG 27695	0.399250805	-0.135829948	2.471891935	0.017070439	0.017070439	-3.196997696	1.318822865
31461	4920372	KBTBD2	NM_015483.1	25948	NP_056298.1	ILMN_1784540	4920372	S	CACTAGCAGTAGTGGGGCGCCGCCAATCTAACATGAGCACAGGTGCTTCA	"\Homo sapiens kelch repeat and BTB (POZ) domain containing 2 (KBTBD2), mRNA.\"""""	BKLHD1	ILMN_1784540	KBTBD2	"\Homo sapiens kelch repeat and BTB (POZ) domain containing 2 (KBTBD2), mRNA.\"""""	25948	 	KBTBD2	0.399218392	-0.00064168	2.265418171	0.028077947	0.028077947	-3.607623492	1.318793235
40098	6400176	IRF7	NM_004029.2	3665	NP_004020.1	ILMN_1798181	6400176	A	TGACGACATCGAGTGCTTCCTTATGGAGCTGGAGCAGCCCGCCTAGAACC	"\Homo sapiens interferon regulatory factor 7 (IRF7), transcript variant b, mRNA.\"""""	IRF7A; IRF-7H	ILMN_1798181	IRF7	"\Homo sapiens interferon regulatory factor 7 (IRF7), transcript variant b, mRNA.\"""""	3665	D	IRF7	0.398540606	-0.029159363	2.058953425	0.044995073	0.044995073	-3.989687418	1.318173805
8039	1260022	C12orf10	NM_021640.3	60314	NP_067653.3	ILMN_1777765	1260022	S	CCGTGCCACCTTGGCCCAGCGCTCATACCTCCCACAAATCTCCTAGTCTA	"\Homo sapiens chromosome 12 open reading frame 10 (C12orf10), mRNA.\"""""	MYG; MST024; MSTP024; MYG1	ILMN_1777765	C12ORF10	"\Homo sapiens chromosome 12 open reading frame 10 (C12orf10), mRNA.\"""""	60314	 	C12orf10	0.398063133	-0.067439861	2.292109803	0.026366425	0.026366425	-3.556108658	1.317737615
37120	6020754	ProbeID: 6020754	XR_015270.2	728484		ILMN_3225121	6020754	A	GAAGTTCTAAGACATTGATGTGGCCAAGGTCAACACCGTGATTTGGCCTG	"\PREDICTED: Homo sapiens misc_RNA (LOC728484), miscRNA.\"""""		ILMN_3225121	LOC728484	"\PREDICTED: Homo sapiens misc_RNA (LOC728484), miscRNA.\"""""	728484	 		0.397642012	-0.017516396	2.188262478	0.033593294	0.033593294	-3.75383717	1.317353025
45306	7210326	PSMB8	NM_004159.4	5696	NP_004150.1	ILMN_2390299	7210326	A	AGGTCTCCTCTGGGAGGTCTTGGCCGACTCAGGGACCTAAGCCACGTTAA	"\Homo sapiens proteasome (prosome, macropain) subunit, beta type, 8 (large multifunctional peptidase 7) (PSMB8), transcript variant 1, mRNA.\"""""	D6S216; LMP7; RING10; MGC1491; D6S216E	ILMN_2390299	PSMB8	"\Homo sapiens proteasome (prosome, macropain) subunit, beta type, 8 (large multifunctional peptidase 7) (PSMB8), transcript variant 1, mRNA.\"""""	5696	D	PSMB8	0.397542947	-0.020720853	2.30556548	0.025539388	0.025539388	-3.529959557	1.31726257
44203	7040270	ZNF362	NM_152493.2	149076	NP_689706.2	ILMN_1686968	7040270	S	TTCTCTGCCCCCACCCCCGGCCCTTTGTTTGACTTGCGTCGTCTGATACT	"\Homo sapiens zinc finger protein 362 (ZNF362), mRNA.\"""""	RP11-415J8.1; MGC138318	ILMN_1686968	ZNF362	"\Homo sapiens zinc finger protein 362 (ZNF362), mRNA.\"""""	149076	 	ZNF362	0.397423934	-0.07734355	3.828542403	0.000376139	0.000376139	0.079300913	1.317153909
26891	4230632	BAG4	NM_004874.2	9530	NP_004865.1	ILMN_1727996	4230632	S	GGGGGCCAGGACTCTGTACGGCAGGCCAGAAAAGAGGCTGTTTGTAAGAT	"\Homo sapiens BCL2-associated athanogene 4 (BAG4), mRNA.\"""""	SODD; BAG-4	ILMN_1727996	BAG4	"\Homo sapiens BCL2-associated athanogene 4 (BAG4), mRNA.\"""""	9530	D	BAG4	-0.396820019	0.013291729	-3.098415871	0.003261598	0.003261598	-1.795216962	-1.316602662
15797	2490017	ZC3H12A	NM_025079.1	80149	NP_079355.1	ILMN_1672295	2490017	S	AGGCCTCATCTGTGCTCTCGCTGGGCACGTGGCTTCATGTCAGTAAGCAA	"\Homo sapiens zinc finger CCCH-type containing 12A (ZC3H12A), mRNA.\"""""	MCPIP; FLJ23231; dJ423B22.1; RP3-423B22.1	ILMN_1672295	ZC3H12A	"\Homo sapiens zinc finger CCCH-type containing 12A (ZC3H12A), mRNA.\"""""	80149	 	ZC3H12A	-0.396734947	0.057851249	-3.79380907	0.000418811	0.000418811	-0.01463982	-1.316525027
1663	160598	HSPH1	NM_006644.2	10808	NP_006635.2	ILMN_1712888	160598	S	CCTGCCAAGGTAGTTTTCTTGCATTTTGCTCTCCATTCAGCATGTGTGTG	"\Homo sapiens heat shock 105kDa/110kDa protein 1 (HSPH1), mRNA.\"""""	HSP105B; DKFZp686M05240; HSP105; HSP105A; NY-CO-25; KIAA0201	ILMN_1712888	HSPH1	"\Homo sapiens heat shock 105kDa/110kDa protein 1 (HSPH1), mRNA.\"""""	10808	 	HSPH1	-0.39653801	0.062439752	-3.007469756	0.004199678	0.004199678	-2.01195637	-1.316345326
3574	540221	NOP2	NM_001033714.1	4839	NP_001028886.1	ILMN_1723158	540221	A	GACGGGTGGCTCACTGCCATTGTCACCAGGTTGGAACTCTTGCCTCTGTG	"\Homo sapiens NOP2 nucleolar protein homolog (yeast) (NOP2), transcript variant 2, mRNA.\"""""	p120; NOP120; MGC149288; NSUN1; MGC117384; MGC149287	ILMN_1723158	NOP2	"\Homo sapiens NOP2 nucleolar protein homolog (yeast) (NOP2), transcript variant 2, mRNA.\"""""	4839	D	NOP2	-0.396173449	0.048800021	-3.187592492	0.00253589	0.00253589	-1.57873131	-1.316012734
28432	4560193	CD44	NM_001001392.1	960	NP_001001392.1	ILMN_2348788	4560193	A	GCCACTCCAGGACAAGGTTCAAAATGGTTACAACAGCCTCTACCTGTCGC	"\Homo sapiens CD44 molecule (Indian blood group) (CD44), transcript variant 5, mRNA.\"""""	LHR; CDW44; ECMR-III; MGC10468; MDU2; CSPG8; Pgp1; IN; MUTCH-I; MIC4; MDU3; MC56; HCELL	ILMN_2348788	CD44	"\Homo sapiens CD44 molecule (Indian blood group) (CD44), transcript variant 5, mRNA.\"""""	960	D	CD44	-0.396025085	0.141282556	-2.39744606	0.020485036	0.020485036	-3.348228735	-1.315877405
31846	5080451	PSMA5	NM_002790.2	5686	NP_002781.2	ILMN_1759952	5080451	S	GGAGAAGCTGAATGCAACAAACATTGAGCTAGCCACAGTGCAGCCTGGCC	"\Homo sapiens proteasome (prosome, macropain) subunit, alpha type, 5 (PSMA5), mRNA.\"""""	ZETA; MGC117302; MGC125802; PSC5; MGC125804; MGC125803	ILMN_1759952	PSMA5	"\Homo sapiens proteasome (prosome, macropain) subunit, alpha type, 5 (PSMA5), mRNA.\"""""	5686	 	PSMA5	-0.395272219	0.084533466	-2.384118788	0.021157498	0.021157498	-3.374928844	-1.315190897
39098	6280725	C7orf40	NR_003697.1	285958		ILMN_3248773	6280725	S	CCTGTGCAGGGATGAGGCCTGCCTGTGTTAATACACCTAGTGAGGAGTGG	"\Homo sapiens chromosome 7 open reading frame 40 (C7orf40), non-coding RNA.\"""""	FLJ38860	ILMN_3248773	C7ORF40	"\Homo sapiens chromosome 7 open reading frame 40 (C7orf40), non-coding RNA.\"""""	285958	D	C7orf40	-0.394807763	0.025074402	-4.326974795	7.71E-05	7.71E-05	1.469105013	-1.314767558
44332	7050056	SRPK1	NM_003137.3	6732	NP_003128.3	ILMN_1798804	7050056	S	GGCAGCTGTAGATCTTGATCTTCCAGGTACCCCATGTACCTTTATTGAGC	"\Homo sapiens SFRS protein kinase 1 (SRPK1), mRNA.\"""""	SFRSK1	ILMN_1798804	SRPK1	"\Homo sapiens SFRS protein kinase 1 (SRPK1), mRNA.\"""""	6732	 	SRPK1	-0.394581645	0.09593138	-2.206004436	0.032246594	0.032246594	-3.720573203	-1.314561506
16822	2640369	EZR	NM_003379.3	7430	NP_003370.2	ILMN_1795937	2640369	S	AGGCTGCTGGAAGGCAGCTTGTGGAGGCCGTTGGTTCCGCCCACTCATTC	"\Homo sapiens villin 2 (ezrin) (VIL2), mRNA.\"""""	MGC1584; CVL; FLJ26216; DKFZp762H157; CVIL	ILMN_1795937	VIL2	"\Homo sapiens villin 2 (ezrin) (VIL2), mRNA.\"""""	7430	D	EZR	-0.394071632	-0.108732152	-2.066483723	0.044248701	0.044248701	-3.976274706	-1.314096872
29106	4640079	PGLS	NM_012088.2	25796	NP_036220.1	ILMN_1797005	4640079	S	CCGCCTCCTGACCGTGCCCTTCGAGAAGCATTCCACTTTGTAGCTGGCCA	"\Homo sapiens 6-phosphogluconolactonase (PGLS), mRNA.\"""""	6PGL	ILMN_1797005	PGLS	"\Homo sapiens 6-phosphogluconolactonase (PGLS), mRNA.\"""""	25796	 	PGLS	0.393738393	-0.010891545	2.171969508	0.034873474	0.034873474	-3.784194442	1.313793372
570	60022	C3orf39	NM_032806.4	84892	NP_116195.2	ILMN_1792415	60022	S	AAGGGACCTGACTTCCCCTTCTCCCATCCTGAACATTTGTACCCCTGGAG	"\Homo sapiens chromosome 3 open reading frame 39 (C3orf39), mRNA.\"""""	AGO61; FLJ14566	ILMN_1792415	C3ORF39	"\Homo sapiens chromosome 3 open reading frame 39 (C3orf39), mRNA.\"""""	84892	 	C3orf39	0.393340336	0.009325514	2.800157198	0.007358958	0.007358958	-2.48990922	1.313430931
45076	7200142	POLR2C	NM_032940.2	5432	NP_116558.1	ILMN_1659411	7200142	I	TCATTCTCTGTCCAGCAGTCATGAACCCCTTCACCTCCAATGACCTGATC	"\Homo sapiens polymerase (RNA) II (DNA directed) polypeptide C, 33kDa (POLR2C), mRNA.\"""""	RPB31; hsRPB3; RPB3; hRPB33	ILMN_1659411	POLR2C	"\Homo sapiens polymerase (RNA) II (DNA directed) polypeptide C, 33kDa (POLR2C), mRNA.\"""""	5432	D	POLR2C	0.393255649	0.059845226	2.789670775	0.0075663	0.0075663	-2.513465312	1.313353834
39761	6370341	SPOP	NM_001007230.1	8405	NP_001007231.1	ILMN_2397024	6370341	A	TGGCCTGGCTGAGTTTGATACTGTGGGGATTCAGTTTAGGCGCTGGCCCG	"\Homo sapiens speckle-type POZ protein (SPOP), transcript variant 5, mRNA.\"""""	TEF2	ILMN_2397024	SPOP	"\Homo sapiens speckle-type POZ protein (SPOP), transcript variant 5, mRNA.\"""""	8405	D	SPOP	0.393184335	-0.00294321	4.103808773	0.000158242	0.000158242	0.837792113	1.313288915
25017	4040672	DDX47	NM_201224.1	51202	NP_957518.1	ILMN_1814859	4040672	A	GCCTTTTTTAGCTGCAAGTCAAGGACTAGGTTGATGATGCCCATGACCTG	"\Homo sapiens DEAD (Asp-Glu-Ala-Asp) box polypeptide 47 (DDX47), transcript variant 2, mRNA.\"""""	DKFZp564O176; FLJ30012; E4-DBP; MSTP162; HQ0256	ILMN_1814859	DDX47	"\Homo sapiens DEAD (Asp-Glu-Ala-Asp) box polypeptide 47 (DDX47), transcript variant 2, mRNA.\"""""	51202	D	DDX47	0.392889384	0.005649118	3.388232929	0.001420761	0.001420761	-1.078088181	1.313020448
799	70162	TDG	NM_003211.3	6996	NP_003202.3	ILMN_1782331	70162	I	TGAATGAACAGCAAATGCCAGAAGAAGTTCCAGCCCCAGCTCCTGCTCAG	"\Homo sapiens thymine-DNA glycosylase (TDG), mRNA.\"""""		ILMN_1782331	TDG	"\Homo sapiens thymine-DNA glycosylase (TDG), mRNA.\"""""	6996	D	TDG	0.392806563	-0.066234079	2.051390794	0.045755649	0.045755649	-4.003117119	1.312945073
26890	4230626	PRKCD	NM_006254.3	5580	NP_006245.2	ILMN_1801105	4230626	A	TTGGCTGCCGTCTGGCCGGGCTCTCATGGTACTTCCTCTGTGAACTGTGT	"\Homo sapiens protein kinase C, delta (PRKCD), transcript variant 1, mRNA.\"""""	MAY1; MGC49908; nPKC-delta	ILMN_1801105	PRKCD	"\Homo sapiens protein kinase C, delta (PRKCD), transcript variant 1, mRNA.\"""""	5580	D	PRKCD	-0.39203825	0.083453472	-2.620927973	0.0117367	0.0117367	-2.883892462	-1.312246046
660	60390	URM1	NM_030914.1	81605	NP_112176.1	ILMN_1774196	60390	S	CTGGGGAGATACTTGATGGCGCGAATGTCCGTTTTCTCTCCCTTCCCACC	"\Homo sapiens ubiquitin related modifier 1 homolog (S. cerevisiae) (URM1), mRNA.\"""""	C9orf74; RP11-339B21.4; MGC2668	ILMN_1774196	URM1	"\Homo sapiens ubiquitin related modifier 1 homolog (S. cerevisiae) (URM1), mRNA.\"""""	81605	 	URM1	0.392000946	-0.051270682	3.51427249	0.000978702	0.000978702	-0.754581557	1.312212115
40201	6400603	PVRIG	NM_024070.3	79037	NP_076975.2	ILMN_1688279	6400603	S	CTTTAATTCTTGGGCCTCCAATAAGTGTCCCATAGGTGTCTGGCCAGGCC	"\Homo sapiens poliovirus receptor related immunoglobulin domain containing (PVRIG), mRNA.\"""""	MGC138297; MGC2463; MGC138295; MGC104322; C7orf15	ILMN_1688279	PVRIG	"\Homo sapiens poliovirus receptor related immunoglobulin domain containing (PVRIG), mRNA.\"""""	79037	 	PVRIG	0.391820694	-0.037396365	3.257529742	0.002076363	0.002076363	-1.406303856	1.312048176
26464	4210376	LOC728431	XM_001132105.2	728431	XP_001132105.1	ILMN_3305849	4210376	M	GTCCTTCCTGGGGTCTAATCTCTACCTTTTGCATGATGAGGCAGCTGAGG	"\PREDICTED: Homo sapiens hypothetical LOC728431 (LOC728431), mRNA.\"""""		ILMN_3305849	LOC728431	"\PREDICTED: Homo sapiens hypothetical LOC728431 (LOC728431), mRNA.\"""""	728431	 	LOC728431	-0.391456321	-0.091222408	-3.378365495	0.001462421	0.001462421	-1.103130421	-1.311716842
29878	4780136	UFC1	NM_016406.1	51506	NP_057490.1	ILMN_2110281	4780136	S	GTGCATCACACTTAACTCATCTAACTGCTTCCCCGGACACCCTCCACCTC	"\Homo sapiens ubiquitin-fold modifier conjugating enzyme 1 (UFC1), mRNA.\"""""	HSPC155	ILMN_2110281	UFC1	"\Homo sapiens ubiquitin-fold modifier conjugating enzyme 1 (UFC1), mRNA.\"""""	51506	 	UFC1	0.391232816	-0.002889756	3.150976123	0.002813221	0.002813221	-1.668086497	1.311513644
22604	3610750	UNG	NM_003362.2	7374	NP_003353.1	ILMN_1683120	3610750	A	TTCTCCTAGGGTTATGTCCAGTTGGGGTTTTTAAGGCAGCACAGACTGCC	"\Homo sapiens uracil-DNA glycosylase (UNG), nuclear gene encoding mitochondrial protein, transcript variant 1, mRNA.\"""""	UDG; UNG1; DKFZp781L1143; UNG15; HIGM4; DGU	ILMN_1683120	UNG	"\Homo sapiens uracil-DNA glycosylase (UNG), nuclear gene encoding mitochondrial protein, transcript variant 1, mRNA.\"""""	7374	D	UNG	-0.391171038	-0.00992832	-3.354395349	0.001568514	0.001568514	-1.163786891	-1.311457485
5282	780544	6-Mar	NM_005885.2	10299	NP_005876.2	ILMN_1757106	780544	S	TTTTAAAAACATCGGTATCGGGAGCTGCGGTGGCTCCGGCCGGTTGTCCT	"\Homo sapiens membrane-associated ring finger (C3HC4) 6 (MARCH6), mRNA.\"""""	RNF176; MARCH-VI; TEB4; KIAA0597	ILMN_1757106	6-Mar	"\Homo sapiens membrane-associated ring finger (C3HC4) 6 (MARCH6), mRNA.\"""""	10299	 	6-Mar	-0.391095192	-0.05881959	-2.469561121	0.017169016	0.017169016	-3.201785692	-1.311388539
29522	4730184	FAM82A2	NM_018145.1	55177	NP_060615.1	ILMN_1727309	4730184	S	GGGTAGAGCCTGCAAGACCTGAGACCTTCCAATTGCTGGTGAGGTGGATG	"\Homo sapiens family with sequence similarity 82, member A2 (FAM82A2), mRNA.\"""""	ptpip51; RMD3; hRMD-3; FLJ10579	ILMN_1727309	FAM82A2	"\Homo sapiens family with sequence similarity 82, member A2 (FAM82A2), mRNA.\"""""	55177	 	FAM82A2	-0.390858609	0.057855625	-3.893258969	0.000307545	0.000307545	0.2554344	-1.311173507
13627	2140064	GTF3C2	NM_001521.2	2976	NP_001512.1	ILMN_1746457	2140064	S	CCACAGACACCCTACCGATAGAACAGTGGCTCAGATCTTACTTGCTCCTG	"\Homo sapiens general transcription factor IIIC, polypeptide 2, beta 110kDa (GTF3C2), transcript variant 1, mRNA.\"""""	KIAA0011; TFIIIC-BETA; TFIIIC110	ILMN_1746457	GTF3C2	"\Homo sapiens general transcription factor IIIC, polypeptide 2, beta 110kDa (GTF3C2), transcript variant 1, mRNA.\"""""	2976	D	GTF3C2	0.390625175	-0.012841427	3.250972397	0.002115849	0.002115849	-1.42256737	1.31096137
24337	3940133	FAM46A	NM_017633.2	55603	NP_060103.2	ILMN_1740466	3940133	S	CAGCCAGTATTCACGTGCCAGCAACAGACCTACTCCACTTGGCTACCCTG	"\Homo sapiens family with sequence similarity 46, member A (FAM46A), mRNA.\"""""	XTP11; C6orf37; FLJ20037; FLJ31495	ILMN_1740466	FAM46A	"\Homo sapiens family with sequence similarity 46, member A (FAM46A), mRNA.\"""""	55603	 	FAM46A	-0.390492459	0.119380607	-2.997716791	0.004314058	0.004314058	-2.034950343	-1.310840779
7072	1090142	ANKRD34A	NM_001039888.2	284615	NP_001034977.1	ILMN_2119793	1090142	S	GTCTCATTTTCCCAGGGGGTGGGTCATGGGCTCTAAGCTGCTCTTCTGTC	"\Homo sapiens ankyrin repeat domain 34A (ANKRD34A), mRNA.\"""""	ANKRD34; DKFZp761F202	ILMN_2119793	ANKRD34A	"\Homo sapiens ankyrin repeat domain 34A (ANKRD34A), mRNA.\"""""	284615	 	ANKRD34A	-0.390262952	0.014099023	-4.522991313	4.06E-05	4.06E-05	2.033990988	-1.310632264
6165	990315	TCP1	NM_030752.2	6950	NP_110379.2	ILMN_1776347	990315	A	GCAATGGTAAACCTCGAGACAACAAACAAGCAGGGGTGTTTGAACCAACC	"\Homo sapiens t-complex 1 (TCP1), transcript variant 1, mRNA.\"""""	TCP-1-alpha; CCT-alpha; CCT1; D6S230E; CCTa	ILMN_1776347	TCP1	"\Homo sapiens t-complex 1 (TCP1), transcript variant 1, mRNA.\"""""	6950	D	TCP1	-0.38961107	0.102921454	-2.67032137	0.01033788	0.01033788	-2.777171981	-1.310040188
23422	3840215	FAM102A	NM_001035254.1	399665	NP_001030331.1	ILMN_2401779	3840215	A	ACATTGTTAGGGGAACTCAGGCTAGTGTCAGCGTCTTGGTTTGGGGAGAA	"\Homo sapiens family with sequence similarity 102, member A (FAM102A), transcript variant 1, mRNA.\"""""	MGC50853; C9orf132; EEIG1; bA203J24.7	ILMN_2401779	FAM102A	"\Homo sapiens family with sequence similarity 102, member A (FAM102A), transcript variant 1, mRNA.\"""""	399665	D	FAM102A	-0.388943993	0.020840098	-2.915844122	0.005395668	0.005395668	-2.226026512	-1.309434589
7125	1090400	ATXN2	NM_002973.2	6311	NP_002964.2	ILMN_1743829	1090400	S	GTTTCAGAGTCCCGCAGGTACCCCAGCTCTGCTTGCCGAAACTGGAAGTT	"\Homo sapiens ataxin 2 (ATXN2), mRNA.\"""""	FLJ46772; ATX2; TNRC13; SCA2	ILMN_1743829	ATXN2	"\Homo sapiens ataxin 2 (ATXN2), mRNA.\"""""	6311	 	ATXN2	-0.388562395	0.014848773	-3.274160127	0.001979322	0.001979322	-1.364968713	-1.309088284
20901	3370048	SURF4	NM_033161.2	6836	NP_149351.1	ILMN_1690761	3370048	S	TCAACCTCACCAGGGCTGTCTCTTGGTCCACACCTCGCTCCCTGTTAGTG	"\Homo sapiens surfeit 4 (SURF4), mRNA.\"""""	FLJ22993; ERV29; MGC102753	ILMN_1690761	SURF4	"\Homo sapiens surfeit 4 (SURF4), mRNA.\"""""	6836	 	SURF4	-0.388351671	0.088415874	-3.948503212	0.000258693	0.000258693	0.406886664	-1.308897089
39733	6370215	RSBN1	NM_018364.3	54665	NP_060834.2	ILMN_1791097	6370215	S	ATTTGCCTGGCGGACTATTTGCGTTGTGTGGCCTTAGTTTGTTTATTGAC	"\Homo sapiens round spermatid basic protein 1 (RSBN1), mRNA.\"""""	DKFZp781E21150; RP11-324J2.1; ROSBIN	ILMN_1791097	RSBN1	"\Homo sapiens round spermatid basic protein 1 (RSBN1), mRNA.\"""""	54665	 	RSBN1	-0.38806576	0.062081074	-2.359317425	0.022461927	0.022461927	-3.424310952	-1.30863772
10533	1660170	HNRNPA0	NM_006805.3	10949	NP_006796.1	ILMN_1753279	1660170	S	GGCCTCATGGAAATCCCTTTCCCGATCTTTGTAGCACCATCTACTGGCAG	"\Homo sapiens heterogeneous nuclear ribonucleoprotein A0 (HNRNPA0), mRNA.\"""""	hnRNPA0	ILMN_1753279	HNRNPA0	"\Homo sapiens heterogeneous nuclear ribonucleoprotein A0 (HNRNPA0), mRNA.\"""""	10949	 	HNRNPA0	-0.387794951	-0.00068661	-2.165490774	0.035394349	0.035394349	-3.796214946	-1.308392098
28581	4570102	BRMS1	NM_001024958.1	25855	NP_001020129.1	ILMN_2398432	4570102	A	AAGATGCCAGGCCCCCCAGGTGTTCTCAGGGCAGTTCTTGGTGTCTGCTT	"\Homo sapiens breast cancer metastasis suppressor 1 (BRMS1), transcript variant 3, mRNA.\"""""	DKFZp564A063	ILMN_2398432	BRMS1	"\Homo sapiens breast cancer metastasis suppressor 1 (BRMS1), transcript variant 3, mRNA.\"""""	25855	D	BRMS1	0.387180732	-0.034120452	3.75259034	0.000475514	0.000475514	-0.125572069	1.307835176
39243	6290546	PURB	NM_033224.3	5814	NP_150093.1	ILMN_1750079	6290546	S	GCAGAGTCCAGACGGGCTGTTGATCTCACTGCCTGTAGGTTGAAGCTCAG	"\Homo sapiens purine-rich element binding protein B (PURB), mRNA.\"""""	MGC126786; MGC126784; PURBETA	ILMN_1750079	PURB	"\Homo sapiens purine-rich element binding protein B (PURB), mRNA.\"""""	5814	 	PURB	-0.387003848	0.083855282	-2.475472241	0.016920016	0.016920016	-3.189636344	-1.307674836
15016	2360491	NARF	NM_001038618.1	26502	NP_001033707.1	ILMN_2334693	2360491	A	ATCAACTCCCCCAAGGCCCGAGAGGTGCTGCATACCACGTACCAGAGCCA	"\Homo sapiens nuclear prelamin A recognition factor (NARF), transcript variant 3, mRNA.\"""""	FLJ10067; DKFZp434G0420; IOP2	ILMN_2334693	NARF	"\Homo sapiens nuclear prelamin A recognition factor (NARF), transcript variant 3, mRNA.\"""""	26502	 	NARF	-0.386567156	0.102916022	-2.950670983	0.00490787	0.00490787	-2.145176077	-1.307279074
37769	6110400	PGK1	NM_000291.2	5230	NP_000282.1	ILMN_1755749	6110400	S	GGCTGTCACTCGGGCTAAGCAGATTGTGTGGAATGGTCCTGTGGGGGTAT	"\Homo sapiens phosphoglycerate kinase 1 (PGK1), mRNA.\"""""	MGC117307; MIG10; MGC8947; PGKA; MGC142128	ILMN_1755749	PGK1	"\Homo sapiens phosphoglycerate kinase 1 (PGK1), mRNA.\"""""	5230	D	PGK1	-0.3858176	0.044061486	-4.066170065	0.000178383	0.000178383	0.732689724	-1.30660005
17707	2750139	RNF216L	NR_015449.1	441191		ILMN_3225534	2750139	A	GACCAGCTACCACCTTAGCTTCATCCCCTACTTGCACCAACCAGTCCCGG	"\Homo sapiens ring finger protein 216-like (RNF216L), transcript variant 2, non-coding RNA.\"""""		ILMN_3225534	RNF216L	"\Homo sapiens ring finger protein 216-like (RNF216L), transcript variant 2, non-coding RNA.\"""""	441191	D	RNF216L	0.385366523	-0.019132583	3.850469523	0.000351392	0.000351392	0.138819534	1.306191589
31686	5050553	MKNK2	NM_199054.2	2872	NP_951009.1	ILMN_1654060	5050553	I	TCTGCCTGGCCCTGCTGCCCCTCCTGAATCTCGTATGATGGTCACAGTCC	"\Homo sapiens MAP kinase interacting serine/threonine kinase 2 (MKNK2), transcript variant 2, mRNA.\"""""	GPRK7; MNK2	ILMN_1654060	MKNK2	"\Homo sapiens MAP kinase interacting serine/threonine kinase 2 (MKNK2), transcript variant 2, mRNA.\"""""	2872	D	MKNK2	-0.384670324	-0.040625542	-2.061844735	0.044707213	0.044707213	-3.98454228	-1.305561414
9220	1440300	SLC27A3	NM_024330.1	11000	NP_077306.1	ILMN_1719627	1440300	S	GGTGGGGGCCGTTGCAGGTGTACTGGGCTGTCAGGGATCTTTTCTATACC	"\Homo sapiens solute carrier family 27 (fatty acid transporter), member 3 (SLC27A3), mRNA.\"""""	VLCS-3; ACSVL3; MGC4365; FATP3	ILMN_1719627	SLC27A3	"\Homo sapiens solute carrier family 27 (fatty acid transporter), member 3 (SLC27A3), mRNA.\"""""	11000	 	SLC27A3	0.384585339	-0.025422106	2.83021245	0.006793471	0.006793471	-2.422056359	1.30548451
12066	1940647	HBP1	NM_012257.3	26959	NP_036389.2	ILMN_1685415	1940647	S	AGGTGGCAGCAGCCATCCGTTATTATTTCCAATGGAGACCTAGCCCAGGC	"\Homo sapiens HMG-box transcription factor 1 (HBP1), mRNA.\"""""	FLJ16340	ILMN_1685415	HBP1	"\Homo sapiens HMG-box transcription factor 1 (HBP1), mRNA.\"""""	26959	D	HBP1	-0.384479421	0.079522645	-2.244051295	0.029518499	0.029518499	-3.64851789	-1.305388669
32763	5270435	FNBP1	NM_015033.2	23048	NP_055848.1	ILMN_1797342	5270435	S	TGGAGGCATTTTGCTGTGTGAGGCCGATCGCCACTGTAAAGGTCCTAGAG	"\Homo sapiens formin binding protein 1 (FNBP1), mRNA.\"""""	FBP17; MGC126804; KIAA0554	ILMN_1797342	FNBP1	"\Homo sapiens formin binding protein 1 (FNBP1), mRNA.\"""""	23048	 	FNBP1	-0.384224931	0.064709905	-2.455448488	0.017776958	0.017776958	-3.230703208	-1.305158419
35481	5810088	AURKAIP1	NM_017900.1	54998	NP_060370.1	ILMN_1768396	5810088	S	CGCCCGTTGCTGCTGTGATCCGTAGTAATAAATTCTCAGAGGACTCAGCC	"\Homo sapiens aurora kinase A interacting protein 1 (AURKAIP1), mRNA.\"""""	AIP; AKIP; FLJ20608	ILMN_1768396	AURKAIP1	"\Homo sapiens aurora kinase A interacting protein 1 (AURKAIP1), mRNA.\"""""	54998	 	AURKAIP1	0.384211091	0.007091148	2.49604297	0.016078777	0.016078777	-3.147186328	1.305145899
29277	4670020	NIPA2	NM_030922.5	81614	NP_112184.4	ILMN_1720344	4670020	A	CCGGCTTCCTCTGAGCATTCGATGGCCTTAGCACCTCATCAAGCCAGCAC	"\Homo sapiens non imprinted in Prader-Willi/Angelman syndrome 2 (NIPA2), transcript variant 1, mRNA.\"""""	MGC5466	ILMN_1720344	NIPA2	"\Homo sapiens non imprinted in Prader-Willi/Angelman syndrome 2 (NIPA2), transcript variant 1, mRNA.\"""""	81614	D	NIPA2	-0.383837761	0.071204761	-2.964160895	0.00473023	0.00473023	-2.113687764	-1.304808207
22869	3780270	HBP1	NM_012257.3	26959	NP_036389.2	ILMN_2160764	3780270	S	TCTTTATGGTGGGGGCAGACTTTGCACTTACTGCAGTGCAACACTTGCAC	"\Homo sapiens HMG-box transcription factor 1 (HBP1), mRNA.\"""""	FLJ16340	ILMN_2160764	HBP1	"\Homo sapiens HMG-box transcription factor 1 (HBP1), mRNA.\"""""	26959	D	HBP1	-0.383730285	0.03115297	-3.766765043	0.000455228	0.000455228	-0.087491601	-1.304711006
2977	460114	SNRPF	NM_003095.1	6636	NP_003086.1	ILMN_1678966	460114	S	GTAGCCTGCAACATTCGGCCGTGGTTTACATGAGTTTACCCCTCAATCCC	"\Homo sapiens small nuclear ribonucleoprotein polypeptide F (SNRPF), mRNA.\"""""	SMF	ILMN_1678966	SNRPF	"\Homo sapiens small nuclear ribonucleoprotein polypeptide F (SNRPF), mRNA.\"""""	6636	D	SNRPF	0.383668297	-0.027316795	2.119722041	0.039272998	0.039272998	-3.880305048	1.304654948
11521	1780619	EHD1	NM_006795.2	10938	NP_006786.2	ILMN_1651832	1780619	S	CACTCCATACAGTATTAGGTGAGGATGGATGCGGGCGCTGTCCTTGCCGG	"\Homo sapiens EH-domain containing 1 (EHD1), mRNA.\"""""	PAST1; PAST; HPAST1; FLJ42622; FLJ44618; H-PAST	ILMN_1651832	EHD1	"\Homo sapiens EH-domain containing 1 (EHD1), mRNA.\"""""	10938	 	EHD1	-0.383224153	-0.017447558	-2.960730011	0.004774831	0.004774831	-2.121705202	-1.304253363
21748	3440446	C9orf156	NM_016481.3	51531	NP_057565.3	ILMN_1700028	3440446	S	CATATGACTGGCCCTGTGGGGTCCTTGGTGTCTCTAGGGTCTTAAGGAGC	"\Homo sapiens chromosome 9 open reading frame 156 (C9orf156), mRNA.\"""""	NAP1; RP11-23B15.3; HSPC219	ILMN_1700028	C9ORF156	"\Homo sapiens chromosome 9 open reading frame 156 (C9orf156), mRNA.\"""""	51531	 	C9orf156	0.382710938	0.004097122	4.138004833	0.000141869	0.000141869	0.933639117	1.303789479
26553	4210750	STARD7	NM_020151.2	56910	NP_064536.1	ILMN_1740819	4210750	A	GCTGCCCCAGTGTATGTCTTGCCTTCTCCGCGTCATTGTTGGAAGAGGAG	"\Homo sapiens START domain containing 7 (STARD7), transcript variant 1, mRNA.\"""""	GTT1	ILMN_1740819	STARD7	"\Homo sapiens START domain containing 7 (STARD7), transcript variant 1, mRNA.\"""""	56910	D	STARD7	-0.382288209	0.071684388	-2.125485021	0.038764951	0.038764951	-3.869797035	-1.303407507
1052	110440	ITGB1	NM_033668.1	3688	NP_391988.1	ILMN_1714820	110440	A	TTACCCCAGCCGGTCCAACCTGATCCTGTGTCCCATTGTAAGGAGAAGGA	"\Homo sapiens integrin, beta 1 (fibronectin receptor, beta polypeptide, antigen CD29 includes MDF2, MSK12) (ITGB1), transcript variant 1D, mRNA.\"""""	GPIIA; VLAB; MDF2; FNRB; CD29; MSK12	ILMN_1714820	ITGB1	"\Homo sapiens integrin, beta 1 (fibronectin receptor, beta polypeptide, antigen CD29 includes MDF2, MSK12) (ITGB1), transcript variant 1D, mRNA.\"""""	3688	D	ITGB1	-0.381867627	0.057335614	-3.834042204	0.000369778	0.000369778	0.094214046	-1.303027586
12710	2030148	WDR54	NM_032118.2	84058	NP_115494.1	ILMN_1658289	2030148	S	GTGATTCCTCAGGCAACTCCTTTGCTGTGACTGGCTATGACCTTGCGGAG	"\Homo sapiens WD repeat domain 54 (WDR54), mRNA.\"""""	FLJ12953	ILMN_1658289	WDR54	"\Homo sapiens WD repeat domain 54 (WDR54), mRNA.\"""""	84058	 	WDR54	-0.381689344	0.063407314	-3.243816885	0.002159748	0.002159748	-1.44029183	-1.302866572
4904	730605	MRPS22	NM_020191.2	56945	NP_064576.1	ILMN_1655377	730605	S	AGATGGCCAGTCGGCTCAAGGGGCCAAGGATCAGGCTGCTGAGGGAATAA	"\Homo sapiens mitochondrial ribosomal protein S22 (MRPS22), nuclear gene encoding mitochondrial protein, mRNA.\"""""	MRP-S22; RPMS22; GIBT; GK002; COXPD5; C3orf5	ILMN_1655377	MRPS22	"\Homo sapiens mitochondrial ribosomal protein S22 (MRPS22), nuclear gene encoding mitochondrial protein, mRNA.\"""""	56945	 	MRPS22	0.381622552	-0.057122443	2.939548661	0.005058994	0.005058994	-2.171066123	1.302806256
37630	6100630	MUM1	NM_032853.2	84939	NP_116242.2	ILMN_1764764	6100630	S	TCCGGAGCCGCCCTCCATTGTGGGTTCCTGAGAGTAGGACACATTGCCAT	"\Homo sapiens melanoma associated antigen (mutated) 1 (MUM1), mRNA.\"""""	MGC163315; MGC131891; HSPC211; FLJ22283; FLJ14868; MUM-1	ILMN_1764764	MUM1	"\Homo sapiens melanoma associated antigen (mutated) 1 (MUM1), mRNA.\"""""	84939	 	MUM1	-0.381539031	0.020997036	-4.190328668	0.000119956	0.000119956	1.08093811	-1.302730835
17657	2710709	FCGR1B	NM_001017986.1	2210	NP_001017986.1	ILMN_2261600	2710709	I	GCAGCCTCCATGGGTCAGCGTGTTCCAAGAGGAAACCGTAACCTTGCACT	"\Homo sapiens Fc fragment of IgG, high affinity Ib, receptor (CD64) (FCGR1B), transcript variant 1, mRNA.\"""""	CD64; IGFRB	ILMN_2261600	FCGR1B	"\Homo sapiens Fc fragment of IgG, high affinity Ib, receptor (CD64) (FCGR1B), transcript variant 1, mRNA.\"""""	2210	D	FCGR1B	0.381396537	0.111508687	2.40824427	0.019954353	0.019954353	-3.326511704	1.302602172
6380	1010435	C1orf55	NM_152608.3	163859	NP_689821.3	ILMN_1748291	1010435	S	TAGCCACTGCAGCCTTCTTAAGCTTAGTGTTTGCACAGTATACCTCTTTC	"\Homo sapiens chromosome 1 open reading frame 55 (C1orf55), mRNA.\"""""	dJ671D7.1; FLJ35382; RP4-671D7.1	ILMN_1748291	C1ORF55	"\Homo sapiens chromosome 1 open reading frame 55 (C1orf55), mRNA.\"""""	163859	 	C1orf55	-0.38124656	-0.017582129	-3.551495104	0.000875611	0.000875611	-0.657788586	-1.302466765
4165	620376	PPP1R11	NM_021959.2	6992	NP_068778.1	ILMN_1747598	620376	A	CCTAGACTTTGATTTCTCCGGCAGCCCAGATGTTCAGTTCTCTTGGCCCC	"\Homo sapiens protein phosphatase 1, regulatory (inhibitor) subunit 11 (PPP1R11), mRNA.\"""""	TCTEX5; TCTE5; HCGV; MGC125741; HCG-V; MGC125742; MGC125743	ILMN_1747598	PPP1R11	"\Homo sapiens protein phosphatase 1, regulatory (inhibitor) subunit 11 (PPP1R11), mRNA.\"""""	6992	 	PPP1R11	0.380642194	0.045726123	2.612346174	0.011996707	0.011996707	-2.90228714	1.301921257
40904	6510487	FAM96B	NM_016062.1	51647	NP_057146.1	ILMN_1779813	6510487	S	TTGGAGGTTGTGAATCAGTGCCTGTCAGCCCGCTCCTGAGCCTGGCCTTT	"\Homo sapiens family with sequence similarity 96, member B (FAM96B), mRNA.\"""""	CGI-128	ILMN_1779813	FAM96B	"\Homo sapiens family with sequence similarity 96, member B (FAM96B), mRNA.\"""""	51647	 	FAM96B	0.38051488	-0.035764441	2.737155181	0.008688316	0.008688316	-2.630503213	1.301806372
40149	6400386	MAP4K2	NM_004579.2	5871	NP_004570.2	ILMN_1723625	6400386	S	TTTCCTTTCTACTCTTTCTGCCAAGAGCCTGCCCCTGCATTTGTCCTGGG	"\Homo sapiens mitogen-activated protein kinase kinase kinase kinase 2 (MAP4K2), mRNA.\"""""	GCK; RAB8IP; BL44	ILMN_1723625	MAP4K2	"\Homo sapiens mitogen-activated protein kinase kinase kinase kinase 2 (MAP4K2), mRNA.\"""""	5871	 	MAP4K2	-0.380451143	0.003011911	-3.079782523	0.003436085	0.003436085	-1.839960866	-1.30174886
31331	4900639	GGNBP2	NM_024835.2	79893	NP_079111.1	ILMN_1725620	4900639	S	GTTCTTTCTTCAGGCTTGTGTCTTTAGTTGCGTGGCTGCGCAGGCCTGCC	"\Homo sapiens gametogenetin binding protein 2 (GGNBP2), mRNA.\"""""	LZK1; FLJ21230; ZNF403; DIF3; LCRG1; FLJ22561; ZFP403; FLJ42090; DIF-3	ILMN_1725620	GGNBP2	"\Homo sapiens gametogenetin binding protein 2 (GGNBP2), mRNA.\"""""	79893	 	GGNBP2	-0.38040065	0.055174851	-2.484812582	0.016533222	0.016533222	-3.170394221	-1.3017033
26953	4250095	COX6B1	NM_001863.3	1340	NP_001854.1	ILMN_2154671	4250095	S	CCGCTTCCTGTCCGACTGTGGTGTCTTTGCTGAGGGTCACATTGAGCTGC	"\Homo sapiens cytochrome c oxidase subunit Vib polypeptide 1 (ubiquitous) (COX6B1), nuclear gene encoding mitochondrial protein, mRNA.\"""""	COXG; COX6B	ILMN_2154671	COX6B1	"\Homo sapiens cytochrome c oxidase subunit Vib polypeptide 1 (ubiquitous) (COX6B1), nuclear gene encoding mitochondrial protein, mRNA.\"""""	1340	 	COX6B1	0.380195474	-0.082487269	2.465436218	0.017344733	0.017344733	-3.210250778	1.301518189
8024	1240725	SLFN5	NM_144975.3	162394	NP_659412.3	ILMN_1769550	1240725	S	GGTAAGACTGCCACAGTCCCCCAGGGAGGCACACTGTGTTTTACTGATTG	"\Homo sapiens schlafen family member 5 (SLFN5), mRNA.\"""""	MGC150612; MGC150611; MGC19764	ILMN_1769550	SLFN5	"\Homo sapiens schlafen family member 5 (SLFN5), mRNA.\"""""	162394	 	SLFN5	-0.37990004	0.031753009	-2.149039949	0.036747842	0.036747842	-3.826607178	-1.301251693
18618	2900735	DHX15	NM_001358.2	1665	NP_001349.2	ILMN_2168449	2900735	S	TATGCCTCCCTTTTGTGTTGACACTGTAGCTCATACTGGAAAAGTCGATC	"\Homo sapiens DEAH (Asp-Glu-Ala-His) box polypeptide 15 (DHX15), mRNA.\"""""	DDX15; PRPF43; HRH2; DBP1; PRP43; PrPp43p	ILMN_2168449	DHX15	"\Homo sapiens DEAH (Asp-Glu-Ala-His) box polypeptide 15 (DHX15), mRNA.\"""""	1665	D	DHX15	-0.379840856	-0.005171372	-2.181458659	0.034122758	0.034122758	-3.766536312	-1.301198312
26227	4200181	C19orf70	NM_205767.1	125988	NP_991330.1	ILMN_1765684	4200181	S	CCCCAGCTCCCAGCCCCTCCAAAGATTTACTTTCCCATCCGTGACTCCTG	"\Homo sapiens chromosome 19 open reading frame 70 (C19orf70), mRNA.\"""""		ILMN_1765684	C19ORF70	"\Homo sapiens chromosome 19 open reading frame 70 (C19orf70), mRNA.\"""""	125988	 	C19orf70	0.379529348	-0.079350341	2.795326276	0.007453815	0.007453815	-2.500768747	1.300917386
16018	2510161	B3GALT4	NM_003782.3	8705	NP_003773.1	ILMN_1690682	2510161	S	GAGTCCTGGGCATCCTGCGGTGTCGAGCAATAGCCTGGCTTCAGAGCTGA	"\Homo sapiens UDP-Gal:betaGlcNAc beta 1,3-galactosyltransferase, polypeptide 4 (B3GALT4), mRNA.\"""""	beta3GALT4; beta3Gal-T4; DJ1033B10.3; GalT4; Gal-T2	ILMN_1690682	B3GALT4	"\Homo sapiens UDP-Gal:betaGlcNAc beta 1,3-galactosyltransferase, polypeptide 4 (B3GALT4), mRNA.\"""""	8705	 	B3GALT4	0.378925871	-0.005957858	4.682649649	2.39E-05	2.39E-05	2.500323875	1.300373328
36365	5890661	GIMAP2	NM_015660.2	26157	NP_056475.1	ILMN_1689371	5890661	S	CTCAAAGAAGTTACACAGCCTTGGCTGAAGCAAACTGCCTAAAAGGAGCC	"\Homo sapiens GTPase, IMAP family member 2 (GIMAP2), mRNA.\"""""	HIMAP2; DKFZP586D0824; MGC24275; IMAP2	ILMN_1689371	GIMAP2	"\Homo sapiens GTPase, IMAP family member 2 (GIMAP2), mRNA.\"""""	26157	D	GIMAP2	0.378861115	0.042550425	2.757255072	0.008241882	0.008241882	-2.585892118	1.300314962
22249	3520156	CCT8	NM_006585.2	10694	NP_006576.2	ILMN_1717868	3520156	S	AGCTATTCCCCGCGCACTGGCAGAAAACTCTGGAGTTAAGGCCAATGAAG	"\Homo sapiens chaperonin containing TCP1, subunit 8 (theta) (CCT8), mRNA.\"""""	D21S246; Cctq; KIAA0002	ILMN_1717868	CCT8	"\Homo sapiens chaperonin containing TCP1, subunit 8 (theta) (CCT8), mRNA.\"""""	10694	 	CCT8	-0.37878101	0.067484014	-2.113686746	0.039811295	0.039811295	-3.891284693	-1.300242765
20918	3370102	ProbeID: 3370102				ILMN_1910330	3370102	S	GGAGAGTGCTTGTCACCCATGTCCACACCCAAGCTTAGTGACCAGAGCAT	"\BX116720 Soares_testis_NHT Homo sapiens cDNA clone IMAGp998F241782, mRNA sequence\"""""		ILMN_1910330		"\BX116720 Soares_testis_NHT Homo sapiens cDNA clone IMAGp998F241782, mRNA sequence\"""""	-999	 		-0.378386139	0.062663868	-3.6973197	0.000563239	0.000563239	-0.273363982	-1.299886932
27745	4390195	HMGN1	NM_004965.6	3150	NP_004956.5	ILMN_1652123	4390195	S	GACTTACCTGCGGAAAACGGGGAAACGAAGACTGAGGAGAGTCCAGCCTC	"\Homo sapiens high-mobility group nucleosome binding domain 1 (HMGN1), mRNA.\"""""	FLJ31471; MGC104230; MGC117425; FLJ27265; HMG14	ILMN_1652123	HMGN1	"\Homo sapiens high-mobility group nucleosome binding domain 1 (HMGN1), mRNA.\"""""	3150	D	HMGN1	-0.377218048	0.053334055	-2.353249508	0.022791856	0.022791856	-3.436332028	-1.298834893
41118	6520576	BOLA3	NM_212552.2	388962	NP_997717.2	ILMN_2343010	6520576	A	CATGGATTGCGGATATTTACCTCTGTCCCCAAACGCTGACCACGCCCTGG	"\Homo sapiens bolA homolog 3 (E. coli) (BOLA3), transcript variant 1, mRNA.\"""""		ILMN_2343010	BOLA3	"\Homo sapiens bolA homolog 3 (E. coli) (BOLA3), transcript variant 1, mRNA.\"""""	388962	D	BOLA3	0.377109056	-0.023679516	3.158675016	0.002752638	0.002752638	-1.649352162	1.298736773
27116	4250768	COIL	NM_004645.2	8161	NP_004636.1	ILMN_1688034	4250768	S	CAGGCACCTGGCTGAGTGTGCTGGAGTGAGGATCTTGAACAGAAACTTCC	"\Homo sapiens coilin (COIL), mRNA.\"""""	p80-coilin; CLN80	ILMN_1688034	COIL	"\Homo sapiens coilin (COIL), mRNA.\"""""	8161	 	COIL	0.376881789	0.046683515	3.471117083	0.001112737	0.001112737	-0.866096444	1.298532199
21537	3420400	LOC146880	XR_016048.1	146880		ILMN_1678300	3420400	A	CTGGTACAGATGAACAGACTCAGGTTGTGATTGATGCAGGAGCACTCGCC	"\PREDICTED: Homo sapiens hypothetical protein MGC40489 (MGC40489), misc RNA.\"""""		ILMN_1678300	MGC40489	"\PREDICTED: Homo sapiens hypothetical protein MGC40489 (MGC40489), misc RNA.\"""""	146880	D	LOC146880	-0.37652476	0.017528814	-3.372031467	0.001489773	0.001489773	-1.119183067	-1.298210887
28505	4560541	MLKL	NM_152649.1	197259	NP_689862.1	ILMN_1667825	4560541	I	TGAATGAGGCCAATCAAGACCAGAAGAACCACTCAAGCAGATCCCAGCCC	"\Homo sapiens mixed lineage kinase domain-like (MLKL), mRNA.\"""""	FLJ34389	ILMN_1667825	MLKL	"\Homo sapiens mixed lineage kinase domain-like (MLKL), mRNA.\"""""	197259	D	MLKL	0.375727531	0.090802287	2.886475289	0.005841729	0.005841729	-2.293704779	1.297493698
41326	6550709	TADA2B	NM_152293.2	93624	NP_689506.2	ILMN_3239378	6550709	S	TATTCCCGTCACGGTAGTCCTTACCTCTGTCGGCAGCTCAGAGCCTCCAC	"\Homo sapiens transcriptional adaptor 2B (TADA2B), mRNA.\"""""	ADA2B; ADA2(beta)	ILMN_3239378	TADA2B	"\Homo sapiens transcriptional adaptor 2B (TADA2B), mRNA.\"""""	93624	 	TADA2B	0.375300172	-0.009467855	5.274369186	3.21E-06	3.21E-06	4.26613855	1.297109408
24744	4010343	TYW3	NM_138467.1	127253	NP_612476.1	ILMN_1726842	4010343	S	AGGAAATTTGGGCAGGAAAGGGAACTCACAGTGTCGGAATGCCTGGAGCA	"\Homo sapiens tRNA-yW synthesizing protein 3 homolog (S. cerevisiae) (TYW3), mRNA.\"""""	C1orf171; FLJ40918	ILMN_1726842	TYW3	"\Homo sapiens tRNA-yW synthesizing protein 3 homolog (S. cerevisiae) (TYW3), mRNA.\"""""	127253	 	TYW3	0.374924996	0.028151174	3.969352109	0.000242282	0.000242282	0.464299849	1.296772135
10976	1710546	CHST12	NM_018641.3	55501	NP_061111.1	ILMN_1735058	1710546	S	ATTATGGCTGTTAAGGCCGGGCGGGTGACTCAGGCAGGTAATCCCAGAAC	"\Homo sapiens carbohydrate (chondroitin 4) sulfotransferase 12 (CHST12), mRNA.\"""""	C4S-2; C4ST2; C4ST-2	ILMN_1735058	CHST12	"\Homo sapiens carbohydrate (chondroitin 4) sulfotransferase 12 (CHST12), mRNA.\"""""	55501	 	CHST12	-0.374747143	0.087871489	-3.494396381	0.001038399	0.001038399	-0.806037053	-1.296612281
40539	6450543	CST3	NM_000099.2	1471	NP_000090.1	ILMN_1800354	6450543	S	GCCTTGGCAGGGCACAATGACCTTGTCGAAATCCACCTGTCAGGACGCCT	"\Homo sapiens cystatin C (CST3), mRNA.\"""""	MGC117328	ILMN_1800354	CST3	"\Homo sapiens cystatin C (CST3), mRNA.\"""""	1471	 	CST3	0.374617509	0.038761321	2.055078639	0.045383377	0.045383377	-3.996573341	1.296495779
10881	1710168	NDUFS3	NM_004551.1	4722	NP_004542.1	ILMN_1756355	1710168	S	AGCCGGAGACAAGAAGCCTGATGCCAAGTAGCTCCAGGGAACGCATGTGG	"\Homo sapiens NADH dehydrogenase (ubiquinone) Fe-S protein 3, 30kDa (NADH-coenzyme Q reductase) (NDUFS3), mRNA.\"""""		ILMN_1756355	NDUFS3	"\Homo sapiens NADH dehydrogenase (ubiquinone) Fe-S protein 3, 30kDa (NADH-coenzyme Q reductase) (NDUFS3), mRNA.\"""""	4722	 	NDUFS3	0.374489074	0.041325129	2.786586897	0.007628296	0.007628296	-2.520381065	1.296380364
23399	3840131	NUP153	NM_005124.2	9972	NP_005115.2	ILMN_1705907	3840131	S	CACTGATTTGACATAGTCTGGCTGTACCCAGGAATGGAGCCTGCACGGTG	"\Homo sapiens nucleoporin 153kDa (NUP153), mRNA.\"""""	HNUP153; N153	ILMN_1705907	NUP153	"\Homo sapiens nucleoporin 153kDa (NUP153), mRNA.\"""""	9972	 	NUP153	-0.374445333	0.070007337	-2.901194196	0.005614054	0.005614054	-2.259843888	-1.29634106
24589	3990477	MTHFR	NM_005957.2	4524	NP_005948.2	ILMN_1734830	3990477	S	GGTGCCATTCCCAGCGTTTAGTTTCTAGAGGCCTCAGTTTCTCCATCAGC	"\Homo sapiens 5,10-methylenetetrahydrofolate reductase (NADPH) (MTHFR), mRNA.\"""""		ILMN_1734830	MTHFR	"\Homo sapiens 5,10-methylenetetrahydrofolate reductase (NADPH) (MTHFR), mRNA.\"""""	4524	 	MTHFR	-0.374413769	-0.012536917	-2.807996685	0.007207401	0.007207401	-2.472259029	-1.296312698
23102	3800452	EMP3	NM_001425.1	2014	NP_001416.1	ILMN_1765446	3800452	S	GAAGGCGGTGCAGGTCCTCATGGTGCTCTCCCTCATTCTCTGCTGTCTCT	"\Homo sapiens epithelial membrane protein 3 (EMP3), mRNA.\"""""	YMP	ILMN_1765446	EMP3	"\Homo sapiens epithelial membrane protein 3 (EMP3), mRNA.\"""""	2014	 	EMP3	0.374222241	0.02829886	2.126325111	0.038691374	0.038691374	-3.868263308	1.296140615
31095	4890427	MRPL23	NM_021134.2	6150	NP_066957.2	ILMN_1806123	4890427	S	ATCAAGAAGCCGGACTACAAGGTCGCCTACGTGCAGCTGGCCCATGGACA	"\Homo sapiens mitochondrial ribosomal protein L23 (MRPL23), nuclear gene encoding mitochondrial protein, mRNA.\"""""	FLJ45387; L23MRP; RPL23; RPL23L	ILMN_1806123	MRPL23	"\Homo sapiens mitochondrial ribosomal protein L23 (MRPL23), nuclear gene encoding mitochondrial protein, mRNA.\"""""	6150	 	MRPL23	0.374145776	-0.017252288	2.091970904	0.041801944	0.041801944	-3.930579627	1.296071919
43598	6960072	HSPD1	NM_002156.4	3329	NP_002147.2	ILMN_1766713	6960072	A	CGGCTTGCAAAACTTTCAGATGGAGTGGCTGTGCTGAAGGTTGGTGGGAC	"\Homo sapiens heat shock 60kDa protein 1 (chaperonin) (HSPD1), nuclear gene encoding mitochondrial protein, transcript variant 1, mRNA.\"""""	HuCHA60; GROEL; HSP60; SPG13; CPN60; HSP65	ILMN_1766713	HSPD1	"\Homo sapiens heat shock 60kDa protein 1 (chaperonin) (HSPD1), nuclear gene encoding mitochondrial protein, transcript variant 1, mRNA.\"""""	3329	D	HSPD1	-0.373838702	0.024497543	-3.068269951	0.003548233	0.003548233	-1.867519578	-1.295796083
19039	3060239	ProbeID: 3060239				ILMN_1816713	3060239	S	TCCAAGTTGGTGATGGGTAGTGCGGGGAGTTGAGTCAGATAAACTACCAG	"\BX393727 Homo sapiens NEUROBLASTOMA COT 25-NORMALIZED Homo sapiens cDNA clone CS0DC001YP02 5-PRIME, mRNA sequence\"""""		ILMN_1816713		"\BX393727 Homo sapiens NEUROBLASTOMA COT 25-NORMALIZED Homo sapiens cDNA clone CS0DC001YP02 5-PRIME, mRNA sequence\"""""	-999	 		0.373838183	0.017384157	2.879232262	0.005956892	0.005956892	-2.310324596	1.295795617
34113	5490608	SELS	NM_018445.4	55829	NP_060915.2	ILMN_1787680	5490608	I	GGTGAGCCCACCAGTGAGGATTACTGATGTGGACAGTTGATGGGGTTTGT	"\Homo sapiens selenoprotein S (SELS), transcript variant 2, mRNA.\"""""	SEPS1; ADO15; MGC2553; SBBI8; VIMP; AD-015; MGC104346	ILMN_1787680	SELS	"\Homo sapiens selenoprotein S (SELS), transcript variant 2, mRNA.\"""""	55829	D	SELS	-0.373693073	0.101439516	-2.417334197	0.019517257	0.019517257	-3.308172448	-1.295665289
6404	1010537	MMADHC	NM_015702.2	27249	NP_056517.1	ILMN_3248966	1010537	S	GGGGTACCCATGTAGTTGTAGGGAGTATCTTCACTAATGCAACACCAGAC	"\Homo sapiens methylmalonic aciduria (cobalamin deficiency) cblD type, with homocystinuria (MMADHC), nuclear gene encoding mitochondrial protein, mRNA.\"""""		ILMN_3248966	MMADHC	"\Homo sapiens methylmalonic aciduria (cobalamin deficiency) cblD type, with homocystinuria (MMADHC), nuclear gene encoding mitochondrial protein, mRNA.\"""""	27249	D	MMADHC	0.373419244	0.152686306	2.190274612	0.033438108	0.033438108	-3.750075495	1.29541939
25496	4070296	BCORL1	NM_021946.2	63035	NP_068765.2	ILMN_1767015	4070296	S	AGAGAGGAGCTTGGGTTGCTTCCCTGTCCCCGCCCCCTCTGTGGCATTGT	"\Homo sapiens BCL6 co-repressor-like 1 (BCORL1), mRNA.\"""""	FLJ11362; B930011H20Rik	ILMN_1767015	BCORL1	"\Homo sapiens BCL6 co-repressor-like 1 (BCORL1), mRNA.\"""""	63035	 	BCORL1	-0.373107978	0.054906995	-4.310902512	8.13E-05	8.13E-05	1.423197132	-1.295139929
35583	5810465	ProbeID: 5810465	XR_015319.1	728564		ILMN_1771734	5810465	S	ACATTCTCAGGGAGTCTGGGTATGCTGGGAAAATCAGCCAGATGCCGGTG	"\PREDICTED: Homo sapiens similar to GMP synthase [glutamine-hydrolyzing] (Glutamine amidotransferase) (GMP synthetase) (LOC728564), mRNA.\"""""		ILMN_1771734	LOC728564	"\PREDICTED: Homo sapiens similar to GMP synthase [glutamine-hydrolyzing] (Glutamine amidotransferase) (GMP synthetase) (LOC728564), mRNA.\"""""	728564	D	LOC728564	-0.371302157	0.016019577	-3.999096473	0.000220601	0.000220601	0.546446803	-1.293519817
8506	1340360	RCC2	NM_018715.1	55920	NP_061185.1	ILMN_1720124	1340360	S	GTTGGGAATGTGCTTGGCGCTGACCCTGCGGGCATCTGACTGGTCTTCCA	"\Homo sapiens regulator of chromosome condensation 2 (RCC2), mRNA.\"""""	DKFZp762N0610; KIAA1470; TD-60	ILMN_1720124	RCC2	"\Homo sapiens regulator of chromosome condensation 2 (RCC2), mRNA.\"""""	55920	 	RCC2	-0.370617333	-0.010686002	-3.269292636	0.002007271	0.002007271	-1.377080059	-1.29290595
7556	1190220	COX5B	NM_001862.2	1329	NP_001853.2	ILMN_1663512	1190220	S	GCCGCGATGCGCTCCATGGCATCTGGAGGTGGTGTTCCCACTGATGAAGA	"\Homo sapiens cytochrome c oxidase subunit Vb (COX5B), mRNA.\"""""	COXVB	ILMN_1663512	COX5B	"\Homo sapiens cytochrome c oxidase subunit Vb (COX5B), mRNA.\"""""	1329	 	COX5B	0.370422419	0.042150299	3.224171473	0.002284742	0.002284742	-1.488832209	1.292731285
13478	2120224	ANKRD13A	NM_033121.1	88455	NP_149112.1	ILMN_1689908	2120224	S	CCGTGAGCAAAGATACTTCTTGGAATGGCTGCAGTGAGGCCGTGTCATTG	"\Homo sapiens ankyrin repeat domain 13A (ANKRD13A), mRNA.\"""""	ANKRD13; NY-REN-25	ILMN_1689908	ANKRD13A	"\Homo sapiens ankyrin repeat domain 13A (ANKRD13A), mRNA.\"""""	88455	 	ANKRD13A	-0.370237636	0.120122686	-2.224166054	0.03091769	0.03091769	-3.686300128	-1.29256572
29687	4760091	CEP78	NM_032171.1	84131	NP_115547.1	ILMN_3265365	4760091	M	GCAACACCCTGGAAAGGACCTGCATTCCTGATCTGACTGTCCTGAAAACC	"\Homo sapiens centrosomal protein 78kDa (CEP78), transcript variant 2, mRNA.\"""""	C9orf81; IP63; MGC135040; FLJ12643	ILMN_3265365	CEP78	"\Homo sapiens centrosomal protein 78kDa (CEP78), transcript variant 2, mRNA.\"""""	84131	D	CEP78	-0.370017191	0.017336917	-3.997917377	0.000221423	0.000221423	0.543185152	-1.29236823
32039	5090491	CXorf38	NM_144970.1	159013	NP_659407.1	ILMN_1697864	5090491	S	ACAGGAACCTGGGAGACAAACACCTGACAGGAAGGCCTGAGGTTGCCCGT	"\Homo sapiens chromosome X open reading frame 38 (CXorf38), mRNA.\"""""	MGC39350	ILMN_1697864	CXORF38	"\Homo sapiens chromosome X open reading frame 38 (CXorf38), mRNA.\"""""	159013	 	CXorf38	-0.369935524	0.083826873	-3.279660088	0.001948185	0.001948185	-1.351270642	-1.292295075
6858	1070047	CDC42EP4	NM_012121.4	23580	NP_036253.2	ILMN_1745223	1070047	S	TCCAGGTTCGGTGCCCTGTTGGTGCTCCTGTTTCCAATAGCTTAGGTCCC	"\Homo sapiens CDC42 effector protein (Rho GTPase binding) 4 (CDC42EP4), mRNA.\"""""	MGC17125; MGC3740; BORG4; KAIA1777; CEP4	ILMN_1745223	CDC42EP4	"\Homo sapiens CDC42 effector protein (Rho GTPase binding) 4 (CDC42EP4), mRNA.\"""""	23580	 	CDC42EP4	-0.369876432	0.061286878	-2.311997552	0.025152288	0.025152288	-3.517417449	-1.292242144
19029	3060184	MRPL43	NM_032112.2	84545	NP_115488.2	ILMN_2258774	3060184	I	ATGAAGAGCTGCCTGTTTCTTTCCAGTGCCTGCTTCTGGGGGCAGTGACC	"\Homo sapiens mitochondrial ribosomal protein L43 (MRPL43), nuclear gene encoding mitochondrial protein, transcript variant 1, mRNA.\"""""	MGC48892; MGC17989; bMRP36a	ILMN_2258774	MRPL43	"\Homo sapiens mitochondrial ribosomal protein L43 (MRPL43), nuclear gene encoding mitochondrial protein, transcript variant 1, mRNA.\"""""	84545	D	MRPL43	0.369488611	-0.04769042	3.965645338	0.000245124	0.000245124	0.454082133	1.291894814
15883	2490377	C17orf71	NM_018149.5	55181	NP_060619.4	ILMN_1807533	2490377	S	CCCCCCTAAGGAAAATGTGCAGTTAATGAGCTACAAGGTGCTCCGTGGGG	"\Homo sapiens chromosome 17 open reading frame 71 (C17orf71), mRNA.\"""""	FLJ10587	ILMN_1807533	C17ORF71	"\Homo sapiens chromosome 17 open reading frame 71 (C17orf71), mRNA.\"""""	55181	 	C17orf71	0.36918173	0.019822715	4.346452422	7.24E-05	7.24E-05	1.524826475	1.29162004
11531	1780673	SAP30	NM_003864.3	8819	NP_003855.1	ILMN_1700896	1780673	S	CAGATCTCAAGGTTGATAGTGGTGTTCACTAGGAGACGTGGAATTGAGAC	"\Homo sapiens Sin3A-associated protein, 30kDa (SAP30), mRNA.\"""""		ILMN_1700896	SAP30	"\Homo sapiens Sin3A-associated protein, 30kDa (SAP30), mRNA.\"""""	8819	 	SAP30	-0.368853479	0.093247008	-3.220231055	0.002310622	0.002310622	-1.498546656	-1.291326196
10544	1660215	ATP6V0A1	NM_005177.3	535	NP_005168.2	ILMN_1752579	1660215	S	GCCCTGGTGTCCTGGGTTTTCGTGATGATCTTTGCTCTGTTTCCAGTGGG	"\Homo sapiens ATPase, H+ transporting, lysosomal V0 subunit a1 (ATP6V0A1), transcript variant 3, mRNA.\"""""	ATP6N1; VPP1; DKFZp781J1951; Stv1; a1; ATP6N1A; Vph1	ILMN_1752579	ATP6V0A1	"\Homo sapiens ATPase, H+ transporting, lysosomal V0 subunit a1 (ATP6V0A1), transcript variant 3, mRNA.\"""""	535	 	ATP6V0A1	-0.368266	0.022989709	-2.228827392	0.030584533	0.030584533	-3.677467523	-1.290800462
473	50414	C12orf43	NM_022895.1	64897	NP_075046.1	ILMN_1737818	50414	S	GGTGTCTCTGAGCCGACCAGATTATGGAAACTCAATTGTCAGAGGACCCA	"\Homo sapiens chromosome 12 open reading frame 43 (C12orf43), mRNA.\"""""	FLJ12448	ILMN_1737818	C12ORF43	"\Homo sapiens chromosome 12 open reading frame 43 (C12orf43), mRNA.\"""""	64897	D	C12orf43	0.368147833	-0.021276942	3.000022879	0.004286752	0.004286752	-2.029517832	1.290694741
18944	2970563	MAP7D1	NM_018067.2	55700	NP_060537.2	ILMN_1777906	2970563	S	GGTACCCATGCCCCCTGCCCTCGCCTGGAATCAGTGTTACTGCATCTGAT	"\Homo sapiens arginine/proline rich coiled-coil 1 (RPRC1), mRNA.\"""""	PARCC1; FLJ10350	ILMN_1777906	RPRC1	"\Homo sapiens arginine/proline rich coiled-coil 1 (RPRC1), mRNA.\"""""	55700	D	MAP7D1	-0.367863037	-0.00607459	-2.632990116	0.011379958	0.011379958	-2.857963755	-1.290439976
5447	830445	MLL	NM_024891.1	79951	NP_079167.1	ILMN_1679003	830445	S	AACCCGCCTTCTGACAGAGCAAGGAGGACATGATGGGGGCGTGTTCCTTG	"\Homo sapiens hypothetical protein FLJ11783 (FLJ11783), mRNA.\"""""		ILMN_1679003	FLJ11783	"\Homo sapiens hypothetical protein FLJ11783 (FLJ11783), mRNA.\"""""	79951	D	MLL	-0.367663292	-0.001771429	-3.774723556	0.000444206	0.000444206	-0.066079625	-1.290261323
18084	2810112	RRAGC	NM_022157.2	64121	NP_071440.1	ILMN_1760121	2810112	S	ACGAAACGCCATCTAGTCTGAATCCCAGCGTCGGGGCTCTGTGCCAGCTT	"\Homo sapiens Ras-related GTP binding C (RRAGC), mRNA.\"""""	FLJ13311; GTR2; RAGC	ILMN_1760121	RRAGC	"\Homo sapiens Ras-related GTP binding C (RRAGC), mRNA.\"""""	64121	 	RRAGC	-0.367520838	0.029723643	-4.493308986	4.47E-05	4.47E-05	1.947884135	-1.290133927
16533	2600672	DDX27	NM_017895.6	55661	NP_060365.6	ILMN_1676759	2600672	S	CCAAGAGCCCGAGAGGAGCTGGTTCCAGACCAAAGAAGAGAGGAAGAAGG	"\Homo sapiens DEAD (Asp-Glu-Ala-Asp) box polypeptide 27 (DDX27), mRNA.\"""""	HSPC259; RHLP; FLJ12917; DKFZp667N057; Rrp3p; MGC163147; MGC1018; FLJ22238; dJ686N3.1; PP3241; FLJ20596	ILMN_1676759	DDX27	"\Homo sapiens DEAD (Asp-Glu-Ala-Asp) box polypeptide 27 (DDX27), mRNA.\"""""	55661	 	DDX27	0.367138054	-0.091570688	2.468496601	0.017214209	0.017214209	-3.20397131	1.289791667
26556	4210762	MRPL46	NM_022163.2	26589	NP_071446.2	ILMN_1722838	4210762	S	CATTCAAGTTCCCCCAGGCAATGCGGACAGAGAGTAACCTCGGAGCCAAG	"\Homo sapiens mitochondrial ribosomal protein L46 (MRPL46), nuclear gene encoding mitochondrial protein, mRNA.\"""""	LIECG2; C15orf4; MGC22762; P2ECSL	ILMN_1722838	MRPL46	"\Homo sapiens mitochondrial ribosomal protein L46 (MRPL46), nuclear gene encoding mitochondrial protein, mRNA.\"""""	26589	 	MRPL46	0.366782964	-0.026168221	3.683500779	0.00058749	0.00058749	-0.310140287	1.289474251
10484	1660008	ProbeID: 1660008	XM_001715936.1	100133888	XP_001715988.1	ILMN_3249006	1660008	S	ATGCAGCCATCGCCAAGCAAGCCCTGAAAAAGCCCATCAAGGGCAAACAG	"\PREDICTED: Homo sapiens similar to SET domain containing (lysine methyltransferase) 8 (LOC100133888), mRNA.\"""""		ILMN_3249006	LOC100133888	"\PREDICTED: Homo sapiens similar to SET domain containing (lysine methyltransferase) 8 (LOC100133888), mRNA.\"""""	100133888	 		-0.366660091	-0.000520939	-4.93436683	1.02E-05	1.02E-05	3.24517889	-1.289364432
5697	840685	IL1B	NM_000576.2	3553	NP_000567.1	ILMN_1775501	840685	S	CTCACCTCTCCTACTCACTTAAAGCCCGCCTGACAGAAACCACGGCCACA	"\Homo sapiens interleukin 1, beta (IL1B), mRNA.\"""""	IL1F2; IL1-BETA; IL-1	ILMN_1775501	IL1B	"\Homo sapiens interleukin 1, beta (IL1B), mRNA.\"""""	3553	 	IL1B	0.366659025	0.098624376	2.160861519	0.035770713	0.035770713	-3.804786228	1.289363479
44330	7050050	CD33	NM_001772.3	945	NP_001763.3	ILMN_1747622	7050050	S	CCAAGGACACCTCCACCGAATACTCAGAGGTCAGGACCCAGTGAGGAACC	"\Homo sapiens CD33 molecule (CD33), transcript variant 1, mRNA.\"""""	SIGLEC3; FLJ00391; SIGLEC-3; p67	ILMN_1747622	CD33	"\Homo sapiens CD33 molecule (CD33), transcript variant 1, mRNA.\"""""	945	 	CD33	0.366248588	0.047725002	3.241894269	0.002171689	0.002171689	-1.445050184	1.288996716
36422	5900112	ZNF830	NM_052857.2	91603	NP_443089.2	ILMN_1795922	5900112	S	GCAGATAGAGTGTTACCGACGGGTGGAAAAGCTACGGAATCGCCAGGATG	"\Homo sapiens coiled-coil domain containing 16 (CCDC16), mRNA.\"""""	MGC20398	ILMN_1795922	CCDC16	"\Homo sapiens coiled-coil domain containing 16 (CCDC16), mRNA.\"""""	91603	D	ZNF830	0.366041787	-0.000376104	2.338070158	0.023636301	0.023636301	-3.466298475	1.288811959
9721	1470750	CDC23	NM_004661.3	8697	NP_004652.2	ILMN_1799688	1470750	S	AGCCTTCTCAGGCAAGCTGTATACTAGTTACTGGTCTCCACTGCCATGCC	"\Homo sapiens cell division cycle 23 homolog (S. cerevisiae) (CDC23), mRNA.\"""""	APC8	ILMN_1799688	CDC23	"\Homo sapiens cell division cycle 23 homolog (S. cerevisiae) (CDC23), mRNA.\"""""	8697	 	CDC23	0.365749001	0.009242072	2.643981185	0.011063569	0.011063569	-2.834262331	1.28855043
38720	6250576	MRPL21	NM_181515.1	219927	NP_852616.1	ILMN_1744835	6250576	A	GACCTTGCGTGTGGAGAGAGAATTCGACTGGAGAAGGTCCTGCTGGTTGG	"\Homo sapiens mitochondrial ribosomal protein L21 (MRPL21), nuclear gene encoding mitochondrial protein, transcript variant 1, mRNA.\"""""	MGC62013	ILMN_1744835	MRPL21	"\Homo sapiens mitochondrial ribosomal protein L21 (MRPL21), nuclear gene encoding mitochondrial protein, transcript variant 1, mRNA.\"""""	219927	D	MRPL21	0.365391362	-0.090504517	2.620992021	0.011734779	0.011734779	-2.883755013	1.288231042
11845	1850446	NME6	NM_005793.3	10201	NP_005784.1	ILMN_2229032	1850446	S	GGGCCTAGCTCACCACAGCACATCCTCCAGGATCTAGCCTTCTATCTACC	"\Homo sapiens non-metastatic cells 6, protein expressed in (nucleoside-diphosphate kinase) (NME6), mRNA.\"""""	NM23-H6; IPIA-ALPHA	ILMN_2229032	NME6	"\Homo sapiens non-metastatic cells 6, protein expressed in (nucleoside-diphosphate kinase) (NME6), mRNA.\"""""	10201	D	NME6	0.365125824	-0.082213291	4.251274686	9.86E-05	9.86E-05	1.253458163	1.287993957
5566	840156	ProbeID: 840156				ILMN_1870041	840156	S	GGCAGGAAAATTGTATGTCAGGGTGTATTTCTGTGTGGGGTTGCAAGGGC	Homo sapiens partial mRNA; ID YG39-1C		ILMN_1870041		Homo sapiens partial mRNA; ID YG39-1C	-999	 		-0.364881733	0.090011576	-2.780346477	0.007755188	0.007755188	-2.534359231	-1.287776058
45865	7380327	FBXO31	NM_024735.2	79791	NP_079011.3	ILMN_1771139	7380327	S	GTGACGGTGACTGTGGCCTTGAAGCCTGGAGGACTGTTGGGCATGTAGAC	"\Homo sapiens F-box protein 31 (FBXO31), mRNA.\"""""	FBX14; Fbx31; FLJ22477; DKFZP434B027; MGC15419; DKFZp434J1815; MGC9527; FBXO14; pp2386	ILMN_1771139	FBXO31	"\Homo sapiens F-box protein 31 (FBXO31), mRNA.\"""""	79791	 	FBXO31	-0.364873594	-0.019068597	-3.272131276	0.001990927	0.001990927	-1.370018237	-1.287768793
26098	4180431	ProbeID: 4180431	XR_017711.1	205251		ILMN_1693685	4180431	S	AACCGACTGCGGAGGCGCTACTTGGACTGGAGGAAAAGGAGGCTGCAGGA	"\PREDICTED: Homo sapiens misc_RNA (LOC205251), miscRNA.\"""""		ILMN_1693685	LOC205251	"\PREDICTED: Homo sapiens misc_RNA (LOC205251), miscRNA.\"""""	205251	 	NCRNA00116	0.364853977	-0.074644336	3.357511603	0.001554319	0.001554319	-1.155915426	1.287751283
41621	6580386	OPA3	NM_025136.1	80207	NP_079412.1	ILMN_2284591	6580386	I	GCTTGAACTTGGGAGGTGGAGGCCAAGATTGTACCACTGTATTCCAGCCC	"\Homo sapiens optic atrophy 3 (autosomal recessive, with chorea and spastic paraplegia) (OPA3), transcript variant 2, mRNA.\"""""	FLJ25932; MGC75494; MGA3; FLJ22187	ILMN_2284591	OPA3	"\Homo sapiens optic atrophy 3 (autosomal recessive, with chorea and spastic paraplegia) (OPA3), transcript variant 2, mRNA.\"""""	80207	D	OPA3	0.364557845	-0.035208423	4.317639302	7.95E-05	7.95E-05	1.442431752	1.287486982
23812	3870242	SLC25A36	NM_018155.1	55186	NP_060625.1	ILMN_1766528	3870242	S	TTCACTGACTGCGGCATGTCCTCGTGTCTTCTCTGATTTTGTGGTACATG	"\Homo sapiens solute carrier family 25, member 36 (SLC25A36), mRNA.\"""""	FLJ10618	ILMN_1766528	SLC25A36	"\Homo sapiens solute carrier family 25, member 36 (SLC25A36), mRNA.\"""""	55186	 	SLC25A36	-0.364526977	0.054963749	-3.646080845	0.000658297	0.000658297	-0.409367654	-1.287459435
46783	7570324	ID3	NM_002167.2	3399	NP_002158.2	ILMN_1732296	7570324	S	CCCCAACTTCGCCCTGCCCACTTGACTTCACCAAATCCCTTCCTGGAGAC	"\Homo sapiens inhibitor of DNA binding 3, dominant negative helix-loop-helix protein (ID3), mRNA.\"""""	HEIR-1	ILMN_1732296	ID3	"\Homo sapiens inhibitor of DNA binding 3, dominant negative helix-loop-helix protein (ID3), mRNA.\"""""	3399	 	ID3	-0.364342015	-0.044901608	-2.623017775	0.011674169	0.011674169	-2.879406429	-1.287294386
12968	2060440	MAFB	NM_005461.3	9935	NP_005452.2	ILMN_1764709	2060440	S	TCCCATTTGAAATTGCTGGCGCTGCTGGCCGGATGCATTTTTGAGTTTGT	"\Homo sapiens v-maf musculoaponeurotic fibrosarcoma oncogene homolog B (avian) (MAFB), mRNA.\"""""	KRML; MGC43127	ILMN_1764709	MAFB	"\Homo sapiens v-maf musculoaponeurotic fibrosarcoma oncogene homolog B (avian) (MAFB), mRNA.\"""""	9935	 	MAFB	0.363759272	0.033677385	2.499162442	0.015954571	0.015954571	-3.140725932	1.286774519
22157	3460553	ProbeID: 3460553	XM_495885.3	440055	XP_495885.1	ILMN_1700316	3460553	A	AGTTCTCGCCCTTTCCCTCCTGCCGCCGAGTCGCGCGGAGGCGGAGGCTT	"\PREDICTED: Homo sapiens similar to ribosomal protein S12 (LOC440055), mRNA.\"""""		ILMN_1700316	LOC440055	"\PREDICTED: Homo sapiens similar to ribosomal protein S12 (LOC440055), mRNA.\"""""	440055	 		0.363632323	-0.033233137	2.049278931	0.045970026	0.045970026	-4.006860082	1.286661295
17922	2760255	MTF2	NM_007358.2	22823	NP_031384.1	ILMN_1733615	2760255	S	GCACTCTGATTTTCTGTAGGTACAGTTCAAAGCCCTAAAGGGAGTCTGGC	"\Homo sapiens metal response element binding transcription factor 2 (MTF2), mRNA.\"""""	dJ976O13.2; PCL2; M96; RP5-976O13.1	ILMN_1733615	MTF2	"\Homo sapiens metal response element binding transcription factor 2 (MTF2), mRNA.\"""""	22823	 	MTF2	-0.363628238	0.031617914	-3.205216684	0.002411796	0.002411796	-1.535495455	-1.286657651
27308	4260722	TPRG1L	NM_182752.3	127262	NP_877429.2	ILMN_1727479	4260722	S	TGCAGGGCTGCCTCAGAAGCTGGCTGGGGACTCTAGCCTCTGTGTTCATA	"\Homo sapiens tumor protein p63 regulated 1-like (TPRG1L), mRNA.\"""""	RP11-46F15.3; FLJ21811	ILMN_1727479	TPRG1L	"\Homo sapiens tumor protein p63 regulated 1-like (TPRG1L), mRNA.\"""""	127262	 	TPRG1L	-0.363335921	0.044667082	-3.125272584	0.003024703	0.003024703	-1.730425446	-1.286396977
6058	940672	SLC35C1	NM_018389.3	55343	NP_060859.3	ILMN_1680104	940672	S	AGGGTGGCTTGCAGTCCCTGGCCCTTCTGGTGGGCATTTGGTATGTCCTT	"\Homo sapiens solute carrier family 35, member C1 (SLC35C1), mRNA.\"""""	FLJ14841; FUCT1; FLJ11320	ILMN_1680104	SLC35C1	"\Homo sapiens solute carrier family 35, member C1 (SLC35C1), mRNA.\"""""	55343	 	SLC35C1	0.363113807	-0.041083439	4.264119696	9.46E-05	9.46E-05	1.28994518	1.286198941
12306	1990092	CYB561D1	NM_182580.2	284613	NP_872386.1	ILMN_3256325	1990092	M	GAGCAGGGAGGCTTCTGGTAGTGCTCTTGATGCTCCTGTGTCTGGTTGGC	"\Homo sapiens cytochrome b-561 domain containing 1 (CYB561D1), transcript variant 2, mRNA.\"""""		ILMN_3256325	CYB561D1	"\Homo sapiens cytochrome b-561 domain containing 1 (CYB561D1), transcript variant 2, mRNA.\"""""	284613	D	CYB561D1	0.363073512	0.039151202	3.886607638	0.000313996	0.000313996	0.237267242	1.286163018
37914	6130220	SNRNP40	NM_004814.2	9410	NP_004805.2	ILMN_3247064	6130220	S	CCACTTCTGTCCCATTTCACCAGGATGACTAAGGCAAGCTCCCTGTGGCC	"\Homo sapiens small nuclear ribonucleoprotein 40kDa (U5) (SNRNP40), mRNA.\"""""	SPF38; MGC1910; PRPF8BP; 40K; PRP8BP; FLJ41108; RP11-490K7.3	ILMN_3247064	SNRNP40	"\Homo sapiens small nuclear ribonucleoprotein 40kDa (U5) (SNRNP40), mRNA.\"""""	9410	D	SNRNP40	0.362678154	0.019589916	3.059026584	0.003640752	0.003640752	-1.88959836	1.285810604
35919	5860358	CANT1	NM_138793.2	124583	NP_620148.1	ILMN_1664012	5860358	S	TGCCTGGCTGTCTCCTTGACCCGCCTCCTAGATCATTGTCCTTGATGTCC	"\Homo sapiens calcium activated nucleotidase 1 (CANT1), mRNA.\"""""	SHAPY; SCAN-1	ILMN_1664012	CANT1	"\Homo sapiens calcium activated nucleotidase 1 (CANT1), mRNA.\"""""	124583	 	CANT1	0.361852468	0.014531732	2.730936959	0.008830879	0.008830879	-2.64425777	1.285074917
30325	4830373	GMNN	NM_015895.3	51053	NP_056979.1	ILMN_1720114	4830373	S	GAGGATTCTCTAGTGGAAGACTCAGAAATTGGCACGTGTGCTGAAGGAAC	"\Homo sapiens geminin, DNA replication inhibitor (GMNN), mRNA.\"""""	Gem; RP3-369A17.3	ILMN_1720114	GMNN	"\Homo sapiens geminin, DNA replication inhibitor (GMNN), mRNA.\"""""	51053	 	GMNN	-0.361025821	0.026250747	-4.906928012	1.12E-05	1.12E-05	3.163474163	-1.284338796
31284	4900440	CIB1	NM_006384.2	10519	NP_006375.1	ILMN_1684205	4900440	S	GCCCTCGTTGTCAGGGCCTCTCCTCACTGCTGTTGTCATTGCTCCGTTTG	"\Homo sapiens calcium and integrin binding 1 (calmyrin) (CIB1), mRNA.\"""""	SIP2-28; KIP; CALMYRIN; CIB	ILMN_1684205	CIB1	"\Homo sapiens calcium and integrin binding 1 (calmyrin) (CIB1), mRNA.\"""""	10519	 	CIB1	-0.360378144	0.073619043	-2.292390268	0.026348946	0.026348946	-3.555564842	-1.28376234
40398	6420746	FGF9	NM_002010.1	2254	NP_002001.1	ILMN_1762531	6420746	S	AGCTGCCATACTTCGACTTATCAGGATTCTGGCTGGTGGCCTGCGCGAGG	"\Homo sapiens fibroblast growth factor 9 (glia-activating factor) (FGF9), mRNA.\"""""	MGC119914; GAF; MGC119915; HBFG-9	ILMN_1762531	FGF9	"\Homo sapiens fibroblast growth factor 9 (glia-activating factor) (FGF9), mRNA.\"""""	2254	D	FGF9	-0.36015298	-0.021703472	-3.650334363	0.000649854	0.000649854	-0.398115079	-1.283561996
46443	7550458	RPL12	NM_000976.2	6136	NP_000967.1	ILMN_1653469	7550458	S	GGAGGTGAAGTCGGTGCCACTTCTGCCCTGGCCCCCAAGATCGGCCCCCT	"\Homo sapiens ribosomal protein L12 (RPL12), mRNA.\"""""		ILMN_1653469	RPL12	"\Homo sapiens ribosomal protein L12 (RPL12), mRNA.\"""""	6136	D	RPL12	0.359971102	-0.219440907	2.199933723	0.032701922	0.032701922	-3.731979248	1.28340019
957	110064	RNASEL	NM_021133.2	6041	NP_066956.1	ILMN_2210601	110064	S	GGTGCTAAGTCTGATGTTCTTTCCATGAATCATTGTGGTGGTTGAGATGG	"\Homo sapiens ribonuclease L (2',5'-oligoisoadenylate synthetase-dependent) (RNASEL), mRNA.\"""""	DKFZp781D08126; MGC133329; RNS4; PRCA1; MGC104972	ILMN_2210601	RNASEL	"\Homo sapiens ribonuclease L (2',5'-oligoisoadenylate synthetase-dependent) (RNASEL), mRNA.\"""""	6041	D	RNASEL	0.35986837	0.047142315	2.89586969	0.005695444	0.005695444	-2.272106358	1.283308805
23293	3830471	KIAA0748	XM_934138.1	9840	XP_939231.1	ILMN_1690139	3830471	A	GCATGGTACATCTCACACTAGGATTCCCTCTGCACCTCTGTTCATCCCTG	"\PREDICTED: Homo sapiens KIAA0748 gene product, transcript variant 2 (KIAA0748), mRNA.\"""""		ILMN_1690139	KIAA0748	"\PREDICTED: Homo sapiens KIAA0748 gene product, transcript variant 2 (KIAA0748), mRNA.\"""""	9840	 	KIAA0748	-0.359175795	0.060229434	-2.777183611	0.007820244	0.007820244	-2.541435517	-1.282692892
16840	2640441	SGK223	NM_001080826.1	157285	NP_001074295.1	ILMN_3240222	2640441	S	ACGTCCTGAGGACAGTTCTGTGAACTGAATGCAGCCTGGACACTGGCCTC	"\Homo sapiens homolog of rat pragma of Rnd2 (PRAGMIN), mRNA.\"""""	DKFZp761P0423	ILMN_3240222	PRAGMIN	"\Homo sapiens homolog of rat pragma of Rnd2 (PRAGMIN), mRNA.\"""""	157285	D	SGK223	0.358851282	-0.105448771	3.693243649	0.00057029	0.00057029	-0.284218939	1.282404401
36162	5870605	ProbeID: 5870605				ILMN_1900661	5870605	S	CTTGCCAGTGGCCCTGTCACTCCCATGATGCTTTGGTTTTGAGAGTTGGG	full-length cDNA clone CS0DF005YI08 of Fetal brain of Homo sapiens (human)		ILMN_1900661		full-length cDNA clone CS0DF005YI08 of Fetal brain of Homo sapiens (human)	-999	 		-0.358622506	0.012411639	-2.513355723	0.015400365	0.015400365	-3.111255575	-1.28220106
22848	3780181	FLOT1	NM_005803.2	10211	NP_005794.1	ILMN_1661439	3780181	S	GCCCTCACAGATGCCCAGCCTCATAGCTGAAGTTGCCTGAATGATCCTCC	"\Homo sapiens flotillin 1 (FLOT1), mRNA.\"""""		ILMN_1661439	FLOT1	"\Homo sapiens flotillin 1 (FLOT1), mRNA.\"""""	10211	 	FLOT1	-0.358598965	0.126290797	-3.271654355	0.001993664	0.001993664	-1.371204956	-1.282180137
39871	6380008	EPC1	NM_025209.2	80314	NP_079485.1	ILMN_1746276	6380008	S	ACACAGTAGCGATGGAGGTGACGTAGCTTCCTCCGAGTGGAACTGCAGCC	"\Homo sapiens enhancer of polycomb homolog 1 (Drosophila) (EPC1), mRNA.\"""""	Epl1; DKFZp781P2312	ILMN_1746276	EPC1	"\Homo sapiens enhancer of polycomb homolog 1 (Drosophila) (EPC1), mRNA.\"""""	80314	 	EPC1	0.358492935	0.118437662	3.140402882	0.002898471	0.002898471	-1.693768617	1.282085908
36739	5910689	SMC4	NM_001002800.1	10051	NP_001002800.1	ILMN_2330861	5910689	A	GGTTTACCAGGATGTAGTCCCACTGTTGAGGAGCATCTATTTAGGGGTTA	"\Homo sapiens structural maintenance of chromosomes 4 (SMC4), transcript variant 2, mRNA.\"""""	SMC4L1; CAPC; hCAP-C	ILMN_2330861	SMC4	"\Homo sapiens structural maintenance of chromosomes 4 (SMC4), transcript variant 2, mRNA.\"""""	10051	D	SMC4	-0.358411003	0.00740937	-3.456993855	0.001160282	0.001160282	-0.902424125	-1.282013099
16551	2600746	VAT1	NM_006373.3	10493	NP_006364.2	ILMN_1700690	2600746	S	AGGACCTGGGCCATTGCAACCAAAATGGGGACTTCCTGGGTAGGGAGGTC	"\Homo sapiens vesicle amine transport protein 1 homolog (T. californica) (VAT1), mRNA.\"""""	FLJ20230; VATI	ILMN_1700690	VAT1	"\Homo sapiens vesicle amine transport protein 1 homolog (T. californica) (VAT1), mRNA.\"""""	10493	 	VAT1	-0.358338032	-0.029213938	-2.181117646	0.034149488	0.034149488	-3.767171966	-1.281948257
22435	3610114	COMMD9	NM_014186.2	29099	NP_054905.1	ILMN_1808821	3610114	S	CCAATCCCAGAACACATGGAGGGAATCGGACAGGTGATGCCAGCAGTTCC	"\Homo sapiens COMM domain containing 9 (COMMD9), mRNA.\"""""	FLJ31106; HSPC166	ILMN_1808821	COMMD9	"\Homo sapiens COMM domain containing 9 (COMMD9), mRNA.\"""""	29099	 	COMMD9	0.358199212	-0.054025143	2.614037871	0.01194504	0.01194504	-2.898664543	1.28182491
299	20441	ProbeID: 20441				ILMN_1894821	20441	S	GCCTCTGTAGATGAACAATTGAGCCACACCCTGAAGTTTTCTCACCTCCC	"\Homo sapiens cDNA FLJ20182 fis, clone COLF0190\"""""		ILMN_1894821		"\Homo sapiens cDNA FLJ20182 fis, clone COLF0190\"""""	-999	 		0.358107367	0.056791226	3.760910605	0.000463504	0.000463504	-0.103228297	1.281743309
20720	3360059	CASP2	NM_032982.2	835	NP_116764.2	ILMN_2410540	3360059	A	TTTGTTTGGGTGGTTTGTGAGCCTTGCTGCCAAGTCCTGCCTTTGGGTCG	"\Homo sapiens caspase 2, apoptosis-related cysteine peptidase (CASP2), transcript variant 1, mRNA.\"""""	NEDD2; ICH1; ICH-1L/1S; CASP-2; ICH-1L	ILMN_2410540	CASP2	"\Homo sapiens caspase 2, apoptosis-related cysteine peptidase (CASP2), transcript variant 1, mRNA.\"""""	835	D	CASP2	-0.357984058	0.079129915	-2.785044977	0.00765947	0.00765947	-2.523836903	-1.281633762
17923	2760259	BABAM1	NM_014173.2	29086	NP_054892.2	ILMN_2396813	2760259	A	GAAAACTGAGCTTCCGGTCACAGAGAACGTGCAGACGATTCCCCCGCCAT	"\Homo sapiens chromosome 19 open reading frame 62 (C19orf62), transcript variant 2, mRNA.\"""""	HSPC142; FLJ20571	ILMN_2396813	C19ORF62	"\Homo sapiens chromosome 19 open reading frame 62 (C19orf62), transcript variant 2, mRNA.\"""""	29086	D	BABAM1	0.35768973	-0.075025693	2.197125405	0.032914473	0.032914473	-3.737247183	1.281372319
1503	150767	BANF1	NM_003860.2	8815	NP_003851.1	ILMN_2179837	150767	S	GCTTCGGATGCCTTCGAGAGTGGTGCGACGCCTTCTTGTGATGCTCTCTG	"\Homo sapiens barrier to autointegration factor 1 (BANF1), mRNA.\"""""	BCRP1; MGC111161; D14S1460; BAF	ILMN_2179837	BANF1	"\Homo sapiens barrier to autointegration factor 1 (BANF1), mRNA.\"""""	8815	D	BANF1	0.357434224	0.046628652	2.617414631	0.011842516	0.011842516	-2.89142845	1.281145404
3275	510576	BCOR	NM_017745.4	54880	NP_060215.4	ILMN_1773117	510576	I	GGCCATGACTGTAGAGTGGTCAGAACTGTGTGGTTGGTTTGAGGGAGCGA	"\Homo sapiens BCL6 co-repressor (BCOR), transcript variant 1, mRNA.\"""""	MGC131961; KIAA1575; FLJ20285; MGC71031; MCOPS2; FLJ38041; MAA2; ANOP2	ILMN_1773117	BCOR	"\Homo sapiens BCL6 co-repressor (BCOR), transcript variant 1, mRNA.\"""""	54880	D	BCOR	-0.356820703	0.062360876	-3.056084192	0.003670675	0.003670675	-1.896617597	-1.280600699
21239	3390674	ProbeID: 3390674	XM_372926.5	391370	XP_372926.3	ILMN_3293367	3390674	M	TGGCCTAGCATGTGGAATTTGCAAAGCTGCCAAAGCCTTAGACAAGCGCC	"\PREDICTED: Homo sapiens similar to hCG1818387 (LOC391370), mRNA.\"""""		ILMN_3293367	LOC391370	"\PREDICTED: Homo sapiens similar to hCG1818387 (LOC391370), mRNA.\"""""	391370	 	LOC391370	0.356522321	-0.084084323	2.06053153	0.044837757	0.044837757	-3.986879888	1.280335869
45495	7320296	ProbeID: 7320296	XR_018757.1	644745		ILMN_3219455	7320296	A	CAAAGGTTGTGAGAACTGCTTTATTGGATGCCGCTGGTGTGACCTCTCTG	"\PREDICTED: Homo sapiens misc_RNA (LOC644745), miscRNA.\"""""		ILMN_3219455	LOC644745	"\PREDICTED: Homo sapiens misc_RNA (LOC644745), miscRNA.\"""""	644745	 		-0.356265119	0.097078182	-3.779212828	0.000438103	0.000438103	-0.053991565	-1.280107633
47167	7650435	DCTPP1	NM_024096.1	79077	NP_077001.1	ILMN_1763129	7650435	S	AGGGGTGCCTCTGAGACCCATTCTCGTGTTTCCCTGTTGTACCTTTTGCC	"\Homo sapiens dCTP pyrophosphatase 1 (DCTPP1), mRNA.\"""""	RS21C6; CDA03; MGC5627	ILMN_1763129	DCTPP1	"\Homo sapiens dCTP pyrophosphatase 1 (DCTPP1), mRNA.\"""""	79077	D	DCTPP1	-0.356095015	-0.003659668	-2.98238004	0.004499831	0.004499831	-2.071009754	-1.279956708
9488	1450563	RC3H2	NM_018835.1	54542	NP_061323.1	ILMN_1710738	1450563	S	TGCTTTGGCCATGCAACAGAAGTGGAATTCCCTGGATGAAGGCCGTCACC	"\Homo sapiens ring finger and CCCH-type zinc finger domains 2 (RC3H2), mRNA.\"""""	MGC52176; MNAB; FLJ20301; FLJ20713; RNF164	ILMN_1710738	RC3H2	"\Homo sapiens ring finger and CCCH-type zinc finger domains 2 (RC3H2), mRNA.\"""""	54542	 	RC3H2	-0.356035609	0.01997735	-3.984742558	0.000230818	0.000230818	0.506770027	-1.279904005
28367	4540689	ANKRD10	NM_017664.2	55608	NP_060134.2	ILMN_1711828	4540689	S	CTTTGCAGATCACCATGTGGTTGAAGGTTTTAGTTGTGGACACAGTGGTC	"\Homo sapiens ankyrin repeat domain 10 (ANKRD10), mRNA.\"""""	DKFZp686B07190; FLJ20093	ILMN_1711828	ANKRD10	"\Homo sapiens ankyrin repeat domain 10 (ANKRD10), mRNA.\"""""	55608	D	ANKRD10	-0.355951927	0.020659646	-2.906418072	0.005535255	0.005535255	-2.247798423	-1.279829767
15972	2490754	MAP1LC3B	NM_022818.3	81631	NP_073729.1	ILMN_1703244	2490754	S	CGGGGAAAACCAGATTCTTTGCATCTGGGCCCTCTACTGATTGTTAAAGG	"\Homo sapiens microtubule-associated protein 1 light chain 3 beta (MAP1LC3B), mRNA.\"""""	MAP1A/1BLC3	ILMN_1703244	MAP1LC3B	"\Homo sapiens microtubule-associated protein 1 light chain 3 beta (MAP1LC3B), mRNA.\"""""	81631	 	MAP1LC3B	-0.355502996	0.026861288	-2.966295131	0.004702682	0.004702682	-2.10869729	-1.279431577
33229	5340020	ProbeID: 5340020				ILMN_1898453	5340020	S	CTGCTTCCCTCTTCCGCATTTAAGGACGCTGTGATTGCATTAGACCCACC	Homo sapiens mRNA; cDNA DKFZp586O1318 (from clone DKFZp586O1318)		ILMN_1898453		Homo sapiens mRNA; cDNA DKFZp586O1318 (from clone DKFZp586O1318)	-999	 		-0.355490674	0.014271886	-2.595304393	0.012528709	0.012528709	-2.938684899	-1.27942065
23283	3830433	ProbeID: 3830433				ILMN_1896455	3830433	S	GAGGCTTTCAGGTAGGAGGACAATGGTAGCACTGTAGGTCCCCAGTGTCG	"\BX096301 Soares retina N2b5HR Homo sapiens cDNA clone IMAGp998C16444, mRNA sequence\"""""		ILMN_1896455		"\BX096301 Soares retina N2b5HR Homo sapiens cDNA clone IMAGp998C16444, mRNA sequence\"""""	-999	 		-0.355328736	0.088589695	-3.265405413	0.002029859	0.002029859	-1.386744513	-1.279277047
33974	5490068	MCOLN2	NM_153259.2	255231	NP_694991.2	ILMN_1660462	5490068	S	AAGACCTCATGCTCATGCAGTGGACATTTCTTGGCCTGTTTTCCTGTGGG	"\Homo sapiens mucolipin 2 (MCOLN2), mRNA.\"""""	TRP-ML2; TRPML2; FLJ36691	ILMN_1660462	MCOLN2	"\Homo sapiens mucolipin 2 (MCOLN2), mRNA.\"""""	255231	 	MCOLN2	-0.35487574	0.038104202	-2.435359901	0.01867591	0.01867591	-3.271649126	-1.278875426
28792	4590333	DHX15	NM_001358.2	1665	NP_001349.2	ILMN_1754839	4590333	S	CCCACAGTGTGAAGCAAAGAGACAGTTGGACCGCATCATTGCCAAACTTC	"\Homo sapiens DEAH (Asp-Glu-Ala-His) box polypeptide 15 (DHX15), mRNA.\"""""	DDX15; PRPF43; HRH2; DBP1; PRP43; PrPp43p	ILMN_1754839	DHX15	"\Homo sapiens DEAH (Asp-Glu-Ala-His) box polypeptide 15 (DHX15), mRNA.\"""""	1665	D	DHX15	-0.354734835	0.058938028	-2.202929831	0.032476497	0.032476497	-3.726353111	-1.278750527
12866	2060037	ZBTB43	NM_014007.2	23099	NP_054726.1	ILMN_1731113	2060037	S	AGTGCTAAGGTGACACTCCACCAACCAGAGTGAGAGGGCAGATAGGCAGG	"\Homo sapiens zinc finger and BTB domain containing 43 (ZBTB43), mRNA.\"""""	ZNF297B; ZBTB22B; ZNF-X	ILMN_1731113	ZBTB43	"\Homo sapiens zinc finger and BTB domain containing 43 (ZBTB43), mRNA.\"""""	23099	 	ZBTB43	-0.354455578	0.051390359	-2.513906309	0.015379223	0.015379223	-3.110109848	-1.278503029
42636	6760600	ProbeID: 6760600	XM_001714722.1	729608	XP_001714774.1	ILMN_3226392	6760600	A	GATAGGACCCTCATTGAATCTGGTTCTGAGGAGGACACACCTGGCATCCG	"\PREDICTED: Homo sapiens similar to Brix domain containing 1 (LOC729608), mRNA.\"""""		ILMN_3226392	LOC729608	"\PREDICTED: Homo sapiens similar to Brix domain containing 1 (LOC729608), mRNA.\"""""	729608	 	LOC729608	0.35409041	-0.02686611	3.403952327	0.001356715	0.001356715	-1.038107551	1.278179461
4063	610689	AIP	NM_003977.1	9049	NP_003968.1	ILMN_2103841	610689	S	TTCTCCCATTGACAGGAGCACTTGGCCCTGCCTTACCTGCCAAGCCCACT	"\Homo sapiens aryl hydrocarbon receptor interacting protein (AIP), mRNA.\"""""	ARA9; FKBP16; XAP2; SMTPHN; FKBP37	ILMN_2103841	AIP	"\Homo sapiens aryl hydrocarbon receptor interacting protein (AIP), mRNA.\"""""	9049	 	AIP	0.353996953	-0.071644182	3.707730542	0.000545607	0.000545607	-0.245610977	1.278096664
45469	7320187	DCTN3	NM_007234.3	11258	NP_009165.1	ILMN_1762281	7320187	A	CCAAGCAATTCGTGCAGTGGGATGAGCTACTTTGCCAGCTAGAGGCCGCC	"\Homo sapiens dynactin 3 (p22) (DCTN3), transcript variant 1, mRNA.\"""""	MGC111190; DCTN22; DCTN-22	ILMN_1762281	DCTN3	"\Homo sapiens dynactin 3 (p22) (DCTN3), transcript variant 1, mRNA.\"""""	11258	D	DCTN3	0.353974556	0.016852311	4.721883692	2.10E-05	2.10E-05	2.615689479	1.278076822
200	20017	ProbeID: 20017	XM_945833.1	650128	XP_950926.1	ILMN_1671992	20017	I	CTTTAGAATGATTTTCTCCACATTTCAGTGGAATTGTGGCAGCTCCAGTA	"\PREDICTED: Homo sapiens similar to CG1486-PA, isoform A, transcript variant 4 (LOC650128), mRNA.\"""""		ILMN_1671992	LOC650128	"\PREDICTED: Homo sapiens similar to CG1486-PA, isoform A, transcript variant 4 (LOC650128), mRNA.\"""""	650128	D	PDXDC2	-0.353890298	0.003645596	-3.359847258	0.00154376	0.00154376	-1.150012912	-1.278002181
18056	2810010	CCL3L3	NM_001001437.3	414062	NP_001001437.2	ILMN_2105573	2810010	S	CATGCGTGTGACCTCCACAGCTACCTCTTCTATGGACTGGTTATTGCCAA	"\Homo sapiens chemokine (C-C motif) ligand 3-like 3 (CCL3L3), mRNA.\"""""	SCYA3L1; LD78BETA; 464.2; SCYA3L; D17S1718; LD78; MGC12815	ILMN_2105573	CCL3L3	"\Homo sapiens chemokine (C-C motif) ligand 3-like 3 (CCL3L3), mRNA.\"""""	414062	D	CCL3L1/CCL3L3	0.353844056	0.017535183	3.401556576	0.001366295	0.001366295	-1.044207759	1.277961218
38970	6280138	PPM1B	NM_001033556.1	5495	NP_001028728.1	ILMN_1734991	6280138	I	GTAATCCTAGCACTTTTGTCGCCTGGGCGACACACCAAGGCTCTGTCTCA	"\Homo sapiens protein phosphatase 1B (formerly 2C), magnesium-dependent, beta isoform (PPM1B), transcript variant 4, mRNA.\"""""	PPC2BETAX; MGC21657; PP2CB; PP2C-beta-X; PP2CBETA	ILMN_1734991	PPM1B	"\Homo sapiens protein phosphatase 1B (formerly 2C), magnesium-dependent, beta isoform (PPM1B), transcript variant 4, mRNA.\"""""	5495	D	PPM1B	-0.353792769	-0.033354346	-4.158903793	0.000132686	0.000132686	0.992380578	-1.277915788
41566	6580131	MRPL22	NM_001014990.1	29093	NP_001014990.1	ILMN_1748819	6580131	A	CGCAGCCGGACCATCGTTCACACTCTATGATGAGGAGATTCAGACTCCAC	"\Homo sapiens mitochondrial ribosomal protein L22 (MRPL22), nuclear gene encoding mitochondrial protein, transcript variant 2, mRNA.\"""""	HSPC158; DKFZp781F1071; RPML25; MRP-L25	ILMN_1748819	MRPL22	"\Homo sapiens mitochondrial ribosomal protein L22 (MRPL22), nuclear gene encoding mitochondrial protein, transcript variant 2, mRNA.\"""""	29093	D	MRPL22	0.353789772	0.011431226	2.644186937	0.011057724	0.011057724	-2.833817962	1.277913134
19055	3060300	UBC	NM_021009.3	7316	NP_066289.2	ILMN_2331501	3060300	A	GCAGAGGTTGATCTTTGCTGGGAAACAGCTGGAAGATGGACGCACCCTGT	"\Homo sapiens ubiquitin C (UBC), mRNA.\"""""	HMG20	ILMN_2331501	UBC	"\Homo sapiens ubiquitin C (UBC), mRNA.\"""""	7316	D	UBC	-0.35356038	0.185700726	-2.835069161	0.006705966	0.006705966	-2.411045	-1.277709958
23119	3800537	PLEKHB2	NM_001031706.1	55041	NP_001026876.1	ILMN_1698323	3800537	A	CCGATGAGACATCCGTGGTTTCCTCACCTCCACCATACACGGCCTATGCT	"\Homo sapiens pleckstrin homology domain containing, family B (evectins) member 2 (PLEKHB2), transcript variant 1, mRNA.\"""""	EVT2; FLJ20783	ILMN_1698323	PLEKHB2	"\Homo sapiens pleckstrin homology domain containing, family B (evectins) member 2 (PLEKHB2), transcript variant 1, mRNA.\"""""	55041	D	PLEKHB2	-0.353109878	0.076007167	-2.646947788	0.010979565	0.010979565	-2.827852838	-1.277311037
43688	6960440	UBE2A	NM_181762.1	7319	NP_861427.1	ILMN_2307455	6960440	A	CTGACACATCCTCTCTTTGCAAGCTGCTGACTGGGCACACTCATGCCAAG	"\Homo sapiens ubiquitin-conjugating enzyme E2A (RAD6 homolog) (UBE2A), transcript variant 2, mRNA.\"""""	UBC2; RAD6A; HHR6A	ILMN_2307455	UBE2A	"\Homo sapiens ubiquitin-conjugating enzyme E2A (RAD6 homolog) (UBE2A), transcript variant 2, mRNA.\"""""	7319	D	UBE2A	-0.352664544	0.054273582	-2.126455105	0.03868	0.03868	-3.868025937	-1.276916815
30856	4880224	LBR	NM_002296.2	3930	NP_002287.2	ILMN_1810418	4880224	I	ATCTGCCGCCGGGTTGCTGTGCGACTATTCTCCGGGAGCCGTCCGTGTCA	"\Homo sapiens lamin B receptor (LBR), transcript variant 1, mRNA.\"""""	PHA; MGC9041; LMN2R; DHCR14B	ILMN_1810418	LBR	"\Homo sapiens lamin B receptor (LBR), transcript variant 1, mRNA.\"""""	3930	D	LBR	-0.352199347	-0.061269696	-3.330633354	0.001680873	0.001680873	-1.223667428	-1.27650514
4548	650605	LOC388789	XM_939954.2	388789	XP_945047.2	ILMN_1803953	650605	A	GGCGAAGTCGTCAGACCAAAAGGATGGCTCAGCAAGTGAAGTACCCAGTG	"\PREDICTED: Homo sapiens hypothetical gene supported by AF147354 (LOC388789), mRNA.\"""""		ILMN_1803953	LOC388789	"\PREDICTED: Homo sapiens hypothetical gene supported by AF147354 (LOC388789), mRNA.\"""""	388789	 	LOC388789	0.352138674	-0.050863822	2.582117825	0.012955054	0.012955054	-2.966729051	1.276451458
35175	5700347	LOC100133760	XM_001719676.1	100133760	XP_001719728.1	ILMN_3246005	5700347	S	CCCGAGGAGACAACAGAAGCCAGAACTCATAATCTGAGACGTCGAATGGG	"\PREDICTED: Homo sapiens similar to Jumonji, AT rich interactive domain 1B (RBP2-like) (LOC100133760), partial mRNA.\"""""		ILMN_3246005	LOC100133760	"\PREDICTED: Homo sapiens similar to Jumonji, AT rich interactive domain 1B (RBP2-like) (LOC100133760), partial mRNA.\"""""	100133760	 	LOC100133760	-0.351855874	0.000542308	-4.093287973	0.000163638	0.000163638	0.808371857	-1.27620127
40657	6480209	RRAGD	NM_021244.3	58528	NP_067067.1	ILMN_1699772	6480209	S	TGCAGAAGAAAAAGAGAGCCACCCCTAATGGGACCCCTAGAGTGCTGCTG	"\Homo sapiens Ras-related GTP binding D (RRAGD), mRNA.\"""""	RAGD; DKFZP761H171; bA11D8.2.1	ILMN_1699772	RRAGD	"\Homo sapiens Ras-related GTP binding D (RRAGD), mRNA.\"""""	58528	 	RRAGD	-0.351235248	0.032263005	-2.457085524	0.017705454	0.017705454	-3.227355259	-1.275652384
7142	1090468	CCDC12	NM_144716.2	151903	NP_653317.1	ILMN_1725071	1090468	S	CATGGATGAGGTCAGCTCCTTGTCTGCTGGGTGGCCCCTGCCATTCTGAA	"\Homo sapiens coiled-coil domain containing 12 (CCDC12), mRNA.\"""""	MGC23918; FLJ39430	ILMN_1725071	CCDC12	"\Homo sapiens coiled-coil domain containing 12 (CCDC12), mRNA.\"""""	151903	 	CCDC12	0.350806752	-0.112182051	3.187970342	0.002533167	0.002533167	-1.577805906	1.275273558
40281	6420180	TJAP1	NM_080604.1	93643	NP_542171.1	ILMN_1743763	6420180	S	GCCTGGCCCCCACTCCCAACCTTGGCTCTAGACTGTTACTCTTAAGCTTT	"\Homo sapiens tight junction associated protein 1 (peripheral) (TJAP1), mRNA.\"""""	PILT; RP3-337H4.1; TJP4; DKFZp686F06131	ILMN_1743763	TJAP1	"\Homo sapiens tight junction associated protein 1 (peripheral) (TJAP1), mRNA.\"""""	93643	 	TJAP1	0.350374365	0.016683447	3.501004219	0.001018177	0.001018177	-0.788948524	1.274891406
21346	3400360	MAPRE2	NM_014268.1	10982	NP_055083.1	ILMN_1695276	3400360	S	CCCTCTTTAACACAAGGGCCCTCCTTGTCATTGACCTTAGCTAAACCATG	"\Homo sapiens microtubule-associated protein, RP/EB family, member 2 (MAPRE2), mRNA.\"""""	RP1; EB1; EB2	ILMN_1695276	MAPRE2	"\Homo sapiens microtubule-associated protein, RP/EB family, member 2 (MAPRE2), mRNA.\"""""	10982	 	MAPRE2	-0.349996619	0.023748276	-2.707734647	0.009382067	0.009382067	-2.695385161	-1.274557641
23735	3850722	TMEM185B	NR_000034.1	79134		ILMN_2231020	3850722	S	GGGTAAGAGACTTGCTTTCCAGGTTCGCACTTTCAGGTGTAGCTGGGGGC	"\Homo sapiens transmembrane protein 185B (pseudogene) (TMEM185B), non-coding RNA.\"""""	FLJ20979; FAM11B	ILMN_2231020	TMEM185B	"\Homo sapiens transmembrane protein 185B (pseudogene) (TMEM185B), non-coding RNA.\"""""	79134	D	TMEM185B	0.349531461	-0.054627519	4.196096598	0.000117752	0.000117752	1.09722224	1.27414676
8329	1300398	CGGBP1	NM_003663.3	8545	NP_003654.3	ILMN_2387090	1300398	A	CACCCAGCAGTCCGTGCTTTCCTATCTCGCCATGTGAAGAATGGAGGCTC	"\Homo sapiens CGG triplet repeat binding protein 1 (CGGBP1), transcript variant 2, mRNA.\"""""	CGGBP; p20-CGGBP	ILMN_2387090	CGGBP1	"\Homo sapiens CGG triplet repeat binding protein 1 (CGGBP1), transcript variant 2, mRNA.\"""""	8545	D	CGGBP1	0.349154094	0.044798108	2.032367977	0.04771836	0.04771836	-4.036717349	1.273813524
26562	4220026	NUBP1	NM_002484.2	4682	NP_002475.2	ILMN_1689342	4220026	S	GCCAGTCTTTTTTCATTGACGCCCCAGATTCCCCAGCCACGTTAGCCTAC	"\Homo sapiens nucleotide binding protein 1 (MinD homolog, E. coli) (NUBP1), mRNA.\"""""	MGC130053; NBP1; MGC117406; NBP; MGC130052	ILMN_1689342	NUBP1	"\Homo sapiens nucleotide binding protein 1 (MinD homolog, E. coli) (NUBP1), mRNA.\"""""	4682	 	NUBP1	0.349127794	-0.081973349	3.477239343	0.001092709	0.001092709	-0.850323032	1.273790302
34589	5570195	BRWD1	NM_033656.2	54014	NP_387505.1	ILMN_1801866	5570195	I	AAAGGCTTGCTTGAGGGAGCTTATAACTTGCACCTAGAGGGTTTACCCAC	"\Homo sapiens bromodomain and WD repeat domain containing 1 (BRWD1), transcript variant 2, mRNA.\"""""	C21orf107; FLJ43918; WDR9; N143	ILMN_1801866	BRWD1	"\Homo sapiens bromodomain and WD repeat domain containing 1 (BRWD1), transcript variant 2, mRNA.\"""""	54014	D	BRWD1	-0.349024632	0.035851031	-2.843933734	0.006548937	0.006548937	-2.390913429	-1.273699222
45389	7210634	ZBED5	NM_021211.2	58486	NP_067034.2	ILMN_1664424	7210634	S	GCAGTGCCATTGTGCAGCACCTAAGGGGTTTGCGCGCTACTCTGTTAAAA	"\Homo sapiens zinc finger, BED-type containing 5 (ZBED5), mRNA.\"""""		ILMN_1664424	ZBED5	"\Homo sapiens zinc finger, BED-type containing 5 (ZBED5), mRNA.\"""""	58486	D	ZBED5	0.348573049	0.10204527	2.285360801	0.026790168	0.026790168	-3.569179082	1.273300599
20630	3310450	ProbeID: 3310450	XM_497707.2	648366	XP_497707.2	ILMN_1755910	3310450	S	CTCACAGAGCAGATGAAATGCCTGGACCAGCAGTGTGAGCTTCGGGTGCA	"\PREDICTED: Homo sapiens similar to SLIT-ROBO Rho GTPase-activating protein 2 (srGAP2) (Formin-binding protein 2) (LOC648366), mRNA.\"""""		ILMN_1755910	LOC648366	"\PREDICTED: Homo sapiens similar to SLIT-ROBO Rho GTPase-activating protein 2 (srGAP2) (Formin-binding protein 2) (LOC648366), mRNA.\"""""	648366	 		-0.348072032	0.012021734	-4.590706301	3.24E-05	3.24E-05	2.231137467	-1.272858486
1988	270398	ProbeID: 270398	XR_038808.1	642367		ILMN_3292082	270398	M	CAGAACCTTCTTGGCCTGACAGAGACCATTGGTGGGGCCAGCAAGAATCC	"\PREDICTED: Homo sapiens misc_RNA (LOC642367), miscRNA.\"""""		ILMN_3292082	LOC642367	"\PREDICTED: Homo sapiens misc_RNA (LOC642367), miscRNA.\"""""	642367	 		0.347999471	-0.013307602	3.247995024	0.002134012	0.002134012	-1.429945302	1.272794469
37666	6110035	DDX42	NM_203499.1	11325	NP_987095.1	ILMN_1695983	6110035	A	GGTTTGCATCCAGCCCTGAGACATGTAGGAAACACCTTTCAGACCCAGGC	"\Homo sapiens DEAD (Asp-Glu-Ala-Asp) box polypeptide 42 (DDX42), transcript variant 2, mRNA.\"""""	RHELP; FLJ43179; RNAHP; SF3b125	ILMN_1695983	DDX42	"\Homo sapiens DEAD (Asp-Glu-Ala-Asp) box polypeptide 42 (DDX42), transcript variant 2, mRNA.\"""""	11325	D	DDX42	-0.347847052	-0.041991237	-4.319357894	7.91E-05	7.91E-05	1.447340443	-1.272660007
35059	5690576	TBCB	NM_001281.2	1155	NP_001272.2	ILMN_1790953	5690576	S	GGACTTCCCGGAGGAGGACTACGGGTTGGACGAGATATGACACCTAAGGA	"\Homo sapiens tubulin folding cofactor B (TBCB), mRNA.\"""""	CG22; MGC14625; CKAPI; CKAP1	ILMN_1790953	TBCB	"\Homo sapiens tubulin folding cofactor B (TBCB), mRNA.\"""""	1155	 	TBCB	0.347429582	-0.118522104	3.386576475	0.001427674	0.001427674	-1.082294987	1.272291793
35741	5820333	RPUSD2	NM_152260.1	27079	NP_689473.1	ILMN_1730077	5820333	S	GGACGGGCTTCTAAAGAGACCTGCTCATACTTGCTACCTCCTTCCAGTGG	"\Homo sapiens RNA pseudouridylate synthase domain containing 2 (RPUSD2), mRNA.\"""""	C15orf19; FLJ31409; C18B11	ILMN_1730077	RPUSD2	"\Homo sapiens RNA pseudouridylate synthase domain containing 2 (RPUSD2), mRNA.\"""""	27079	 	RPUSD2	-0.347349671	0.010542725	-4.561969978	3.57E-05	3.57E-05	2.14735583	-1.272221322
40560	6450646	HNRNPM	NM_005968.2	4670	NP_005959.2	ILMN_1745385	6450646	A	GCCTGCCGGATGATGAATGGCATGAAGCTGAGTGGCCGAGAGATTGACGT	"\Homo sapiens heterogeneous nuclear ribonucleoprotein M (HNRPM), transcript variant 1, mRNA.\"""""	HNRPM4; HNRNPM; DKFZp547H118; HTGR1; HNRNPM4; NAGR1	ILMN_1745385	HNRPM	"\Homo sapiens heterogeneous nuclear ribonucleoprotein M (HNRPM), transcript variant 1, mRNA.\"""""	4670	D	HNRNPM	-0.347116057	0.064223113	-2.101043575	0.040959933	0.040959933	-3.914202885	-1.272015329
34749	5670110	HMG20B	NM_006339.1	10362	NP_006330.1	ILMN_1651315	5670110	S	GGACCCTGGTGGGGGTGGCTCCTTCTCACTGCTGGATCCGGACTTTTTAA	"\Homo sapiens high-mobility group 20B (HMG20B), mRNA.\"""""	SMARCE1r; FLJ26127; HMGX2; pp8857; PP7706; BRAF35; SOXL; BRAF25	ILMN_1651315	HMG20B	"\Homo sapiens high-mobility group 20B (HMG20B), mRNA.\"""""	10362	 	HMG20B	-0.346954479	-0.066082911	-3.032883067	0.003914828	0.003914828	-1.95181235	-1.271872875
22044	3460114	ProbeID: 3460114				ILMN_1903077	3460114	S	GGCTCAAGGGGAAACCTATGTAGTATGTAACACAGGACGCTCACAGGAGG	"\DKFZp686M05188_r1 686 (synonym: hlcc3) Homo sapiens cDNA clone DKFZp686M05188 5, mRNA sequence\"""""		ILMN_1903077		"\DKFZp686M05188_r1 686 (synonym: hlcc3) Homo sapiens cDNA clone DKFZp686M05188 5, mRNA sequence\"""""	-999	 		-0.345509571	0.078494535	-2.747577229	0.008454124	0.008454124	-2.607400455	-1.270599689
46224	7510315	HIGD2A	NM_138820.2	192286	NP_620175.1	ILMN_1774334	7510315	S	AGGCCCATGTGTCGCTGGGGAGGAAGTGACCCTTTGTGTAACTGTAACCG	"\Homo sapiens HIG1 hypoxia inducible domain family, member 2A (HIGD2A), mRNA.\"""""	MGC2198	ILMN_1774334	HIGD2A	"\Homo sapiens HIG1 hypoxia inducible domain family, member 2A (HIGD2A), mRNA.\"""""	192286	 	HIGD2A	0.345334015	-0.011133842	3.386094038	0.001429694	0.001429694	-1.083519984	1.270445084
18894	2970347	ITPRIP	NM_033397.2	85450	NP_203755.1	ILMN_3239181	2970347	S	TCTGGCTTCTTGTGTGTACAGAGACAACAGAACTCGGTGGGGAAACGGGA	"\Homo sapiens inositol 1,4,5-triphosphate receptor interacting protein (ITPRIP), mRNA.\"""""	bA127L20.2; RP11-127L20.4; DANGER; bA127L20	ILMN_3239181	ITPRIP	"\Homo sapiens inositol 1,4,5-triphosphate receptor interacting protein (ITPRIP), mRNA.\"""""	85450	D	ITPRIP	-0.345245422	0.10855587	-2.487158056	0.016437361	0.016437361	-3.16555373	-1.270367071
1573	160255	LSM10	NM_032881.1	84967	NP_116270.1	ILMN_1751803	160255	S	TCCATCGGGTGCGAAACTTTGGTGGCAAGGGCCAAGGCCGGTGGGAATTT	"\Homo sapiens LSM10, U7 small nuclear RNA associated (LSM10), mRNA.\"""""	MST074; MSTP074; MGC15749	ILMN_1751803	LSM10	"\Homo sapiens LSM10, U7 small nuclear RNA associated (LSM10), mRNA.\"""""	84967	 	LSM10	0.344991072	-0.005827734	3.63068349	0.000689749	0.000689749	-0.450043407	1.270143122
25758	4120600	ZNF654	NM_018293.1	55279	NP_060763.1	ILMN_1744471	4120600	I	CAGTTTGCTATTTCCCTGATGGCCTTAATTTTAGAGTGGTCTTGGATTAC	"\Homo sapiens zinc finger protein 654 (ZNF654), mRNA.\"""""	FLJ10997; FLJ21142	ILMN_1744471	ZNF654	"\Homo sapiens zinc finger protein 654 (ZNF654), mRNA.\"""""	55279	D	ZNF654	-0.344923382	0.069672769	-3.345561725	0.001609425	0.001609425	-1.186076862	-1.27008353
34787	5670241	STAU1	NM_004602.2	6780	NP_004593.2	ILMN_1656136	5670241	A	AACCCAGGACAGTTTCAGTGATGCAAATTGTGTGCCCTCTGGTTCAGCTG	"\Homo sapiens staufen, RNA binding protein, homolog 1 (Drosophila) (STAU1), transcript variant T4, mRNA.\"""""	FLJ25010; STAU	ILMN_1656136	STAU1	"\Homo sapiens staufen, RNA binding protein, homolog 1 (Drosophila) (STAU1), transcript variant T4, mRNA.\"""""	6780	D	STAU1	-0.344656222	0.048665959	-2.539804485	0.014414033	0.014414033	-3.056006732	-1.269848356
8932	1410603	RAB3IP	NM_001024647.2	117177	NP_001019818.1	ILMN_2291619	1410603	I	CGAGATTCCGTGGGCGTAGGACCCTCTGAGCCAGGTGTGGGATATAGTCT	"\Homo sapiens RAB3A interacting protein (rabin3) (RAB3IP), transcript variant A, mRNA.\"""""	MGC71495; RABIN3; FLJ22548; FLJ14660	ILMN_2291619	RAB3IP	"\Homo sapiens RAB3A interacting protein (rabin3) (RAB3IP), transcript variant A, mRNA.\"""""	117177	D	RAB3IP	0.344393964	0.069263128	2.76543859	0.008066262	0.008066262	-2.56766343	1.269617539
12099	1980044	ZFC3H1	NM_144982.4	196441	NP_659419.3	ILMN_3244096	1980044	S	CCTGACTCACTTGACACTCTCTGATGCCTGAGAGATTCCTGTTTGGGATT	"\Homo sapiens zinc finger, C3H1-type containing (ZFC3H1), mRNA.\"""""	MGC90200; PSRC2; MGC23401; DKFZp686A0722; KIAA0546	ILMN_3244096	ZFC3H1	"\Homo sapiens zinc finger, C3H1-type containing (ZFC3H1), mRNA.\"""""	196441	D	ZFC3H1	-0.34438109	0.0599387	-2.431364277	0.01885953	0.01885953	-3.279762805	-1.26960621
26738	4230021	NCK2	NM_001004720.1	8440	NP_001004720.1	ILMN_1724718	4230021	A	CGTCTTGAGATGGCACATTCCTACGATTGAAGAAGGGGTCTTGAGATCCC	"\Homo sapiens NCK adaptor protein 2 (NCK2), transcript variant 2, mRNA.\"""""	NCKbeta; GRB4	ILMN_1724718	NCK2	"\Homo sapiens NCK adaptor protein 2 (NCK2), transcript variant 2, mRNA.\"""""	8440	D	NCK2	-0.34430953	0.051770345	-2.192981407	0.033230344	0.033230344	-3.74501078	-1.269543237
30981	4880735	MAP7D1	NM_018067.3	55700	NP_060537.3	ILMN_3234997	4880735	S	CAGGTCTGGGGATGGGGGACACCTTGGGCCACAGGATACTGGTTGCTTCA	"\Homo sapiens MAP7 domain containing 1 (MAP7D1), mRNA.\"""""	FLJ39022; RPRC1; MGC117315; PARCC1; FLJ10350	ILMN_3234997	MAP7D1	"\Homo sapiens MAP7 domain containing 1 (MAP7D1), mRNA.\"""""	55700	D	MAP7D1	-0.344260051	-0.020243631	-2.037248142	0.047208	0.047208	-4.02812213	-1.269499697
33009	5290626	IRF2BPL	NM_024496.2	64207	NP_078772.1	ILMN_1804396	5290626	S	GCCTAGGTACAGAATTAATAGCCCTTAGCAACGACTGCTGCTGGTGTGTA	"\Homo sapiens chromosome 14 open reading frame 4 (C14orf4), mRNA.\"""""	IRF2BPL; KIAA1865; EAP1	ILMN_1804396	C14ORF4	"\Homo sapiens chromosome 14 open reading frame 4 (C14orf4), mRNA.\"""""	64207	 	IRF2BPL	0.344031181	0.018947836	2.16944906	0.035075304	0.035075304	-3.788874267	1.269298319
25264	4060136	SLTM	NM_001013843.1	79811	NP_001013865.1	ILMN_2395204	4060136	A	CCATCTCTGGGAATTGTGTGGGTATTAATGTTTCCATGTTCCCAACTATG	"\Homo sapiens SAFB-like, transcription modulator (SLTM), transcript variant 2, mRNA.\"""""	DKFZp762G052; FLJ13213; Met; FLJ10005	ILMN_2395204	SLTM	"\Homo sapiens SAFB-like, transcription modulator (SLTM), transcript variant 2, mRNA.\"""""	79811	D	SLTM	0.343198143	-0.060336628	2.133719771	0.038048999	0.038048999	-3.85474186	1.268565615
9212	1440259	PCM1	NM_006197.3	5108	NP_006188.3	ILMN_1690487	1440259	S	GGAAACTCCTGAAAGCTCTCTGGCTGGAAGTCCTGATACTGAATCTCCAG	"\Homo sapiens pericentriolar material 1 (PCM1), mRNA.\"""""	PTC4	ILMN_1690487	PCM1	"\Homo sapiens pericentriolar material 1 (PCM1), mRNA.\"""""	5108	D	PCM1	-0.342786841	0.024555903	-2.416818916	0.019541802	0.019541802	-3.309213458	-1.268204008
42341	6660193	NDUFB9	NM_005005.2	4715	NP_004996.1	ILMN_3243859	6660193	S	TGCCAAGAGAGAACAGTGGAAGAAACTGCGGAGGGAAAGCTGGGAACGAG	"\Homo sapiens NADH dehydrogenase (ubiquinone) 1 beta subcomplex, 9, 22kDa (NDUFB9), mRNA.\"""""	DKFZp566O173; UQOR22; FLJ22885; B22; LYRM3	ILMN_3243859	NDUFB9	"\Homo sapiens NADH dehydrogenase (ubiquinone) 1 beta subcomplex, 9, 22kDa (NDUFB9), mRNA.\"""""	4715	 	NDUFB9	0.342695995	-0.010884256	3.052364996	0.003708828	0.003708828	-1.905483715	1.268124152
29060	4610674	BTN3A2	NM_007047.3	11118	NP_008978.2	ILMN_1676528	4610674	S	CAGTTCCCACAGGGCATGTGACTTTGAAAGAGACTAGAGGCCACACTCAG	"\Homo sapiens butyrophilin, subfamily 3, member A2 (BTN3A2), mRNA.\"""""	BT3.3; BT3.2; BTF4	ILMN_1676528	BTN3A2	"\Homo sapiens butyrophilin, subfamily 3, member A2 (BTN3A2), mRNA.\"""""	11118	D	BTN3A2	0.342424086	0.108285195	2.91723066	0.005375414	0.005375414	-2.222819948	1.267885168
27767	4390300	TOB1	NM_005749.2	10140	NP_005740.1	ILMN_1672004	4390300	S	CCAATGGAATGTTCCCAGGTGACAGCCCCCTTAACCTCAGTCCTCTCCAG	"\Homo sapiens transducer of ERBB2, 1 (TOB1), mRNA.\"""""	MGC104792; TROB; APRO6; TROB1; PIG49; TOB; MGC34446	ILMN_1672004	TOB1	"\Homo sapiens transducer of ERBB2, 1 (TOB1), mRNA.\"""""	10140	 	TOB1	-0.342259999	-0.057562894	-2.687898016	0.00987822	0.00987822	-2.738850027	-1.267740971
40031	6380681	C19orf12	NM_001031726.2	83636	NP_001026896.2	ILMN_1664920	6380681	I	GCAGTCCTGGAACCCATCCCCCATGGATACTGAGGCATAGCTGTACTGTG	"\Homo sapiens chromosome 19 open reading frame 12 (C19orf12), transcript variant 1, mRNA.\"""""	DKFZP762D096; MGC10922	ILMN_1664920	C19ORF12	"\Homo sapiens chromosome 19 open reading frame 12 (C19orf12), transcript variant 1, mRNA.\"""""	83636	D	C19orf12	0.342073815	0.02297412	3.197943693	0.002462295	0.002462295	-1.55335542	1.267577376
14354	2320053	SAP30L	NM_024632.4	79685	NP_078908.1	ILMN_1757781	2320053	S	GAAGAGTAACAAGAGTAGACTGGACCAGAAATCGGAGGGTGGCAAGCAGC	"\Homo sapiens SAP30-like (SAP30L), mRNA.\"""""	FLJ11526; NS4ATP2	ILMN_1757781	SAP30L	"\Homo sapiens SAP30-like (SAP30L), mRNA.\"""""	79685	D	SAP30L	-0.341275797	0.094384286	-2.841391096	0.006593625	0.006593625	-2.396692202	-1.266876417
802	70168	MED29	NM_017592.1	55588	NP_060062.1	ILMN_1728360	70168	S	ACTCGGAGGCTGAGAGGTGGGAGGATGCCTTGAGCTTGAGAGGTTGAAGC	"\Homo sapiens mediator complex subunit 29 (MED29), mRNA.\"""""	IXL; DKFZp434H247; MED29	ILMN_1728360	MED29	"\Homo sapiens mediator complex subunit 29 (MED29), mRNA.\"""""	55588	 	MED29	-0.341095461	0.004285617	-3.961814842	0.000248095	0.000248095	0.443527945	-1.266718068
33028	5290703	DCK	NM_000788.1	1633	NP_000779.1	ILMN_1651433	5290703	S	CCTGCCTCAGTCTGCTTTCTCTACTGTCTGGATTAATTAGGCAGCCTGCT	"\Homo sapiens deoxycytidine kinase (DCK), mRNA.\"""""	MGC117410; MGC138632	ILMN_1651433	DCK	"\Homo sapiens deoxycytidine kinase (DCK), mRNA.\"""""	1633	D	DCK	-0.340592262	0.082938174	-2.419230829	0.019427151	0.019427151	-3.30433927	-1.266276325
28759	4590154	ZDHHC8	NM_013373.2	29801	NP_037505.1	ILMN_1789492	4590154	S	CAGGGACCTGAGAGTAAGCACATGACAGCGTCTGCTTGCGTTGTGTCTGT	"\Homo sapiens zinc finger, DHHC-type containing 8 (ZDHHC8), mRNA.\"""""	ZNF378; ZDHHCL1	ILMN_1789492	ZDHHC8	"\Homo sapiens zinc finger, DHHC-type containing 8 (ZDHHC8), mRNA.\"""""	29801	 	ZDHHC8	-0.339894566	0.092557733	-2.282502974	0.026971421	0.026971421	-3.574704546	-1.265664094
28109	4490273	KLHDC5	NM_020782.1	57542	NP_065833.1	ILMN_1727134	4490273	S	GAAGAGCAAAGGGTGCTGAAATGACTTGTACGGTTGGCTGGTGCTTTCTC	"\Homo sapiens kelch domain containing 5 (KLHDC5), mRNA.\"""""	MGC131714; KIAA1340	ILMN_1727134	KLHDC5	"\Homo sapiens kelch domain containing 5 (KLHDC5), mRNA.\"""""	57542	 	KLHDC5	0.339588169	-0.041402905	2.581719092	0.012968149	0.012968149	-2.967575413	1.265395323
33622	5390113	CORO1A	NM_007074.2	11151	NP_009005.1	ILMN_1713749	5390113	S	GATGCTGGGCCCCTCCTCATCTCCCTCAAGGATGGCTACGTACCCCCAAA	"\Homo sapiens coronin, actin binding protein, 1A (CORO1A), mRNA.\"""""	MGC117380; TACO; p57; HCORO1; CLABP; FLJ41407; CLIPINA	ILMN_1713749	CORO1A	"\Homo sapiens coronin, actin binding protein, 1A (CORO1A), mRNA.\"""""	11151	 	CORO1A	0.339291984	0.016535732	2.203883381	0.032405041	0.032405041	-3.724561236	1.265135564
23870	3870484	LUZP1	NM_033631.2	7798	NP_361013.2	ILMN_1714159	3870484	S	TGGAGCTGCCTGTCTGCATGTATCCTCTGGCGCGAATGCTCTCTGTTGGC	"\Homo sapiens leucine zipper protein 1 (LUZP1), mRNA.\"""""	KIAA0601; LUZP; FLJ35697	ILMN_1714159	LUZP1	"\Homo sapiens leucine zipper protein 1 (LUZP1), mRNA.\"""""	7798	 	LUZP1	-0.339169295	0.057605037	-3.452571563	0.001175563	0.001175563	-0.913781996	-1.26502798
26179	4200008	ATG2A	NM_015104.1	23130	NP_055919.1	ILMN_1756006	4200008	S	ACGGAGGCTTTTGGACCCTCGGACCCCATCCCACTCAGCCAAGTGTCTTT	"\Homo sapiens ATG2 autophagy related 2 homolog A (S. cerevisiae) (ATG2A), mRNA.\"""""	MGC117153; KIAA0404	ILMN_1756006	ATG2A	"\Homo sapiens ATG2 autophagy related 2 homolog A (S. cerevisiae) (ATG2A), mRNA.\"""""	23130	 	ATG2A	-0.339074865	-0.033821794	-2.592112019	0.012630732	0.012630732	-2.94548379	-1.264945182
20215	3190348	ProbeID: 3190348	XM_944816.1	440927	XP_949909.1	ILMN_1689712	3190348	A	AAGCTAAGGCCGCGTTGGGGTAAGGCCCTCACTTCATCCTGCGACTAGCA	"\PREDICTED: Homo sapiens similar to 60S acidic ribosomal protein P1, transcript variant 4 (LOC440927), mRNA.\"""""		ILMN_1689712	LOC440927	"\PREDICTED: Homo sapiens similar to 60S acidic ribosomal protein P1, transcript variant 4 (LOC440927), mRNA.\"""""	440927	D	LOC100129028	0.338885004	-0.085232161	2.461987016	0.017492913	0.017492913	-3.217320994	1.264778724
45322	7210373	PSMD12	NM_002816.3	5718	NP_002807.1	ILMN_2368971	7210373	A	GGATGGCACAGCTTCTGGATCTATCTGTTGATGAGTCCGAAGCCTTTCTC	"\Homo sapiens proteasome (prosome, macropain) 26S subunit, non-ATPase, 12 (PSMD12), transcript variant 1, mRNA. XM_946055 XM_946058\"""""	MGC75406; p55	ILMN_2368971	PSMD12	"\Homo sapiens proteasome (prosome, macropain) 26S subunit, non-ATPase, 12 (PSMD12), transcript variant 1, mRNA. XM_946055 XM_946058\"""""	5718	D	PSMD12	-0.338664612	0.077251528	-3.701863344	0.000555477	0.000555477	-0.261256542	-1.264585526
36656	5910347	ZNF250	NM_021061.1	58500	NP_066405.1	ILMN_1757230	5910347	S	CATGTGGAACCACAAGCAGCCTTCAGCCCAAGAGAAGTCTCTGTTAACTC	"\Homo sapiens zinc finger protein 250 (ZNF250), mRNA.\"""""	ZFP647; MGC111123; ZNF647; MGC9718	ILMN_1757230	ZNF250	"\Homo sapiens zinc finger protein 250 (ZNF250), mRNA.\"""""	58500	 	ZNF250	-0.338549727	-0.0268169	-5.069096359	6.49E-06	6.49E-06	3.647964075	-1.264484828
42131	6650086	ELL	NM_006532.2	8178	NP_006523.1	ILMN_1736048	6650086	S	CCTCTGCCCTGGGAACCAGTCCAAGGGGCTGTCAGTTGAATTTGCCTTTT	"\Homo sapiens elongation factor RNA polymerase II (ELL), mRNA.\"""""	C19orf17; ELL_HUMAN; DKFZp434I1916; ELL1; Men	ILMN_1736048	ELL	"\Homo sapiens elongation factor RNA polymerase II (ELL), mRNA.\"""""	8178	 	ELL	-0.338533703	0.067415658	-3.656024355	0.000638721	0.000638721	-0.383051637	-1.264470784
16549	2600735	TLR6	NM_006068.2	10333	NP_006059.2	ILMN_1654560	2600735	S	CTACTTGGATCTGCCCTGGTATCTCAGGATGGTGTGCCAGTGGACCCAGA	"\Homo sapiens toll-like receptor 6 (TLR6), mRNA.\"""""	CD286	ILMN_1654560	TLR6	"\Homo sapiens toll-like receptor 6 (TLR6), mRNA.\"""""	10333	D	TLR6	0.338316612	0.071570712	2.093256248	0.041681743	0.041681743	-3.928263024	1.264280526
6004	940435	TRIM8	NM_030912.2	81603	NP_112174.2	ILMN_1746704	940435	S	GAGGGGCTGCCCGGAGTTGGGTCCTTGCCTGGATTTTGACACAGCAACTT	"\Homo sapiens tripartite motif-containing 8 (TRIM8), mRNA.\"""""	RNF27; GERP	ILMN_1746704	TRIM8	"\Homo sapiens tripartite motif-containing 8 (TRIM8), mRNA.\"""""	81603	 	TRIM8	0.338240858	-0.036063374	3.108299098	0.003172462	0.003172462	-1.771414951	1.264214141
19773	3170064	MICB	NM_005931.2	4277	NP_005922.1	ILMN_1708006	3170064	S	GACCAGCTTTCTTGTCACCTTGAGGTCCCCTCGCCCCGTCACACCGTTAT	"\Homo sapiens MHC class I polypeptide-related sequence B (MICB), mRNA.\"""""	PERB11.2	ILMN_1708006	MICB	"\Homo sapiens MHC class I polypeptide-related sequence B (MICB), mRNA.\"""""	4277	 	MICB	-0.337438114	0.011635305	-3.277160129	0.00196228	0.00196228	-1.357498688	-1.263510903
7723	1230224	DNAJB6	NM_005494.2	10049	NP_005485.1	ILMN_2402416	1230224	A	CCGAGGGACGGGGTCGTTTTTCTCTGCGTTCAGTGGATTTCCGTCTTTTG	"\Homo sapiens DnaJ (Hsp40) homolog, subfamily B, member 6 (DNAJB6), transcript variant 2, mRNA.\"""""	DKFZp566D0824; HSJ-2; MGC117297; HSJ2; MRJ; HHDJ1; FLJ42837; MSJ-1; DnaJ; MGC1152	ILMN_2402416	DNAJB6	"\Homo sapiens DnaJ (Hsp40) homolog, subfamily B, member 6 (DNAJB6), transcript variant 2, mRNA.\"""""	10049	D	DNAJB6	-0.337398772	0.119945927	-2.046595957	0.046243634	0.046243634	-4.011610666	-1.263476449
11528	1780661	MAN1B1	NM_016219.2	11253	NP_057303.1	ILMN_1771957	1780661	S	CAGGGCTGGCTCTGGTGTTTACAAGCTGGACTCAGGGATCCTCCTGGCCG	"\Homo sapiens mannosidase, alpha, class 1B, member 1 (MAN1B1), mRNA.\"""""	MANA-ER	ILMN_1771957	MAN1B1	"\Homo sapiens mannosidase, alpha, class 1B, member 1 (MAN1B1), mRNA.\"""""	11253	 	MAN1B1	0.337253327	-0.104948832	4.398667833	6.10E-05	6.10E-05	1.674663452	1.263349077
3631	540484	ProbeID: 540484	XM_001726755.1	114130	XP_001726807.1	ILMN_3248324	540484	S	CATACAGCGGTCAGGTCCATCATACAGCGGTCAGGTCCATCATACGGCGG	"\PREDICTED: Homo sapiens hypothetical protein MGC16384 (MGC16384), mRNA.\"""""		ILMN_3248324	MGC16384	"\PREDICTED: Homo sapiens hypothetical protein MGC16384 (MGC16384), mRNA.\"""""	114130	 		-0.337001945	0.080984496	-2.541439367	0.014354993	0.014354993	-3.052577528	-1.263128965
11864	1850524	C10orf32	NM_144591.2	119032	NP_653192.1	ILMN_1772706	1850524	S	TGGTACTGACGTAATCGCGCTCACCAAGCAGGTGCTGAAAGGCTCCCGGA	"\Homo sapiens chromosome 10 open reading frame 32 (C10orf32), mRNA.\"""""	RP11-753C18.6; DKFZp686B2219; MGC27171; CYT19; AS3MT; FLJ40752	ILMN_1772706	C10ORF32	"\Homo sapiens chromosome 10 open reading frame 32 (C10orf32), mRNA.\"""""	119032	D	C10orf32	0.336749858	0.039633002	2.551535428	0.013995246	0.013995246	-3.031364577	1.262908273
31926	5090040	ING1	NM_198219.1	3621	NP_937862.1	ILMN_1662243	5090040	A	GCTTGGGTACACTTCTCTTAAGTGGTCTAGTCAAGGAACCTCAAGTCATG	"\Homo sapiens inhibitor of growth family, member 1 (ING1), transcript variant 1, mRNA.\"""""	p33ING1; p33; p47ING1a; p33ING1b; p47; p24ING1c	ILMN_1662243	ING1	"\Homo sapiens inhibitor of growth family, member 1 (ING1), transcript variant 1, mRNA.\"""""	3621	D	ING1	-0.336621319	0.02416837	-3.387010107	0.001425861	0.001425861	-1.081193831	-1.262795758
37616	6100576	UBR7	NM_001100417.1	55148	NP_001093887.1	ILMN_1667839	6100576	I	CGTGCAGCACAATAGTACCGATCAGTTAACTCAGCGCTGAAGGGCTTGTT	"\Homo sapiens ubiquitin protein ligase E3 component n-recognin 7 (putative) (UBR7), transcript variant 3, mRNA.\"""""	FLJ10483; MGC9518	ILMN_1667839	UBR7	"\Homo sapiens ubiquitin protein ligase E3 component n-recognin 7 (putative) (UBR7), transcript variant 3, mRNA.\"""""	55148	D	UBR7	-0.336572574	0.023971329	-2.337279461	0.023681046	0.023681046	-3.467855308	-1.262753092
27945	4480280	BRPF3	NM_015695.2	27154	NP_056510.2	ILMN_1658800	4480280	S	ATGCTCTTTTAGAACGGGAAACGGCTCAGATCCTGCTGTGGCACGGGGCC	"\Homo sapiens bromodomain and PHD finger containing, 3 (BRPF3), mRNA.\"""""		ILMN_1658800	BRPF3	"\Homo sapiens bromodomain and PHD finger containing, 3 (BRPF3), mRNA.\"""""	27154	 	BRPF3	0.336374064	-0.023375366	3.572817106	0.000821324	0.000821324	-0.602093658	1.262579353
7841	1230746	ZCCHC6	NM_024617.2	79670	NP_078893.2	ILMN_1779677	1230746	S	GACGGCGGCGAGATCAGGAAGATGCCCTGAACCAAAGATACCCTGAGAAC	"\Homo sapiens zinc finger, CCHC domain containing 6 (ZCCHC6), mRNA.\"""""	PAPD6; DKFZp686C11112; DKFZp686F119; DKFZp686I1269; DKFZp666B142	ILMN_1779677	ZCCHC6	"\Homo sapiens zinc finger, CCHC domain containing 6 (ZCCHC6), mRNA.\"""""	79670	 	ZCCHC6	-0.336365146	-0.009291105	-2.213148251	0.031717964	0.031717964	-3.707118763	-1.262571549
8092	1260201	SP2	NM_003110.4	6668	NP_003101.2	ILMN_1666482	1260201	S	CACCTCCCTGATGCCTGCTTTCAGTTGAGGGTTGGGGGCAATGATGAGCA	"\Homo sapiens Sp2 transcription factor (SP2), mRNA.\"""""		ILMN_1666482	SP2	"\Homo sapiens Sp2 transcription factor (SP2), mRNA.\"""""	6668	 	SP2	0.336346535	0.032324106	2.815662042	0.007062009	0.007062009	-2.454967881	1.262555261
10170	1570291	SLTM	NM_024755.2	79811	NP_079031.2	ILMN_1742224	1570291	A	CCTTGGCCATGAGGTTTGTTTCACAAGGTTCTTAGACCGAGTTGTGCAGG	"\Homo sapiens SAFB-like, transcription modulator (SLTM), transcript variant 1, mRNA.\"""""	DKFZp762G052; FLJ13213; Met; FLJ10005	ILMN_1742224	SLTM	"\Homo sapiens SAFB-like, transcription modulator (SLTM), transcript variant 1, mRNA.\"""""	79811	D	SLTM	0.336175343	-0.036266305	2.239528199	0.029831728	0.029831728	-3.657135313	1.262405453
44207	7040280	CLINT1	NM_014666.2	9685	NP_055481.1	ILMN_1745076	7040280	S	TGGCAAGGCTTCCTTCCGTGTTTATCCCTGTAGCCATCATTTAAGTCAGG	"\Homo sapiens clathrin interactor 1 (CLINT1), mRNA.\"""""	KIAA0171; EPSINR; CLINT; ENTH; EPNR; EPN4	ILMN_1745076	CLINT1	"\Homo sapiens clathrin interactor 1 (CLINT1), mRNA.\"""""	9685	 	CLINT1	-0.335899271	0.064803176	-2.073406077	0.043572118	0.043572118	-3.963909335	-1.262163904
37066	6020543	CPD	NM_001304.3	1362	NP_001295.2	ILMN_1703074	6020543	S	CTCCCAGTTCTAGAGCAATCTACAGCTGTTTATGTGAGGTGCCCAACACC	"\Homo sapiens carboxypeptidase D (CPD), mRNA.\"""""		ILMN_1703074	CPD	"\Homo sapiens carboxypeptidase D (CPD), mRNA.\"""""	1362	 	CPD	-0.335743026	0.104318432	-2.123393275	0.038948683	0.038948683	-3.873613733	-1.262027219
26397	4210102	C3orf75	NM_001031703.2	54859	NP_001026873.2	ILMN_1708382	4210102	I	CAAGCCTTTCAGAGCCAGAGTGGGTATAGATGTGCCAGCCAGGAGATGGC	"\Homo sapiens chromosome 3 open reading frame 75 (C3orf75), mRNA.\"""""	FLJ20211	ILMN_1708382	C3ORF75	"\Homo sapiens chromosome 3 open reading frame 75 (C3orf75), mRNA.\"""""	54859	D	C3orf75	0.335633483	-0.007204947	3.271928074	0.001992092	0.001992092	-1.370523875	1.261931398
34438	5560370	MRI1	NM_001031727.2	84245	NP_001026897.1	ILMN_1732089	5560370	I	CCTTCTTAAATTCTGTACCAGAGGTGAGTGCCACACCCTAACCTAGTCTG	"\Homo sapiens methylthioribose-1-phosphate isomerase homolog (S. cerevisiae) (MRI1), transcript variant 1, mRNA.\"""""		ILMN_1732089	MRI1	"\Homo sapiens methylthioribose-1-phosphate isomerase homolog (S. cerevisiae) (MRI1), transcript variant 1, mRNA.\"""""	84245	D	MRI1	-0.335497369	0.048320758	-2.101631112	0.04090592	0.04090592	-3.913140348	-1.261812343
34664	5570524	LRRC42	NM_052940.3	115353	NP_443172.1	ILMN_1688479	5570524	S	TGACCTTTCTCTGGCCCCCAGCTCTAGTGTTTGAGTAAAGGAGACTGAGG	"\Homo sapiens leucine rich repeat containing 42 (LRRC42), mRNA.\"""""	dJ167A19.4; MGC8974	ILMN_1688479	LRRC42	"\Homo sapiens leucine rich repeat containing 42 (LRRC42), mRNA.\"""""	115353	 	LRRC42	-0.335349551	0.071571785	-2.874685435	0.00603026	0.00603026	-2.320743254	-1.261683065
21375	3400468	RAP1A	NM_001010935.1	5906	NP_001010935.1	ILMN_1766176	3400468	I	GGTGATTACCCTGTGTATAAGAGTATGTGTCTCACTGCACCTTCAATGGC	"\Homo sapiens RAP1A, member of RAS oncogene family (RAP1A), transcript variant 1, mRNA.\"""""	RAP1; KREV-1; KREV1; SMGP21	ILMN_1766176	RAP1A	"\Homo sapiens RAP1A, member of RAS oncogene family (RAP1A), transcript variant 1, mRNA.\"""""	5906	D	RAP1A	-0.333842427	0.139173464	-3.092471005	0.003316342	0.003316342	-1.809510929	-1.260365725
42368	6660315	INPP1	NM_002194.2	3628	NP_002185.1	ILMN_1667239	6660315	S	GCCTCCTGGTCCAAAACCTGGCACCTGCAGAGACGCATACCTAGAGGAAC	"\Homo sapiens inositol polyphosphate-1-phosphatase (INPP1), mRNA.\"""""	MGC110984	ILMN_1667239	INPP1	"\Homo sapiens inositol polyphosphate-1-phosphatase (INPP1), mRNA.\"""""	3628	 	INPP1	0.333657427	0.054530037	4.138703781	0.000141553	0.000141553	0.935601674	1.260204116
42378	6660348	DCUN1D4	NM_015115.1	23142	NP_055930.1	ILMN_1801403	6660348	S	GTGTGCAAGTCCTGTGACTCCCAGCTTAACTGAAATACTGTTATGCCACC	"\Homo sapiens DCN1, defective in cullin neddylation 1, domain containing 4 (S. cerevisiae) (DCUN1D4), mRNA.\"""""	KIAA0276	ILMN_1801403	DCUN1D4	"\Homo sapiens DCN1, defective in cullin neddylation 1, domain containing 4 (S. cerevisiae) (DCUN1D4), mRNA.\"""""	23142	D	DCUN1D4	-0.333650746	0.088231385	-3.149359366	0.002826101	0.002826101	-1.672017054	-1.260198281
28108	4490259	COX8A	NM_004074.2	1351	NP_004065.1	ILMN_1809495	4490259	S	CATGGAATTGGCCGTTGGGCTTACCTCCTGCTTCGTGACCTTCCTCCTGC	"\Homo sapiens cytochrome c oxidase subunit 8A (ubiquitous) (COX8A), mRNA.\"""""	COX8; COX8-2; VIII; COX VIII; COX VIII-L; VIII-L; COX8L; COX	ILMN_1809495	COX8A	"\Homo sapiens cytochrome c oxidase subunit 8A (ubiquitous) (COX8A), mRNA.\"""""	1351	 	COX8A	0.333583847	0.018303236	2.534853061	0.014594193	0.014594193	-3.066382478	1.260139845
41510	6560672	HNRNPR	NM_005826.2	10236	NP_005817.1	ILMN_2175894	6560672	S	ACAACCAACAGAACTGGGGTTCCCAACCCATCGCTCAGCAGCCGCTTCAG	"\Homo sapiens heterogeneous nuclear ribonucleoprotein R (HNRPR), mRNA.\"""""	hnRNP-R; FLJ25714; HNRNPR	ILMN_2175894	HNRPR	"\Homo sapiens heterogeneous nuclear ribonucleoprotein R (HNRPR), mRNA.\"""""	10236	D	HNRNPR	-0.333456022	-0.079192715	-2.960243613	0.004781186	0.004781186	-2.122841338	-1.2600282
35322	5720192	FANCE	NM_021922.2	2178	NP_068741.1	ILMN_2043452	5720192	S	CCAGGAGGTCTGGGGTACCAGTGGGCTCAGATGAAGCTCTTGTGCTCATG	"\Homo sapiens Fanconi anemia, complementation group E (FANCE), mRNA.\"""""	FAE; FACE	ILMN_2043452	FANCE	"\Homo sapiens Fanconi anemia, complementation group E (FANCE), mRNA.\"""""	2178	 	FANCE	-0.333414415	0.028810784	-2.825737083	0.006875042	0.006875042	-2.43219162	-1.259991861
45407	7210717	FGD2	NM_173558.2	221472	NP_775829.1	ILMN_2115005	7210717	S	AGAGAGCAAACTACCACAACCAATGGTTGAGCCCCTGTCAAGTGCCAGTC	"\Homo sapiens FYVE, RhoGEF and PH domain containing 2 (FGD2), mRNA.\"""""	MGC71330; ZFYVE4	ILMN_2115005	FGD2	"\Homo sapiens FYVE, RhoGEF and PH domain containing 2 (FGD2), mRNA.\"""""	221472	D	FGD2	0.333297137	-0.06598355	2.146832956	0.03693284	0.03693284	-3.830670253	1.25988944
39181	6290296	NDUFB7	NM_004146.4	4713	NP_004137.2	ILMN_1813604	6290296	S	AAGCAGGAGCGGCACGACTGGGACTACTGCGAGCACCGCGACTATGTGAT	"\Homo sapiens NADH dehydrogenase (ubiquinone) 1 beta subcomplex, 7, 18kDa (NDUFB7), nuclear gene encoding mitochondrial protein, mRNA.\"""""	CI-B18; B18; MGC2480	ILMN_1813604	NDUFB7	"\Homo sapiens NADH dehydrogenase (ubiquinone) 1 beta subcomplex, 7, 18kDa (NDUFB7), nuclear gene encoding mitochondrial protein, mRNA.\"""""	4713	 	NDUFB7	0.333017701	-0.072661681	2.978814529	0.004544079	0.004544079	-2.079375472	1.259645435
38761	6270020	6-Sep	NM_145799.2	23157	NP_665798.1	ILMN_1661342	6270020	I	GATGGAGTTGACCTGGCAATGATCTGTGGCTAACATGCCGTCTCTCTGCC	"\Homo sapiens septin 6 (SEPT6), transcript variant I, mRNA.\"""""	SEP2; RP5-876A24.2; MGC16619; SEPT2; MGC20339; KIAA0128	ILMN_1661342	6-Sep	"\Homo sapiens septin 6 (SEPT6), transcript variant I, mRNA.\"""""	23157	D	6-Sep	-0.332927221	0.108356913	-2.435308384	0.018678268	0.018678268	-3.271753801	-1.259566438
16461	2600373	ProbeID: 2600373	XR_037619.1	100132795		ILMN_3280019	2600373	M	CTCTGCCCTGATCATCAAAGCCCTCAAGGAAGCACCAAGAGACAGAAATT	"\PREDICTED: Homo sapiens misc_RNA (LOC100132795), miscRNA.\"""""		ILMN_3280019	LOC100132795	"\PREDICTED: Homo sapiens misc_RNA (LOC100132795), miscRNA.\"""""	100132795	 		0.33270206	-0.092322055	2.632923459	0.011381902	0.011381902	-2.85810728	1.259369873
24836	4010719	CSF2RA	NM_172249.1	1438	NP_758452.1	ILMN_2376455	4010719	A	TTCACCCCAGAGGAAGGGAAAGGCTACCGCGAAGAGGTCTTGACCGTGAA	"\Homo sapiens colony stimulating factor 2 receptor, alpha, low-affinity (granulocyte-macrophage) (CSF2RA), transcript variant 6, mRNA.\"""""	CSF2R; CSF2RAY; CSF2RX; GM-CSF-R-alpha; CSF2RAX; CD116; MGC3848; CDw116; GMR; MGC4838; CSF2RY; GMCSFR	ILMN_2376455	CSF2RA	"\Homo sapiens colony stimulating factor 2 receptor, alpha, low-affinity (granulocyte-macrophage) (CSF2RA), transcript variant 6, mRNA.\"""""	1438	D	CSF2RA	0.33198512	0.0274997	2.385133268	0.021105621	0.021105621	-3.37290044	1.258744191
13341	2100411	CDK2AP2	NM_005851.3	10263	NP_005842.1	ILMN_1690653	2100411	S	TCCCCTCCAGGAACCAAGGAGTGGCCCTCCAGGTGGCAGCACTAAGGACA	"\Homo sapiens cyclin-dependent kinase 2 associated protein 2 (CDK2AP2), mRNA.\"""""	p14; FLJ10636; DOC-1R	ILMN_1690653	CDK2AP2	"\Homo sapiens cyclin-dependent kinase 2 associated protein 2 (CDK2AP2), mRNA.\"""""	10263	 	CDK2AP2	-0.331878702	0.005028488	-2.282817648	0.02695141	0.02695141	-3.574096407	-1.258651345
1622	160437	BRI3BP	NM_080626.5	140707	NP_542193.3	ILMN_1797693	160437	A	CCGGGCGGGTCCACAGTTACCAGCACGCTGTCTCAGAAAACGAAAACGGA	"\Homo sapiens BRI3 binding protein (BRI3BP), mRNA.\"""""	HCCR-2; BNAS1; KG19	ILMN_1797693	BRI3BP	"\Homo sapiens BRI3 binding protein (BRI3BP), mRNA.\"""""	140707	D	BRI3BP	-0.331408567	-0.010124812	-3.723293473	0.000520234	0.000520234	-0.204049459	-1.258241252
42052	6620528	MT1X	NM_005952.2	4501	NP_005943.1	ILMN_1775170	6620528	S	CTGTCCCGCTGCGTGTTTTCCTCTTGATCGGGAACTCCTGCTTCTCCTTG	"\Homo sapiens metallothionein 1X (MT1X), mRNA.\"""""	MT1; MT-1l	ILMN_1775170	MT1X	"\Homo sapiens metallothionein 1X (MT1X), mRNA.\"""""	4501	 	MT1X	0.331239997	0.016555514	2.424958432	0.019157314	0.019157314	-3.292749609	1.258094243
30676	4860315	TESK1	NM_006285.2	7016	NP_006276.2	ILMN_1791067	4860315	S	AGCCCGTGGTCTCAGGCCTCCAACTTTGGCCTTCAGGACACCCTGTAAGA	"\Homo sapiens testis-specific kinase 1 (TESK1), mRNA.\"""""		ILMN_1791067	TESK1	"\Homo sapiens testis-specific kinase 1 (TESK1), mRNA.\"""""	7016	 	TESK1	-0.331216329	0.073349105	-3.982038783	0.000232793	0.000232793	0.499303523	-1.258073603
39206	6290392	SRRM1	NM_005839.3	10250	NP_005830.2	ILMN_1697670	6290392	S	CAACTTTCAGAGCCTCTTGTATTTGGAAGGCTGGAAGGGCCCAGACTTTG	"\Homo sapiens serine/arginine repetitive matrix 1 (SRRM1), mRNA.\"""""	SRM160; 160-KD; POP101; MGC39488	ILMN_1697670	SRRM1	"\Homo sapiens serine/arginine repetitive matrix 1 (SRRM1), mRNA.\"""""	10250	 	SRRM1	-0.330884239	0.045480227	-2.343270907	0.023343874	0.023343874	-3.456048323	-1.257784044
32923	5290270	S100A4	NM_019554.2	6275	NP_062427.1	ILMN_1684306	5290270	A	ATCCTGACTGCTGTCATGGCGTGCCCTCTGGAGAAGGCCCTGGATGTGAT	"\Homo sapiens S100 calcium binding protein A4 (S100A4), transcript variant 2, mRNA.\"""""	FSP1; MTS1; 18A2; PEL98; P9KA; CAPL; 42A	ILMN_1684306	S100A4	"\Homo sapiens S100 calcium binding protein A4 (S100A4), transcript variant 2, mRNA.\"""""	6275	D	S100A4	0.330856544	0.055145187	2.344591513	0.023270137	0.023270137	-3.453442726	1.257759899
37104	6020706	PLGLB1	NM_001032392.2	5343	NP_001027564.1	ILMN_2094416	6020706	S	GGCATCACCTGTCAAAAATGGAGTTCCACTTCTCCCCGCAAACCTAGGTC	"\Homo sapiens plasminogen-like B1 (PLGLB1), mRNA.\"""""	PLGP1; PLGL; PRP-B	ILMN_2094416	PLGLB1	"\Homo sapiens plasminogen-like B1 (PLGLB1), mRNA.\"""""	5343	D	PLGLB1/PLGLB2	-0.330849503	0.029446705	-2.322183708	0.024549971	0.024549971	-3.49749928	-1.25775376
32423	5220678	LRRC33	NM_198565.1	375387	NP_940967.1	ILMN_1746148	5220678	S	GTCATCAAGAGCCGCTGCCACTGGTCCTCCGTTTACTGACCTGGCTGTGT	"\Homo sapiens leucine rich repeat containing 33 (LRRC33), mRNA.\"""""	MGC50789; GARPL1; UNQ3030	ILMN_1746148	LRRC33	"\Homo sapiens leucine rich repeat containing 33 (LRRC33), mRNA.\"""""	375387	 	LRRC33	0.330238122	0.010520096	3.47625133	0.001095918	0.001095918	-0.852869603	1.257220867
43368	6900630	ATP2B4	NM_001684.3	493	NP_001675.3	ILMN_2367753	6900630	A	GCCTCTTCCTCTGAATAGACCAGACGCCCTTTCACTTAGTTCAGTGCCAG	"\Homo sapiens ATPase, Ca++ transporting, plasma membrane 4 (ATP2B4), transcript variant 2, mRNA.\"""""	DKFZp686M088; PMCA4b; DKFZp686G08106; PMCA4x; PMCA4; ATP2B2; MXRA1	ILMN_2367753	ATP2B4	"\Homo sapiens ATPase, Ca++ transporting, plasma membrane 4 (ATP2B4), transcript variant 2, mRNA.\"""""	493	D	ATP2B4	-0.330194291	-0.003949649	-2.548936329	0.014087065	0.014087065	-3.036831525	-1.257182671
27282	4260612	STK19	NM_004197.1	8859	NP_004188.1	ILMN_2402363	4260612	A	GGAAAGTGGAACCAGAAATGGTGCCAAGGCTGTGGCTGTTCCCTTTCGTG	"\Homo sapiens serine/threonine kinase 19 (STK19), transcript variant 1, mRNA.\"""""	RP1; G11; D6S60; HLA-RP1; MGC117388; D6S60E	ILMN_2402363	STK19	"\Homo sapiens serine/threonine kinase 19 (STK19), transcript variant 1, mRNA.\"""""	8859	D	STK19	0.329949825	0.036295543	2.613238398	0.011969432	0.011969432	-2.900376745	1.256969658
5627	840392	PCYOX1	NM_016297.2	51449	NP_057381.2	ILMN_2113535	840392	S	GGCGCATGTCTGTAATCCCAGCTACTGTAATCTCAGCTACTCGGGAGGCT	"\Homo sapiens prenylcysteine oxidase 1 (PCYOX1), mRNA.\"""""	KIAA0908; PCL1	ILMN_2113535	PCYOX1	"\Homo sapiens prenylcysteine oxidase 1 (PCYOX1), mRNA.\"""""	51449	D	PCYOX1	-0.329926578	-0.135976132	-2.167131578	0.035261789	0.035261789	-3.793173372	-1.256949404
46642	7560471	MOBKL2C	NM_145279.4	148932	NP_660322.2	ILMN_1798288	7560471	A	CAGAGGCTGTGGAGCGAGGGTAGTAGGAGCTTTTCCCAGAGTGCTGTGAC	"\Homo sapiens MOB1, Mps One Binder kinase activator-like 2C (yeast) (MOBKL2C), transcript variant 1, mRNA.\"""""	MOB3C; MGC26743	ILMN_1798288	MOBKL2C	"\Homo sapiens MOB1, Mps One Binder kinase activator-like 2C (yeast) (MOBKL2C), transcript variant 1, mRNA.\"""""	148932	D	MOBKL2C	0.32988955	-0.032299501	3.416376856	0.001308047	0.001308047	-1.006432003	1.256917144
36524	5900544	FAM13B	NM_016603.1	51306	NP_057687.1	ILMN_1673478	5900544	S	GGCAGCACTTATGCTCTGTGACAGTATTGTGTGTCATAGTTGAGCAGTAG	"\Homo sapiens chromosome 5 open reading frame 5 (C5orf5), mRNA.\"""""	KHCHP; MGC57159; DKFZp667F249; N61	ILMN_1673478	C5ORF5	"\Homo sapiens chromosome 5 open reading frame 5 (C5orf5), mRNA.\"""""	51306	D	FAM13B	-0.329862966	0.021018284	-2.274180729	0.02750548	0.02750548	-3.590764177	-1.256893983
45962	7380725	GRB2	NM_002086.3	2885	NP_002077.1	ILMN_1748797	7380725	I	AGCAAACAGCGGCACGATGGGGCCTTTCTTATCCGAGAGAGTGAGAGCGC	"\Homo sapiens growth factor receptor-bound protein 2 (GRB2), transcript variant 1, mRNA.\"""""	MST084; ASH; MSTP084; EGFRBP-GRB2; Grb3-3	ILMN_1748797	GRB2	"\Homo sapiens growth factor receptor-bound protein 2 (GRB2), transcript variant 1, mRNA.\"""""	2885	D	GRB2	-0.329560181	0.033832548	-2.278302634	0.027239802	0.027239802	-3.582815814	-1.256630221
7942	1240386	KLHL21	NM_014851.2	9903	NP_055666.2	ILMN_1692785	1240386	S	AAAACCAGGCACCAGCCTCTGCAGCAATGGGTCCCTCTAGCCTGTGGACA	"\Homo sapiens kelch-like 21 (Drosophila) (KLHL21), mRNA.\"""""	KIAA0469; MGC99635	ILMN_1692785	KLHL21	"\Homo sapiens kelch-like 21 (Drosophila) (KLHL21), mRNA.\"""""	9903	 	KLHL21	-0.329321381	0.062202251	-2.995814317	0.004336706	0.004336706	-2.039429991	-1.256422236
19992	3180181	UBE2G1	NM_003342.4	7326	NP_003333.1	ILMN_1814465	3180181	I	CTATGCTGGCAGACCCTAATGGAGACTCACCTGCTAATGTTGATGCTGCG	"\Homo sapiens ubiquitin-conjugating enzyme E2G 1 (UBC7 homolog, yeast) (UBE2G1), mRNA.\"""""	UBE2G; UBC7; E217K	ILMN_1814465	UBE2G1	"\Homo sapiens ubiquitin-conjugating enzyme E2G 1 (UBC7 homolog, yeast) (UBE2G1), mRNA.\"""""	7326	D	UBE2G1	-0.32920598	0.030382277	-3.346781427	0.001603716	0.001603716	-1.183001223	-1.256321739
6115	990128	MBNL2	NM_207304.1	10150	NP_997187.1	ILMN_2364272	990128	A	GACTAACTCTCCACTTGTATGGGAACTACATTTCACTCTTGGTTTTCAGG	"\Homo sapiens muscleblind-like 2 (Drosophila) (MBNL2), transcript variant 3, mRNA.\"""""	MGC120628; MBLL39; MGC120626; MBLL; RP11-128N14.1; DKFZp781H1296; PRO2032; MGC120625	ILMN_2364272	MBNL2	"\Homo sapiens muscleblind-like 2 (Drosophila) (MBNL2), transcript variant 3, mRNA.\"""""	10150	D	MBNL2	-0.329093089	0.044908073	-2.514778347	0.015345791	0.015345791	-3.10829482	-1.256223435
28411	4560110	MANF	NM_006010.2	7873	NP_006001.2	ILMN_2183510	4560110	S	GGCAGCCAGTGCACGGACCGATTTGTAGTCTGCTCAATCTCTGTTGCACC	"\Homo sapiens arginine-rich, mutated in early stage tumors (ARMET), mRNA.\"""""	MANF; MGC142150; ARP; MGC142148	ILMN_2183510	ARMET	"\Homo sapiens arginine-rich, mutated in early stage tumors (ARMET), mRNA.\"""""	7873	 	MANF	-0.329045905	0.048887661	-2.112016225	0.039961428	0.039961428	-3.894319265	-1.256182351
32666	5270088	ZMYM2	NM_197968.1	7750	NP_932072.1	ILMN_1661636	5270088	A	CAAGTTTACTCCTTCTGTTTTGAGTTTTGTAGCAGTGTACCCACGCTGGG	"\Homo sapiens zinc finger, MYM-type 2 (ZMYM2), mRNA.\"""""	RAMP; SCLL; MYM; FIM; ZNF198	ILMN_1661636	ZMYM2	"\Homo sapiens zinc finger, MYM-type 2 (ZMYM2), mRNA.\"""""	7750	D	ZMYM2	-0.328645611	-0.021645384	-3.477065577	0.001093273	0.001093273	-0.850770936	-1.255833856
24834	4010692	ProbeID: 4010692				ILMN_1821887	4010692	S	GCCAAGGAGGCAAACCTAGGGTGATGTCATTGTTCGAAGCTGTCACCGCC	"\AGENCOURT_8585572 NIH_MGC_113 Homo sapiens cDNA clone IMAGE:6302814 5, mRNA sequence\"""""		ILMN_1821887		"\AGENCOURT_8585572 NIH_MGC_113 Homo sapiens cDNA clone IMAGE:6302814 5, mRNA sequence\"""""	-999	 		-0.328483293	0.043806301	-2.620411723	0.011752194	0.011752194	-2.88500026	-1.255692569
45978	7400025	MTFP1	NM_016498.3	51537	NP_057582.2	ILMN_2355665	7400025	A	GGTGGTATGGCTGAACAAGGAGCGGCAGACAACTCAGGGAGAAACTCAGG	"\Homo sapiens mitochondrial protein 18 kDa (MTP18), nuclear gene encoding mitochondrial protein, transcript variant 1, mRNA.\"""""	HSPC242	ILMN_2355665	MTP18	"\Homo sapiens mitochondrial protein 18 kDa (MTP18), nuclear gene encoding mitochondrial protein, transcript variant 1, mRNA.\"""""	51537	D	MTFP1	-0.328463771	0.03244526	-3.382034758	0.001446796	0.001446796	-1.093823248	-1.255675578
45875	7380367	C9orf69	NM_152833.2	90120	NP_690046.2	ILMN_3244065	7380367	S	GCAGGTAGGCGGGAGCTTCCCTGCGTGGGCCTCATTTCTTGCTGCAGAGA	"\Homo sapiens chromosome 9 open reading frame 69 (C9orf69), mRNA.\"""""	bA83N9.1	ILMN_3244065	C9ORF69	"\Homo sapiens chromosome 9 open reading frame 69 (C9orf69), mRNA.\"""""	90120	D	C9orf69	0.328054151	0.04355114	2.838154866	0.006650913	0.006650913	-2.404042212	1.255319108
18891	2970332	WEE1	NM_003390.2	7465	NP_003381.1	ILMN_1778561	2970332	S	CCCACTGGGAGCACTTTGTAGGCATTGCATGAACCATGGGATGATGATTC	"\Homo sapiens WEE1 homolog (S. pombe) (WEE1), mRNA.\"""""	WEE1hu; FLJ16446; DKFZp686I18166	ILMN_1778561	WEE1	"\Homo sapiens WEE1 homolog (S. pombe) (WEE1), mRNA.\"""""	7465	 	WEE1	-0.327934254	0.02699369	-3.983528124	0.000231703	0.000231703	0.503416069	-1.255214788
4042	610600	PAFAH2	NM_000437.3	5051	NP_000428.2	ILMN_1682919	610600	S	GTTTGGTCAGCTAAAACTCAGCTGCAGCCTGGACAGTAGAGCGAGACCCC	"\Homo sapiens platelet-activating factor acetylhydrolase 2, 40kDa (PAFAH2), mRNA.\"""""	HSD-PLA2; FLJ26025	ILMN_1682919	PAFAH2	"\Homo sapiens platelet-activating factor acetylhydrolase 2, 40kDa (PAFAH2), mRNA.\"""""	5051	 	PAFAH2	0.327786859	-0.065076592	2.52747612	0.014866407	0.014866407	-3.08181301	1.255086553
19998	3180196	PTCD1	NM_015545.2	26024	NP_056360.2	ILMN_2225709	3180196	S	GGCTCCCTCATGAAGGTAGAACCAGCTGCTGTTGACACCGAGGTTACATC	"\Homo sapiens pentatricopeptide repeat domain 1 (PTCD1), mRNA.\"""""	KIAA0632	ILMN_2225709	PTCD1	"\Homo sapiens pentatricopeptide repeat domain 1 (PTCD1), mRNA.\"""""	26024	 	PTCD1	0.327743102	-0.052356814	3.516250326	0.000972944	0.000972944	-0.749452504	1.255048487
7713	1230187	CSNK1E	NM_152221.2	1454	NP_689407.1	ILMN_2415235	1230187	A	AAGTGTGCCATTTGACCATCTCGGGAAGTGAGGAGAGCCCCCATTGGACC	"\Homo sapiens casein kinase 1, epsilon (CSNK1E), transcript variant 1, mRNA.\"""""	HCKIE; MGC10398	ILMN_2415235	CSNK1E	"\Homo sapiens casein kinase 1, epsilon (CSNK1E), transcript variant 1, mRNA.\"""""	1454	D	CSNK1E	-0.327372487	-0.008156627	-2.145004414	0.037086735	0.037086735	-3.834034039	-1.254726119
13137	2070367	SERTAD2	NM_014755.1	9792	NP_055570.1	ILMN_1651347	2070367	S	GGAGGTATAACCTTTCCCCCACAGACCTGAGAGCTGTGCCTTTTCTATGC	"\Homo sapiens SERTA domain containing 2 (SERTAD2), mRNA.\"""""	Sei-2; TRIP-Br2; MGC126688; MGC126690	ILMN_1651347	SERTAD2	"\Homo sapiens SERTA domain containing 2 (SERTAD2), mRNA.\"""""	9792	 	SERTAD2	-0.327328698	0.008341945	-2.046200804	0.046284051	0.046284051	-4.012309905	-1.254688035
44042	7000398	NT5C3	NM_001002010.1	51251	NP_001002010.1	ILMN_1769734	7000398	A	ACTCCCAAGGAGACTTAAGAATGGCAGATGGAGTGGCCAATGTTGAGCAC	"\Homo sapiens 5'-nucleotidase, cytosolic III (NT5C3), transcript variant 1, mRNA.\"""""	MGC27337; UMPH1; MGC87828; UMPH; MGC87109; PN-I; PSN1; cN-III; P5'N-1	ILMN_1769734	NT5C3	"\Homo sapiens 5'-nucleotidase, cytosolic III (NT5C3), transcript variant 1, mRNA.\"""""	51251	D	NT5C3	-0.327242967	0.083007044	-2.111251134	0.040030353	0.040030353	-3.895708431	-1.254613478
40941	6510661	SS18L1	NM_198935.1	26039	NP_945173.1	ILMN_1676625	6510661	A	CTGATTTTGTCAGGGTTTTTCTACGTGTAGGCGTGAATAGGGGGCACCCC	"\Homo sapiens synovial sarcoma translocation gene on chromosome 18-like 1 (SS18L1), mRNA.\"""""	MGC78386; MGC26711; LP2261; KIAA0693; CREST	ILMN_1676625	SS18L1	"\Homo sapiens synovial sarcoma translocation gene on chromosome 18-like 1 (SS18L1), mRNA.\"""""	26039	D	SS18L1	-0.327042341	0.018449392	-3.471495874	0.001111488	0.001111488	-0.865120977	-1.25443902
43345	6900520	ProbeID: 6900520	XM_942586.1	651309	XP_947679.1	ILMN_1742431	6900520	S	TCTCCCTTTCCCATCTTGACTTCTGGAATAGCCCTTGCCAAATACCAGGG	"\PREDICTED: Homo sapiens hypothetical protein LOC651309 (LOC651309), mRNA.\"""""		ILMN_1742431	LOC651309	"\PREDICTED: Homo sapiens hypothetical protein LOC651309 (LOC651309), mRNA.\"""""	651309	 		0.326874548	0.079093452	2.457215259	0.017699798	0.017699798	-3.227089862	1.254293131
20637	3310471	TMEM99	NM_145274.2	147184	NP_660317.2	ILMN_1758173	3310471	S	CTCTCTCAAGGGTCTCACGTTGCAGCATTCTTACCAGAGGCCATTGGGCC	"\Homo sapiens transmembrane protein 99 (TMEM99), mRNA.\"""""	MGC21518	ILMN_1758173	TMEM99	"\Homo sapiens transmembrane protein 99 (TMEM99), mRNA.\"""""	147184	D	TMEM99	0.326801032	-0.023809161	3.305095552	0.001810125	0.001810125	-1.287743193	1.254229217
34893	5670682	FLJ32255	XM_943640.2	643977	XP_948733.1	ILMN_1794510	5670682	A	TGATCCGAAGGAGGAGTGGCGCTGGGCGCTGGACTCGCTGGTGTGAAAAT	"\PREDICTED: Homo sapiens hypothetical protein LOC643977, transcript variant 2 (FLJ32255), mRNA.\"""""		ILMN_1794510	FLJ32255	"\PREDICTED: Homo sapiens hypothetical protein LOC643977, transcript variant 2 (FLJ32255), mRNA.\"""""	643977	D	FLJ32255	0.326624879	-0.045973492	2.061347597	0.044756594	0.044756594	-3.985427369	1.254076085
33265	5340154	ProbeID: 5340154	XM_928156.1	643509	XP_933249.1	ILMN_1759872	5340154	A	GTGGAATGGCCCATGCCTGTAGTCCCAGCTACTCGGGAGGCTCAGCAGCA	"\PREDICTED: Homo sapiens similar to Dihydrofolate reductase, transcript variant 1 (LOC643509), mRNA.\"""""		ILMN_1759872	LOC643509	"\PREDICTED: Homo sapiens similar to Dihydrofolate reductase, transcript variant 1 (LOC643509), mRNA.\"""""	643509	D	LOC643509	-0.326195199	0.005558947	-3.111092815	0.003147684	0.003147684	-1.764678067	-1.253702637
10392	1580402	SLC35B2	NM_178148.1	347734	NP_835361.1	ILMN_1789001	1580402	S	GTTACTCTTCCCACAAGTTCCCTTAAGTCTTGCCCTAGCTGTGCTCTGCC	"\Homo sapiens solute carrier family 35, member B2 (SLC35B2), mRNA.\"""""	UGTrel4; SLL; PAPST1	ILMN_1789001	SLC35B2	"\Homo sapiens solute carrier family 35, member B2 (SLC35B2), mRNA.\"""""	347734	 	SLC35B2	-0.326007429	0.001532744	-2.916018087	0.005393123	0.005393123	-2.225624249	-1.253539476
7975	1240504	KDM3A	NM_018433.3	55818	NP_060903.2	ILMN_1722532	1240504	S	CCAGGCTGTAAAAGCAAAACCTCGTATCAGCTCTGGAACAATACCTGCAG	"\Homo sapiens jumonji domain containing 1A (JMJD1A), mRNA.\"""""	TSGA; JHMD2A; KIAA0742; DKFZp686A24246; JMJD1; DKFZp686P07111	ILMN_1722532	JMJD1A	"\Homo sapiens jumonji domain containing 1A (JMJD1A), mRNA.\"""""	55818	 	KDM3A	-0.325922766	0.10549869	-3.281643694	0.00193707	0.00193707	-1.346326941	-1.253465915
8106	1260270	AIM2	NM_004833.1	9447	NP_004824.1	ILMN_1681301	1260270	S	GCTGGTGAAACCCCGAAGATCAACACGCTTCAAACTCAGCCCCTTGGAAC	"\Homo sapiens absent in melanoma 2 (AIM2), mRNA.\"""""	PYHIN4	ILMN_1681301	AIM2	"\Homo sapiens absent in melanoma 2 (AIM2), mRNA.\"""""	9447	D	AIM2	-0.325483905	0.024288392	-3.027108251	0.003977921	0.003977921	-1.96550812	-1.253084674
11986	1940300	VAPA	NM_003574.5	9218	NP_003565.4	ILMN_1779410	1940300	A	CCTGCCCACTAACAATCTCAGTCCGTGAACAAAACCAACATGAACATTCC	"\Homo sapiens VAMP (vesicle-associated membrane protein)-associated protein A, 33kDa (VAPA), transcript variant 1, mRNA.\"""""	MGC3745; hVAP-33; VAP33; VAP-A; VAP-33	ILMN_1779410	VAPA	"\Homo sapiens VAMP (vesicle-associated membrane protein)-associated protein A, 33kDa (VAPA), transcript variant 1, mRNA.\"""""	9218	D	VAPA	-0.325225323	0.085285057	-4.349994994	7.16E-05	7.16E-05	1.534971168	-1.252860098
3339	520086	FCGR1A	NM_000566.2	2209	NP_000557.1	ILMN_2176063	520086	S	GCGAGGCTGCCACAGAGGATGGAAATGTCCTTAAGCGCAGCCCTGAGTTG	"\Homo sapiens Fc fragment of IgG, high affinity Ia, receptor (CD64) (FCGR1A), mRNA.\"""""	IGFR1; CD64A; FCRI; CD64	ILMN_2176063	FCGR1A	"\Homo sapiens Fc fragment of IgG, high affinity Ia, receptor (CD64) (FCGR1A), mRNA.\"""""	2209	 	FCGR1A	0.325195836	0.163636469	2.073204284	0.043591713	0.043591713	-3.964270277	1.252834491
22356	3520598	GPR162	NM_019858.1	27239	NP_062832.1	ILMN_1730816	3520598	A	GCTCTCTCCCATCCAAGTGACCAGATGCCCTACTCAGCTTCCATCACCCC	"\Homo sapiens G protein-coupled receptor 162 (GPR162), transcript variant A-2, mRNA.\"""""	GRCA; A-2	ILMN_1730816	GPR162	"\Homo sapiens G protein-coupled receptor 162 (GPR162), transcript variant A-2, mRNA.\"""""	27239	D	GPR162	0.32499528	-0.05667529	2.232876636	0.03029771	0.03029771	-3.669782811	1.25266034
7677	1230044	SSBP1	NM_003143.1	6742	NP_003134.1	ILMN_1809478	1230044	S	GATGTGGCGATCAGGGGATAGTGAAGTTTACCAACTGGGTGATGTCAGTC	"\Homo sapiens single-stranded DNA binding protein 1 (SSBP1), mRNA.\"""""	SSBP	ILMN_1809478	SSBP1	"\Homo sapiens single-stranded DNA binding protein 1 (SSBP1), mRNA.\"""""	6742	 	SSBP1	0.324692772	0.019711513	2.504157392	0.015757503	0.015757503	-3.130368854	1.252397707
4973	770128	L3MBTL3	NM_032438.1	84456	NP_115814.1	ILMN_1727495	770128	A	GCATTTGCCAATTCAAGGTAAAACAGGGTCAGTGACATCTGCAGTGTCCC	"\Homo sapiens l(3)mbt-like 3 (Drosophila) (L3MBTL3), transcript variant 1, mRNA.\"""""	MBT1; MBT-1; RP11-73O6.1	ILMN_1727495	L3MBTL3	"\Homo sapiens l(3)mbt-like 3 (Drosophila) (L3MBTL3), transcript variant 1, mRNA.\"""""	84456	D	L3MBTL3	-0.324617075	0.081978298	-3.173840358	0.002636879	0.002636879	-1.612365889	-1.252331996
12139	1980180	C9orf95	NM_017881.1	54981	NP_060351.1	ILMN_1674650	1980180	S	CTCCCTCTCCAGGGAGCGCATAGATACAGCAGAGCTCACAGTGAGTCAGA	"\Homo sapiens chromosome 9 open reading frame 95 (C9orf95), mRNA.\"""""	NRK1; bA235O14.2; RP11-235O14.2; FLJ20559	ILMN_1674650	C9ORF95	"\Homo sapiens chromosome 9 open reading frame 95 (C9orf95), mRNA.\"""""	54981	 	C9orf95	-0.324573928	0.041743675	-2.276062788	0.027383887	0.027383887	-3.587136366	-1.252294543
14556	2340072	PARP12	NM_022750.2	64761	NP_073587.1	ILMN_1718558	2340072	S	GTCACATTGTCAGAACAGGTGGCTGCTGTGTGGTGCCATCGAGTCCCTGC	"\Homo sapiens poly (ADP-ribose) polymerase family, member 12 (PARP12), mRNA.\"""""	MSTP109; FLJ22693; ZC3H1; ZC3HDC1; MST109; PARP-12	ILMN_1718558	PARP12	"\Homo sapiens poly (ADP-ribose) polymerase family, member 12 (PARP12), mRNA.\"""""	64761	 	PARP12	0.324435735	0.054795802	2.593892057	0.012573752	0.012573752	-2.941693546	1.252174594
44392	7050326	CDKN2D	NM_079421.2	1032	NP_524145.1	ILMN_1748883	7050326	A	CTAGAAGCTGGTGGCCTTGGCCGGCTGTGCTCAGAGACCTGAAGTGTGCA	"\Homo sapiens cyclin-dependent kinase inhibitor 2D (p19, inhibits CDK4) (CDKN2D), transcript variant 2, mRNA.\"""""	p19-INK4D; INK4D; p19	ILMN_1748883	CDKN2D	"\Homo sapiens cyclin-dependent kinase inhibitor 2D (p19, inhibits CDK4) (CDKN2D), transcript variant 2, mRNA.\"""""	1032	D	CDKN2D	-0.324270336	0.019725391	-2.357511829	0.022559651	0.022559651	-3.4278905	-1.252031046
46599	7560327	GPN1	NM_007266.2	11321	NP_009197.1	ILMN_1772719	7560327	S	GCCTCTACTCCCCCAGCTTCTTGCTCTTGACCCTGCACTGTAAGTTGCCC	"\Homo sapiens GPN-loop GTPase 1 (GPN1), mRNA.\"""""	MBDIN; ATPBD1A; NTPBP	ILMN_1772719	GPN1	"\Homo sapiens GPN-loop GTPase 1 (GPN1), mRNA.\"""""	11321	 	GPN1	0.324171512	-0.0566239	3.187377272	0.002537442	0.002537442	-1.579258381	1.251945285
43393	6900750	HDAC2	NM_001527.2	3066	NP_001518.2	ILMN_1767747	6900750	S	AGGAACCAAATCAGAACAGCTCAGCAACCCCTGAATTTGACAGTCTCACC	"\Homo sapiens histone deacetylase 2 (HDAC2), mRNA.\"""""	YAF1; RPD3	ILMN_1767747	HDAC2	"\Homo sapiens histone deacetylase 2 (HDAC2), mRNA.\"""""	3066	D	HDAC2	-0.323699162	0.020770946	-2.148318533	0.036808224	0.036808224	-3.827935678	-1.251535455
43437	6940152	CYBASC3	NM_153611.3	220002	NP_705839.2	ILMN_2129505	6940152	S	GGTGGAGAGCGGGAAGGGTCTTGCTCCTAAGTGTTGCTGCTGTGGCTTTT	"\Homo sapiens cytochrome b, ascorbate dependent 3 (CYBASC3), mRNA.\"""""	MGC20446	ILMN_2129505	CYBASC3	"\Homo sapiens cytochrome b, ascorbate dependent 3 (CYBASC3), mRNA.\"""""	220002	 	CYBASC3	0.322721721	-0.008087674	2.900980754	0.005617296	0.005617296	-2.260335743	1.250687814
43783	6980092	PHF23	NM_024297.2	79142	NP_077273.2	ILMN_1746135	6980092	S	CCTGGCCAAGTGAGGAAGGAAAGCAGAAAGGTGACGATTCTCACTCACCT	"\Homo sapiens PHD finger protein 23 (PHF23), mRNA.\"""""	hJUNE-1b; MGC2941; FLJ16355; FLJ22884	ILMN_1746135	PHF23	"\Homo sapiens PHD finger protein 23 (PHF23), mRNA.\"""""	79142	 	PHF23	-0.322665378	0.039650271	-3.224810695	0.002280569	0.002280569	-1.48725563	-1.25063897
35516	5810201	ZNF593	NM_015871.3	51042	NP_056955.1	ILMN_1703441	5810201	S	ATGGACAGTGACGCAAGGACTAGGCTGGGAGGGAGCGTGCCAACCCCTTT	"\Homo sapiens zinc finger protein 593 (ZNF593), mRNA.\"""""	ZT86	ILMN_1703441	ZNF593	"\Homo sapiens zinc finger protein 593 (ZNF593), mRNA.\"""""	51042	 	ZNF593	0.322349505	0.031876223	2.842013769	0.006582656	0.006582656	-2.395277352	1.250365177
6576	1030427	CUTA	NM_001014838.1	51596	NP_001014838.1	ILMN_1712390	1030427	A	AACAGGGGAACTTTCCGTACCTGCAGTGGGTGCGCCAGGTCACAGAGTCA	"\Homo sapiens cutA divalent cation tolerance homolog (E. coli) (CUTA), transcript variant 4, mRNA.\"""""	MGC111154; C6orf82; ACHAP	ILMN_1712390	CUTA	"\Homo sapiens cutA divalent cation tolerance homolog (E. coli) (CUTA), transcript variant 4, mRNA.\"""""	51596	D	CUTA	-0.322235965	-0.033920327	-2.36177579	0.022329482	0.022329482	-3.419433898	-1.250266778
22212	3520020	CYFIP2	NM_001037333.1	26999	NP_001032410.1	ILMN_2354478	3520020	A	CCTTCAGGAGACTTGATCCCAGTAGACTGAGGTCTTCCCTTTCAGCAGAA	"\Homo sapiens cytoplasmic FMR1 interacting protein 2 (CYFIP2), transcript variant 1, mRNA.\"""""	PIR121	ILMN_2354478	CYFIP2	"\Homo sapiens cytoplasmic FMR1 interacting protein 2 (CYFIP2), transcript variant 1, mRNA.\"""""	26999	D	CYFIP2	-0.321491122	0.020995807	-2.334084199	0.023862637	0.023862637	-3.474142413	-1.249621449
19110	3060487	PSMC1	NM_002802.2	5700	NP_002793.2	ILMN_1736353	3060487	S	GGAGTACGATGTGTAAGTGCCCATTGGGTGGCCTGTTGGTCACTGTGCAG	"\Homo sapiens proteasome (prosome, macropain) 26S subunit, ATPase, 1 (PSMC1), mRNA.\"""""	P26S4; p56; MGC24583; S4; MGC8541	ILMN_1736353	PSMC1	"\Homo sapiens proteasome (prosome, macropain) 26S subunit, ATPase, 1 (PSMC1), mRNA.\"""""	5700	D	PSMC1	0.321418311	-0.008965165	3.408123955	0.001340185	0.001340185	-1.027479617	1.249558384
42116	6650037	SPTAN1	NM_003127.1	6709	NP_003118.1	ILMN_2095133	6650037	S	AGCTGCCCTCATTCCGACTTCAGAAAATCGAAGCAGCTGGCGCCTCCCCT	"\Homo sapiens spectrin, alpha, non-erythrocytic 1 (alpha-fodrin) (SPTAN1), mRNA.\"""""	FLJ44613; (ALPHA)II-SPECTRIN	ILMN_2095133	SPTAN1	"\Homo sapiens spectrin, alpha, non-erythrocytic 1 (alpha-fodrin) (SPTAN1), mRNA.\"""""	6709	 	SPTAN1	-0.321382275	-0.097542107	-2.597892042	0.012446565	0.012446565	-2.933169416	-1.249527172
41302	6550603	HMGCR	NM_000859.1	3156	NP_000850.1	ILMN_1657395	6550603	S	CTTGGATGGACCCACGAACGCTCTTAGCTTTCTCAGGGGGTCAGCAGAGT	"\Homo sapiens 3-hydroxy-3-methylglutaryl-Coenzyme A reductase (HMGCR), mRNA.\"""""		ILMN_1657395	HMGCR	"\Homo sapiens 3-hydroxy-3-methylglutaryl-Coenzyme A reductase (HMGCR), mRNA.\"""""	3156	 	HMGCR	-0.321172252	-0.010168957	-2.385248541	0.021099734	0.021099734	-3.372669914	-1.249345283
26207	4200110	GTF3C6	NM_138408.2	112495	NP_612417.1	ILMN_1691578	4200110	S	CGGAGAAGACGAGGAAGAGGAGGAGCAGTTGGTTCTGGTGGAATTATCAG	"\Homo sapiens general transcription factor IIIC, polypeptide 6, alpha 35kDa (GTF3C6), mRNA.\"""""	C6orf51; TFIIIC35; bA397G5.3	ILMN_1691578	GTF3C6	"\Homo sapiens general transcription factor IIIC, polypeptide 6, alpha 35kDa (GTF3C6), mRNA.\"""""	112495	D	GTF3C6	0.321133879	0.044515322	3.434768524	0.001239045	0.001239045	-0.959422843	1.249312054
37820	6110605	KRTCAP2	NM_173852.3	200185	NP_776251.1	ILMN_1658802	6110605	S	GCAGCAGCTCCAGTCCTCACACCAGCCAAGGTCACAGGCAAGAGCAAGAA	"\Homo sapiens keratinocyte associated protein 2 (KRTCAP2), mRNA.\"""""	KCP2	ILMN_1658802	KRTCAP2	"\Homo sapiens keratinocyte associated protein 2 (KRTCAP2), mRNA.\"""""	200185	 	KRTCAP2	0.321009931	-0.165159434	2.083061771	0.042643448	0.042643448	-3.946604719	1.249204725
35468	5810044	CDC14A	NM_033313.2	8556	NP_201570.1	ILMN_1655983	5810044	I	TTCTCTGGATGCCACGAGTACCAAGTTTTTAGAAGTAGAGCCATCCGTCT	"\Homo sapiens CDC14 cell division cycle 14 homolog A (S. cerevisiae) (CDC14A), transcript variant 3, mRNA.\"""""	hCDC14; cdc14	ILMN_1655983	CDC14A	"\Homo sapiens CDC14 cell division cycle 14 homolog A (S. cerevisiae) (CDC14A), transcript variant 3, mRNA.\"""""	8556	D	CDC14A	-0.320621686	0.069482253	-2.787901489	0.007601811	0.007601811	-2.517433675	-1.248868595
30707	4860437	ZMYND19	NM_138462.2	116225	NP_612471.1	ILMN_1757627	4860437	S	CAGGCAGTCTGTGTGGTTACAGCGCCCCTCAGTGTTCATCTCCAGCAGAG	"\Homo sapiens zinc finger, MYND-type containing 19 (ZMYND19), mRNA.\"""""	MIZIP; RP11-48C7.4	ILMN_1757627	ZMYND19	"\Homo sapiens zinc finger, MYND-type containing 19 (ZMYND19), mRNA.\"""""	116225	 	ZMYND19	-0.3202501	0.059052155	-3.215287191	0.002343485	0.002343485	-1.510724663	-1.248546973
40065	6400048	PHF3	NM_015153.1	23469	NP_055968.1	ILMN_1798164	6400048	S	GTGCTCTGTACCAGTGCTCATCATCCCTTCTTCATACCAACGGTCCCTAG	"\Homo sapiens PHD finger protein 3 (PHF3), mRNA.\"""""	MGC142212; MGC142210; KIAA0244	ILMN_1798164	PHF3	"\Homo sapiens PHD finger protein 3 (PHF3), mRNA.\"""""	23469	D	PHF3	-0.320129921	0.120746005	-3.013912922	0.004125677	0.004125677	-1.996738945	-1.248442972
352	20707	COMMD5	NM_014066.3	28991	NP_054785.2	ILMN_2300396	20707	A	ATTCAGATCCGGCTTGGACAGGCACCTGAGATGGTGCCAAAGTGCAGCTG	"\Homo sapiens COMM domain containing 5 (COMMD5), transcript variant 1, mRNA.\"""""	FLJ13008; HT002; HCARG; MGC72046	ILMN_2300396	COMMD5	"\Homo sapiens COMM domain containing 5 (COMMD5), transcript variant 1, mRNA.\"""""	28991	D	COMMD5	0.319943743	0.028677568	2.607265198	0.012153121	0.012153121	-2.913157255	1.248281872
12748	2030292	EDEM1	NM_014674.1	9695	NP_055489.1	ILMN_1779828	2030292	S	AGTGCTGGTGAAAAGGTAGGGCTGAGTGATTACCTTAGCCACAGGGTGGC	"\Homo sapiens ER degradation enhancer, mannosidase alpha-like 1 (EDEM1), mRNA.\"""""	KIAA0212; EDEM	ILMN_1779828	EDEM1	"\Homo sapiens ER degradation enhancer, mannosidase alpha-like 1 (EDEM1), mRNA.\"""""	9695	 	EDEM1	-0.319613248	0.146003358	-2.492098256	0.016237096	0.016237096	-3.155347134	-1.247995946
10218	1570484	ATF5	NM_012068.3	22809	NP_036200.2	ILMN_1669113	1570484	S	CAGTGTTTCGTGAAGGTGTTGGAGAGGGGCTGTGTCTGGGTGAGGGATGG	"\Homo sapiens activating transcription factor 5 (ATF5), mRNA.\"""""	ATFX; FLJ34666; HMFN0395	ILMN_1669113	ATF5	"\Homo sapiens activating transcription factor 5 (ATF5), mRNA.\"""""	22809	 	ATF5	0.319391527	0.014389573	2.344430944	0.023279091	0.023279091	-3.453759595	1.247804162
20067	3180470	SDHA	NM_004168.1	6389	NP_004159.1	ILMN_2051232	3180470	S	CTGTGCCACCATCCCGCCAGCCATTCGCTCCTACTGATGAGACAAGATGT	"\Homo sapiens succinate dehydrogenase complex, subunit A, flavoprotein (Fp) (SDHA), nuclear gene encoding mitochondrial protein, mRNA.\"""""	SDHF; SDH2; FP	ILMN_2051232	SDHA	"\Homo sapiens succinate dehydrogenase complex, subunit A, flavoprotein (Fp) (SDHA), nuclear gene encoding mitochondrial protein, mRNA.\"""""	6389	D	SDHA	-0.319347087	0.049791408	-3.146196688	0.00285146	0.00285146	-1.679702307	-1.247765726
34688	5570626	DNAJB14	NM_024920.3	79982	NP_079196.3	ILMN_1653266	5570626	I	GCATGATCTGTTTGGCCACATGCAAGTGTGAGCAGAAATAGAGCAGCACG	"\Homo sapiens DnaJ (Hsp40) homolog, subfamily B, member 14 (DNAJB14), transcript variant 2, mRNA.\"""""	PRO34683; EGNR9427; FLJ14281; MGC22187	ILMN_1653266	DNAJB14	"\Homo sapiens DnaJ (Hsp40) homolog, subfamily B, member 14 (DNAJB14), transcript variant 2, mRNA.\"""""	79982	D	DNAJB14	-0.319219713	0.038456579	-2.302043629	0.025753587	0.025753587	-3.53681534	-1.247655567
9434	1450370	DCP1A	NM_018403.4	55802	NP_060873.3	ILMN_1809285	1450370	S	GGAAAGCCAGCTCCCCTTCTCCTCTAACTATTGGAACGCCAGAAAGTCAG	"\Homo sapiens DCP1 decapping enzyme homolog A (S. cerevisiae) (DCP1A), mRNA.\"""""	Nbla00360; FLJ21691; SMIF; SMAD4IP1; HSA275986	ILMN_1809285	DCP1A	"\Homo sapiens DCP1 decapping enzyme homolog A (S. cerevisiae) (DCP1A), mRNA.\"""""	55802	 	DCP1A	0.318775137	0.038539895	3.129666817	0.002987519	0.002987519	-1.719790815	1.247271153
32673	5270110	EIF4A3	NM_014740.2	9775	NP_055555.1	ILMN_1667043	5270110	S	CAGCAGATCAGTGGGATGAGGGAGACTGTTCACCTGCTGTGTACTCCTGT	"\Homo sapiens eukaryotic translation initiation factor 4A, isoform 3 (EIF4A3), mRNA.\"""""	eIF4AIII; MGC10862; hNMP265; NUK-34; KIAA0111; DDX48	ILMN_1667043	EIF4A3	"\Homo sapiens eukaryotic translation initiation factor 4A, isoform 3 (EIF4A3), mRNA.\"""""	9775	 	EIF4A3	-0.318736607	0.066255399	-2.424303098	0.019188015	0.019188015	-3.294076721	-1.247237843
32175	5130379	SDHAP2	NR_003265.3	727956		ILMN_3248781	5130379	S	GAGGGTGTCGAGAATGCCTCCTACGTGACGGAAAGCAGATCCGTGGTTCC	"\Homo sapiens succinate dehydrogenase complex, subunit A, flavoprotein pseudogene 2 (SDHAP2), non-coding RNA.\"""""		ILMN_3248781	SDHAP2	"\Homo sapiens succinate dehydrogenase complex, subunit A, flavoprotein pseudogene 2 (SDHAP2), non-coding RNA.\"""""	727956	D	SDHAL2	-0.318516706	0.029015951	-2.162375618	0.035647229	0.035647229	-3.801984431	-1.247047749
20448	3290475	NFYC	NM_014223.2	4802	NP_055038.2	ILMN_1810488	3290475	S	GGAACAGCTGCTACCCCCAAGACTTGCCACGTTGTTCTGCCCTCAGATGG	"\Homo sapiens nuclear transcription factor Y, gamma (NFYC), mRNA.\"""""	HAP5; NF-YC; hCBF-C; DKFZp667G242; H1TF2A; CBFC; CBF-C; HSM; FLJ45775	ILMN_1810488	NFYC	"\Homo sapiens nuclear transcription factor Y, gamma (NFYC), mRNA.\"""""	4802	 	NFYC	0.318321243	0.016495038	2.958920049	0.004798518	0.004798518	-2.125932319	1.246878804
24033	3890408	RRBP1	NM_001042576.1	6238	NP_001036041.1	ILMN_2360784	3890408	A	CTCACCCCTAGACGTTGCCAACCAGAACTGACGTGTGACCTCCTGGGTGT	"\Homo sapiens ribosome binding protein 1 homolog 180kDa (dog) (RRBP1), transcript variant 1, mRNA.\"""""	DKFZp586A1420; MGC157721; ES130; FLJ36146; MGC157720; ES/130; hES	ILMN_2360784	RRBP1	"\Homo sapiens ribosome binding protein 1 homolog 180kDa (dog) (RRBP1), transcript variant 1, mRNA.\"""""	6238	D	RRBP1	-0.318303105	0.011710199	-2.395794438	0.020567316	0.020567316	-3.351543831	-1.246863128
22190	3460692	CYLD	NM_015247.1	1540	NP_056062.1	ILMN_1775508	3460692	S	GCTAGCCCTGCCTCCATCTCCCTTGGGTAAAATGAAGGGTGTGGGGTAAA	"\Homo sapiens cylindromatosis (turban tumor syndrome) (CYLD), mRNA.\"""""	KIAA0849; USPL2; CDMT; HSPC057; CYLD1; EAC	ILMN_1775508	CYLD	"\Homo sapiens cylindromatosis (turban tumor syndrome) (CYLD), mRNA.\"""""	1540	D	CYLD	-0.318119808	0.046511517	-2.745646135	0.008497073	0.008497073	-2.611685813	-1.246704722
38156	6180592	ProbeID: 6180592				ILMN_1852793	6180592	S	GGCGACACCCTTGCCCAAGCTGGATTTTGCAGACCTGGTAGGCGTGAGAT	Homo sapiens cDNA clone IMAGE:30332316		ILMN_1852793		Homo sapiens cDNA clone IMAGE:30332316	-999	 		-0.318114857	0.050125583	-2.857234207	0.006319719	0.006319719	-2.360627191	-1.246700443
34258	5550408	TMED3	NM_007364.2	23423	NP_031390.1	ILMN_1719316	5550408	S	CAGCCATGCAAGCAGGACAGAATGGTGACTGGGTGCCCTTGGTGAGCTGT	"\Homo sapiens transmembrane emp24 protein transport domain containing 3 (TMED3), mRNA.\"""""	MGC133022; C15orf22; P24B	ILMN_1719316	TMED3	"\Homo sapiens transmembrane emp24 protein transport domain containing 3 (TMED3), mRNA.\"""""	23423	 	TMED3	0.317682634	-0.033992517	2.540330531	0.014395012	0.014395012	-3.054903517	1.246326995
19805	3170181	ETF1	NM_004730.1	2107	NP_004721.1	ILMN_2222992	3170181	S	GAGGGGGTGAAAACCGTAGCCTTTGCATTCTCTATAGCCTCTGCAGAGAG	"\Homo sapiens eukaryotic translation termination factor 1 (ETF1), mRNA.\"""""	ERF; TB3-1; RF1; D5S1995; ERF1; SUP45L1; MGC111066	ILMN_2222992	ETF1	"\Homo sapiens eukaryotic translation termination factor 1 (ETF1), mRNA.\"""""	2107	D	ETF1	-0.317064413	-0.079458739	-2.367064413	0.022046929	0.022046929	-3.408928698	-1.245793037
34039	5490333	PPP1R16B	NM_015568.2	26051	NP_056383.1	ILMN_1727098	5490333	S	TCTTTGATATCGTACTGAGGTAACTTCCACGTAGCCCCTTGCCACGCGGC	"\Homo sapiens protein phosphatase 1, regulatory (inhibitor) subunit 16B (PPP1R16B), mRNA.\"""""	TIMAP; KIAA0823; ANKRD4	ILMN_1727098	PPP1R16B	"\Homo sapiens protein phosphatase 1, regulatory (inhibitor) subunit 16B (PPP1R16B), mRNA.\"""""	26051	 	PPP1R16B	-0.316980833	0.074687202	-2.171516044	0.034909711	0.034909711	-3.785036731	-1.245720865
5428	830369	UBE2Q2	NM_173469.1	92912	NP_775740.1	ILMN_1683817	830369	S	TCTTTAATATCCTGATGGCAAGCAGACTGATAGCTGCACATTTGGCATGC	"\Homo sapiens ubiquitin-conjugating enzyme E2Q family member 2 (UBE2Q2), mRNA.\"""""	DKFZp762C143	ILMN_1683817	UBE2Q2	"\Homo sapiens ubiquitin-conjugating enzyme E2Q family member 2 (UBE2Q2), mRNA.\"""""	92912	 	UBE2Q2	-0.316921992	0.070619326	-2.805182651	0.007261468	0.007261468	-2.478598609	-1.245670059
6899	1070189	AXIN2	NM_004655.2	8313	NP_004646.2	ILMN_1724480	1070189	S	ACAGTACCTGTACCTGCACGGTCACCCGCTCCGTGTGTCGCCCTATATTG	"\Homo sapiens axin 2 (conductin, axil) (AXIN2), mRNA.\"""""	MGC126582; DKFZp781B0869; AXIL	ILMN_1724480	AXIN2	"\Homo sapiens axin 2 (conductin, axil) (AXIN2), mRNA.\"""""	8313	 	AXIN2	-0.316878697	0.038307431	-3.225082876	0.002278795	0.002278795	-1.486584265	-1.245632677
10271	1570722	HNRNPA2B1	NM_002137.3	3181	NP_002128.1	ILMN_3273854	1570722	M	GCCCGGCTTTATTGCCTTTACAGGAATGTGATACTCAGGGCTTACTCTAT	"\Homo sapiens heterogeneous nuclear ribonucleoprotein A2/B1 (HNRNPA2B1), transcript variant A2, mRNA.\"""""	HNRNPA2; HNRPB1; FLJ22720; SNRPB1; RNPA2; HNRNPB1; HNRPA2B1; HNRPA2; DKFZp779B0244	ILMN_3273854	HNRNPA2B1	"\Homo sapiens heterogeneous nuclear ribonucleoprotein A2/B1 (HNRNPA2B1), transcript variant A2, mRNA.\"""""	3181	D	HNRNPA2B1	-0.316530443	0.018444747	-2.220744974	0.031164243	0.031164243	-3.692773237	-1.245332029
27219	4260377	HAX1	NM_006118.3	10456	NP_006109.2	ILMN_1750658	4260377	A	TGGTGGACAGTGAGGGCCGGACAGAGACTACAGTAACCCGACACGAAGCA	"\Homo sapiens HCLS1 associated protein X-1 (HAX1), transcript variant 1, mRNA.\"""""	HCLSBP1; SCN3; HS1BP1	ILMN_1750658	HAX1	"\Homo sapiens HCLS1 associated protein X-1 (HAX1), transcript variant 1, mRNA.\"""""	10456	D	HAX1	0.316473862	-0.024021836	3.281196543	0.00193957	0.00193957	-1.347441522	1.245283189
15455	2470050	KRAS	NM_033360.2	3845	NP_203524.1	ILMN_1728071	2470050	A	CTCTCCCCCCACACCCCCACAGAGCTAACTGGGTTACAGTGTTTTATCCG	"\Homo sapiens v-Ki-ras2 Kirsten rat sarcoma viral oncogene homolog (KRAS), transcript variant a, mRNA.\"""""	C-K-RAS; KRAS1; K-RAS4A; KI-RAS; KRAS2; NS3; K-RAS2B; K-RAS2A; K-RAS4B; RASK2	ILMN_1728071	KRAS	"\Homo sapiens v-Ki-ras2 Kirsten rat sarcoma viral oncogene homolog (KRAS), transcript variant a, mRNA.\"""""	3845	D	KRAS	-0.316227991	-0.010554304	-2.758043462	0.008224811	0.008224811	-2.584137637	-1.24507098
21838	3450041	RNF114	NM_018683.3	55905	NP_061153.1	ILMN_3247906	3450041	S	GGTGAAGAGCTGCAGATGCCGAGAAGCCAGCAAACACAGGGCCCACTGGA	"\Homo sapiens ring finger protein 114 (RNF114), mRNA.\"""""	RNF114	ILMN_3247906	RNF114	"\Homo sapiens ring finger protein 114 (RNF114), mRNA.\"""""	55905	D	RNF114	-0.316195068	-0.004991744	-2.45258969	0.017902455	0.017902455	-3.236545762	-1.245042567
31981	5090273	TSG101	NM_006292.2	7251	NP_006283.1	ILMN_1747146	5090273	S	GGGAGAAGCCTTGAGAAGGGGCGTGATAGACCTGGATGTCTTCCTGAAGC	"\Homo sapiens tumor susceptibility gene 101 (TSG101), mRNA.\"""""	VPS23; TSG10	ILMN_1747146	TSG101	"\Homo sapiens tumor susceptibility gene 101 (TSG101), mRNA.\"""""	7251	 	TSG101	0.315813386	0.109232325	2.672940915	0.010268151	0.010268151	-2.771472075	1.24471322
14895	2350754	FBXO34	NM_017943.2	55030	NP_060413.2	ILMN_1765060	2350754	S	GAGCGCCTTTACCTTTAGATGAGTGCTTTGGCCCCTCTGTGAATAGCACG	"\Homo sapiens F-box protein 34 (FBXO34), mRNA.\"""""	DKFZp547C162; MGC126434; CGI-301; MGC126435; Fbx34; FLJ20725	ILMN_1765060	FBXO34	"\Homo sapiens F-box protein 34 (FBXO34), mRNA.\"""""	55030	 	FBXO34	-0.315500981	0.017122058	-4.080096638	0.000170657	0.000170657	0.77152961	-1.244443716
38917	6270717	SNRPC	NM_003093.1	6631	NP_003084.1	ILMN_2086064	6270717	S	TGCCCACTCGGCCCGGAATGACTCGACCAGACAGATAAGGATAGAGGGGA	"\Homo sapiens small nuclear ribonucleoprotein polypeptide C (SNRPC), mRNA.\"""""	FLJ20302	ILMN_2086064	SNRPC	"\Homo sapiens small nuclear ribonucleoprotein polypeptide C (SNRPC), mRNA.\"""""	6631	D	SNRPC	0.31533972	-0.0563352	3.305277597	0.001809171	0.001809171	-1.287287467	1.244304622
5667	840544	RBM4	NM_002896.2	5936	NP_002887.2	ILMN_1709042	840544	A	TGTGGGCAACATCAGTCCCACCTGCACCAATAAGGAGCTTCGAGCCAAGT	"\Homo sapiens RNA binding motif protein 4 (RBM4), mRNA.\"""""	ZCRB3A; ZCCHC21; RBM4A; LARK; MGC75138; DKFZp547K0918	ILMN_1709042	RBM4	"\Homo sapiens RNA binding motif protein 4 (RBM4), mRNA.\"""""	5936	D	RBM4	-0.315111172	0.091569197	-2.433431837	0.018764313	0.018764313	-3.275565596	-1.244107518
23747	3850767	SBK1	NM_001024401.2	388228	NP_001019572.1	ILMN_1728298	3850767	I	CAGAGCCCCAGCCCCTCATGTCTTGCCGCCCTTCCTCCATGTGTTTGTAA	"\Homo sapiens SH3-binding domain kinase 1 (SBK1), mRNA.\"""""	Sbk	ILMN_1728298	SBK1	"\Homo sapiens SH3-binding domain kinase 1 (SBK1), mRNA.\"""""	388228	D	SBK1	0.315066419	-0.093147443	2.228353895	0.03061823	0.03061823	-3.678365407	1.244068926
46635	7560440	ADORA2A	NM_000675.3	135	NP_000666.2	ILMN_1807372	7560440	S	TTACCTTTCACTCTCTGGCTGCTGGGTCTGCCGTCGGTCCTGCTGCTAAC	"\Homo sapiens adenosine A2a receptor (ADORA2A), mRNA.\"""""	ADORA2; RDC8; hA2aR	ILMN_1807372	ADORA2A	"\Homo sapiens adenosine A2a receptor (ADORA2A), mRNA.\"""""	135	 	ADORA2A	0.314976095	-0.05672903	2.264848377	0.028115536	0.028115536	-3.608718006	1.24399104
20135	3190008	ZNF787	NM_001002836.2	126208	NP_001002836.2	ILMN_1791388	3190008	S	GGCCTGGGCGTGGTGGAGGAAGGGGTGCTGGAACAATAAACGGCACTATC	"\Homo sapiens zinc finger protein 787 (ZNF787), mRNA.\"""""	TIP20	ILMN_1791388	ZNF787	"\Homo sapiens zinc finger protein 787 (ZNF787), mRNA.\"""""	126208	 	ZNF787	0.31496569	-0.000448685	2.58351866	0.012909142	0.012909142	-2.96375484	1.243982069
24874	4040097	KLF6	NM_001300.4	1316	NP_001291.3	ILMN_1735014	4040097	I	CCCTTCCGAGCGGCGCCTAAGCCTTTGCCGTGAGCATGCACACTGAGAAT	"\Homo sapiens Kruppel-like factor 6 (KLF6), transcript variant 2, mRNA.\"""""	GBF; ZF9; ST12; CPBP; BCD1; PAC1; DKFZp686N0199; COPEB	ILMN_1735014	KLF6	"\Homo sapiens Kruppel-like factor 6 (KLF6), transcript variant 2, mRNA.\"""""	1316	D	KLF6	0.314857604	0.160032007	2.534588446	0.014603879	0.014603879	-3.066936559	1.243888873
3176	510162	ELK1	NM_005229.2	2002	NP_005220.1	ILMN_1654289	510162	S	GGCAAGAGAGAGTGGGTTCAAAAGACTCCTGGGCTCACCTGTTAGCGCTG	"\Homo sapiens ELK1, member of ETS oncogene family (ELK1), mRNA.\"""""		ILMN_1654289	ELK1	"\Homo sapiens ELK1, member of ETS oncogene family (ELK1), mRNA.\"""""	2002	 	ELK1	-0.314762283	0.016834259	-2.71316062	0.009250404	0.009250404	-2.683456488	-1.243806691
37408	6060433	RPS6KA4	NM_001006944.1	8986	NP_001006945.1	ILMN_1756204	6060433	A	GGCCCTGGGGGACCCTCTGAAGCATTTCTGCCTCACTTTATGTCATCTGC	"\Homo sapiens ribosomal protein S6 kinase, 90kDa, polypeptide 4 (RPS6KA4), transcript variant 2, mRNA.\"""""	RSK-B; MSK2	ILMN_1756204	RPS6KA4	"\Homo sapiens ribosomal protein S6 kinase, 90kDa, polypeptide 4 (RPS6KA4), transcript variant 2, mRNA.\"""""	8986	 	RPS6KA4	0.314236796	-0.044948561	2.469641579	0.017165605	0.017165605	-3.201620469	1.24335373
29513	4730154	ProbeID: 4730154				ILMN_1854765	4730154	S	CACGGCACCTCCGCCTTTGTGAACTGTCATTGGCCACTCTGCAAATCCTG	"\Homo sapiens cDNA FLJ27196 fis, clone SYN02831\"""""		ILMN_1854765		"\Homo sapiens cDNA FLJ27196 fis, clone SYN02831\"""""	-999	 		-0.314151515	0.151895882	-2.07096699	0.043809476	0.043809476	-3.968270142	-1.243280234
24583	3990458	S100A4	NM_019554.2	6275	NP_062427.1	ILMN_1688780	3990458	I	TTCTTCCCCTCTCTACAACCCTCTCTCCTCAGCGCTTCTTCTTTCTTGGT	"\Homo sapiens S100 calcium binding protein A4 (S100A4), transcript variant 2, mRNA.\"""""	FSP1; MTS1; 18A2; PEL98; P9KA; CAPL; 42A	ILMN_1688780	S100A4	"\Homo sapiens S100 calcium binding protein A4 (S100A4), transcript variant 2, mRNA.\"""""	6275	D	S100A4	0.313988376	0.109006825	2.042171031	0.046697977	0.046697977	-4.019434395	1.243139653
33054	5310048	SF3B1	NM_012433.2	23451	NP_036565.2	ILMN_1674780	5310048	A	CTACGAGTTTGCTTGGTCAGAAGAAGCCAGGATATCATGCCCCTGTGGCA	"\Homo sapiens splicing factor 3b, subunit 1, 155kDa (SF3B1), transcript variant 1, mRNA.\"""""	PRP10; SF3b155; SAP155; PRPF10	ILMN_1674780	SF3B1	"\Homo sapiens splicing factor 3b, subunit 1, 155kDa (SF3B1), transcript variant 1, mRNA.\"""""	23451	D	SF3B1	-0.313654004	0.019503838	-3.878031606	0.000322506	0.000322506	0.213864745	-1.242851565
11855	1850482	TNK2	NM_005781.4	10188	NP_005772.3	ILMN_1669703	1850482	A	GAGGGACATCAGTGCTTCCTCTTCCACCCAATTCCCCCACGCGGTTCCAT	"\Homo sapiens tyrosine kinase, non-receptor, 2 (TNK2), transcript variant 1, mRNA.\"""""	p21cdc42Hs; FLJ44758; ACK; ACK1; FLJ45547	ILMN_1669703	TNK2	"\Homo sapiens tyrosine kinase, non-receptor, 2 (TNK2), transcript variant 1, mRNA.\"""""	10188	D	TNK2	-0.313644235	0.04218148	-2.760028727	0.008181967	0.008181967	-2.579718077	-1.242843149
30306	4830315	DUSP10	NM_144729.1	11221	NP_653330.1	ILMN_2401878	4830315	A	GGATTGCTGCTCTCCATTAGGAGACAATGAGGAAGGAGGATGGATTCTGG	"\Homo sapiens dual specificity phosphatase 10 (DUSP10), transcript variant 3, mRNA.\"""""	MKP-5; MKP5	ILMN_2401878	DUSP10	"\Homo sapiens dual specificity phosphatase 10 (DUSP10), transcript variant 3, mRNA.\"""""	11221	D	DUSP10	-0.31346269	0.023100118	-4.797339821	1.63E-05	1.63E-05	2.838354596	-1.242686763
23541	3840719	SNRNP35	NM_180699.1	11066	NP_851030.1	ILMN_1772845	3840719	A	GGGGAGGGAGAAGAAGGAAAGAGGCAAGTAGAGGCCCAACAGCAGAACCC	"\Homo sapiens small nuclear ribonucleoprotein 35kDa (U11/U12) (SNRNP35), transcript variant 3, mRNA.\"""""	MGC138160; HM-1	ILMN_1772845	SNRNP35	"\Homo sapiens small nuclear ribonucleoprotein 35kDa (U11/U12) (SNRNP35), transcript variant 3, mRNA.\"""""	11066	D	SNRNP35	0.313397741	-0.047192043	2.659745706	0.010623831	0.010623831	-2.800142889	1.242630819
16608	2630195	VAMP5	NM_006634.2	10791	NP_006625.1	ILMN_1809467	2630195	S	CATCCTGATTGTGCTGCTGGTCGTCTTTCTCCCTCAGAGCAGTGACAGCA	"\Homo sapiens vesicle-associated membrane protein 5 (myobrevin) (VAMP5), mRNA.\"""""	MYOBREVIN	ILMN_1809467	VAMP5	"\Homo sapiens vesicle-associated membrane protein 5 (myobrevin) (VAMP5), mRNA.\"""""	10791	 	VAMP5	0.313294741	0.060740924	2.376636232	0.021543686	0.021543686	-3.389869342	1.242542106
11633	1820347	ASB1	NM_016114.3	51665	NP_057198.1	ILMN_1683096	1820347	S	GACGGTGGGAGGGTGAGATGTGAAGATGTGGGATGAACCTGGAATGAACG	"\Homo sapiens ankyrin repeat and SOCS box-containing 1 (ASB1), mRNA.\"""""	MGC11165; KIAA1146; ASB-1	ILMN_1683096	ASB1	"\Homo sapiens ankyrin repeat and SOCS box-containing 1 (ASB1), mRNA.\"""""	51665	 	ASB1	0.313139682	-0.071126816	3.389153441	0.001416932	0.001416932	-1.075749894	1.242408567
40830	6510176	TUBA1B	NM_006082.2	10376	NP_006073.2	ILMN_1800261	6510176	S	GGAGAGGAATACTAATTATCCATTCCTTTTGGCCCTGCAGCATGTCATGC	"\Homo sapiens tubulin, alpha 1b (TUBA1B), mRNA.\"""""	K-ALPHA-1	ILMN_1800261	TUBA1B	"\Homo sapiens tubulin, alpha 1b (TUBA1B), mRNA.\"""""	10376	 	TUBA1B	-0.313136023	0.016887879	-2.05391389	0.045500668	0.045500668	-3.998641139	-1.242405415
30768	4860673	DDX39A	NM_005804.2	10212	NP_005795.2	ILMN_1747303	4860673	A	CCAGAGGAAATCGACATCTCCACATACATCGAGCAGAGCCGGTAACCACC	"\Homo sapiens DEAD (Asp-Glu-Ala-Asp) box polypeptide 39 (DDX39), mRNA.\"""""	BAT1; MGC18203; BAT1L; DDXL; URH49; MGC8417	ILMN_1747303	DDX39	"\Homo sapiens DEAD (Asp-Glu-Ala-Asp) box polypeptide 39 (DDX39), mRNA.\"""""	10212	D	DDX39A	-0.313026396	0.105378184	-2.382058718	0.021263197	0.021263197	-3.379045814	-1.242311011
20622	3310424	ACTG1	NM_001614.2	71	NP_001605.1	ILMN_2053178	3310424	S	GAGGCTGGCAAGAACCAGTTGTTTTGTCTTGCGGGTCTGTCAGGGTTGGA	"\Homo sapiens actin, gamma 1 (ACTG1), mRNA.\"""""	DFNA26; ACTG; DFNA20; ACT	ILMN_2053178	ACTG1	"\Homo sapiens actin, gamma 1 (ACTG1), mRNA.\"""""	71	D	ACTG1	-0.312203844	0.088432962	-2.286358583	0.026727142	0.026727142	-3.567248641	-1.24160291
1563	160204	RPP40	NM_006638.2	10799	NP_006629.2	ILMN_1810423	160204	S	CAGGACTATTGGCTTCAGATGGCTGTTGGGGCAAATGATCACTGTCCACC	"\Homo sapiens ribonuclease P/MRP 40kDa subunit (RPP40), mRNA.\"""""	RNASEP1; bA428J1.3	ILMN_1810423	RPP40	"\Homo sapiens ribonuclease P/MRP 40kDa subunit (RPP40), mRNA.\"""""	10799	 	RPP40	0.312152071	0.022051822	4.109172214	0.000155558	0.000155558	0.852802801	1.241558354
37658	6100768	CYFIP2	NM_014376.2	26999	NP_055191.2	ILMN_1677200	6100768	S	GGGATGGACCTGGAAACAAGCACCTCCCCAAACACATCACCACTCCCTAG	"\Homo sapiens cytoplasmic FMR1 interacting protein 2 (CYFIP2), transcript variant 3, mRNA.\"""""	PIR121	ILMN_1677200	CYFIP2	"\Homo sapiens cytoplasmic FMR1 interacting protein 2 (CYFIP2), transcript variant 3, mRNA.\"""""	26999	D	CYFIP2	-0.312115491	-0.095905007	-2.039848563	0.046937991	0.046937991	-4.023535161	-1.241526875
6055	940669	TRPT1	NM_031472.2	83707	NP_113660.1	ILMN_2364674	940669	A	AGCCCCTTTCCTTGGCTGGTGATGAAGAGACAGAGTGTCAGAGTAGCCCC	"\Homo sapiens tRNA phosphotransferase 1 (TRPT1), transcript variant 2, mRNA.\"""""	MGC11134	ILMN_2364674	TRPT1	"\Homo sapiens tRNA phosphotransferase 1 (TRPT1), transcript variant 2, mRNA.\"""""	83707	D	TRPT1	-0.312034008	-0.0408777	-2.16352033	0.03555412	0.03555412	-3.799865124	-1.241456756
24064	3890544	NUP37	NM_024057.2	79023	NP_076962.2	ILMN_1771903	3890544	S	GACTGTCCTGGCATCGAACTCTCCCTCTGTGTGTAATTGGAGGAGACCAC	"\Homo sapiens nucleoporin 37kDa (NUP37), mRNA.\"""""	MGC5585; p37; FLJ22618	ILMN_1771903	NUP37	"\Homo sapiens nucleoporin 37kDa (NUP37), mRNA.\"""""	79023	 	NUP37	0.31193104	0.044209626	2.626043097	0.011584187	0.011584187	-2.872907577	1.241368154
25732	4120487	MUL1	NM_024544.2	79594	NP_078820.2	ILMN_3235168	4120487	S	CTGAATGTTCATCTCTCGTCCTCCTTTGTGCAGGCGAGGAAGGGGTGCCC	"\Homo sapiens mitochondrial E3 ubiquitin ligase 1 (MUL1), nuclear gene encoding mitochondrial protein, mRNA.\"""""		ILMN_3235168	MUL1	"\Homo sapiens mitochondrial E3 ubiquitin ligase 1 (MUL1), nuclear gene encoding mitochondrial protein, mRNA.\"""""	79594	D	MUL1	0.31191484	0.015592487	2.76166997	0.008146704	0.008146704	-2.576062688	1.241354215
5899	870767	TMEM194A	NM_001130963.1	23306	NP_001124435.1	ILMN_3306440	870767	M	CTTGAAAAGGATGTTGGTGCCTTATGTGACACGAGCCAGAGCCTGCTGGG	"\Homo sapiens transmembrane protein 194A (TMEM194A), transcript variant 1, mRNA.\"""""		ILMN_3306440	TMEM194A	"\Homo sapiens transmembrane protein 194A (TMEM194A), transcript variant 1, mRNA.\"""""	23306	D	TMEM194A	-0.311879428	0.050478688	-3.13613469	0.002933569	0.002933569	-1.704120611	-1.241323744
23147	3800647	UGCG	NM_003358.1	7357	NP_003349.1	ILMN_1736939	3800647	S	AAGCTGGAGAACTGGTCGCTACAGATTACGCTGTGGGGGTACAGCAGAGG	"\Homo sapiens UDP-glucose ceramide glucosyltransferase (UGCG), mRNA.\"""""	GCS	ILMN_1736939	UGCG	"\Homo sapiens UDP-glucose ceramide glucosyltransferase (UGCG), mRNA.\"""""	7357	 	UGCG	-0.311641599	0.046083901	-2.712370315	0.009269475	0.009269475	-2.685194981	-1.241119128
16888	2640670	IDI1	NM_004508.2	3422	NP_004499.2	ILMN_1755075	2640670	S	TGAGCACAGAGGTGTTCATAAAATGGGAATTGAGTCCCACTCGGTAAGAG	"\Homo sapiens isopentenyl-diphosphate delta isomerase 1 (IDI1), mRNA.\"""""	IPP1; IPPI1	ILMN_1755075	IDI1	"\Homo sapiens isopentenyl-diphosphate delta isomerase 1 (IDI1), mRNA.\"""""	3422	 	IDI1	-0.311441275	0.031988495	-2.55933145	0.013723093	0.013723093	-3.014941714	-1.240946806
6349	1010296	ERAP2	NM_022350.1	64167	NP_071745.1	ILMN_2123312	1010296	S	ACTTAAATGGTCAATAGAAAAAGTAGGCTGGGCGCGGTGGCTCACGCCTG	"\Homo sapiens leukocyte-derived arginine aminopeptidase (LRAP), mRNA.\"""""	FLJ23633; FLJ23807; FLJ23701; L-RAP; ERAP2	ILMN_2123312	LRAP	"\Homo sapiens leukocyte-derived arginine aminopeptidase (LRAP), mRNA.\"""""	64167	D	ERAP2	-0.311308747	0.128117717	-2.113693431	0.039810695	0.039810695	-3.891272547	-1.240832816
47022	7610537	HMGB2	NM_002129.2	3148	NP_002120.1	ILMN_1654268	7610537	S	GCAAAAGTGAAGCAGGAAAGAAGGGCCCTGGCAGGCCAACAGGCTCAAAG	"\Homo sapiens high-mobility group box 2 (HMGB2), mRNA.\"""""	HMG2	ILMN_1654268	HMGB2	"\Homo sapiens high-mobility group box 2 (HMGB2), mRNA.\"""""	3148	D	HMGB2	-0.311190026	-0.010170132	-2.638998932	0.011205976	0.011205976	-2.845015044	-1.240730711
13931	2190563	BRD9	NM_023924.3	65980	NP_076413.2	ILMN_1651405	2190563	A	TGATGAGCCTGGGAAAGGAGTGTGTTCTGCCTGCCCGTTACAGTGGAGCG	"\Homo sapiens bromodomain containing 9 (BRD9), transcript variant 1, mRNA.\"""""	LAVS3040; DKFZp686L0539; PRO9856; DKFZp434D0711	ILMN_1651405	BRD9	"\Homo sapiens bromodomain containing 9 (BRD9), transcript variant 1, mRNA.\"""""	65980	D	BRD9	0.311177047	-0.063455502	2.953686219	0.004867632	0.004867632	-2.138146147	1.240719549
5977	940338	ZCCHC9	NM_032280.1	84240	NP_115656.1	ILMN_1723007	940338	S	CCCCTGTAGCCAGGACTATGCTGTAGATATCAGTATGATCTGGGTGTGGC	"\Homo sapiens zinc finger, CCHC domain containing 9 (ZCCHC9), mRNA.\"""""	DKFZp761J139	ILMN_1723007	ZCCHC9	"\Homo sapiens zinc finger, CCHC domain containing 9 (ZCCHC9), mRNA.\"""""	84240	 	ZCCHC9	0.311161609	-0.026001002	2.197996695	0.032848398	0.032848398	-3.735613365	1.240706272
11957	1940164	LSM5	NM_012322.1	23658	NP_036454.1	ILMN_1737947	1940164	S	GCTGGTTCCTGGAGGAGAAGGACCTGAAGTGTGAATGAGTTTCCTTGACT	"\Homo sapiens LSM5 homolog, U6 small nuclear RNA associated (S. cerevisiae) (LSM5), mRNA.\"""""	YER146W; FLJ12710	ILMN_1737947	LSM5	"\Homo sapiens LSM5 homolog, U6 small nuclear RNA associated (S. cerevisiae) (LSM5), mRNA.\"""""	23658	D	LSM5	0.310856999	-0.087686216	2.0594954	0.044940992	0.044940992	-3.988723415	1.240444338
40872	6510367	JUN	NM_002228.3	3725	NP_002219.1	ILMN_1806023	6510367	S	GGGAGGTTTGTGAGAGCGAGGCTGAGCCTACAGATGAACTCTTTCTGGCC	"\Homo sapiens jun oncogene (JUN), mRNA.\"""""	AP1; c-Jun	ILMN_1806023	JUN	"\Homo sapiens jun oncogene (JUN), mRNA.\"""""	3725	 	JUN	-0.310569263	-0.011500908	-3.326531972	0.001701023	0.001701023	-1.233977649	-1.240196964
38132	6180470	FAM108B1	NM_001025780.1	51104	NP_001020951.1	ILMN_1785661	6180470	I	GCTCACACATACAAAAACTAAGTTGCCTTTCCTTGAATGAACCCTGTCTG	"\Homo sapiens family with sequence similarity 108, member B1 (FAM108B1), transcript variant 2, mRNA.\"""""	CGI-67; RP11-409O11.2; C9orf77	ILMN_1785661	FAM108B1	"\Homo sapiens family with sequence similarity 108, member B1 (FAM108B1), transcript variant 2, mRNA.\"""""	51104	D	FAM108B1	-0.310468382	0.041572427	-2.634076083	0.011348332	0.011348332	-2.855625131	-1.240110246
40915	6510528	VPS37C	NM_017966.4	55048	NP_060436.4	ILMN_1789233	6510528	S	CTAATGGACTCTACTGGTTTGAGTGCTTCTGAGCTGGATGACCGACCGCC	"\Homo sapiens vacuolar protein sorting 37 homolog C (S. cerevisiae) (VPS37C), mRNA.\"""""	FLJ20847	ILMN_1789233	VPS37C	"\Homo sapiens vacuolar protein sorting 37 homolog C (S. cerevisiae) (VPS37C), mRNA.\"""""	55048	 	VPS37C	0.310319157	0.039935897	2.22194971	0.031077222	0.031077222	-3.690494634	1.239981982
26054	4180278	LOC440043	XR_015812.2	440043		ILMN_3201115	4180278	A	CATGTTCTACTTGCTTGGCCCTGCCACATGGGTCCAGTGTTCATCTGAGC	"\PREDICTED: Homo sapiens misc_RNA (LOC440043), miscRNA.\"""""		ILMN_3201115	LOC440043	"\PREDICTED: Homo sapiens misc_RNA (LOC440043), miscRNA.\"""""	440043	 		-0.310215473	0.026671223	-2.536096878	0.014548745	0.014548745	-3.063777465	-1.23989287
44541	7100156	G3BP2	NM_203504.1	9908	NP_987100.1	ILMN_1720422	7100156	A	CCCCCTTTGAATGAGGTCTTCCATGTTTGAGGGAAAGTCTTGCACTATTG	"\Homo sapiens GTPase activating protein (SH3 domain) binding protein 2 (G3BP2), transcript variant 3, mRNA.\"""""		ILMN_1720422	G3BP2	"\Homo sapiens GTPase activating protein (SH3 domain) binding protein 2 (G3BP2), transcript variant 3, mRNA.\"""""	9908	D	G3BP2	-0.310187797	0.05566968	-2.549586602	0.014064041	0.014064041	-3.035464126	-1.239869084
43929	6980736	GPN3	NM_016301.2	51184	NP_057385.2	ILMN_3239426	6980736	S	GGCAGCCCTGAGTGCCATGATCTCTCTAGAAATTCCGCAAGTCAACATCA	"\Homo sapiens GPN-loop GTPase 3 (GPN3), mRNA.\"""""	MGC32810; MGC14560	ILMN_3239426	GPN3	"\Homo sapiens GPN-loop GTPase 3 (GPN3), mRNA.\"""""	51184	D	GPN3	-0.30989911	-0.034501862	-2.767077327	0.008031512	0.008031512	-2.564008619	-1.239621008
45251	7210093	PGM2L1	NM_173582.3	283209	NP_775853.2	ILMN_1716265	7210093	S	GAGCCACTCAAGCAAGACTCTGCTTCTATGTATGGTGAGGCCTTGTTGTT	"\Homo sapiens phosphoglucomutase 2-like 1 (PGM2L1), mRNA.\"""""	BM32A; FLJ32029	ILMN_1716265	PGM2L1	"\Homo sapiens phosphoglucomutase 2-like 1 (PGM2L1), mRNA.\"""""	283209	 	PGM2L1	-0.309311703	0.010711213	-4.364087998	6.83E-05	6.83E-05	1.575359209	-1.239116387
21103	3390075	PTPN4	NM_002830.2	5775	NP_002821.1	ILMN_1793549	3390075	S	TGTGGTGGTGCCATGCAATCCCCTTTTGGTAGAATTGCCACAAACAAGGC	"\Homo sapiens protein tyrosine phosphatase, non-receptor type 4 (megakaryocyte) (PTPN4), mRNA.\"""""	PTPMEG1; PTPMEG	ILMN_1793549	PTPN4	"\Homo sapiens protein tyrosine phosphatase, non-receptor type 4 (megakaryocyte) (PTPN4), mRNA.\"""""	5775	 	PTPN4	0.308883568	0.03513611	2.06050395	0.044840502	0.044840502	-3.986928969	1.238748721
3382	520243	RBM4	NM_002896.2	5936	NP_002887.2	ILMN_1712455	520243	A	GGCAGAGGATGCAGTGGAGGCCATCAGGGGCCTTGATAACACAGAGTTTC	"\Homo sapiens RNA binding motif protein 4 (RBM4), mRNA.\"""""	ZCRB3A; ZCCHC21; RBM4A; LARK; MGC75138; DKFZp547K0918	ILMN_1712455	RBM4	"\Homo sapiens RNA binding motif protein 4 (RBM4), mRNA.\"""""	5936	D	RBM4	-0.308694874	-0.024530659	-4.480730357	4.66E-05	4.66E-05	1.911452978	-1.238586713
43839	6980327	DKC1	NM_001363.2	1736	NP_001354.1	ILMN_1671257	6980327	S	GTACAGTGCTCACCTAAATCCATCTGACTACTTGTTCCTGTGCCCTCTTG	"\Homo sapiens dyskeratosis congenita 1, dyskerin (DKC1), mRNA.\"""""	NAP57; NOLA4; XAP101; dyskerin; DKC	ILMN_1671257	DKC1	"\Homo sapiens dyskeratosis congenita 1, dyskerin (DKC1), mRNA.\"""""	1736	 	DKC1	-0.308539353	0.009419576	-2.607824687	0.012135806	0.012135806	-2.911961054	-1.238453201
6324	1010168	PSMG1	NM_203433.1	8624	NP_982257.1	ILMN_1659285	1010168	A	GCGTGTTGTCCATTGCTAGAACAACCGAATATAGTACACGACCTTCCTGC	"\Homo sapiens proteasome (prosome, macropain) assembly chaperone 1 (PSMG1), transcript variant 2, mRNA.\"""""	C21LRP; PAC1; DSCR2; LRPC21	ILMN_1659285	PSMG1	"\Homo sapiens proteasome (prosome, macropain) assembly chaperone 1 (PSMG1), transcript variant 2, mRNA.\"""""	8624	D	PSMG1	-0.308453224	-0.01417221	-3.817967807	0.000388666	0.000388666	0.050656309	-1.238379267
32317	5220187	TMEM85	NM_016454.2	51234	NP_057538.1	ILMN_1798874	5220187	S	GCCTTCATTGAGCCCCCTGAGAGAATGGAGTTCAGTGGTGGAGGACTGCT	"\Homo sapiens transmembrane protein 85 (TMEM85), mRNA.\"""""	PIG17; MGC24415; FLJ90746	ILMN_1798874	TMEM85	"\Homo sapiens transmembrane protein 85 (TMEM85), mRNA.\"""""	51234	 	TMEM85	0.30814293	-0.039635493	2.201446544	0.032587926	0.032587926	-3.729139216	1.238112946
39730	6370201	C14orf43	NM_194278.3	91748	NP_919254.2	ILMN_1763091	6370201	S	TGAAGGCTTTGTTGGAGGGGACAGAGCACAGGAACAGCCTTGACAGTCTG	"\Homo sapiens chromosome 14 open reading frame 43 (C14orf43), transcript variant 1, mRNA.\"""""	c14_5541; FLJ00335; LSR68; C14orf117	ILMN_1763091	C14ORF43	"\Homo sapiens chromosome 14 open reading frame 43 (C14orf43), transcript variant 1, mRNA.\"""""	91748	D	C14orf43	-0.308068441	-0.027450549	-2.784593255	0.007668625	0.007668625	-2.524849075	-1.238049022
42138	6650121	CNST	NM_152609.1	163882	NP_689822.1	ILMN_1670263	6650121	S	AAATCTGTCCGTTAGGTGGCCTTTCCTTATCTGAGGTGTAGTGGTCTAAC	"\Homo sapiens chromosome 1 open reading frame 71 (C1orf71), mRNA.\"""""	MGC18089; FLJ32001; RP11-452J6.1	ILMN_1670263	C1ORF71	"\Homo sapiens chromosome 1 open reading frame 71 (C1orf71), mRNA.\"""""	163882	 	CNST	-0.308017492	0.038322308	-2.597374429	0.012462957	0.012462957	-2.934273013	-1.238005301
21989	3450707	TCF20	NM_181492.1	6942	NP_852469.1	ILMN_2368068	3450707	A	GAGGGACTGTCGCTGTGATCAGAGTGGGTTAAGCTGACCAGGAACACCCA	"\Homo sapiens transcription factor 20 (AR1) (TCF20), transcript variant 2, mRNA.\"""""	AR1; KIAA0292; SPBP	ILMN_2368068	TCF20	"\Homo sapiens transcription factor 20 (AR1) (TCF20), transcript variant 2, mRNA.\"""""	6942	D	TCF20	-0.307930173	0.02159427	-3.838594902	0.000364592	0.000364592	0.106566872	-1.237930373
30515	4850398	TXNDC5	NM_022085.3	81567	NP_071368.3	ILMN_2403965	4850398	A	CGGTACGAGGCTACCCCACGTTATTGCTTTTCCGAGGAGGGAAGAAAGTC	"\Homo sapiens thioredoxin domain containing 5 (TXNDC5), transcript variant 2, mRNA.\"""""	UNQ364; ERP46; MGC3178; EndoPDI	ILMN_2403965	TXNDC5	"\Homo sapiens thioredoxin domain containing 5 (TXNDC5), transcript variant 2, mRNA.\"""""	81567	D	TXNDC5	-0.307711988	-0.00176952	-2.168909746	0.035118624	0.035118624	-3.789875065	-1.23774317
5158	780068	PPP2R5C	NM_178588.1	5527	NP_848703.1	ILMN_2364971	780068	A	GTGTCTCCAGCCCACACTTCCAGGTGGCAGAGCGAGCTCTCTATTACTGG	"\Homo sapiens protein phosphatase 2, regulatory subunit B', gamma isoform (PPP2R5C), transcript variant 4, mRNA.\"""""	PR61G; MGC23064; B56G	ILMN_2364971	PPP2R5C	"\Homo sapiens protein phosphatase 2, regulatory subunit B', gamma isoform (PPP2R5C), transcript variant 4, mRNA.\"""""	5527	D	PPP2R5C	-0.307500974	-0.049555007	-2.207236908	0.032154841	0.032154841	-3.718254484	-1.237562146
7737	1230292	MED30	NM_080651.1	90390	NP_542382.1	ILMN_1671603	1230292	S	CGGGCTGGCCCACCTCGTTTTGCTAGTGAAGAGAGGCGAGAAATTGCTGA	"\Homo sapiens mediator complex subunit 30 (MED30), mRNA.\"""""	TRAP25; MGC9890; MED30; THRAP6	ILMN_1671603	MED30	"\Homo sapiens mediator complex subunit 30 (MED30), mRNA.\"""""	90390	 	MED30	0.307472264	0.002234759	2.246325632	0.029362105	0.029362105	-3.644179601	1.237537519
19353	3120707	CUTA	NM_001014840.1	51596	NP_001014840.1	ILMN_2311989	3120707	A	CTGCAGCCTTTGTTACTTGCCCCAACGAGAAGGTCGCCAAGGAGATCGCC	"\Homo sapiens cutA divalent cation tolerance homolog (E. coli) (CUTA), transcript variant 5, mRNA.\"""""	MGC111154; ACHAP; C6orf82	ILMN_2311989	CUTA	"\Homo sapiens cutA divalent cation tolerance homolog (E. coli) (CUTA), transcript variant 5, mRNA.\"""""	51596	D	CUTA	-0.307319039	-0.024795018	-2.451535921	0.017948915	0.017948915	-3.238698062	-1.23740609
38802	6270193	ProbeID: 6270193	XM_001726973.1	390557	XP_001727025.1	ILMN_3233930	6270193	I	TATAAAGTCGTAGGGGAGATGCCCGGCCCTGGGATGCTGTTTGGAGATGG	"\PREDICTED: Homo sapiens hypothetical LOC390557 (LOC390557), mRNA.\"""""		ILMN_3233930	LOC390557	"\PREDICTED: Homo sapiens hypothetical LOC390557 (LOC390557), mRNA.\"""""	390557	 		-0.307249872	0.042371346	-2.555296993	0.013863325	0.013863325	-3.0234452	-1.237346766
3161	510100	CBY1	NM_015373.3	25776	NP_056188.1	ILMN_1730879	510100	A	GCTCTGTTGGGTTGTGTTGGGAGAAGCGGCTGGAGTTCATTCTCTCACCC	"\Homo sapiens chibby homolog 1 (Drosophila) (CBY1), transcript variant 1, mRNA.\"""""	PGEA1; arb1; HS508I15A; PIGEA14; C22orf2; CBY; PIGEA-14	ILMN_1730879	CBY1	"\Homo sapiens chibby homolog 1 (Drosophila) (CBY1), transcript variant 1, mRNA.\"""""	25776	D	CBY1	-0.307224931	0.06766534	-4.872593149	1.26E-05	1.26E-05	3.061400746	-1.237325375
17373	2690292	NCOA5	NM_020967.2	57727	NP_066018.1	ILMN_1770035	2690292	S	AGAAGGAGGGTTTCTGGCTGTGGTTCTAAATGGAGCCCCAGGAAGCTGCC	"\Homo sapiens nuclear receptor coactivator 5 (NCOA5), mRNA.\"""""	CIA; bA465L10.6	ILMN_1770035	NCOA5	"\Homo sapiens nuclear receptor coactivator 5 (NCOA5), mRNA.\"""""	57727	 	NCOA5	0.306968514	-0.069965591	4.276575014	9.08E-05	9.08E-05	1.325366531	1.23710548
1940	270196	OBFC2B	NM_024068.2	79035	NP_076973.1	ILMN_1704672	270196	S	TCTCATACTCCCTCATTGTCCAGCTGAACTACCTGTCCCCTGGGAGTCAG	"\Homo sapiens oligonucleotide/oligosaccharide-binding fold containing 2B (OBFC2B), mRNA.\"""""	MGC2731	ILMN_1704672	OBFC2B	"\Homo sapiens oligonucleotide/oligosaccharide-binding fold containing 2B (OBFC2B), mRNA.\"""""	79035	 	OBFC2B	0.306959365	-0.150425397	3.40302884	0.0013604	0.0013604	-1.040459281	1.237097634
40617	6480079	GAPT	NM_152687.2	202309	NP_689900.1	ILMN_1675191	6480079	S	GCCTCTTCTCTCAAGCCTGCTTCAGATCATAAGTTCTTCCACACATCTCC	"\Homo sapiens GRB2-binding adaptor protein, transmembrane (GAPT), mRNA.\"""""	MGC70478; FLJ33641	ILMN_1675191	GAPT	"\Homo sapiens GRB2-binding adaptor protein, transmembrane (GAPT), mRNA.\"""""	202309	D	GAPT	0.306661235	-0.001573518	2.260046808	0.028434078	0.028434078	-3.617932676	1.236842017
28735	4590064	CDK2	NM_001798.2	1017	NP_001789.2	ILMN_1665559	4590064	A	GGATCCCTGATCCCATTTTCCTCTGACGTCCACCTCCTACCCCATAGGAG	"\Homo sapiens cyclin-dependent kinase 2 (CDK2), transcript variant 1, mRNA.\"""""	p33(CDK2)	ILMN_1665559	CDK2	"\Homo sapiens cyclin-dependent kinase 2 (CDK2), transcript variant 1, mRNA.\"""""	1017	D	CDK2	-0.306447978	0.042232568	-2.947237896	0.004954061	0.004954061	-2.153174404	-1.236659202
17775	2750424	TCP1	NM_030752.2	6950	NP_110379.2	ILMN_1660661	2750424	I	GGCTGCAGCTTCGATTGCCAATATTGTAAAAAGTTCTCTTGGTCCAGTTG	"\Homo sapiens t-complex 1 (TCP1), transcript variant 1, mRNA.\"""""	TCP-1-alpha; CCT-alpha; CCT1; D6S230E; CCTa	ILMN_1660661	TCP1	"\Homo sapiens t-complex 1 (TCP1), transcript variant 1, mRNA.\"""""	6950	D	TCP1	-0.306164931	0.013347248	-2.754995657	0.008290988	0.008290988	-2.590918263	-1.236416602
10750	1690379	BECN1	NM_003766.2	8678	NP_003757.1	ILMN_1744822	1690379	S	GGATGTGGAGAAAGGCAAGATTGAAGACACAGGAGGCAGTGGCGGCTCCT	"\Homo sapiens beclin 1, autophagy related (BECN1), mRNA.\"""""	ATG6; VPS30; beclin1	ILMN_1744822	BECN1	"\Homo sapiens beclin 1, autophagy related (BECN1), mRNA.\"""""	8678	 	BECN1	0.305606136	0.043585089	2.813346025	0.007105649	0.007105649	-2.460195676	1.235937797
17805	2750551	MTX1	NM_198883.2	4580	NP_942584.1	ILMN_1667222	2750551	A	AGGCACCCGGACCCTGGGCATGGCTGAGGAGGATGAAGAGGAATGATTTG	"\Homo sapiens metaxin 1 (MTX1), nuclear gene encoding mitochondrial protein, transcript variant 2, mRNA.\"""""	MTXN; MTX	ILMN_1667222	MTX1	"\Homo sapiens metaxin 1 (MTX1), nuclear gene encoding mitochondrial protein, transcript variant 2, mRNA.\"""""	4580	D	MTX1	0.305461728	0.02689559	2.61205095	0.012005745	0.012005745	-2.902919156	1.235814091
11112	1740373	ULK1	NM_003565.1	8408	NP_003556.1	ILMN_1735052	1740373	A	GCGCCTCAACTGCTGCCCCTGGTTGAATGTTCTCTTGATAGTGCTGGACC	"\Homo sapiens unc-51-like kinase 1 (C. elegans) (ULK1), mRNA.\"""""	FLJ38455; UNC51; Unc51.1; ATG1	ILMN_1735052	ULK1	"\Homo sapiens unc-51-like kinase 1 (C. elegans) (ULK1), mRNA.\"""""	8408	D	ULK1	-0.305311486	0.102002781	-2.222669529	0.03102533	0.03102533	-3.689132718	-1.2356854
8358	1300491	POLE3	NM_017443.3	54107	NP_059139.2	ILMN_1785198	1300491	S	CTGTTGGCCTTTCTTAGCCTTTTTCTGTTTCCATTCAGTGCTCCAAGCGC	"\Homo sapiens polymerase (DNA directed), epsilon 3 (p17 subunit) (POLE3), mRNA.\"""""	YBL1; p17; CHRAC17; CHARAC17	ILMN_1785198	POLE3	"\Homo sapiens polymerase (DNA directed), epsilon 3 (p17 subunit) (POLE3), mRNA.\"""""	54107	 	POLE3	-0.305280685	0.056042381	-2.34923391	0.023012578	0.023012578	-3.444274089	-1.235659019
19530	3130632	POLR2B	NM_000938.1	5431	NP_000929.1	ILMN_2088172	3130632	S	CTTCAAGGGAAGGTATCGGCTAACAAGGGTGAAATTGGTGATGCCACTCC	"\Homo sapiens polymerase (RNA) II (DNA directed) polypeptide B, 140kDa (POLR2B), mRNA.\"""""	RPB2; hsRPB2; hRPB140; POL2RB	ILMN_2088172	POLR2B	"\Homo sapiens polymerase (RNA) II (DNA directed) polypeptide B, 140kDa (POLR2B), mRNA.\"""""	5431	 	POLR2B	-0.305220232	0.047089048	-2.44570748	0.018207861	0.018207861	-3.250589855	-1.235607243
45035	7160753	SAE1	NM_005500.1	10055	NP_005491.1	ILMN_1657204	7160753	S	TGCGGCTCAAGTCACTCAGAGGCTGTTGCATTTCAGGGCTATGTTGGTCC	"\Homo sapiens SUMO1 activating enzyme subunit 1 (SAE1), mRNA.\"""""	SUA1; AOS1; HSPC140; FLJ3091	ILMN_1657204	SAE1	"\Homo sapiens SUMO1 activating enzyme subunit 1 (SAE1), mRNA.\"""""	10055	 	SAE1	0.305215566	-0.019102991	3.00712884	0.004203627	0.004203627	-2.01276095	1.235603246
35580	5810452	GTF2F1	NM_002096.1	2962	NP_002087.1	ILMN_1748616	5810452	S	GGCCTGTGCTGCCCACTGGGTAACTTCTACAGTTCTCCCTTCCACTTCCC	"\Homo sapiens general transcription factor IIF, polypeptide 1, 74kDa (GTF2F1), mRNA.\"""""	BTF4; TF2F1; RAP74; TFIIF	ILMN_1748616	GTF2F1	"\Homo sapiens general transcription factor IIF, polypeptide 1, 74kDa (GTF2F1), mRNA.\"""""	2962	 	GTF2F1	0.305148299	-0.070991133	2.960856611	0.004773178	0.004773178	-2.121409466	1.235545636
47013	7610494	CDCA4	NM_017955.2	55038	NP_060425.2	ILMN_1753183	7610494	I	TCTTTGTGTCCCCCACTGTAGAGGACGGTGAGCCGCAGCTGCATCAACCT	"\Homo sapiens cell division cycle associated 4 (CDCA4), transcript variant 13, mRNA.\"""""	MGC19517; FLJ20764; HEPP	ILMN_1753183	CDCA4	"\Homo sapiens cell division cycle associated 4 (CDCA4), transcript variant 13, mRNA.\"""""	55038	D	CDCA4	-0.305021627	0.00613347	-3.427061359	0.001267528	0.001267528	-0.979139862	-1.235437157
27159	4260142	DHX37	NM_032656.2	57647	NP_116045.2	ILMN_2192683	4260142	S	GGATTCTGCTCCTGGCTTTGCTTCTGCGGCTTCGGTGGAGACAGTTATGG	"\Homo sapiens DEAH (Asp-Glu-Ala-His) box polypeptide 37 (DHX37), mRNA.\"""""	MGC46245; KIAA1517; FLJ41974; MGC2695; DDX37; MGC4322	ILMN_2192683	DHX37	"\Homo sapiens DEAH (Asp-Glu-Ala-His) box polypeptide 37 (DHX37), mRNA.\"""""	57647	D	DHX37	0.304995717	-0.03993178	2.530554158	0.014752269	0.014752269	-3.075378666	1.23541497
22476	3610274	PJA1	NM_001032396.1	64219	NP_001027568.1	ILMN_2373566	3610274	A	ACGCTCTTCCCGAGATCCTGGTCACTGAAGATCATGGCGCAGTTGGTCAG	"\Homo sapiens praja ring finger 1 (PJA1), transcript variant 2, mRNA.\"""""	RNF70	ILMN_2373566	PJA1	"\Homo sapiens praja ring finger 1 (PJA1), transcript variant 2, mRNA.\"""""	64219	D	PJA1	-0.30494254	0.064698138	-4.051939238	0.000186628	0.000186628	0.693061043	-1.235369433
38696	6250468	DUSP6	NM_001946.2	1848	NP_001937.2	ILMN_1677466	6250468	I	CTGACCTTGACCGAGACCCCAATAGTGCAACAGACTCGGATGGTAGTCCG	"\Homo sapiens dual specificity phosphatase 6 (DUSP6), transcript variant 1, mRNA.\"""""	MKP3; PYST1	ILMN_1677466	DUSP6	"\Homo sapiens dual specificity phosphatase 6 (DUSP6), transcript variant 1, mRNA.\"""""	1848	D	DUSP6	0.304902512	0.022361566	3.239451638	0.00218695	0.00218695	-1.451093076	1.235335159
28682	4570600	GPR89B	NM_016334.3	51463	NP_057418.1	ILMN_1804539	4570600	S	ACAGGTGATCTTCTCCGTGACGTTTGCATTTTCTTGCACCATGTTTGAGC	"\Homo sapiens G protein-coupled receptor 89B (GPR89B), mRNA.\"""""	SH120; GPR89	ILMN_1804539	GPR89B	"\Homo sapiens G protein-coupled receptor 89B (GPR89B), mRNA.\"""""	51463	D	GPR89A/GPR89B	-0.304835293	0.034987879	-3.420724629	0.001291412	0.001291412	-0.995332057	-1.235277602
4029	610543	YTHDF2	NM_016258.2	51441	NP_057342.2	ILMN_1730658	610543	S	GGAGAACACTTGAGTTGTGAAGGTTTTGGGCATCCACCCCAGAAAGTGGG	"\Homo sapiens YTH domain family, member 2 (YTHDF2), mRNA.\"""""	HGRG8; NY-REN-2	ILMN_1730658	YTHDF2	"\Homo sapiens YTH domain family, member 2 (YTHDF2), mRNA.\"""""	51441	 	YTHDF2	-0.304766918	0.069063273	-2.487569306	0.016420604	0.016420604	-3.164704655	-1.235219059
2217	290603	AARS	NM_001605.2	16	NP_001596.2	ILMN_1662364	290603	S	AGATAACGGCTCTCCAGACCTGAGCTTTCCGCGTCAGCAAGTAGGAATCG	"\Homo sapiens alanyl-tRNA synthetase (AARS), mRNA.\"""""		ILMN_1662364	AARS	"\Homo sapiens alanyl-tRNA synthetase (AARS), mRNA.\"""""	16	 	AARS	-0.304458669	0.049899499	-2.835295659	0.00670191	0.00670191	-2.410531156	-1.234955168
4979	770142	YIPF6	NM_173834.2	286451	NP_776195.1	ILMN_1803939	770142	S	TGGAGTCACCGTGGTCCATTTGGGTGACAACCAGTGACTTGGGAAGCACA	"\Homo sapiens Yip1 domain family, member 6 (YIPF6), mRNA.\"""""	RP13-253K9.1; FinGER6; MGC21416	ILMN_1803939	YIPF6	"\Homo sapiens Yip1 domain family, member 6 (YIPF6), mRNA.\"""""	286451	 	YIPF6	0.304435988	-0.054357912	2.602685371	0.012295702	0.012295702	-2.922941992	1.234935753
45728	7330523	C5orf39	NM_001014279.1	389289	NP_001014301.1	ILMN_2098616	7330523	S	GGAGCTAAGCAGCCTTAGATAGCAGCAGAAGGCTTTTTGGATTCTCCTCC	"\Homo sapiens chromosome 5 open reading frame 39 (C5orf39), mRNA.\"""""	AX2R; AXIIR	ILMN_2098616	C5ORF39	"\Homo sapiens chromosome 5 open reading frame 39 (C5orf39), mRNA.\"""""	389289	 	C5orf39	0.30433667	-0.168195701	2.430632549	0.018893333	0.018893333	-3.281247583	1.23485074
21016	3370487	HNRNPAB	NM_004499.3	3182	NP_004490.2	ILMN_2335718	3370487	A	GCGGCAGCAGGAGCGACCAACTGATCGCACACATGCTTTGTTTGGATATG	"\Homo sapiens heterogeneous nuclear ribonucleoprotein A/B (HNRNPAB), transcript variant 2, mRNA.\"""""	ABBP1; FLJ40338	ILMN_2335718	HNRNPAB	"\Homo sapiens heterogeneous nuclear ribonucleoprotein A/B (HNRNPAB), transcript variant 2, mRNA.\"""""	3182	D	HNRNPAB	-0.303885581	0.023657003	-2.504537025	0.015742615	0.015742615	-3.129581048	-1.234464699
8471	1340193	DHX30	NM_138615.1	22907	NP_619520.1	ILMN_1795218	1340193	A	GCTGACGTATTTCATGGCAGTCAAGTCCAATGGCAGCGTCTTCGTCCGGG	"\Homo sapiens DEAH (Asp-Glu-Ala-His) box polypeptide 30 (DHX30), transcript variant 1, mRNA.\"""""	KIAA0890; FLJ11214; Ret-CoR; DDX30	ILMN_1795218	DHX30	"\Homo sapiens DEAH (Asp-Glu-Ala-His) box polypeptide 30 (DHX30), transcript variant 1, mRNA.\"""""	22907	D	DHX30	0.30342901	0.062430602	3.517390521	0.00096964	0.00096964	-0.746494953	1.234074089
13763	2140634	VPS24	NM_001005753.1	51652	NP_001005753.1	ILMN_2406043	2140634	A	CAGCCCCATCCATGTTCCTGCAAAGGACATGATCTTTCTTTGGCAACCAC	"\Homo sapiens vacuolar protein sorting 24 homolog (S. cerevisiae) (VPS24), transcript variant 2, mRNA.\"""""	CGI-149; CHMP3; NEDF	ILMN_2406043	VPS24	"\Homo sapiens vacuolar protein sorting 24 homolog (S. cerevisiae) (VPS24), transcript variant 2, mRNA.\"""""	51652	D	VPS24	0.303397411	0.014014366	3.331150154	0.00167835	0.00167835	-1.222367745	1.234047059
31570	5050082	PUF60	NM_014281.3	22827	NP_055096.2	ILMN_1779404	5050082	A	CTGCGTGACAGTGGTCCCTCTCCCCGGACTTGCACTTGTTCCTTGTTTCC	"\Homo sapiens poly-U binding splicing factor 60KDa (PUF60), transcript variant 2, mRNA.\"""""	FIR; RoBPI; SIAHBP1; FLJ31379; PUF60	ILMN_1779404	PUF60	"\Homo sapiens poly-U binding splicing factor 60KDa (PUF60), transcript variant 2, mRNA.\"""""	22827	 	PUF60	0.303361482	-0.012005176	2.200746042	0.032640668	0.032640668	-3.730454469	1.234016327
35054	5690554	PPM1D	NM_003620.2	8493	NP_003611.1	ILMN_1670875	5690554	S	CCCAGACCAATGGCATTATTAGGTCTTAAAGTAGTTACTCCCTTCTCGTG	"\Homo sapiens protein phosphatase 1D magnesium-dependent, delta isoform (PPM1D), mRNA.\"""""	PP2C-DELTA; WIP1	ILMN_1670875	PPM1D	"\Homo sapiens protein phosphatase 1D magnesium-dependent, delta isoform (PPM1D), mRNA.\"""""	8493	 	PPM1D	-0.303196056	0.029755313	-3.000800932	0.004277576	0.004277576	-2.027684337	-1.233874836
41163	6550026	TICAM2	NM_021649.3	353376	NP_067681.1	ILMN_1651346	6550026	S	ACTGCCCACTCTTCATGCCTGCCAAACTTGGGGCAATTGATGCTAAATGG	"\Homo sapiens toll-like receptor adaptor molecule 2 (TICAM2), mRNA.\"""""	MGC129877; MGC129876; TIRP; TICAM-2; TIRAP3; TRAM	ILMN_1651346	TICAM2	"\Homo sapiens toll-like receptor adaptor molecule 2 (TICAM2), mRNA.\"""""	353376	 	TICAM2	0.303095143	0.019831254	2.678489512	0.010121879	0.010121879	-2.759385567	1.233788533
6860	1070053	SUGP2	NM_001017392.2	10147	NP_001017392.1	ILMN_1772487	1070053	A	TCGATGTGTTCCGACAGAGGATGATGCAGATGTACAGACACAAGCGGGCC	"\Homo sapiens splicing factor, arginine/serine-rich 14 (SFRS14), transcript variant 1, mRNA.\"""""	DKFZp779L2418	ILMN_1772487	SFRS14	"\Homo sapiens splicing factor, arginine/serine-rich 14 (SFRS14), transcript variant 1, mRNA.\"""""	10147	D	SUGP2	-0.301979058	-0.059485465	-2.311398721	0.025188105	0.025188105	-3.518586283	-1.23283443
27947	4480288	AEN	NM_022767.2	64782	NP_073604.2	ILMN_1814282	4480288	S	TCAATTGAGCAGTAGCTTTGATCCCTTGGTCTGGGGGTCGAAGGAAGATG	"\Homo sapiens interferon stimulated exonuclease gene 20kDa-like 1 (ISG20L1), mRNA.\"""""	FLJ12484; FLJ12562; pp12744; AEN	ILMN_1814282	ISG20L1	"\Homo sapiens interferon stimulated exonuclease gene 20kDa-like 1 (ISG20L1), mRNA.\"""""	64782	D	AEN	-0.301918556	0.039837135	-2.965362849	0.004714697	0.004714697	-2.110877534	-1.23278273
23822	3870292	ZNF398	NM_170686.1	57541	NP_733787.1	ILMN_2344047	3870292	A	CCAGACAAGATAGGAAAGGGGAAACCCCAGAAACGTGCTCTTCATCTGTC	"\Homo sapiens zinc finger protein 398 (ZNF398), transcript variant 1, mRNA.\"""""	KIAA1339; P71; P51; ZER6	ILMN_2344047	ZNF398	"\Homo sapiens zinc finger protein 398 (ZNF398), transcript variant 1, mRNA.\"""""	57541	D	ZNF398	-0.301717553	0.108146862	-2.236787899	0.030022927	0.030022927	-3.66234943	-1.232610984
10027	1510468	GRPEL1	NM_025196.2	80273	NP_079472.1	ILMN_1670817	1510468	S	CAGTCAACAGCGGCTGAAACTGACCACTGAGAAATGGGTGTGGGCACTGA	"\Homo sapiens GrpE-like 1, mitochondrial (E. coli) (GRPEL1), nuclear gene encoding mitochondrial protein, mRNA.\"""""	HMGE; FLJ25609	ILMN_1670817	GRPEL1	"\Homo sapiens GrpE-like 1, mitochondrial (E. coli) (GRPEL1), nuclear gene encoding mitochondrial protein, mRNA.\"""""	80273	 	GRPEL1	-0.301641147	0.038385749	-2.054830616	0.045408331	0.045408331	-3.997013741	-1.232545707
38266	6200259	ERGIC3	NM_198398.1	51614	NP_938408.1	ILMN_2359453	6200259	A	CTGACAGGTGTGTGCGCCATCATTGGGGGCATGTTCACAGTGGCTGGACT	"\Homo sapiens ERGIC and golgi 3 (ERGIC3), transcript variant 1, mRNA.\"""""	Erv46; NY-BR-84; dJ477O4.2; C20orf47; PRO0989; CGI-54; SDBCAG84	ILMN_2359453	ERGIC3	"\Homo sapiens ERGIC and golgi 3 (ERGIC3), transcript variant 1, mRNA.\"""""	51614	D	ERGIC3	0.301450671	-0.119610175	2.573958528	0.013225446	0.013225446	-2.98402908	1.232382987
4610	670112	DUSP11	NM_003584.1	8446	NP_003575.1	ILMN_1740171	670112	S	CTCCTATCCAGCCTGTTGGGAATGGACCCAGTGATACAAACCTGTCCTGG	"\Homo sapiens dual specificity phosphatase 11 (RNA/RNP complex 1-interacting) (DUSP11), mRNA.\"""""	PIR1	ILMN_1740171	DUSP11	"\Homo sapiens dual specificity phosphatase 11 (RNA/RNP complex 1-interacting) (DUSP11), mRNA.\"""""	8446	D	DUSP11	0.300983845	0.078592263	2.019102961	0.049129838	0.049129838	-4.059994128	1.231984278
38118	6180414	PTP4A1	NM_003463.3	7803	NP_003454.1	ILMN_1760575	6180414	S	CTTGGGTTTGGATACCCTTAGTGGGATGATGTAAATAGAGGCTAGCTACC	"\Homo sapiens protein tyrosine phosphatase type IVA, member 1 (PTP4A1), mRNA.\"""""	PTP(CAAX1); PTPCAAX1; DKFZp779M0721; HH72; PRL1; PRL-1	ILMN_1760575	PTP4A1	"\Homo sapiens protein tyrosine phosphatase type IVA, member 1 (PTP4A1), mRNA.\"""""	7803	D	PTP4A1	-0.300958142	0.027753004	-3.598063629	0.000761206	0.000761206	-0.535915788	-1.231962329
35166	5700301	C14orf129	NM_016472.3	51527	NP_057556.2	ILMN_1712748	5700301	S	CAGCACCCCACCTTCCCCAACAGATGTACAGTGTTCTGTCTCCATTCGAA	"\Homo sapiens chromosome 14 open reading frame 129 (C14orf129), mRNA.\"""""	HSPC210; GSKIP; MGC4945	ILMN_1712748	C14ORF129	"\Homo sapiens chromosome 14 open reading frame 129 (C14orf129), mRNA.\"""""	51527	D	C14orf129	-0.300842367	-0.040430788	-2.628787258	0.011503116	0.011503116	-2.867007999	-1.231863469
38511	6220538	DOK2	NM_003974.2	9046	NP_003965.2	ILMN_1791211	6220538	A	GCTGAGGAGGAACCTGGGGCATTTAGGGCAGAGGACAAAAGGATGTCAGC	"\Homo sapiens docking protein 2, 56kDa (DOK2), mRNA.\"""""	p56DOK; p56dok-2	ILMN_1791211	DOK2	"\Homo sapiens docking protein 2, 56kDa (DOK2), mRNA.\"""""	9046	D	DOK2	0.300281889	-0.043740336	2.08592438	0.042371466	0.042371466	-3.941461777	1.231384991
25455	4070132	PPAT	NM_002703.3	5471	NP_002694.3	ILMN_1674302	4070132	S	GGCAGCATGGAGGAGGCAAGACCTGTGGGTCAATTTTGAACTGGCCTTAC	"\Homo sapiens phosphoribosyl pyrophosphate amidotransferase (PPAT), mRNA.\"""""	ATASE; GPAT; PRAT	ILMN_1674302	PPAT	"\Homo sapiens phosphoribosyl pyrophosphate amidotransferase (PPAT), mRNA.\"""""	5471	 	PPAT	-0.29904726	0.022465484	-4.310956752	8.12E-05	8.12E-05	1.42335195	-1.230331647
8949	1410706	IKBIP	NM_201612.1	121457	NP_963906.1	ILMN_2324994	1410706	A	CTGGTGAAGAAGCTGCCCTGGGCTTGTCGTCCTAGGGTCTCCAGACATGT	"\Homo sapiens IKBKB interacting protein (IKBIP), transcript variant 2, mRNA.\"""""	FLJ31051	ILMN_2324994	IKBIP	"\Homo sapiens IKBKB interacting protein (IKBIP), transcript variant 2, mRNA.\"""""	121457	D	IKBIP	-0.298988185	-0.001234227	-3.397606457	0.001382232	0.001382232	-1.05426041	-1.230281269
8031	1240750	SNTB2	NM_006750.2	6645	NP_006741.1	ILMN_1808374	1240750	A	TTGGTGGTCCCGAGGGAGAACTGACCATGGACCTGCACTCTTGTCCGAAG	"\Homo sapiens syntrophin, beta 2 (dystrophin-associated protein A1, 59kDa, basic component 2) (SNTB2), transcript variant 1, mRNA.\"""""	EST25263; D16S2531E; SNT2B2; SNT3; SNTL	ILMN_1808374	SNTB2	"\Homo sapiens syntrophin, beta 2 (dystrophin-associated protein A1, 59kDa, basic component 2) (SNTB2), transcript variant 1, mRNA.\"""""	6645	D	SNTB2	-0.298978522	0.032072881	-2.405264308	0.020099554	0.020099554	-3.332512379	-1.230273029
20065	3180465	FYTTD1	NM_001011537.1	84248	NP_001011537.1	ILMN_1670439	3180465	A	TGGTGCCGTGCATCACCAAATGAAAGTTTGTATTTAACGAGGAGGTGCTT	"\Homo sapiens forty-two-three domain containing 1 (FYTTD1), transcript variant 2, mRNA.\"""""	DKFZp761B1514	ILMN_1670439	FYTTD1	"\Homo sapiens forty-two-three domain containing 1 (FYTTD1), transcript variant 2, mRNA.\"""""	84248	D	FYTTD1	-0.298810152	0.086260649	-2.278716581	0.027213248	0.027213248	-3.582016964	-1.230129458
29195	4640435	CHD4	NM_001273.2	1108	NP_001264.2	ILMN_1685551	4640435	S	CTTTCTCTTGTCCCAGCTTCTCCCCTGGGGGCCTGAGAGACCCTCACCTT	"\Homo sapiens chromodomain helicase DNA binding protein 4 (CHD4), mRNA.\"""""	Mi-2b; Mi2-BETA; DKFZp686E06161	ILMN_1685551	CHD4	"\Homo sapiens chromodomain helicase DNA binding protein 4 (CHD4), mRNA.\"""""	1108	D	CHD4	-0.298645898	-0.032220547	-2.022910937	0.048720993	0.048720993	-4.053325014	-1.229989413
41147	6520725	TNFRSF14	NM_003820.2	8764	NP_003811.2	ILMN_1697409	6520725	S	AGCCAAGGCTGGACTGGGTTGGCTGCAGTGTGGTGTTTAGTGGATACCAC	"\Homo sapiens tumor necrosis factor receptor superfamily, member 14 (herpesvirus entry mediator) (TNFRSF14), mRNA.\"""""	HVEM; HVEA; ATAR; LIGHTR; TR2	ILMN_1697409	TNFRSF14	"\Homo sapiens tumor necrosis factor receptor superfamily, member 14 (herpesvirus entry mediator) (TNFRSF14), mRNA.\"""""	8764	 	TNFRSF14	0.298572489	0.099400434	2.5031311	0.015797812	0.015797812	-3.132498143	1.229926829
23634	3850292	CHCHD4	NM_144636.2	131474	NP_653237.1	ILMN_1813938	3850292	S	GGGGCCCATGTTCACACTGGCTCTCAGTCTAGTCAGGTGCAATGTTCTTG	"\Homo sapiens coiled-coil-helix-coiled-coil-helix domain containing 4 (CHCHD4), nuclear gene encoding mitochondrial protein, transcript variant 2, mRNA.\"""""	FLJ31709; MIA40	ILMN_1813938	CHCHD4	"\Homo sapiens coiled-coil-helix-coiled-coil-helix domain containing 4 (CHCHD4), nuclear gene encoding mitochondrial protein, transcript variant 2, mRNA.\"""""	131474	 	CHCHD4	0.298425206	-0.047365529	3.196666532	0.002471265	0.002471265	-1.556489111	1.229801274
29194	4640427	HIATL1	NM_032558.2	84641	NP_115947.2	ILMN_1737964	4640427	S	CTCAGATTCCTGGACCTGGTGTCCTGGTTGGGTCCAAGGTGATTTTACAG	"\Homo sapiens hippocampus abundant transcript-like 1 (HIATL1), mRNA.\"""""	FLJ14753; MGC117350	ILMN_1737964	HIATL1	"\Homo sapiens hippocampus abundant transcript-like 1 (HIATL1), mRNA.\"""""	84641	D	HIATL1	-0.298184477	-0.033816628	-2.829383062	0.00680852	0.00680852	-2.423935488	-1.229596085
16493	2600491	NAPB	NM_022080.1	63908	NP_071363.1	ILMN_2181125	2600491	S	CGTGACCGTGTGTGGTGGCGTCACTGTAACCAAAGTATATGCACCAGCCC	"\Homo sapiens N-ethylmaleimide-sensitive factor attachment protein, beta (NAPB), mRNA.\"""""	SNAP-BETA; MGC48335; MGC26066	ILMN_2181125	NAPB	"\Homo sapiens N-ethylmaleimide-sensitive factor attachment protein, beta (NAPB), mRNA.\"""""	63908	 	NAPB	-0.297455916	0.046955979	-2.517480671	0.015242608	0.015242608	-3.102667323	-1.228975296
38039	6180056	TOR1B	NM_014506.1	27348	NP_055321.1	ILMN_1724333	6180056	S	AGGTCCTAGGTGTGACCTGATACCACCACCCTTTGTGGCAGCACCGGGCT	"\Homo sapiens torsin family 1, member B (torsin B) (TOR1B), mRNA.\"""""	DQ1; MGC4386	ILMN_1724333	TOR1B	"\Homo sapiens torsin family 1, member B (torsin B) (TOR1B), mRNA.\"""""	27348	 	TOR1B	-0.297427308	0.04490859	-2.912021634	0.005451874	0.005451874	-2.234861252	-1.228950926
38710	6250537	ProbeID: 6250537	XR_018655.2	729500		ILMN_3304049	6250537	M	CTGAGGTGCACTGGAGGTGAAGTCGCTGCTTCTGCGCTGGCCCCCAAGAT	"\PREDICTED: Homo sapiens misc_RNA (LOC729500), partial miscRNA.\"""""		ILMN_3304049	LOC729500	"\PREDICTED: Homo sapiens misc_RNA (LOC729500), partial miscRNA.\"""""	729500	 		0.297342497	-0.119837618	2.059092469	0.044981193	0.044981193	-3.989440121	1.228878682
42556	6760273	BCOR	NM_020926.2	54880	NP_065977.1	ILMN_1676241	6760273	I	GCAATGTGGCCAGTAAGAGAACGTGAGTGGTAGCACTGAGGCGTGTCTGG	"\Homo sapiens BCL6 co-repressor (BCOR), transcript variant 2, mRNA.\"""""	MGC131961; KIAA1575; FLJ20285; MGC71031; MCOPS2; FLJ38041; MAA2; ANOP2	ILMN_1676241	BCOR	"\Homo sapiens BCL6 co-repressor (BCOR), transcript variant 2, mRNA.\"""""	54880	D	BCOR	-0.297253042	-0.016336987	-3.278008235	0.001957488	0.001957488	-1.355386154	-1.228802488
14039	2230241	F13A1	NM_000129.3	2162	NP_000120.2	ILMN_1717163	2230241	S	GCTGGCGGATCTAGTGACCAGATATATAGAAGGACTGCAGCCACTGATTC	"\Homo sapiens coagulation factor XIII, A1 polypeptide (F13A1), mRNA.\"""""	F13A	ILMN_1717163	F13A1	"\Homo sapiens coagulation factor XIII, A1 polypeptide (F13A1), mRNA.\"""""	2162	 	F13A1	-0.297029883	-0.00205018	-2.085959085	0.042368178	0.042368178	-3.941399391	-1.228612429
43369	6900634	CD69	NM_001781.1	969	NP_001772.1	ILMN_1651316	6900634	S	AGGCGTGGACTTACTATTTATTGCTGAATGACTACCAACAGTGAGAGCCC	"\Homo sapiens CD69 molecule (CD69), mRNA.\"""""	CLEC2C	ILMN_1651316	CD69	"\Homo sapiens CD69 molecule (CD69), mRNA.\"""""	969	D	CD69	-0.297018724	0.006851252	-3.742031652	0.000491188	0.000491188	-0.153891301	-1.228602926
6495	1030113	LOC100132593	XM_001719642.1	100132593	XP_001719694.1	ILMN_3206866	1030113	A	TTGCAGTGAGCTGACGTGACACCACTGCACTCCAGCCTGGGTGACAGAGC	"\PREDICTED: Homo sapiens hypothetical protein LOC100132593 (LOC100132593), mRNA.\"""""		ILMN_3206866	LOC100132593	"\PREDICTED: Homo sapiens hypothetical protein LOC100132593 (LOC100132593), mRNA.\"""""	100132593	 	LOC100132593	0.296713568	0.028794876	3.315695486	0.001755372	0.001755372	-1.261182776	1.228343082
11441	1780300	TSHZ1	NM_005786.4	10194	NP_005777.3	ILMN_1718907	1780300	S	CCCCACTCGCCACTATGCCCAAACCCTCTGGATGCTGAAAAATGCCACTT	"\Homo sapiens teashirt zinc finger homeobox 1 (TSHZ1), mRNA.\"""""	TSH1; SDCCAG33; NY-CO-33	ILMN_1718907	TSHZ1	"\Homo sapiens teashirt zinc finger homeobox 1 (TSHZ1), mRNA.\"""""	10194	 	TSHZ1	-0.296238039	0.051180601	-3.397538808	0.001382507	0.001382507	-1.054432511	-1.227938272
42767	6770376	NSMAF	NM_003580.2	8439	NP_003571.2	ILMN_1716596	6770376	S	TATCACAATTGCCACCCATCGGGTTTTGGGTGTGTGTTTTCATAGCGTGG	"\Homo sapiens neutral sphingomyelinase (N-SMase) activation associated factor (NSMAF), mRNA.\"""""	FAN	ILMN_1716596	NSMAF	"\Homo sapiens neutral sphingomyelinase (N-SMase) activation associated factor (NSMAF), mRNA.\"""""	8439	 	NSMAF	0.296234188	0.03437152	2.225200597	0.030843473	0.030843473	-3.684341081	1.227934994
7218	1110095	CLTB	NM_007097.2	1212	NP_009028.1	ILMN_1674609	1110095	A	TGGTCCAGCCCCTCACGCCTCCTCTCAGTCTACTCAATTGTGACTGTCCC	"\Homo sapiens clathrin, light chain (Lcb) (CLTB), transcript variant 2, mRNA.\"""""	LCB	ILMN_1674609	CLTB	"\Homo sapiens clathrin, light chain (Lcb) (CLTB), transcript variant 2, mRNA.\"""""	1212	D	CLTB	0.29589328	-0.025297942	2.353925431	0.022754891	0.022754891	-3.434994151	1.227644869
10019	1510440	RPA1	NM_002945.2	6117	NP_002936.1	ILMN_2049642	1510440	S	CTTGCTGTCCCCTAAGGAAATCCGAGCGGCTACAAAGCGTTTCTTTACTT	"\Homo sapiens replication protein A1, 70kDa (RPA1), mRNA.\"""""	RPA70; REPA1; RF-A; HSSB; RP-A	ILMN_2049642	RPA1	"\Homo sapiens replication protein A1, 70kDa (RPA1), mRNA.\"""""	6117	D	RPA1	-0.295206328	-0.046470765	-2.404297525	0.020146865	0.020146865	-3.334457946	-1.227060454
40204	6400630	NAGPA	NM_016256.2	51172	NP_057340.2	ILMN_1675266	6400630	S	TGGGTTAAAGGGACGAGTCTGCCTTCCTGGCTGTGACACGGGACCCCTTT	"\Homo sapiens N-acetylglucosamine-1-phosphodiester alpha-N-acetylglucosaminidase (NAGPA), mRNA.\"""""	UCE; APAA	ILMN_1675266	NAGPA	"\Homo sapiens N-acetylglucosamine-1-phosphodiester alpha-N-acetylglucosaminidase (NAGPA), mRNA.\"""""	51172	 	NAGPA	0.295188605	-0.091349406	2.952465053	0.004883891	0.004883891	-2.140993832	1.227045379
7872	1240097	BAZ1A	NM_013448.2	11177	NP_038476.2	ILMN_1658327	1240097	I	CTGCACTGTCTGCAGTTGCATCTTTGGCAGCTGCATGGCCACAGTTACAC	"\Homo sapiens bromodomain adjacent to zinc finger domain, 1A (BAZ1A), transcript variant 1, mRNA.\"""""	WALp1; hACF1; FLJ14383; DKFZP586E0518; ACF1; WCRF180	ILMN_1658327	BAZ1A	"\Homo sapiens bromodomain adjacent to zinc finger domain, 1A (BAZ1A), transcript variant 1, mRNA.\"""""	11177	D	BAZ1A	-0.294966838	0.055743354	-2.35534778	0.022677279	0.022677279	-3.432177878	-1.226856776
44555	7100215	TSC22D2	NM_014779.2	9819	NP_055594.1	ILMN_1685574	7100215	S	ACCTGGTGCGCATGAGTGGGGTCTTTAAGAGTTTTGGTGGCTCTCCCATG	"\Homo sapiens TSC22 domain family, member 2 (TSC22D2), mRNA.\"""""	KIAA0669; TILZ4a; TILZ4c; TILZ4b	ILMN_1685574	TSC22D2	"\Homo sapiens TSC22 domain family, member 2 (TSC22D2), mRNA.\"""""	9819	D	TSC22D2	-0.294949047	-0.000881068	-3.187057223	0.002539751	0.002539751	-1.580042136	-1.226841647
35697	5820133	AKIRIN1	NM_024595.1	79647	NP_078871.1	ILMN_1658337	5820133	A	CGGAAAGTCAACCTCACTCCTCAGCACTCACAGCACCTAGCTCTCCAGGT	"\Homo sapiens akirin 1 (AKIRIN1), mRNA.\"""""	STRF2; FLJ12666; RP11-781D11.2	ILMN_1658337	AKIRIN1	"\Homo sapiens akirin 1 (AKIRIN1), mRNA.\"""""	79647	D	AKIRIN1	-0.294755564	0.089171189	-2.504256368	0.01575362	0.01575362	-3.130163469	-1.226677123
30965	4880673	GADD45A	NM_001924.2	1647	NP_001915.1	ILMN_2052208	4880673	S	GAGTTCAACTACATGTTCTGGGGGCCCGGAGATAGATGACTTTGCAGATG	"\Homo sapiens growth arrest and DNA-damage-inducible, alpha (GADD45A), mRNA.\"""""	GADD45; DDIT1	ILMN_2052208	GADD45A	"\Homo sapiens growth arrest and DNA-damage-inducible, alpha (GADD45A), mRNA.\"""""	1647	D	GADD45A	-0.294695011	0.030514386	-2.612630996	0.011987994	0.011987994	-2.901677342	-1.226625638
22997	3800050	ADCY3	NM_004036.3	109	NP_004027.2	ILMN_1676893	3800050	S	CTTGCCTTTTGAGCTCTTGCTACAGTCGCCTTTGCTACTGCTTTAAGAGA	"\Homo sapiens adenylate cyclase 3 (ADCY3), mRNA.\"""""	KIAA0511; AC3	ILMN_1676893	ADCY3	"\Homo sapiens adenylate cyclase 3 (ADCY3), mRNA.\"""""	109	 	ADCY3	-0.294674719	-0.01784742	-4.141312605	0.000140376	0.000140376	0.942928147	-1.226608386
18813	2970019	HIST1H4H	NM_003543.3	8365	NP_003534.1	ILMN_1751120	2970019	S	CGCACTCTTTACGGCTTCGGTGGCTAAGGCTCCTGCTTGCTGCACTCTTA	"\Homo sapiens histone cluster 1, H4h (HIST1H4H), mRNA.\"""""	H4FH; H4/h	ILMN_1751120	HIST1H4H	"\Homo sapiens histone cluster 1, H4h (HIST1H4H), mRNA.\"""""	8365	D	HIST1H4A (includes others)	0.294101427	-0.010805081	2.328131965	0.024204237	0.024204237	-3.485836377	1.226121058
41074	6520408	METTL13	NM_015935.4	51603	NP_057019.3	ILMN_2343624	6520408	A	GTTTCACACTCAGCTACATGTGACCTCCAGCTTGGTGAGGTTGCCTGAAG	"\Homo sapiens methyltransferase like 13 (METTL13), transcript variant 1, mRNA.\"""""	FLJ10310; CGI-01; 5630401D24Rik	ILMN_2343624	METTL13	"\Homo sapiens methyltransferase like 13 (METTL13), transcript variant 1, mRNA.\"""""	51603	D	METTL13	0.2937595	0.035415114	3.036834852	0.003872195	0.003872195	-1.942430398	1.225830495
12383	1990390	RAB3IP	NM_175624.2	117177	NP_783323.1	ILMN_1803197	1990390	A	GGAACTCTGATGCTCTGCGTGGGACCATGCCTGAACTCCCCGAATAACTG	"\Homo sapiens RAB3A interacting protein (rabin3) (RAB3IP), transcript variant beta 1, mRNA.\"""""	MGC71495; RABIN3; FLJ22548; FLJ14660	ILMN_1803197	RAB3IP	"\Homo sapiens RAB3A interacting protein (rabin3) (RAB3IP), transcript variant beta 1, mRNA.\"""""	117177	D	RAB3IP	-0.293619957	0.024747046	-3.135390525	0.002939729	0.002939729	-1.705924591	-1.225711934
41220	6550243	ESYT1	NM_015292.1	23344	NP_056107.1	ILMN_1761159	6550243	S	AGCTCCTAGCTGGTGATACGGAGAGGGCTTTGGAGGACTTGGGACAGCAG	"\Homo sapiens extended synaptotagmin-like protein 1 (ESYT1), mRNA.\"""""	KIAA0747; MBC2	ILMN_1761159	ESYT1	"\Homo sapiens extended synaptotagmin-like protein 1 (ESYT1), mRNA.\"""""	23344	 	ESYT1	-0.293612339	-0.058240364	-2.333358119	0.023904075	0.023904075	-3.47557014	-1.225705461
44854	7160010	RNF19A	NM_015435.3	25897	NP_056250.3	ILMN_2381197	7160010	A	GGGGAAGTTTGTACCCCATTGATTCTTGGTGCCTTTGGGATCGACTGGGT	"\Homo sapiens ring finger protein 19A (RNF19A), transcript variant 2, mRNA.\"""""	RNF19; DKFZp566B1346; DORFIN	ILMN_2381197	RNF19A	"\Homo sapiens ring finger protein 19A (RNF19A), transcript variant 2, mRNA.\"""""	25897	D	RNF19A	-0.293377951	-0.037501197	-3.447253014	0.001194196	0.001194196	-0.927430886	-1.225506343
42820	6770615	ProbeID: 6770615				ILMN_1910948	6770615	S	GAGGTCAGCTCACCACACCCAGACTAAAGTCACTGGGCTCTGTGCGTGTC	Homo sapiens mRNA; cDNA DKFZp686J1595 (from clone DKFZp686J1595)		ILMN_1910948		Homo sapiens mRNA; cDNA DKFZp686J1595 (from clone DKFZp686J1595)	-999	 		-0.293296723	-0.000838416	-3.824073582	0.000381384	0.000381384	0.067191011	-1.225437345
5044	770411	PHF15	NM_015288.4	23338	NP_056103.4	ILMN_1795285	770411	S	ACGAGCAATAGAATGTATGGTCACCTGGGTGTGGCCAGTGCCCGCTGTGC	"\Homo sapiens PHD finger protein 15 (PHF15), mRNA.\"""""	JADE2; KIAA0239	ILMN_1795285	PHF15	"\Homo sapiens PHD finger protein 15 (PHF15), mRNA.\"""""	23338	 	PHF15	0.293068827	-0.037260332	2.197747242	0.032867303	0.032867303	-3.736081184	1.225243784
13611	2140008	SLC50A1	NM_018845.2	55974	NP_061333.1	ILMN_1776522	2140008	S	CCTGCTGTCCAGCTTCCCAGGTGCAGTGGGTTGTGGGAACAAGAGATGAC	"\Homo sapiens recombination activating gene 1 activating protein 1 (RAG1AP1), mRNA.\"""""	SCP; RP11-540D14.5; slv	ILMN_1776522	RAG1AP1	"\Homo sapiens recombination activating gene 1 activating protein 1 (RAG1AP1), mRNA.\"""""	55974	D	SLC50A1	-0.292950938	0.051824458	-2.889121451	0.005800175	0.005800175	-2.287625858	-1.225143667
44490	7050746	GLTSCR1	NM_015711.2	29998	NP_056526.2	ILMN_1782829	7050746	S	TAGTCTTCCCTCTGTTCTTCCTGCCTCCAGCCGCCCGCGCCAGATTTTGA	"\Homo sapiens glioma tumor suppressor candidate region gene 1 (GLTSCR1), mRNA.\"""""		ILMN_1782829	GLTSCR1	"\Homo sapiens glioma tumor suppressor candidate region gene 1 (GLTSCR1), mRNA.\"""""	29998	 	GLTSCR1	-0.292698834	-0.018052621	-3.022095979	0.004033453	0.004033453	-1.977381666	-1.224929599
21258	3400008	USP1	NM_003368.4	7398	NP_003359.3	ILMN_1737254	3400008	I	AGGAAAACGCGCCAAGTTCCCCTCGGTGGCGGAGTGCTAAAGACCCTAGC	"\Homo sapiens ubiquitin specific peptidase 1 (USP1), transcript variant 1, mRNA.\"""""	UBP	ILMN_1737254	USP1	"\Homo sapiens ubiquitin specific peptidase 1 (USP1), transcript variant 1, mRNA.\"""""	7398	D	USP1	-0.292459876	-0.001980544	-4.994399608	8.36E-06	8.36E-06	3.424333106	-1.224726726
2107	290114	EBNA1BP2	NM_006824.1	10969	NP_006815.1	ILMN_1768127	290114	S	TGTATCTAGCTTCCGGGCCAAGACAGCTCATGGCAGAGGCCTCAAGAGGC	"\Homo sapiens EBNA1 binding protein 2 (EBNA1BP2), mRNA.\"""""	P40; NOBP; EBP2	ILMN_1768127	EBNA1BP2	"\Homo sapiens EBNA1 binding protein 2 (EBNA1BP2), mRNA.\"""""	10969	 	EBNA1BP2	0.292371433	-0.073019024	3.233506958	0.002224516	0.002224516	-1.46578822	1.224651648
41605	6580332	RNF103	NM_005667.2	7844	NP_005658.1	ILMN_1692199	6580332	S	CACCAGCCCTTGTCAAATGATGTCCCATCTTAACCATGTGCAATTTGTCC	"\Homo sapiens ring finger protein 103 (RNF103), mRNA.\"""""	MGC41857; hkf-1; ZFP103; KF1; MGC102815	ILMN_1692199	RNF103	"\Homo sapiens ring finger protein 103 (RNF103), mRNA.\"""""	7844	 	RNF103	-0.292308731	-0.040265591	-2.740523912	0.008611971	0.008611971	-2.623042446	-1.224598423
40877	6510377	TNFRSF12A	NM_016639.1	51330	NP_057723.1	ILMN_1689004	6510377	S	CAGAAAGGGAGCCTCACGCTGGCTCACACAAAACAGCTGACACTGACTAA	"\Homo sapiens tumor necrosis factor receptor superfamily, member 12A (TNFRSF12A), mRNA.\"""""	CD266; TWEAKR; FN14	ILMN_1689004	TNFRSF12A	"\Homo sapiens tumor necrosis factor receptor superfamily, member 12A (TNFRSF12A), mRNA.\"""""	51330	 	TNFRSF12A	-0.292270647	0.081267174	-3.297575657	0.001849945	0.001849945	-1.306555284	-1.224566097
8941	1410653	TERF2IP	NM_018975.2	54386	NP_061848.2	ILMN_1657983	1410653	S	TCCCCAAACCCTTGTCATTTCCCCCAGTGAGCTCTGATTTCTAGACTGCT	"\Homo sapiens telomeric repeat binding factor 2, interacting protein (TERF2IP), mRNA.\"""""	RAP1; DRIP5	ILMN_1657983	TERF2IP	"\Homo sapiens telomeric repeat binding factor 2, interacting protein (TERF2IP), mRNA.\"""""	54386	 	TERF2IP	-0.292265402	0.040293376	-2.367567256	0.022020231	0.022020231	-3.407928919	-1.224561645
36386	5890739	TAGAP	NM_138810.2	117289	NP_620165.1	ILMN_1739985	5890739	I	ATGAGAAATCCCCAACTTATGATCTCACCATCTGTTTGCCAAGTCCAGGC	"\Homo sapiens T-cell activation RhoGTPase activating protein (TAGAP), transcript variant 3, mRNA.\"""""	FKSG15; MGC27381; FLJ39771; TAGAP1; FLJ32631; MGC133247	ILMN_1739985	TAGAP	"\Homo sapiens T-cell activation RhoGTPase activating protein (TAGAP), transcript variant 3, mRNA.\"""""	117289	D	TAGAP	0.291966893	0.095851056	2.162524407	0.035635115	0.035635115	-3.801709016	1.224308297
35336	5720273	RPL38	NM_000999.2	6169	NP_000990.1	ILMN_1765043	5720273	S	CTGTGAGTGTCTCTAGGGTGATACGTGGGTGAGAAAGGTCCTGGTCCGCG	"\Homo sapiens ribosomal protein L38 (RPL38), mRNA.\"""""		ILMN_1765043	RPL38	"\Homo sapiens ribosomal protein L38 (RPL38), mRNA.\"""""	6169	D	RPL38	0.291678499	-0.086006484	2.290348362	0.026476439	0.026476439	-3.559522865	1.224063582
30767	4860671	KDSR	NM_002035.2	2531	NP_002026.1	ILMN_3241164	4860671	S	AAAAAATTAGCTGGACACGGTGGCAGGCGCCTGTGTGTGGCGGGCGCCAG	"\Homo sapiens 3-ketodihydrosphingosine reductase (KDSR), mRNA.\"""""	FLJ92680; FLJ36555; DHSR; FVT1	ILMN_3241164	KDSR	"\Homo sapiens 3-ketodihydrosphingosine reductase (KDSR), mRNA.\"""""	2531	D	KDSR	-0.291580941	0.078637004	-4.585178075	3.30E-05	3.30E-05	2.215006429	-1.223980812
23153	3800678	NUP88	NM_002532.3	4927	NP_002523.2	ILMN_1734826	3800678	S	ACCCACCATTATTCTCAGTGCCTACCAGCGAAAGTGCATTCAGTCCATCC	"\Homo sapiens nucleoporin 88kDa (NUP88), mRNA.\"""""	MGC8530	ILMN_1734826	NUP88	"\Homo sapiens nucleoporin 88kDa (NUP88), mRNA.\"""""	4927	 	NUP88	-0.291476981	0.033548744	-2.098106161	0.041230909	0.041230909	-3.919511445	-1.223892615
25179	4050554	NMI	NM_004688.1	9111	NP_004679.1	ILMN_1739541	4050554	S	CGGGCAAAGAATGGAGGTGGAGAAGTAGATGTGGTCAAGTGTTCTCTAGG	"\Homo sapiens N-myc (and STAT) interactor (NMI), mRNA.\"""""		ILMN_1739541	NMI	"\Homo sapiens N-myc (and STAT) interactor (NMI), mRNA.\"""""	9111	 	NMI	0.291178565	0.035676956	2.331418787	0.024015069	0.024015069	-3.479381847	1.223639484
30182	4810615	SLC25A44	NM_014655.1	9673	NP_055470.1	ILMN_1810514	4810615	S	AGAAACCTCTGGGAGACTGGAAACCTGATTGGAGCACTGAGGAACAAGGG	"\Homo sapiens solute carrier family 25, member 44 (SLC25A44), mRNA.\"""""	FLJ90431; KIAA0446; RP11-54H19.3	ILMN_1810514	SLC25A44	"\Homo sapiens solute carrier family 25, member 44 (SLC25A44), mRNA.\"""""	9673	 	SLC25A44	-0.29100342	0.073728049	-2.035961478	0.047342095	0.047342095	-4.030389929	-1.223490942
6219	990523	FBXL18	NM_024963.4	80028	NP_079239.3	ILMN_3307782	990523	S	CCCGTGGCGTCTCACGGTGATGCCTGCTCCTGACATTGGTGTTCACTGTA	"\Homo sapiens F-box and leucine-rich repeat protein 18 (FBXL18), mRNA.\"""""	FLJ11467; FLJ10776; FLJ41541; FLJ38075; Fbl18; FLJ26934	ILMN_3307782	FBXL18	"\Homo sapiens F-box and leucine-rich repeat protein 18 (FBXL18), mRNA.\"""""	80028	D	FBXL18	-0.290838346	0.012216468	-2.747063331	0.008465533	0.008465533	-2.60854107	-1.223350957
34633	5570398	FCGR1C	NM_001128589.1	100132417	NP_001122061.1	ILMN_3247506	5570398	S	CCACTCCTGGGGGGAATCTGGTCACCCTGAGCTGTGAAACAAAGTTGCTC	"\Homo sapiens Fc fragment of IgG, high affinity Ic, receptor (CD64) (FCGR1C), mRNA.\"""""		ILMN_3247506	FCGR1C	"\Homo sapiens Fc fragment of IgG, high affinity Ic, receptor (CD64) (FCGR1C), mRNA.\"""""	100132417	 	FCGR1C	0.290833299	0.01193456	2.29085333	0.026444859	0.026444859	-3.558544295	1.223346677
26420	4210192	DCTPP1	NM_024096.1	79077	NP_077001.1	ILMN_3242459	4210192	S	TAGAGATTGAAGGCTGTAAGAGTCCAGATGGTGGAGCCAGGCTGTCTGGG	"\Homo sapiens dCTP pyrophosphatase 1 (DCTPP1), mRNA.\"""""	RS21C6; CDA03; MGC5627	ILMN_3242459	DCTPP1	"\Homo sapiens dCTP pyrophosphatase 1 (DCTPP1), mRNA.\"""""	79077	D	DCTPP1	-0.290766262	0.024324144	-2.527430603	0.0148681	0.0148681	-3.081908114	-1.223289834
24871	4040086	ProbeID: 4040086	XM_936105.1	642035	XP_941198.1	ILMN_1657996	4040086	S	GTCTTCACATCTACCTTTCTATGTCACATGTGCAAGATGGTTGCTCTGCC	"\PREDICTED: Homo sapiens hypothetical protein LOC642035 (LOC642035), mRNA.\"""""		ILMN_1657996	LOC642035	"\PREDICTED: Homo sapiens hypothetical protein LOC642035 (LOC642035), mRNA.\"""""	642035	 		0.290652273	-0.019633161	2.25073449	0.029061023	0.029061023	-3.6357598	1.223193185
9416	1450309	TTC38	NM_017931.1	55020	NP_060401.1	ILMN_1692464	1450309	S	CCTCTGTCTCCTGCTTCCTCACTGAACGCCTGCTGAATGTGCCGCTGACT	"\Homo sapiens hypothetical protein FLJ20699 (FLJ20699), mRNA.\"""""		ILMN_1692464	FLJ20699	"\Homo sapiens hypothetical protein FLJ20699 (FLJ20699), mRNA.\"""""	55020	D	TTC38	0.290427679	-0.058829475	2.809794511	0.007173054	0.007173054	-2.468206504	1.223002776
41616	6580370	THAP11	NM_020457.2	57215	NP_065190.2	ILMN_1780699	6580370	S	GGTGCAGCCTGTGATTCTGATGGGGACTGGTAAATCTGTGCCTCTGCCTC	"\Homo sapiens THAP domain containing 11 (THAP11), mRNA.\"""""	CTG-B43a; HRIHFB2206; CTG-B45d	ILMN_1780699	THAP11	"\Homo sapiens THAP domain containing 11 (THAP11), mRNA.\"""""	57215	 	THAP11	-0.290245306	0.031780418	-2.100725047	0.040989241	0.040989241	-3.91477883	-1.222848185
3695	580014	C12orf43	NM_022895.1	64897	NP_075046.1	ILMN_2169856	580014	S	CTTCAGGAAGTGTCATAGCACTCGTGGACTAGGTTTCATGGGACAAAGGC	"\Homo sapiens chromosome 12 open reading frame 43 (C12orf43), mRNA.\"""""	FLJ12448	ILMN_2169856	C12ORF43	"\Homo sapiens chromosome 12 open reading frame 43 (C12orf43), mRNA.\"""""	64897	D	C12orf43	0.290013231	0.030852091	2.138096741	0.037673196	0.037673196	-3.846720438	1.222651491
32283	5220068	C4orf14	NM_032313.2	84273	NP_115689.1	ILMN_1665066	5220068	S	GCATCTCCGAGGCTATACACCTGAAGGAACAGTTTTGACCGTCCGGCCCC	"\Homo sapiens chromosome 4 open reading frame 14 (C4orf14), mRNA.\"""""	mAtNOS1; hAtNOS1; MGC3232	ILMN_1665066	C4ORF14	"\Homo sapiens chromosome 4 open reading frame 14 (C4orf14), mRNA.\"""""	84273	 	C4orf14	-0.289553232	-0.03962324	-3.543620947	0.000896514	0.000896514	-0.67831083	-1.222261714
19742	3140707	PARP9	NM_031458.1	83666	NP_113646.1	ILMN_2053527	3140707	S	CTTGGGGTTGGGGTAGGTAGATACCAAATGAAACACTTTCAGGACCTTCC	"\Homo sapiens poly (ADP-ribose) polymerase family, member 9 (PARP9), mRNA.\"""""	DKFZp666B0810; DKFZp686M15238; BAL1; FLJ26637; BAL; FLJ41418; MGC:7868	ILMN_2053527	PARP9	"\Homo sapiens poly (ADP-ribose) polymerase family, member 9 (PARP9), mRNA.\"""""	83666	D	PARP9	0.289513018	0.084423419	2.592370025	0.012622458	0.012622458	-2.944934534	1.222227645
7406	1170347	CXorf26	NM_016500.3	51260	NP_057584.2	ILMN_1768176	1170347	S	GGATACGCAGAAGGACATCTTTCTAGTCTAACAGTCAGGAGCTGCTCTGG	"\Homo sapiens chromosome X open reading frame 26 (CXorf26), mRNA.\"""""	MGC874	ILMN_1768176	CXORF26	"\Homo sapiens chromosome X open reading frame 26 (CXorf26), mRNA.\"""""	51260	 	CXorf26	0.289405412	0.044715558	2.128144542	0.038532444	0.038532444	-3.864939939	1.222136486
65	10201	URGCP	NM_017920.3	55665	NP_060390.3	ILMN_1777811	10201	S	GTGTTTACATGTCTGTCCCCCCAGACTGTGAGCTCCTTGAGGGCAGGGAC	"\Homo sapiens up-regulated gene 4 (URG4), nuclear gene encoding mitochondrial protein, transcript variant 1, mRNA.\"""""	DKFZp666G166; DKFZp686O0457	ILMN_1777811	URG4	"\Homo sapiens up-regulated gene 4 (URG4), nuclear gene encoding mitochondrial protein, transcript variant 1, mRNA.\"""""	55665	D	URGCP	0.289400827	0.016020604	2.321688531	0.02457895	0.02457895	-3.498469137	1.222132602
44215	7040315	STX16	NM_001001433.1	8675	NP_001001433.1	ILMN_1741942	7040315	A	GTGCTGGCTGGGCCATGCTTGTGAAGTGATGTGTGTCTCTGATTTAACGG	"\Homo sapiens syntaxin 16 (STX16), transcript variant 1, mRNA.\"""""	hsyn16; SYN16; MGC90328	ILMN_1741942	STX16	"\Homo sapiens syntaxin 16 (STX16), transcript variant 1, mRNA.\"""""	8675	D	STX16	-0.289138524	0.106402528	-2.27273718	0.027599068	0.027599068	-3.593545122	-1.22191042
8738	1400491	TOB2	NM_016272.3	10766	NP_057356.1	ILMN_1748884	1400491	S	AGATTCTCTAGTTTTCTCCCTAGGGATGGGAAGGGGGCATTGAGGCAAGC	"\Homo sapiens transducer of ERBB2, 2 (TOB2), mRNA.\"""""	TOBL; TROB2; TOB4	ILMN_1748884	TOB2	"\Homo sapiens transducer of ERBB2, 2 (TOB2), mRNA.\"""""	10766	 	TOB2	-0.288702924	0.034425276	-2.829391456	0.006808368	0.006808368	-2.423916471	-1.221541539
31012	4890092	TSEN54	NM_207346.2	283989	NP_997229.2	ILMN_1657509	4890092	S	CTGTTCTCAGGGACCATCTCGGCTGCCTCCTGTACCCAGACTCTAACCTG	"\Homo sapiens tRNA splicing endonuclease 54 homolog (S. cerevisiae) (TSEN54), mRNA.\"""""	FLJ37147; SEN54L; sen54	ILMN_1657509	TSEN54	"\Homo sapiens tRNA splicing endonuclease 54 homolog (S. cerevisiae) (TSEN54), mRNA.\"""""	283989	 	TSEN54	-0.288278906	-0.023119822	-2.507344037	0.015632935	0.015632935	-3.123753231	-1.221182572
21646	3440070	SPAG7	NM_004890.2	9552	NP_004881.2	ILMN_1684446	3440070	S	CTGCTATTAGAGCCCATCCTGGAGCCCCACCTCTGAACCACCTCCTACCA	"\Homo sapiens sperm associated antigen 7 (SPAG7), mRNA.\"""""	ACRP; FSA-1; MGC20134	ILMN_1684446	SPAG7	"\Homo sapiens sperm associated antigen 7 (SPAG7), mRNA.\"""""	9552	 	SPAG7	0.28789137	-0.066703863	2.536464967	0.014535319	0.014535319	-3.063006367	1.220854583
29388	4670441	FBLN5	NM_006329.2	10516	NP_006320.2	ILMN_2223941	4670441	S	GCTGGCGGGGAACCCTGGGAGTAGCTAGTTTGCTTTTTGCGTACACAGAG	"\Homo sapiens fibulin 5 (FBLN5), mRNA.\"""""	ARMD3; UP50; DANCE; FLJ90059; EVEC	ILMN_2223941	FBLN5	"\Homo sapiens fibulin 5 (FBLN5), mRNA.\"""""	10516	D	FBLN5	0.2878844	-0.023845729	2.227649457	0.030668422	0.030668422	-3.679700942	1.220848685
34667	5570538	AKAP17A	NM_005088.2	8227	NP_005079.2	ILMN_2117716	5570538	S	GGGCCGTTCTTTCTAAGGTGTCGGTATGTGGGGAGTGGTACAAAATGGTC	"\Homo sapiens splicing factor, arginine/serine-rich 17A (SFRS17A), transcript variant 1, mRNA.\"""""	CXYorf3; DXYS155E; MGC39904; XE7; MGC125365; 721P; CCDC133; MGC125366; XE7Y	ILMN_2117716	SFRS17A	"\Homo sapiens splicing factor, arginine/serine-rich 17A (SFRS17A), transcript variant 1, mRNA.\"""""	8227	D	AKAP17A	-0.28787746	0.132958314	-2.06565861	0.044329954	0.044329954	-3.977746336	-1.220842812
11859	1850500	C3orf75	NM_001031703.2	54859	NP_001026873.2	ILMN_3241169	1850500	S	TATTTCAGGCTGGACCGGCGACTCCACTGTGACCAGAGGGTTGAGTGCTG	"\Homo sapiens chromosome 3 open reading frame 75 (C3orf75), mRNA.\"""""	FLJ20211	ILMN_3241169	C3ORF75	"\Homo sapiens chromosome 3 open reading frame 75 (C3orf75), mRNA.\"""""	54859	D	C3orf75	0.287603187	0.02917812	3.167959955	0.002681209	0.002681209	-1.62672049	1.220610738
32894	5290161	C17orf91	NM_001001870.1	84981	NP_001001870.1	ILMN_2390310	5290161	A	CTCCATCCAGATGGTGGAGTACCGCGCAGACATTAAAAGTCATGTAAAAG	"\Homo sapiens chromosome 17 open reading frame 91 (C17orf91), transcript variant 2, mRNA.\"""""	DKFZp686O06159; MGC14376; MGC149751	ILMN_2390310	C17ORF91	"\Homo sapiens chromosome 17 open reading frame 91 (C17orf91), transcript variant 2, mRNA.\"""""	84981	 	C17orf91	-0.287102755	0.042849817	-3.440810871	0.001217142	0.001217142	-0.943947315	-1.220187415
8589	1340681	FGFR1OP2	NM_015633.1	26127	NP_056448.1	ILMN_1657436	1340681	S	AGCTGAAAGTGGGGGTAAAGGTGGAGTAATCTGTGGATTTGTTTCTGTTG	"\Homo sapiens FGFR1 oncogene partner 2 (FGFR1OP2), mRNA.\"""""	DKFZp564O1863; HSPC123-like	ILMN_1657436	FGFR1OP2	"\Homo sapiens FGFR1 oncogene partner 2 (FGFR1OP2), mRNA.\"""""	26127	 	FGFR1OP2	-0.28704735	-0.065726647	-2.750968762	0.008379178	0.008379178	-2.599869054	-1.220140555
38279	6200315	DNASE2	NM_001375.2	1777	NP_001366.1	ILMN_1796245	6200315	S	CCCCTTCCTAGCTGTATGACCTTGATTGTGTGCCTTAACCGCTCTGTGAC	"\Homo sapiens deoxyribonuclease II, lysosomal (DNASE2), mRNA.\"""""	DNASE2A; DNL; DNL2	ILMN_1796245	DNASE2	"\Homo sapiens deoxyribonuclease II, lysosomal (DNASE2), mRNA.\"""""	1777	 	DNASE2	0.286755015	-0.004924246	3.00671849	0.004208386	0.004208386	-2.013729319	1.219893342
22028	3460066	LAMTOR2	NM_014017.2	28956	NP_054736.1	ILMN_3236928	3460066	S	CTCACCCAAGTGGCGGCATCTTAACGGCATTGGTGGAAGCTGGGGTCAGA	"\Homo sapiens roadblock domain containing 3 (ROBLD3), mRNA.\"""""		ILMN_3236928	ROBLD3	"\Homo sapiens roadblock domain containing 3 (ROBLD3), mRNA.\"""""	28956	D	LAMTOR2	0.28653876	0.05017474	2.426589407	0.019081096	0.019081096	-3.28944555	1.219710498
39048	6280471	HSPA1L	NM_005527.3	3305	NP_005518.3	ILMN_1654566	6280471	S	GGAGAAGGAGTCTCATGCACCACCTATCACACTCCCTCACATCCTGTTTC	"\Homo sapiens heat shock 70kDa protein 1-like (HSPA1L), mRNA.\"""""	HSP70-HOM; hum70t	ILMN_1654566	HSPA1L	"\Homo sapiens heat shock 70kDa protein 1-like (HSPA1L), mRNA.\"""""	3305	 	HSPA1L	0.286298298	0.039313106	2.233095983	0.030282241	0.030282241	-3.669366213	1.219507219
36171	5870646	L3MBTL2	NM_031488.4	83746	NP_113676.2	ILMN_2336109	5870646	A	CCTGAGTGTGCACTTTGGCTCTGCTACCTGCTCCTGAAGCCCCGCTAAAA	"\Homo sapiens l(3)mbt-like 2 (Drosophila) (L3MBTL2), mRNA.\"""""	H-l(3)mbt-l; L3MBT	ILMN_2336109	L3MBTL2	"\Homo sapiens l(3)mbt-like 2 (Drosophila) (L3MBTL2), mRNA.\"""""	83746	D	L3MBTL2	0.285873414	-0.035493102	3.365072071	0.001520386	0.001520386	-1.136800453	1.219148118
24327	3940097	LIX1L	NM_153713.1	128077	NP_714924.1	ILMN_1708098	3940097	S	CTTCCAACTGCTAGGCATCCACCCACATAACTCCCCAGGCTTTCCACAGC	"\Homo sapiens Lix1 homolog (mouse)-like (LIX1L), mRNA.\"""""	DKFZp762F237; MGC46719	ILMN_1708098	LIX1L	"\Homo sapiens Lix1 homolog (mouse)-like (LIX1L), mRNA.\"""""	128077	 	LIX1L	-0.285681839	0.024322229	-2.854088233	0.006373254	0.006373254	-2.367799544	-1.218986238
38871	6270475	DUS3L	NM_020175.1	56931	NP_064560.1	ILMN_1723235	6270475	S	GAGAAGACCCGGCGCTTTCTGCTCGAGTGGCTGTCCTTCCTGTGCCGGTA	"\Homo sapiens dihydrouridine synthase 3-like (S. cerevisiae) (DUS3L), mRNA.\"""""	FLJ13896; DUS3	ILMN_1723235	DUS3L	"\Homo sapiens dihydrouridine synthase 3-like (S. cerevisiae) (DUS3L), mRNA.\"""""	56931	 	DUS3L	0.285650505	-0.011622845	2.686950481	0.009902513	0.009902513	-2.740920504	1.218959764
43223	6860768	RAE1	NM_003610.3	8480	NP_003601.1	ILMN_1781454	6860768	A	CTCTCCACTCTGCCTCATCTCTGTACGAATTTGGGTCCCAGCCTTGTTGG	"\Homo sapiens RAE1 RNA export 1 homolog (S. pombe) (RAE1), transcript variant 1, mRNA.\"""""	MIG14; MGC117333; dJ800J21.1; FLJ30608; MGC126076; Mnrp41; MRNP41; dJ481F12.3; MGC126077	ILMN_1781454	RAE1	"\Homo sapiens RAE1 RNA export 1 homolog (S. pombe) (RAE1), transcript variant 1, mRNA.\"""""	8480	D	RAE1	0.285649183	-0.030655907	3.748417153	0.000481651	0.000481651	-0.136769673	1.218958646
35184	5700370	POLDIP3	NM_178136.1	84271	NP_835237.1	ILMN_1688000	5700370	A	GGGGACCTGTTTGCCTCCTCCACTCTATAAGCAGTCATCTTGGGAGACCG	"\Homo sapiens polymerase (DNA-directed), delta interacting protein 3 (POLDIP3), transcript variant 2, mRNA.\"""""	SKAR; PDIP46; KIAA1649	ILMN_1688000	POLDIP3	"\Homo sapiens polymerase (DNA-directed), delta interacting protein 3 (POLDIP3), transcript variant 2, mRNA.\"""""	84271	D	POLDIP3	0.285473135	-0.049262681	2.790634106	0.00754703	0.00754703	-2.511303903	1.218809909
41214	6550209	KIF2A	NM_004520.1	3796	NP_004511.1	ILMN_1734476	6550209	S	CCTTGCCCACTCCTAGAGACAGCTGTGCTCACTTTTCCTGCTTTGTGCCT	"\Homo sapiens kinesin heavy chain member 2A (KIF2A), mRNA.\"""""	HK2; KIF2	ILMN_1734476	KIF2A	"\Homo sapiens kinesin heavy chain member 2A (KIF2A), mRNA.\"""""	3796	 	KIF2A	-0.285410235	0.0280214	-3.400633972	0.001370002	0.001370002	-1.046556295	-1.218756772
6753	1050386	SMUG1	NM_014311.1	23583	NP_055126.1	ILMN_1804642	1050386	S	GGGAGGCTGCAGCTGGATCAGAGGAAAAATCCAGTGTGACAGAGTGCAAG	"\Homo sapiens single-strand-selective monofunctional uracil-DNA glycosylase 1 (SMUG1), mRNA.\"""""	UNG3; MGC104370; HMUDG; FDG	ILMN_1804642	SMUG1	"\Homo sapiens single-strand-selective monofunctional uracil-DNA glycosylase 1 (SMUG1), mRNA.\"""""	23583	 	SMUG1	0.285383931	-0.007461619	2.861842622	0.006242052	0.006242052	-2.350110958	1.218734551
19151	3060692	CERK	NM_182661.1	64781	NP_872602.1	ILMN_2388975	3060692	A	GGGAAAGTCTGAGTGAAAGGATGGCCTCATTCTCTTTCTAATCTTGCTGG	"\Homo sapiens ceramide kinase (CERK), transcript variant 2, mRNA.\"""""	KIAA1646; dA59H18.3; hCERK; dA59H18.2; FLJ23239; MGC131878; LK4; FLJ21430; DKFZp434E0211	ILMN_2388975	CERK	"\Homo sapiens ceramide kinase (CERK), transcript variant 2, mRNA.\"""""	64781	D	CERK	-0.284775878	0.034914069	-2.474560851	0.016958193	0.016958193	-3.191510986	-1.218220999
12934	2060300	RSBN1L	NM_198467.1	222194	NP_940869.1	ILMN_1712027	2060300	S	GTGCCTGTCCATAACTGTGAAGTATTAAGCACTTAGGGCCAGATGCACTG	"\Homo sapiens round spermatid basic protein 1-like (RSBN1L), mRNA.\"""""	FLJ45813; FLJ42526; MGC71764	ILMN_1712027	RSBN1L	"\Homo sapiens round spermatid basic protein 1-like (RSBN1L), mRNA.\"""""	222194	 	RSBN1L	-0.284743479	0.032749465	-2.055273798	0.04536375	0.04536375	-3.996226777	-1.218193641
25712	4120411	ARHGEF2	NM_004723.2	9181	NP_004714.2	ILMN_1703477	4120411	S	TGGGGGATTTTTCAGTGGAACCCTTGCCCCCAAATGTCGACCAGCCCCCA	"\Homo sapiens rho/rac guanine nucleotide exchange factor (GEF) 2 (ARHGEF2), mRNA.\"""""	P40; GEF; LFP40; DKFZp547L106; GEF-H1; DKFZp547P1516; GEFH1; KIAA0651	ILMN_1703477	ARHGEF2	"\Homo sapiens rho/rac guanine nucleotide exchange factor (GEF) 2 (ARHGEF2), mRNA.\"""""	9181	 	ARHGEF2	-0.284647836	0.037962304	-2.469759459	0.017160608	0.017160608	-3.201378395	-1.218112884
19268	3120367	SQLE	NM_003129.3	6713	NP_003120.2	ILMN_2041293	3120367	S	GTCAGAACCTTGGATTACAAAACCTCGAGCCCTTCTCAGTAGTGGTGCTG	"\Homo sapiens squalene epoxidase (SQLE), mRNA.\"""""	FLJ30795	ILMN_2041293	SQLE	"\Homo sapiens squalene epoxidase (SQLE), mRNA.\"""""	6713	D	SQLE	-0.284639071	0.00687361	-3.097761692	0.00326758	0.00326758	-1.796790739	-1.218105484
18954	2970609	TMF1	NM_007114.2	7110	NP_009045.2	ILMN_1661142	2970609	S	CGCAAGCCATTTTCTGTTTCTAGCACTCCCACCATGTCACGCTCAAGTTC	"\Homo sapiens TATA element modulatory factor 1 (TMF1), mRNA.\"""""	ARA160	ILMN_1661142	TMF1	"\Homo sapiens TATA element modulatory factor 1 (TMF1), mRNA.\"""""	7110	D	TMF1	-0.284457298	0.066931261	-3.111745358	0.003141923	0.003141923	-1.763103945	-1.217952018
42006	6620368	NAA50	NM_025146.1	80218	NP_079422.1	ILMN_2180606	6620368	S	GAGGAGGAGAATGTGGAAGAGGTAAAAAGCTGGGCACAAGTTCATATGCC	"\Homo sapiens N-acetyltransferase 13 (GCN5-related) (NAT13), mRNA.\"""""	MAK3; hNAT5; FLJ13194; NAT5; hSAN; SAN	ILMN_2180606	NAT13	"\Homo sapiens N-acetyltransferase 13 (GCN5-related) (NAT13), mRNA.\"""""	80218	 	NAA50	-0.283855466	0.054222214	-2.827683183	0.006839461	0.006839461	-2.427785687	-1.217444045
15902	2490441	ASB8	NM_024095.3	140461	NP_077000.1	ILMN_1783675	2490441	S	GGCAGTTCCTACACCTACGGTGTGTGTTCCAGCAGGGAGGAGTTATGGGC	"\Homo sapiens ankyrin repeat and SOCS box-containing 8 (ASB8), mRNA.\"""""	FLJ21255; MGC5540; PP14212	ILMN_1783675	ASB8	"\Homo sapiens ankyrin repeat and SOCS box-containing 8 (ASB8), mRNA.\"""""	140461	D	ASB8	0.283620724	0.108296598	3.012311924	0.00414395	0.00414395	-2.000522154	1.21724597
46835	7570541	GAPT	NM_152687.2	202309	NP_689900.1	ILMN_3242271	7570541	S	CTGGCTCAGAATTATTGTCATAGGCTCCTAACTGTTCCTCCTGCTTCTAG	"\Homo sapiens GRB2-binding adaptor protein, transmembrane (GAPT), mRNA.\"""""	MGC70478; FLJ33641	ILMN_3242271	GAPT	"\Homo sapiens GRB2-binding adaptor protein, transmembrane (GAPT), mRNA.\"""""	202309	D	GAPT	0.283590669	0.055207836	2.071170851	0.043789595	0.043789595	-3.967905825	1.217220612
43219	6860743	METTL21D	NM_024558.2	79609	NP_078834.2	ILMN_2394193	6860743	A	GTGAGAATAGAAAGACCAGTTTCAGGCTTATGCACTTACGTGGCTCATGC	"\Homo sapiens chromosome 14 open reading frame 138 (C14orf138), transcript variant 1, mRNA.\"""""	FLJ13920	ILMN_2394193	C14ORF138	"\Homo sapiens chromosome 14 open reading frame 138 (C14orf138), transcript variant 1, mRNA.\"""""	79609	D	METTL21D	-0.283506849	0.049619016	-2.161639794	0.035707193	0.035707193	-3.80334625	-1.217149894
38041	6180064	NR1H2	NM_007121.2	7376	NP_009052.2	ILMN_1678032	6180064	S	AGCCTTGCCTGACCACCCTCCAGCAGATAGACGCCGGCACCCCTTCCTCT	"\Homo sapiens nuclear receptor subfamily 1, group H, member 2 (NR1H2), mRNA.\"""""	NER; LXR-b; UNR; RIP15; NER-I; LXRB	ILMN_1678032	NR1H2	"\Homo sapiens nuclear receptor subfamily 1, group H, member 2 (NR1H2), mRNA.\"""""	7376	 	NR1H2	0.28349493	-0.01472047	2.436995662	0.018601205	0.018601205	-3.268324557	1.217139838
36238	5890136	KIAA0913	NM_015037.2	23053	NP_055852.2	ILMN_1669433	5890136	S	CAGGGGGAGTGAAACTTGGCTGGACAGATCATCCTCACTCAGTTCCCTGG	"\Homo sapiens KIAA0913 (KIAA0913), mRNA.\"""""	FLJ34302	ILMN_1669433	KIAA0913	"\Homo sapiens KIAA0913 (KIAA0913), mRNA.\"""""	23053	D	KIAA0913	-0.283485113	0.01694088	-2.328535585	0.024180936	0.024180936	-3.485044146	-1.217131556
25701	4120377	C2orf47	NM_024520.1	79568	NP_078796.1	ILMN_1795007	4120377	S	CAGAGGGAGTTCACACAAGGAGTAAAGCCTGACTGGACCATTGCACGGAT	"\Homo sapiens chromosome 2 open reading frame 47 (C2orf47), mRNA.\"""""	FLJ22555; DKFZp666A212	ILMN_1795007	C2ORF47	"\Homo sapiens chromosome 2 open reading frame 47 (C2orf47), mRNA.\"""""	79568	 	C2orf47	0.283311814	-0.017863118	2.261067	0.02836613	0.02836613	-3.615976122	1.216985361
42553	6760255	MNT	NM_020310.2	4335	NP_064706.1	ILMN_1792910	6760255	S	CCCAGAGGTGGCCCTTGTTTACAGTGAGGACTCGGCCACTGTGTCTCTGT	"\Homo sapiens MAX binding protein (MNT), mRNA.\"""""	MXD6; ROX; MAD6	ILMN_1792910	MNT	"\Homo sapiens MAX binding protein (MNT), mRNA.\"""""	4335	 	MNT	-0.283279072	-0.032000585	-2.465954472	0.017322567	0.017322567	-3.209187808	-1.216957742
28316	4540435	HN1	NM_016185.2	51155	NP_057269.1	ILMN_2384591	4540435	A	CTGTGGGCCATGGCATGAGTGTTTTCTAGTAGTAGATTGGAGGGAAAGCT	"\Homo sapiens hematological and neurological expressed 1 (HN1), transcript variant 1, mRNA.\"""""	HN1A; ARM2	ILMN_2384591	HN1	"\Homo sapiens hematological and neurological expressed 1 (HN1), transcript variant 1, mRNA.\"""""	51155	 	HN1	-0.283102802	0.101978678	-2.061386761	0.044752702	0.044752702	-3.985357649	-1.216809061
11515	1780601	MLEC	NM_014730.2	9761	NP_055545.1	ILMN_3243381	1780601	S	AAGCCCACCCTTCCACATTGGGCCTGGCTGCTCTATTCTGTACCAAGTAC	"\Homo sapiens malectin (MLEC), mRNA.\"""""		ILMN_3243381	MLEC	"\Homo sapiens malectin (MLEC), mRNA.\"""""	9761	D	MLEC	-0.281989719	0.081496902	-2.684064194	0.00997685	0.00997685	-2.747224166	-1.215870619
31091	4890403	MPDU1	NM_004870.1	9526	NP_004861.1	ILMN_1655654	4890403	S	ACACTATCCTGGGCAAATGTTTTACCCTGTCCTCCAGCCTCCCTGCTTCC	"\Homo sapiens mannose-P-dolichol utilization defect 1 (MPDU1), mRNA.\"""""	CDGIF; FLJ14836; SL15; PQLC5; Lec35	ILMN_1655654	MPDU1	"\Homo sapiens mannose-P-dolichol utilization defect 1 (MPDU1), mRNA.\"""""	9526	D	MPDU1	0.281915056	-0.120537825	2.460076931	0.017575463	0.017575463	-3.22123309	1.215807696
3910	610112	FAM177A1	NM_173607.3	283635	NP_775878.2	ILMN_2394438	610112	A	CTCCAGCCTGGGCGACAGAGTGAGACTCCATCTTGGGGGGAAAAAAGTAT	"\Homo sapiens family with sequence similarity 177, member A1 (FAM177A1), transcript variant 1, mRNA.\"""""	DKFZp686J1254; FLJ38854	ILMN_2394438	FAM177A1	"\Homo sapiens family with sequence similarity 177, member A1 (FAM177A1), transcript variant 1, mRNA.\"""""	283635	D	FAM177A1	0.281646833	-0.098485396	2.725606352	0.008954804	0.008954804	-2.656031347	1.215581676
32308	5220152	TMEM55B	NM_144568.1	90809	NP_653169.1	ILMN_1770742	5220152	S	AAACTGGGCCCTGAAGACGGTTCCAGCCTTGTCCTTCCTGTGTGCTCCCT	"\Homo sapiens transmembrane protein 55B (TMEM55B), mRNA.\"""""	DKFZp434M0519; MGC26684; C14orf9	ILMN_1770742	TMEM55B	"\Homo sapiens transmembrane protein 55B (TMEM55B), mRNA.\"""""	90809	 	TMEM55B	-0.281527075	0.03839097	-2.550760965	0.014022548	0.014022548	-3.032994014	-1.215480775
37597	6100482	ATP2B4	NM_001001396.1	493	NP_001001396.1	ILMN_1680579	6100482	A	CCCAACCCTGCTGTTAGGCCTGCTGTTCCCTTTGCTCTTGATTAGGAGAG	"\Homo sapiens ATPase, Ca++ transporting, plasma membrane 4 (ATP2B4), transcript variant 1, mRNA.\"""""	DKFZp686M088; PMCA4b; DKFZp686G08106; PMCA4x; PMCA4; ATP2B2; MXRA1	ILMN_1680579	ATP2B4	"\Homo sapiens ATPase, Ca++ transporting, plasma membrane 4 (ATP2B4), transcript variant 1, mRNA.\"""""	493	D	ATP2B4	-0.281144105	0.042035385	-2.560722242	0.013675051	0.013675051	-3.012008025	-1.215158163
1315	150021	SMARCB1	NM_001007468.1	6598	NP_001007469.1	ILMN_1758823	150021	A	GTGGAGTGGGGGCTTCCAGGTGGCCCTTCCCGGCACACATTCCATTTGTT	"\Homo sapiens SWI/SNF related, matrix associated, actin dependent regulator of chromatin, subfamily b, member 1 (SMARCB1), transcript variant 2, mRNA.\"""""	Sfh1p; RDT; hSNFS; SNF5; Snr1; SNF5L1; INI1; BAF47	ILMN_1758823	SMARCB1	"\Homo sapiens SWI/SNF related, matrix associated, actin dependent regulator of chromatin, subfamily b, member 1 (SMARCB1), transcript variant 2, mRNA.\"""""	6598	D	SMARCB1	0.281078558	-0.08583466	2.333244322	0.023910575	0.023910575	-3.475793874	1.215102955
16469	2600402	ARID4A	NM_002892.3	5926	NP_002883.3	ILMN_1676626	2600402	I	GCACGATCTCCTGCAAGAATATCCCCGCACATCAAAGATGGAGAGAAAGA	"\Homo sapiens AT rich interactive domain 4A (RBP1-like) (ARID4A), transcript variant 1, mRNA.\"""""	RBP1; RBP-1; RBBP1	ILMN_1676626	ARID4A	"\Homo sapiens AT rich interactive domain 4A (RBP1-like) (ARID4A), transcript variant 1, mRNA.\"""""	5926	D	ARID4A	-0.280231721	-0.027584684	-4.852867984	1.35E-05	1.35E-05	3.002845709	-1.21438992
9203	1440215	ELAVL1	NM_001419.2	1994	NP_001410.2	ILMN_1764873	1440215	S	GGGGAGGCTCTCTTAACCGATTCCCATGTTGTACAGTAGATGGTTAGACC	"\Homo sapiens ELAV (embryonic lethal, abnormal vision, Drosophila)-like 1 (Hu antigen R) (ELAVL1), mRNA.\"""""	MelG; HUR; ELAV1; Hua	ILMN_1764873	ELAVL1	"\Homo sapiens ELAV (embryonic lethal, abnormal vision, Drosophila)-like 1 (Hu antigen R) (ELAVL1), mRNA.\"""""	1994	 	ELAVL1	-0.280223598	0.020370915	-3.729235486	0.000510849	0.000510849	-0.18815773	-1.214383082
32004	5090368	HSPA4	NM_198431.1	3308	NP_940833.1	ILMN_2395043	5090368	A	CACAGCTGTGCCTTCGGATTCAGACAAGAAGCTTCCTGAAATGGACATTG	"\Homo sapiens heat shock 70kDa protein 4 (HSPA4), transcript variant 2, mRNA.\"""""	HS24/P52; MGC131852; APG-2; hsp70RY; hsp70; RY	ILMN_2395043	HSPA4	"\Homo sapiens heat shock 70kDa protein 4 (HSPA4), transcript variant 2, mRNA.\"""""	3308	D	HSPA4	-0.280117716	0.012551824	-2.235110762	0.030140482	0.030140482	-3.665538106	-1.21429396
22395	3520753	ACAA1	NM_001607.2	30	NP_001598.1	ILMN_1738921	3520753	S	AATGAGCTGAAGCGCCGTGGGAAGAGGGCATACGGAGTGGTGTCCATGTG	"\Homo sapiens acetyl-Coenzyme A acyltransferase 1 (peroxisomal 3-oxoacyl-Coenzyme A thiolase) (ACAA1), nuclear gene encoding mitochondrial protein, mRNA.\"""""	THIO; ACAA; PTHIO	ILMN_1738921	ACAA1	"\Homo sapiens acetyl-Coenzyme A acyltransferase 1 (peroxisomal 3-oxoacyl-Coenzyme A thiolase) (ACAA1), nuclear gene encoding mitochondrial protein, mRNA.\"""""	30	 	ACAA1	-0.280110837	-0.083326469	-2.728933364	0.008877272	0.008877272	-2.648684967	-1.21428817
3886	610022	BFAR	NM_016561.1	51283	NP_057645.1	ILMN_1814808	610022	S	GGATCCCTTTCTCTGAATGGAGAGATTGAGAGGGATGTCGGGCAGTTCCC	"\Homo sapiens bifunctional apoptosis regulator (BFAR), mRNA.\"""""	BAR; RNF47	ILMN_1814808	BFAR	"\Homo sapiens bifunctional apoptosis regulator (BFAR), mRNA.\"""""	51283	 	BFAR	-0.280076943	0.103978186	-2.664172546	0.010503263	0.010503263	-2.790535531	-1.214259643
46038	7400296	ZYG11B	NM_024646.1	79699	NP_078922.1	ILMN_1656676	7400296	S	GGAAGTTGCCCTTACAGGTGGGACCTTTTGTGTTAATCTGTTTTCTCCCC	"\Homo sapiens zyg-11 homolog B (C. elegans) (ZYG11B), mRNA.\"""""	FLJ13456; ZYG11	ILMN_1656676	ZYG11B	"\Homo sapiens zyg-11 homolog B (C. elegans) (ZYG11B), mRNA.\"""""	79699	 	ZYG11B	-0.280015447	0.008539652	-2.161457385	0.035722072	0.035722072	-3.803683784	-1.214207885
26078	4180369	ATP2B4	NM_001001396.1	493	NP_001001396.1	ILMN_1664772	4180369	I	ATCTTCCCCCACCACTTCTGTTCCTGCTGTTTCATCTCCTCCTATGGGCA	"\Homo sapiens ATPase, Ca++ transporting, plasma membrane 4 (ATP2B4), transcript variant 1, mRNA.\"""""	DKFZp686M088; PMCA4b; DKFZp686G08106; PMCA4x; PMCA4; ATP2B2; MXRA1	ILMN_1664772	ATP2B4	"\Homo sapiens ATPase, Ca++ transporting, plasma membrane 4 (ATP2B4), transcript variant 1, mRNA.\"""""	493	D	ATP2B4	-0.279781984	0.071710239	-2.494560745	0.0161381	0.0161381	-3.150253884	-1.214011412
22817	3780068	ATPIF1	NM_178191.1	93974	NP_835498.1	ILMN_1685978	3780068	I	CACTAGTTGAGGAGTAGAAGAGGATGACCAGCTAGACTCCCATGGAATTG	"\Homo sapiens ATPase inhibitory factor 1 (ATPIF1), nuclear gene encoding mitochondrial protein, transcript variant 3, mRNA.\"""""	ATPIP; MGC1167; IP; ATPI; MGC8898	ILMN_1685978	ATPIF1	"\Homo sapiens ATPase inhibitory factor 1 (ATPIF1), nuclear gene encoding mitochondrial protein, transcript variant 3, mRNA.\"""""	93974	D	ATPIF1	-0.279572878	0.038629663	-2.535185498	0.014582033	0.014582033	-3.065686326	-1.213835465
5378	830168	CHFR	NM_018223.1	55743	NP_060693.1	ILMN_1653828	830168	S	TGAGGGGCACCTTGGCTTCCGCCTGTGCTAGCTTTGCCATGTCATCTGGA	"\Homo sapiens checkpoint with forkhead and ring finger domains (CHFR), mRNA.\"""""	RNF116; RNF196; FLJ10796; FLJ33629	ILMN_1653828	CHFR	"\Homo sapiens checkpoint with forkhead and ring finger domains (CHFR), mRNA.\"""""	55743	 	CHFR	0.279454845	0.019640665	2.074751437	0.043441676	0.043441676	-3.961502182	1.21373616
6705	1050187	MRPL11	NM_170738.1	65003	NP_733934.1	ILMN_1690371	1050187	A	AAGGAGGTAGTTGCAAAAGCTGTGCCCAAGGGGAGGAAGGAGGTCACACC	"\Homo sapiens mitochondrial ribosomal protein L11 (MRPL11), nuclear gene encoding mitochondrial protein, transcript variant 2, mRNA.\"""""	MGC111024; L11mt; CGI-113	ILMN_1690371	MRPL11	"\Homo sapiens mitochondrial ribosomal protein L11 (MRPL11), nuclear gene encoding mitochondrial protein, transcript variant 2, mRNA.\"""""	65003	D	MRPL11	0.279424473	0.017921354	2.151946295	0.036505464	0.036505464	-3.821251444	1.213710609
18030	2760673	NHP2	NM_001034833.1	55651	NP_001030005.1	ILMN_1718672	2760673	S	CCATGAGGAGTACCAGGAGGCTTACGATGAGTGCCTGGAGGAGGTGCAGT	"\Homo sapiens NHP2 ribonucleoprotein homolog (yeast) (NHP2), transcript variant 2, mRNA.\"""""	NHP2P; NHP2	ILMN_1718672	NHP2	"\Homo sapiens NHP2 ribonucleoprotein homolog (yeast) (NHP2), transcript variant 2, mRNA.\"""""	55651	D	NHP2	0.278879437	-0.028830561	2.425801699	0.019117872	0.019117872	-3.291041516	1.213252167
38327	6200528	ZBTB3	NM_024784.2	79842	NP_079060.1	ILMN_1689189	6200528	S	GCAGGACTTTATGGGGCAAAGCCTATGTCAGCTCTCTCCAAGGGCACTGG	"\Homo sapiens zinc finger and BTB domain containing 3 (ZBTB3), mRNA.\"""""	FLJ23392	ILMN_1689189	ZBTB3	"\Homo sapiens zinc finger and BTB domain containing 3 (ZBTB3), mRNA.\"""""	79842	 	ZBTB3	0.278757782	-0.022713471	2.669172018	0.010368611	0.010368611	-2.779671609	1.213149864
36469	5900332	CHMP1A	NM_002768.2	5119	NP_002759.2	ILMN_1709439	5900332	S	AACGTCCTTCTGTCCATCGTGGGTAACAGCCTTGGGGAGGGTGCAGAGCT	"\Homo sapiens chromatin modifying protein 1A (CHMP1A), transcript variant 2, mRNA.\"""""	CHMP1A; CHMP1; PCOLN3; KIAA0047; PRSM1	ILMN_1709439	CHMP1A	"\Homo sapiens chromatin modifying protein 1A (CHMP1A), transcript variant 2, mRNA.\"""""	5119	 	CHMP1A	0.278670629	-0.006243645	2.171503967	0.034910676	0.034910676	-3.785059163	1.21307658
23063	3800327	KIAA1310	NM_017991.3	55683	NP_060461.3	ILMN_1745217	3800327	S	GTTCTACAACTTGCACAGGGTAACAGAGGAAGTGGCTGAGGCCTAGAGTC	"\Homo sapiens hypothetical protein FLJ10081 (FLJ10081), mRNA.\"""""	FLJ23799; KIAA1310	ILMN_1745217	FLJ10081	"\Homo sapiens hypothetical protein FLJ10081 (FLJ10081), mRNA.\"""""	55683	D	KIAA1310	-0.278371933	0.056264879	-2.05704462	0.045185997	0.045185997	-3.99308091	-1.21282545
16584	2630102	CCDC28B	NM_024296.2	79140	NP_077272.1	ILMN_1778478	2630102	S	TAGGCGTCCCACGCAGGCCCACACTGCCCCTCTCATTCTCTTCAAACTGT	"\Homo sapiens coiled-coil domain containing 28B (CCDC28B), mRNA.\"""""	RP4-622L5.5; MGC1203	ILMN_1778478	CCDC28B	"\Homo sapiens coiled-coil domain containing 28B (CCDC28B), mRNA.\"""""	79140	D	CCDC28B	-0.278274424	0.01378582	-2.96986111	0.004656987	0.004656987	-2.100353679	-1.21274348
42703	6770097	UBTD1	NM_024954.3	80019	NP_079230.1	ILMN_1794914	6770097	S	CTGGTGCTGCCAGCTGTGCTCACTCTGGTTTTCTGCTCAGGGTCTGAAGC	"\Homo sapiens ubiquitin domain containing 1 (UBTD1), mRNA.\"""""	FLJ11807	ILMN_1794914	UBTD1	"\Homo sapiens ubiquitin domain containing 1 (UBTD1), mRNA.\"""""	80019	 	UBTD1	-0.278134073	0.045247947	-2.025531118	0.04844139	0.04844139	-4.048730098	-1.212625506
7928	1240333	ProbeID: 1240333				ILMN_1903159	1240333	S	CAAAATTCTCCGTAGCAACTCACCCACTTTGCAGTTTATGTGATCCACAC	"\Homo sapiens cDNA FLJ42306 fis, clone TRACH2001646\"""""		ILMN_1903159		"\Homo sapiens cDNA FLJ42306 fis, clone TRACH2001646\"""""	-999	D	PPM1A	-0.277550502	0.016062465	-2.14996474	0.036670565	0.036670565	-3.824903635	-1.212135098
38471	6220379	PRELID1	NM_013237.2	27166	NP_037369.1	ILMN_2179652	6220379	S	TCATGTCTGAGCCAGGTCTGCTTATTCTCCCATTGGGCAGCTGAGGACCG	"\Homo sapiens PRELI domain containing 1 (PRELID1), mRNA.\"""""	CGI-106; PRELI; PX19; MGC87972	ILMN_2179652	PRELID1	"\Homo sapiens PRELI domain containing 1 (PRELID1), mRNA.\"""""	27166	 	PRELID1	-0.277203133	0.023332746	-2.655117863	0.010751229	0.010751229	-2.810174177	-1.211843277
39980	6380441	ENO1	NM_001428.2	2023	NP_001419.1	ILMN_1710756	6380441	S	GAACTTCTACAGAAGCCAAGCTCCCTGGAGCCCTGTTGGCAGCTCTAGCT	"\Homo sapiens enolase 1, (alpha) (ENO1), mRNA.\"""""	MPB1; ENO1L1; MBP-1; PPH; NNE	ILMN_1710756	ENO1	"\Homo sapiens enolase 1, (alpha) (ENO1), mRNA.\"""""	2023	 	ENO1	-0.276967733	-0.008176996	-2.126513143	0.038674922	0.038674922	-3.867919955	-1.211645561
8190	1260615	SETD2	NM_014159.4	29072	NP_054878.3	ILMN_1769473	1260615	A	GACCTGACTCCACTCTTAAACCTGGGTCTTCTCCTTGGCGGTGCTGTCAG	"\Homo sapiens SET domain containing 2 (SETD2), mRNA.\"""""	HSPC069; FLJ23184; KMT3A; KIAA1732; FLJ22472; HYPB; HIF-1; FLJ45883; FLJ16420	ILMN_1769473	SETD2	"\Homo sapiens SET domain containing 2 (SETD2), mRNA.\"""""	29072	D	SETD2	-0.276192617	-0.020414908	-2.149067111	0.03674557	0.03674557	-3.826557152	-1.210994756
11108	1740364	STAMBP	NM_006463.3	10617	NP_006454.1	ILMN_1739253	1740364	A	CTGGGGTGAGGGACAGCTTACTCCATTTGACCAGATTGTTTGGCTAACAC	"\Homo sapiens STAM binding protein (STAMBP), transcript variant 1, mRNA.\"""""	MGC126518; AMSH; MGC126516	ILMN_1739253	STAMBP	"\Homo sapiens STAM binding protein (STAMBP), transcript variant 1, mRNA.\"""""	10617	D	STAMBP	0.275886493	0.029264713	3.649007715	0.000652476	0.000652476	-0.401625429	1.210737823
30280	4830204	MBP	NM_001025101.1	4155	NP_001020272.1	ILMN_2331544	4830204	A	TCCCAAGGCACAGAGACACGGGCATCCTTGACTCCATCGGGCGCTTCTTT	"\Homo sapiens myelin basic protein (MBP), transcript variant 7, mRNA.\"""""	MGC99675	ILMN_2331544	MBP	"\Homo sapiens myelin basic protein (MBP), transcript variant 7, mRNA.\"""""	4155	D	MBP	-0.275823529	-0.024169794	-2.490491871	0.016301971	0.016301971	-3.158667639	-1.210684983
34993	5690324	DENND4B	NM_014856.2	9909	NP_055671.2	ILMN_3245066	5690324	S	CCATGGTCCGGTGGTTTGTAGTTCCTTCAAAGTCAGGCACTGGGAGCTAG	"\Homo sapiens DENN/MADD domain containing 4B (DENND4B), mRNA.\"""""	DKFZp762N174; FLJ26202; KIAA0476	ILMN_3245066	DENND4B	"\Homo sapiens DENN/MADD domain containing 4B (DENND4B), mRNA.\"""""	9909	 	DENND4B	0.275795055	-0.044222011	3.32218615	0.001722624	0.001722624	-1.244894183	1.210661089
25877	4150309	ZNHIT1	NM_006349.2	10467	NP_006340.1	ILMN_1741491	4150309	S	ACCCACCAGGAGACCAGGTGTCTGAAGTGGACTGTGTGAGCCTGGGCATT	"\Homo sapiens zinc finger, HIT type 1 (ZNHIT1), mRNA.\"""""	ZNFN4A1; CG1I	ILMN_1741491	ZNHIT1	"\Homo sapiens zinc finger, HIT type 1 (ZNHIT1), mRNA.\"""""	10467	 	ZNHIT1	0.275788179	0.017899564	2.811816109	0.007134614	0.007134614	-2.463647427	1.210655318
19069	3060358	ProbeID: 3060358				ILMN_1881526	3060358	S	GAGCCTGACATTTGCGATGGGCTCAGTAAGTGCCGTCCGTTCTCTTGTAC	"\od80c09.s1 NCI_CGAP_Ov2 Homo sapiens cDNA clone IMAGE:1374256, mRNA sequence\"""""		ILMN_1881526		"\od80c09.s1 NCI_CGAP_Ov2 Homo sapiens cDNA clone IMAGE:1374256, mRNA sequence\"""""	-999	 		-0.275647891	0.011067128	-2.862158265	0.006236765	0.006236765	-2.349390247	-1.2105376
[truncated: 623,067 more chars]
