# Supplementary material for: Activation of HIV Transcription with Short-Course Vorinostat in HIV-Infected Patients on Suppressive Antiretroviral Therapy
Source: PLoS Pathog. 2014 Nov 13;10(11):e1004473. doi: 10.1371/journal.ppat.1004473 (PMC4231123; doi:10.1371/journal.ppat.1004473)
Supplement: Dataset S1 — Complete gene set enrichment lists. (ZIP) [file ppat.1004473.s010.zip › heatmap2-2h,D7,D7+2/Ftest_2h-D7-D7+2h.xls]

	ProbeID	SYMBOL	RefSeq_ID	Entrez_Gene_ID	Protein_Product	Probe_Id	Array_Address_Id	Probe_Type	Probe_Sequence	Definition	Synonyms	BROAD.Probe.Set.ID	BROAD.Gene.Symbol	BROAD.Gene.Title	BROAD.Entrez.Gene.ID	IPA.Notes	IPA.Symbol	On_Vorinostat_Day_7.On_Vorinostat_Hr_2	On_Vorinostat_Day_7p2hrs.On_Vorinostat_Hr_2	On_Vorinostat_Day_7p2hrs.On_Vorinostat_Day_7	AveExpr	F	P.Value	adj.P.Val
1850468	1850468	CCDC56	NM_001040431.1	28958	NP_001035521.1	ILMN_2064898	1850468	S	CCCCTTCACCTTCCAGGGACGCAGTTGTTACGAGGTTAGACGTGGCAGCT	"\Homo sapiens coiled-coil domain containing 56 (CCDC56), mRNA.\"""""	HSPC009	ILMN_2064898	CCDC56	"\Homo sapiens coiled-coil domain containing 56 (CCDC56), mRNA.\"""""	28958	D	CCDC56	0.872232928	0.122577591	-0.749655337	-0.015182222	25.24055087	3.37E-08	3.37E-08
4290102	4290102	LOC644563	XR_018203.2	644563		ILMN_3207122	4290102	A	GGACAGCTGTGTCTTTGCTGGGGAGTATGAAGACACTCTTGGGACCTGTG	"\PREDICTED: Homo sapiens misc_RNA (LOC644563), miscRNA.\"""""		ILMN_3207122	LOC644563	"\PREDICTED: Homo sapiens misc_RNA (LOC644563), miscRNA.\"""""	644563	 		0.564883726	-0.070745001	-0.635628728	0.023779251	24.57018817	4.68E-08	4.68E-08
1570110	1570110	MANBAL	NM_001003897.1	63905	NP_001003897.1	ILMN_1673944	1570110	A	GCTCCATCAGGTGCAGGGGATTTGGCTGAAGGCGTGCATATTTCCTGGGC	"\Homo sapiens mannosidase, beta A, lysosomal-like (MANBAL), transcript variant 2, mRNA.\"""""		ILMN_1673944	MANBAL	"\Homo sapiens mannosidase, beta A, lysosomal-like (MANBAL), transcript variant 2, mRNA.\"""""	63905	D	MANBAL	0.45343911	0.115250132	-0.338188978	-0.078906719	24.49067526	4.87E-08	4.87E-08
7160025	7160025	ING2	NM_001564.2	3622	NP_001555.1	ILMN_1671265	7160025	S	CCCCGCAGGCAGCGGACCAGTGAAAGCCGTGATTTATGTCACATGGCAAA	"\Homo sapiens inhibitor of growth family, member 2 (ING2), mRNA.\"""""	p33ING2; ING1L	ILMN_1671265	ING2	"\Homo sapiens inhibitor of growth family, member 2 (ING2), mRNA.\"""""	3622	D	ING2	-0.912100092	-0.370795028	0.541305065	0.066863978	24.17826764	5.68E-08	5.68E-08
5080561	5080561	BARD1	NM_000465.1	580	NP_000456.1	ILMN_2074258	5080561	S	TGTAATTATCACCCAGAGAGGGTTCGGCAGGGCAAAGTCTGGAAGGCTCC	"\Homo sapiens BRCA1 associated RING domain 1 (BARD1), mRNA.\"""""		ILMN_2074258	BARD1	"\Homo sapiens BRCA1 associated RING domain 1 (BARD1), mRNA.\"""""	580	 	BARD1	-0.774173127	-0.23585438	0.538318747	0.076586763	23.47963926	8.05E-08	8.05E-08
3060022	3060022	PHF13	NM_153812.1	148479	NP_722519.1	ILMN_1761560	3060022	S	TAGGCACGACCCATCTGTGGTTCCTGGTTGGTGGCTAATGAAGTGAGGGG	"\Homo sapiens PHD finger protein 13 (PHF13), mRNA.\"""""	SPOC1; PHF5; MGC43399	ILMN_1761560	PHF13	"\Homo sapiens PHD finger protein 13 (PHF13), mRNA.\"""""	148479	 	PHF13	-1.121081541	-0.375707645	0.745373896	0.001350931	22.95636198	1.05E-07	1.05E-07
3710039	3710039	MRPL54	NM_172251.1	116541	NP_758455.1	ILMN_1658486	3710039	S	GGAAGGGCAGGATGTACCCCTGAAACCGGATGCTGAGTACCCTGAATGGC	"\Homo sapiens mitochondrial ribosomal protein L54 (MRPL54), nuclear gene encoding mitochondrial protein, mRNA.\"""""		ILMN_1658486	MRPL54	"\Homo sapiens mitochondrial ribosomal protein L54 (MRPL54), nuclear gene encoding mitochondrial protein, mRNA.\"""""	116541	 	MRPL54	0.853061999	0.00521614	-0.847845859	-0.020697379	21.36436586	2.39E-07	2.39E-07
6940242	6940242	BRPF1	NM_004634.2	7862	NP_004625.2	ILMN_2365549	6940242	A	TATTCTCATTTGTAACTGCGTTTCCGGGTCGCGCCAGAGTCATTTGGTAC	"\Homo sapiens bromodomain and PHD finger containing, 1 (BRPF1), transcript variant 2, mRNA.\"""""	BR140	ILMN_2365549	BRPF1	"\Homo sapiens bromodomain and PHD finger containing, 1 (BRPF1), transcript variant 2, mRNA.\"""""	7862	D	BRPF1	-0.889257073	-0.435116225	0.454140848	-0.008977841	21.30227495	2.47E-07	2.47E-07
6400647	6400647	EHD4	NM_139265.2	30844	NP_644670.1	ILMN_1720083	6400647	S	TCAATCAAATCCTGTCCTAGTGTGTGCAGTGTCTTCGGCCCTGTGGACAC	"\Homo sapiens EH-domain containing 4 (EHD4), mRNA.\"""""	PAST4	ILMN_1720083	EHD4	"\Homo sapiens EH-domain containing 4 (EHD4), mRNA.\"""""	30844	 	EHD4	-0.603669288	-0.234778791	0.368890497	0.106166277	21.23831404	2.56E-07	2.56E-07
5910523	5910523	LMO4	NM_006769.2	8543	NP_006760.1	ILMN_1703487	5910523	S	CTACCCTCATTAACAATTAGCAGGGCACTGGCCAGAGTTTGTACCCTGTG	"\Homo sapiens LIM domain only 4 (LMO4), mRNA.\"""""		ILMN_1703487	LMO4	"\Homo sapiens LIM domain only 4 (LMO4), mRNA.\"""""	8543	D	LMO4	-0.725718123	-0.197289789	0.528428333	0.110878587	21.14915968	2.68E-07	2.68E-07
6270619	6270619	ZNF689	NM_138447.1	115509	NP_612456.1	ILMN_1759008	6270619	S	CCACTACACCTTCTGGGGCTGGACTTGTTTCAGCAGCTTTGGTTGCACTG	"\Homo sapiens zinc finger protein 689 (ZNF689), mRNA.\"""""	FLJ90415; DKFZp762C173; TIPUH1	ILMN_1759008	ZNF689	"\Homo sapiens zinc finger protein 689 (ZNF689), mRNA.\"""""	115509	 	ZNF689	0.927565626	0.191198646	-0.73636698	-0.113573839	20.98204364	2.93E-07	2.93E-07
3520102	3520102	CCL4L1	NM_001001435.2	9560	NP_001001435.1	ILMN_2100209	3520102	S	TCTCACTCTTTCTCTGCTGTTGCAAATACATGGATAACACCGTTAATTCC	"\Homo sapiens chemokine (C-C motif) ligand 4-like 1 (CCL4L1), mRNA.\"""""	LAG-1; AT744.2; LAG1; SCYA4L; CCL4L	ILMN_2100209	CCL4L1	"\Homo sapiens chemokine (C-C motif) ligand 4-like 1 (CCL4L1), mRNA.\"""""	9560	D	CCL4L1/CCL4L2	0.402321501	-0.013067973	-0.415389474	-0.005812554	20.66912962	3.46E-07	3.46E-07
2510239	2510239	TRIM56	NM_030961.1	81844	NP_112223.1	ILMN_1666376	2510239	S	GGGCCAAAGAGGTGTTAGGTTCAAAGGCTGCGAAGAGAATAGGCTACTGG	"\Homo sapiens tripartite motif-containing 56 (TRIM56), mRNA.\"""""	DKFZP667O116; RNF109; FLJ35608	ILMN_1666376	TRIM56	"\Homo sapiens tripartite motif-containing 56 (TRIM56), mRNA.\"""""	81844	 	TRIM56	0.598181323	0.175862042	-0.422319281	0.072114788	20.60453483	3.58E-07	3.58E-07
3400593	3400593	SMARCD1	NM_003076.3	6602	NP_003067.2	ILMN_1728845	3400593	A	CCTGGCTGGAACCATGAGAAGGAAGCTCAGTACTTCCCACAGTGTCCCTG	"\Homo sapiens SWI/SNF related, matrix associated, actin dependent regulator of chromatin, subfamily d, member 1 (SMARCD1), transcript variant 1, mRNA.\"""""	Rsc6p; BAF60A; CRACD1	ILMN_1728845	SMARCD1	"\Homo sapiens SWI/SNF related, matrix associated, actin dependent regulator of chromatin, subfamily d, member 1 (SMARCD1), transcript variant 1, mRNA.\"""""	6602	D	SMARCD1	0.464304952	0.030643743	-0.433661209	-0.004948735	19.39367806	6.92E-07	6.92E-07
5130414	5130414	C9orf23	NM_148178.1	138716	NP_680544.1	ILMN_1683175	5130414	A	TGAGCCAGCCTGTTCTCCGGGCCTGAATGTCTGGGGTGCTTGTGCCTTTT	"\Homo sapiens chromosome 9 open reading frame 23 (C9orf23), transcript variant 1, mRNA.\"""""	MGC29635; bA296L22.5	ILMN_1683175	C9ORF23	"\Homo sapiens chromosome 9 open reading frame 23 (C9orf23), transcript variant 1, mRNA.\"""""	138716	D	C9orf23	0.665490039	0.171377717	-0.494112322	-0.006347533	19.39254484	6.92E-07	6.92E-07
2970575	2970575	CCL4L2	NM_207007.2	388372	NP_996890.1	ILMN_1716276	2970575	S	AACTTTGTGGTAGATTACTATGAGACCAGCAGCCTCTGCTCCCAGCCAGC	"\Homo sapiens chemokine (C-C motif) ligand 4-like 2 (CCL4L2), mRNA.\"""""	AT744.2; SCYA4L; CCL4L	ILMN_1716276	CCL4L2	"\Homo sapiens chemokine (C-C motif) ligand 4-like 2 (CCL4L2), mRNA.\"""""	388372	D	CCL4L1/CCL4L2	0.854698057	0.249083809	-0.605614248	-0.063643542	19.07679826	8.24E-07	8.24E-07
540747	540747	ProbeID: 540747				ILMN_1821176	540747	S	GCAGACCTCCTTAGAGACCTCCAGGCAGACCTCCTTACTGTCTTCAGGTG	"\601441142F1 NIH_MGC_72 Homo sapiens cDNA clone IMAGE:3915971 5, mRNA sequence\"""""		ILMN_1821176		"\601441142F1 NIH_MGC_72 Homo sapiens cDNA clone IMAGE:3915971 5, mRNA sequence\"""""	-999	D	RNF125	0.807109548	0.130965961	-0.676143586	-0.016095352	18.87120019	9.24E-07	9.24E-07
4250735	4250735	IL27RA	NM_004843.2	9466	NP_004834.1	ILMN_1688152	4250735	S	CACTGCATTTGGGCACCATCTCAGCTCCCTTGCATCCAGGTGCAGCATGG	"\Homo sapiens interleukin 27 receptor, alpha (IL27RA), mRNA.\"""""	zcytor1; WSX1; IL27R; TCCR; CRL1	ILMN_1688152	IL27RA	"\Homo sapiens interleukin 27 receptor, alpha (IL27RA), mRNA.\"""""	9466	 	IL27RA	0.753538774	0.07842045	-0.675118324	-0.090691956	18.79668759	9.64E-07	9.64E-07
4920053	4920053	BTG3	NM_006806.3	10950	NP_006797.3	ILMN_1707339	4920053	S	CAGTGACATGGGTACCTCCTCCTGGAATGCATTGTGACCGGAATCACTGG	"\Homo sapiens BTG family, member 3 (BTG3), mRNA.\"""""	TOB55; TOB5; MGC8928; ANA; TOFA	ILMN_1707339	BTG3	"\Homo sapiens BTG family, member 3 (BTG3), mRNA.\"""""	10950	D	BTG3	-0.643668917	-0.083716755	0.559952162	-0.021075759	18.71982816	1.01E-06	1.01E-06
1110039	1110039	CEP68	NM_015147.1	23177	NP_055962.1	ILMN_1808500	1110039	S	ATGTCCTTGGGAGGATCGCAAAGCAGTCTGGTGAGCTGGAGAGCCACGCA	"\Homo sapiens centrosomal protein 68kDa (CEP68), mRNA.\"""""	FLJ25920; KIAA0582	ILMN_1808500	CEP68	"\Homo sapiens centrosomal protein 68kDa (CEP68), mRNA.\"""""	23177	 	CEP68	-0.512602961	-0.208778582	0.303824379	0.035234716	18.69374969	1.02E-06	1.02E-06
10487	10487	SLC25A25	NM_052901.2	114789	NP_443133.2	ILMN_1791728	10487	A	CTGCCCTTGCTTAACAATGCCGGCCAACTGGCGACCTCACGGTTGCACTT	"\Homo sapiens solute carrier family 25 (mitochondrial carrier; phosphate carrier), member 25 (SLC25A25), nuclear gene encoding mitochondrial protein, transcript variant 1, mRNA.\"""""	MGC105138; KIAA1896; SCAMC-2; RP11-395P17.4; MCSC; MGC119517; MGC119514; MGC119516; MGC119515; PCSCL	ILMN_1791728	SLC25A25	"\Homo sapiens solute carrier family 25 (mitochondrial carrier; phosphate carrier), member 25 (SLC25A25), nuclear gene encoding mitochondrial protein, transcript variant 1, mRNA.\"""""	114789	D	SLC25A25	-0.761757764	-0.268480804	0.49327696	0.0304667	18.44824939	1.17E-06	1.17E-06
3850433	3850433	HSPA1B	NM_005346.3	3304	NP_005337.1	ILMN_1660436	3850433	S	GAGGTGGACTGTTGGGACTCAAGGACTTTGCTGCTGTTTTCCTATGTCAT	"\Homo sapiens heat shock 70kDa protein 1B (HSPA1B), mRNA.\"""""	HSP70-2; HSPA1A	ILMN_1660436	HSPA1B	"\Homo sapiens heat shock 70kDa protein 1B (HSPA1B), mRNA.\"""""	3304	D	HSPA1A/HSPA1B	-1.469605711	-0.370988831	1.09861688	0.121383169	17.9073303	1.59E-06	1.59E-06
4390446	4390446	NOL12	NM_024313.1	79159	NP_077289.1	ILMN_1759991	4390446	S	TAGGTGTGCCTACCGCATGTTGCCGCTGCTGTTTCTGCTGGGACGTCTGA	"\Homo sapiens hypothetical protein MGC3731 (MGC3731), mRNA.\"""""	dJ37E16.7	ILMN_1759991	MGC3731	"\Homo sapiens hypothetical protein MGC3731 (MGC3731), mRNA.\"""""	79159	D	NOL12	0.531021155	-0.016048364	-0.547069519	0.005563002	17.73265745	1.76E-06	1.76E-06
4920110	4920110	GADD45B	NM_015675.2	4616	NP_056490.2	ILMN_1718977	4920110	S	GACCACACTTTGGGACTTGGGAGCTGGGGCTGAAGTTGCTCTGTACCCAT	"\Homo sapiens growth arrest and DNA-damage-inducible, beta (GADD45B), mRNA.\"""""	MYD118; DKFZP566B133; GADD45BETA	ILMN_1718977	GADD45B	"\Homo sapiens growth arrest and DNA-damage-inducible, beta (GADD45B), mRNA.\"""""	4616	 	GADD45B	-0.797693342	-0.19452843	0.603164911	0.033233383	17.60436859	1.89E-06	1.89E-06
7000379	7000379	USP38	NM_032557.4	84640	NP_115946.2	ILMN_1704876	7000379	S	CAGGGAGTATATCTTCTGTGGTTTTGAAGGAGGTGAGTTCTGTATGTGCC	"\Homo sapiens ubiquitin specific peptidase 38 (USP38), mRNA.\"""""	HP43.8KD; KIAA1891; FLJ35970	ILMN_1704876	USP38	"\Homo sapiens ubiquitin specific peptidase 38 (USP38), mRNA.\"""""	84640	 	USP38	-0.626898088	-0.134863766	0.492034323	0.044807135	17.4737911	2.04E-06	2.04E-06
4780519	4780519	ZC3HC1	NM_016478.3	51530	NP_057562.3	ILMN_1761479	4780519	S	GGACCTGACCACCCATTTCAGCATCTTCAATGTGGAGCAGTGTTCTGAGG	"\Homo sapiens zinc finger, C3HC-type containing 1 (ZC3HC1), mRNA.\"""""	1110054L24Rik; NIPA; HSPC216	ILMN_1761479	ZC3HC1	"\Homo sapiens zinc finger, C3HC-type containing 1 (ZC3HC1), mRNA.\"""""	51530	 	ZC3HC1	0.693101656	-0.018966932	-0.712068588	-0.003262341	17.43043854	2.09E-06	2.09E-06
6270670	6270670	IDH1	NM_005896.2	3417	NP_005887.2	ILMN_2091347	6270670	S	CCTGTCCATGACCTTGGGCACAGGGAAGTTCTGGTGTCATAGATATCCCG	"\Homo sapiens isocitrate dehydrogenase 1 (NADP+), soluble (IDH1), mRNA.\"""""	PICD; IDH; IDP	ILMN_2091347	IDH1	"\Homo sapiens isocitrate dehydrogenase 1 (NADP+), soluble (IDH1), mRNA.\"""""	3417	D	IDH1	-0.543023417	-0.092847809	0.450175608	0.082319258	17.29939814	2.26E-06	2.26E-06
2030324	2030324	SGK1	NM_005627.3	6446	NP_005618.2	ILMN_3305938	2030324	M	CCTTGTGGATATGCTGTGTGAACCGTCGTGTGAGTGTGGTATGCCTGATC	"\Homo sapiens serum/glucocorticoid regulated kinase 1 (SGK1), transcript variant 1, mRNA.\"""""	SGK	ILMN_3305938	SGK1	"\Homo sapiens serum/glucocorticoid regulated kinase 1 (SGK1), transcript variant 1, mRNA.\"""""	6446	D	SGK1	1.161568697	0.354657787	-0.80691091	0.103665446	17.19881024	2.39E-06	2.39E-06
4070017	4070017	ODC1	NM_002539.1	4953	NP_002530.1	ILMN_1748591	4070017	S	CCTGTGTCTTGTGCCTGGGAGAGTGGGATGAAACGCCACAGAGCAGCCTG	"\Homo sapiens ornithine decarboxylase 1 (ODC1), mRNA.\"""""		ILMN_1748591	ODC1	"\Homo sapiens ornithine decarboxylase 1 (ODC1), mRNA.\"""""	4953	D	ODC1	-0.439522124	0.371490717	0.811012841	-0.089458821	17.1623149	2.44E-06	2.44E-06
4390450	4390450	SGK1	NM_005627.2	6446	NP_005618.2	ILMN_1702487	4390450	S	AGAAAGGGTTTTTATGGACCAATGCCCCAGTTGTCAGTCAGAGCCGTTGG	"\Homo sapiens serum/glucocorticoid regulated kinase (SGK), mRNA.\"""""	SGK1	ILMN_1702487	SGK	"\Homo sapiens serum/glucocorticoid regulated kinase (SGK), mRNA.\"""""	6446	D	SGK1	1.343937745	0.365513151	-0.978424594	0.102326495	17.11663554	2.51E-06	2.51E-06
6200630	6200630	RBM22	NM_018047.1	55696	NP_060517.1	ILMN_1760256	6200630	S	TCACCTTCGTGTGTCTTCAGTGTCTCATTGTCATCCCTGCTTCTGTTTGG	"\Homo sapiens RNA binding motif protein 22 (RBM22), mRNA.\"""""	FLJ10290; ZC3H16	ILMN_1760256	RBM22	"\Homo sapiens RNA binding motif protein 22 (RBM22), mRNA.\"""""	55696	 	RBM22	0.751814448	0.170370637	-0.581443811	0.044164764	16.29669263	4.06E-06	4.06E-06
1340075	1340075	BAG3	NM_004281.3	9531	NP_004272.2	ILMN_1659766	1340075	S	TTCTGCAGCCCTGTCTACTTGGGCACCCCCACCACCTGTTAGCTGTGGTT	"\Homo sapiens BCL2-associated athanogene 3 (BAG3), mRNA.\"""""	BAG-3; MGC104307; CAIR-1; BIS	ILMN_1659766	BAG3	"\Homo sapiens BCL2-associated athanogene 3 (BAG3), mRNA.\"""""	9531	 	BAG3	-0.666617978	-0.334460043	0.332157935	-0.021341871	16.05000117	4.71E-06	4.71E-06
6580386	6580386	OPA3	NM_025136.1	80207	NP_079412.1	ILMN_2284591	6580386	I	GCTTGAACTTGGGAGGTGGAGGCCAAGATTGTACCACTGTATTCCAGCCC	"\Homo sapiens optic atrophy 3 (autosomal recessive, with chorea and spastic paraplegia) (OPA3), transcript variant 2, mRNA.\"""""	FLJ25932; MGC75494; MGA3; FLJ22187	ILMN_2284591	OPA3	"\Homo sapiens optic atrophy 3 (autosomal recessive, with chorea and spastic paraplegia) (OPA3), transcript variant 2, mRNA.\"""""	80207	D	OPA3	0.364557845	-0.079529315	-0.44408716	-0.035208423	15.73066727	5.70E-06	5.70E-06
1740471	1740471	TINF2	NM_012461.1	26277	NP_036593.1	ILMN_1697420	1740471	S	CCTTGATACCCACTTTTTGTGAATACCTACCCCCTTCTGGCCACGGTGCC	"\Homo sapiens TERF1 (TRF1)-interacting nuclear factor 2 (TINF2), mRNA.\"""""	TIN2	ILMN_1697420	TINF2	"\Homo sapiens TERF1 (TRF1)-interacting nuclear factor 2 (TINF2), mRNA.\"""""	26277	 	TINF2	0.614118693	0.01636161	-0.597757083	-0.019715418	15.66311461	5.94E-06	5.94E-06
3930053	3930053	COX10	NM_001303.2	1352	NP_001294.2	ILMN_1670901	3930053	S	CTTCCCTCTTGGCTGCCCCCAGGTATTTACTGTGGAGAACATTGCATAGG	"\Homo sapiens COX10 homolog, cytochrome c oxidase assembly protein, heme A: farnesyltransferase (yeast) (COX10), nuclear gene encoding mitochondrial protein, mRNA.\"""""		ILMN_1670901	COX10	"\Homo sapiens COX10 homolog, cytochrome c oxidase assembly protein, heme A: farnesyltransferase (yeast) (COX10), nuclear gene encoding mitochondrial protein, mRNA.\"""""	1352	 	COX10	0.189160982	-0.186711321	-0.375872304	-0.049646979	15.54456303	6.38E-06	6.38E-06
6270646	6270646	MYC	NM_002467.3	4609	NP_002458.2	ILMN_1680618	6270646	S	CCTGCGTGACCAGATCCCGGAGTTGGAAAACAATGAAAAGGCCCCCAAGG	"\Homo sapiens v-myc myelocytomatosis viral oncogene homolog (avian) (MYC), mRNA.\"""""	c-Myc	ILMN_1680618	MYC	"\Homo sapiens v-myc myelocytomatosis viral oncogene homolog (avian) (MYC), mRNA.\"""""	4609	D	MYC	0.651073125	0.091962095	-0.55911103	-0.064731078	15.31958931	7.31E-06	7.31E-06
1780661	1780661	MAN1B1	NM_016219.2	11253	NP_057303.1	ILMN_1771957	1780661	S	CAGGGCTGGCTCTGGTGTTTACAAGCTGGACTCAGGGATCCTCCTGGCCG	"\Homo sapiens mannosidase, alpha, class 1B, member 1 (MAN1B1), mRNA.\"""""	MANA-ER	ILMN_1771957	MAN1B1	"\Homo sapiens mannosidase, alpha, class 1B, member 1 (MAN1B1), mRNA.\"""""	11253	 	MAN1B1	0.337253327	-0.051702771	-0.388956098	-0.104948832	15.17947282	7.96E-06	7.96E-06
6550709	6550709	TADA2B	NM_152293.2	93624	NP_689506.2	ILMN_3239378	6550709	S	TATTCCCGTCACGGTAGTCCTTACCTCTGTCGGCAGCTCAGAGCCTCCAC	"\Homo sapiens transcriptional adaptor 2B (TADA2B), mRNA.\"""""	ADA2B; ADA2(beta)	ILMN_3239378	TADA2B	"\Homo sapiens transcriptional adaptor 2B (TADA2B), mRNA.\"""""	93624	 	TADA2B	0.375300172	0.091973526	-0.283326647	-0.009467855	15.11480796	8.28E-06	8.28E-06
3130138	3130138	BRPF1	NM_001003694.1	7862	NP_001003694.1	ILMN_1669308	3130138	A	CTACCTGCTCATGCCAGGAGAATCCATAACTGCCTAGAGGCCTGGGGCCC	"\Homo sapiens bromodomain and PHD finger containing, 1 (BRPF1), transcript variant 1, mRNA.\"""""	BR140	ILMN_1669308	BRPF1	"\Homo sapiens bromodomain and PHD finger containing, 1 (BRPF1), transcript variant 1, mRNA.\"""""	7862	D	BRPF1	-0.452626786	-0.212757226	0.239869561	-0.003725101	14.88399946	9.54E-06	9.54E-06
1190040	1190040	GIMAP8	NM_175571.2	155038	NP_783161.1	ILMN_1747305	1190040	S	GGTGGCAGGAGGGTGAAGATTGAAAAGCTGCCTATTGCGTGTTATGCTGG	"\Homo sapiens GTPase, IMAP family member 8 (GIMAP8), mRNA.\"""""	hIAN6; MGC129545; IANT; DKFZp667I133	ILMN_1747305	GIMAP8	"\Homo sapiens GTPase, IMAP family member 8 (GIMAP8), mRNA.\"""""	155038	 	GIMAP8	0.947234347	0.215539129	-0.731695218	-0.057862092	14.87139634	9.62E-06	9.62E-06
2650019	2650019	FAM53C	NM_016605.1	51307	NP_057689.1	ILMN_1744508	2650019	S	GCCCTTCACTCCCACCTGCTGCCAAAGTCCCTGTGCTAATGGGATTACAA	"\Homo sapiens family with sequence similarity 53, member C (FAM53C), mRNA.\"""""	C5orf6	ILMN_1744508	FAM53C	"\Homo sapiens family with sequence similarity 53, member C (FAM53C), mRNA.\"""""	51307	 	FAM53C	-0.993889798	-0.194360135	0.799529663	0.077362114	14.85578502	9.71E-06	9.71E-06
840402	840402	SPEN	NM_015001.2	23013	NP_055816.2	ILMN_1802611	840402	S	TGCCCACTCATTTGTATAAGTGCGCTTCGGTACAGCACGGGTCCTGCTCC	"\Homo sapiens spen homolog, transcriptional regulator (Drosophila) (SPEN), mRNA.\"""""	RP1-134O19.1; MINT; KIAA0929; SHARP	ILMN_1802611	SPEN	"\Homo sapiens spen homolog, transcriptional regulator (Drosophila) (SPEN), mRNA.\"""""	23013	 	SPEN	-0.667416804	-0.141605755	0.525811049	0.019802494	14.81495908	9.96E-06	9.96E-06
5080524	5080524	LBR	NM_002296.2	3930	NP_002287.2	ILMN_1768969	5080524	A	GGGTGATCTCATCATGGCCTTGGCGTGGTCCCTCCCATGTGGTTTTAACC	"\Homo sapiens lamin B receptor (LBR), transcript variant 1, mRNA.\"""""	PRO0650; PHA; MGC9041; LMN2R; DHCR14B	ILMN_1768969	LBR	"\Homo sapiens lamin B receptor (LBR), transcript variant 1, mRNA.\"""""	3930	D	LBR	-0.593508559	-0.066048884	0.527459675	-0.077778682	14.68174663	1.08E-05	1.08E-05
3710719	3710719	MRPL45	NM_032351.3	84311	NP_115727.3	ILMN_1748650	3710719	A	CTGGGCATGGACCAGCCTTCAGATGGCAGAAGTGGAAGATGAGCCTACTT	"\Homo sapiens mitochondrial ribosomal protein L45 (MRPL45), nuclear gene encoding mitochondrial protein, mRNA.\"""""	MGC11321	ILMN_1748650	MRPL45	"\Homo sapiens mitochondrial ribosomal protein L45 (MRPL45), nuclear gene encoding mitochondrial protein, mRNA.\"""""	84311	D	MRPL45	0.409032728	0.006347247	-0.402685481	-0.035688698	14.67450758	1.09E-05	1.09E-05
2350754	2350754	FBXO34	NM_017943.2	55030	NP_060413.2	ILMN_1765060	2350754	S	GAGCGCCTTTACCTTTAGATGAGTGCTTTGGCCCCTCTGTGAATAGCACG	"\Homo sapiens F-box protein 34 (FBXO34), mRNA.\"""""	DKFZp547C162; MGC126434; CGI-301; MGC126435; Fbx34; FLJ20725	ILMN_1765060	FBXO34	"\Homo sapiens F-box protein 34 (FBXO34), mRNA.\"""""	55030	 	FBXO34	-0.315500981	0.078015175	0.393516156	0.017122058	14.5209915	1.19E-05	1.19E-05
6560201	6560201	ProbeID: 6560201	XM_001133190.1	728835	XP_001133190.1	ILMN_3235832	6560201	S	GTCTGCGCTGACCCCAGTGAGTCCTGGGTCCAGGAGTACGTGTATGACCT	"\PREDICTED: Homo sapiens similar to cytokine, transcript variant 3 (LOC728835), mRNA.\"""""		ILMN_3235832	LOC728835	"\PREDICTED: Homo sapiens similar to cytokine, transcript variant 3 (LOC728835), mRNA.\"""""	728835	 		0.764216545	0.079905868	-0.684310676	-0.010644131	14.31812769	1.35E-05	1.35E-05
6400603	6400603	PVRIG	NM_024070.3	79037	NP_076975.2	ILMN_1688279	6400603	S	CTTTAATTCTTGGGCCTCCAATAAGTGTCCCATAGGTGTCTGGCCAGGCC	"\Homo sapiens poliovirus receptor related immunoglobulin domain containing (PVRIG), mRNA.\"""""	MGC138297; MGC2463; MGC138295; MGC104322; C7orf15	ILMN_1688279	PVRIG	"\Homo sapiens poliovirus receptor related immunoglobulin domain containing (PVRIG), mRNA.\"""""	79037	 	PVRIG	0.391820694	-0.246034873	-0.637855567	-0.037396365	14.30585683	1.37E-05	1.37E-05
110095	110095	GMCL1	NM_178439.3	64395	NP_848526.1	ILMN_1670532	110095	S	TACTGCTGGCGTTGGACAGGTTTTAACTTCGGCTTCGACCTACTTGTAAC	"\Homo sapiens germ cell-less homolog 1 (Drosophila) (GMCL1), mRNA.\"""""	GCL1; BTBD13; GCL	ILMN_1670532	GMCL1	"\Homo sapiens germ cell-less homolog 1 (Drosophila) (GMCL1), mRNA.\"""""	64395	D	GMCL1	-0.613689174	-0.239328645	0.37436053	0.022441786	14.15912179	1.50E-05	1.50E-05
3830192	3830192	ZNF791	NM_153358.1	163049	NP_699189.1	ILMN_1758105	3830192	S	CCACATAATCATGTTTCAGTCAGCAATGGGCCATATAGGTTGGTAGCCCC	"\Homo sapiens zinc finger protein 791 (ZNF791), mRNA.\"""""	MGC126179; FLJ90396; MGC126180	ILMN_1758105	ZNF791	"\Homo sapiens zinc finger protein 791 (ZNF791), mRNA.\"""""	163049	 	ZNF791	-0.637869476	-0.385457849	0.252411627	0.099055067	14.14017556	1.51E-05	1.51E-05
3290717	3290717	GMCL1	NM_178439.3	64395	NP_848526.1	ILMN_2194627	3290717	S	CACTGAATCAGCCATGTAGCGGATCTGTCAGTTTACAGCCTCGAAGGAGC	"\Homo sapiens germ cell-less homolog 1 (Drosophila) (GMCL1), mRNA.\"""""	GCL1; BTBD13; GCL	ILMN_2194627	GMCL1	"\Homo sapiens germ cell-less homolog 1 (Drosophila) (GMCL1), mRNA.\"""""	64395	D	GMCL1	-0.661364534	-0.396388372	0.264976162	0.031030943	14.07347505	1.58E-05	1.58E-05
6960382	6960382	ING2	NM_001564.2	3622	NP_001555.1	ILMN_2085722	6960382	S	CGCTCCAAGGCCAAGCAGGAAAGGGAAGCTTCACCTGTTGAGTTTGCAAT	"\Homo sapiens inhibitor of growth family, member 2 (ING2), mRNA.\"""""	p33ING2; ING1L	ILMN_2085722	ING2	"\Homo sapiens inhibitor of growth family, member 2 (ING2), mRNA.\"""""	3622	D	ING2	-0.917868147	-0.335909853	0.581958295	0.086932465	14.00990043	1.64E-05	1.64E-05
2060612	2060612	MRPL27	NM_148571.1	51264	NP_683412.1	ILMN_1811327	2060612	A	TGTTGAGGCCATCGGACAGAGACTGGAGCCCAGGTGACAGGAGATGGTGA	"\Homo sapiens mitochondrial ribosomal protein L27 (MRPL27), nuclear gene encoding mitochondrial protein, transcript variant 2, mRNA.\"""""	MGC23716; L27mt	ILMN_1811327	MRPL27	"\Homo sapiens mitochondrial ribosomal protein L27 (MRPL27), nuclear gene encoding mitochondrial protein, transcript variant 2, mRNA.\"""""	51264	D	MRPL27	0.533717891	0.012271751	-0.52144614	-0.028460002	14.00579959	1.65E-05	1.65E-05
3370288	3370288	CBX6	NM_014292.3	23466	NP_055107.3	ILMN_1691930	3370288	S	GTGAGTGACCACCTGGGTGCCAGTTACAGGTGTTTCCAGAGACCATAGAA	"\Homo sapiens chromobox homolog 6 (CBX6), mRNA.\"""""		ILMN_1691930	CBX6	"\Homo sapiens chromobox homolog 6 (CBX6), mRNA.\"""""	23466	 	CBX6	-0.923357289	-0.273957743	0.649399546	0.060498712	13.95766198	1.70E-05	1.70E-05
6270301	6270301	RAB33A	NM_004794.2	9363	NP_004785.1	ILMN_1724708	6270301	S	CCAGGTGCCCTCCAACTTAGCCCTGAAATTTGCTGATGCCCACAACATGC	"\Homo sapiens RAB33A, member RAS oncogene family (RAB33A), mRNA.\"""""	RabS10; MGC1488	ILMN_1724708	RAB33A	"\Homo sapiens RAB33A, member RAS oncogene family (RAB33A), mRNA.\"""""	9363	 	RAB33A	-0.506225601	-0.170629791	0.33559581	0.043450287	13.87892492	1.79E-05	1.79E-05
5910347	5910347	ZNF250	NM_021061.1	58500	NP_066405.1	ILMN_1757230	5910347	S	CATGTGGAACCACAAGCAGCCTTCAGCCCAAGAGAAGTCTCTGTTAACTC	"\Homo sapiens zinc finger protein 250 (ZNF250), mRNA.\"""""	ZFP647; MGC111123; ZNF647; MGC9718	ILMN_1757230	ZNF250	"\Homo sapiens zinc finger protein 250 (ZNF250), mRNA.\"""""	58500	 	ZNF250	-0.338549727	-0.08858471	0.249965017	-0.0268169	13.82098801	1.85E-05	1.85E-05
2070593	2070593	CCDC45	NM_138363.1	90799	NP_612372.1	ILMN_1686135	2070593	S	CCCTCCCTATGAGGCCAGACTTGATAATAGTAGGTGAAGGTTCTGGAGGC	"\Homo sapiens coiled-coil domain containing 45 (CCDC45), mRNA.\"""""	DKFZp667E1824	ILMN_1686135	CCDC45	"\Homo sapiens coiled-coil domain containing 45 (CCDC45), mRNA.\"""""	90799	 	CEP95	-0.44540836	-0.031988891	0.413419469	0.026843419	13.78147691	1.90E-05	1.90E-05
2480487	2480487	STX6	NM_005819.4	10228	NP_005810.1	ILMN_2157951	2480487	S	GGCTTTTCAATTCTGTGGACTTTGTACCATTTGGCTTCACCTTGTACTGC	"\Homo sapiens syntaxin 6 (STX6), mRNA.\"""""		ILMN_2157951	STX6	"\Homo sapiens syntaxin 6 (STX6), mRNA.\"""""	10228	D	STX6	-0.56362261	-0.197091184	0.366531426	0.092614106	13.75869077	1.93E-05	1.93E-05
7320187	7320187	DCTN3	NM_007234.3	11258	NP_009165.1	ILMN_1762281	7320187	A	CCAAGCAATTCGTGCAGTGGGATGAGCTACTTTGCCAGCTAGAGGCCGCC	"\Homo sapiens dynactin 3 (p22) (DCTN3), transcript variant 1, mRNA.\"""""	MGC111190; DCTN22; DCTN-22	ILMN_1762281	DCTN3	"\Homo sapiens dynactin 3 (p22) (DCTN3), transcript variant 1, mRNA.\"""""	11258	D	DCTN3	0.353974556	0.033089644	-0.320884912	0.016852311	13.60451226	2.12E-05	2.12E-05
4780398	4780398	NXT1	NM_013248.2	29107	NP_037380.1	ILMN_1760280	4780398	S	TTCTGTTGTTGCGGAGACACTGCAGACTCCACTGTGCCGAGGTTGAACTC	"\Homo sapiens NTF2-like export factor 1 (NXT1), mRNA.\"""""	P15; MTR2	ILMN_1760280	NXT1	"\Homo sapiens NTF2-like export factor 1 (NXT1), mRNA.\"""""	29107	 	NXT1	-0.575375005	-0.383726003	0.191649002	0.070651655	13.5827265	2.15E-05	2.15E-05
1410209	1410209	SGK1	NM_005627.3	6446	NP_005618.2	ILMN_3229324	1410209	A	CGGACGCTGTTCTAAAAAAGGTCTCCTGCAGATCTGTCTGGGCTGTGATG	"\Homo sapiens serum/glucocorticoid regulated kinase 1 (SGK1), transcript variant 1, mRNA.\"""""	SGK	ILMN_3229324	SGK1	"\Homo sapiens serum/glucocorticoid regulated kinase 1 (SGK1), transcript variant 1, mRNA.\"""""	6446	D	SGK1	1.037515213	0.298075963	-0.73943925	0.07519645	13.55991825	2.19E-05	2.19E-05
4830328	4830328	CYB561D2	NM_007022.3	11068	NP_008953.1	ILMN_1738718	4830328	S	GACACCTCAGGCACTGGGACAGTTGGGCATTTGGAGGCCCGTGTGTGAAT	"\Homo sapiens cytochrome b-561 domain containing 2 (CYB561D2), mRNA.\"""""	TSP10; 101F6	ILMN_1738718	CYB561D2	"\Homo sapiens cytochrome b-561 domain containing 2 (CYB561D2), mRNA.\"""""	11068	 	CYB561D2	0.468770784	-0.021668515	-0.4904393	-0.051916259	13.50355033	2.27E-05	2.27E-05
2680767	2680767	MRPS24	NM_032014.2	64951	NP_114403.1	ILMN_1802553	2680767	S	GCTGGTTTTAAAGCGCCGGGGTAACCAGTTGGAGATCTGTGCCGTGGTCC	"\Homo sapiens mitochondrial ribosomal protein S24 (MRPS24), nuclear gene encoding mitochondrial protein, mRNA.\"""""	MRP-S24; HSPC335	ILMN_1802553	MRPS24	"\Homo sapiens mitochondrial ribosomal protein S24 (MRPS24), nuclear gene encoding mitochondrial protein, mRNA.\"""""	64951	 	MRPS24	0.463483254	-0.017241347	-0.480724601	-0.064892196	13.4790556	2.30E-05	2.30E-05
6330615	6330615	GIMAP6	NM_001007224.1	474344	NP_001007225.1	ILMN_2329429	6330615	A	GCCATCCCCCATCTTCCCTAGACACAGCAGACATCTGAGAAAGCTTCAGC	"\Homo sapiens GTPase, IMAP family member 6 (GIMAP6), transcript variant 3, mRNA.\"""""	IAN6; hIAN2; FLJ22690; DKFZp686A01175	ILMN_2329429	GIMAP6	"\Homo sapiens GTPase, IMAP family member 6 (GIMAP6), transcript variant 3, mRNA.\"""""	474344	D	GIMAP6	0.654146002	-0.022840247	-0.676986249	0.025469967	13.46776696	2.32E-05	2.32E-05
6960170	6960170	C3orf19	NM_016474.3	51244	NP_057558.2	ILMN_1750144	6960170	S	CCCCTAGACAGTCTTTTTAGTGCCCTCTGCTCTCAGTCTTGTTGCCCTAG	"\Homo sapiens chromosome 3 open reading frame 19 (C3orf19), mRNA.\"""""	FLJ33839	ILMN_1750144	C3ORF19	"\Homo sapiens chromosome 3 open reading frame 19 (C3orf19), mRNA.\"""""	51244	 	C3orf19	0.418038483	0.010339351	-0.407699132	0.054755233	13.46106448	2.33E-05	2.33E-05
5090739	5090739	NIPAL3	NM_020448.3	57185	NP_065181.1	ILMN_1684210	5090739	S	GGATACAGGACTCCATCAGGCTAGTGTTGGGGAACCAGCCCGGCAGCCTT	"\Homo sapiens NIPA-like domain containing 3 (NPAL3), mRNA.\"""""	RP3-462O23.3; DKFZp686E22155; DJ462O23.2	ILMN_1684210	NPAL3	"\Homo sapiens NIPA-like domain containing 3 (NPAL3), mRNA.\"""""	57185	 	NIPAL3	-0.413700367	-0.104120074	0.309580294	0.036611534	13.41484778	2.40E-05	2.40E-05
10551	10551	C14orf102	NM_017970.2	55051	NP_060440.2	ILMN_1740165	10551	I	GAAGCAGCTCCAGCCCATGTTTCTGAAGGGTTACCGCTGACAAGGAGTCA	"\Homo sapiens chromosome 14 open reading frame 102 (C14orf102), transcript variant 1, mRNA.\"""""	FLJ14051; FLJ10008	ILMN_1740165	C14ORF102	"\Homo sapiens chromosome 14 open reading frame 102 (C14orf102), transcript variant 1, mRNA.\"""""	55051	D	C14orf102	0.622134446	0.144449244	-0.477685202	-0.039999226	13.3956674	2.43E-05	2.43E-05
2510161	2510161	B3GALT4	NM_003782.3	8705	NP_003773.1	ILMN_1690682	2510161	S	GAGTCCTGGGCATCCTGCGGTGTCGAGCAATAGCCTGGCTTCAGAGCTGA	"\Homo sapiens UDP-Gal:betaGlcNAc beta 1,3-galactosyltransferase, polypeptide 4 (B3GALT4), mRNA.\"""""	beta3GALT4; beta3Gal-T4; DJ1033B10.3; GalT4; Gal-T2	ILMN_1690682	B3GALT4	"\Homo sapiens UDP-Gal:betaGlcNAc beta 1,3-galactosyltransferase, polypeptide 4 (B3GALT4), mRNA.\"""""	8705	 	B3GALT4	0.378925871	0.034915185	-0.344010686	-0.005957858	13.39529792	2.43E-05	2.43E-05
7200598	7200598	MED6	NM_005466.2	10001	NP_005457.2	ILMN_1654543	7200598	S	CTTCTGTAACCTTTCCTCTCCCGGACTTGAGCAACCTACACACTCACATG	"\Homo sapiens mediator complex subunit 6 (MED6), mRNA.\"""""	NY-REN-28	ILMN_1654543	MED6	"\Homo sapiens mediator complex subunit 6 (MED6), mRNA.\"""""	10001	 	MED6	0.51921005	-0.048519437	-0.567729486	0.033172448	13.30391153	2.57E-05	2.57E-05
6180170	6180170	PFDN1	NM_002622.4	5201	NP_002613.2	ILMN_1717855	6180170	S	CTTTTCCCTTCCTGTACCTTTGACTAACGCTCAGCTTCCGGGCCTGCATG	"\Homo sapiens prefoldin subunit 1 (PFDN1), mRNA.\"""""	PDF; PFD1	ILMN_1717855	PFDN1	"\Homo sapiens prefoldin subunit 1 (PFDN1), mRNA.\"""""	5201	 	PFDN1	0.446537643	-0.011160337	-0.45769798	-0.040558866	13.27680559	2.62E-05	2.62E-05
3940215	3940215	MTFMT	NM_139242.2	123263	NP_640335.1	ILMN_1672884	3940215	S	TGGATATTTGCACCCCTGGTACCAGAAAAATTCCCAAGCTCAACCAAGCC	"\Homo sapiens mitochondrial methionyl-tRNA formyltransferase (MTFMT), mRNA.\"""""	FMT1	ILMN_1672884	MTFMT	"\Homo sapiens mitochondrial methionyl-tRNA formyltransferase (MTFMT), mRNA.\"""""	123263	D	MTFMT	-0.422481348	-0.159981109	0.262500239	0.019585207	13.02966969	3.07E-05	3.07E-05
4880110	4880110	FAM126B	NM_173822.2	285172	NP_776183.1	ILMN_1779486	4880110	S	CAGGGGGTACTGACCTTGATTTCTCCTACAAGGACCACACTGCCTTTGTG	"\Homo sapiens family with sequence similarity 126, member B (FAM126B), mRNA.\"""""	MGC39518	ILMN_1779486	FAM126B	"\Homo sapiens family with sequence similarity 126, member B (FAM126B), mRNA.\"""""	285172	D	FAM126B	-0.429696463	0.120472615	0.550169078	0.111299225	12.98309381	3.17E-05	3.17E-05
1690326	1690326	PGRMC2	NM_006320.1	10424	NP_006311.1	ILMN_2195236	1690326	S	GTGAGGCCTTGGAAGGGACTCTTTCTGCAGATACTGTAAATACAAGTACC	"\Homo sapiens progesterone receptor membrane component 2 (PGRMC2), mRNA.\"""""	DG6; PMBP	ILMN_2195236	PGRMC2	"\Homo sapiens progesterone receptor membrane component 2 (PGRMC2), mRNA.\"""""	10424	 	PGRMC2	-0.75857975	-0.22561858	0.53296117	0.060894685	12.9509502	3.23E-05	3.23E-05
7550707	7550707	ING3	NM_019071.2	54556	NP_061944.2	ILMN_2237746	7550707	I	GCAGGCTGAAGGAAATGGTTCATGTGATAATGTGGGCTGGTATCCTCTAG	"\Homo sapiens inhibitor of growth family, member 3 (ING3), transcript variant 1, mRNA.\"""""	FLJ20089; p47ING3; ING2; Eaf4	ILMN_2237746	ING3	"\Homo sapiens inhibitor of growth family, member 3 (ING3), transcript variant 1, mRNA.\"""""	54556	D	ING3	0.491114065	0.06699655	-0.424117515	0.013050427	12.76791882	3.64E-05	3.64E-05
290114	290114	EBNA1BP2	NM_006824.1	10969	NP_006815.1	ILMN_1768127	290114	S	TGTATCTAGCTTCCGGGCCAAGACAGCTCATGGCAGAGGCCTCAAGAGGC	"\Homo sapiens EBNA1 binding protein 2 (EBNA1BP2), mRNA.\"""""	P40; NOBP; EBP2	ILMN_1768127	EBNA1BP2	"\Homo sapiens EBNA1 binding protein 2 (EBNA1BP2), mRNA.\"""""	10969	 	EBNA1BP2	0.292371433	-0.156999768	-0.449371201	-0.073019024	12.72332972	3.75E-05	3.75E-05
4120538	4120538	ProbeID: 4120538	XM_001129173.1	731314	XP_001129173.1	ILMN_1785756	4120538	S	TGGCTTCACGGCTGGCTATGTGGACAGCAAGAGTCGTTTTCGCGGAAGCC	"\PREDICTED: Homo sapiens similar to H2A histone family, member X (LOC731314), mRNA.\"""""		ILMN_1785756	LOC731314	"\PREDICTED: Homo sapiens similar to H2A histone family, member X (LOC731314), mRNA.\"""""	731314	 		-0.524744441	-0.204560061	0.32018438	0.086710141	12.6714071	3.88E-05	3.88E-05
5260082	5260082	CP110	NM_014711.3	9738	NP_055526.2	ILMN_1773200	5260082	S	CACATTCTTTTTTGGTGTTCATAGCTTCTTCTCATACAGGTGCCAGACAC	"\Homo sapiens CP110 protein (CP110), mRNA.\"""""	KIAA0419; DKFZp781G1416	ILMN_1773200	CP110	"\Homo sapiens CP110 protein (CP110), mRNA.\"""""	9738	 	CCP110	-0.493147772	-0.072607683	0.420540089	0.062505738	12.63354134	3.97E-05	3.97E-05
3440348	3440348	ASH2L	NM_004674.2	9070	NP_004665.1	ILMN_1666933	3440348	S	GTGTACCATAAGCCAACAACCGCTGACTCCAGGATTGCATAAGCCCCCTG	"\Homo sapiens ash2 (absent, small, or homeotic)-like (Drosophila) (ASH2L), mRNA.\"""""	ASH2; ASH2L2; ASH2L1	ILMN_1666933	ASH2L	"\Homo sapiens ash2 (absent, small, or homeotic)-like (Drosophila) (ASH2L), mRNA.\"""""	9070	 	ASH2L	0.491292876	0.158258401	-0.333034475	0.010632398	12.55929239	4.17E-05	4.17E-05
20022	20022	SRF	NM_003131.2	6722	NP_003122.1	ILMN_1803398	20022	S	TATGTGCAGCGACCCTTGGTGTTTCCCTTCCTCGGTGGCTCTGGGGTATG	"\Homo sapiens serum response factor (c-fos serum response element-binding transcription factor) (SRF), mRNA.\"""""	MCM1	ILMN_1803398	SRF	"\Homo sapiens serum response factor (c-fos serum response element-binding transcription factor) (SRF), mRNA.\"""""	6722	 	SRF	-0.531274742	-0.149864618	0.381410124	0.014791801	12.55640211	4.18E-05	4.18E-05
1740242	1740242	KDSR	NM_002035.1	2531	NP_002026.1	ILMN_2154052	1740242	S	GACAGCCCTGTGTTGTGCTCAGGACTCACTCTGCTGCTGGTGGAAACTCA	"\Homo sapiens follicular lymphoma variant translocation 1 (FVT1), mRNA.\"""""		ILMN_2154052	FVT1	"\Homo sapiens follicular lymphoma variant translocation 1 (FVT1), mRNA.\"""""	2531	D	KDSR	-0.809764557	-0.193134741	0.616629816	0.082751624	12.50741082	4.31E-05	4.31E-05
5130129	5130129	C20orf4	NM_015511.3	25980	NP_056326.2	ILMN_1721225	5130129	S	ACCTGGTCAGCCTAAATCTTCCCAGTCCCGCTGTGGAGCTGTCAGTCACC	"\Homo sapiens chromosome 20 open reading frame 4 (C20orf4), mRNA.\"""""	bA234K24.2; CGI-23; DKFZp564N1363	ILMN_1721225	C20ORF4	"\Homo sapiens chromosome 20 open reading frame 4 (C20orf4), mRNA.\"""""	25980	 	C20orf4	0.476675072	0.066865767	-0.409809305	-0.023548342	12.4912016	4.36E-05	4.36E-05
3400008	3400008	USP1	NM_003368.4	7398	NP_003359.3	ILMN_1737254	3400008	I	AGGAAAACGCGCCAAGTTCCCCTCGGTGGCGGAGTGCTAAAGACCCTAGC	"\Homo sapiens ubiquitin specific peptidase 1 (USP1), transcript variant 1, mRNA.\"""""	UBP	ILMN_1737254	USP1	"\Homo sapiens ubiquitin specific peptidase 1 (USP1), transcript variant 1, mRNA.\"""""	7398	D	USP1	-0.292459876	-0.154608255	0.137851621	-0.001980544	12.48566132	4.38E-05	4.38E-05
4830315	4830315	DUSP10	NM_144729.1	11221	NP_653330.1	ILMN_2401878	4830315	A	GGATTGCTGCTCTCCATTAGGAGACAATGAGGAAGGAGGATGGATTCTGG	"\Homo sapiens dual specificity phosphatase 10 (DUSP10), transcript variant 3, mRNA.\"""""	MKP-5; MKP5	ILMN_2401878	DUSP10	"\Homo sapiens dual specificity phosphatase 10 (DUSP10), transcript variant 3, mRNA.\"""""	11221	D	DUSP10	-0.31346269	-0.079875899	0.233586792	0.023100118	12.42956671	4.54E-05	4.54E-05
7400747	7400747	FAM89A	NM_198552.1	375061	NP_940954.1	ILMN_2285817	7400747	I	GATCTCGGTGAAAGGCCTTAGTGGGTGTTTTGTGTGAGGTGGCTTGTAGC	"\Homo sapiens family with sequence similarity 89, member A (FAM89A), mRNA.\"""""	RP11-423F24.2; C1orf153; MGC15887	ILMN_2285817	FAM89A	"\Homo sapiens family with sequence similarity 89, member A (FAM89A), mRNA.\"""""	375061	D	FAM89A	-0.489772759	-0.175656344	0.314116415	0.071591334	12.38778063	4.67E-05	4.67E-05
1660008	1660008	ProbeID: 1660008	XM_001715936.1	100133888	XP_001715988.1	ILMN_3249006	1660008	S	ATGCAGCCATCGCCAAGCAAGCCCTGAAAAAGCCCATCAAGGGCAAACAG	"\PREDICTED: Homo sapiens similar to SET domain containing (lysine methyltransferase) 8 (LOC100133888), mRNA.\"""""		ILMN_3249006	LOC100133888	"\PREDICTED: Homo sapiens similar to SET domain containing (lysine methyltransferase) 8 (LOC100133888), mRNA.\"""""	100133888	 		-0.366660091	-0.153881495	0.212778596	-0.000520939	12.27869415	5.01E-05	5.01E-05
5560682	5560682	KRT10	NM_000421.2	3858	NP_000412.2	ILMN_1716093	5560682	S	CTCCTCTTCCGGGTCCGTGGGCGAGTCTTCATCTAAGGGACCAAGATACT	"\Homo sapiens keratin 10 (epidermolytic hyperkeratosis; keratosis palmaris et plantaris) (KRT10), mRNA.\"""""	K10; KPP; CK10	ILMN_1716093	KRT10	"\Homo sapiens keratin 10 (epidermolytic hyperkeratosis; keratosis palmaris et plantaris) (KRT10), mRNA.\"""""	3858	 	KRT10	0.759192166	0.100622699	-0.658569467	0.003558943	12.1943386	5.30E-05	5.30E-05
4540632	4540632	EIF4E2	NM_004846.2	9470	NP_004837.1	ILMN_1738326	4540632	S	CCGGGACACACTTCGGCGAGTGCTTAACCTACCTCCCAACACCATTATGG	"\Homo sapiens eukaryotic translation initiation factor 4E family member 2 (EIF4E2), mRNA.\"""""	EIF4EL3; 4E-LP; 4EHP; IF4e	ILMN_1738326	EIF4E2	"\Homo sapiens eukaryotic translation initiation factor 4E family member 2 (EIF4E2), mRNA.\"""""	9470	 	EIF4E2	0.533051238	0.066613886	-0.466437352	0.013009044	12.13964301	5.50E-05	5.50E-05
4830373	4830373	GMNN	NM_015895.3	51053	NP_056979.1	ILMN_1720114	4830373	S	GAGGATTCTCTAGTGGAAGACTCAGAAATTGGCACGTGTGCTGAAGGAAC	"\Homo sapiens geminin, DNA replication inhibitor (GMNN), mRNA.\"""""	Gem; RP3-369A17.3	ILMN_1720114	GMNN	"\Homo sapiens geminin, DNA replication inhibitor (GMNN), mRNA.\"""""	51053	 	GMNN	-0.361025821	-0.188499912	0.172525909	0.026250747	12.04682758	5.85E-05	5.85E-05
6110035	6110035	DDX42	NM_203499.1	11325	NP_987095.1	ILMN_1695983	6110035	A	GGTTTGCATCCAGCCCTGAGACATGTAGGAAACACCTTTCAGACCCAGGC	"\Homo sapiens DEAD (Asp-Glu-Ala-Asp) box polypeptide 42 (DDX42), transcript variant 2, mRNA.\"""""	RHELP; FLJ43179; RNAHP; SF3b125	ILMN_1695983	DDX42	"\Homo sapiens DEAD (Asp-Glu-Ala-Asp) box polypeptide 42 (DDX42), transcript variant 2, mRNA.\"""""	11325	D	DDX42	-0.347847052	-0.012971451	0.334875601	-0.041991237	11.99138007	6.07E-05	6.07E-05
160537	160537	KDSR	NM_002035.1	2531	NP_002026.1	ILMN_2154053	160537	S	CTCAAATGCTTAGGGAACGTTTCATTTCTCATTCATGGGGAAAGGCAGCC	"\Homo sapiens follicular lymphoma variant translocation 1 (FVT1), mRNA.\"""""		ILMN_2154053	FVT1	"\Homo sapiens follicular lymphoma variant translocation 1 (FVT1), mRNA.\"""""	2531	D	KDSR	-0.671752455	-0.113040666	0.558711788	-0.02182976	11.97713955	6.12E-05	6.12E-05
7560048	7560048	ASF1A	NM_014034.1	25842	NP_054753.1	ILMN_1714737	7560048	S	CACACCTGTAGTACTCTTCCCCATTTCCTCTGACACTCATGCAGAATGAG	"\Homo sapiens ASF1 anti-silencing function 1 homolog A (S. cerevisiae) (ASF1A), mRNA.\"""""	DKFZP547E2110; CIA; dJ329L24.2	ILMN_1714737	ASF1A	"\Homo sapiens ASF1 anti-silencing function 1 homolog A (S. cerevisiae) (ASF1A), mRNA.\"""""	25842	 	ASF1A	-0.523097729	-0.091044577	0.432053152	0.013965977	11.91018386	6.40E-05	6.40E-05
4480504	4480504	ZNF828	NM_032436.1	283489	NP_115812.1	ILMN_1729976	4480504	S	TCCTACTCCTGGGCCTTACATGTCGCCTGTTGGGGCTTAAGACCAGGTTG	"\Homo sapiens zinc finger protein 828 (ZNF828), mRNA.\"""""	KIAA1802; FLJ90413	ILMN_1729976	ZNF828	"\Homo sapiens zinc finger protein 828 (ZNF828), mRNA.\"""""	283489	 	ZNF828	-0.454922044	-0.233723202	0.221198842	0.039835877	11.89782238	6.46E-05	6.46E-05
3850722	3850722	TMEM185B	NR_000034.1	79134		ILMN_2231020	3850722	S	GGGTAAGAGACTTGCTTTCCAGGTTCGCACTTTCAGGTGTAGCTGGGGGC	"\Homo sapiens transmembrane protein 185B (pseudogene) (TMEM185B), non-coding RNA.\"""""	FLJ20979; FAM11B	ILMN_2231020	TMEM185B	"\Homo sapiens transmembrane protein 185B (pseudogene) (TMEM185B), non-coding RNA.\"""""	79134	D	TMEM185B	0.349531461	-0.004527523	-0.354058984	-0.054627519	11.89216625	6.48E-05	6.48E-05
4560154	4560154	ATG14	NM_014924.3	22863	NP_055739.2	ILMN_1678808	4560154	S	GTGGACGGGACTCATGTAAGGACTCAATTTGGGGAAGAGCATTCAGTGGC	"\Homo sapiens KIAA0831 (KIAA0831), mRNA.\"""""	MGC126291; MGC126292	ILMN_1678808	KIAA0831	"\Homo sapiens KIAA0831 (KIAA0831), mRNA.\"""""	22863	 	ATG14	0.423206703	0.049940556	-0.373266147	0.003989674	11.88533668	6.51E-05	6.51E-05
2510477	2510477	B3GALT6	NM_080605.3	126792	NP_542172.2	ILMN_1739749	2510477	S	GTTTGGAATTGCTTGAGGAACCCTGCGTGTGCTTGGAGAGGCCAGAGGGC	"\Homo sapiens UDP-Gal:betaGal beta 1,3-galactosyltransferase polypeptide 6 (B3GALT6), mRNA.\"""""	beta3GalT6	ILMN_1739749	B3GALT6	"\Homo sapiens UDP-Gal:betaGal beta 1,3-galactosyltransferase polypeptide 6 (B3GALT6), mRNA.\"""""	126792	 	B3GALT6	0.418189434	0.030998361	-0.387191073	-0.055762851	11.87521885	6.55E-05	6.55E-05
510100	510100	CBY1	NM_015373.3	25776	NP_056188.1	ILMN_1730879	510100	A	GCTCTGTTGGGTTGTGTTGGGAGAAGCGGCTGGAGTTCATTCTCTCACCC	"\Homo sapiens chibby homolog 1 (Drosophila) (CBY1), transcript variant 1, mRNA.\"""""	PGEA1; arb1; HS508I15A; PIGEA14; C22orf2; CBY; PIGEA-14	ILMN_1730879	CBY1	"\Homo sapiens chibby homolog 1 (Drosophila) (CBY1), transcript variant 1, mRNA.\"""""	25776	D	CBY1	-0.307224931	-0.151374948	0.155849983	0.06766534	11.87192155	6.57E-05	6.57E-05
5560026	5560026	GTF2IRD2B	NM_001003795.2	389524	NP_001003795.1	ILMN_1680501	5560026	I	AAGAGTCCTCCTCAGAGACCAGGATGGTGGTGACATTCCTCGTGTCTGCC	"\Homo sapiens GTF2I repeat domain containing 2B (GTF2IRD2B), mRNA.\"""""		ILMN_1680501	GTF2IRD2B	"\Homo sapiens GTF2I repeat domain containing 2B (GTF2IRD2B), mRNA.\"""""	389524	D	GTF2IRD2B	0.491090523	-0.001539533	-0.492630056	-0.020015663	11.82347256	6.78E-05	6.78E-05
7040139	7040139	ZNF324	NM_014347.1	25799	NP_055162.1	ILMN_1745784	7040139	S	CAGACAAGATGGAGCTGCTCACTTTTGCCGGGTTTGGTGGCCACTTCACC	"\Homo sapiens zinc finger protein 324 (ZNF324), mRNA.\"""""	ZF5128; ZNF324A	ILMN_1745784	ZNF324	"\Homo sapiens zinc finger protein 324 (ZNF324), mRNA.\"""""	25799	D	ZNF324/ZNF324B	-0.541781985	-0.129028702	0.412753283	0.056112958	11.7903273	6.94E-05	6.94E-05
520243	520243	RBM4	NM_002896.2	5936	NP_002887.2	ILMN_1712455	520243	A	GGCAGAGGATGCAGTGGAGGCCATCAGGGGCCTTGATAACACAGAGTTTC	"\Homo sapiens RNA binding motif protein 4 (RBM4), mRNA.\"""""	ZCRB3A; ZCCHC21; RBM4A; LARK; MGC75138; DKFZp547K0918	ILMN_1712455	RBM4	"\Homo sapiens RNA binding motif protein 4 (RBM4), mRNA.\"""""	5936	D	RBM4	-0.308694874	-0.265793713	0.042901162	-0.024530659	11.78300307	6.97E-05	6.97E-05
2600402	2600402	ARID4A	NM_002892.3	5926	NP_002883.3	ILMN_1676626	2600402	I	GCACGATCTCCTGCAAGAATATCCCCGCACATCAAAGATGGAGAGAAAGA	"\Homo sapiens AT rich interactive domain 4A (RBP1-like) (ARID4A), transcript variant 1, mRNA.\"""""	RBP1; RBP-1; RBBP1	ILMN_1676626	ARID4A	"\Homo sapiens AT rich interactive domain 4A (RBP1-like) (ARID4A), transcript variant 1, mRNA.\"""""	5926	D	ARID4A	-0.280231721	-0.134131539	0.146100182	-0.027584684	11.78232364	6.97E-05	6.97E-05
4210102	4210102	C3orf75	NM_001031703.2	54859	NP_001026873.2	ILMN_1708382	4210102	I	CAAGCCTTTCAGAGCCAGAGTGGGTATAGATGTGCCAGCCAGGAGATGGC	"\Homo sapiens chromosome 3 open reading frame 75 (C3orf75), mRNA.\"""""	FLJ20211	ILMN_1708382	C3ORF75	"\Homo sapiens chromosome 3 open reading frame 75 (C3orf75), mRNA.\"""""	54859	D	C3orf75	0.335633483	-0.149813935	-0.485447419	-0.007204947	11.74466527	7.15E-05	7.15E-05
4670519	4670519	DCTD	NM_001921.2	1635	NP_001912.2	ILMN_1802456	4670519	A	GACAGCTTACTGCAGCACTGTTGGTGTTCGGAGCTCTTCTGTGCCCTGGC	"\Homo sapiens dCMP deaminase (DCTD), transcript variant 2, mRNA.\"""""	MGC111062	ILMN_1802456	DCTD	"\Homo sapiens dCMP deaminase (DCTD), transcript variant 2, mRNA.\"""""	1635	D	DCTD	0.22117981	-0.133913663	-0.355093473	0.003487317	11.71268292	7.31E-05	7.31E-05
2640301	2640301	TNF	NM_000594.2	7124	NP_000585.2	ILMN_1728106	2640301	S	CCGTGAAAACGGAGCTGAACAATAGGCTGTTCCCATGTAGCCCCCTGGCC	"\Homo sapiens tumor necrosis factor (TNF superfamily, member 2) (TNF), mRNA.\"""""	TNFSF2; DIF; TNF-alpha; TNFA	ILMN_1728106	TNF	"\Homo sapiens tumor necrosis factor (TNF superfamily, member 2) (TNF), mRNA.\"""""	7124	 	TNF	-0.698768329	-0.37692518	0.321843149	0.085280368	11.6591593	7.57E-05	7.57E-05
6660315	6660315	INPP1	NM_002194.2	3628	NP_002185.1	ILMN_1667239	6660315	S	GCCTCCTGGTCCAAAACCTGGCACCTGCAGAGACGCATACCTAGAGGAAC	"\Homo sapiens inositol polyphosphate-1-phosphatase (INPP1), mRNA.\"""""	MGC110984	ILMN_1667239	INPP1	"\Homo sapiens inositol polyphosphate-1-phosphatase (INPP1), mRNA.\"""""	3628	 	INPP1	0.333657427	-0.006599737	-0.340257164	0.054530037	11.6495862	7.62E-05	7.62E-05
2000022	2000022	IRF9	NM_006084.4	10379	NP_006075.3	ILMN_1745471	2000022	S	GTCCGTGATAATCGTGTCCTGAAAATCCTCGCACACACTGGCTGGTGGAG	"\Homo sapiens interferon regulatory factor 9 (IRF9), mRNA.\"""""	IRF9; p48; ISGF3; IRF-9	ILMN_1745471	IRF9	"\Homo sapiens interferon regulatory factor 9 (IRF9), mRNA.\"""""	10379	 	IRF9	0.729376206	-0.01780396	-0.747180166	0.137793196	11.58423272	7.96E-05	7.96E-05
5870482	5870482	KDM5B	NM_006618.3	10765	NP_006609.3	ILMN_1755727	5870482	S	AAGGGGTCTGTTCTGCAGTGGAGAAGACATTCTGGTGACCAGACTTTTGC	"\Homo sapiens lysine (K)-specific demethylase 5B (KDM5B), mRNA.\"""""	FLJ23670; FLJ12491; RBBP2H1A; KDM5B; PLU-1; FLJ12459; FLJ10538; FLJ16281; PUT1	ILMN_1755727	KDM5B	"\Homo sapiens lysine (K)-specific demethylase 5B (KDM5B), mRNA.\"""""	10765	 	KDM5B	-0.417371554	0.037137175	0.454508729	0.081835776	11.57118723	8.03E-05	8.03E-05
2360392	2360392	SLC25A28	NM_031212.3	81894	NP_112489.3	ILMN_1790472	2360392	S	GCAGCAAAGCACACCACAGCACCTTTGATAACCTCTCTCCATCCTGGGCC	"\Homo sapiens solute carrier family 25, member 28 (SLC25A28), mRNA.\"""""	MRS4L; MFRN2; DKFZp547C109; NPD016; MRS3/4	ILMN_1790472	SLC25A28	"\Homo sapiens solute carrier family 25, member 28 (SLC25A28), mRNA.\"""""	81894	 	SLC25A28	-0.611167859	-0.214638105	0.396529754	0.007553278	11.55434828	8.13E-05	8.13E-05
830739	830739	RPP21	NM_024839.1	79897	NP_079115.1	ILMN_2186597	830739	S	CCACTACAACCCTTGCCAAACACAGCCCACTCCATTTCAGACCGCCTTCC	"\Homo sapiens ribonuclease P/MRP 21kDa subunit (RPP21), mRNA.\"""""	FLJ22638; C6orf135	ILMN_2186597	RPP21	"\Homo sapiens ribonuclease P/MRP 21kDa subunit (RPP21), mRNA.\"""""	79897	 	RPP21	0.623721638	0.091526022	-0.532195615	-0.112752594	11.45813258	8.67E-05	8.67E-05
4050161	4050161	STX6	NM_005819.4	10228	NP_005810.1	ILMN_1777915	4050161	S	GGTCTGGTAGCCAACAACTTGGCAACTTCCACTCCTTCTCACCTCGTGAG	"\Homo sapiens syntaxin 6 (STX6), mRNA.\"""""		ILMN_1777915	STX6	"\Homo sapiens syntaxin 6 (STX6), mRNA.\"""""	10228	D	STX6	-0.571666568	-0.13940012	0.432266448	0.033588167	11.45336444	8.70E-05	8.70E-05
520376	520376	TMEM216	NM_016499.3	51259	NP_057583.2	ILMN_1732577	520376	S	TGAGCACGGAGAGCCTCATGTTGGTGGGTTTCCAGAGTGATGTGAAAGCC	"\Homo sapiens transmembrane protein 216 (TMEM216), mRNA.\"""""		ILMN_1732577	TMEM216	"\Homo sapiens transmembrane protein 216 (TMEM216), mRNA.\"""""	51259	 	TMEM216	0.488774512	-0.030774589	-0.519549102	0.045174821	11.36514166	9.23E-05	9.23E-05
6420424	6420424	PAICS	NM_006452.3	10606	NP_006443.1	ILMN_2392546	6420424	A	ATTTTGGACTGCCACACATTGGTACCTTTAGTTCTCTGAAGGCCCACGTT	"\Homo sapiens phosphoribosylaminoimidazole carboxylase, phosphoribosylaminoimidazole succinocarboxamide synthetase (PAICS), transcript variant 2, mRNA.\"""""	MGC1343; MGC5024; PAIS; AIRC; ADE2; DKFZp781N1372; ADE2H1	ILMN_2392546	PAICS	"\Homo sapiens phosphoribosylaminoimidazole carboxylase, phosphoribosylaminoimidazole succinocarboxamide synthetase (PAICS), transcript variant 2, mRNA.\"""""	10606	D	PAICS	-0.522383882	-0.180091465	0.342292417	0.076938248	11.2795979	9.78E-05	9.78E-05
1090142	1090142	ANKRD34A	NM_001039888.2	284615	NP_001034977.1	ILMN_2119793	1090142	S	GTCTCATTTTCCCAGGGGGTGGGTCATGGGCTCTAAGCTGCTCTTCTGTC	"\Homo sapiens ankyrin repeat domain 34A (ANKRD34A), mRNA.\"""""	ANKRD34; DKFZp761F202	ILMN_2119793	ANKRD34A	"\Homo sapiens ankyrin repeat domain 34A (ANKRD34A), mRNA.\"""""	284615	 	ANKRD34A	-0.390262952	-0.089281169	0.300981784	0.014099023	11.23202298	0.000101038	0.000101038
6420017	6420017	SIN3A	NM_015477.1	25942	NP_056292.1	ILMN_1805996	6420017	S	CCTTGCTGCCTACCCTTTTCTCTCCTCTGGTTCTCAACCTCAACGAGTTC	"\Homo sapiens SIN3 homolog A, transcription regulator (yeast) (SIN3A), mRNA.\"""""	FLJ90319; KIAA0700; DKFZP434K2235	ILMN_1805996	SIN3A	"\Homo sapiens SIN3 homolog A, transcription regulator (yeast) (SIN3A), mRNA.\"""""	25942	 	SIN3A	-0.583912332	-0.0681032	0.515809132	0.093613881	11.20707198	0.000102766	0.000102766
4590064	4590064	CDK2	NM_001798.2	1017	NP_001789.2	ILMN_1665559	4590064	A	GGATCCCTGATCCCATTTTCCTCTGACGTCCACCTCCTACCCCATAGGAG	"\Homo sapiens cyclin-dependent kinase 2 (CDK2), transcript variant 1, mRNA.\"""""	p33(CDK2)	ILMN_1665559	CDK2	"\Homo sapiens cyclin-dependent kinase 2 (CDK2), transcript variant 1, mRNA.\"""""	1017	D	CDK2	-0.306447978	0.180362854	0.486810832	0.042232568	11.20499057	0.000102912	0.000102912
3310450	3310450	ProbeID: 3310450	XM_497707.2	648366	XP_497707.2	ILMN_1755910	3310450	S	CTCACAGAGCAGATGAAATGCCTGGACCAGCAGTGTGAGCTTCGGGTGCA	"\PREDICTED: Homo sapiens similar to SLIT-ROBO Rho GTPase-activating protein 2 (srGAP2) (Formin-binding protein 2) (LOC648366), mRNA.\"""""		ILMN_1755910	LOC648366	"\PREDICTED: Homo sapiens similar to SLIT-ROBO Rho GTPase-activating protein 2 (srGAP2) (Formin-binding protein 2) (LOC648366), mRNA.\"""""	648366	 		-0.348072032	-0.099404455	0.248667578	0.012021734	11.18320596	0.000104447	0.000104447
6370341	6370341	SPOP	NM_001007230.1	8405	NP_001007231.1	ILMN_2397024	6370341	A	TGGCCTGGCTGAGTTTGATACTGTGGGGATTCAGTTTAGGCGCTGGCCCG	"\Homo sapiens speckle-type POZ protein (SPOP), transcript variant 5, mRNA.\"""""	TEF2	ILMN_2397024	SPOP	"\Homo sapiens speckle-type POZ protein (SPOP), transcript variant 5, mRNA.\"""""	8405	D	SPOP	0.393184335	0.002466135	-0.3907182	-0.00294321	11.1575181	0.000106289	0.000106289
2680064	2680064	SYVN1	NM_032431.2	84447	NP_115807.1	ILMN_1803143	2680064	A	GCCAGACTCCTGGTCTTTCCAGTTTAGAAAAGGCTCTGTGCCAAGGAGGG	"\Homo sapiens synovial apoptosis inhibitor 1, synoviolin (SYVN1), transcript variant 1, mRNA.\"""""	KIAA1810; MGC40372; HRD1	ILMN_1803143	SYVN1	"\Homo sapiens synovial apoptosis inhibitor 1, synoviolin (SYVN1), transcript variant 1, mRNA.\"""""	84447	D	SYVN1	-0.616925957	-0.151467854	0.465458103	-0.022370681	11.13860865	0.000107667	0.000107667
160204	160204	RPP40	NM_006638.2	10799	NP_006629.2	ILMN_1810423	160204	S	CAGGACTATTGGCTTCAGATGGCTGTTGGGGCAAATGATCACTGTCCACC	"\Homo sapiens ribonuclease P/MRP 40kDa subunit (RPP40), mRNA.\"""""	RNASEP1; bA428J1.3	ILMN_1810423	RPP40	"\Homo sapiens ribonuclease P/MRP 40kDa subunit (RPP40), mRNA.\"""""	10799	 	RPP40	0.312152071	0.003495263	-0.308656808	0.022051822	11.13222898	0.000108136	0.000108136
3310288	3310288	ProbeID: 3310288	XM_929980.2	647000	XP_935073.1	ILMN_1703692	3310288	S	TCCTTTCCAACTCTACCTCCCTCACTCGAGCTCCTTTCCCCTGATCAGAG	"\PREDICTED: Homo sapiens similar to tubulin, beta 5 (LOC647000), mRNA.\"""""		ILMN_1703692	LOC647000	"\PREDICTED: Homo sapiens similar to tubulin, beta 5 (LOC647000), mRNA.\"""""	647000	D	LOC647000	-0.694104251	-0.379754988	0.314349264	-0.019146559	11.08686023	0.000111532	0.000111532
2940754	2940754	NPAT	NM_002519.1	4863	NP_002510.1	ILMN_2120965	2940754	S	AGGCTTGCTGATAGTAGTGATTTACCTGTGCCCCGGACACCTGGCTCAGG	"\Homo sapiens nuclear protein, ataxia-telangiectasia locus (NPAT), mRNA.\"""""	E14	ILMN_2120965	NPAT	"\Homo sapiens nuclear protein, ataxia-telangiectasia locus (NPAT), mRNA.\"""""	4863	 	NPAT	-0.537839131	-0.247019852	0.290819279	-5.53E-05	11.07617207	0.000112349	0.000112349
5260288	5260288	DUSP6	NM_022652.2	1848	NP_073143.2	ILMN_2396020	5260288	A	GTTGTCGCAAAGGGGATAATCTGGGAAAGACACCAAATCATGGGCTCACT	"\Homo sapiens dual specificity phosphatase 6 (DUSP6), transcript variant 2, mRNA.\"""""	MKP3; PYST1	ILMN_2396020	DUSP6	"\Homo sapiens dual specificity phosphatase 6 (DUSP6), transcript variant 2, mRNA.\"""""	1848	D	DUSP6	0.926513679	0.414762966	-0.511750713	0.111515595	11.03393945	0.000115635	0.000115635
4250376	4250376	AHDC1	NM_001029882.1	27245	NP_001025053.1	ILMN_1680111	4250376	S	TCAGAAAACCAACGCCAAGATCCCTCCCAGCGTCCACATCGTCCTCTGGC	"\Homo sapiens AT hook, DNA binding motif, containing 1 (AHDC1), mRNA.\"""""	CL23945; DJ159A19.3; RP1-159A19.1	ILMN_1680111	AHDC1	"\Homo sapiens AT hook, DNA binding motif, containing 1 (AHDC1), mRNA.\"""""	27245	 	AHDC1	-0.203385131	-0.096617554	0.106767577	0.021525856	11.02436839	0.000116394	0.000116394
670136	670136	FLJ38717	NM_001004322.1	401261	NP_001004322.1	ILMN_1771320	670136	S	TTGCAGGGGCCCGAGACCCCACCATTGCACTCCAGTCCGGGAAACAAGAA	"\Homo sapiens FLJ38717 protein (FLJ38717), mRNA.\"""""	FLJ40915	ILMN_1771320	FLJ38717	"\Homo sapiens FLJ38717 protein (FLJ38717), mRNA.\"""""	401261	 	FLJ38717	0.696954107	0.104401178	-0.592552929	-0.140256358	10.99116408	0.000119066	0.000119066
3850291	3850291	CCDC77	NM_032358.2	84318	NP_115734.1	ILMN_2101375	3850291	S	CTGGAAAGATTCGGGAGACACTTTGCCGAGGGGATGAAGCTGAGATGATG	"\Homo sapiens coiled-coil domain containing 77 (CCDC77), mRNA.\"""""	MGC13183	ILMN_2101375	CCDC77	"\Homo sapiens coiled-coil domain containing 77 (CCDC77), mRNA.\"""""	84318	 	CCDC77	0.23512212	-0.009104018	-0.244226138	-0.01297052	10.97573743	0.00012033	0.00012033
610689	610689	AIP	NM_003977.1	9049	NP_003968.1	ILMN_2103841	610689	S	TTCTCCCATTGACAGGAGCACTTGGCCCTGCCTTACCTGCCAAGCCCACT	"\Homo sapiens aryl hydrocarbon receptor interacting protein (AIP), mRNA.\"""""	ARA9; FKBP16; XAP2; SMTPHN; FKBP37	ILMN_2103841	AIP	"\Homo sapiens aryl hydrocarbon receptor interacting protein (AIP), mRNA.\"""""	9049	 	AIP	0.353996953	-0.05949116	-0.413488114	-0.071644182	10.96388662	0.00012131	0.00012131
60390	60390	URM1	NM_030914.1	81605	NP_112176.1	ILMN_1774196	60390	S	CTGGGGAGATACTTGATGGCGCGAATGTCCGTTTTCTCTCCCTTCCCACC	"\Homo sapiens ubiquitin related modifier 1 homolog (S. cerevisiae) (URM1), mRNA.\"""""	C9orf74; RP11-339B21.4; MGC2668	ILMN_1774196	URM1	"\Homo sapiens ubiquitin related modifier 1 homolog (S. cerevisiae) (URM1), mRNA.\"""""	81605	 	URM1	0.392000946	-0.101691465	-0.493692411	-0.051270682	10.92337059	0.000124723	0.000124723
6100630	6100630	MUM1	NM_032853.2	84939	NP_116242.2	ILMN_1764764	6100630	S	TCCGGAGCCGCCCTCCATTGTGGGTTCCTGAGAGTAGGACACATTGCCAT	"\Homo sapiens melanoma associated antigen (mutated) 1 (MUM1), mRNA.\"""""	MGC163315; MGC131891; HSPC211; FLJ22283; FLJ14868; MUM-1	ILMN_1764764	MUM1	"\Homo sapiens melanoma associated antigen (mutated) 1 (MUM1), mRNA.\"""""	84939	 	MUM1	-0.381539031	-0.027899698	0.353639332	0.020997036	10.91251231	0.000125655	0.000125655
2320647	2320647	ARMCX3	NM_177947.2	51566	NP_808816.1	ILMN_2334760	2320647	A	GAGGGTGTGGCAAAATGGAGCCTTTCACATCCTAGTGGTGGCCATTTGGT	"\Homo sapiens armadillo repeat containing, X-linked 3 (ARMCX3), transcript variant 2, mRNA.\"""""	ALEX3; KIAA0443; dJ545K15.2; DKFZp781N1954; MGC12199	ILMN_2334760	ARMCX3	"\Homo sapiens armadillo repeat containing, X-linked 3 (ARMCX3), transcript variant 2, mRNA.\"""""	51566	D	ARMCX3	-0.243687842	0.02804852	0.271736362	0.015388499	10.89168151	0.000127463	0.000127463
1740504	1740504	MCRS1	NM_006337.3	10445	NP_006328.2	ILMN_1784227	1740504	A	CTAAAAACAACCCTACCCCCCATTGCCACCTTCACTCCTGTGTCTCCAGC	"\Homo sapiens microspherule protein 1 (MCRS1), transcript variant 1, mRNA.\"""""	ICP22BP; P78; MSP58; MCRS2	ILMN_1784227	MCRS1	"\Homo sapiens microspherule protein 1 (MCRS1), transcript variant 1, mRNA.\"""""	10445	D	MCRS1	0.498798854	-0.071891829	-0.570690683	-0.010991279	10.87805232	0.00012866	0.00012866
7050746	7050746	GLTSCR1	NM_015711.2	29998	NP_056526.2	ILMN_1782829	7050746	S	TAGTCTTCCCTCTGTTCTTCCTGCCTCCAGCCGCCCGCGCCAGATTTTGA	"\Homo sapiens glioma tumor suppressor candidate region gene 1 (GLTSCR1), mRNA.\"""""		ILMN_1782829	GLTSCR1	"\Homo sapiens glioma tumor suppressor candidate region gene 1 (GLTSCR1), mRNA.\"""""	29998	 	GLTSCR1	-0.292698834	0.150626812	0.443325647	-0.018052621	10.83449815	0.000132566	0.000132566
610279	610279	YY1	NM_003403.3	7528	NP_003394.1	ILMN_1770892	610279	S	AGACCCTTCTCGACCACGGGAAGCATCTTCCAGAAGTGTGATTGGGAATA	"\Homo sapiens YY1 transcription factor (YY1), mRNA.\"""""	UCRBP; YIN-YANG-1; DELTA; NF-E1	ILMN_1770892	YY1	"\Homo sapiens YY1 transcription factor (YY1), mRNA.\"""""	7528	D	YY1	-0.558525084	-0.4086591	0.149865983	0.029937974	10.83096626	0.000132889	0.000132889
270347	270347	SULT1A4	NM_001017391.1	445329	NP_001017391.1	ILMN_2336130	270347	A	CCGAAACCCAAAGGACGTGGCGGTCTCCTACTACCATTTCCACCGTATGG	"\Homo sapiens sulfotransferase family, cytosolic, 1A, phenol-preferring, member 4 (SULT1A4), transcript variant 3, mRNA.\"""""		ILMN_2336130	SULT1A4	"\Homo sapiens sulfotransferase family, cytosolic, 1A, phenol-preferring, member 4 (SULT1A4), transcript variant 3, mRNA.\"""""	445329	D	SULT1A3/SULT1A4	0.134949906	-0.154066107	-0.289016013	0.049710689	10.82752296	0.000133203	0.000133203
3180273	3180273	PDXP	NM_020315.4	57026	NP_064711.1	ILMN_1736441	3180273	S	GGGGCTTTCGTGTCCCCCTGTGCGGTCAGTGTTTTCAGTACCACCTCTCT	"\Homo sapiens pyridoxal (pyridoxine, vitamin B6) phosphatase (PDXP), mRNA.\"""""	CIN; FLJ32703; PLP; dJ37E16.5	ILMN_1736441	PDXP	"\Homo sapiens pyridoxal (pyridoxine, vitamin B6) phosphatase (PDXP), mRNA.\"""""	57026	 	PDXP	-0.565482833	-0.260659981	0.304822851	0.019386805	10.79919784	0.000135823	0.000135823
4860671	4860671	KDSR	NM_002035.2	2531	NP_002026.1	ILMN_3241164	4860671	S	AAAAAATTAGCTGGACACGGTGGCAGGCGCCTGTGTGTGGCGGGCGCCAG	"\Homo sapiens 3-ketodihydrosphingosine reductase (KDSR), mRNA.\"""""	FLJ92680; FLJ36555; DHSR; FVT1	ILMN_3241164	KDSR	"\Homo sapiens 3-ketodihydrosphingosine reductase (KDSR), mRNA.\"""""	2531	D	KDSR	-0.291580941	-0.117426045	0.174154896	0.078637004	10.64456177	0.000151101	0.000151101
1940300	1940300	VAPA	NM_003574.5	9218	NP_003565.4	ILMN_1779410	1940300	A	CCTGCCCACTAACAATCTCAGTCCGTGAACAAAACCAACATGAACATTCC	"\Homo sapiens VAMP (vesicle-associated membrane protein)-associated protein A, 33kDa (VAPA), transcript variant 1, mRNA.\"""""	MGC3745; hVAP-33; VAP33; VAP-A; VAP-33	ILMN_1779410	VAPA	"\Homo sapiens VAMP (vesicle-associated membrane protein)-associated protein A, 33kDa (VAPA), transcript variant 1, mRNA.\"""""	9218	D	VAPA	-0.325225323	-0.26027594	0.064949383	0.085285057	10.59880351	0.000155958	0.000155958
4010343	4010343	TYW3	NM_138467.1	127253	NP_612476.1	ILMN_1726842	4010343	S	AGGAAATTTGGGCAGGAAAGGGAACTCACAGTGTCGGAATGCCTGGAGCA	"\Homo sapiens tRNA-yW synthesizing protein 3 homolog (S. cerevisiae) (TYW3), mRNA.\"""""	C1orf171; FLJ40918	ILMN_1726842	TYW3	"\Homo sapiens tRNA-yW synthesizing protein 3 homolog (S. cerevisiae) (TYW3), mRNA.\"""""	127253	 	TYW3	0.374924996	-0.001784994	-0.37670999	0.028151174	10.55408363	0.000160861	0.000160861
6550600	6550600	MYC	NM_002467.3	4609	NP_002458.2	ILMN_2110908	6550600	S	ACTTGTTTCAAATGCATGATCAAATGCAACCTCACAACCTTGGCTGAGTC	"\Homo sapiens v-myc myelocytomatosis viral oncogene homolog (avian) (MYC), mRNA.\"""""	c-Myc	ILMN_2110908	MYC	"\Homo sapiens v-myc myelocytomatosis viral oncogene homolog (avian) (MYC), mRNA.\"""""	4609	D	MYC	0.537442912	0.025750185	-0.511692726	0.033174961	10.5313399	0.000163417	0.000163417
3370075	3370075	S1PR4	NM_003775.2	8698	NP_003766.1	ILMN_1784737	3370075	S	AGCGTGCGGAGCATCTGAAGTTGCAGTCTTGCGTGTGGATGGTGCAGCCA	"\Homo sapiens sphingosine-1-phosphate receptor 4 (S1PR4), mRNA.\"""""	SLP4; LPC1; S1P4; S1PR4	ILMN_1784737	S1PR4	"\Homo sapiens sphingosine-1-phosphate receptor 4 (S1PR4), mRNA.\"""""	8698	 	S1PR4	0.658161681	-0.106845206	-0.765006888	0.004589366	10.50013065	0.000166992	0.000166992
1740022	1740022	SPNS3	NM_182538.3	201305	NP_872344.2	ILMN_1668984	1740022	S	GCACATCTGCCACTTTTGAATTCCCGGCTGGAGAGCTGGCAGGACCCTGT	"\Homo sapiens spinster homolog 3 (Drosophila) (SPNS3), mRNA.\"""""	MGC29671	ILMN_1668984	SPNS3	"\Homo sapiens spinster homolog 3 (Drosophila) (SPNS3), mRNA.\"""""	201305	 	SPNS3	0.242319372	0.030956237	-0.211363135	-0.016739381	10.46138307	0.000171545	0.000171545
940672	940672	SLC35C1	NM_018389.3	55343	NP_060859.3	ILMN_1680104	940672	S	AGGGTGGCTTGCAGTCCCTGGCCCTTCTGGTGGGCATTTGGTATGTCCTT	"\Homo sapiens solute carrier family 35, member C1 (SLC35C1), mRNA.\"""""	FLJ14841; FUCT1; FLJ11320	ILMN_1680104	SLC35C1	"\Homo sapiens solute carrier family 35, member C1 (SLC35C1), mRNA.\"""""	55343	 	SLC35C1	0.363113807	0.059936118	-0.303177689	-0.041083439	10.45122904	0.000172759	0.000172759
5960224	5960224	PTTG3P	NR_002734.1	26255		ILMN_2049021	5960224	S	GCTTCGAGAGTTTTGACCTGCCTGAAGAGCACCAGATTGCACATCTCCCC	"\Homo sapiens pituitary tumor-transforming 3 (pseudogene) (PTTG3P), non-coding RNA.\"""""	rcPTTG1	ILMN_2049021	PTTG3P	"\Homo sapiens pituitary tumor-transforming 3 (pseudogene) (PTTG3P), non-coding RNA.\"""""	26255	 	PTTG3	-0.420585947	-0.037841173	0.382744774	0.070690763	10.44837058	0.000173103	0.000173103
1340193	1340193	DHX30	NM_138615.1	22907	NP_619520.1	ILMN_1795218	1340193	A	GCTGACGTATTTCATGGCAGTCAAGTCCAATGGCAGCGTCTTCGTCCGGG	"\Homo sapiens DEAH (Asp-Glu-Ala-His) box polypeptide 30 (DHX30), transcript variant 1, mRNA.\"""""	KIAA0890; FLJ11214; Ret-CoR; DDX30	ILMN_1795218	DHX30	"\Homo sapiens DEAH (Asp-Glu-Ala-His) box polypeptide 30 (DHX30), transcript variant 1, mRNA.\"""""	22907	D	DHX30	0.30342901	-0.066152496	-0.369581506	0.062430602	10.43826644	0.000174322	0.000174322
5820333	5820333	RPUSD2	NM_152260.1	27079	NP_689473.1	ILMN_1730077	5820333	S	GGACGGGCTTCTAAAGAGACCTGCTCATACTTGCTACCTCCTTCCAGTGG	"\Homo sapiens RNA pseudouridylate synthase domain containing 2 (RPUSD2), mRNA.\"""""	C15orf19; FLJ31409; C18B11	ILMN_1730077	RPUSD2	"\Homo sapiens RNA pseudouridylate synthase domain containing 2 (RPUSD2), mRNA.\"""""	27079	 	RPUSD2	-0.347349671	-0.174999623	0.172350048	0.010542725	10.40598686	0.00017828	0.00017828
2810112	2810112	RRAGC	NM_022157.2	64121	NP_071440.1	ILMN_1760121	2810112	S	ACGAAACGCCATCTAGTCTGAATCCCAGCGTCGGGGCTCTGTGCCAGCTT	"\Homo sapiens Ras-related GTP binding C (RRAGC), mRNA.\"""""	FLJ13311; GTR2; RAGC	ILMN_1760121	RRAGC	"\Homo sapiens Ras-related GTP binding C (RRAGC), mRNA.\"""""	64121	 	RRAGC	-0.367520838	-0.1444386	0.223082238	0.029723643	10.24899222	0.000198905	0.000198905
6620201	6620201	KLHL24	NM_017644.3	54800	NP_060114.2	ILMN_1678671	6620201	S	GACCTAAGGTCATTTGCTTTCAATTAGAGGCTCCAGAGTCTTCATAGTGG	"\Homo sapiens kelch-like 24 (Drosophila) (KLHL24), mRNA.\"""""	FLJ25796; KRIP6; DRE1	ILMN_1678671	KLHL24	"\Homo sapiens kelch-like 24 (Drosophila) (KLHL24), mRNA.\"""""	54800	 	KLHL24	-0.465175438	-0.043864091	0.421311347	-0.041320512	10.23836939	0.000200388	0.000200388
380551	380551	SPSB2	NM_032641.1	84727	NP_116030.1	ILMN_1787541	380551	S	TTGCCCCCTGCCATGAAGCGCTACCTGCTCTACCAGTGAGCCCTGTGATA	"\Homo sapiens splA/ryanodine receptor domain and SOCS box containing 2 (SPSB2), mRNA.\"""""	MGC2519; GRCC9; SSB2; SSB-2	ILMN_1787541	SPSB2	"\Homo sapiens splA/ryanodine receptor domain and SOCS box containing 2 (SPSB2), mRNA.\"""""	84727	 	SPSB2	-0.402877384	-0.143191183	0.2596862	-0.042435994	10.23352595	0.000201067	0.000201067
6510661	6510661	SS18L1	NM_198935.1	26039	NP_945173.1	ILMN_1676625	6510661	A	CTGATTTTGTCAGGGTTTTTCTACGTGTAGGCGTGAATAGGGGGCACCCC	"\Homo sapiens synovial sarcoma translocation gene on chromosome 18-like 1 (SS18L1), mRNA.\"""""	MGC78386; MGC26711; LP2261; KIAA0693; CREST	ILMN_1676625	SS18L1	"\Homo sapiens synovial sarcoma translocation gene on chromosome 18-like 1 (SS18L1), mRNA.\"""""	26039	D	SS18L1	-0.327042341	0.072630255	0.399672597	0.018449392	10.21468873	0.000203734	0.000203734
1850446	1850446	NME6	NM_005793.3	10201	NP_005784.1	ILMN_2229032	1850446	S	GGGCCTAGCTCACCACAGCACATCCTCCAGGATCTAGCCTTCTATCTACC	"\Homo sapiens non-metastatic cells 6, protein expressed in (nucleoside-diphosphate kinase) (NME6), mRNA.\"""""	NM23-H6; IPIA-ALPHA	ILMN_2229032	NME6	"\Homo sapiens non-metastatic cells 6, protein expressed in (nucleoside-diphosphate kinase) (NME6), mRNA.\"""""	10201	D	NME6	0.365125824	0.069045539	-0.296080285	-0.082213291	10.20129465	0.000205653	0.000205653
4390273	4390273	RASSF7	NM_003475.2	8045	NP_003466.1	ILMN_1733110	4390273	S	ACAGCAAGAGCATGTGTGTGCCACTTCCCCTACCCCAACGTGAAAACCTC	"\Homo sapiens Ras association (RalGDS/AF-6) domain family (N-terminal) member 7 (RASSF7), mRNA.\"""""	C11orf13; HRC1; MGC126070; MGC126069; HRAS1	ILMN_1733110	RASSF7	"\Homo sapiens Ras association (RalGDS/AF-6) domain family (N-terminal) member 7 (RASSF7), mRNA.\"""""	8045	 	RASSF7	-0.791331993	-0.340415039	0.450916954	0.00752203	10.17842163	0.000208973	0.000208973
150564	150564	CALR3	NM_145046.2	125972	NP_659483.1	ILMN_2167223	150564	S	GAGAACATTGGTGCCATTGGCCTGGAGCTTTGGCAGGTGAGATCTGGAAC	"\Homo sapiens calreticulin 3 (CALR3), mRNA.\"""""	FLJ25355; MGC26577; CRT2	ILMN_2167223	CALR3	"\Homo sapiens calreticulin 3 (CALR3), mRNA.\"""""	125972	 	CALR3	-0.169180968	-0.08443089	0.084750078	-0.011382666	10.15016513	0.000213151	0.000213151
6760546	6760546	TIPARP	NM_015508.3	25976	NP_056323.2	ILMN_1765578	6760546	S	CCTGTTGTTTGCTGCCATTGGCATGAAATGGCCAACTGTGGCTGTTACAG	"\Homo sapiens TCDD-inducible poly(ADP-ribose) polymerase (TIPARP), mRNA.\"""""	PARP-7; PARP-1; FLJ40466; DDF1; DKFZp686P1838; DKFZp686N0351; PARP7; DKFZP434J214	ILMN_1765578	TIPARP	"\Homo sapiens TCDD-inducible poly(ADP-ribose) polymerase (TIPARP), mRNA.\"""""	25976	 	TIPARP	-0.584319612	-0.203055456	0.381264157	0.111195342	10.14991033	0.000213189	0.000213189
7210093	7210093	PGM2L1	NM_173582.3	283209	NP_775853.2	ILMN_1716265	7210093	S	GAGCCACTCAAGCAAGACTCTGCTTCTATGTATGGTGAGGCCTTGTTGTT	"\Homo sapiens phosphoglucomutase 2-like 1 (PGM2L1), mRNA.\"""""	BM32A; FLJ32029	ILMN_1716265	PGM2L1	"\Homo sapiens phosphoglucomutase 2-like 1 (PGM2L1), mRNA.\"""""	283209	 	PGM2L1	-0.309311703	-0.087733648	0.221578055	0.010711213	10.11698371	0.000218169	0.000218169
5130468	5130468	DCTN5	NM_032486.2	84516	NP_115875.1	ILMN_1666192	5130468	S	GTACCCACAGAGACTGAGAGTTGGTGCTGGTGGTTGTGGTGGCAGATGAT	"\Homo sapiens dynactin 5 (p25) (DCTN5), mRNA.\"""""	MGC3248; p25	ILMN_1666192	DCTN5	"\Homo sapiens dynactin 5 (p25) (DCTN5), mRNA.\"""""	84516	 	DCTN5	0.263786194	-0.091672386	-0.355458581	0.028826487	10.07074367	0.000225369	0.000225369
6420465	6420465	GABARAPL1	NM_031412.2	23710	NP_113600.1	ILMN_2151281	6420465	S	CCCTTCAGGCTCACATGCACAGGAATGCTACATGATGGCCAGCTGCTTCC	"\Homo sapiens GABA(A) receptor-associated protein like 1 (GABARAPL1), mRNA.\"""""	ATG8L; GEC1; APG8L; ATG8	ILMN_2151281	GABARAPL1	"\Homo sapiens GABA(A) receptor-associated protein like 1 (GABARAPL1), mRNA.\"""""	23710	 	GABARAPL1	-0.460147919	0.038307599	0.498455519	0.146053839	10.05245679	0.000228284	0.000228284
3390343	3390343	SREBF1	NM_001005291.1	6720	NP_001005291.1	ILMN_1663035	3390343	A	CCTCCTGTGTACAGGGAAGAGAGGGGTACATTTCCCTGTGCTGACGGAAG	"\Homo sapiens sterol regulatory element binding transcription factor 1 (SREBF1), transcript variant 1, mRNA.\"""""	SREBP1	ILMN_1663035	SREBF1	"\Homo sapiens sterol regulatory element binding transcription factor 1 (SREBF1), transcript variant 1, mRNA.\"""""	6720	D	SREBF1	-0.269355658	-0.099634167	0.169721492	-0.019728622	10.02429842	0.00023285	0.00023285
4670093	4670093	METTL16	NM_024086.3	79066	NP_076991.3	ILMN_1693290	4670093	S	GAGAGGTGGCTGTTGGTCAGGACGGGAAGCTGGTGACCTTGGCATGTCTT	"\Homo sapiens methyltransferase 10 domain containing (METT10D), mRNA.\"""""	MGC3329	ILMN_1693290	METT10D	"\Homo sapiens methyltransferase 10 domain containing (METT10D), mRNA.\"""""	79066	 	METTL16	0.147478322	-0.125353185	-0.272831508	-0.007723476	10.01980151	0.000233587	0.000233587
4760091	4760091	CEP78	NM_032171.1	84131	NP_115547.1	ILMN_3265365	4760091	M	GCAACACCCTGGAAAGGACCTGCATTCCTGATCTGACTGTCCTGAAAACC	"\Homo sapiens centrosomal protein 78kDa (CEP78), transcript variant 2, mRNA.\"""""	C9orf81; IP63; MGC135040; FLJ12643	ILMN_3265365	CEP78	"\Homo sapiens centrosomal protein 78kDa (CEP78), transcript variant 2, mRNA.\"""""	84131	D	CEP78	-0.370017191	-0.023626226	0.346390965	0.017336917	10.01862964	0.00023378	0.00023378
1510291	1510291	PTTG1	NM_004219.2	9232	NP_004210.1	ILMN_2042771	1510291	S	CTCCACCATGGGAATCCAATCTGTTGCAGTCTCCTTCAAGCATTCTGTCG	"\Homo sapiens pituitary tumor-transforming 1 (PTTG1), mRNA.\"""""	SECURIN; PTTG; MGC138276; EAP1; TUTR1; MGC126883; HPTTG	ILMN_2042771	PTTG1	"\Homo sapiens pituitary tumor-transforming 1 (PTTG1), mRNA.\"""""	9232	D	PTTG1	-0.554081014	0.119742699	0.673823712	0.017162607	10.01225679	0.000234831	0.000234831
1580356	1580356	TMED1	NM_006858.2	11018	NP_006849.1	ILMN_1693045	1580356	S	GCCCGGCCAAAGTCTAGGCAGAAGCCTCCTATAACAAAGGGTGGTGTGGC	"\Homo sapiens transmembrane emp24 protein transport domain containing 1 (TMED1), mRNA.\"""""	Il1rl1l; MGC1270; IL1RL1LG; ST2L	ILMN_1693045	TMED1	"\Homo sapiens transmembrane emp24 protein transport domain containing 1 (TMED1), mRNA.\"""""	11018	 	TMED1	0.660348587	0.066034051	-0.594314536	-0.040266133	9.992682981	0.000238089	0.000238089
7330575	7330575	KLHL28	NM_017658.3	54813	NP_060128.2	ILMN_1693401	7330575	S	CCTTTATGTCGTCGGTGGTCACTCAGGGTCTTCCTATCTGAATACAGTGC	"\Homo sapiens kelch-like 28 (Drosophila) (KLHL28), mRNA.\"""""	FLJ20081; BTBD5	ILMN_1693401	KLHL28	"\Homo sapiens kelch-like 28 (Drosophila) (KLHL28), mRNA.\"""""	54813	D	KLHL28	-0.522355454	-0.182833557	0.339521898	0.10670029	9.974795781	0.000241108	0.000241108
2100437	2100437	GMEB2	NM_012384.2	26205	NP_036516.1	ILMN_1683204	2100437	S	TGGATTTTGCAGAGGGTGAGAACTTCTCTGTGCCTGCTCAGAGGCGCCCT	"\Homo sapiens glucocorticoid modulatory element binding protein 2 (GMEB2), mRNA.\"""""	P79PIF; KIAA1269; PIF79	ILMN_1683204	GMEB2	"\Homo sapiens glucocorticoid modulatory element binding protein 2 (GMEB2), mRNA.\"""""	26205	 	GMEB2	0.432346877	0.040036664	-0.392310213	-0.103413092	9.955751711	0.000244366	0.000244366
1990379	1990379	SLFN11	NM_152270.2	91607	NP_689483.2	ILMN_1752520	1990379	S	CTTACTCTACTGATTTCCCCCCAGACTGTGATTTTTGAACTTCCTTGCCT	"\Homo sapiens schlafen family member 11 (SLFN11), mRNA.\"""""	FLJ34922; SLFN8/9	ILMN_1752520	SLFN11	"\Homo sapiens schlafen family member 11 (SLFN11), mRNA.\"""""	91607	D	SLFN11	-0.610602572	-0.160603456	0.449999116	0.051710831	9.943176895	0.000246543	0.000246543
5720278	5720278	SNHG1	NR_003098.1	23642		ILMN_3236713	5720278	S	GGCACCCAGACTTTGCTGCCTTTCTTACATGATCCAGGCCCAGAACCCAA	"\Homo sapiens small nucleolar RNA host gene 1 (non-protein coding) (SNHG1), non-coding RNA.\"""""	U22HG; UHG	ILMN_3236713	SNHG1	"\Homo sapiens small nucleolar RNA host gene 1 (non-protein coding) (SNHG1), non-coding RNA.\"""""	23642	 	SNHG1	-0.41059723	-0.144055254	0.266541976	-0.043656965	9.940614465	0.000246989	0.000246989
2490377	2490377	C17orf71	NM_018149.5	55181	NP_060619.4	ILMN_1807533	2490377	S	CCCCCCTAAGGAAAATGTGCAGTTAATGAGCTACAAGGTGCTCCGTGGGG	"\Homo sapiens chromosome 17 open reading frame 71 (C17orf71), mRNA.\"""""	FLJ10587	ILMN_1807533	C17ORF71	"\Homo sapiens chromosome 17 open reading frame 71 (C17orf71), mRNA.\"""""	55181	 	C17orf71	0.36918173	0.251129751	-0.118051979	0.019822715	9.85494295	0.000262393	0.000262393
3440446	3440446	C9orf156	NM_016481.3	51531	NP_057565.3	ILMN_1700028	3440446	S	CATATGACTGGCCCTGTGGGGTCCTTGGTGTCTCTAGGGTCTTAAGGAGC	"\Homo sapiens chromosome 9 open reading frame 156 (C9orf156), mRNA.\"""""	NAP1; RP11-23B15.3; HSPC219	ILMN_1700028	C9ORF156	"\Homo sapiens chromosome 9 open reading frame 156 (C9orf156), mRNA.\"""""	51531	 	C9orf156	0.382710938	0.063273061	-0.319437877	0.004097122	9.84012212	0.000265158	0.000265158
4070132	4070132	PPAT	NM_002703.3	5471	NP_002694.3	ILMN_1674302	4070132	S	GGCAGCATGGAGGAGGCAAGACCTGTGGGTCAATTTTGAACTGGCCTTAC	"\Homo sapiens phosphoribosyl pyrophosphate amidotransferase (PPAT), mRNA.\"""""	ATASE; GPAT; PRAT	ILMN_1674302	PPAT	"\Homo sapiens phosphoribosyl pyrophosphate amidotransferase (PPAT), mRNA.\"""""	5471	 	PPAT	-0.29904726	-0.088256907	0.210790353	0.022465484	9.81220085	0.00027045	0.00027045
1500553	1500553	NUSAP1	NM_018454.5	51203	NP_060924.4	ILMN_1726720	1500553	A	CTAGGCTTTGCTTAGTATCATGTCCATGTTTCCTTCACCTCAGTGGAGCT	"\Homo sapiens nucleolar and spindle associated protein 1 (NUSAP1), transcript variant 2, mRNA.\"""""	LNP; FLJ13421; SAPL; BM037; PRO0310p1; Q0310; ANKT	ILMN_1726720	NUSAP1	"\Homo sapiens nucleolar and spindle associated protein 1 (NUSAP1), transcript variant 2, mRNA.\"""""	51203	D	NUSAP1	-0.221058227	-0.029617682	0.191440544	0.001475047	9.77672384	0.000277333	0.000277333
2690292	2690292	NCOA5	NM_020967.2	57727	NP_066018.1	ILMN_1770035	2690292	S	AGAAGGAGGGTTTCTGGCTGTGGTTCTAAATGGAGCCCCAGGAAGCTGCC	"\Homo sapiens nuclear receptor coactivator 5 (NCOA5), mRNA.\"""""	CIA; bA465L10.6	ILMN_1770035	NCOA5	"\Homo sapiens nuclear receptor coactivator 5 (NCOA5), mRNA.\"""""	57727	 	NCOA5	0.306968514	0.086415616	-0.220552899	-0.069965591	9.726586191	0.000287373	0.000287373
7510315	7510315	HIGD2A	NM_138820.2	192286	NP_620175.1	ILMN_1774334	7510315	S	AGGCCCATGTGTCGCTGGGGAGGAAGTGACCCTTTGTGTAACTGTAACCG	"\Homo sapiens HIG1 hypoxia inducible domain family, member 2A (HIGD2A), mRNA.\"""""	MGC2198	ILMN_1774334	HIGD2A	"\Homo sapiens HIG1 hypoxia inducible domain family, member 2A (HIGD2A), mRNA.\"""""	192286	 	HIGD2A	0.345334015	-0.076765173	-0.422099188	-0.011133842	9.720613226	0.000288594	0.000288594
580601	580601	PIGC	NM_153747.1	5279	NP_714969.1	ILMN_1723632	580601	A	GTGGGAGCCGTACTCTTTGCCCTTCTGCTGATGTCTATCTCATGTCTGTG	"\Homo sapiens phosphatidylinositol glycan anchor biosynthesis, class C (PIGC), transcript variant 1, mRNA.\"""""	GPI2; MGC2049	ILMN_1723632	PIGC	"\Homo sapiens phosphatidylinositol glycan anchor biosynthesis, class C (PIGC), transcript variant 1, mRNA.\"""""	5279	D	PIGC	0.475522106	0.168032226	-0.30748988	0.050535347	9.69470627	0.000293953	0.000293953
6280750	6280750	ProbeID: 6280750				ILMN_1822307	6280750	S	GGACCAGCTACAAAATCTTCAGGACCAGCTCAGAATGAAAATGCCGGGGC	"\Homo sapiens cDNA FLJ46527 fis, clone THYMU3034853\"""""		ILMN_1822307		"\Homo sapiens cDNA FLJ46527 fis, clone THYMU3034853\"""""	-999	D	IL23A	0.62441617	0.038184975	-0.586231195	-0.002832493	9.652687847	0.000302867	0.000302867
1990274	1990274	ATP5SL	NM_018035.1	55101	NP_060505.1	ILMN_1809027	1990274	S	CGCCTCCTTCGTGGTTCTTGTTGGTTGTGCTTCTGCCTCTGGACGCCGCA	"\Homo sapiens ATP5S-like (ATP5SL), mRNA.\"""""	FLJ10241	ILMN_1809027	ATP5SL	"\Homo sapiens ATP5S-like (ATP5SL), mRNA.\"""""	55101	 	ATP5SL	0.238420286	-0.081170356	-0.319590642	-0.009412979	9.617696896	0.000310504	0.000310504
4730184	4730184	FAM82A2	NM_018145.1	55177	NP_060615.1	ILMN_1727309	4730184	S	GGGTAGAGCCTGCAAGACCTGAGACCTTCCAATTGCTGGTGAGGTGGATG	"\Homo sapiens family with sequence similarity 82, member A2 (FAM82A2), mRNA.\"""""	ptpip51; RMD3; hRMD-3; FLJ10579	ILMN_1727309	FAM82A2	"\Homo sapiens family with sequence similarity 82, member A2 (FAM82A2), mRNA.\"""""	55177	 	FAM82A2	-0.390858609	-0.020896783	0.369961826	0.057855625	9.593610384	0.000315878	0.000315878
6280725	6280725	C7orf40	NR_003697.1	285958		ILMN_3248773	6280725	S	CCTGTGCAGGGATGAGGCCTGCCTGTGTTAATACACCTAGTGAGGAGTGG	"\Homo sapiens chromosome 7 open reading frame 40 (C7orf40), non-coding RNA.\"""""	FLJ38860	ILMN_3248773	C7ORF40	"\Homo sapiens chromosome 7 open reading frame 40 (C7orf40), non-coding RNA.\"""""	285958	D	C7orf40	-0.394807763	-0.144334914	0.250472849	0.025074402	9.586876641	0.000317398	0.000317398
6660626	6660626	BRD3	NM_007371.2	8019	NP_031397.1	ILMN_1785635	6660626	S	GTCAACACGCATTGTCCTTGTCATTTGGGCCCCGAGCTCTGACCCTCGTG	"\Homo sapiens bromodomain containing 3 (BRD3), mRNA.\"""""	KIAA0043; RING3L; ORFX	ILMN_1785635	BRD3	"\Homo sapiens bromodomain containing 3 (BRD3), mRNA.\"""""	8019	 	BRD3	-0.682903282	-0.232420285	0.450482997	0.024764087	9.554551524	0.000324799	0.000324799
6560722	6560722	RASGRP2	NM_005825.2	10235	NP_005816.2	ILMN_2375319	6560722	A	GGACTCATTCCTGCCTTGGAGAAAATACTTCAACCAGAGCAGGGAGCCTG	"\Homo sapiens RAS guanyl releasing protein 2 (calcium and DAG-regulated) (RASGRP2), transcript variant 1, mRNA.\"""""	CDC25L; CALDAG-GEFI	ILMN_2375319	RASGRP2	"\Homo sapiens RAS guanyl releasing protein 2 (calcium and DAG-regulated) (RASGRP2), transcript variant 1, mRNA.\"""""	10235	D	RASGRP2	0.151755322	-0.335435258	-0.48719058	0.042159879	9.513931204	0.000334356	0.000334356
6380008	6380008	EPC1	NM_025209.2	80314	NP_079485.1	ILMN_1746276	6380008	S	ACACAGTAGCGATGGAGGTGACGTAGCTTCCTCCGAGTGGAACTGCAGCC	"\Homo sapiens enhancer of polycomb homolog 1 (Drosophila) (EPC1), mRNA.\"""""	Epl1; DKFZp781P2312	ILMN_1746276	EPC1	"\Homo sapiens enhancer of polycomb homolog 1 (Drosophila) (EPC1), mRNA.\"""""	80314	 	EPC1	0.358492935	-0.11836352	-0.476856455	0.118437662	9.462265587	0.000346937	0.000346937
7050458	7050458	DBP	NM_001352.2	1628	NP_001343.2	ILMN_1715555	7050458	S	GAAAAATCCAGGTGCCGGAGGAGCAGAAGGATGAGAAATACTGGAGCCGG	"\Homo sapiens D site of albumin promoter (albumin D-box) binding protein (DBP), mRNA.\"""""	DABP	ILMN_1715555	DBP	"\Homo sapiens D site of albumin promoter (albumin D-box) binding protein (DBP), mRNA.\"""""	1628	 	DBP	-0.416884732	-0.25259818	0.164286552	0.013581597	9.449168436	0.000350204	0.000350204
4070296	4070296	BCORL1	NM_021946.2	63035	NP_068765.2	ILMN_1767015	4070296	S	AGAGAGGAGCTTGGGTTGCTTCCCTGTCCCCGCCCCCTCTGTGGCATTGT	"\Homo sapiens BCL6 co-repressor-like 1 (BCORL1), mRNA.\"""""	FLJ11362; B930011H20Rik	ILMN_1767015	BCORL1	"\Homo sapiens BCL6 co-repressor-like 1 (BCORL1), mRNA.\"""""	63035	 	BCORL1	-0.373107978	-0.144730964	0.228377014	0.054906995	9.44761096	0.000350595	0.000350595
6420746	6420746	FGF9	NM_002010.1	2254	NP_002001.1	ILMN_1762531	6420746	S	AGCTGCCATACTTCGACTTATCAGGATTCTGGCTGGTGGCCTGCGCGAGG	"\Homo sapiens fibroblast growth factor 9 (glia-activating factor) (FGF9), mRNA.\"""""	MGC119914; GAF; MGC119915; HBFG-9	ILMN_1762531	FGF9	"\Homo sapiens fibroblast growth factor 9 (glia-activating factor) (FGF9), mRNA.\"""""	2254	D	FGF9	-0.36015298	0.020863656	0.381016637	-0.021703472	9.42771435	0.000355625	0.000355625
580411	580411	LAX1	NM_017773.2	54900	NP_060243.2	ILMN_1769782	580411	S	GGCTGCAAAGGGAATAGGCTGATGGAGCTGTTCTGTATGGTACTGTGTGG	"\Homo sapiens lymphocyte transmembrane adaptor 1 (LAX1), mRNA.\"""""	LAX; FLJ20340	ILMN_1769782	LAX1	"\Homo sapiens lymphocyte transmembrane adaptor 1 (LAX1), mRNA.\"""""	54900	 	LAX1	0.482425322	0.080500824	-0.401924498	-0.017694181	9.426823818	0.000355852	0.000355852
3800168	3800168	SLC2A3	NM_006931.1	6515	NP_008862.1	ILMN_1775708	3800168	S	CTTTCTGGCTCCTCAAACAGTAGGTTGGCAGTAAGGCAGGGTCCCATTTC	"\Homo sapiens solute carrier family 2 (facilitated glucose transporter), member 3 (SLC2A3), mRNA.\"""""	GLUT3; FLJ90380	ILMN_1775708	SLC2A3	"\Homo sapiens solute carrier family 2 (facilitated glucose transporter), member 3 (SLC2A3), mRNA.\"""""	6515	 	SLC2A3	-0.8704704	-0.142232808	0.728237592	0.166859398	9.403234691	0.000361917	0.000361917
1990546	1990546	MLEC	NM_014730.2	9761	NP_055545.1	ILMN_1657495	1990546	S	TTCCCATCCTCTCTCTGTGGAGGCCAAACCAACTCTTTGCCAGCAGCCAC	"\Homo sapiens malectin (MLEC), mRNA.\"""""		ILMN_1657495	MLEC	"\Homo sapiens malectin (MLEC), mRNA.\"""""	9761	D	MLEC	-0.443583527	-0.161961584	0.281621943	0.037586791	9.398883823	0.000363047	0.000363047
6330343	6330343	ProbeID: 6330343	XR_039228.1	400013		ILMN_3199609	6330343	A	CCTAATACACTGGCAGTTAATGCTGCCCAGGACTCCACAGATCTGGTCAC	"\PREDICTED: Homo sapiens misc_RNA (LOC400013), miscRNA.\"""""		ILMN_3199609	LOC400013	"\PREDICTED: Homo sapiens misc_RNA (LOC400013), miscRNA.\"""""	400013	D	TCP1P3	-0.401344901	-0.116229466	0.285115435	-0.063870677	9.394855316	0.000364097	0.000364097
7610370	7610370	6-Sep	NM_145800.2	23157	NP_665799.1	ILMN_2399264	7610370	A	AAAACGAGGCCCACTGCGACTTTGTGAAGCTGCGGGAGATGCTGATTCGG	"\Homo sapiens septin 6 (SEPT6), transcript variant III, mRNA.\"""""	SEP2; RP5-876A24.2; MGC16619; SEPT2; MGC20339; KIAA0128	ILMN_2399264	6-Sep	"\Homo sapiens septin 6 (SEPT6), transcript variant III, mRNA.\"""""	23157	D	6-Sep	-0.474311898	-0.338595535	0.135716363	0.061700146	9.338943471	0.000379001	0.000379001
6590722	6590722	ARID4B	NM_016374.5	51742	NP_057458.4	ILMN_2362982	6590722	A	TCCAGTCTGAAGGGAATAGCTCGCCAGCAGGTTTTGATGCCAGTGTGAGC	"\Homo sapiens AT rich interactive domain 4B (RBP1-like) (ARID4B), transcript variant 1, mRNA.\"""""	BCAA; RBP1L1; MGC163290; BRCAA1; SAP180; RBBP1L1; DKFZp313M2420	ILMN_2362982	ARID4B	"\Homo sapiens AT rich interactive domain 4B (RBP1-like) (ARID4B), transcript variant 1, mRNA.\"""""	51742	D	ARID4B	-0.539019436	-0.130019022	0.409000414	-0.027378301	9.335795629	0.000379859	0.000379859
4920682	4920682	GLYCTK	NM_145262.2	132158	NP_660305.2	ILMN_1791222	4920682	S	CTGCGGCCTCGGTGATGGCATAGGTCACATTTTGGGAGTTCAGAGGAGGC	"\Homo sapiens glycerate kinase (GLYCTK), mRNA.\"""""	HBeAgBP4A; HBEBP2; HBEBP4; GLYCTK1	ILMN_1791222	GLYCTK	"\Homo sapiens glycerate kinase (GLYCTK), mRNA.\"""""	132158	 	GLYCTK	-0.039488927	-0.188455666	-0.148966739	0.051970976	9.314945474	0.000385592	0.000385592
4200110	4200110	GTF3C6	NM_138408.2	112495	NP_612417.1	ILMN_1691578	4200110	S	CGGAGAAGACGAGGAAGAGGAGGAGCAGTTGGTTCTGGTGGAATTATCAG	"\Homo sapiens general transcription factor IIIC, polypeptide 6, alpha 35kDa (GTF3C6), mRNA.\"""""	C6orf51; TFIIIC35; bA397G5.3	ILMN_1691578	GTF3C6	"\Homo sapiens general transcription factor IIIC, polypeptide 6, alpha 35kDa (GTF3C6), mRNA.\"""""	112495	D	GTF3C6	0.321133879	-0.050923913	-0.372057792	0.044515322	9.310075786	0.000386943	0.000386943
780528	780528	CKS2	NM_001827.1	1164	NP_001818.1	ILMN_2072296	780528	S	CCAACAGAGTCTAGGCTGGGTTCATTACATGATTCATGAGCCAGAACCAC	"\Homo sapiens CDC28 protein kinase regulatory subunit 2 (CKS2), mRNA.\"""""	CKSHS2	ILMN_2072296	CKS2	"\Homo sapiens CDC28 protein kinase regulatory subunit 2 (CKS2), mRNA.\"""""	1164	D	CKS2	-0.472676751	-0.094206703	0.378470048	-0.002342413	9.294046542	0.000391428	0.000391428
6280138	6280138	PPM1B	NM_001033556.1	5495	NP_001028728.1	ILMN_1734991	6280138	I	GTAATCCTAGCACTTTTGTCGCCTGGGCGACACACCAAGGCTCTGTCTCA	"\Homo sapiens protein phosphatase 1B (formerly 2C), magnesium-dependent, beta isoform (PPM1B), transcript variant 4, mRNA.\"""""	PPC2BETAX; MGC21657; PP2CB; PP2C-beta-X; PP2CBETA	ILMN_1734991	PPM1B	"\Homo sapiens protein phosphatase 1B (formerly 2C), magnesium-dependent, beta isoform (PPM1B), transcript variant 4, mRNA.\"""""	5495	D	PPM1B	-0.353792769	-0.259605161	0.094187607	-0.033354346	9.278430778	0.00039585	0.00039585
2640441	2640441	SGK223	NM_001080826.1	157285	NP_001074295.1	ILMN_3240222	2640441	S	ACGTCCTGAGGACAGTTCTGTGAACTGAATGCAGCCTGGACACTGGCCTC	"\Homo sapiens homolog of rat pragma of Rnd2 (PRAGMIN), mRNA.\"""""	DKFZp761P0423	ILMN_3240222	PRAGMIN	"\Homo sapiens homolog of rat pragma of Rnd2 (PRAGMIN), mRNA.\"""""	157285	D	SGK223	0.358851282	-0.006731278	-0.365582559	-0.105448771	9.267137297	0.000399079	0.000399079
6110400	6110400	PGK1	NM_000291.2	5230	NP_000282.1	ILMN_1755749	6110400	S	GGCTGTCACTCGGGCTAAGCAGATTGTGTGGAATGGTCCTGTGGGGGTAT	"\Homo sapiens phosphoglycerate kinase 1 (PGK1), mRNA.\"""""	MGC117307; MIG10; MGC8947; PGKA; MGC142128	ILMN_1755749	PGK1	"\Homo sapiens phosphoglycerate kinase 1 (PGK1), mRNA.\"""""	5230	D	PGK1	-0.3858176	-0.079075366	0.306742234	0.044061486	9.22639257	0.000410962	0.000410962
6960215	6960215	PITPNM1	NM_004910.1	9600	NP_004901.1	ILMN_1653220	6960215	S	CCCAGCCCCACACCCTATATCTCCGTGTGCTCCTCGGTGTTACTTCCCTT	"\Homo sapiens phosphatidylinositol transfer protein, membrane-associated 1 (PITPNM1), mRNA.\"""""	NIR2; PITPNM; RDGBA1; FLJ44997; RDGB1; RDGB; Rd9; DRES9	ILMN_1653220	PITPNM1	"\Homo sapiens phosphatidylinositol transfer protein, membrane-associated 1 (PITPNM1), mRNA.\"""""	9600	 	PITPNM1	-0.557967192	-0.191099343	0.36686785	-0.001467549	9.225966598	0.000411089	0.000411089
7040270	7040270	ZNF362	NM_152493.2	149076	NP_689706.2	ILMN_1686968	7040270	S	TTCTCTGCCCCCACCCCCGGCCCTTTGTTTGACTTGCGTCGTCTGATACT	"\Homo sapiens zinc finger protein 362 (ZNF362), mRNA.\"""""	RP11-415J8.1; MGC138318	ILMN_1686968	ZNF362	"\Homo sapiens zinc finger protein 362 (ZNF362), mRNA.\"""""	149076	 	ZNF362	0.397423934	0.023681335	-0.373742599	-0.07734355	9.224246101	0.000411599	0.000411599
1990092	1990092	CYB561D1	NM_182580.2	284613	NP_872386.1	ILMN_3256325	1990092	M	GAGCAGGGAGGCTTCTGGTAGTGCTCTTGATGCTCCTGTGTCTGGTTGGC	"\Homo sapiens cytochrome b-561 domain containing 1 (CYB561D1), transcript variant 2, mRNA.\"""""		ILMN_3256325	CYB561D1	"\Homo sapiens cytochrome b-561 domain containing 1 (CYB561D1), transcript variant 2, mRNA.\"""""	284613	D	CYB561D1	0.363073512	0.036006684	-0.327066828	0.039151202	9.170814679	0.000427769	0.000427769
2140228	2140228	CDR2	NM_001802.1	1039	NP_001793.1	ILMN_1720270	2140228	S	GCTGACTTGCCAGCCACAAGCTGCTCTTGCAGAGTTCTTACCATTCCTGT	"\Homo sapiens cerebellar degeneration-related protein 2, 62kDa (CDR2), mRNA.\"""""	CDR62; Yo	ILMN_1720270	CDR2	"\Homo sapiens cerebellar degeneration-related protein 2, 62kDa (CDR2), mRNA.\"""""	1039	 	CDR2	-0.556127608	-0.245812243	0.310315366	-0.023723744	9.161306734	0.000430715	0.000430715
5810465	5810465	ProbeID: 5810465	XR_015319.1	728564		ILMN_1771734	5810465	S	ACATTCTCAGGGAGTCTGGGTATGCTGGGAAAATCAGCCAGATGCCGGTG	"\PREDICTED: Homo sapiens similar to GMP synthase [glutamine-hydrolyzing] (Glutamine amidotransferase) (GMP synthetase) (LOC728564), mRNA.\"""""		ILMN_1771734	LOC728564	"\PREDICTED: Homo sapiens similar to GMP synthase [glutamine-hydrolyzing] (Glutamine amidotransferase) (GMP synthetase) (LOC728564), mRNA.\"""""	728564	D	LOC728564	-0.371302157	-0.063886979	0.307415178	0.016019577	9.142997248	0.000436448	0.000436448
4540725	4540725	PDHB	NM_000925.1	5162	NP_000916.1	ILMN_1739274	4540725	S	TCTCCTCCCCTAGATGCCATGCTTCCTTTTGTCTGTTACGGTTGCCATGT	"\Homo sapiens pyruvate dehydrogenase (lipoamide) beta (PDHB), mRNA.\"""""	DKFZp564K0164; PHE1B	ILMN_1739274	PDHB	"\Homo sapiens pyruvate dehydrogenase (lipoamide) beta (PDHB), mRNA.\"""""	5162	 	PDHB	0.568195693	-0.11177318	-0.679968873	-0.024114019	9.142341605	0.000436655	0.000436655
4670603	4670603	ELMO2	NM_133171.2	63916	NP_573403.1	ILMN_2317730	4670603	A	GCCTCTCTCCCTGGACATACGTTAGCACATTGGCATTCAGTATTGGTGGC	"\Homo sapiens engulfment and cell motility 2 (ELMO2), transcript variant 1, mRNA.\"""""	FLJ11656; CED12; CED-12; KIAA1834; ELMO-2	ILMN_2317730	ELMO2	"\Homo sapiens engulfment and cell motility 2 (ELMO2), transcript variant 1, mRNA.\"""""	63916	D	ELMO2	-0.595239504	-0.116528718	0.478710786	0.052298036	9.134487588	0.00043914	0.00043914
1820682	1820682	RNASEL	NM_021133.2	6041	NP_066956.1	ILMN_1671281	1820682	S	GCTCCTCACGGGCGATGGCTGTCTTTTCTTGACTTTGTATCTTCACTGCC	"\Homo sapiens ribonuclease L (2',5'-oligoisoadenylate synthetase-dependent) (RNASEL), mRNA.\"""""	DKFZp781D08126; MGC133329; RNS4; PRCA1; MGC104972	ILMN_1671281	RNASEL	"\Homo sapiens ribonuclease L (2',5'-oligoisoadenylate synthetase-dependent) (RNASEL), mRNA.\"""""	6041	D	RNASEL	0.400067155	0.075841219	-0.324225936	0.08182803	9.087558437	0.000454297	0.000454297
3610092	3610092	RBM23	NM_001077352.1	55147	NP_001070820.1	ILMN_2363106	3610092	A	CAGGAGGTGTGAGAGTGATCTGTCCTGTGAGGCATTTAGGGGCTTTCAGG	"\Homo sapiens RNA binding motif protein 23 (RBM23), transcript variant 3, mRNA.\"""""	MGC4458; PP239; RNPC4; CAPERbeta; FLJ10482	ILMN_2363106	RBM23	"\Homo sapiens RNA binding motif protein 23 (RBM23), transcript variant 3, mRNA.\"""""	55147	D	RBM23	0.602271555	-0.000985507	-0.603257062	0.10950664	9.076161305	0.00045806	0.00045806
3130520	3130520	ProbeID: 3130520	XM_001732865.1	647597	XP_001732917.1	ILMN_3208881	3130520	A	TTTTTTGCATACAAGCCGAACGTTTGTGCTTCCCGTGCATGCAGTCAAAG	"\PREDICTED: Homo sapiens hypothetical LOC647597 (LOC647597), mRNA.\"""""		ILMN_3208881	LOC647597	"\PREDICTED: Homo sapiens hypothetical LOC647597 (LOC647597), mRNA.\"""""	647597	 		-0.403267522	-0.207522356	0.195745166	0.022876895	9.064036636	0.000462099	0.000462099
4480280	4480280	BRPF3	NM_015695.2	27154	NP_056510.2	ILMN_1658800	4480280	S	ATGCTCTTTTAGAACGGGAAACGGCTCAGATCCTGCTGTGGCACGGGGCC	"\Homo sapiens bromodomain and PHD finger containing, 3 (BRPF3), mRNA.\"""""		ILMN_1658800	BRPF3	"\Homo sapiens bromodomain and PHD finger containing, 3 (BRPF3), mRNA.\"""""	27154	 	BRPF3	0.336374064	-0.019079807	-0.355453871	-0.023375366	9.020099696	0.000477048	0.000477048
240386	240386	LOC100132439	XM_001719283.1	100132439	XP_001719335.1	ILMN_3248057	240386	S	CCTCACTAGACAGAGGAGCTCCAAACCTGCCCATCTCATCCCATGCACCG	"\PREDICTED: Homo sapiens similar to Protein FAM27E3 (LOC100132439), mRNA.\"""""		ILMN_3248057	LOC100132439	"\PREDICTED: Homo sapiens similar to Protein FAM27E3 (LOC100132439), mRNA.\"""""	100132439	D	FAM27E3 (includes others)	-0.198760952	0.014604713	0.213365665	0.002051936	9.015311017	0.000478707	0.000478707
110440	110440	ITGB1	NM_033668.1	3688	NP_391988.1	ILMN_1714820	110440	A	TTACCCCAGCCGGTCCAACCTGATCCTGTGTCCCATTGTAAGGAGAAGGA	"\Homo sapiens integrin, beta 1 (fibronectin receptor, beta polypeptide, antigen CD29 includes MDF2, MSK12) (ITGB1), transcript variant 1D, mRNA.\"""""	GPIIA; VLAB; MDF2; FNRB; CD29; MSK12	ILMN_1714820	ITGB1	"\Homo sapiens integrin, beta 1 (fibronectin receptor, beta polypeptide, antigen CD29 includes MDF2, MSK12) (ITGB1), transcript variant 1D, mRNA.\"""""	3688	D	ITGB1	-0.381867627	-0.035446066	0.346421561	0.057335614	8.974699668	0.000493024	0.000493024
870148	870148	MSH6	NM_000179.1	2956	NP_000170.1	ILMN_1729051	870148	S	TCGGGAAGTTTGCCTGGCTAGTGAAAGGTCAACTGTAGATGCTGAAGCTG	"\Homo sapiens mutS homolog 6 (E. coli) (MSH6), mRNA.\"""""	HSAP; HNPCC5; GTBP	ILMN_1729051	MSH6	"\Homo sapiens mutS homolog 6 (E. coli) (MSH6), mRNA.\"""""	2956	 	MSH6	-0.78443506	-0.206832083	0.577602977	0.087573372	8.965401259	0.000496365	0.000496365
5700088	5700088	KLF11	XM_001129527.1	8462	XP_001129527.1	ILMN_1751656	5700088	A	AGGTGGGCTCCCCTCGTGCACTTTATTGCCTGGGCAGTTTTGCTTGATCT	"\PREDICTED: Homo sapiens Kruppel-like factor 11 (KLF11), mRNA.\"""""		ILMN_1751656	KLF11	"\PREDICTED: Homo sapiens Kruppel-like factor 11 (KLF11), mRNA.\"""""	8462	D	KLF11	0.473917051	-0.067732831	-0.541649882	-0.034775858	8.938365099	0.000506212	0.000506212
6580474	6580474	TUBB	NM_178014.2	203068	NP_821133.1	ILMN_2101885	6580474	S	CTCTGGAGTGGTGTATACTGCCACATCAGTGTTTGAGTCAGTCCCCAGAG	"\Homo sapiens tubulin, beta (TUBB), mRNA.\"""""	M40; OK/SW-cl.56; MGC117247; TUBB1; MGC16435; TUBB5	ILMN_2101885	TUBB	"\Homo sapiens tubulin, beta (TUBB), mRNA.\"""""	203068	D	TUBB	-0.632513288	-0.199346715	0.433166573	-0.004056609	8.915323481	0.000514765	0.000514765
450673	450673	SPATA2L	NM_152339.2	124044	NP_689552.2	ILMN_1691111	450673	S	ACCCCCTCCTCCCCAGAACACTCAGAGGGACGGTCAACATCAGAGCACAT	"\Homo sapiens spermatogenesis associated 2-like (SPATA2L), mRNA.\"""""	MGC26885; C16orf76; tamo	ILMN_1691111	SPATA2L	"\Homo sapiens spermatogenesis associated 2-like (SPATA2L), mRNA.\"""""	124044	 	SPATA2L	-0.775893823	-0.129739745	0.646154079	-0.089605209	8.870265034	0.000531929	0.000531929
3800050	3800050	ADCY3	NM_004036.3	109	NP_004027.2	ILMN_1676893	3800050	S	CTTGCCTTTTGAGCTCTTGCTACAGTCGCCTTTGCTACTGCTTTAAGAGA	"\Homo sapiens adenylate cyclase 3 (ADCY3), mRNA.\"""""	KIAA0511; AC3	ILMN_1676893	ADCY3	"\Homo sapiens adenylate cyclase 3 (ADCY3), mRNA.\"""""	109	 	ADCY3	-0.294674719	-0.100822534	0.193852185	-0.01784742	8.860128061	0.000535872	0.000535872
520040	520040	AKIRIN1	NM_024595.1	79647	NP_078871.1	ILMN_1802799	520040	A	CAGGCCCCGGCAGCACTGCTACTTGGGAGGAGCCACTTCACCTTTGTATT	"\Homo sapiens akirin 1 (AKIRIN1), mRNA.\"""""	STRF2; FLJ12666; RP11-781D11.2	ILMN_1802799	AKIRIN1	"\Homo sapiens akirin 1 (AKIRIN1), mRNA.\"""""	79647	D	AKIRIN1	-0.444541949	-0.40275553	0.04178642	0.1082376	8.837785678	0.00054467	0.00054467
3780181	3780181	FLOT1	NM_005803.2	10211	NP_005794.1	ILMN_1661439	3780181	S	GCCCTCACAGATGCCCAGCCTCATAGCTGAAGTTGCCTGAATGATCCTCC	"\Homo sapiens flotillin 1 (FLOT1), mRNA.\"""""		ILMN_1661439	FLOT1	"\Homo sapiens flotillin 1 (FLOT1), mRNA.\"""""	10211	 	FLOT1	-0.358598965	0.07022103	0.428819995	0.126290797	8.806781275	0.00055713	0.00055713
6380681	6380681	C19orf12	NM_001031726.2	83636	NP_001026896.2	ILMN_1664920	6380681	I	GCAGTCCTGGAACCCATCCCCCATGGATACTGAGGCATAGCTGTACTGTG	"\Homo sapiens chromosome 19 open reading frame 12 (C19orf12), transcript variant 1, mRNA.\"""""	DKFZP762D096; MGC10922	ILMN_1664920	C19ORF12	"\Homo sapiens chromosome 19 open reading frame 12 (C19orf12), transcript variant 1, mRNA.\"""""	83636	D	C19orf12	0.342073815	-0.078088711	-0.420162527	0.02297412	8.729580658	0.000589462	0.000589462
1710168	1710168	NDUFS3	NM_004551.1	4722	NP_004542.1	ILMN_1756355	1710168	S	AGCCGGAGACAAGAAGCCTGATGCCAAGTAGCTCCAGGGAACGCATGTGG	"\Homo sapiens NADH dehydrogenase (ubiquinone) Fe-S protein 3, 30kDa (NADH-coenzyme Q reductase) (NDUFS3), mRNA.\"""""		ILMN_1756355	NDUFS3	"\Homo sapiens NADH dehydrogenase (ubiquinone) Fe-S protein 3, 30kDa (NADH-coenzyme Q reductase) (NDUFS3), mRNA.\"""""	4722	 	NDUFS3	0.374489074	-0.174863614	-0.549352688	0.041325129	8.722609728	0.000592476	0.000592476
2120544	2120544	IMP3	NM_018285.2	55272	NP_060755.1	ILMN_1733696	2120544	S	CTGGAAATCCCCACGCCCTGTTTCCCTTTATCGTCTTGTGGTTGGACTGG	"\Homo sapiens IMP3, U3 small nucleolar ribonucleoprotein, homolog (yeast) (IMP3), mRNA.\"""""	BRMS2; MRPS4; C15orf12; FLJ10968; DKFZp586L0118	ILMN_1733696	IMP3	"\Homo sapiens IMP3, U3 small nucleolar ribonucleoprotein, homolog (yeast) (IMP3), mRNA.\"""""	55272	 	IMP3	0.239123379	-0.20144656	-0.440569939	0.063406598	8.718224226	0.00059438	0.00059438
7320181	7320181	COPS7A	NM_016319.1	50813	NP_057403.1	ILMN_1758412	7320181	S	GGCCCTGGCCATCTCGGGAAGCTTGATGGCAATCCTGGAAGGGTTTAATC	"\Homo sapiens COP9 constitutive photomorphogenic homolog subunit 7A (Arabidopsis) (COPS7A), mRNA.\"""""	MGC110877	ILMN_1758412	COPS7A	"\Homo sapiens COP9 constitutive photomorphogenic homolog subunit 7A (Arabidopsis) (COPS7A), mRNA.\"""""	50813	 	COPS7A	0.416667759	0.068117882	-0.348549877	0.021625512	8.684368272	0.000609299	0.000609299
3370474	3370474	SERTAD3	NM_013368.2	29946	NP_037500.2	ILMN_1801934	3370474	A	AAAGAAAGCTGGGCCTGTCGAAGGATGACAGGGATGTGCTGCCAGGTTGC	"\Homo sapiens SERTA domain containing 3 (SERTAD3), transcript variant 1, mRNA.\"""""	RBT1	ILMN_1801934	SERTAD3	"\Homo sapiens SERTA domain containing 3 (SERTAD3), transcript variant 1, mRNA.\"""""	29946	D	SERTAD3	-0.421311419	-0.056965929	0.36434549	0.066636992	8.683357852	0.00060975	0.00060975
1010435	1010435	C1orf55	NM_152608.3	163859	NP_689821.3	ILMN_1748291	1010435	S	TAGCCACTGCAGCCTTCTTAAGCTTAGTGTTTGCACAGTATACCTCTTTC	"\Homo sapiens chromosome 1 open reading frame 55 (C1orf55), mRNA.\"""""	dJ671D7.1; FLJ35382; RP4-671D7.1	ILMN_1748291	C1ORF55	"\Homo sapiens chromosome 1 open reading frame 55 (C1orf55), mRNA.\"""""	163859	 	C1orf55	-0.38124656	0.010999571	0.392246131	-0.017582129	8.658350238	0.000621029	0.000621029
4220026	4220026	NUBP1	NM_002484.2	4682	NP_002475.2	ILMN_1689342	4220026	S	GCCAGTCTTTTTTCATTGACGCCCCAGATTCCCCAGCCACGTTAGCCTAC	"\Homo sapiens nucleotide binding protein 1 (MinD homolog, E. coli) (NUBP1), mRNA.\"""""	MGC130053; NBP1; MGC117406; NBP; MGC130052	ILMN_1689342	NUBP1	"\Homo sapiens nucleotide binding protein 1 (MinD homolog, E. coli) (NUBP1), mRNA.\"""""	4682	 	NUBP1	0.349127794	-0.023410586	-0.37253838	-0.081973349	8.637551962	0.000630574	0.000630574
2750139	2750139	RNF216L	NR_015449.1	441191		ILMN_3225534	2750139	A	GACCAGCTACCACCTTAGCTTCATCCCCTACTTGCACCAACCAGTCCCGG	"\Homo sapiens ring finger protein 216-like (RNF216L), transcript variant 2, non-coding RNA.\"""""		ILMN_3225534	RNF216L	"\Homo sapiens ring finger protein 216-like (RNF216L), transcript variant 2, non-coding RNA.\"""""	441191	D	RNF216L	0.385366523	0.057286782	-0.328079741	-0.019132583	8.633178756	0.000632601	0.000632601
2640068	2640068	RNASE2	NM_002934.2	6036	NP_002925.1	ILMN_1730628	2640068	S	GGAAGCCAGGTGCCTTTAATCCACTGTAACCTCACAACTCCAAGTCCACA	"\Homo sapiens ribonuclease, RNase A family, 2 (liver, eosinophil-derived neurotoxin) (RNASE2), mRNA.\"""""	EDN; RNS2	ILMN_1730628	RNASE2	"\Homo sapiens ribonuclease, RNase A family, 2 (liver, eosinophil-derived neurotoxin) (RNASE2), mRNA.\"""""	6036	 	RNASE2	0.804635952	-0.028958192	-0.833594143	0.117784803	8.60832211	0.000644249	0.000644249
3370048	3370048	SURF4	NM_033161.2	6836	NP_149351.1	ILMN_1690761	3370048	S	TCAACCTCACCAGGGCTGTCTCTTGGTCCACACCTCGCTCCCTGTTAGTG	"\Homo sapiens surfeit 4 (SURF4), mRNA.\"""""	FLJ22993; ERV29; MGC102753	ILMN_1690761	SURF4	"\Homo sapiens surfeit 4 (SURF4), mRNA.\"""""	6836	 	SURF4	-0.388351671	-0.300564219	0.087787452	0.088415874	8.575369685	0.000660036	0.000660036
150131	150131	UXT	NM_004182.2	8409	NP_004173.1	ILMN_1671314	150131	A	CGCATCTATGTGGCCCTGGGATATGGTTTTTTCCTGGAGTTGACACTGGC	"\Homo sapiens ubiquitously-expressed transcript (UXT), transcript variant 2, mRNA.\"""""	ART-27	ILMN_1671314	UXT	"\Homo sapiens ubiquitously-expressed transcript (UXT), transcript variant 2, mRNA.\"""""	8409	D	UXT	0.399739064	0.08033996	-0.319399105	-0.076401703	8.532133139	0.000681365	0.000681365
2140064	2140064	GTF3C2	NM_001521.2	2976	NP_001512.1	ILMN_1746457	2140064	S	CCACAGACACCCTACCGATAGAACAGTGGCTCAGATCTTACTTGCTCCTG	"\Homo sapiens general transcription factor IIIC, polypeptide 2, beta 110kDa (GTF3C2), transcript variant 1, mRNA.\"""""	KIAA0011; TFIIIC-BETA; TFIIIC110	ILMN_1746457	GTF3C2	"\Homo sapiens general transcription factor IIIC, polypeptide 2, beta 110kDa (GTF3C2), transcript variant 1, mRNA.\"""""	2976	D	GTF3C2	0.390625175	-0.069861802	-0.460486976	-0.012841427	8.531378702	0.000681743	0.000681743
7160440	7160440	ARID4A	NM_023001.2	5926	NP_075377.2	ILMN_1810229	7160440	A	GCCAAAGTATATGTTCAGCAGTGTGCCCAGGATTGAAGGTGTAAATGGGA	"\Homo sapiens AT rich interactive domain 4A (RBP1-like) (ARID4A), transcript variant 3, mRNA.\"""""	RBP1; RBP-1; RBBP1	ILMN_1810229	ARID4A	"\Homo sapiens AT rich interactive domain 4A (RBP1-like) (ARID4A), transcript variant 3, mRNA.\"""""	5926	D	ARID4A	-0.487687039	-0.040605481	0.447081559	0.037919318	8.522426419	0.000686251	0.000686251
3420128	3420128	AP3M2	NM_006803.2	10947	NP_006794.1	ILMN_1676946	3420128	S	CTGCCGCCATTCCTGCAGCATCACCATAAGCAGTGCAGGGTGTCTCCATC	"\Homo sapiens adaptor-related protein complex 3, mu 2 subunit (AP3M2), mRNA.\"""""	AP47B; CLA20; P47B	ILMN_1676946	AP3M2	"\Homo sapiens adaptor-related protein complex 3, mu 2 subunit (AP3M2), mRNA.\"""""	10947	 	AP3M2	-0.445160706	-0.1791302	0.266030506	0.003646252	8.51892476	0.000688023	0.000688023
7560041	7560041	CSRNP1	NM_033027.2	64651	NP_149016.1	ILMN_1703123	7560041	S	GGCCTTGCCAGCCTGTGTGCTTGTGGGAACACCTTGTACCTGAGCTTACA	"\Homo sapiens AXIN1 up-regulated 1 (AXUD1), mRNA.\"""""	FAM130B; TAIP-3; DKFZp566F164; URAX1	ILMN_1703123	AXUD1	"\Homo sapiens AXIN1 up-regulated 1 (AXUD1), mRNA.\"""""	64651	 	CSRNP1	-0.679403572	-0.060282804	0.619120768	0.087874399	8.511904096	0.000691589	0.000691589
7400465	7400465	USP42	NM_032172.1	84132	NP_115548.1	ILMN_2115696	7400465	S	GCGTCTCTTGTCTTCACTGATACTGGAGTCTCCGTTGTCTGCTTGGTCCC	"\Homo sapiens ubiquitin specific peptidase 42 (USP42), mRNA.\"""""	FLJ12697	ILMN_2115696	USP42	"\Homo sapiens ubiquitin specific peptidase 42 (USP42), mRNA.\"""""	84132	D	USP42	-0.659451426	-0.245633313	0.413818113	0.068858988	8.499129812	0.000698128	0.000698128
6420180	6420180	TJAP1	NM_080604.1	93643	NP_542171.1	ILMN_1743763	6420180	S	GCCTGGCCCCCACTCCCAACCTTGGCTCTAGACTGTTACTCTTAAGCTTT	"\Homo sapiens tight junction associated protein 1 (peripheral) (TJAP1), mRNA.\"""""	PILT; RP3-337H4.1; TJP4; DKFZp686F06131	ILMN_1743763	TJAP1	"\Homo sapiens tight junction associated protein 1 (peripheral) (TJAP1), mRNA.\"""""	93643	 	TJAP1	0.350374365	-0.01352203	-0.363896395	0.016683447	8.498882138	0.000698255	0.000698255
4060086	4060086	ProbeID: 4060086	XR_037039.1	100134393		ILMN_3236680	4060086	S	GGTGTCTAGCTTGTAAAGTTCTGGCTGTAGTTATGACCTTGGCTTCCCTG	"\PREDICTED: Homo sapiens misc_RNA (LOC100134393), miscRNA.\"""""		ILMN_3236680	LOC100134393	"\PREDICTED: Homo sapiens misc_RNA (LOC100134393), miscRNA.\"""""	100134393	 		-0.426231782	-0.076975958	0.349255825	-0.031019772	8.474711459	0.000710807	0.000710807
3830433	3830433	ProbeID: 3830433				ILMN_1896455	3830433	S	GAGGCTTTCAGGTAGGAGGACAATGGTAGCACTGTAGGTCCCCAGTGTCG	"\BX096301 Soares retina N2b5HR Homo sapiens cDNA clone IMAGp998C16444, mRNA sequence\"""""		ILMN_1896455		"\BX096301 Soares retina N2b5HR Homo sapiens cDNA clone IMAGp998C16444, mRNA sequence\"""""	-999	 		-0.355328736	0.058182316	0.413511053	0.088589695	8.463148472	0.000716894	0.000716894
20156	20156	SDHAF2	NM_017841.1	54949	NP_060311.1	ILMN_3238633	20156	S	CTTCAAAGGCACAGCAGGCAGAATGAGGGCCACAGGCAGGAGTGGTGTGG	"\Homo sapiens succinate dehydrogenase complex assembly factor 2 (SDHAF2), mRNA.\"""""	FLJ20487	ILMN_3238633	SDHAF2	"\Homo sapiens succinate dehydrogenase complex assembly factor 2 (SDHAF2), mRNA.\"""""	54949	 	SDHAF2	0.477315676	0.081340131	-0.395975545	-0.07221215	8.45527967	0.000721068	0.000721068
3180196	3180196	PTCD1	NM_015545.2	26024	NP_056360.2	ILMN_2225709	3180196	S	GGCTCCCTCATGAAGGTAGAACCAGCTGCTGTTGACACCGAGGTTACATC	"\Homo sapiens pentatricopeptide repeat domain 1 (PTCD1), mRNA.\"""""	KIAA0632	ILMN_2225709	PTCD1	"\Homo sapiens pentatricopeptide repeat domain 1 (PTCD1), mRNA.\"""""	26024	 	PTCD1	0.327743102	-0.0081271	-0.335870202	-0.052356814	8.45214102	0.000722739	0.000722739
4570102	4570102	BRMS1	NM_001024958.1	25855	NP_001020129.1	ILMN_2398432	4570102	A	AAGATGCCAGGCCCCCCAGGTGTTCTCAGGGCAGTTCTTGGTGTCTGCTT	"\Homo sapiens breast cancer metastasis suppressor 1 (BRMS1), transcript variant 3, mRNA.\"""""	DKFZp564A063	ILMN_2398432	BRMS1	"\Homo sapiens breast cancer metastasis suppressor 1 (BRMS1), transcript variant 3, mRNA.\"""""	25855	D	BRMS1	0.387180732	0.043731401	-0.343449331	-0.034120452	8.447367708	0.00072529	0.00072529
460259	460259	LAT	NM_001014987.1	27040	NP_001014987.1	ILMN_2404625	460259	A	GCCCTGGCCCCAGCCCTACTCTGTGTAATAGAATAAAGGCCTGCGTGTGT	"\Homo sapiens linker for activation of T cells (LAT), transcript variant 2, mRNA.\"""""	pp36; LAT1	ILMN_2404625	LAT	"\Homo sapiens linker for activation of T cells (LAT), transcript variant 2, mRNA.\"""""	27040	D	LAT	0.274651888	-0.11010427	-0.384756158	-0.099439647	8.407424361	0.000747001	0.000747001
6760600	6760600	ProbeID: 6760600	XM_001714722.1	729608	XP_001714774.1	ILMN_3226392	6760600	A	GATAGGACCCTCATTGAATCTGGTTCTGAGGAGGACACACCTGGCATCCG	"\PREDICTED: Homo sapiens similar to Brix domain containing 1 (LOC729608), mRNA.\"""""		ILMN_3226392	LOC729608	"\PREDICTED: Homo sapiens similar to Brix domain containing 1 (LOC729608), mRNA.\"""""	729608	 	LOC729608	0.35409041	-0.028259315	-0.382349725	-0.02686611	8.390280826	0.000756526	0.000756526
5700347	5700347	LOC100133760	XM_001719676.1	100133760	XP_001719728.1	ILMN_3246005	5700347	S	CCCGAGGAGACAACAGAAGCCAGAACTCATAATCTGAGACGTCGAATGGG	"\PREDICTED: Homo sapiens similar to Jumonji, AT rich interactive domain 1B (RBP2-like) (LOC100133760), partial mRNA.\"""""		ILMN_3246005	LOC100133760	"\PREDICTED: Homo sapiens similar to Jumonji, AT rich interactive domain 1B (RBP2-like) (LOC100133760), partial mRNA.\"""""	100133760	 	LOC100133760	-0.351855874	-0.178016509	0.173839365	0.000542308	8.377896786	0.000763486	0.000763486
5550408	5550408	TMED3	NM_007364.2	23423	NP_031390.1	ILMN_1719316	5550408	S	CAGCCATGCAAGCAGGACAGAATGGTGACTGGGTGCCCTTGGTGAGCTGT	"\Homo sapiens transmembrane emp24 protein transport domain containing 3 (TMED3), mRNA.\"""""	MGC133022; C15orf22; P24B	ILMN_1719316	TMED3	"\Homo sapiens transmembrane emp24 protein transport domain containing 3 (TMED3), mRNA.\"""""	23423	 	TMED3	0.317682634	-0.188433535	-0.506116169	-0.033992517	8.367655147	0.000769292	0.000769292
5270088	5270088	ZMYM2	NM_197968.1	7750	NP_932072.1	ILMN_1661636	5270088	A	CAAGTTTACTCCTTCTGTTTTGAGTTTTGTAGCAGTGTACCCACGCTGGG	"\Homo sapiens zinc finger, MYM-type 2 (ZMYM2), mRNA.\"""""	RAMP; SCLL; MYM; FIM; ZNF198	ILMN_1661636	ZMYM2	"\Homo sapiens zinc finger, MYM-type 2 (ZMYM2), mRNA.\"""""	7750	D	ZMYM2	-0.328645611	0.012076037	0.340721649	-0.021645384	8.367035709	0.000769644	0.000769644
3610274	3610274	PJA1	NM_001032396.1	64219	NP_001027568.1	ILMN_2373566	3610274	A	ACGCTCTTCCCGAGATCCTGGTCACTGAAGATCATGGCGCAGTTGGTCAG	"\Homo sapiens praja ring finger 1 (PJA1), transcript variant 2, mRNA.\"""""	RNF70	ILMN_2373566	PJA1	"\Homo sapiens praja ring finger 1 (PJA1), transcript variant 2, mRNA.\"""""	64219	D	PJA1	-0.30494254	-0.188023323	0.116919217	0.064698138	8.357880099	0.000774876	0.000774876
6180414	6180414	PTP4A1	NM_003463.3	7803	NP_003454.1	ILMN_1760575	6180414	S	CTTGGGTTTGGATACCCTTAGTGGGATGATGTAAATAGAGGCTAGCTACC	"\Homo sapiens protein tyrosine phosphatase type IVA, member 1 (PTP4A1), mRNA.\"""""	PTP(CAAX1); PTPCAAX1; DKFZp779M0721; HH72; PRL1; PRL-1	ILMN_1760575	PTP4A1	"\Homo sapiens protein tyrosine phosphatase type IVA, member 1 (PTP4A1), mRNA.\"""""	7803	D	PTP4A1	-0.300958142	-0.01018118	0.290776962	0.027753004	8.348614894	0.000780208	0.000780208
7560047	7560047	CIRBP	NM_001280.1	1153	NP_001271.1	ILMN_1674661	7560047	S	AACGGACTGTGAATCCGCTCTTTGTCGGAAGCTGAGCAAGCTGTGGCTTT	"\Homo sapiens cold inducible RNA binding protein (CIRBP), mRNA.\"""""	CIRP	ILMN_1674661	CIRBP	"\Homo sapiens cold inducible RNA binding protein (CIRBP), mRNA.\"""""	1153	 	CIRBP	0.261774443	-0.189522864	-0.451297307	-0.032886674	8.325595914	0.000793621	0.000793621
2060064	2060064	NOL12	NM_024313.2	79159	NP_077289.1	ILMN_2151368	2060064	S	CTTACCAAAGTGCCTGTTGCTCTCCAGGTGTGCCTACCGCATGTTGCCGC	"\Homo sapiens nucleolar protein 12 (NOL12), mRNA.\"""""	RRP17; MGC3731; FLJ34609; Nop25; dJ37E16.7	ILMN_2151368	NOL12	"\Homo sapiens nucleolar protein 12 (NOL12), mRNA.\"""""	79159	D	NOL12	0.274193957	-0.054160867	-0.328354823	-0.028549609	8.323050597	0.000795119	0.000795119
630086	630086	CCDC23	NM_199342.1	374969	NP_955374.1	ILMN_2050023	630086	S	CCCCAGGTTCAAACCAGATGGGATCCTGAGAGCTTTGAGAGGGTGTTGCC	"\Homo sapiens coiled-coil domain containing 23 (CCDC23), mRNA.\"""""		ILMN_2050023	CCDC23	"\Homo sapiens coiled-coil domain containing 23 (CCDC23), mRNA.\"""""	374969	 	CCDC23	0.507090232	0.437100002	-0.069990231	0.02119948	8.2615908	0.000832195	0.000832195
3190300	3190300	ProbeID: 3190300	XR_018431.1	728244		ILMN_3238782	3190300	S	GCTCTCATCCACCATGACCTAGCACGTGGAATTCGCGAAGCTGCCAAAGC	"\PREDICTED: Homo sapiens misc_RNA (LOC728244), miscRNA.\"""""		ILMN_3238782	LOC728244	"\PREDICTED: Homo sapiens misc_RNA (LOC728244), miscRNA.\"""""	728244	 		0.49570908	0.331289633	-0.164419447	-0.084346059	8.252421984	0.000837879	0.000837879
4230196	4230196	KPNA2	NM_002266.2	3838	NP_002257.1	ILMN_1721868	4230196	A	ATGTCATCTTTAGCATGTGGCTACTTACGTAATCTTACCTGGACACTTTC	"\Homo sapiens karyopherin alpha 2 (RAG cohort 1, importin alpha 1) (KPNA2), mRNA. XM_001133262 XM_001133265 XM_001133267 XM_001133271\"""""	RCH1; IPOA1; SRP1alpha; QIP2	ILMN_1721868	KPNA2	"\Homo sapiens karyopherin alpha 2 (RAG cohort 1, importin alpha 1) (KPNA2), mRNA. XM_001133262 XM_001133265 XM_001133267 XM_001133271\"""""	3838	D	KPNA2	-0.404248033	-0.14756429	0.256683743	0.038451698	8.224075044	0.000855709	0.000855709
50129	50129	FHOD1	NM_013241.2	29109	NP_037373.2	ILMN_1651776	50129	S	GCCTGGAGGTGTGAAGGTGCTGTATCCCGGAAATCTATCTGGACCCTGGA	"\Homo sapiens formin homology 2 domain containing 1 (FHOD1), mRNA.\"""""	FHOS	ILMN_1651776	FHOD1	"\Homo sapiens formin homology 2 domain containing 1 (FHOD1), mRNA.\"""""	29109	 	FHOD1	-0.499698383	-0.061375157	0.438323226	-0.011724497	8.222140075	0.00085694	0.00085694
2710575	2710575	CD69	NM_001781.1	969	NP_001772.1	ILMN_2188333	2710575	S	TCCTCAGCTGTAGACAGGTCCTTTTCGATGGTACATATTTCTTTGCCTTT	"\Homo sapiens CD69 molecule (CD69), mRNA.\"""""	CLEC2C	ILMN_2188333	CD69	"\Homo sapiens CD69 molecule (CD69), mRNA.\"""""	969	D	CD69	-0.791253704	-0.100807063	0.690446642	-0.028403041	8.220948274	0.000857699	0.000857699
360192	360192	INSIG1	NM_198336.1	3638	NP_938150.1	ILMN_1793474	360192	A	CCACCAGTCAGCAGAATGGAAGCTTAGAGGAACTTGCCTGTGAGCGCTGG	"\Homo sapiens insulin induced gene 1 (INSIG1), transcript variant 2, mRNA.\"""""	MGC1405; CL-6	ILMN_1793474	INSIG1	"\Homo sapiens insulin induced gene 1 (INSIG1), transcript variant 2, mRNA.\"""""	3638	D	INSIG1	-0.519886551	-0.087871727	0.432014824	-0.018928954	8.210679167	0.000864271	0.000864271
1450563	1450563	RC3H2	NM_018835.1	54542	NP_061323.1	ILMN_1710738	1450563	S	TGCTTTGGCCATGCAACAGAAGTGGAATTCCCTGGATGAAGGCCGTCACC	"\Homo sapiens ring finger and CCCH-type zinc finger domains 2 (RC3H2), mRNA.\"""""	MGC52176; MNAB; FLJ20301; FLJ20713; RNF164	ILMN_1710738	RC3H2	"\Homo sapiens ring finger and CCCH-type zinc finger domains 2 (RC3H2), mRNA.\"""""	54542	 	RC3H2	-0.356035609	-0.122947687	0.233087922	0.01997735	8.192339515	0.000876139	0.000876139
4210762	4210762	MRPL46	NM_022163.2	26589	NP_071446.2	ILMN_1722838	4210762	S	CATTCAAGTTCCCCCAGGCAATGCGGACAGAGAGTAACCTCGGAGCCAAG	"\Homo sapiens mitochondrial ribosomal protein L46 (MRPL46), nuclear gene encoding mitochondrial protein, mRNA.\"""""	LIECG2; C15orf4; MGC22762; P2ECSL	ILMN_1722838	MRPL46	"\Homo sapiens mitochondrial ribosomal protein L46 (MRPL46), nuclear gene encoding mitochondrial protein, mRNA.\"""""	26589	 	MRPL46	0.366782964	0.039106976	-0.327675988	-0.026168221	8.183841824	0.000881696	0.000881696
540255	540255	AARS2	NM_020745.2	57505	NP_065796.1	ILMN_1674698	540255	S	GGCAGACAAAGGGCTCCCTGGCTACTGGGAAGATACAGAACCATCCTGTG	"\Homo sapiens alanyl-tRNA synthetase 2, mitochondrial (putative) (AARS2), nuclear gene encoding mitochondrial protein, mRNA.\"""""	KIAA1270; AARSL; bA444E17.1	ILMN_1674698	AARS2	"\Homo sapiens alanyl-tRNA synthetase 2, mitochondrial (putative) (AARS2), nuclear gene encoding mitochondrial protein, mRNA.\"""""	57505	 	AARS2	0.204056097	-0.063340362	-0.267396459	-0.054735025	8.165386969	0.00089389	0.00089389
3830605	3830605	DNLZ	NM_001080849.1	728489	NP_001074318.1	ILMN_2112049	3830605	S	TCCTGCGCTCCCCGGCACTGTGGGACTTCGGCCTTCCAGAAGGAGGTTTT	"\Homo sapiens DNL-type zinc finger (DNLZ), mRNA.\"""""	ZIM17; MGC87491; C9orf151; bA413M3.2	ILMN_2112049	DNLZ	"\Homo sapiens DNL-type zinc finger (DNLZ), mRNA.\"""""	728489	 	DNLZ	0.457697716	-0.048033303	-0.505731019	-0.117472332	8.15955736	0.000897778	0.000897778
510332	510332	ProbeID: 510332				ILMN_1821280	510332	S	GTGACAGAGGGCAAAGACGGCCATAGGGTGCTCTGAGTTTTGGGATGGTC	"\Homo sapiens cDNA FLJ33772 fis, clone BRSSN2000175\"""""		ILMN_1821280		"\Homo sapiens cDNA FLJ33772 fis, clone BRSSN2000175\"""""	-999	D	GDF11	-0.479870779	-0.166045274	0.313825505	-0.010072812	8.155008033	0.000900825	0.000900825
70168	70168	MED29	NM_017592.1	55588	NP_060062.1	ILMN_1728360	70168	S	ACTCGGAGGCTGAGAGGTGGGAGGATGCCTTGAGCTTGAGAGGTTGAAGC	"\Homo sapiens mediator complex subunit 29 (MED29), mRNA.\"""""	IXL; DKFZp434H247; MED29	ILMN_1728360	MED29	"\Homo sapiens mediator complex subunit 29 (MED29), mRNA.\"""""	55588	 	MED29	-0.341095461	-0.112245856	0.228849605	0.004285617	8.153698844	0.000901704	0.000901704
5670706	5670706	FAM171A1	NM_001010924.1	221061	NP_001010924.1	ILMN_1749868	5670706	S	GCCAAGTGCCATTTGGGGTCAGCATCCTCGTTTCAACACAGTGTGCTCTC	"\Homo sapiens family with sequence similarity 171, member A1 (FAM171A1), mRNA.\"""""	MGC130015; FLJ12884; MGC130014	ILMN_1749868	FAM171A1	"\Homo sapiens family with sequence similarity 171, member A1 (FAM171A1), mRNA.\"""""	221061	 	FAM171A1	0.227871013	0.026123837	-0.201747176	0.019351875	8.149883889	0.000904269	0.000904269
360445	360445	ITPA	NM_033453.2	3704	NP_258412.1	ILMN_2407482	360445	A	AGAGGCTGCCAGGACTTTGGCTGGGACCCCTGCTTTCAGCCTGATGGATA	"\Homo sapiens inosine triphosphatase (nucleoside triphosphate pyrophosphatase) (ITPA), transcript variant 1, mRNA.\"""""	dJ794I6.3; ITPase; HLC14-06-P; C20orf37	ILMN_2407482	ITPA	"\Homo sapiens inosine triphosphatase (nucleoside triphosphate pyrophosphatase) (ITPA), transcript variant 1, mRNA.\"""""	3704	D	ITPA	0.231494129	-0.148248681	-0.37974281	0.081948726	8.148890971	0.000904938	0.000904938
2360605	2360605	ProbeID: 2360605	XM_939228.1	650146	XP_944321.1	ILMN_1661261	2360605	S	GCAGAGACAACTCACAACATCACCAATGCCTTTGGCCCAGGAACTGCTAA	"\PREDICTED: Homo sapiens similar to SET domain and mariner transposase fusion gene (LOC650146), mRNA.\"""""		ILMN_1661261	LOC650146	"\PREDICTED: Homo sapiens similar to SET domain and mariner transposase fusion gene (LOC650146), mRNA.\"""""	650146	 		0.15550639	0.048861573	-0.106644817	0.044109859	8.130222244	0.000917614	0.000917614
3830220	3830220	UBASH3A	NM_001001895.1	53347	NP_001001895.1	ILMN_2338348	3830220	A	CAGAGTGGAGAGGCAGAAACCATGTGCAGAGGCTGGGAGATGCTGCTGTT	"\Homo sapiens ubiquitin associated and SH3 domain containing, A (UBASH3A), transcript variant 2, mRNA.\"""""	TULA; CLIP4; STS-2	ILMN_2338348	UBASH3A	"\Homo sapiens ubiquitin associated and SH3 domain containing, A (UBASH3A), transcript variant 2, mRNA.\"""""	53347	D	UBASH3A	0.005243345	-0.277652601	-0.282895946	-0.003286913	8.12748267	0.00091949	0.00091949
4280088	4280088	B9D2	NM_030578.2	80776	NP_085055.1	ILMN_1806999	4280088	S	GGGGACAGTAAATGTATGGGGTCGCAGGGTGTTGAGTGACAGGAGGCTGC	"\Homo sapiens B9 protein domain 2 (B9D2), mRNA.\"""""	MGC4093; ICIS-1	ILMN_1806999	B9D2	"\Homo sapiens B9 protein domain 2 (B9D2), mRNA.\"""""	80776	 	B9D2	0.571861688	0.009650629	-0.562211059	0.000708527	8.121503634	0.000923597	0.000923597
5870646	5870646	L3MBTL2	NM_031488.4	83746	NP_113676.2	ILMN_2336109	5870646	A	CCTGAGTGTGCACTTTGGCTCTGCTACCTGCTCCTGAAGCCCCGCTAAAA	"\Homo sapiens l(3)mbt-like 2 (Drosophila) (L3MBTL2), mRNA.\"""""	H-l(3)mbt-l; L3MBT	ILMN_2336109	L3MBTL2	"\Homo sapiens l(3)mbt-like 2 (Drosophila) (L3MBTL2), mRNA.\"""""	83746	D	L3MBTL2	0.285873414	-0.018803463	-0.304676877	-0.035493102	8.078349116	0.000953815	0.000953815
7210450	7210450	LMO4	NM_006769.2	8543	NP_006760.1	ILMN_2117171	7210450	S	CAGGCTCATAGCAGCTACTGTGTAGAAAATTCCCCCTACTTCTAATTTGC	"\Homo sapiens LIM domain only 4 (LMO4), mRNA.\"""""		ILMN_2117171	LMO4	"\Homo sapiens LIM domain only 4 (LMO4), mRNA.\"""""	8543	D	LMO4	-0.589290351	-0.186141672	0.403148678	0.09383537	8.045410608	0.000977572	0.000977572
6650639	6650639	VAMP1	NM_199245.1	6843	NP_954740.1	ILMN_1737611	6650639	A	CATCCCGTTCTTCGGTTTGCCATGAGACGATGTGGGGTTTCCACTGTGTG	"\Homo sapiens vesicle-associated membrane protein 1 (synaptobrevin 1) (VAMP1), transcript variant 2, mRNA.\"""""	SYB1; VAMP-1; DKFZp686H12131	ILMN_1737611	VAMP1	"\Homo sapiens vesicle-associated membrane protein 1 (synaptobrevin 1) (VAMP1), transcript variant 2, mRNA.\"""""	6843	D	VAMP1	-0.472323593	-0.067591485	0.404732108	0.009183369	8.044415969	0.000978299	0.000978299
5960358	5960358	PELO	NM_015946.4	53918	NP_057030.3	ILMN_1770811	5960358	S	CCGCTTCCCTGTTCCCGAACTTTCTGACCAAGAGGGTGATTCCAGTTCTG	"\Homo sapiens pelota homolog (Drosophila) (PELO), mRNA.\"""""	PRO1770; CGI-17	ILMN_1770811	PELO	"\Homo sapiens pelota homolog (Drosophila) (PELO), mRNA.\"""""	53918	 	PELO	-0.454062235	-0.038587772	0.415474462	0.050413302	8.022533383	0.000994435	0.000994435
5220678	5220678	LRRC33	NM_198565.1	375387	NP_940967.1	ILMN_1746148	5220678	S	GTCATCAAGAGCCGCTGCCACTGGTCCTCCGTTTACTGACCTGGCTGTGT	"\Homo sapiens leucine rich repeat containing 33 (LRRC33), mRNA.\"""""	MGC50789; GARPL1; UNQ3030	ILMN_1746148	LRRC33	"\Homo sapiens leucine rich repeat containing 33 (LRRC33), mRNA.\"""""	375387	 	LRRC33	0.330238122	0.001500374	-0.328737748	0.010520096	8.019779951	0.000996485	0.000996485
1820324	1820324	APAF1	NM_013229.2	317	NP_037361.1	ILMN_1659463	1820324	A	TGATGGAGCTGCAAATTTCATGGCAGTTCATGCAGTCGGTCAAGAGGAGG	"\Homo sapiens apoptotic peptidase activating factor 1 (APAF1), transcript variant 1, mRNA.\"""""	CED4; DKFZp781B1145	ILMN_1659463	APAF1	"\Homo sapiens apoptotic peptidase activating factor 1 (APAF1), transcript variant 1, mRNA.\"""""	317	D	APAF1	-0.410503854	0.194373203	0.604877057	0.020276804	8.005160617	0.001007442	0.001007442
520639	520639	TIGD5	NM_032862.2	84948	NP_116251.2	ILMN_1705774	520639	S	AGTCACATGCACTGGACGAGGGCCGAAACTCCTGTCTGCTATCGAGCCCT	"\Homo sapiens tigger transposable element derived 5 (TIGD5), mRNA.\"""""	FLJ14926; MGC44883	ILMN_1705774	TIGD5	"\Homo sapiens tigger transposable element derived 5 (TIGD5), mRNA.\"""""	84948	 	TIGD5	-0.481441681	-0.181817847	0.299623834	0.116459971	7.977585027	0.001028454	0.001028454
3060184	3060184	MRPL43	NM_032112.2	84545	NP_115488.2	ILMN_2258774	3060184	I	ATGAAGAGCTGCCTGTTTCTTTCCAGTGCCTGCTTCTGGGGGCAGTGACC	"\Homo sapiens mitochondrial ribosomal protein L43 (MRPL43), nuclear gene encoding mitochondrial protein, transcript variant 1, mRNA.\"""""	MGC48892; MGC17989; bMRP36a	ILMN_2258774	MRPL43	"\Homo sapiens mitochondrial ribosomal protein L43 (MRPL43), nuclear gene encoding mitochondrial protein, transcript variant 1, mRNA.\"""""	84545	D	MRPL43	0.369488611	0.147570024	-0.221918587	-0.04769042	7.969296923	0.001034858	0.001034858
2970332	2970332	WEE1	NM_003390.2	7465	NP_003381.1	ILMN_1778561	2970332	S	CCCACTGGGAGCACTTTGTAGGCATTGCATGAACCATGGGATGATGATTC	"\Homo sapiens WEE1 homolog (S. pombe) (WEE1), mRNA.\"""""	WEE1hu; FLJ16446; DKFZp686I18166	ILMN_1778561	WEE1	"\Homo sapiens WEE1 homolog (S. pombe) (WEE1), mRNA.\"""""	7465	 	WEE1	-0.327934254	-0.152974014	0.17496024	0.02699369	7.946136252	0.001052976	0.001052976
4640484	4640484	CNOT8	NM_004779.4	9337	NP_004770.4	ILMN_2174612	4640484	S	TGAGTTGTTTTGGAGTAATATCCCACAACTGGGGTAGGAAGCTCAGGACT	"\Homo sapiens CCR4-NOT transcription complex, subunit 8 (CNOT8), mRNA.\"""""	hCAF1; POP2; CAF1; CALIF	ILMN_2174612	CNOT8	"\Homo sapiens CCR4-NOT transcription complex, subunit 8 (CNOT8), mRNA.\"""""	9337	D	CNOT8	-0.538256606	-0.039259599	0.498997007	0.128189025	7.933072582	0.00106334	0.00106334
4860315	4860315	TESK1	NM_006285.2	7016	NP_006276.2	ILMN_1791067	4860315	S	AGCCCGTGGTCTCAGGCCTCCAACTTTGGCCTTCAGGACACCCTGTAAGA	"\Homo sapiens testis-specific kinase 1 (TESK1), mRNA.\"""""		ILMN_1791067	TESK1	"\Homo sapiens testis-specific kinase 1 (TESK1), mRNA.\"""""	7016	 	TESK1	-0.331216329	-0.15939623	0.171820099	0.073349105	7.932034783	0.001064168	0.001064168
4250291	4250291	CHPF	NM_024536.4	79586	NP_078812.2	ILMN_1731353	4250291	S	CCCCCTGACGCTGCTGATTCGGGCTGTGGCCTCCACGTATTTATGCAGTA	"\Homo sapiens chondroitin polymerizing factor (CHPF), mRNA.\"""""	FLJ22678; CSS2	ILMN_1731353	CHPF	"\Homo sapiens chondroitin polymerizing factor (CHPF), mRNA.\"""""	79586	 	CHPF	-0.157313948	0.050317539	0.207631487	-0.014716509	7.917369582	0.00107594	0.00107594
5360273	5360273	SNCA	NM_007308.1	6622	NP_009292.1	ILMN_1701933	5360273	A	AGTATCTGTACCTGCCCCCACTCAGCATTTCGGTGCTTCCCTTTCACTGA	"\Homo sapiens synuclein, alpha (non A4 component of amyloid precursor) (SNCA), transcript variant NACP112, mRNA.\"""""	PD1; NACP; PARK4; MGC110988; PARK1	ILMN_1701933	SNCA	"\Homo sapiens synuclein, alpha (non A4 component of amyloid precursor) (SNCA), transcript variant NACP112, mRNA.\"""""	6622	D	SNCA	-0.165423436	0.776490276	0.941913713	-0.094670244	7.905744677	0.001085367	0.001085367
5490014	5490014	ZBED4	NM_014838.2	9889	NP_055653.2	ILMN_1782129	5490014	S	GCATCTCCACGCTCTGAAGCTGTCTTTCAAAATGTGTGCACTGACCCCCT	"\Homo sapiens zinc finger, BED-type containing 4 (ZBED4), mRNA.\"""""		ILMN_1782129	ZBED4	"\Homo sapiens zinc finger, BED-type containing 4 (ZBED4), mRNA.\"""""	9889	 	ZBED4	-0.236987469	-0.060603151	0.176384318	0.009906795	7.902681793	0.001087866	0.001087866
6900634	6900634	CD69	NM_001781.1	969	NP_001772.1	ILMN_1651316	6900634	S	AGGCGTGGACTTACTATTTATTGCTGAATGACTACCAACAGTGAGAGCCC	"\Homo sapiens CD69 molecule (CD69), mRNA.\"""""	CLEC2C	ILMN_1651316	CD69	"\Homo sapiens CD69 molecule (CD69), mRNA.\"""""	969	D	CD69	-0.297018724	-0.056521967	0.240496757	0.006851252	7.896791272	0.001092687	0.001092687
6620373	6620373	LOC100133312	XR_038222.1	100133312		ILMN_3205264	6620373	A	TTCTGGACCTCAGTCCTTCACCTAGTCACCTAGTCACAGGGTGGATCGCC	"\PREDICTED: Homo sapiens misc_RNA (LOC100133312), miscRNA.\"""""		ILMN_3205264	LOC100133312	"\PREDICTED: Homo sapiens misc_RNA (LOC100133312), miscRNA.\"""""	100133312	 		-0.195762957	-0.007898792	0.187864164	0.045171576	7.896021722	0.001093319	0.001093319
4050639	4050639	PAICS	NM_006452.3	10606	NP_006443.1	ILMN_1773760	4050639	S	TAATTTTGGACTGCCACACATTGGTACCTTTAGTTCTCTGAAGGCCCACG	"\Homo sapiens phosphoribosylaminoimidazole carboxylase, phosphoribosylaminoimidazole succinocarboxamide synthetase (PAICS), transcript variant 2, mRNA.\"""""	MGC1343; MGC5024; PAIS; AIRC; ADE2; DKFZp781N1372; ADE2H1	ILMN_1773760	PAICS	"\Homo sapiens phosphoribosylaminoimidazole carboxylase, phosphoribosylaminoimidazole succinocarboxamide synthetase (PAICS), transcript variant 2, mRNA.\"""""	10606	D	PAICS	-0.561661273	-0.242421493	0.31923978	0.018215223	7.89265551	0.001096085	0.001096085
3180048	3180048	IDH1	NM_005896.2	3417	NP_005887.2	ILMN_1696432	3180048	S	GATGGCAAGACAGTAGAAGCAGAGGCTGCCCACGGGACTGTAACCCGTCA	"\Homo sapiens isocitrate dehydrogenase 1 (NADP+), soluble (IDH1), mRNA.\"""""	PICD; IDH; IDP	ILMN_1696432	IDH1	"\Homo sapiens isocitrate dehydrogenase 1 (NADP+), soluble (IDH1), mRNA.\"""""	3417	D	IDH1	-0.218371344	0.01073059	0.229101935	0.000905564	7.888220018	0.001099742	0.001099742
6200746	6200746	GTF2IRD2B	NM_001003795.2	389524	NP_001003795.1	ILMN_1760011	6200746	S	GCGGCCCAGCGCCCTCAGGGATCATGGCCCAGGTAGCAGTGTCCACCCTG	"\Homo sapiens GTF2I repeat domain containing 2B (GTF2IRD2B), mRNA.\"""""		ILMN_1760011	GTF2IRD2B	"\Homo sapiens GTF2I repeat domain containing 2B (GTF2IRD2B), mRNA.\"""""	389524	D	GTF2IRD2B	0.242714676	-0.091142921	-0.333857597	0.015330126	7.88593437	0.001101632	0.001101632
6860768	6860768	RAE1	NM_003610.3	8480	NP_003601.1	ILMN_1781454	6860768	A	CTCTCCACTCTGCCTCATCTCTGTACGAATTTGGGTCCCAGCCTTGTTGG	"\Homo sapiens RAE1 RNA export 1 homolog (S. pombe) (RAE1), transcript variant 1, mRNA.\"""""	MIG14; MGC117333; dJ800J21.1; FLJ30608; MGC126076; Mnrp41; MRNP41; dJ481F12.3; MGC126077	ILMN_1781454	RAE1	"\Homo sapiens RAE1 RNA export 1 homolog (S. pombe) (RAE1), transcript variant 1, mRNA.\"""""	8480	D	RAE1	0.285649183	0.057884648	-0.227764535	-0.030655907	7.853567665	0.001128754	0.001128754
5550187	5550187	CCDC43	NM_001099225.1	124808	NP_001092695.1	ILMN_1743783	5550187	S	CAAAGTAGATATTTTATACCAGGGGTTGGCAAACTACTGCCCACGGGCCG	"\Homo sapiens coiled-coil domain containing 43 (CCDC43), transcript variant 2, mRNA.\"""""	FLJ31795	ILMN_1743783	CCDC43	"\Homo sapiens coiled-coil domain containing 43 (CCDC43), transcript variant 2, mRNA.\"""""	124808	 	CCDC43	0.258822284	0.040105543	-0.218716741	-0.031182345	7.844849726	0.001136178	0.001136178
1850500	1850500	C3orf75	NM_001031703.2	54859	NP_001026873.2	ILMN_3241169	1850500	S	TATTTCAGGCTGGACCGGCGACTCCACTGTGACCAGAGGGTTGAGTGCTG	"\Homo sapiens chromosome 3 open reading frame 75 (C3orf75), mRNA.\"""""	FLJ20211	ILMN_3241169	C3ORF75	"\Homo sapiens chromosome 3 open reading frame 75 (C3orf75), mRNA.\"""""	54859	D	C3orf75	0.287603187	-0.042222337	-0.329825525	0.02917812	7.817084737	0.001160161	0.001160161
430446	430446	KRT81	NM_002281.2	3887	NP_002272.1	ILMN_1801442	430446	S	CAGTGGGAAAGGCCACCCTAGAAAGAAGTCCGCTGGCACCCATAGGAAGG	"\Homo sapiens keratin 81 (KRT81), mRNA.\"""""	KRTHB1; Hb-1; HB1; MLN137; hHAKB2-1; ghHkb1	ILMN_1801442	KRT81	"\Homo sapiens keratin 81 (KRT81), mRNA.\"""""	3887	 	KRT81	0.145960798	0.165381203	0.019420404	-0.016495386	7.793958615	0.001180541	0.001180541
3780270	3780270	HBP1	NM_012257.3	26959	NP_036389.2	ILMN_2160764	3780270	S	TCTTTATGGTGGGGGCAGACTTTGCACTTACTGCAGTGCAACACTTGCAC	"\Homo sapiens HMG-box transcription factor 1 (HBP1), mRNA.\"""""	FLJ16340	ILMN_2160764	HBP1	"\Homo sapiens HMG-box transcription factor 1 (HBP1), mRNA.\"""""	26959	D	HBP1	-0.383730285	-0.087821128	0.295909157	0.03115297	7.789648508	0.00118438	0.00118438
3450707	3450707	TCF20	NM_181492.1	6942	NP_852469.1	ILMN_2368068	3450707	A	GAGGGACTGTCGCTGTGATCAGAGTGGGTTAAGCTGACCAGGAACACCCA	"\Homo sapiens transcription factor 20 (AR1) (TCF20), transcript variant 2, mRNA.\"""""	AR1; KIAA0292; SPBP	ILMN_2368068	TCF20	"\Homo sapiens transcription factor 20 (AR1) (TCF20), transcript variant 2, mRNA.\"""""	6942	D	TCF20	-0.307930173	-0.09168776	0.216242413	0.02159427	7.769204299	0.001202768	0.001202768
7160609	7160609	POC1B	NM_172240.1	282809	NP_758440.1	ILMN_1667201	7160609	S	GGAGGAGGTGTCCACATTTATGGTGTGTATAGGTAACATGGGGAAAATGC	"\Homo sapiens WD repeat domain 51B (WDR51B), mRNA.\"""""	FLJ14923; TUWD12; FLJ41111	ILMN_1667201	WDR51B	"\Homo sapiens WD repeat domain 51B (WDR51B), mRNA.\"""""	282809	 	POC1B	-0.131409912	0.16075429	0.292164201	-0.049162922	7.757304607	0.001213608	0.001213608
6900215	6900215	GTF2H5	NM_207118.1	404672	NP_997001.1	ILMN_1739497	6900215	S	CTGCCATGAAGCAGTTTCTGCTGTACTTGGATGAGTCCAATGCCCTGGGG	"\Homo sapiens general transcription factor IIH, polypeptide 5 (GTF2H5), mRNA.\"""""	C6orf175; TTD; TGF2H5; TTDA; TFB5; TTD-A; bA120J8.2	ILMN_1739497	GTF2H5	"\Homo sapiens general transcription factor IIH, polypeptide 5 (GTF2H5), mRNA.\"""""	404672	 	GTF2H5	0.454790987	0.154169447	-0.300621539	-0.047235962	7.749306007	0.001220952	0.001220952
3850445	3850445	LYRM7	NM_181705.2	90624	NP_859056.2	ILMN_3238623	3850445	S	TCTGACCCACCAACATGACTGATGCTCAAAGGAAATGGCCACTGGAAGAT	"\Homo sapiens Lyrm7 homolog (mouse) (LYRM7), mRNA.\"""""	C5orf31; MGC24679; FLJ20796	ILMN_3238623	LYRM7	"\Homo sapiens Lyrm7 homolog (mouse) (LYRM7), mRNA.\"""""	90624	D	LYRM7	-0.423694233	-0.135601838	0.288092394	0.05653015	7.747921461	0.001222228	0.001222228
1240209	1240209	TNFSF8	NM_001244.2	944	NP_001235.1	ILMN_1761778	1240209	S	GGTCTGTCTGAAGGAAGCAACAGAGAAGTGGGGAATCCAGTCTGCTAGGC	"\Homo sapiens tumor necrosis factor (ligand) superfamily, member 8 (TNFSF8), mRNA.\"""""	MGC138144; CD153; CD30LG; CD30L	ILMN_1761778	TNFSF8	"\Homo sapiens tumor necrosis factor (ligand) superfamily, member 8 (TNFSF8), mRNA.\"""""	944	 	TNFSF8	0.200197241	0.033921759	-0.166275482	0.046831284	7.726524539	0.001242122	0.001242122
6450504	6450504	RAB44	NM_207498.1	401258	NP_997381.1	ILMN_2123450	6450504	S	CCCTCGGAGAGCTTGCTTTAGAGTCTTGGAGAGACGGCCATGGTCTGCGT	"\Homo sapiens FLJ43093 protein (FLJ43093), mRNA.\"""""		ILMN_2123450	FLJ43093	"\Homo sapiens FLJ43093 protein (FLJ43093), mRNA.\"""""	401258	 	RAB44	0.244411347	-0.02158854	-0.265999887	0.007745662	7.717015242	0.001251072	0.001251072
5290161	5290161	C17orf91	NM_001001870.1	84981	NP_001001870.1	ILMN_2390310	5290161	A	CTCCATCCAGATGGTGGAGTACCGCGCAGACATTAAAAGTCATGTAAAAG	"\Homo sapiens chromosome 17 open reading frame 91 (C17orf91), transcript variant 2, mRNA.\"""""	DKFZp686O06159; MGC14376; MGC149751	ILMN_2390310	C17ORF91	"\Homo sapiens chromosome 17 open reading frame 91 (C17orf91), transcript variant 2, mRNA.\"""""	84981	 	C17orf91	-0.287102755	-0.007112863	0.279989893	0.042849817	7.702089939	0.001265254	0.001265254
7320296	7320296	ProbeID: 7320296	XR_018757.1	644745		ILMN_3219455	7320296	A	CAAAGGTTGTGAGAACTGCTTTATTGGATGCCGCTGGTGTGACCTCTCTG	"\PREDICTED: Homo sapiens misc_RNA (LOC644745), miscRNA.\"""""		ILMN_3219455	LOC644745	"\PREDICTED: Homo sapiens misc_RNA (LOC644745), miscRNA.\"""""	644745	 		-0.356265119	-0.092143825	0.264121294	0.097078182	7.695911756	0.001271174	0.001271174
1850524	1850524	C10orf32	NM_144591.2	119032	NP_653192.1	ILMN_1772706	1850524	S	TGGTACTGACGTAATCGCGCTCACCAAGCAGGTGCTGAAAGGCTCCCGGA	"\Homo sapiens chromosome 10 open reading frame 32 (C10orf32), mRNA.\"""""	RP11-753C18.6; DKFZp686B2219; MGC27171; CYT19; AS3MT; FLJ40752	ILMN_1772706	C10ORF32	"\Homo sapiens chromosome 10 open reading frame 32 (C10orf32), mRNA.\"""""	119032	D	C10orf32	0.336749858	-0.172120384	-0.508870241	0.039633002	7.692472534	0.001274482	0.001274482
1440296	1440296	H3F3B	NM_005324.3	3021	NP_005315.1	ILMN_1695706	1440296	S	GAGCACTCAACCCAGAAGGCGAAGATAGCTTTTGGTTGTAGGCGGCTTCC	"\Homo sapiens H3 histone, family 3B (H3.3B) (H3F3B), mRNA.\"""""	H3F3A; H3.3B	ILMN_1695706	H3F3B	"\Homo sapiens H3 histone, family 3B (H3.3B) (H3F3B), mRNA.\"""""	3021	D	H3F3A/H3F3B	-0.649702069	-0.162100216	0.487601853	0.04107827	7.689281666	0.001277559	0.001277559
5670110	5670110	HMG20B	NM_006339.1	10362	NP_006330.1	ILMN_1651315	5670110	S	GGACCCTGGTGGGGGTGGCTCCTTCTCACTGCTGGATCCGGACTTTTTAA	"\Homo sapiens high-mobility group 20B (HMG20B), mRNA.\"""""	SMARCE1r; FLJ26127; HMGX2; pp8857; PP7706; BRAF35; SOXL; BRAF25	ILMN_1651315	HMG20B	"\Homo sapiens high-mobility group 20B (HMG20B), mRNA.\"""""	10362	 	HMG20B	-0.346954479	0.072785859	0.419740338	-0.066082911	7.688587108	0.001278229	0.001278229
5260632	5260632	UBE2D4	NM_015983.2	51619	NP_057067.1	ILMN_1707084	5260632	S	GGGTCATGTTACTCCATTTGATGAAGATTCTCACTACCGCCCGCTCCTCC	"\Homo sapiens ubiquitin-conjugating enzyme E2D 4 (putative) (UBE2D4), mRNA.\"""""	HBUCE1	ILMN_1707084	UBE2D4	"\Homo sapiens ubiquitin-conjugating enzyme E2D 4 (putative) (UBE2D4), mRNA.\"""""	51619	 	UBE2D4	0.180007484	-0.080110347	-0.26011783	0.024824345	7.679559184	0.001286982	0.001286982
4730168	4730168	SARS2	NM_017827.2	54938	NP_060297.1	ILMN_1655684	4730168	S	CCAGTGGGAAGCAGGACGTCTGGGCTTTACGGTTCTAGGGACAGGAGAAG	"\Homo sapiens seryl-tRNA synthetase 2, mitochondrial (SARS2), nuclear gene encoding mitochondrial protein, mRNA.\"""""	SERS; SARSM; FLJ20450; mtSerRS; SYS; SerRSmt; SARS	ILMN_1655684	SARS2	"\Homo sapiens seryl-tRNA synthetase 2, mitochondrial (SARS2), nuclear gene encoding mitochondrial protein, mRNA.\"""""	54938	 	SARS2	0.225265016	-0.168412066	-0.393677082	-0.10372526	7.675285968	0.001291146	0.001291146
6650086	6650086	ELL	NM_006532.2	8178	NP_006523.1	ILMN_1736048	6650086	S	CCTCTGCCCTGGGAACCAGTCCAAGGGGCTGTCAGTTGAATTTGCCTTTT	"\Homo sapiens elongation factor RNA polymerase II (ELL), mRNA.\"""""	C19orf17; ELL_HUMAN; DKFZp434I1916; ELL1; Men	ILMN_1736048	ELL	"\Homo sapiens elongation factor RNA polymerase II (ELL), mRNA.\"""""	8178	 	ELL	-0.338533703	-0.059635935	0.278897768	0.067415658	7.617778257	0.001348579	0.001348579
7050576	7050576	COMMD7	NM_001099339.1	149951	NP_001092809.1	ILMN_1810334	7050576	S	CAGAGCCCCCACGGATTTCTGCACACTCTGGGTCTGTGCTGGTGGAACAT	"\Homo sapiens COMM domain containing 7 (COMMD7), transcript variant 2, mRNA.\"""""	FLJ14987; C20orf92; MGC33315; dJ1085F17.3	ILMN_1810334	COMMD7	"\Homo sapiens COMM domain containing 7 (COMMD7), transcript variant 2, mRNA.\"""""	149951	 	COMMD7	0.223795727	-0.16144546	-0.385241187	-0.041970509	7.614991529	0.001351428	0.001351428
5220093	5220093	HAVCR2	NM_032782.3	84868	NP_116171.3	ILMN_1693826	5220093	S	GACGGTATAGGCTTGATCTGTCTTGCTTATTGTTGCCCCCTGCGCCTAGC	"\Homo sapiens hepatitis A virus cellular receptor 2 (HAVCR2), mRNA.\"""""	TIMD3; FLJ14428; KIM-3; Tim-3; TIM3	ILMN_1693826	HAVCR2	"\Homo sapiens hepatitis A virus cellular receptor 2 (HAVCR2), mRNA.\"""""	84868	 	HAVCR2	0.415035548	0.064479787	-0.350555761	0.037216388	7.596673617	0.001370318	0.001370318
4610674	4610674	BTN3A2	NM_007047.3	11118	NP_008978.2	ILMN_1676528	4610674	S	CAGTTCCCACAGGGCATGTGACTTTGAAAGAGACTAGAGGCCACACTCAG	"\Homo sapiens butyrophilin, subfamily 3, member A2 (BTN3A2), mRNA.\"""""	BT3.3; BT3.2; BTF4	ILMN_1676528	BTN3A2	"\Homo sapiens butyrophilin, subfamily 3, member A2 (BTN3A2), mRNA.\"""""	11118	D	BTN3A2	0.342424086	-0.091556128	-0.433980215	0.108285195	7.596045902	0.00137097	0.00137097
4570014	4570014	FAM158A	NM_016049.3	51016	NP_057133.2	ILMN_1755677	4570014	S	TAATGGAAATGGAAATGCCTGAGCCAGGGCCAGCGGGGCCCGGTTCCAAT	"\Homo sapiens family with sequence similarity 158, member A (FAM158A), mRNA.\"""""	CGI-112	ILMN_1755677	FAM158A	"\Homo sapiens family with sequence similarity 158, member A (FAM158A), mRNA.\"""""	51016	 	FAM158A	-0.217031202	-0.019002975	0.198028227	-0.042139394	7.573478003	0.001394633	0.001394633
3610647	3610647	URGCP	NM_001077664.1	55665	NP_001071132.1	ILMN_2386818	3610647	A	GTGCCCCACAGCACTTTGTTATACCTCTGCCACACACTTCACGCAGCGCG	"\Homo sapiens up-regulated gene 4 (URG4), nuclear gene encoding mitochondrial protein, transcript variant 2, mRNA.\"""""	DKFZp666G166; DKFZp686O0457	ILMN_2386818	URG4	"\Homo sapiens up-regulated gene 4 (URG4), nuclear gene encoding mitochondrial protein, transcript variant 2, mRNA.\"""""	55665	D	URGCP	0.242425036	-0.072967315	-0.315392351	-0.078427888	7.551565466	0.001418016	0.001418016
5310048	5310048	SF3B1	NM_012433.2	23451	NP_036565.2	ILMN_1674780	5310048	A	CTACGAGTTTGCTTGGTCAGAAGAAGCCAGGATATCATGCCCCTGTGGCA	"\Homo sapiens splicing factor 3b, subunit 1, 155kDa (SF3B1), transcript variant 1, mRNA.\"""""	PRP10; SF3b155; SAP155; PRPF10	ILMN_1674780	SF3B1	"\Homo sapiens splicing factor 3b, subunit 1, 155kDa (SF3B1), transcript variant 1, mRNA.\"""""	23451	D	SF3B1	-0.313654004	-0.139371664	0.17428234	0.019503838	7.550616333	0.001419038	0.001419038
3120367	3120367	SQLE	NM_003129.3	6713	NP_003120.2	ILMN_2041293	3120367	S	GTCAGAACCTTGGATTACAAAACCTCGAGCCCTTCTCAGTAGTGGTGCTG	"\Homo sapiens squalene epoxidase (SQLE), mRNA.\"""""	FLJ30795	ILMN_2041293	SQLE	"\Homo sapiens squalene epoxidase (SQLE), mRNA.\"""""	6713	D	SQLE	-0.284639071	0.043513433	0.328152504	0.00687361	7.524913767	0.001447007	0.001447007
2260747	2260747	HRK	NM_003806.1	8739	NP_003797.1	ILMN_2193706	2260747	S	AGCCCAGAGCTTGAAAGGCCGCGGTTGGCACTTCGAGAAGGAAGTGGAGA	"\Homo sapiens harakiri, BCL2 interacting protein (contains only BH3 domain) (HRK), mRNA.\"""""	HARAKIRI; DP5	ILMN_2193706	HRK	"\Homo sapiens harakiri, BCL2 interacting protein (contains only BH3 domain) (HRK), mRNA.\"""""	8739	 	HRK	0.204119217	0.014067678	-0.190051539	0.010598364	7.519218815	0.001453282	0.001453282
3420632	3420632	PSMB8	NM_148919.3	5696	NP_683720.2	ILMN_1747195	3420632	A	AGTCCAAGGAGAAGAAGAGGCCTAGCCTGAGCCAAAGAGAGAGTACGGGC	"\Homo sapiens proteasome (prosome, macropain) subunit, beta type, 8 (large multifunctional peptidase 7) (PSMB8), transcript variant 2, mRNA.\"""""	D6S216; LMP7; PSMB5i; RING10; beta5i; MGC1491; D6S216E	ILMN_1747195	PSMB8	"\Homo sapiens proteasome (prosome, macropain) subunit, beta type, 8 (large multifunctional peptidase 7) (PSMB8), transcript variant 2, mRNA.\"""""	5696	D	PSMB8	0.462642084	-0.063192015	-0.525834099	0.038106634	7.515212662	0.001457713	0.001457713
3310471	3310471	TMEM99	NM_145274.2	147184	NP_660317.2	ILMN_1758173	3310471	S	CTCTCTCAAGGGTCTCACGTTGCAGCATTCTTACCAGAGGCCATTGGGCC	"\Homo sapiens transmembrane protein 99 (TMEM99), mRNA.\"""""	MGC21518	ILMN_1758173	TMEM99	"\Homo sapiens transmembrane protein 99 (TMEM99), mRNA.\"""""	147184	D	TMEM99	0.326801032	-0.009889855	-0.336690887	-0.023809161	7.509492814	0.001464064	0.001464064
20441	20441	ProbeID: 20441				ILMN_1894821	20441	S	GCCTCTGTAGATGAACAATTGAGCCACACCCTGAAGTTTTCTCACCTCCC	"\Homo sapiens cDNA FLJ20182 fis, clone COLF0190\"""""		ILMN_1894821		"\Homo sapiens cDNA FLJ20182 fis, clone COLF0190\"""""	-999	 		0.358107367	0.102605456	-0.255501911	0.056791226	7.501961629	0.00147247	0.00147247
4780196	4780196	CD300A	NM_007261.2	11314	NP_009192.2	ILMN_1693552	4780196	S	AGGTGGCACCTGCCAATAGCTTTGTCAATCACAGCCCCATAGGAACGTCT	"\Homo sapiens CD300a molecule (CD300A), mRNA.\"""""	CMRF35H; IRp60; IRC1; CMRF-35-H9; CMRF-35H; IGSF12; CMRF35H9; IRC2	ILMN_1693552	CD300A	"\Homo sapiens CD300a molecule (CD300A), mRNA.\"""""	11314	 	CD300A	0.528546664	0.127458711	-0.401087953	0.122270649	7.498656319	0.001476175	0.001476175
650241	650241	IER5	NM_016545.4	51278	NP_057629.2	ILMN_1721833	650241	S	GGGATTTAGCCAAGAGCACAGACTTGGATTCCTTCTGTCCCTCCCCACCT	"\Homo sapiens immediate early response 5 (IER5), mRNA.\"""""	SBBI48; MGC102760	ILMN_1721833	IER5	"\Homo sapiens immediate early response 5 (IER5), mRNA.\"""""	51278	 	IER5	-0.426766196	-0.088228724	0.338537472	-0.027459773	7.483998613	0.001492723	0.001492723
6280333	6280333	USF1	NM_207005.1	7391	NP_996888.1	ILMN_1777982	6280333	A	GAGGGAAGGATGTTTAGCAGTGGCTGGTGCCCATGAAGAGGAGATTGGCC	"\Homo sapiens upstream transcription factor 1 (USF1), transcript variant 2, mRNA.\"""""	HYPLIP1; FCHL1; MLTF; FCHL; UEF; MLTFI	ILMN_1777982	USF1	"\Homo sapiens upstream transcription factor 1 (USF1), transcript variant 2, mRNA.\"""""	7391	D	USF1	0.101051918	-0.250691896	-0.351743814	0.021393589	7.456730267	0.001524024	0.001524024
2190563	2190563	BRD9	NM_023924.3	65980	NP_076413.2	ILMN_1651405	2190563	A	TGATGAGCCTGGGAAAGGAGTGTGTTCTGCCTGCCCGTTACAGTGGAGCG	"\Homo sapiens bromodomain containing 9 (BRD9), transcript variant 1, mRNA.\"""""	LAVS3040; DKFZp686L0539; PRO9856; DKFZp434D0711	ILMN_1651405	BRD9	"\Homo sapiens bromodomain containing 9 (BRD9), transcript variant 1, mRNA.\"""""	65980	D	BRD9	0.311177047	-0.071269527	-0.382446574	-0.063455502	7.453356972	0.001527944	0.001527944
2060291	2060291	STOM	NM_004099.4	2040	NP_004090.4	ILMN_1766657	2060291	A	TCACTTGGGAGGGACGCATAGAAGGAGCTCTAGGAACACAGTGCCAGTGC	"\Homo sapiens stomatin (STOM), transcript variant 1, mRNA.\"""""	EPB7; EPB72; BND7	ILMN_1766657	STOM	"\Homo sapiens stomatin (STOM), transcript variant 1, mRNA.\"""""	2040	D	STOM	-0.521108553	-0.1102421	0.410866453	0.127934365	7.452187674	0.001529305	0.001529305
6130220	6130220	SNRNP40	NM_004814.2	9410	NP_004805.2	ILMN_3247064	6130220	S	CCACTTCTGTCCCATTTCACCAGGATGACTAAGGCAAGCTCCCTGTGGCC	"\Homo sapiens small nuclear ribonucleoprotein 40kDa (U5) (SNRNP40), mRNA.\"""""	SPF38; MGC1910; PRPF8BP; 40K; PRP8BP; FLJ41108; RP11-490K7.3	ILMN_3247064	SNRNP40	"\Homo sapiens small nuclear ribonucleoprotein 40kDa (U5) (SNRNP40), mRNA.\"""""	9410	D	SNRNP40	0.362678154	-0.060231301	-0.422909455	0.019589916	7.446526878	0.001535912	0.001535912
1510673	1510673	ProbeID: 1510673	XR_017532.2	644132		ILMN_3237368	1510673	S	AGGGGCTGTGCACTCAGGCCTGACCCGTTGCACTGAACAAGACCAAATCT	"\PREDICTED: Homo sapiens misc_RNA (LOC644132), miscRNA.\"""""		ILMN_3237368	LOC644132	"\PREDICTED: Homo sapiens misc_RNA (LOC644132), miscRNA.\"""""	644132	 		-0.456980417	-0.207953303	0.249027113	0.035656763	7.436720408	0.001547428	0.001547428
650066	650066	ITGB1	NM_033669.1	3688	NP_391989.1	ILMN_2383934	650066	A	TGTAGCTGGTGTGGTTGCTGGAATTGTTCTTATTGGCCTTGCATTACTGC	"\Homo sapiens integrin, beta 1 (fibronectin receptor, beta polypeptide, antigen CD29 includes MDF2, MSK12) (ITGB1), transcript variant 1C-2, mRNA.\"""""	GPIIA; VLAB; MDF2; FNRB; CD29; MSK12	ILMN_2383934	ITGB1	"\Homo sapiens integrin, beta 1 (fibronectin receptor, beta polypeptide, antigen CD29 includes MDF2, MSK12) (ITGB1), transcript variant 1C-2, mRNA.\"""""	3688	D	ITGB1	-0.455969096	-0.164966129	0.291002967	0.10169627	7.427782413	0.001558003	0.001558003
2490017	2490017	ZC3H12A	NM_025079.1	80149	NP_079355.1	ILMN_1672295	2490017	S	AGGCCTCATCTGTGCTCTCGCTGGGCACGTGGCTTCATGTCAGTAAGCAA	"\Homo sapiens zinc finger CCCH-type containing 12A (ZC3H12A), mRNA.\"""""	MCPIP; FLJ23231; dJ423B22.1; RP3-423B22.1	ILMN_1672295	ZC3H12A	"\Homo sapiens zinc finger CCCH-type containing 12A (ZC3H12A), mRNA.\"""""	80149	 	ZC3H12A	-0.396734947	-0.139479611	0.257255336	0.057851249	7.407896242	0.001581802	0.001581802
1780300	1780300	TSHZ1	NM_005786.4	10194	NP_005777.3	ILMN_1718907	1780300	S	CCCCACTCGCCACTATGCCCAAACCCTCTGGATGCTGAAAAATGCCACTT	"\Homo sapiens teashirt zinc finger homeobox 1 (TSHZ1), mRNA.\"""""	TSH1; SDCCAG33; NY-CO-33	ILMN_1718907	TSHZ1	"\Homo sapiens teashirt zinc finger homeobox 1 (TSHZ1), mRNA.\"""""	10194	 	TSHZ1	-0.296238039	-0.01271609	0.283521949	0.051180601	7.379361099	0.001616615	0.001616615
3130358	3130358	ProbeID: 3130358				ILMN_1898124	3130358	S	CTTCTGGAAGGAGTCAGGAATTTCCAGTTCTGGGCCTGGGCTGTGGGTCT	"\Homo sapiens cDNA FLJ38860 fis, clone MESAN2011977\"""""		ILMN_1898124		"\Homo sapiens cDNA FLJ38860 fis, clone MESAN2011977\"""""	-999	D	C7orf40	-0.431889638	-0.237386455	0.194503182	0.055876233	7.372973378	0.001624517	0.001624517
6520408	6520408	METTL13	NM_015935.4	51603	NP_057019.3	ILMN_2343624	6520408	A	GTTTCACACTCAGCTACATGTGACCTCCAGCTTGGTGAGGTTGCCTGAAG	"\Homo sapiens methyltransferase like 13 (METTL13), transcript variant 1, mRNA.\"""""	FLJ10310; CGI-01; 5630401D24Rik	ILMN_2343624	METTL13	"\Homo sapiens methyltransferase like 13 (METTL13), transcript variant 1, mRNA.\"""""	51603	D	METTL13	0.2937595	-0.049721654	-0.343481153	0.035415114	7.365034208	0.001634394	0.001634394
7200435	7200435	ASCL2	NM_005170.2	430	NP_005161.1	ILMN_1723412	7200435	S	AAGAACCCTTGACCTGGGGCGTAATAAAGATGACCTGGACCCCTGCCCCC	"\Homo sapiens achaete-scute complex homolog 2 (Drosophila) (ASCL2), mRNA.\"""""	ASH2; MASH2; HASH2	ILMN_1723412	ASCL2	"\Homo sapiens achaete-scute complex homolog 2 (Drosophila) (ASCL2), mRNA.\"""""	430	 	ASCL2	0.603800707	0.046878095	-0.556922612	-0.010289359	7.36344431	0.00163638	0.00163638
1010168	1010168	PSMG1	NM_203433.1	8624	NP_982257.1	ILMN_1659285	1010168	A	GCGTGTTGTCCATTGCTAGAACAACCGAATATAGTACACGACCTTCCTGC	"\Homo sapiens proteasome (prosome, macropain) assembly chaperone 1 (PSMG1), transcript variant 2, mRNA.\"""""	C21LRP; PAC1; DSCR2; LRPC21	ILMN_1659285	PSMG1	"\Homo sapiens proteasome (prosome, macropain) assembly chaperone 1 (PSMG1), transcript variant 2, mRNA.\"""""	8624	D	PSMG1	-0.308453224	-0.128474488	0.179978736	-0.01417221	7.356175276	0.001645489	0.001645489
4730204	4730204	FCRLB	NM_001002901.2	127943	NP_001002901.1	ILMN_1782015	4730204	S	CACCCTTAGCCCTTCAGATAAGCCTAGCCAGTACATATTTCAGCACAGGC	"\Homo sapiens Fc receptor-like B (FCRLB), mRNA.\"""""	FCRL2; FREB-2; RP11-474I16.6; FCRLM2; FCRLY; FcRY	ILMN_1782015	FCRLB	"\Homo sapiens Fc receptor-like B (FCRLB), mRNA.\"""""	127943	 	FCRLB	0.15419485	-0.054366672	-0.208561522	0.006563533	7.347093974	0.001656945	0.001656945
1740364	1740364	STAMBP	NM_006463.3	10617	NP_006454.1	ILMN_1739253	1740364	A	CTGGGGTGAGGGACAGCTTACTCCATTTGACCAGATTGTTTGGCTAACAC	"\Homo sapiens STAM binding protein (STAMBP), transcript variant 1, mRNA.\"""""	MGC126518; AMSH; MGC126516	ILMN_1739253	STAMBP	"\Homo sapiens STAM binding protein (STAMBP), transcript variant 1, mRNA.\"""""	10617	D	STAMBP	0.275886493	0.061360014	-0.21452648	0.029264713	7.341642382	0.001663862	0.001663862
7100215	7100215	TSC22D2	NM_014779.2	9819	NP_055594.1	ILMN_1685574	7100215	S	ACCTGGTGCGCATGAGTGGGGTCTTTAAGAGTTTTGGTGGCTCTCCCATG	"\Homo sapiens TSC22 domain family, member 2 (TSC22D2), mRNA.\"""""	KIAA0669; TILZ4a; TILZ4c; TILZ4b	ILMN_1685574	TSC22D2	"\Homo sapiens TSC22 domain family, member 2 (TSC22D2), mRNA.\"""""	9819	D	TSC22D2	-0.294949047	0.023028203	0.31797725	-0.000881068	7.341523958	0.001664012	0.001664012
1440215	1440215	ELAVL1	NM_001419.2	1994	NP_001410.2	ILMN_1764873	1440215	S	GGGGAGGCTCTCTTAACCGATTCCCATGTTGTACAGTAGATGGTTAGACC	"\Homo sapiens ELAV (embryonic lethal, abnormal vision, Drosophila)-like 1 (Hu antigen R) (ELAVL1), mRNA.\"""""	MelG; HUR; ELAV1; Hua	ILMN_1764873	ELAVL1	"\Homo sapiens ELAV (embryonic lethal, abnormal vision, Drosophila)-like 1 (Hu antigen R) (ELAVL1), mRNA.\"""""	1994	 	ELAVL1	-0.280223598	-0.083053437	0.197170161	0.020370915	7.337993491	0.001668508	0.001668508
6770615	6770615	ProbeID: 6770615				ILMN_1910948	6770615	S	GAGGTCAGCTCACCACACCCAGACTAAAGTCACTGGGCTCTGTGCGTGTC	Homo sapiens mRNA; cDNA DKFZp686J1595 (from clone DKFZp686J1595)		ILMN_1910948		Homo sapiens mRNA; cDNA DKFZp686J1595 (from clone DKFZp686J1595)	-999	 		-0.293296723	-0.131512001	0.161784722	-0.000838416	7.337734464	0.001668838	0.001668838
110504	110504	TMOD2	NM_014548.3	29767	NP_055363.1	ILMN_3250273	110504	A	ACTTTTACCCTGGATAATTATTCAGGACCCCAGTTGGCCCAAATAGGTGC	"\Homo sapiens tropomodulin 2 (neuronal) (TMOD2), transcript variant 1, mRNA.\"""""		ILMN_3250273	TMOD2	"\Homo sapiens tropomodulin 2 (neuronal) (TMOD2), transcript variant 1, mRNA.\"""""	29767	D	TMOD2	-0.174125131	0.030414244	0.204539374	0.032634982	7.305975842	0.001709862	0.001709862
1580035	1580035	VPS26A	NM_001035260.1	9559	NP_001030337.1	ILMN_2344850	1580035	A	GGAACCAACTTTACTGGCAAAAGGGTCCATGTACCACCATGTGCTGGAGC	"\Homo sapiens vacuolar protein sorting 26 homolog A (S. pombe) (VPS26A), transcript variant 2, mRNA.\"""""	PEP8A; Hbeta58; VPS26; HB58; FLJ12930	ILMN_2344850	VPS26A	"\Homo sapiens vacuolar protein sorting 26 homolog A (S. pombe) (VPS26A), transcript variant 2, mRNA.\"""""	9559	D	VPS26A	-0.798014402	-0.231649704	0.566364698	0.085668645	7.28818609	0.0017333	0.0017333
7040307	7040307	UQCC	NM_018244.3	55245	NP_060714.3	ILMN_1745152	7040307	A	CTCATTACAGCTGGGCACTATTTACATAAACCAGAGCTGAGCCAGGCAGG	"\Homo sapiens ubiquinol-cytochrome c reductase complex chaperone (UQCC), nuclear gene encoding mitochondrial protein, transcript variant 1, mRNA.\"""""	BFZB; C20orf44; MGC141902; CBP3; MGC104353	ILMN_1745152	UQCC	"\Homo sapiens ubiquinol-cytochrome c reductase complex chaperone (UQCC), nuclear gene encoding mitochondrial protein, transcript variant 1, mRNA.\"""""	55245	D	UQCC	0.180083618	-0.098861218	-0.278944837	-0.025066798	7.287637445	0.001734028	0.001734028
3870242	3870242	SLC25A36	NM_018155.1	55186	NP_060625.1	ILMN_1766528	3870242	S	TTCACTGACTGCGGCATGTCCTCGTGTCTTCTCTGATTTTGTGGTACATG	"\Homo sapiens solute carrier family 25, member 36 (SLC25A36), mRNA.\"""""	FLJ10618	ILMN_1766528	SLC25A36	"\Homo sapiens solute carrier family 25, member 36 (SLC25A36), mRNA.\"""""	55186	 	SLC25A36	-0.364526977	-0.085208787	0.27931819	0.054963749	7.275206585	0.001750611	0.001750611
4210039	4210039	ABCB1	NM_000927.3	5243	NP_000918.2	ILMN_2094875	4210039	S	GGGTCTTACAGAACCATCTGGCTTCATTCTTCTTGGACTTGATCCTGCTG	"\Homo sapiens ATP-binding cassette, sub-family B (MDR/TAP), member 1 (ABCB1), mRNA.\"""""	PGY1; MGC163296; GP170; ABC20; CD243; P-gp; MDR1; CLCS	ILMN_2094875	ABCB1	"\Homo sapiens ATP-binding cassette, sub-family B (MDR/TAP), member 1 (ABCB1), mRNA.\"""""	5243	D	ABCB1	-0.25056639	-0.214408785	0.036157606	0.047819994	7.262537836	0.001767682	0.001767682
2570035	2570035	C17orf49	NM_174893.1	124944	NP_777553.1	ILMN_1763688	2570035	S	TCCTGCTGAGCCTTCCACCTCTGACCTCTCACTGTTCATGCCGGACCTGT	"\Homo sapiens chromosome 17 open reading frame 49 (C17orf49), mRNA.\"""""	MGC49942	ILMN_1763688	C17ORF49	"\Homo sapiens chromosome 17 open reading frame 49 (C17orf49), mRNA.\"""""	124944	 	C17orf49	0.404453807	-0.021617908	-0.426071715	-0.05229515	7.255374067	0.001777412	0.001777412
4830056	4830056	ARPC5L	NM_030978.1	81873	NP_112240.1	ILMN_2043816	4830056	S	ACTGCAGAACTGACATTTTGACGGTCTACCAGCGTGGCGGCTGGTGTTGG	"\Homo sapiens actin related protein 2/3 complex, subunit 5-like (ARPC5L), mRNA.\"""""	MGC3038; ARC16-2	ILMN_2043816	ARPC5L	"\Homo sapiens actin related protein 2/3 complex, subunit 5-like (ARPC5L), mRNA.\"""""	81873	 	ARPC5L	-0.42556753	-0.232588732	0.192978798	0.014740751	7.25497156	0.00177796	0.00177796
2710402	2710402	ZCCHC14	NM_015144.2	23174	NP_055959.1	ILMN_1743456	2710402	S	CATCCGCCGCGGCCTCACGTGCGTTGTAACAAGCCCTCATCACATGTGTG	"\Homo sapiens zinc finger, CCHC domain containing 14 (ZCCHC14), mRNA.\"""""	MGC126527; BDG29; BDG-29; MGC14139	ILMN_1743456	ZCCHC14	"\Homo sapiens zinc finger, CCHC domain containing 14 (ZCCHC14), mRNA.\"""""	23174	 	ZCCHC14	-0.26471327	-0.099833669	0.164879602	0.019818138	7.229062097	0.001813629	0.001813629
160255	160255	LSM10	NM_032881.1	84967	NP_116270.1	ILMN_1751803	160255	S	TCCATCGGGTGCGAAACTTTGGTGGCAAGGGCCAAGGCCGGTGGGAATTT	"\Homo sapiens LSM10, U7 small nuclear RNA associated (LSM10), mRNA.\"""""	MST074; MSTP074; MGC15749	ILMN_1751803	LSM10	"\Homo sapiens LSM10, U7 small nuclear RNA associated (LSM10), mRNA.\"""""	84967	 	LSM10	0.344991072	0.080247679	-0.264743393	-0.005827734	7.219253468	0.001827326	0.001827326
160437	160437	BRI3BP	NM_080626.5	140707	NP_542193.3	ILMN_1797693	160437	A	CCGGGCGGGTCCACAGTTACCAGCACGCTGTCTCAGAAAACGAAAACGGA	"\Homo sapiens BRI3 binding protein (BRI3BP), mRNA.\"""""	HCCR-2; BNAS1; KG19	ILMN_1797693	BRI3BP	"\Homo sapiens BRI3 binding protein (BRI3BP), mRNA.\"""""	140707	D	BRI3BP	-0.331408567	-0.22299474	0.108413827	-0.010124812	7.207642336	0.00184368	0.00184368
270196	270196	OBFC2B	NM_024068.2	79035	NP_076973.1	ILMN_1704672	270196	S	TCTCATACTCCCTCATTGTCCAGCTGAACTACCTGTCCCCTGGGAGTCAG	"\Homo sapiens oligonucleotide/oligosaccharide-binding fold containing 2B (OBFC2B), mRNA.\"""""	MGC2731	ILMN_1704672	OBFC2B	"\Homo sapiens oligonucleotide/oligosaccharide-binding fold containing 2B (OBFC2B), mRNA.\"""""	79035	 	OBFC2B	0.306959365	0.022387279	-0.284572085	-0.150425397	7.198401915	0.001856804	0.001856804
2600746	2600746	VAT1	NM_006373.3	10493	NP_006364.2	ILMN_1700690	2600746	S	AGGACCTGGGCCATTGCAACCAAAATGGGGACTTCCTGGGTAGGGAGGTC	"\Homo sapiens vesicle amine transport protein 1 homolog (T. californica) (VAT1), mRNA.\"""""	FLJ20230; VATI	ILMN_1700690	VAT1	"\Homo sapiens vesicle amine transport protein 1 homolog (T. californica) (VAT1), mRNA.\"""""	10493	 	VAT1	-0.358338032	0.262042245	0.620380277	-0.029213938	7.186745945	0.001873497	0.001873497
7560301	7560301	LANCL2	NM_018697.3	55915	NP_061167.1	ILMN_1708009	7560301	S	CCAGCTCGGTCCCTCCAGGCAAAGGAGAAACGGGACTTACTTCACAGGAC	"\Homo sapiens LanC lantibiotic synthetase component C-like 2 (bacterial) (LANCL2), mRNA.\"""""	TASP; MGC87139; GPR69B	ILMN_1708009	LANCL2	"\Homo sapiens LanC lantibiotic synthetase component C-like 2 (bacterial) (LANCL2), mRNA.\"""""	55915	 	LANCL2	0.097141398	-0.0875858	-0.184727198	0.003071864	7.182057234	0.001880257	0.001880257
4180468	4180468	ZBED1	NM_004729.3	9189	NP_004720.1	ILMN_1694466	4180468	S	CACGCCTCCGTGGGCTCCATTCTGTAGCATTGCCAGCGTTCTCTTCACGT	"\Homo sapiens zinc finger, BED-type containing 1 (ZBED1), mRNA.\"""""	KIAA0785; TRAMP; ALTE; DREF	ILMN_1694466	ZBED1	"\Homo sapiens zinc finger, BED-type containing 1 (ZBED1), mRNA.\"""""	9189	 	ZBED1	0.484799296	0.011042234	-0.473757062	0.02612129	7.180647171	0.001882294	0.001882294
7610538	7610538	H1FX	NM_006026.2	8971	NP_006017.1	ILMN_1773964	7610538	S	TGCTTTAGGTTTTTGAAACAGCCCCGGCGACGCCTCTATTGGCTCTCGGC	"\Homo sapiens H1 histone family, member X (H1FX), mRNA.\"""""	MGC8350; H1X; MGC15959	ILMN_1773964	H1FX	"\Homo sapiens H1 histone family, member X (H1FX), mRNA.\"""""	8971	 	H1FX	-0.585173062	-0.114269196	0.470903866	-0.111153385	7.171529364	0.001895526	0.001895526
1820347	1820347	ASB1	NM_016114.3	51665	NP_057198.1	ILMN_1683096	1820347	S	GACGGTGGGAGGGTGAGATGTGAAGATGTGGGATGAACCTGGAATGAACG	"\Homo sapiens ankyrin repeat and SOCS box-containing 1 (ASB1), mRNA.\"""""	MGC11165; KIAA1146; ASB-1	ILMN_1683096	ASB1	"\Homo sapiens ankyrin repeat and SOCS box-containing 1 (ASB1), mRNA.\"""""	51665	 	ASB1	0.313139682	0.022302076	-0.290837606	-0.071126816	7.151037404	0.001925619	0.001925619
3940059	3940059	C20orf29	NM_018347.1	55317	NP_060817.1	ILMN_1785644	3940059	S	GGCAGTATTATCAACAAGGTCCTGCTCAGTGTCCAGCCCCCGCTGAGTTC	"\Homo sapiens chromosome 20 open reading frame 29 (C20orf29), mRNA.\"""""	FLJ11168	ILMN_1785644	C20ORF29	"\Homo sapiens chromosome 20 open reading frame 29 (C20orf29), mRNA.\"""""	55317	 	C20orf29	0.143845289	-0.047290197	-0.191135486	-0.060093041	7.136218193	0.001947691	0.001947691
830445	830445	MLL	NM_024891.1	79951	NP_079167.1	ILMN_1679003	830445	S	AACCCGCCTTCTGACAGAGCAAGGAGGACATGATGGGGGCGTGTTCCTTG	"\Homo sapiens hypothetical protein FLJ11783 (FLJ11783), mRNA.\"""""		ILMN_1679003	FLJ11783	"\Homo sapiens hypothetical protein FLJ11783 (FLJ11783), mRNA.\"""""	79951	D	MLL	-0.367663292	-0.174966051	0.192697241	-0.001771429	7.129792207	0.001957344	0.001957344
940441	940441	ALDH16A1	NM_153329.2	126133	NP_699160.1	ILMN_2051381	940441	S	CGTCCAGGCCATGTGGTATTTCGGATCAGCCCAGGGTTCCCAGTTTGTCG	"\Homo sapiens aldehyde dehydrogenase 16 family, member A1 (ALDH16A1), mRNA.\"""""	MGC10204	ILMN_2051381	ALDH16A1	"\Homo sapiens aldehyde dehydrogenase 16 family, member A1 (ALDH16A1), mRNA.\"""""	126133	 	ALDH16A1	-0.074566584	-0.203068418	-0.128501835	0.028141885	7.117967477	0.001975237	0.001975237
4730292	4730292	PAPD7	NM_006999.3	11044	NP_008930.1	ILMN_1756793	4730292	S	GACTGTAAACCCACATTAAGGAAACCACTACGGGTCTGGCAGTGCGTGTC	"\Homo sapiens polymerase (DNA directed) sigma (POLS), mRNA.\"""""	TRF4; TRF4-1; POLK; LAK-1	ILMN_1756793	POLS	"\Homo sapiens polymerase (DNA directed) sigma (POLS), mRNA.\"""""	11044	 	PAPD7	-0.446025591	-0.157697173	0.288328418	-0.000990482	7.111207699	0.001985542	0.001985542
430605	430605	RBM14	XR_017971.1	84972		ILMN_1657701	430605	S	GCTAGAGGCCAGGATTTTGAGACCAGCTTCGGCAATACGGTGAGACCTTG	"\PREDICTED: Homo sapiens transmembrane protein 137 (TMEM137), misc RNA.\"""""		ILMN_1657701	TMEM137	"\PREDICTED: Homo sapiens transmembrane protein 137 (TMEM137), misc RNA.\"""""	84972	D	RBM14	-0.513163189	-0.236823972	0.276339217	-0.086175302	7.109917174	0.001987516	0.001987516
6550025	6550025	TTC15	NM_016030.5	51112	NP_057114.5	ILMN_1693317	6550025	S	AACAACGCTGCCGTGTGTCTGCTCTACCTGGGCAAGCTCAAGGACTCCCT	"\Homo sapiens tetratricopeptide repeat domain 15 (TTC15), mRNA.\"""""	FLJ36862; CGI-87; DKFZp547E107	ILMN_1693317	TTC15	"\Homo sapiens tetratricopeptide repeat domain 15 (TTC15), mRNA.\"""""	51112	 	TTC15	0.148130816	-0.082412949	-0.230543765	-0.048408794	7.097887769	0.002006013	0.002006013
7560435	7560435	XKR8	NM_018053.2	55113	NP_060523.2	ILMN_2087303	7560435	S	GCACCAACCAGTCCCGGGTTAGATCCCAAATGCTAGAAGCCAGGGATGCC	"\Homo sapiens XK, Kell blood group complex subunit-related family, member 8 (XKR8), mRNA.\"""""	XRG8; FLJ10307; RP11-460I13.3	ILMN_2087303	XKR8	"\Homo sapiens XK, Kell blood group complex subunit-related family, member 8 (XKR8), mRNA.\"""""	55113	D	XKR8	0.435805717	0.0858246	-0.349981116	-0.002905802	7.094587266	0.002011119	0.002011119
830379	830379	MRPS11	NM_176805.1	64963	NP_789775.1	ILMN_1722905	830379	A	AAGGGAGAGTTTTGCCTCCTTACACAGTGGCCTTTGCTTGCACCTCCAGC	"\Homo sapiens mitochondrial ribosomal protein S11 (MRPS11), nuclear gene encoding mitochondrial protein, transcript variant 2, mRNA.\"""""	HCC-2; FLJ22512; FLJ23406	ILMN_1722905	MRPS11	"\Homo sapiens mitochondrial ribosomal protein S11 (MRPS11), nuclear gene encoding mitochondrial protein, transcript variant 2, mRNA.\"""""	64963	D	MRPS11	0.405483643	0.032056212	-0.373427431	-0.066781515	7.094422588	0.002011374	0.002011374
3850343	3850343	SUV420H1	NM_016028.4	51111	NP_057112.3	ILMN_1692026	3850343	I	GCCCAACACTGGGTGCTCTCTTCCACTACAGAGAATCCTGAAGAAAAGGG	"\Homo sapiens suppressor of variegation 4-20 homolog 1 (Drosophila) (SUV420H1), transcript variant 2, mRNA.\"""""	MGC21161; MGC703; MGC118906; KMT5B; CGI-85; CGI85; MGC118909	ILMN_1692026	SUV420H1	"\Homo sapiens suppressor of variegation 4-20 homolog 1 (Drosophila) (SUV420H1), transcript variant 2, mRNA.\"""""	51111	D	SUV420H1	0.238318623	-0.027420702	-0.265739324	0.077243877	7.091053901	0.002016601	0.002016601
7380367	7380367	C9orf69	NM_152833.2	90120	NP_690046.2	ILMN_3244065	7380367	S	GCAGGTAGGCGGGAGCTTCCCTGCGTGGGCCTCATTTCTTGCTGCAGAGA	"\Homo sapiens chromosome 9 open reading frame 69 (C9orf69), mRNA.\"""""	bA83N9.1	ILMN_3244065	C9ORF69	"\Homo sapiens chromosome 9 open reading frame 69 (C9orf69), mRNA.\"""""	90120	D	C9orf69	0.328054151	-0.083308315	-0.411362466	0.04355114	7.080108602	0.00203368	0.00203368
7150671	7150671	ARL3	NM_004311.2	403	NP_004302.1	ILMN_1780444	7150671	S	GACACCATGTCACCCTCACCAGGACTCGTCTCTCCATTCCCGTCAGAGTT	"\Homo sapiens ADP-ribosylation factor-like 3 (ARL3), mRNA.\"""""	ARFL3	ILMN_1780444	ARL3	"\Homo sapiens ADP-ribosylation factor-like 3 (ARL3), mRNA.\"""""	403	 	ARL3	-0.196859925	-0.099039615	0.097820311	0.041104273	7.064408522	0.002058442	0.002058442
3520647	3520647	LY6G5C	NM_025262.2	80741	NP_079538.2	ILMN_1763467	3520647	A	CTTGGTTGACGCCCTTCAGCACACTTACTGCTACTCTGTACCCCCAGCCC	"\Homo sapiens lymphocyte antigen 6 complex, locus G5C (LY6G5C), mRNA.\"""""	C6orf20; LY6G5CA; G5c; NG33; LY6G5CB	ILMN_1763467	LY6G5C	"\Homo sapiens lymphocyte antigen 6 complex, locus G5C (LY6G5C), mRNA.\"""""	80741	D	LY6G5C	-0.010444521	-0.145297523	-0.134853002	0.010141952	7.063098969	0.002060522	0.002060522
3800019	3800019	NCR3	NM_147130.1	259197	NP_667341.1	ILMN_2044471	3800019	S	CTCTCTGTGGCCGTGGGCAGCACCGTCTATTACCAGGGCAAATGTCTGAC	"\Homo sapiens natural cytotoxicity triggering receptor 3 (NCR3), mRNA.\"""""	1C7; CD337; NKp30; LY117	ILMN_2044471	NCR3	"\Homo sapiens natural cytotoxicity triggering receptor 3 (NCR3), mRNA.\"""""	259197	 	NCR3	0.213734023	-0.149234902	-0.362968924	-0.005397463	7.060985955	0.002063882	0.002063882
610678	610678	ERF	NM_006494.1	2077	NP_006485.1	ILMN_1652749	610678	S	CATGGGCCACAAATCTCTACAAGTGCCTGCTATCCCTCTCCCACTCCCCA	"\Homo sapiens Ets2 repressor factor (ERF), mRNA.\"""""	PE-2	ILMN_1652749	ERF	"\Homo sapiens Ets2 repressor factor (ERF), mRNA.\"""""	2077	 	ERF	-0.469944043	-0.139438072	0.330505971	-0.002438311	7.041172927	0.002095668	0.002095668
1410706	1410706	IKBIP	NM_201612.1	121457	NP_963906.1	ILMN_2324994	1410706	A	CTGGTGAAGAAGCTGCCCTGGGCTTGTCGTCCTAGGGTCTCCAGACATGT	"\Homo sapiens IKBKB interacting protein (IKBIP), transcript variant 2, mRNA.\"""""	FLJ31051	ILMN_2324994	IKBIP	"\Homo sapiens IKBKB interacting protein (IKBIP), transcript variant 2, mRNA.\"""""	121457	D	IKBIP	-0.298988185	-0.028143566	0.270844618	-0.001234227	7.03960473	0.002098205	0.002098205
6200468	6200468	CKS2	NM_001827.1	1164	NP_001818.1	ILMN_1756326	6200468	S	TTTCTGCAGCGCGCCACGAGGATGGCCCACAAGCAGATCTACTACTCGGA	"\Homo sapiens CDC28 protein kinase regulatory subunit 2 (CKS2), mRNA.\"""""	CKSHS2	ILMN_1756326	CKS2	"\Homo sapiens CDC28 protein kinase regulatory subunit 2 (CKS2), mRNA.\"""""	1164	D	CKS2	-0.254775665	0.042212804	0.296988469	-0.034482054	7.02031005	0.00212969	0.00212969
5910689	5910689	SMC4	NM_001002800.1	10051	NP_001002800.1	ILMN_2330861	5910689	A	GGTTTACCAGGATGTAGTCCCACTGTTGAGGAGCATCTATTTAGGGGTTA	"\Homo sapiens structural maintenance of chromosomes 4 (SMC4), transcript variant 2, mRNA.\"""""	SMC4L1; CAPC; hCAP-C	ILMN_2330861	SMC4	"\Homo sapiens structural maintenance of chromosomes 4 (SMC4), transcript variant 2, mRNA.\"""""	10051	D	SMC4	-0.358411003	-0.049547395	0.308863608	0.00740937	7.018063082	0.002133388	0.002133388
5090176	5090176	C9orf89	NM_032310.3	84270	NP_115686.3	ILMN_1659189	5090176	S	CTGGGCCTTGCTGTGGGACTGGCCCTGCTCCTGTACTGCTATCCGCCAGA	"\Homo sapiens chromosome 9 open reading frame 89 (C9orf89), mRNA.\"""""	MGC11115; BinCARD; MGC110898; bA370F5.1	ILMN_1659189	C9ORF89	"\Homo sapiens chromosome 9 open reading frame 89 (C9orf89), mRNA.\"""""	84270	 	C9orf89	-0.461241542	-0.107114597	0.354126945	0.047065613	7.00869732	0.002148876	0.002148876
4210376	4210376	LOC728431	XM_001132105.2	728431	XP_001132105.1	ILMN_3305849	4210376	M	GTCCTTCCTGGGGTCTAATCTCTACCTTTTGCATGATGAGGCAGCTGAGG	"\PREDICTED: Homo sapiens hypothetical LOC728431 (LOC728431), mRNA.\"""""		ILMN_3305849	LOC728431	"\PREDICTED: Homo sapiens hypothetical LOC728431 (LOC728431), mRNA.\"""""	728431	 	LOC728431	-0.391456321	-0.034078161	0.35737816	-0.091222408	7.004175029	0.002156396	0.002156396
5050162	5050162	CD83	NM_001040280.1	9308	NP_001035370.1	ILMN_1780582	5050162	S	GCCTTCTGTAGGAATTCTTTTGGGGAAGTGAGGAAGCCAGGTCCACGGTC	"\Homo sapiens CD83 molecule (CD83), transcript variant 2, mRNA.\"""""	HB15; BL11	ILMN_1780582	CD83	"\Homo sapiens CD83 molecule (CD83), transcript variant 2, mRNA.\"""""	9308	D	CD83	-0.205331041	0.028962924	0.234293965	0.029620853	6.999252901	0.002164612	0.002164612
5690324	5690324	DENND4B	NM_014856.2	9909	NP_055671.2	ILMN_3245066	5690324	S	CCATGGTCCGGTGGTTTGTAGTTCCTTCAAAGTCAGGCACTGGGAGCTAG	"\Homo sapiens DENN/MADD domain containing 4B (DENND4B), mRNA.\"""""	DKFZp762N174; FLJ26202; KIAA0476	ILMN_3245066	DENND4B	"\Homo sapiens DENN/MADD domain containing 4B (DENND4B), mRNA.\"""""	9909	 	DENND4B	0.275795055	0.014346375	-0.261448679	-0.044222011	6.995109544	0.002171554	0.002171554
5860707	5860707	SAAL1	NM_138421.2	113174	NP_612430.2	ILMN_1658678	5860707	S	CAAAGGAGACGGTGGCTCAGGGAGTAAAGGAAGGCCAGTTGAGCAAACAG	"\Homo sapiens serum amyloid A-like 1 (SAAL1), mRNA.\"""""	FLJ41463	ILMN_1658678	SAAL1	"\Homo sapiens serum amyloid A-like 1 (SAAL1), mRNA.\"""""	113174	 	SAAL1	0.148726061	-0.135670745	-0.284396807	0.051131994	6.981687844	0.0021942	0.0021942
5690576	5690576	TBCB	NM_001281.2	1155	NP_001272.2	ILMN_1790953	5690576	S	GGACTTCCCGGAGGAGGACTACGGGTTGGACGAGATATGACACCTAAGGA	"\Homo sapiens tubulin folding cofactor B (TBCB), mRNA.\"""""	CG22; MGC14625; CKAPI; CKAP1	ILMN_1790953	TBCB	"\Homo sapiens tubulin folding cofactor B (TBCB), mRNA.\"""""	1155	 	TBCB	0.347429582	0.033871494	-0.313558088	-0.118522104	6.973190318	0.002208664	0.002208664
2810010	2810010	CCL3L3	NM_001001437.3	414062	NP_001001437.2	ILMN_2105573	2810010	S	CATGCGTGTGACCTCCACAGCTACCTCTTCTATGGACTGGTTATTGCCAA	"\Homo sapiens chemokine (C-C motif) ligand 3-like 3 (CCL3L3), mRNA.\"""""	SCYA3L1; LD78BETA; 464.2; SCYA3L; D17S1718; LD78; MGC12815	ILMN_2105573	CCL3L3	"\Homo sapiens chemokine (C-C motif) ligand 3-like 3 (CCL3L3), mRNA.\"""""	414062	D	CCL3L1/CCL3L3	0.353844056	0.039641282	-0.314202774	0.017535183	6.946366745	0.002254979	0.002254979
5890349	5890349	STAU1	NM_017454.2	6780	NP_059348.2	ILMN_2327276	5890349	A	GCTCTGCGTGTGGTCCGTATGGAAAGCCTGGTAGCCCTGCGAGTTAAGTA	"\Homo sapiens staufen, RNA binding protein, homolog 1 (Drosophila) (STAU1), transcript variant T1, mRNA.\"""""	FLJ25010; STAU	ILMN_2327276	STAU1	"\Homo sapiens staufen, RNA binding protein, homolog 1 (Drosophila) (STAU1), transcript variant T1, mRNA.\"""""	6780	D	STAU1	-0.420369895	0.038357935	0.458727829	0.015366694	6.933681326	0.002277234	0.002277234
7210373	7210373	PSMD12	NM_002816.3	5718	NP_002807.1	ILMN_2368971	7210373	A	GGATGGCACAGCTTCTGGATCTATCTGTTGATGAGTCCGAAGCCTTTCTC	"\Homo sapiens proteasome (prosome, macropain) 26S subunit, non-ATPase, 12 (PSMD12), transcript variant 1, mRNA. XM_946055 XM_946058\"""""	MGC75406; p55	ILMN_2368971	PSMD12	"\Homo sapiens proteasome (prosome, macropain) 26S subunit, non-ATPase, 12 (PSMD12), transcript variant 1, mRNA. XM_946055 XM_946058\"""""	5718	D	PSMD12	-0.338664612	-0.138775096	0.199889516	0.077251528	6.92627287	0.002290337	0.002290337
3370102	3370102	ProbeID: 3370102				ILMN_1910330	3370102	S	GGAGAGTGCTTGTCACCCATGTCCACACCCAAGCTTAGTGACCAGAGCAT	"\BX116720 Soares_testis_NHT Homo sapiens cDNA clone IMAGp998F241782, mRNA sequence\"""""		ILMN_1910330		"\BX116720 Soares_testis_NHT Homo sapiens cDNA clone IMAGp998F241782, mRNA sequence\"""""	-999	 		-0.378386139	-0.159915012	0.218471128	0.062663868	6.889649306	0.002356274	0.002356274
2450136	2450136	PSMG1	NM_003720.2	8624	NP_003711.1	ILMN_1779264	2450136	I	CTGTCAGTGCAGTTGCTATGTTGCAGAAGATCAACAGTATCAGTGGCTGG	"\Homo sapiens proteasome (prosome, macropain) assembly chaperone 1 (PSMG1), transcript variant 1, mRNA.\"""""	C21LRP; PAC1; DSCR2; LRPC21	ILMN_1779264	PSMG1	"\Homo sapiens proteasome (prosome, macropain) assembly chaperone 1 (PSMG1), transcript variant 1, mRNA.\"""""	8624	D	PSMG1	-0.25400527	-0.078922453	0.175082817	0.017702663	6.882543823	0.002369295	0.002369295
4880224	4880224	LBR	NM_002296.2	3930	NP_002287.2	ILMN_1810418	4880224	I	ATCTGCCGCCGGGTTGCTGTGCGACTATTCTCCGGGAGCCGTCCGTGTCA	"\Homo sapiens lamin B receptor (LBR), transcript variant 1, mRNA.\"""""	PHA; MGC9041; LMN2R; DHCR14B	ILMN_1810418	LBR	"\Homo sapiens lamin B receptor (LBR), transcript variant 1, mRNA.\"""""	3930	D	LBR	-0.352199347	-0.028219863	0.323979485	-0.061269696	6.850335548	0.002429261	0.002429261
6370278	6370278	MPV17L2	NM_032683.2	84769	NP_116072.2	ILMN_1757134	6370278	S	ACTCTGCCAACCAGTCTCAAGCACCAGCCCCTCAACACTGCCATCCACCT	"\Homo sapiens MPV17 mitochondrial membrane protein-like 2 (MPV17L2), nuclear gene encoding mitochondrial protein, mRNA.\"""""	MGC110861; MGC12972	ILMN_1757134	MPV17L2	"\Homo sapiens MPV17 mitochondrial membrane protein-like 2 (MPV17L2), nuclear gene encoding mitochondrial protein, mRNA.\"""""	84769	 	MPV17L2	-0.200709814	-0.031427014	0.1692828	0.023675722	6.844726318	0.002439865	0.002439865
4280113	4280113	NFKBIA	NM_020529.1	4792	NP_065390.1	ILMN_1773154	4280113	S	GAGGACGAGCTGCCCTATGATGACTGTGTGTTTGGAGGCCAGCGTCTGAC	"\Homo sapiens nuclear factor of kappa light polypeptide gene enhancer in B-cells inhibitor, alpha (NFKBIA), mRNA.\"""""	IKBA; NFKBI; MAD-3	ILMN_1773154	NFKBIA	"\Homo sapiens nuclear factor of kappa light polypeptide gene enhancer in B-cells inhibitor, alpha (NFKBIA), mRNA.\"""""	4792	 	NFKBIA	0.430326591	0.044645038	-0.385681553	-0.042142472	6.831670148	0.002464734	0.002464734
1240064	1240064	ZNF281	NM_012482.3	23528	NP_036614.1	ILMN_1683127	1240064	S	AGTAAGGGATCGAAGACATTTCAAATTGCTATCTCCATCTGGGCTGATCC	"\Homo sapiens zinc finger protein 281 (ZNF281), mRNA.\"""""	FLJ12859; ZNP-99; ZBP-99; FLJ14378	ILMN_1683127	ZNF281	"\Homo sapiens zinc finger protein 281 (ZNF281), mRNA.\"""""	23528	 	ZNF281	-0.49399589	-0.076498341	0.417497548	0.095307997	6.818985467	0.002489149	0.002489149
2030070	2030070	ZNF598	NM_178167.2	90850	NP_835461.1	ILMN_2075818	2030070	S	GAGCTGAAAGCTGCGGCGCCACTGGTGCCAGAGTCAGATGTCACAGATGT	"\Homo sapiens zinc finger protein 598 (ZNF598), mRNA.\"""""	FLJ00086; DKFZp762F135	ILMN_2075818	ZNF598	"\Homo sapiens zinc finger protein 598 (ZNF598), mRNA.\"""""	90850	D	ZNF598	-0.41759211	-0.288946307	0.128645804	0.050686339	6.816105325	0.002494728	0.002494728
2190541	2190541	GATS	NM_178831.4	352954	NP_849153.3	ILMN_1699631	2190541	S	ACACCTTGTAAGTGTCCCCTCTGGTTTCCTCGGTGGTGGCGCCCTGAACT	"\Homo sapiens opposite strand transcription unit to STAG3 (GATS), mRNA.\"""""	DKFZp686B07267	ILMN_1699631	GATS	"\Homo sapiens opposite strand transcription unit to STAG3 (GATS), mRNA.\"""""	352954	 	GATS	-0.239898389	-0.040905942	0.198992447	0.051685322	6.813504582	0.002499777	0.002499777
4260377	4260377	HAX1	NM_006118.3	10456	NP_006109.2	ILMN_1750658	4260377	A	TGGTGGACAGTGAGGGCCGGACAGAGACTACAGTAACCCGACACGAAGCA	"\Homo sapiens HCLS1 associated protein X-1 (HAX1), transcript variant 1, mRNA.\"""""	HCLSBP1; SCN3; HS1BP1	ILMN_1750658	HAX1	"\Homo sapiens HCLS1 associated protein X-1 (HAX1), transcript variant 1, mRNA.\"""""	10456	D	HAX1	0.316473862	0.017116157	-0.299357705	-0.024021836	6.810307636	0.002505997	0.002505997
6660193	6660193	NDUFB9	NM_005005.2	4715	NP_004996.1	ILMN_3243859	6660193	S	TGCCAAGAGAGAACAGTGGAAGAAACTGCGGAGGGAAAGCTGGGAACGAG	"\Homo sapiens NADH dehydrogenase (ubiquinone) 1 beta subcomplex, 9, 22kDa (NDUFB9), mRNA.\"""""	DKFZp566O173; UQOR22; FLJ22885; B22; LYRM3	ILMN_3243859	NDUFB9	"\Homo sapiens NADH dehydrogenase (ubiquinone) 1 beta subcomplex, 9, 22kDa (NDUFB9), mRNA.\"""""	4715	 	NDUFB9	0.342695995	-0.02998408	-0.372680075	-0.010884256	6.802292171	0.002521665	0.002521665
1090468	1090468	CCDC12	NM_144716.2	151903	NP_653317.1	ILMN_1725071	1090468	S	CATGGATGAGGTCAGCTCCTTGTCTGCTGGGTGGCCCCTGCCATTCTGAA	"\Homo sapiens coiled-coil domain containing 12 (CCDC12), mRNA.\"""""	MGC23918; FLJ39430	ILMN_1725071	CCDC12	"\Homo sapiens coiled-coil domain containing 12 (CCDC12), mRNA.\"""""	151903	 	CCDC12	0.350806752	0.000473379	-0.350333373	-0.112182051	6.766306165	0.002593273	0.002593273
6250468	6250468	DUSP6	NM_001946.2	1848	NP_001937.2	ILMN_1677466	6250468	I	CTGACCTTGACCGAGACCCCAATAGTGCAACAGACTCGGATGGTAGTCCG	"\Homo sapiens dual specificity phosphatase 6 (DUSP6), transcript variant 1, mRNA.\"""""	MKP3; PYST1	ILMN_1677466	DUSP6	"\Homo sapiens dual specificity phosphatase 6 (DUSP6), transcript variant 1, mRNA.\"""""	1848	D	DUSP6	0.304902512	0.010460242	-0.294442271	0.022361566	6.764253597	0.00259742	0.00259742
3400482	3400482	RPIA	NM_144563.2	22934	NP_653164.2	ILMN_1714809	3400482	S	CTGGGGGTTTCTTCATATTCCTGCTGTTGGAAGCAGTTGACCAGAAATGC	"\Homo sapiens ribose 5-phosphate isomerase A (RPIA), mRNA.\"""""	RPI	ILMN_1714809	RPIA	"\Homo sapiens ribose 5-phosphate isomerase A (RPIA), mRNA.\"""""	22934	 	RPIA	0.078514283	0.441838102	0.363323819	0.01794625	6.762765503	0.002600432	0.002600432
4120327	4120327	TTC16	NM_144965.1	158248	NP_659402.1	ILMN_1737271	4120327	S	GGGGACCCAGCCCAAGTCTCAGCAAAACTGAGGTTGATCAGGACCTCACC	"\Homo sapiens tetratricopeptide repeat domain 16 (TTC16), mRNA.\"""""	RP11-56D16.6; FLJ32780	ILMN_1737271	TTC16	"\Homo sapiens tetratricopeptide repeat domain 16 (TTC16), mRNA.\"""""	158248	 	TTC16	0.229729834	0.056430571	-0.173299263	0.011398398	6.759063059	0.00260794	0.00260794
6280471	6280471	HSPA1L	NM_005527.3	3305	NP_005518.3	ILMN_1654566	6280471	S	GGAGAAGGAGTCTCATGCACCACCTATCACACTCCCTCACATCCTGTTTC	"\Homo sapiens heat shock 70kDa protein 1-like (HSPA1L), mRNA.\"""""	HSP70-HOM; hum70t	ILMN_1654566	HSPA1L	"\Homo sapiens heat shock 70kDa protein 1-like (HSPA1L), mRNA.\"""""	3305	 	HSPA1L	0.286298298	-0.181113739	-0.467412037	0.039313106	6.757980241	0.00261014	0.00261014
6840368	6840368	RDH11	NM_016026.2	51109	NP_057110.2	ILMN_1768719	6840368	S	GGAGGAATTGAGGGCAAGCACCCAGGACTGATGAGGTCTTAACAAAAACC	"\Homo sapiens retinol dehydrogenase 11 (all-trans/9-cis/11-cis) (RDH11), mRNA.\"""""	MDT1; RALR1; HCBP12; SCALD; ARSDR1; CGI-82; FLJ32633; PSDR1	ILMN_1768719	RDH11	"\Homo sapiens retinol dehydrogenase 11 (all-trans/9-cis/11-cis) (RDH11), mRNA.\"""""	51109	D	RDH11	-0.661148656	-0.293545614	0.367603042	0.020562788	6.749463913	0.002627512	0.002627512
6250053	6250053	PTTG1IP	NM_004339.2	754	NP_004330.1	ILMN_1802251	6250053	S	ACGTGGCTTTAGTAAGCAGACCAAGCGCTTCGTGGCAGGGAAAGCAGCGT	"\Homo sapiens pituitary tumor-transforming 1 interacting protein (PTTG1IP), mRNA.\"""""	C21orf3; C21orf1; PBF	ILMN_1802251	PTTG1IP	"\Homo sapiens pituitary tumor-transforming 1 interacting protein (PTTG1IP), mRNA.\"""""	754	D	PTTG1IP	-0.541616235	-0.276336412	0.265279822	0.123401704	6.745914882	0.002634786	0.002634786
1430544	1430544	NOB1	NM_014062.1	28987	NP_054781.1	ILMN_1689110	1430544	S	ACCCGATGGAAATAACAGGCGGGCTTCACGGTGCGGCTCTGTCCGCCCAT	"\Homo sapiens NIN1/RPN12 binding protein 1 homolog (S. cerevisiae) (NOB1), mRNA.\"""""	PSMD8BP1; MSTP158; ART-4; MST158; NOB1P	ILMN_1689110	NOB1	"\Homo sapiens NIN1/RPN12 binding protein 1 homolog (S. cerevisiae) (NOB1), mRNA.\"""""	28987	 	NOB1	0.191028516	-0.070363355	-0.261391871	0.030579349	6.722823397	0.002682635	0.002682635
6940343	6940343	FAM60A	NM_021238.2	58516	NP_067061.1	ILMN_3196019	6940343	A	AGCATTGCCAGTTCAGTCTTTTCAAAATGAGGGAGAAACATTTGCCTGCC	"\Homo sapiens family with sequence similarity 60, member A (FAM60A), transcript variant 2, mRNA.\"""""		ILMN_3196019	FAM60A	"\Homo sapiens family with sequence similarity 60, member A (FAM60A), transcript variant 2, mRNA.\"""""	58516	D	FAM60A	-0.194343076	-0.081583511	0.112759565	0.049673641	6.715912365	0.002697131	0.002697131
6900300	6900300	LOC728452	XM_001130826.1	728452	XP_001130826.1	ILMN_1722223	6900300	A	AGAATCACCAGGATGGAACACAGGTCTTGCAGGATCACTTGAAACCTTCT	"\PREDICTED: Homo sapiens similar to nuclear pore membrane protein 121 (LOC728452), mRNA.\"""""		ILMN_1722223	LOC728452	"\PREDICTED: Homo sapiens similar to nuclear pore membrane protein 121 (LOC728452), mRNA.\"""""	728452	 		0.262609317	-0.094327701	-0.356937018	0.095146678	6.710158918	0.002709261	0.002709261
3400538	3400538	IGFBP7	NM_001553.1	3490	NP_001544.1	ILMN_2062468	3400538	S	CTATGGAGTTCAAAGGACAGAACTCCTGCCTGGTGACCGGGACAACCTGG	"\Homo sapiens insulin-like growth factor binding protein 7 (IGFBP7), mRNA.\"""""	MAC25; IGFBP-7; IGFBP-7v; PSF; FSTL2	ILMN_2062468	IGFBP7	"\Homo sapiens insulin-like growth factor binding protein 7 (IGFBP7), mRNA.\"""""	3490	 	IGFBP7	0.178680054	-0.067382266	-0.24606232	-0.020770857	6.703708107	0.002722929	0.002722929
4180431	4180431	ProbeID: 4180431	XR_017711.1	205251		ILMN_1693685	4180431	S	AACCGACTGCGGAGGCGCTACTTGGACTGGAGGAAAAGGAGGCTGCAGGA	"\PREDICTED: Homo sapiens misc_RNA (LOC205251), miscRNA.\"""""		ILMN_1693685	LOC205251	"\PREDICTED: Homo sapiens misc_RNA (LOC205251), miscRNA.\"""""	205251	 	NCRNA00116	0.364853977	0.045556777	-0.3192972	-0.074644336	6.694047072	0.002743533	0.002743533
6620544	6620544	TACO1	NM_016360.2	51204	NP_057444.2	ILMN_1685112	6620544	S	GACTCTGATGTTGGGTAGCTGGCCTCTGTGGGGATTGTAAGTGCCCTGAG	"\Homo sapiens translational activator of mitochondrially encoded cytochrome c oxidase I (TACO1), nuclear gene encoding mitochondrial protein, mRNA.\"""""		ILMN_1685112	TACO1	"\Homo sapiens translational activator of mitochondrially encoded cytochrome c oxidase I (TACO1), nuclear gene encoding mitochondrial protein, mRNA.\"""""	51204	 	TACO1	0.22483987	-0.042646087	-0.267485957	0.048642511	6.691551666	0.002748882	0.002748882
3390592	3390592	GORASP2	NM_015530.3	26003	NP_056345.3	ILMN_1748018	3390592	S	GGTGCCACAGTTTTAAACCAGAAGGTGGCACTCTGTGGCTCCTTGTAGTA	"\Homo sapiens golgi reassembly stacking protein 2, 55kDa (GORASP2), mRNA.\"""""	GOLPH6; p59; FLJ13139; DKFZP434D156; GRS2; GRASP55	ILMN_1748018	GORASP2	"\Homo sapiens golgi reassembly stacking protein 2, 55kDa (GORASP2), mRNA.\"""""	26003	 	GORASP2	-0.402164052	-0.19437016	0.207793892	-0.009149848	6.68909768	0.002754152	0.002754152
2360593	2360593	DDT	NM_001355.3	1652	NP_001346.1	ILMN_1690982	2360593	S	TCCGCTTTTTCCCCTTGGAGTCCTGGCAGATTGGCAAGATAGGGACGGTC	"\Homo sapiens D-dopachrome tautomerase (DDT), transcript variant 1, mRNA.\"""""	DDCT	ILMN_1690982	DDT	"\Homo sapiens D-dopachrome tautomerase (DDT), transcript variant 1, mRNA.\"""""	1652	 	DDT	0.258662086	-0.079017601	-0.337679686	-0.005377466	6.681169558	0.00277125	0.00277125
3890524	3890524	C9orf78	NM_016520.2	51759	NP_057604.1	ILMN_1697166	3890524	A	GTCTTCTGCTTTCACGTGTCTGGGATGGGGTCAGAAATGCATCCTCCAGC	"\Homo sapiens chromosome 9 open reading frame 78 (C9orf78), mRNA.\"""""	bA409K20.3; HSPC220	ILMN_1697166	C9ORF78	"\Homo sapiens chromosome 9 open reading frame 78 (C9orf78), mRNA.\"""""	51759	 	C9orf78	-0.159172857	0.369994665	0.529167522	-0.09540676	6.678166641	0.002777756	0.002777756
150019	150019	SLAIN1	NM_001040153.2	122060	NP_001035243.1	ILMN_1746784	150019	S	CGGCATCATGAGCTCATTGCACTTAATACCTGCAATGTTTGCTACTGTAC	"\Homo sapiens SLAIN motif family, member 1 (SLAIN1), transcript variant 1, mRNA.\"""""	C13orf32; MGC131899; FLJ30046	ILMN_1746784	SLAIN1	"\Homo sapiens SLAIN motif family, member 1 (SLAIN1), transcript variant 1, mRNA.\"""""	122060	D	SLAIN1	-0.450319565	-0.057047753	0.393271812	0.03588182	6.675658671	0.002783201	0.002783201
2470603	2470603	ARID4B	NM_016374.5	51742	NP_057458.4	ILMN_2269564	2470603	I	GAGTGCTATCCACCAGGCATGAAAGTCCAAGTGCGGTATGGACGAGGGAA	"\Homo sapiens AT rich interactive domain 4B (RBP1-like) (ARID4B), transcript variant 1, mRNA.\"""""	BCAA; RBP1L1; MGC163290; BRCAA1; SAP180; RBBP1L1; DKFZp313M2420	ILMN_2269564	ARID4B	"\Homo sapiens AT rich interactive domain 4B (RBP1-like) (ARID4B), transcript variant 1, mRNA.\"""""	51742	D	ARID4B	-0.575985143	-0.023156505	0.552828637	-0.02365427	6.662736741	0.002811433	0.002811433
4860195	4860195	SLC35A2	NM_001032289.1	7355	NP_001027460.1	ILMN_1742731	4860195	I	CTCATGGGGGTGTCTTGGGATTGATGAACTGTGGAACCTGCCTCCTGCGC	"\Homo sapiens solute carrier family 35 (UDP-galactose transporter), member A2 (SLC35A2), transcript variant 2, mRNA.\"""""	UGALT; UGT2; UGT1; UGT; UGTL; UGAT	ILMN_1742731	SLC35A2	"\Homo sapiens solute carrier family 35 (UDP-galactose transporter), member A2 (SLC35A2), transcript variant 2, mRNA.\"""""	7355	D	SLC35A2	-0.460964558	-0.006241196	0.454723362	0.042781454	6.661877805	0.002813321	0.002813321
830619	830619	DDIT3	NM_004083.4	1649	NP_004074.2	ILMN_1676984	830619	S	ACCAAGGGAGAACCAGGAAACGGAAACAGAGTGGTCATTCCCCAGCCCGG	"\Homo sapiens DNA-damage-inducible transcript 3 (DDIT3), mRNA.\"""""	MGC4154; CEBPZ; CHOP10; CHOP; GADD153	ILMN_1676984	DDIT3	"\Homo sapiens DNA-damage-inducible transcript 3 (DDIT3), mRNA.\"""""	1649	 	DDIT3	-0.235124095	0.024167703	0.259291797	-0.040408158	6.654184112	0.002830284	0.002830284
3870619	3870619	AMD1	NM_001634.4	262	NP_001625.2	ILMN_1667994	3870619	I	ACCACCCTCTTGCTGAAAGCACTGGTTCCCCTGTTGAAGCTTGCTAGGGA	"\Homo sapiens adenosylmethionine decarboxylase 1 (AMD1), transcript variant 1, mRNA.\"""""	ADOMETDC; AMD; DKFZp313L1234; FLJ26964	ILMN_1667994	AMD1	"\Homo sapiens adenosylmethionine decarboxylase 1 (AMD1), transcript variant 1, mRNA.\"""""	262	D	AMD1	-0.447948983	-0.20799279	0.239956193	0.087447884	6.63301463	0.00287751	0.00287751
3360731	3360731	KLF11	XM_001129527.1	8462	XP_001129527.1	ILMN_1673207	3360731	A	GAGAACCACAAACCTTGTGTATGGATTCGGCATGGAGCCCTCAGCTGGCG	"\PREDICTED: Homo sapiens Kruppel-like factor 11 (KLF11), mRNA.\"""""		ILMN_1673207	KLF11	"\PREDICTED: Homo sapiens Kruppel-like factor 11 (KLF11), mRNA.\"""""	8462	D	KLF11	0.248333525	-0.058955808	-0.307289332	0.023406588	6.632691241	0.002878238	0.002878238
3400703	3400703	WAC	NM_100264.1	51322	NP_567822.1	ILMN_1669727	3400703	I	TGGCCGACTCGCGAGTGAGGAAAAGAAGGAAAGGGCAGACTGGTCGCGAA	"\Homo sapiens WW domain containing adaptor with coiled-coil (WAC), transcript variant 2, mRNA.\"""""	bA48B24; MGC10753; BM-016; Wwp4; PRO1741; bA48B24.1	ILMN_1669727	WAC	"\Homo sapiens WW domain containing adaptor with coiled-coil (WAC), transcript variant 2, mRNA.\"""""	51322	D	WAC	0.138166789	-0.070139032	-0.208305821	0.052790108	6.63151147	0.002880895	0.002880895
6400082	6400082	C12orf11	NM_018164.1	55726	NP_060634.1	ILMN_2196337	6400082	S	CAAAGAGTCTTGGAATGTCTGATGGCATGCAGGAGCAAACCCCCAGAAGA	"\Homo sapiens chromosome 12 open reading frame 11 (C12orf11), mRNA.\"""""	FLJ10630; FLJ10637	ILMN_2196337	C12ORF11	"\Homo sapiens chromosome 12 open reading frame 11 (C12orf11), mRNA.\"""""	55726	D	C12orf11	-0.272696873	-0.108159806	0.164537067	0.03948127	6.624874824	0.002895887	0.002895887
130414	130414	ProbeID: 130414	XM_001726158.1	730167	XP_001726210.1	ILMN_3301372	130414	M	TTGCATTGTAGGCCTTGGGAAAGCTCCAGTACTTGTTGCCCTAGCATCAG	"\PREDICTED: Homo sapiens similar to protein tyrosine phosphatase 4a1, transcript variant 1 (LOC730167), mRNA.\"""""		ILMN_3301372	LOC730167	"\PREDICTED: Homo sapiens similar to protein tyrosine phosphatase 4a1, transcript variant 1 (LOC730167), mRNA.\"""""	730167	 		-0.238118139	-0.035580451	0.202537688	-0.043318009	6.624584448	0.002896545	0.002896545
2690324	2690324	ITPRIP	NM_033397.2	85450	NP_203755.1	ILMN_1805192	2690324	S	GCCTCCAGAAGCCAAAACCATGCCTGGATCTCCCATAGCTTCTCCTTTGC	"\Homo sapiens inositol 1,4,5-triphosphate receptor interacting protein (ITPRIP), mRNA.\"""""	bA127L20.2; RP11-127L20.4; DANGER; bA127L20	ILMN_1805192	ITPRIP	"\Homo sapiens inositol 1,4,5-triphosphate receptor interacting protein (ITPRIP), mRNA.\"""""	85450	D	ITPRIP	-0.533190665	-0.193934515	0.33925615	0.107499957	6.615686383	0.002916779	0.002916779
6770176	6770176	ARF4	NM_001660.2	378	NP_001651.1	ILMN_1719518	6770176	A	CCCCTACATTGACTCCTGGCCTACATCAGCCAAACTTAACCTTGGTGGGG	"\Homo sapiens ADP-ribosylation factor 4 (ARF4), mRNA.\"""""	ARF2	ILMN_1719518	ARF4	"\Homo sapiens ADP-ribosylation factor 4 (ARF4), mRNA.\"""""	378	D	ARF4	-0.471534523	-0.079139666	0.392394856	-0.034863257	6.608823145	0.002932486	0.002932486
2030403	2030403	OLIG1	NM_138983.1	116448	NP_620450.1	ILMN_1666089	2030403	S	ATGAACGTTCTCATTAACACGCAGGAGTACCGGGAGCCCTGAACCGCCCG	"\Homo sapiens oligodendrocyte transcription factor 1 (OLIG1), mRNA.\"""""	BHLHB6	ILMN_1666089	OLIG1	"\Homo sapiens oligodendrocyte transcription factor 1 (OLIG1), mRNA.\"""""	116448	 	OLIG1	0.483642923	-0.059164692	-0.542807616	0.103260213	6.590640274	0.002974526	0.002974526
1580424	1580424	ProbeID: 1580424	XR_038808.1	642367		ILMN_3215569	1580424	A	GCTGCGTGCCGCGTGAGCTTTAGCAGGAGGACCAGTGATTAGCATTTACG	"\PREDICTED: Homo sapiens misc_RNA (LOC642367), miscRNA.\"""""		ILMN_3215569	LOC642367	"\PREDICTED: Homo sapiens misc_RNA (LOC642367), miscRNA.\"""""	642367	 		0.160773112	-0.001573451	-0.162346563	0.036423743	6.581195785	0.00299661	0.00299661
160746	160746	APRT	NM_000485.2	353	NP_000476.1	ILMN_1722491	160746	I	TGAGGTCCTGGAGTGCGTGAGCCTGGTGGAGCTGACCTCGCTTAAGGGCA	"\Homo sapiens adenine phosphoribosyltransferase (APRT), transcript variant 1, mRNA.\"""""	MGC125857; AMP; MGC125856; DKFZp686D13177; MGC129961	ILMN_1722491	APRT	"\Homo sapiens adenine phosphoribosyltransferase (APRT), transcript variant 1, mRNA.\"""""	353	D	APRT	0.131932339	-0.162564681	-0.29449702	-0.013471086	6.571204288	0.003020159	0.003020159
4250768	4250768	COIL	NM_004645.2	8161	NP_004636.1	ILMN_1688034	4250768	S	CAGGCACCTGGCTGAGTGTGCTGGAGTGAGGATCTTGAACAGAAACTTCC	"\Homo sapiens coilin (COIL), mRNA.\"""""	p80-coilin; CLN80	ILMN_1688034	COIL	"\Homo sapiens coilin (COIL), mRNA.\"""""	8161	 	COIL	0.376881789	0.090680383	-0.286201406	0.046683515	6.564787317	0.003035385	0.003035385
3120494	3120494	LOC729799	XR_038768.1	729799		ILMN_3226276	3120494	A	CTCCACCCTCCCGCCGAGCAGAGACATTGTATGGACTCCTCTCACCTCTA	"\PREDICTED: Homo sapiens misc_RNA (LOC729799), miscRNA.\"""""		ILMN_3226276	LOC729799	"\PREDICTED: Homo sapiens misc_RNA (LOC729799), miscRNA.\"""""	729799	 		0.254500235	0.073218439	-0.181281796	-0.011617076	6.562728375	0.003040288	0.003040288
830259	830259	GSPT1	NM_002094.2	2935	NP_002085.1	ILMN_1750130	830259	S	AGTATTTTTCCCCCAGGCCAGATCATTCGTGAGTGTGCGAGTGTGTGTGC	"\Homo sapiens G1 to S phase transition 1 (GSPT1), mRNA.\"""""	eRF3a; ETF3A; 551G9.2; GST1	ILMN_1750130	GSPT1	"\Homo sapiens G1 to S phase transition 1 (GSPT1), mRNA.\"""""	2935	 	GSPT1	-0.160756089	0.554116299	0.714872387	-0.15182657	6.561932092	0.003042186	0.003042186
5960670	5960670	ARID3B	NM_006465.2	10620	NP_006456.1	ILMN_1696956	5960670	S	AAGGTGCCATCAGCCAGGGCAGCTCTGTCCCCTCCTGCTCTCCATCTTAT	"\Homo sapiens AT rich interactive domain 3B (BRIGHT-like) (ARID3B), mRNA.\"""""	DRIL2; BDP	ILMN_1696956	ARID3B	"\Homo sapiens AT rich interactive domain 3B (BRIGHT-like) (ARID3B), mRNA.\"""""	10620	 	ARID3B	-0.484123265	-0.092978515	0.39114475	0.026175202	6.561268116	0.003043769	0.003043769
6400630	6400630	NAGPA	NM_016256.2	51172	NP_057340.2	ILMN_1675266	6400630	S	TGGGTTAAAGGGACGAGTCTGCCTTCCTGGCTGTGACACGGGACCCCTTT	"\Homo sapiens N-acetylglucosamine-1-phosphodiester alpha-N-acetylglucosaminidase (NAGPA), mRNA.\"""""	UCE; APAA	ILMN_1675266	NAGPA	"\Homo sapiens N-acetylglucosamine-1-phosphodiester alpha-N-acetylglucosaminidase (NAGPA), mRNA.\"""""	51172	 	NAGPA	0.295188605	-0.033895847	-0.329084451	-0.091349406	6.555298088	0.003058048	0.003058048
5390113	5390113	CORO1A	NM_007074.2	11151	NP_009005.1	ILMN_1713749	5390113	S	GATGCTGGGCCCCTCCTCATCTCCCTCAAGGATGGCTACGTACCCCCAAA	"\Homo sapiens coronin, actin binding protein, 1A (CORO1A), mRNA.\"""""	MGC117380; TACO; p57; HCORO1; CLABP; FLJ41407; CLIPINA	ILMN_1713749	CORO1A	"\Homo sapiens coronin, actin binding protein, 1A (CORO1A), mRNA.\"""""	11151	 	CORO1A	0.339291984	-0.212868665	-0.552160649	0.016535732	6.544167709	0.003084854	0.003084854
1470706	1470706	C8orf55	NM_016647.2	51337	NP_057731.1	ILMN_1777740	1470706	S	AGCACTGCCCGATAGAACACGCCCGCCCTCACTGCTGTTCTTGCCTTACA	"\Homo sapiens chromosome 8 open reading frame 55 (C8orf55), mRNA.\"""""	DSCD75	ILMN_1777740	C8ORF55	"\Homo sapiens chromosome 8 open reading frame 55 (C8orf55), mRNA.\"""""	51337	 	C8orf55	-0.415133908	-0.11006276	0.305071148	-0.003308314	6.542836498	0.003088077	0.003088077
4040672	4040672	DDX47	NM_201224.1	51202	NP_957518.1	ILMN_1814859	4040672	A	GCCTTTTTTAGCTGCAAGTCAAGGACTAGGTTGATGATGCCCATGACCTG	"\Homo sapiens DEAD (Asp-Glu-Ala-Asp) box polypeptide 47 (DDX47), transcript variant 2, mRNA.\"""""	DKFZp564O176; FLJ30012; E4-DBP; MSTP162; HQ0256	ILMN_1814859	DDX47	"\Homo sapiens DEAD (Asp-Glu-Ala-Asp) box polypeptide 47 (DDX47), transcript variant 2, mRNA.\"""""	51202	D	DDX47	0.392889384	0.069778248	-0.323111136	0.005649118	6.535556875	0.003105761	0.003105761
5420564	5420564	NFIL3	NM_005384.2	4783	NP_005375.2	ILMN_1707312	5420564	S	CACTCAAGAGACTTATAGCCACACAACCAATCTCTGCTTCAGACTCTGGG	"\Homo sapiens nuclear factor, interleukin 3 regulated (NFIL3), mRNA.\"""""	IL3BP1; NF-IL3A; E4BP4; NFIL3A	ILMN_1707312	NFIL3	"\Homo sapiens nuclear factor, interleukin 3 regulated (NFIL3), mRNA.\"""""	4783	 	NFIL3	-0.655593894	-0.100505196	0.555088698	0.087139354	6.534643855	0.003107986	0.003107986
3420400	3420400	LOC146880	XR_016048.1	146880		ILMN_1678300	3420400	A	CTGGTACAGATGAACAGACTCAGGTTGTGATTGATGCAGGAGCACTCGCC	"\PREDICTED: Homo sapiens hypothetical protein MGC40489 (MGC40489), misc RNA.\"""""		ILMN_1678300	MGC40489	"\PREDICTED: Homo sapiens hypothetical protein MGC40489 (MGC40489), misc RNA.\"""""	146880	D	LOC146880	-0.37652476	-0.06227718	0.31424758	0.017528814	6.533978085	0.00310961	0.00310961
7560471	7560471	MOBKL2C	NM_145279.4	148932	NP_660322.2	ILMN_1798288	7560471	A	CAGAGGCTGTGGAGCGAGGGTAGTAGGAGCTTTTCCCAGAGTGCTGTGAC	"\Homo sapiens MOB1, Mps One Binder kinase activator-like 2C (yeast) (MOBKL2C), transcript variant 1, mRNA.\"""""	MOB3C; MGC26743	ILMN_1798288	MOBKL2C	"\Homo sapiens MOB1, Mps One Binder kinase activator-like 2C (yeast) (MOBKL2C), transcript variant 1, mRNA.\"""""	148932	D	MOBKL2C	0.32988955	0.066760425	-0.263129125	-0.032299501	6.525082761	0.00313139	0.00313139
4570292	4570292	PHF12	NM_001033561.1	57649	NP_001028733.1	ILMN_1730799	4570292	I	CTCCACGTTATTTTCCCTTTCTGCAGCGGTTGCACTACAGGTAGCTACTG	"\Homo sapiens PHD finger protein 12 (PHF12), transcript variant 1, mRNA.\"""""	KIAA1523; PF1; FLJ34122; MGC131914	ILMN_1730799	PHF12	"\Homo sapiens PHD finger protein 12 (PHF12), transcript variant 1, mRNA.\"""""	57649	D	PHF12	-0.220142155	-0.142955365	0.07718679	0.051266273	6.512945468	0.003161365	0.003161365
3870484	3870484	LUZP1	NM_033631.2	7798	NP_361013.2	ILMN_1714159	3870484	S	TGGAGCTGCCTGTCTGCATGTATCCTCTGGCGCGAATGCTCTCTGTTGGC	"\Homo sapiens leucine zipper protein 1 (LUZP1), mRNA.\"""""	KIAA0601; LUZP; FLJ35697	ILMN_1714159	LUZP1	"\Homo sapiens leucine zipper protein 1 (LUZP1), mRNA.\"""""	7798	 	LUZP1	-0.339169295	-0.080935461	0.258233834	0.057605037	6.503013613	0.003186116	0.003186116
4780136	4780136	UFC1	NM_016406.1	51506	NP_057490.1	ILMN_2110281	4780136	S	GTGCATCACACTTAACTCATCTAACTGCTTCCCCGGACACCCTCCACCTC	"\Homo sapiens ubiquitin-fold modifier conjugating enzyme 1 (UFC1), mRNA.\"""""	HSPC155	ILMN_2110281	UFC1	"\Homo sapiens ubiquitin-fold modifier conjugating enzyme 1 (UFC1), mRNA.\"""""	51506	 	UFC1	0.391232816	0.007229019	-0.384003797	-0.002889756	6.499055568	0.003196036	0.003196036
130594	130594	ProbeID: 130594	XM_941341.1	649864	XP_946434.1	ILMN_1749409	130594	A	CTCTAGGACCTCATGGCCCTGCTACCTTCCTGGCCTCTCACAGGACGTTT	"\PREDICTED: Homo sapiens similar to HLA class I histocompatibility antigen, A-29 alpha chain precursor (MHC class I antigen A*29) (Aw-19), transcript variant 1 (LOC649864), mRNA.\"""""		ILMN_1749409	LOC649864	"\PREDICTED: Homo sapiens similar to HLA class I histocompatibility antigen, A-29 alpha chain precursor (MHC class I antigen A*29) (Aw-19), transcript variant 1 (LOC649864), mRNA.\"""""	649864	 		0.207603556	-0.019999584	-0.22760314	0.011349748	6.477463656	0.00325072	0.00325072
20195	20195	SUV39H1	NM_003173.2	6839	NP_003164.1	ILMN_1781479	20195	S	GGACTGAATCTGGTTCTCCTCTTGTACACCCCTCAACCCTATGCAGCCTG	"\Homo sapiens suppressor of variegation 3-9 homolog 1 (Drosophila) (SUV39H1), mRNA.\"""""	SUV39H; KMT1A; MG44	ILMN_1781479	SUV39H1	"\Homo sapiens suppressor of variegation 3-9 homolog 1 (Drosophila) (SUV39H1), mRNA.\"""""	6839	 	SUV39H1	0.096336209	-0.204534396	-0.300870605	-0.074428576	6.469209888	0.003271881	0.003271881
2690634	2690634	PPIE	NM_006112.2	10450	NP_006103.1	ILMN_2348503	2690634	A	AGCATACGGGACCAGGTCTACTATCCATGGCCAACTCTGGCCCAAACACC	"\Homo sapiens peptidylprolyl isomerase E (cyclophilin E) (PPIE), transcript variant 1, mRNA.\"""""	CYP-33; MGC3736; MGC111222	ILMN_2348503	PPIE	"\Homo sapiens peptidylprolyl isomerase E (cyclophilin E) (PPIE), transcript variant 1, mRNA.\"""""	10450	D	PPIE	0.087571377	-0.200008734	-0.287580111	0.05774613	6.444963217	0.003334877	0.003334877
6650121	6650121	CNST	NM_152609.1	163882	NP_689822.1	ILMN_1670263	6650121	S	AAATCTGTCCGTTAGGTGGCCTTTCCTTATCTGAGGTGTAGTGGTCTAAC	"\Homo sapiens chromosome 1 open reading frame 71 (C1orf71), mRNA.\"""""	MGC18089; FLJ32001; RP11-452J6.1	ILMN_1670263	C1ORF71	"\Homo sapiens chromosome 1 open reading frame 71 (C1orf71), mRNA.\"""""	163882	 	CNST	-0.308017492	-0.407721382	-0.09970389	0.038322308	6.424662355	0.003388594	0.003388594
3060487	3060487	PSMC1	NM_002802.2	5700	NP_002793.2	ILMN_1736353	3060487	S	GGAGTACGATGTGTAAGTGCCCATTGGGTGGCCTGTTGGTCACTGTGCAG	"\Homo sapiens proteasome (prosome, macropain) 26S subunit, ATPase, 1 (PSMC1), mRNA.\"""""	P26S4; p56; MGC24583; S4; MGC8541	ILMN_1736353	PSMC1	"\Homo sapiens proteasome (prosome, macropain) 26S subunit, ATPase, 1 (PSMC1), mRNA.\"""""	5700	D	PSMC1	0.321418311	0.070390105	-0.251028205	-0.008965165	6.419098882	0.003403472	0.003403472
2940017	2940017	SNN	NM_003498.4	8303	NP_003489.1	ILMN_1788251	2940017	S	TGCAGAAGCAACAGTGGGGGCACAGGGAGGGAACTCTTGACACTGAGCCA	"\Homo sapiens stannin (SNN), mRNA.\"""""		ILMN_1788251	SNN	"\Homo sapiens stannin (SNN), mRNA.\"""""	8303	 	SNN	-0.485642724	-0.203468759	0.282173965	0.110001405	6.410979166	0.003425308	0.003425308
5220068	5220068	C4orf14	NM_032313.2	84273	NP_115689.1	ILMN_1665066	5220068	S	GCATCTCCGAGGCTATACACCTGAAGGAACAGTTTTGACCGTCCGGCCCC	"\Homo sapiens chromosome 4 open reading frame 14 (C4orf14), mRNA.\"""""	mAtNOS1; hAtNOS1; MGC3232	ILMN_1665066	C4ORF14	"\Homo sapiens chromosome 4 open reading frame 14 (C4orf14), mRNA.\"""""	84273	 	C4orf14	-0.289553232	-0.109678316	0.179874916	-0.03962324	6.401628526	0.003450635	0.003450635
7160753	7160753	SAE1	NM_005500.1	10055	NP_005491.1	ILMN_1657204	7160753	S	TGCGGCTCAAGTCACTCAGAGGCTGTTGCATTTCAGGGCTATGTTGGTCC	"\Homo sapiens SUMO1 activating enzyme subunit 1 (SAE1), mRNA.\"""""	SUA1; AOS1; HSPC140; FLJ3091	ILMN_1657204	SAE1	"\Homo sapiens SUMO1 activating enzyme subunit 1 (SAE1), mRNA.\"""""	10055	 	SAE1	0.305215566	-0.016903094	-0.32211866	-0.019102991	6.380905132	0.003507465	0.003507465
2030286	2030286	JMY	NM_152405.3	133746	NP_689618.3	ILMN_3251620	2030286	S	GCCCATTAGGGCTAAGGAGACTGACATGATTTTTATCGGTTCTGGGTAAA	"\Homo sapiens junction mediating and regulatory protein, p53 cofactor (JMY), mRNA.\"""""		ILMN_3251620	JMY	"\Homo sapiens junction mediating and regulatory protein, p53 cofactor (JMY), mRNA.\"""""	133746	D	JMY	-0.179567786	-0.074468207	0.105099579	-0.008166487	6.379917478	0.003510198	0.003510198
2320537	2320537	MTM1	NM_000252.1	4534	NP_000243.1	ILMN_1686985	2320537	S	GTCAGTCCAGCTCATCTGCCAAAATGTAGGGCTACCGTCTTGGATGCATG	"\Homo sapiens myotubularin 1 (MTM1), mRNA.\"""""	CNM; XLMTM; MTMX	ILMN_1686985	MTM1	"\Homo sapiens myotubularin 1 (MTM1), mRNA.\"""""	4534	 	MTM1	-0.26807561	-0.066028449	0.202047161	0.013531646	6.368409459	0.003542203	0.003542203
3370273	3370273	SGPL1	NM_003901.2	8879	NP_003892.2	ILMN_1761531	3370273	S	TGTAGAGCGTCTCCCCAGAACCAGACCCCGAGCCACTCGCTTCCTCTGTG	"\Homo sapiens sphingosine-1-phosphate lyase 1 (SGPL1), mRNA.\"""""	KIAA1252; SPL; FLJ13811	ILMN_1761531	SGPL1	"\Homo sapiens sphingosine-1-phosphate lyase 1 (SGPL1), mRNA.\"""""	8879	 	SGPL1	-0.005182263	-0.131634301	-0.126452038	-0.007040033	6.367864074	0.003543727	0.003543727
1580402	1580402	SLC35B2	NM_178148.1	347734	NP_835361.1	ILMN_1789001	1580402	S	GTTACTCTTCCCACAAGTTCCCTTAAGTCTTGCCCTAGCTGTGCTCTGCC	"\Homo sapiens solute carrier family 35, member B2 (SLC35B2), mRNA.\"""""	UGTrel4; SLL; PAPST1	ILMN_1789001	SLC35B2	"\Homo sapiens solute carrier family 35, member B2 (SLC35B2), mRNA.\"""""	347734	 	SLC35B2	-0.326007429	0.034931626	0.360939055	0.001532744	6.34126591	0.003618902	0.003618902
6480605	6480605	SSSCA1	NM_006396.1	10534	NP_006387.1	ILMN_1728714	6480605	S	GATAAAGATAATCCCGCTCTGAATGCCCAGGCTGCCCTCTCCCAAGCTCG	"\Homo sapiens Sjogren syndrome/scleroderma autoantigen 1 (SSSCA1), mRNA.\"""""	p27	ILMN_1728714	SSSCA1	"\Homo sapiens Sjogren syndrome/scleroderma autoantigen 1 (SSSCA1), mRNA.\"""""	10534	 	SSSCA1	-0.261924191	-0.090098711	0.17182548	0.024011788	6.334916807	0.003637091	0.003637091
1090400	1090400	ATXN2	NM_002973.2	6311	NP_002964.2	ILMN_1743829	1090400	S	GTTTCAGAGTCCCGCAGGTACCCCAGCTCTGCTTGCCGAAACTGGAAGTT	"\Homo sapiens ataxin 2 (ATXN2), mRNA.\"""""	FLJ46772; ATX2; TNRC13; SCA2	ILMN_1743829	ATXN2	"\Homo sapiens ataxin 2 (ATXN2), mRNA.\"""""	6311	 	ATXN2	-0.388562395	-0.051639306	0.336923089	0.014848773	6.323184071	0.003670954	0.003670954
4230524	4230524	ZNF654	NM_018293.2	55279	NP_060763.2	ILMN_2367233	4230524	A	AGATGTGGCAAATGCCTGACCACCTACTGTAATGCAGAAGCACTTGAGGC	"\Homo sapiens zinc finger protein 654 (ZNF654), mRNA.\"""""	FLJ10997; FLJ21142	ILMN_2367233	ZNF654	"\Homo sapiens zinc finger protein 654 (ZNF654), mRNA.\"""""	55279	D	ZNF654	-0.175982487	-0.146443181	0.029539307	0.033601801	6.319438066	0.003681835	0.003681835
3170064	3170064	MICB	NM_005931.2	4277	NP_005922.1	ILMN_1708006	3170064	S	GACCAGCTTTCTTGTCACCTTGAGGTCCCCTCGCCCCGTCACACCGTTAT	"\Homo sapiens MHC class I polypeptide-related sequence B (MICB), mRNA.\"""""	PERB11.2	ILMN_1708006	MICB	"\Homo sapiens MHC class I polypeptide-related sequence B (MICB), mRNA.\"""""	4277	 	MICB	-0.337438114	-0.047262607	0.290175507	0.011635305	6.297481182	0.003746292	0.003746292
6520725	6520725	TNFRSF14	NM_003820.2	8764	NP_003811.2	ILMN_1697409	6520725	S	AGCCAAGGCTGGACTGGGTTGGCTGCAGTGTGGTGTTTAGTGGATACCAC	"\Homo sapiens tumor necrosis factor receptor superfamily, member 14 (herpesvirus entry mediator) (TNFRSF14), mRNA.\"""""	HVEM; HVEA; ATAR; LIGHTR; TR2	ILMN_1697409	TNFRSF14	"\Homo sapiens tumor necrosis factor receptor superfamily, member 14 (herpesvirus entry mediator) (TNFRSF14), mRNA.\"""""	8764	 	TNFRSF14	0.298572489	-0.110307047	-0.408879536	0.099400434	6.290477547	0.003767098	0.003767098
3180181	3180181	UBE2G1	NM_003342.4	7326	NP_003333.1	ILMN_1814465	3180181	I	CTATGCTGGCAGACCCTAATGGAGACTCACCTGCTAATGTTGATGCTGCG	"\Homo sapiens ubiquitin-conjugating enzyme E2G 1 (UBC7 homolog, yeast) (UBE2G1), mRNA.\"""""	UBE2G; UBC7; E217K	ILMN_1814465	UBE2G1	"\Homo sapiens ubiquitin-conjugating enzyme E2G 1 (UBC7 homolog, yeast) (UBE2G1), mRNA.\"""""	7326	D	UBE2G1	-0.32920598	-0.065453366	0.263752614	0.030382277	6.277818309	0.003805012	0.003805012
6650630	6650630	SESN2	NM_031459.3	83667	NP_113647.1	ILMN_1751598	6650630	S	TCCTCTCTGACCAGTTTGGAGGGCACTGAAGAAAGGCAAGGGCCGTGCTG	"\Homo sapiens sestrin 2 (SESN2), mRNA.\"""""	DKFZp761M02121; DKFZp761M0212; SEST2; HI95; SES2	ILMN_1751598	SESN2	"\Homo sapiens sestrin 2 (SESN2), mRNA.\"""""	83667	 	SESN2	-0.209833445	-0.029238836	0.18059461	0.037723274	6.267438096	0.003836397	0.003836397
2850059	2850059	CRY1	NM_004075.2	1407	NP_004066.1	ILMN_2202637	2850059	S	GACCCAAACTTGTGGAAGTATCATGTGTTAAGTTCTCTGTCTCTGTTTCT	"\Homo sapiens cryptochrome 1 (photolyase-like) (CRY1), mRNA.\"""""	PHLL1	ILMN_2202637	CRY1	"\Homo sapiens cryptochrome 1 (photolyase-like) (CRY1), mRNA.\"""""	1407	D	CRY1	-0.274908826	0.033895821	0.308804647	0.053361113	6.256483619	0.003869811	0.003869811
4590253	4590253	ProbeID: 4590253				ILMN_1816582	4590253	S	AGGGGACGAGGGTTTCCGGAGGCCAGGATAGCGTTCACTTAATGCCCTGA	"\K-EST0222744 L17N670205n1 Homo sapiens cDNA clone L17N670205n1-23-H08 5, mRNA sequence\"""""		ILMN_1816582		"\K-EST0222744 L17N670205n1 Homo sapiens cDNA clone L17N670205n1-23-H08 5, mRNA sequence\"""""	-999	 		-0.232010121	-0.115869089	0.116141031	0.001341406	6.254570648	0.003875677	0.003875677
20397	20397	ALOX15	XM_001131480.1	246	XP_001131480.1	ILMN_1676042	20397	I	CCTGAGGCATCCGTGTCTTAACCCATCTGCCGTTCACCAGTTGGCAAGCT	"\PREDICTED: Homo sapiens arachidonate 15-lipoxygenase (ALOX15), mRNA.\"""""		ILMN_1676042	ALOX15	"\PREDICTED: Homo sapiens arachidonate 15-lipoxygenase (ALOX15), mRNA.\"""""	246	D	ALOX15	0.152411987	-0.05627096	-0.208682947	0.034393832	6.251445384	0.003885281	0.003885281
6100010	6100010	THEM4	NM_053055.3	117145	NP_444283.2	ILMN_1682120	6100010	A	GACCAAGGCCATTCTCCTGAAAGTGCTAGGGAAGGAGCTGTCCACGCCTC	"\Homo sapiens thioesterase superfamily member 4 (THEM4), mRNA.\"""""	CTMP; MGC29636	ILMN_1682120	THEM4	"\Homo sapiens thioesterase superfamily member 4 (THEM4), mRNA.\"""""	117145	 	THEM4	-0.118803385	-0.124383627	-0.005580242	-0.008974367	6.249110698	0.003892471	0.003892471
870131	870131	HSPA5	NM_005347.2	3309	NP_005338.1	ILMN_1773865	870131	S	CTAGGGCTAGTCTTCCCTTACCTCAAAGGCTCTCACTACCGTGGACCACC	"\Homo sapiens heat shock 70kDa protein 5 (glucose-regulated protein, 78kDa) (HSPA5), mRNA.\"""""	BIP; FLJ26106; MIF2; GRP78	ILMN_1773865	HSPA5	"\Homo sapiens heat shock 70kDa protein 5 (glucose-regulated protein, 78kDa) (HSPA5), mRNA.\"""""	3309	 	HSPA5	-0.108355199	-0.243734784	-0.135379585	0.045668502	6.247082899	0.003898727	0.003898727
7560327	7560327	GPN1	NM_007266.2	11321	NP_009197.1	ILMN_1772719	7560327	S	GCCTCTACTCCCCCAGCTTCTTGCTCTTGACCCTGCACTGTAAGTTGCCC	"\Homo sapiens GPN-loop GTPase 1 (GPN1), mRNA.\"""""	MBDIN; ATPBD1A; NTPBP	ILMN_1772719	GPN1	"\Homo sapiens GPN-loop GTPase 1 (GPN1), mRNA.\"""""	11321	 	GPN1	0.324171512	0.027539803	-0.296631708	-0.0566239	6.246408615	0.00390081	0.00390081
5090221	5090221	ProbeID: 5090221				ILMN_1886515	5090221	S	CCTGGAATTGCCCGGCCTCCGATGCTGGAATCAAAGATTGCCTTCCGAAG	Homo sapiens clone TESTIS-609 mRNA sequence		ILMN_1886515		Homo sapiens clone TESTIS-609 mRNA sequence	-999	 		0.25606731	-0.072668954	-0.328736264	-0.004035869	6.236214902	0.003932438	0.003932438
6560193	6560193	PHLPP2	NM_015020.2	23035	NP_055835.2	ILMN_2083567	6560193	S	TTCTTCCCATGTAGACCTTCAGCAAAAGCCGGTACTTGGAAGCCACAGGC	"\Homo sapiens PH domain and leucine rich repeat protein phosphatase 2 (PHLPP2), mRNA.\"""""	KIAA0931; PHLPP2	ILMN_2083567	PHLPP2	"\Homo sapiens PH domain and leucine rich repeat protein phosphatase 2 (PHLPP2), mRNA.\"""""	23035	 	PHLPP2	-0.185587061	-0.119108241	0.06647882	0.034001666	6.23135722	0.003947604	0.003947604
2140349	2140349	MLL	NM_005933.2	4297	NP_005924.2	ILMN_1668683	2140349	S	TGCTGTACTGTGAGCCCCTCCTCACTCTCTACCAACCCTAAACCCTGAGG	"\Homo sapiens myeloid/lymphoid or mixed-lineage leukemia (trithorax homolog, Drosophila) (MLL), mRNA.\"""""	TRX1; HRX; CXXC7; HTRX1; FLJ11783; KMT2A; MLL/GAS7; ALL-1; MLL1A	ILMN_1668683	MLL	"\Homo sapiens myeloid/lymphoid or mixed-lineage leukemia (trithorax homolog, Drosophila) (MLL), mRNA.\"""""	4297	D	MLL	-0.422215819	-0.248166368	0.174049452	0.051640916	6.220839974	0.003980648	0.003980648
7050561	7050561	ZNF259	NM_003904.3	8882	NP_003895.1	ILMN_1753790	7050561	S	TGAGGAGCTAGGGCTCAATGACATGAAGACAGAGGGCTATGAGGCAGGCC	"\Homo sapiens zinc finger protein 259 (ZNF259), mRNA.\"""""	MGC110983; ZPR1	ILMN_1753790	ZNF259	"\Homo sapiens zinc finger protein 259 (ZNF259), mRNA.\"""""	8882	 	ZNF259	0.195225945	-0.061696911	-0.256922856	0.061573753	6.214200073	0.004001658	0.004001658
5050768	5050768	LONRF1	NM_152271.3	91694	NP_689484.3	ILMN_1705953	5050768	S	CAGTGGCCGACAGGCATTGGATGCAGAACCTAGAGCCAGTTTTCAGGAAC	"\Homo sapiens LON peptidase N-terminal domain and ring finger 1 (LONRF1), mRNA.\"""""	FLJ23749; RNF191	ILMN_1705953	LONRF1	"\Homo sapiens LON peptidase N-terminal domain and ring finger 1 (LONRF1), mRNA.\"""""	91694	 	LONRF1	-0.22956455	-0.080334168	0.149230382	0.009069586	6.213966088	0.004002401	0.004002401
1070762	1070762	PSRC1	NM_001032290.1	84722	NP_001027461.1	ILMN_1671843	1070762	A	CCTGAATCGCATTCTCTACTGGACTCTGGCCTGCTTGGAGAGGTGGCAGC	"\Homo sapiens proline/serine-rich coiled-coil 1 (PSRC1), transcript variant 4, mRNA.\"""""	RP11-297O4.2; MGC1780; FP3214; DDA3	ILMN_1671843	PSRC1	"\Homo sapiens proline/serine-rich coiled-coil 1 (PSRC1), transcript variant 4, mRNA.\"""""	84722	D	PSRC1	-0.262037333	-0.103468987	0.158568346	-0.001731031	6.186303978	0.004091199	0.004091199
6040711	6040711	CCR2	NM_000647.3	1231	NP_000638.1	ILMN_1769895	6040711	I	GCTTCGCAGATGTCCTTGATGCTCATATTGTTCCCTAATTTGCCAGTGGG	"\Homo sapiens chemokine (C-C motif) receptor 2 (CCR2), transcript variant A, mRNA.\"""""	CKR2A; MCP-1-R; CC-CKR-2; CCR2B; CMKBR2; CCR2A; CD192; CKR2; CKR2B	ILMN_1769895	CCR2	"\Homo sapiens chemokine (C-C motif) receptor 2 (CCR2), transcript variant A, mRNA.\"""""	1231	D	CCR2	0.591924735	0.101211789	-0.490712946	0.112633364	6.181246817	0.004107654	0.004107654
620376	620376	PPP1R11	NM_021959.2	6992	NP_068778.1	ILMN_1747598	620376	A	CCTAGACTTTGATTTCTCCGGCAGCCCAGATGTTCAGTTCTCTTGGCCCC	"\Homo sapiens protein phosphatase 1, regulatory (inhibitor) subunit 11 (PPP1R11), mRNA.\"""""	TCTEX5; TCTE5; HCGV; MGC125741; HCG-V; MGC125742; MGC125743	ILMN_1747598	PPP1R11	"\Homo sapiens protein phosphatase 1, regulatory (inhibitor) subunit 11 (PPP1R11), mRNA.\"""""	6992	 	PPP1R11	0.380642194	-0.10633994	-0.486982134	0.045726123	6.17566284	0.004125902	0.004125902
1260193	1260193	RAB11FIP5	NM_015470.2	26056	NP_056285.1	ILMN_1740604	1260193	S	AGCCACACTTGGAGGAAAGTTGCAGGTGGGTTGGGCAGGGAGCAGGCATG	"\Homo sapiens RAB11 family interacting protein 5 (class I) (RAB11FIP5), mRNA.\"""""	RIP11; pp75; KIAA0857; GAF1; DKFZP434H018	ILMN_1740604	RAB11FIP5	"\Homo sapiens RAB11 family interacting protein 5 (class I) (RAB11FIP5), mRNA.\"""""	26056	 	RAB11FIP5	-0.240399814	0.075696179	0.316095994	0.021424796	6.174626539	0.004129298	0.004129298
6270475	6270475	DUS3L	NM_020175.1	56931	NP_064560.1	ILMN_1723235	6270475	S	GAGAAGACCCGGCGCTTTCTGCTCGAGTGGCTGTCCTTCCTGTGCCGGTA	"\Homo sapiens dihydrouridine synthase 3-like (S. cerevisiae) (DUS3L), mRNA.\"""""	FLJ13896; DUS3	ILMN_1723235	DUS3L	"\Homo sapiens dihydrouridine synthase 3-like (S. cerevisiae) (DUS3L), mRNA.\"""""	56931	 	DUS3L	0.285650505	-0.065477607	-0.351128112	-0.011622845	6.169312563	0.004146758	0.004146758
6220180	6220180	ADCK3	NM_020247.4	56997	NP_064632.2	ILMN_1731064	6220180	S	GGCTGGAGCTGGGAGAGGTGCTGAGCTAACAGTGCCAACAAGTGCTCCTT	"\Homo sapiens chaperone, ABC1 activity of bc1 complex homolog (S. pombe) (CABC1), nuclear gene encoding mitochondrial protein, mRNA.\"""""	MGC4849; COQ8; ADCK3	ILMN_1731064	CABC1	"\Homo sapiens chaperone, ABC1 activity of bc1 complex homolog (S. pombe) (CABC1), nuclear gene encoding mitochondrial protein, mRNA.\"""""	56997	 	ADCK3	0.189843692	-0.115544941	-0.305388634	0.00948081	6.168947846	0.00414796	0.00414796
6350075	6350075	ProbeID: 6350075	XM_001128698.1	728006	XP_001128698.1	ILMN_1692072	6350075	S	GGCCTCCCTGCTCTGTGGTGTTGGACATCCCTGGAAACCTTGCTGTTGGT	"\PREDICTED: Homo sapiens hypothetical protein LOC728006 (LOC728006), mRNA.\"""""		ILMN_1692072	LOC728006	"\PREDICTED: Homo sapiens hypothetical protein LOC728006 (LOC728006), mRNA.\"""""	728006	D	CENPBD1	0.225350014	0.022888874	-0.202461141	0.029923732	6.166782911	0.004155097	0.004155097
3610750	3610750	UNG	NM_003362.2	7374	NP_003353.1	ILMN_1683120	3610750	A	TTCTCCTAGGGTTATGTCCAGTTGGGGTTTTTAAGGCAGCACAGACTGCC	"\Homo sapiens uracil-DNA glycosylase (UNG), nuclear gene encoding mitochondrial protein, transcript variant 1, mRNA.\"""""	UDG; UNG1; DKFZp781L1143; UNG15; HIGM4; DGU	ILMN_1683120	UNG	"\Homo sapiens uracil-DNA glycosylase (UNG), nuclear gene encoding mitochondrial protein, transcript variant 1, mRNA.\"""""	7374	D	UNG	-0.391171038	-0.091706135	0.299464904	-0.00992832	6.154992496	0.004194194	0.004194194
3990546	3990546	PLEKHO2	NM_025201.3	80301	NP_079477.2	ILMN_1689968	3990546	S	GCTATTAATTTCCATCCTTTAGCAGGCTGGGCCCTAGGCAGGAAGCTGGC	"\Homo sapiens pleckstrin homology domain containing, family O member 2 (PLEKHO2), mRNA.\"""""	pp9099; PP1628; DKFZp761K2312; FLJ38884	ILMN_1689968	PLEKHO2	"\Homo sapiens pleckstrin homology domain containing, family O member 2 (PLEKHO2), mRNA.\"""""	80301	 	PLEKHO2	-0.462822653	-0.057985059	0.404837594	0.062963155	6.151132874	0.004207075	0.004207075
4480338	4480338	AKTIP	NM_001012398.1	64400	NP_001012398.1	ILMN_2377240	4480338	A	GAATCTCAGTCTTCAGCCTGCACTGATTTGTAGCCTGCACTGTCTTACTG	"\Homo sapiens AKT interacting protein (AKTIP), transcript variant 1, mRNA.\"""""	FTS; FT1	ILMN_2377240	AKTIP	"\Homo sapiens AKT interacting protein (AKTIP), transcript variant 1, mRNA.\"""""	64400	D	AKTIP	-0.418268992	-0.077379003	0.340889989	0.009228925	6.14616568	0.004223714	0.004223714
7210605	7210605	BTG3	NM_006806.3	10950	NP_006797.3	ILMN_2154836	7210605	S	CTCTGTTGGATACGAGAACACTGTAGAAGTGGACGATTTGTTCTAGCACC	"\Homo sapiens BTG family, member 3 (BTG3), mRNA.\"""""	TOB55; TOB5; MGC8928; ANA; TOFA	ILMN_2154836	BTG3	"\Homo sapiens BTG family, member 3 (BTG3), mRNA.\"""""	10950	D	BTG3	-0.26206617	-0.125684823	0.136381347	0.013242291	6.144542151	0.004229167	0.004229167
6660348	6660348	DCUN1D4	NM_015115.1	23142	NP_055930.1	ILMN_1801403	6660348	S	GTGTGCAAGTCCTGTGACTCCCAGCTTAACTGAAATACTGTTATGCCACC	"\Homo sapiens DCN1, defective in cullin neddylation 1, domain containing 4 (S. cerevisiae) (DCUN1D4), mRNA.\"""""	KIAA0276	ILMN_1801403	DCUN1D4	"\Homo sapiens DCN1, defective in cullin neddylation 1, domain containing 4 (S. cerevisiae) (DCUN1D4), mRNA.\"""""	23142	D	DCUN1D4	-0.333650746	-0.02559613	0.308054616	0.088231385	6.143959088	0.004231127	0.004231127
4640521	4640521	MAX	NM_145116.1	4149	NP_660092.1	ILMN_1695633	4640521	I	GGCACCTGGGCCTGCAGAGTCAGAGCCAGTCATGGAGTATGTGCTCAGTA	"\Homo sapiens MYC associated factor X (MAX), transcript variant 5, mRNA.\"""""	MGC34679; MGC36767; MGC11225; MGC10775; orf1; MGC18164	ILMN_1695633	MAX	"\Homo sapiens MYC associated factor X (MAX), transcript variant 5, mRNA.\"""""	4149	D	MAX	-0.17067146	-0.170440654	0.000230805	-0.00331965	6.137669093	0.004252334	0.004252334
7330577	7330577	LOC642384	XM_926149.2	642384	XP_931242.1	ILMN_1669443	7330577	S	GCATCCATGTCTTGACATCCAGTGTAGACAGCATTGACCTCTTGGTATCC	"\PREDICTED: Homo sapiens hypothetical LOC642384 (LOC642384), mRNA.\"""""		ILMN_1669443	LOC642384	"\PREDICTED: Homo sapiens hypothetical LOC642384 (LOC642384), mRNA.\"""""	642384	 		-0.005986502	0.136084045	0.142070546	-0.078181188	6.133932369	0.004264985	0.004264985
130647	130647	PEX1	NM_000466.1	5189	NP_000457.1	ILMN_1748109	130647	S	GCCTCCAGTGTTAAGGACAGCTTCACAAGAGGGTTGCCAAGAACTTACAC	"\Homo sapiens peroxisome biogenesis factor 1 (PEX1), mRNA.\"""""	ZWS1	ILMN_1748109	PEX1	"\Homo sapiens peroxisome biogenesis factor 1 (PEX1), mRNA.\"""""	5189	 	PEX1	-0.150150999	0.044452503	0.194603501	-0.038315395	6.130872127	0.004275375	0.004275375
1710546	1710546	CHST12	NM_018641.3	55501	NP_061111.1	ILMN_1735058	1710546	S	ATTATGGCTGTTAAGGCCGGGCGGGTGACTCAGGCAGGTAATCCCAGAAC	"\Homo sapiens carbohydrate (chondroitin 4) sulfotransferase 12 (CHST12), mRNA.\"""""	C4S-2; C4ST2; C4ST-2	ILMN_1735058	CHST12	"\Homo sapiens carbohydrate (chondroitin 4) sulfotransferase 12 (CHST12), mRNA.\"""""	55501	 	CHST12	-0.374747143	-0.207427598	0.167319545	0.087871489	6.128715035	0.004282714	0.004282714
4540241	4540241	C5orf32	NM_032412.3	84418	NP_115788.1	ILMN_1761566	4540241	S	GCCACCTCTGACAGGTGTGCCTGCCCCCATCTCTTCTGATTGCTGTTAAC	"\Homo sapiens chromosome 5 open reading frame 32 (C5orf32), mRNA.\"""""	ORF1-FL49	ILMN_1761566	C5ORF32	"\Homo sapiens chromosome 5 open reading frame 32 (C5orf32), mRNA.\"""""	84418	 	C5orf32	0.061005932	0.487386201	0.426380269	0.096139983	6.116369647	0.004324972	0.004324972
6550209	6550209	KIF2A	NM_004520.1	3796	NP_004511.1	ILMN_1734476	6550209	S	CCTTGCCCACTCCTAGAGACAGCTGTGCTCACTTTTCCTGCTTTGTGCCT	"\Homo sapiens kinesin heavy chain member 2A (KIF2A), mRNA.\"""""	HK2; KIF2	ILMN_1734476	KIF2A	"\Homo sapiens kinesin heavy chain member 2A (KIF2A), mRNA.\"""""	3796	 	KIF2A	-0.285410235	-0.084163299	0.201246937	0.0280214	6.106511646	0.004359027	0.004359027
1850221	1850221	APH1A	NM_001077628.1	51107	NP_001071096.1	ILMN_1658472	1850221	S	TCCTCATGGCTGGGCTCATTTCGGTCCCTTTCTCCTTGGTCCCAGACCTT	"\Homo sapiens anterior pharynx defective 1 homolog A (C. elegans) (APH1A), transcript variant 1, mRNA.\"""""	APH-1A; CGI-78; 6530402N02Rik	ILMN_1658472	APH1A	"\Homo sapiens anterior pharynx defective 1 homolog A (C. elegans) (APH1A), transcript variant 1, mRNA.\"""""	51107	D	APH1A	0.260830162	0.054273694	-0.206556469	0.012602815	6.106501549	0.004359062	0.004359062
2120286	2120286	POLE4	NM_019896.2	56655	NP_063949.2	ILMN_1660063	2120286	S	GTCTTTGCACTTACACACACTCTTCCTGTTCTGCCTTCACCTATGCCGGG	"\Homo sapiens polymerase (DNA-directed), epsilon 4 (p12 subunit) (POLE4), mRNA.\"""""	p12	ILMN_1660063	POLE4	"\Homo sapiens polymerase (DNA-directed), epsilon 4 (p12 subunit) (POLE4), mRNA.\"""""	56655	 	POLE4	0.48306598	0.011465719	-0.471600261	-0.03287173	6.104832358	0.004364856	0.004364856
7330612	7330612	ATP5G2	NM_005176.4	517	NP_005167.1	ILMN_1660577	7330612	A	TCAGCAGCTTGGCAGTCTCATGTCCCCTTACCTCACTTGTCTCTAGCCGC	"\Homo sapiens ATP synthase, H+ transporting, mitochondrial F0 complex, subunit c (subunit 9), isoform 2 (ATP5G2), nuclear gene encoding mitochondrial protein, transcript variant 2, mRNA.\"""""		ILMN_1660577	ATP5G2	"\Homo sapiens ATP synthase, H+ transporting, mitochondrial F0 complex, subunit c (subunit 9), isoform 2 (ATP5G2), nuclear gene encoding mitochondrial protein, transcript variant 2, mRNA.\"""""	517	D	ATP5G2	0.414713927	0.071008807	-0.343705119	-0.032062234	6.104194189	0.004367074	0.004367074
2680438	2680438	C2orf28	NM_080592.2	51374	NP_542159.2	ILMN_1774584	2680438	A	TGTATGCGCCAGGGCTCGTTCTCACTGCTTATGTTCTTCGGGATTCTGGG	"\Homo sapiens chromosome 2 open reading frame 28 (C2orf28), transcript variant 2, mRNA.\"""""	HSPC013; APR--3; APR3; APR-3; PRO240; p18	ILMN_1774584	C2ORF28	"\Homo sapiens chromosome 2 open reading frame 28 (C2orf28), transcript variant 2, mRNA.\"""""	51374	D	C2orf28	0.14007662	-0.221055886	-0.361132506	0.048301841	6.088983975	0.00442027	0.00442027
3610767	3610767	AKR1C2	XM_943412.1	1646	XP_948505.1	ILMN_1719154	3610767	I	GGGCGACCCCGAGAGCTTACCATTCCTCAGACTTCTTCACATGGTGCTAA	"\PREDICTED: Homo sapiens aldo-keto reductase family 1, member C2 (dihydrodiol dehydrogenase 2; bile acid binding protein; 3-alpha hydroxysteroid dehydrogenase, type III), transcript variant 3 (AKR1C2), mRNA.\"""""		ILMN_1719154	AKR1C2	"\PREDICTED: Homo sapiens aldo-keto reductase family 1, member C2 (dihydrodiol dehydrogenase 2; bile acid binding protein; 3-alpha hydroxysteroid dehydrogenase, type III), transcript variant 3 (AKR1C2), mRNA.\"""""	1646	D	AKR1C1/AKR1C2	-0.137566452	-0.06547214	0.072094312	0.01201556	6.079104236	0.004455185	0.004455185
3990170	3990170	IFI27	NM_005532.3	3429	NP_005523.3	ILMN_2058782	3990170	S	CCAAGTTCATCCTGGGCTCCATTGGGTCTGCCATTGCGGCTGTCATTGCG	"\Homo sapiens interferon, alpha-inducible protein 27 (IFI27), transcript variant 2, mRNA.\"""""	FAM14D; P27; ISG12	ILMN_2058782	IFI27	"\Homo sapiens interferon, alpha-inducible protein 27 (IFI27), transcript variant 2, mRNA.\"""""	3429	 	IFI27	1.467026559	1.274333597	-0.192692962	0.118314062	6.072526281	0.004478591	0.004478591
1050100	1050100	ProbeID: 1050100				ILMN_1846517	1050100	S	TCTCCTACTCCCATCTGGTTGTGCTCGGTGAAGTAGGTGAGCAGTGCTAC	Homo sapiens cDNA clone IMAGE:5300199		ILMN_1846517		Homo sapiens cDNA clone IMAGE:5300199	-999	 	LOC100505715	0.150792279	-0.057987103	-0.208779382	0.012697774	6.064683858	0.004506664	0.004506664
5910164	5910164	LARP1B	NM_032239.2	55132	NP_115615.2	ILMN_1733390	5910164	I	TTCTCTGCAGGGTAGGTAAGATAGGTCAGTCAAGTTGGTAATGCCTGTCC	"\Homo sapiens La ribonucleoprotein domain family, member 1B (LARP1B), transcript variant 3, mRNA.\"""""	MGC75174; DKFZp686L13217; MGC117277	ILMN_1733390	LARP1B	"\Homo sapiens La ribonucleoprotein domain family, member 1B (LARP1B), transcript variant 3, mRNA.\"""""	55132	D	LARP1B	-0.221159613	-0.108362128	0.112797485	0.007421637	6.055752155	0.004538859	0.004538859
4830014	4830014	ProbeID: 4830014				ILMN_1847965	4830014	S	TGAAACTGGTCCACTATGACGCAGCAGGGGCAGTTTGGCAGAGCATCCTC	full-length cDNA clone CS0DC013YI10 of Neuroblastoma Cot 25-normalized of Homo sapiens (human)		ILMN_1847965		full-length cDNA clone CS0DC013YI10 of Neuroblastoma Cot 25-normalized of Homo sapiens (human)	-999	D	RNF168	-0.228277654	0.003528328	0.231805982	0.035608719	6.048672174	0.00456455	0.00456455
2480039	2480039	AZIN1	NM_015878.4	51582	NP_056962.2	ILMN_1656682	2480039	A	GGTGCAACTTTGAGTCCTTGGCTTGACTATACAGGCCTTGAACTTCATGG	"\Homo sapiens antizyme inhibitor 1 (AZIN1), transcript variant 1, mRNA.\"""""	ODC1L; OAZIN; OAZI; MGC3832; MGC691	ILMN_1656682	AZIN1	"\Homo sapiens antizyme inhibitor 1 (AZIN1), transcript variant 1, mRNA.\"""""	51582	D	AZIN1	-0.641969585	-0.114710806	0.527258779	0.036092475	6.040293216	0.00459515	0.00459515
4900010	4900010	HIF1A	NM_001530.2	3091	NP_001521.1	ILMN_1681283	4900010	A	AGTCGGACAGCCTCACCAAACAGAGCAGGAAAAGGAGTCATAGAACAGAC	"\Homo sapiens hypoxia-inducible factor 1, alpha subunit (basic helix-loop-helix transcription factor) (HIF1A), transcript variant 1, mRNA.\"""""	HIF1; HIF-1alpha; MOP1; PASD8; HIF1-ALPHA	ILMN_1681283	HIF1A	"\Homo sapiens hypoxia-inducible factor 1, alpha subunit (basic helix-loop-helix transcription factor) (HIF1A), transcript variant 1, mRNA.\"""""	3091	D	HIF1A	-0.17245112	-0.054184438	0.118266682	0.03353693	6.039640682	0.004597542	0.004597542
1070189	1070189	AXIN2	NM_004655.2	8313	NP_004646.2	ILMN_1724480	1070189	S	ACAGTACCTGTACCTGCACGGTCACCCGCTCCGTGTGTCGCCCTATATTG	"\Homo sapiens axin 2 (conductin, axil) (AXIN2), mRNA.\"""""	MGC126582; DKFZp781B0869; AXIL	ILMN_1724480	AXIN2	"\Homo sapiens axin 2 (conductin, axil) (AXIN2), mRNA.\"""""	8313	 	AXIN2	-0.316878697	-0.048615689	0.268263008	0.038307431	6.033486243	0.004620166	0.004620166
7160010	7160010	RNF19A	NM_015435.3	25897	NP_056250.3	ILMN_2381197	7160010	A	GGGGAAGTTTGTACCCCATTGATTCTTGGTGCCTTTGGGATCGACTGGGT	"\Homo sapiens ring finger protein 19A (RNF19A), transcript variant 2, mRNA.\"""""	RNF19; DKFZp566B1346; DORFIN	ILMN_2381197	RNF19A	"\Homo sapiens ring finger protein 19A (RNF19A), transcript variant 2, mRNA.\"""""	25897	D	RNF19A	-0.293377951	-0.11747088	0.175907071	-0.037501197	6.020355209	0.004668826	0.004668826
7050050	7050050	CD33	NM_001772.3	945	NP_001763.3	ILMN_1747622	7050050	S	CCAAGGACACCTCCACCGAATACTCAGAGGTCAGGACCCAGTGAGGAACC	"\Homo sapiens CD33 molecule (CD33), transcript variant 1, mRNA.\"""""	SIGLEC3; FLJ00391; SIGLEC-3; p67	ILMN_1747622	CD33	"\Homo sapiens CD33 molecule (CD33), transcript variant 1, mRNA.\"""""	945	 	CD33	0.366248588	0.062543001	-0.303705587	0.047725002	6.014415813	0.004691011	0.004691011
5490612	5490612	ARHGAP12	NM_018287.5	94134	NP_060757.4	ILMN_1753500	5490612	S	GGAGTTTTAGTTAGCGGAAGTCAGTTCAGGGCATTTTAGGGCTGTCTTGC	"\Homo sapiens Rho GTPase activating protein 12 (ARHGAP12), mRNA.\"""""	FLJ10971; FLJ21785; FLJ45709; FLJ20737; DKFZp779N2050	ILMN_1753500	ARHGAP12	"\Homo sapiens Rho GTPase activating protein 12 (ARHGAP12), mRNA.\"""""	94134	D	ARHGAP12	-0.198020462	0.01716762	0.215188082	0.019838808	6.012042592	0.004699906	0.004699906
6940152	6940152	CYBASC3	NM_153611.3	220002	NP_705839.2	ILMN_2129505	6940152	S	GGTGGAGAGCGGGAAGGGTCTTGCTCCTAAGTGTTGCTGCTGTGGCTTTT	"\Homo sapiens cytochrome b, ascorbate dependent 3 (CYBASC3), mRNA.\"""""	MGC20446	ILMN_2129505	CYBASC3	"\Homo sapiens cytochrome b, ascorbate dependent 3 (CYBASC3), mRNA.\"""""	220002	 	CYBASC3	0.322721721	-0.021617606	-0.344339327	-0.008087674	6.01145208	0.004702122	0.004702122
6550291	6550291	NHP2	NM_001034833.1	55651	NP_001030005.1	ILMN_2365544	6550291	A	CATGAGGAGTACCAGGAGGCTTACGATGAGTGCCTGGAGGAGGTGCAGTC	"\Homo sapiens NHP2 ribonucleoprotein homolog (yeast) (NHP2), transcript variant 2, mRNA.\"""""	NHP2P; NHP2	ILMN_2365544	NHP2	"\Homo sapiens NHP2 ribonucleoprotein homolog (yeast) (NHP2), transcript variant 2, mRNA.\"""""	55651	D	NHP2	0.227959345	-0.058742136	-0.286701482	-0.018640266	6.006019638	0.00472256	0.00472256
2750551	2750551	MTX1	NM_198883.2	4580	NP_942584.1	ILMN_1667222	2750551	A	AGGCACCCGGACCCTGGGCATGGCTGAGGAGGATGAAGAGGAATGATTTG	"\Homo sapiens metaxin 1 (MTX1), nuclear gene encoding mitochondrial protein, transcript variant 2, mRNA.\"""""	MTXN; MTX	ILMN_1667222	MTX1	"\Homo sapiens metaxin 1 (MTX1), nuclear gene encoding mitochondrial protein, transcript variant 2, mRNA.\"""""	4580	D	MTX1	0.305461728	-0.077915707	-0.383377435	0.02689559	6.004703071	0.004727527	0.004727527
5310520	5310520	ProbeID: 5310520	XM_001717424.1	100134241	XP_001717476.1	ILMN_3248948	5310520	S	AGTCTTGGGACTTGGGTCTGTCCTGCTGTGCATCCATAGTGGGTGCTTTA	"\PREDICTED: Homo sapiens hypothetical protein LOC100134241 (LOC100134241), mRNA.\"""""		ILMN_3248948	LOC100134241	"\PREDICTED: Homo sapiens hypothetical protein LOC100134241 (LOC100134241), mRNA.\"""""	100134241	 		0.199383059	-0.047052335	-0.246435394	0.010966287	6.004497637	0.004728303	0.004728303
4610369	4610369	ALKBH3	NM_139178.1	221120	NP_631917.1	ILMN_2134062	4610369	S	AGAGAACCGAGAGTGAACCTGACCTTTCGGACAGTCTATCCAGACCCTCG	"\Homo sapiens alkB, alkylation repair homolog 3 (E. coli) (ALKBH3), mRNA.\"""""	MGC118790; DEPC-1; MGC118792; MGC118793; PCA1; ABH3; DEPC1	ILMN_2134062	ALKBH3	"\Homo sapiens alkB, alkylation repair homolog 3 (E. coli) (ALKBH3), mRNA.\"""""	221120	 	ALKBH3	0.263529585	-0.039704955	-0.303234541	0.014522723	5.995798791	0.004761264	0.004761264
3140520	3140520	TMOD1	NM_003275.2	7111	NP_003266.1	ILMN_1736911	3140520	S	AGCCCCAGGAGCCCAGTTTCAATGGCCTTGCTGTGTGGTGTTTCAAGTGC	"\Homo sapiens tropomodulin 1 (TMOD1), mRNA.\"""""	ETMOD; D9S57E; TMOD	ILMN_1736911	TMOD1	"\Homo sapiens tropomodulin 1 (TMOD1), mRNA.\"""""	7111	 	TMOD1	0.338461392	0.810155198	0.471693807	-0.074983541	5.988704051	0.004788325	0.004788325
3290291	3290291	SLBP	NM_006527.2	7884	NP_006518.1	ILMN_1753353	3290291	S	CTGGCCAGGCACCAAGCATGTGTGTGCACTTGTACCTGGTGGTTTCTCTG	"\Homo sapiens stem-loop binding protein (SLBP), mRNA.\"""""	HBP	ILMN_1753353	SLBP	"\Homo sapiens stem-loop binding protein (SLBP), mRNA.\"""""	7884	D	SLBP	-0.508878875	-0.077550091	0.431328784	0.082978414	5.98265524	0.004811522	0.004811522
1340360	1340360	RCC2	NM_018715.1	55920	NP_061185.1	ILMN_1720124	1340360	S	GTTGGGAATGTGCTTGGCGCTGACCCTGCGGGCATCTGACTGGTCTTCCA	"\Homo sapiens regulator of chromosome condensation 2 (RCC2), mRNA.\"""""	DKFZp762N0610; KIAA1470; TD-60	ILMN_1720124	RCC2	"\Homo sapiens regulator of chromosome condensation 2 (RCC2), mRNA.\"""""	55920	 	RCC2	-0.370617333	-0.074904019	0.295713314	-0.010686002	5.976461062	0.004835399	0.004835399
2060605	2060605	P2RX4	NM_002560.2	5025	NP_002551.2	ILMN_1813846	2060605	A	GCAGTCTGTTCTTGGCTGGGTCAACTCTGCTTTTCCCGCAACCTGGGGTT	"\Homo sapiens purinergic receptor P2X, ligand-gated ion channel, 4 (P2RX4), mRNA.\"""""	P2X4R; P2X4	ILMN_1813846	P2RX4	"\Homo sapiens purinergic receptor P2X, ligand-gated ion channel, 4 (P2RX4), mRNA.\"""""	5025	 	P2RX4	0.171401329	-0.08383525	-0.255236579	-0.010742216	5.975732792	0.004838214	0.004838214
7040148	7040148	WDR47	NM_014969.4	22911	NP_055784.2	ILMN_1741869	7040148	S	TTCCGCAGTGCTTTCAGTCTTCCATGTGAGCTCGTGCTGCTGTGACCTGC	"\Homo sapiens WD repeat domain 47 (WDR47), mRNA.\"""""	KIAA0893; FLJ90135	ILMN_1741869	WDR47	"\Homo sapiens WD repeat domain 47 (WDR47), mRNA.\"""""	22911	D	WDR47	-0.15202434	0.029347211	0.181371551	0.026557799	5.97396929	0.004845039	0.004845039
3290475	3290475	NFYC	NM_014223.2	4802	NP_055038.2	ILMN_1810488	3290475	S	GGAACAGCTGCTACCCCCAAGACTTGCCACGTTGTTCTGCCCTCAGATGG	"\Homo sapiens nuclear transcription factor Y, gamma (NFYC), mRNA.\"""""	HAP5; NF-YC; hCBF-C; DKFZp667G242; H1TF2A; CBFC; CBF-C; HSM; FLJ45775	ILMN_1810488	NFYC	"\Homo sapiens nuclear transcription factor Y, gamma (NFYC), mRNA.\"""""	4802	 	NFYC	0.318321243	-0.007142416	-0.32546366	0.016495038	5.970708644	0.004857683	0.004857683
1710242	1710242	HENMT1	NM_144584.1	113802	NP_653185.1	ILMN_1682428	1710242	S	GACTCAATTCCTCTGAGCAGTGATGGTTCTGCAGTGGTGGCTGACCTGCG	"\Homo sapiens chromosome 1 open reading frame 59 (C1orf59), mRNA.\"""""	MGC111091; RP11-256E16.2; FLJ30525	ILMN_1682428	C1ORF59	"\Homo sapiens chromosome 1 open reading frame 59 (C1orf59), mRNA.\"""""	113802	 	HENMT1	0.401651603	-0.05804956	-0.459701164	0.052344644	5.967265034	0.004871075	0.004871075
2030360	2030360	FAM159A	NM_001042693.1	348378	NP_001036158.1	ILMN_2185675	2030360	S	GTGAACACAGGCATGGCGGCAGAAGTGCCAAAAGTGAGCCCTCTCCAGCA	"\Homo sapiens family with sequence similarity 159, member A (FAM159A), mRNA.\"""""	PRO7171; WWLS2783	ILMN_2185675	FAM159A	"\Homo sapiens family with sequence similarity 159, member A (FAM159A), mRNA.\"""""	348378	D	FAM159A	0.122182269	-0.120862575	-0.243044844	-0.037887484	5.959979996	0.004899531	0.004899531
6130477	6130477	ProbeID: 6130477	XM_001127014.1	730743	XP_001127014.1	ILMN_3247132	6130477	S	GCCAGACCAGCTCCTGCGGAACCGGCTGTGGCATTGGTGGTGGCATTGGC	"\PREDICTED: Homo sapiens similar to keratin associated protein 1.6 (LOC730743), mRNA.\"""""		ILMN_3247132	LOC730743	"\PREDICTED: Homo sapiens similar to keratin associated protein 1.6 (LOC730743), mRNA.\"""""	730743	D	KRTAP1-4	0.156795589	0.038394342	-0.118401247	0.012089001	5.954063167	0.004922771	0.004922771
7040553	7040553	SDCCAG3	NM_001039708.1	10807	NP_001034797.1	ILMN_1803997	7040553	S	GTCCAGATGTGCCTCTTTGGCTGGGGGTTCTGGTGGACGTTTCAAGTGGC	"\Homo sapiens serologically defined colon cancer antigen 3 (SDCCAG3), transcript variant 3, mRNA.\"""""	NY-CO-3	ILMN_1803997	SDCCAG3	"\Homo sapiens serologically defined colon cancer antigen 3 (SDCCAG3), transcript variant 3, mRNA.\"""""	10807	D	SDCCAG3	0.166517495	-0.058627982	-0.225145477	0.040253334	5.944235085	0.004961627	0.004961627
130673	130673	NHP2	NM_017838.3	55651	NP_060308.1	ILMN_3231390	130673	I	AGGAGACACACTGCCCATTGAGGTATACTGCCATCTCCCAGTCATGTGTG	"\Homo sapiens NHP2 ribonucleoprotein homolog (yeast) (NHP2), transcript variant 1, mRNA.\"""""	NHP2P; NHP2	ILMN_3231390	NHP2	"\Homo sapiens NHP2 ribonucleoprotein homolog (yeast) (NHP2), transcript variant 1, mRNA.\"""""	55651	D	NHP2	0.096576112	-0.157990061	-0.254566173	-0.010669885	5.942831313	0.004967203	0.004967203
3930201	3930201	ARMCX2	NM_177949.1	9823	NP_808818.1	ILMN_1785170	3930201	A	CTGCTTTTCCACTTGCTCATATAGTAAAGGGATCCTTTCAGCTGCCAGTG	"\Homo sapiens armadillo repeat containing, X-linked 2 (ARMCX2), mRNA.\"""""	ALEX2; MGC8742; MGC13343; KIAA0512	ILMN_1785170	ARMCX2	"\Homo sapiens armadillo repeat containing, X-linked 2 (ARMCX2), mRNA.\"""""	9823	 	ARMCX2	-0.240919804	-0.039109765	0.201810039	0.049415637	5.938857956	0.004983021	0.004983021
1450370	1450370	DCP1A	NM_018403.4	55802	NP_060873.3	ILMN_1809285	1450370	S	GGAAAGCCAGCTCCCCTTCTCCTCTAACTATTGGAACGCCAGAAAGTCAG	"\Homo sapiens DCP1 decapping enzyme homolog A (S. cerevisiae) (DCP1A), mRNA.\"""""	Nbla00360; FLJ21691; SMIF; SMAD4IP1; HSA275986	ILMN_1809285	DCP1A	"\Homo sapiens DCP1 decapping enzyme homolog A (S. cerevisiae) (DCP1A), mRNA.\"""""	55802	 	DCP1A	0.318775137	0.032114479	-0.286660658	0.038539895	5.938307759	0.004985216	0.004985216
1030743	1030743	LTA	NM_000595.2	4049	NP_000586.2	ILMN_1795464	1030743	S	AGAGCCCCACACGGAGGCATCTGCACCCTCGATGAAGCCCAATAAACCTC	"\Homo sapiens lymphotoxin alpha (TNF superfamily, member 1) (LTA), transcript variant 2, mRNA.\"""""	LT; TNFSF1; TNFB	ILMN_1795464	LTA	"\Homo sapiens lymphotoxin alpha (TNF superfamily, member 1) (LTA), transcript variant 2, mRNA.\"""""	4049	 	LTA	0.123945293	-0.145690812	-0.269636105	-0.036702346	5.934006008	0.005002408	0.005002408
1240504	1240504	KDM3A	NM_018433.3	55818	NP_060903.2	ILMN_1722532	1240504	S	CCAGGCTGTAAAAGCAAAACCTCGTATCAGCTCTGGAACAATACCTGCAG	"\Homo sapiens jumonji domain containing 1A (JMJD1A), mRNA.\"""""	TSGA; JHMD2A; KIAA0742; DKFZp686A24246; JMJD1; DKFZp686P07111	ILMN_1722532	JMJD1A	"\Homo sapiens jumonji domain containing 1A (JMJD1A), mRNA.\"""""	55818	 	KDM3A	-0.325922766	-0.073202104	0.252720662	0.10549869	5.929121529	0.005022005	0.005022005
2510692	2510692	SNRNP35	NM_180703.1	11066	NP_851034.1	ILMN_2395285	2510692	A	GCTTCGGCTGGTCAGGGACTTGGTCACAGGTTTTTCAAAGGGCTACGCCT	"\Homo sapiens U11/U12 snRNP 35K (U1SNRNPBP), transcript variant 4, mRNA.\"""""	MGC138160; HM-1	ILMN_2395285	U1SNRNPBP	"\Homo sapiens U11/U12 snRNP 35K (U1SNRNPBP), transcript variant 4, mRNA.\"""""	11066	D	SNRNP35	0.208256428	-0.065864617	-0.274121045	0.100222704	5.923666308	0.005043986	0.005043986
2030148	2030148	WDR54	NM_032118.2	84058	NP_115494.1	ILMN_1658289	2030148	S	GTGATTCCTCAGGCAACTCCTTTGCTGTGACTGGCTATGACCTTGCGGAG	"\Homo sapiens WD repeat domain 54 (WDR54), mRNA.\"""""	FLJ12953	ILMN_1658289	WDR54	"\Homo sapiens WD repeat domain 54 (WDR54), mRNA.\"""""	84058	 	WDR54	-0.381689344	-0.074139299	0.307550044	0.063407314	5.916991534	0.005071017	0.005071017
6520682	6520682	EIF2B1	NM_001414.2	1967	NP_001405.1	ILMN_1753716	6520682	S	AGCCCAAGTCCACCTGTCTTCATCCTCCCCTGCACTCCAGACTGATCTGC	"\Homo sapiens eukaryotic translation initiation factor 2B, subunit 1 alpha, 26kDa (EIF2B1), mRNA.\"""""	EIF-2B; MGC125868; MGC117409; MGC125869; EIF2BA; EIF2B; EIF-2Balpha	ILMN_1753716	EIF2B1	"\Homo sapiens eukaryotic translation initiation factor 2B, subunit 1 alpha, 26kDa (EIF2B1), mRNA.\"""""	1967	 	EIF2B1	0.230906163	-0.042011591	-0.272917753	-0.024657634	5.914897192	0.00507953	0.00507953
3780148	3780148	C7orf26	NM_024067.2	79034	NP_076972.2	ILMN_1730048	3780148	S	CGGGTGCAAGCCCGTGTGTCTGGCCTCTTTCCTCGTGAAGACGATGTGTC	"\Homo sapiens chromosome 7 open reading frame 26 (C7orf26), mRNA.\"""""	MGC2718	ILMN_1730048	C7ORF26	"\Homo sapiens chromosome 7 open reading frame 26 (C7orf26), mRNA.\"""""	79034	 	C7orf26	0.246846298	-0.060924474	-0.307770772	-0.008853907	5.912395938	0.005089716	0.005089716
3170491	3170491	PDIA5	NM_006810.2	10954	NP_006801.1	ILMN_1695763	3170491	S	GGTCATGTTCTACGCCCCTTGGTGCCCACACTGTAAGAAGGTCATTCCGC	"\Homo sapiens protein disulfide isomerase family A, member 5 (PDIA5), mRNA.\"""""	FLJ30401; PDIR	ILMN_1695763	PDIA5	"\Homo sapiens protein disulfide isomerase family A, member 5 (PDIA5), mRNA.\"""""	10954	 	PDIA5	-0.109762074	-0.153781906	-0.044019832	-0.00967912	5.899107642	0.005144189	0.005144189
2570767	2570767	CDC42SE2	NM_020240.2	56990	NP_064625.1	ILMN_1735594	2570767	S	CAGCCTAAAAGGCGACGGCGGATTGACAGAAGTATGATTGGAGAGCCCAC	"\Homo sapiens CDC42 small effector 2 (CDC42SE2), transcript variant 1, mRNA.\"""""	SPEC2; FLJ21967	ILMN_1735594	CDC42SE2	"\Homo sapiens CDC42 small effector 2 (CDC42SE2), transcript variant 1, mRNA.\"""""	56990	D	CDC42SE2	-0.210327978	-0.050104695	0.160223283	0.015685569	5.897249624	0.005151854	0.005151854
6980475	6980475	EFTUD2	NM_004247.2	9343	NP_004238.2	ILMN_1738819	6980475	S	AGCTGCTGTTGCCATCTTGAACAACTCACCAACCTCCAACCCAGAGCCCC	"\Homo sapiens elongation factor Tu GTP binding domain containing 2 (EFTUD2), mRNA.\"""""	Snrp116; Snu114; KIAA0031; DKFZp686E24196; FLJ44695; U5-116KD	ILMN_1738819	EFTUD2	"\Homo sapiens elongation factor Tu GTP binding domain containing 2 (EFTUD2), mRNA.\"""""	9343	 	EFTUD2	0.200010497	-0.099819024	-0.29982952	-0.005096995	5.896310466	0.005155733	0.005155733
4570600	4570600	GPR89B	NM_016334.3	51463	NP_057418.1	ILMN_1804539	4570600	S	ACAGGTGATCTTCTCCGTGACGTTTGCATTTTCTTGCACCATGTTTGAGC	"\Homo sapiens G protein-coupled receptor 89B (GPR89B), mRNA.\"""""	SH120; GPR89	ILMN_1804539	GPR89B	"\Homo sapiens G protein-coupled receptor 89B (GPR89B), mRNA.\"""""	51463	D	GPR89A/GPR89B	-0.304835293	-0.129469966	0.175365327	0.034987879	5.894885598	0.005161624	0.005161624
1170398	1170398	C10orf57	NM_025125.2	80195	NP_079401.2	ILMN_1672717	1170398	S	CAACCCGCTCCCGAAAACGGAGCCCCCAAGTAAAGCACAACCCTGAAAGA	"\Homo sapiens chromosome 10 open reading frame 57 (C10orf57), mRNA.\"""""	bA369J21.6; FLJ13263; RP11-369J21.6	ILMN_1672717	C10ORF57	"\Homo sapiens chromosome 10 open reading frame 57 (C10orf57), mRNA.\"""""	80195	 	C10orf57	0.166593748	-0.076276977	-0.242870725	0.004872175	5.892142569	0.005172984	0.005172984
2940438	2940438	PTGER4	NM_000958.2	5734	NP_000949.1	ILMN_1795930	2940438	S	GGGGCACTTAATGGTCACCTTGTAACAGTTTTGTGTAACTCCCAGTGATG	"\Homo sapiens prostaglandin E receptor 4 (subtype EP4) (PTGER4), mRNA.\"""""	EP4R; MGC126583; EP4	ILMN_1795930	PTGER4	"\Homo sapiens prostaglandin E receptor 4 (subtype EP4) (PTGER4), mRNA.\"""""	5734	 	PTGER4	-0.585398222	-0.133037128	0.452361094	0.064569973	5.886509568	0.005196394	0.005196394
1340681	1340681	FGFR1OP2	NM_015633.1	26127	NP_056448.1	ILMN_1657436	1340681	S	AGCTGAAAGTGGGGGTAAAGGTGGAGTAATCTGTGGATTTGTTTCTGTTG	"\Homo sapiens FGFR1 oncogene partner 2 (FGFR1OP2), mRNA.\"""""	DKFZp564O1863; HSPC123-like	ILMN_1657436	FGFR1OP2	"\Homo sapiens FGFR1 oncogene partner 2 (FGFR1OP2), mRNA.\"""""	26127	 	FGFR1OP2	-0.28704735	0.041743938	0.328791288	-0.065726647	5.885620669	0.005200098	0.005200098
650348	650348	METTL1	NM_005371.5	4234	NP_005362.3	ILMN_3306997	650348	A	CTGCTTGCTAGGCTCAATTACCACTTCTGTTTGCTTTGTGGATCCTGGGA	"\Homo sapiens methyltransferase like 1 (METTL1), transcript variant 1, mRNA.\"""""	FLJ95748; C12orf1; YDL201w; TRM8	ILMN_3306997	METTL1	"\Homo sapiens methyltransferase like 1 (METTL1), transcript variant 1, mRNA.\"""""	4234	D	METTL1	0.215911722	-0.070332726	-0.286244448	0.029994651	5.885253759	0.005201628	0.005201628
2030358	2030358	WDR26	NM_025160.4	80232	NP_079436.3	ILMN_1719343	2030358	S	CTCGTGCACATGTGAAGTGCCCTCTGAGTTTAAGGTTTGGTTAATACTGG	"\Homo sapiens WD repeat domain 26 (WDR26), mRNA.\"""""	FLJ21016; MIP2; CDW2	ILMN_1719343	WDR26	"\Homo sapiens WD repeat domain 26 (WDR26), mRNA.\"""""	80232	 	WDR26	-0.409375876	0.076799185	0.48617506	0.087143609	5.88389387	0.005207302	0.005207302
20017	20017	ProbeID: 20017	XM_945833.1	650128	XP_950926.1	ILMN_1671992	20017	I	CTTTAGAATGATTTTCTCCACATTTCAGTGGAATTGTGGCAGCTCCAGTA	"\PREDICTED: Homo sapiens similar to CG1486-PA, isoform A, transcript variant 4 (LOC650128), mRNA.\"""""		ILMN_1671992	LOC650128	"\PREDICTED: Homo sapiens similar to CG1486-PA, isoform A, transcript variant 4 (LOC650128), mRNA.\"""""	650128	D	PDXDC2	-0.353890298	-0.239782945	0.114107353	0.003645596	5.881562018	0.005217047	0.005217047
1410603	1410603	RAB3IP	NM_001024647.2	117177	NP_001019818.1	ILMN_2291619	1410603	I	CGAGATTCCGTGGGCGTAGGACCCTCTGAGCCAGGTGTGGGATATAGTCT	"\Homo sapiens RAB3A interacting protein (rabin3) (RAB3IP), transcript variant A, mRNA.\"""""	MGC71495; RABIN3; FLJ22548; FLJ14660	ILMN_2291619	RAB3IP	"\Homo sapiens RAB3A interacting protein (rabin3) (RAB3IP), transcript variant A, mRNA.\"""""	117177	D	RAB3IP	0.344393964	-0.046406828	-0.390800791	0.069263128	5.878017936	0.005231894	0.005231894
2070452	2070452	LOC100131565	XR_038877.1	100131565		ILMN_3207087	2070452	A	TCACAGGAGACTGAGTTAAGCAATCGAGATTTGGGAGCTGAACCAAAGCC	"\PREDICTED: Homo sapiens misc_RNA (LOC100131565), miscRNA.\"""""		ILMN_3207087	LOC100131565	"\PREDICTED: Homo sapiens misc_RNA (LOC100131565), miscRNA.\"""""	100131565	 		0.160501602	0.085369409	-0.075132193	0.009740829	5.876760719	0.005237171	0.005237171
1110494	1110494	TMEM194A	NM_015257.1	23306	NP_056072.1	ILMN_2131336	1110494	S	GCCAACACCAACTCGTAGCTTTAGTGGCAGATGGGAGTGGTCACAGACTC	"\Homo sapiens transmembrane protein 194 (TMEM194), mRNA.\"""""	KIAA0286; DKFZp686N1768	ILMN_2131336	TMEM194	"\Homo sapiens transmembrane protein 194 (TMEM194), mRNA.\"""""	23306	D	TMEM194A	-0.197796692	-0.02260798	0.175188712	0.024925762	5.873160424	0.005252314	0.005252314
7610494	7610494	CDCA4	NM_017955.2	55038	NP_060425.2	ILMN_1753183	7610494	I	TCTTTGTGTCCCCCACTGTAGAGGACGGTGAGCCGCAGCTGCATCAACCT	"\Homo sapiens cell division cycle associated 4 (CDCA4), transcript variant 13, mRNA.\"""""	MGC19517; FLJ20764; HEPP	ILMN_1753183	CDCA4	"\Homo sapiens cell division cycle associated 4 (CDCA4), transcript variant 13, mRNA.\"""""	55038	D	CDCA4	-0.305021627	-0.154911641	0.150109987	0.00613347	5.872859858	0.005253581	0.005253581
2640192	2640192	BNIP3L	NM_004331.2	665	NP_004322.1	ILMN_1718961	2640192	S	GTGCATTGTGCTCTTTCCAAGTTCAGCAGCAGTTCTATCAGTGGTGCCAC	"\Homo sapiens BCL2/adenovirus E1B 19kDa interacting protein 3-like (BNIP3L), mRNA.\"""""	BNIP3a; NIX	ILMN_1718961	BNIP3L	"\Homo sapiens BCL2/adenovirus E1B 19kDa interacting protein 3-like (BNIP3L), mRNA.\"""""	665	D	BNIP3L	0.013254215	0.535073697	0.521819481	-0.057524653	5.860794068	0.005304677	0.005304677
6370196	6370196	MRPL37	NM_016491.2	51253	NP_057575.2	ILMN_2041327	6370196	S	AGCCTCAGTGCCCGTTTGGCCTGCTGCTCTCGCTGACAATAAAGAGCCCT	"\Homo sapiens mitochondrial ribosomal protein L37 (MRPL37), nuclear gene encoding mitochondrial protein, mRNA.\"""""	MRPL2; MGC878; MRP-L2; RPML2	ILMN_2041327	MRPL37	"\Homo sapiens mitochondrial ribosomal protein L37 (MRPL37), nuclear gene encoding mitochondrial protein, mRNA.\"""""	51253	 	MRPL37	0.505208548	0.027368361	-0.477840187	-0.033237548	5.855106095	0.005328944	0.005328944
4150685	4150685	ProbeID: 4150685	XM_001721283.1	100134711	XP_001721335.1	ILMN_3237806	4150685	S	GGTGGCTAATCTTTGATTCTATGTTTTTGATCCTCCTGGCACTCCAGACC	"\PREDICTED: Homo sapiens hypothetical protein LOC100134711 (LOC100134711), mRNA.\"""""		ILMN_3237806	LOC100134711	"\PREDICTED: Homo sapiens hypothetical protein LOC100134711 (LOC100134711), mRNA.\"""""	100134711	 		-0.19466058	-0.209720748	-0.015060168	-0.022778242	5.852858035	0.005338567	0.005338567
4760474	4760474	TUBA4A	NM_006000.1	7277	NP_005991.1	ILMN_1784300	4760474	S	GAGGGAGAAGAATAAAGCAGCTGCCTGGAGCCTATTCACTATGTTTATTG	"\Homo sapiens tubulin, alpha 4a (TUBA4A), mRNA.\"""""	TUBA1; H2-ALPHA; FLJ30169	ILMN_1784300	TUBA4A	"\Homo sapiens tubulin, alpha 4a (TUBA4A), mRNA.\"""""	7277	 	TUBA4A	-0.766002947	-0.258476376	0.507526571	-0.048204214	5.850232641	0.005349828	0.005349828
10440	10440	MARS2	NM_138395.2	92935	NP_612404.1	ILMN_1679177	10440	S	CCCTTGAACCAGTGTCCTAGACCAGATGATTTTTGCCCATGTGTATCCCC	"\Homo sapiens methionyl-tRNA synthetase 2, mitochondrial (MARS2), nuclear gene encoding mitochondrial protein, mRNA.\"""""	mtMetRS; MetRS	ILMN_1679177	MARS2	"\Homo sapiens methionyl-tRNA synthetase 2, mitochondrial (MARS2), nuclear gene encoding mitochondrial protein, mRNA.\"""""	92935	D	MARS2	-0.213240235	-0.012986229	0.200254005	0.078887825	5.843393632	0.005379279	0.005379279
5310369	5310369	LYAR	NM_017816.1	55646	NP_060286.1	ILMN_2221564	5310369	S	ACACAGTGACAGATGAGCATCACAGATCCGAAGAGGAACTCCTGGTCATC	"\Homo sapiens Ly1 antibody reactive homolog (mouse) (LYAR), mRNA.\"""""	ZLYAR; FLJ20425	ILMN_2221564	LYAR	"\Homo sapiens Ly1 antibody reactive homolog (mouse) (LYAR), mRNA.\"""""	55646	D	LYAR	0.41910391	0.009267149	-0.409836761	0.018309156	5.837919113	0.005402975	0.005402975
450554	450554	CCNL1	NM_020307.2	57018	NP_064703.1	ILMN_2094776	450554	S	GCTCAGGACATGGCAGGCACAGGCGCTGACTTTCTCTTCCTTTGAGCCTG	"\Homo sapiens cyclin L1 (CCNL1), mRNA.\"""""	ania-6a; PRO1073; BM-001	ILMN_2094776	CCNL1	"\Homo sapiens cyclin L1 (CCNL1), mRNA.\"""""	57018	D	CCNL1	-0.451198059	-0.025052625	0.426145435	0.002184399	5.837285915	0.005405723	0.005405723
3800398	3800398	FBXO6	NM_018438.4	26270	NP_060908.1	ILMN_1701455	3800398	S	GACTCCTGCCCCGGTTCAACCCTACCAGCTTGTGGTAACTTACTGTCACA	"\Homo sapiens F-box protein 6 (FBXO6), mRNA.\"""""	Fbx6b; FBG2; FBX6; FBS2	ILMN_1701455	FBXO6	"\Homo sapiens F-box protein 6 (FBXO6), mRNA.\"""""	26270	 	FBXO6	0.401664164	-0.072533604	-0.474197768	0.057056916	5.835696807	0.005412626	0.005412626
5490408	5490408	CEBPD	NM_005195.3	1052	NP_005186.2	ILMN_1782050	5490408	S	CGCCGGGTGCCCGCTGCAGTTTCTTGGGACATAGGAGCGCAAAGAAGCTA	"\Homo sapiens CCAAT/enhancer binding protein (C/EBP), delta (CEBPD), mRNA.\"""""	C/EBP-delta; NF-IL6-beta; CELF; CRP3	ILMN_1782050	CEBPD	"\Homo sapiens CCAAT/enhancer binding protein (C/EBP), delta (CEBPD), mRNA.\"""""	1052	 	CEBPD	0.781935797	0.175891545	-0.606044252	0.048167424	5.835567814	0.005413186	0.005413186
430224	430224	CHD4	NM_001273.2	1108	NP_001264.2	ILMN_1658411	430224	S	GGCGGGCTGGCCTTCTGGACCCTGGCTTCTCCCCACTGTAACGCCTGTTA	"\Homo sapiens chromodomain helicase DNA binding protein 4 (CHD4), mRNA.\"""""	Mi-2b; Mi2-BETA; DKFZp686E06161	ILMN_1658411	CHD4	"\Homo sapiens chromodomain helicase DNA binding protein 4 (CHD4), mRNA.\"""""	1108	D	CHD4	-0.544171779	-0.121136493	0.423035286	0.020983853	5.82715572	0.005449883	0.005449883
6580626	6580626	CXorf57	NM_018015.4	55086	NP_060485.3	ILMN_1703279	6580626	S	TGGCCACTCTGCATTTGCAAGGCCCGGTGGTTGACATCTGTGTGGTTTGT	"\Homo sapiens chromosome X open reading frame 57 (CXorf57), mRNA.\"""""	RP11-647M7.1; FLJ10178; FLJ14191	ILMN_1703279	CXORF57	"\Homo sapiens chromosome X open reading frame 57 (CXorf57), mRNA.\"""""	55086	 	CXorf57	-0.20813758	0.001747917	0.209885497	0.026281752	5.825347354	0.005457805	0.005457805
5090491	5090491	CXorf38	NM_144970.1	159013	NP_659407.1	ILMN_1697864	5090491	S	ACAGGAACCTGGGAGACAAACACCTGACAGGAAGGCCTGAGGTTGCCCGT	"\Homo sapiens chromosome X open reading frame 38 (CXorf38), mRNA.\"""""	MGC39350	ILMN_1697864	CXORF38	"\Homo sapiens chromosome X open reading frame 38 (CXorf38), mRNA.\"""""	159013	 	CXorf38	-0.369935524	-0.276892556	0.093042968	0.083826873	5.820856652	0.005477531	0.005477531
6290296	6290296	NDUFB7	NM_004146.4	4713	NP_004137.2	ILMN_1813604	6290296	S	AAGCAGGAGCGGCACGACTGGGACTACTGCGAGCACCGCGACTATGTGAT	"\Homo sapiens NADH dehydrogenase (ubiquinone) 1 beta subcomplex, 7, 18kDa (NDUFB7), nuclear gene encoding mitochondrial protein, mRNA.\"""""	CI-B18; B18; MGC2480	ILMN_1813604	NDUFB7	"\Homo sapiens NADH dehydrogenase (ubiquinone) 1 beta subcomplex, 7, 18kDa (NDUFB7), nuclear gene encoding mitochondrial protein, mRNA.\"""""	4713	 	NDUFB7	0.333017701	0.005603263	-0.327414438	-0.072661681	5.817698531	0.005491448	0.005491448
6110634	6110634	ERLIN1	NM_006459.2	10613	NP_006450.1	ILMN_1730731	6110634	S	TGTTGCCCCAAAGTGATGGCCCTGGAGGCGGGGCTGAGGAACAGGGAAAT	"\Homo sapiens ER lipid raft associated 1 (ERLIN1), mRNA.\"""""	KE04; Erlin-1; KEO4; RP11-316M21.1; SPFH1; C10orf69	ILMN_1730731	ERLIN1	"\Homo sapiens ER lipid raft associated 1 (ERLIN1), mRNA.\"""""	10613	 	ERLIN1	-0.183662568	-0.104920049	0.078742518	0.020107904	5.81203267	0.005516508	0.005516508
6900307	6900307	BTBD6	NM_033271.1	90135	NP_150374.1	ILMN_1744725	6900307	S	CATTTTCCACACAGCCAGAACCCAGGGATTGGAGTCTTAGGCATCTCTGG	"\Homo sapiens BTB (POZ) domain containing 6 (BTBD6), mRNA.\"""""	BDPL	ILMN_1744725	BTBD6	"\Homo sapiens BTB (POZ) domain containing 6 (BTBD6), mRNA.\"""""	90135	 	BTBD6	0.217537706	-0.133607656	-0.351145362	0.015969261	5.811913112	0.005517038	0.005517038
4230132	4230132	ILK	NM_004517.2	3611	NP_004508.1	ILMN_2364376	4230132	A	CAAGAGGGGCGGGCTCAGAGCTTTGTCACTTGCCACATGGTGTCTCCCAA	"\Homo sapiens integrin-linked kinase (ILK), transcript variant 1, mRNA.\"""""	P59; DKFZp686F1765	ILMN_2364376	ILK	"\Homo sapiens integrin-linked kinase (ILK), transcript variant 1, mRNA.\"""""	3611	D	ILK	-0.260673345	0.100993622	0.361666967	0.002744535	5.811467011	0.005519016	0.005519016
2120465	2120465	RNF114	NM_018683.3	55905	NP_061153.1	ILMN_1792078	2120465	S	GTCTGGAGGGAAATCTGGCGAAACCTTCGTTTGAGGGACTGATGTGAGTG	"\Homo sapiens ring finger protein 114 (RNF114), mRNA.\"""""	RNF114	ILMN_1792078	RNF114	"\Homo sapiens ring finger protein 114 (RNF114), mRNA.\"""""	55905	D	RNF114	-0.454527143	-0.093711067	0.360816076	0.113072286	5.80851968	0.005532105	0.005532105
2370601	2370601	CCDC94	NM_018074.3	55702	NP_060544.2	ILMN_1703430	2370601	S	GCTTCCAACACTACTTCAGGGTGGCAGTGTTTGGGGCACTGGGCGAGCCT	"\Homo sapiens hypothetical protein FLJ10374 (FLJ10374), mRNA.\"""""		ILMN_1703430	FLJ10374	"\Homo sapiens hypothetical protein FLJ10374 (FLJ10374), mRNA.\"""""	55702	D	CCDC94	0.584033292	0.104099448	-0.479933844	-0.087863445	5.802689671	0.005558092	0.005558092
6350647	6350647	SMARCAL1	NM_014140.2	50485	NP_054859.2	ILMN_1752111	6350647	S	ATGGAGCTCCTGGAAGCAGCAGAGTCCTTTGACCCAGGAAGTGCTTCAGG	"\Homo sapiens SWI/SNF related, matrix associated, actin dependent regulator of chromatin, subfamily a-like 1 (SMARCAL1), mRNA.\"""""	HHARP; HARP	ILMN_1752111	SMARCAL1	"\Homo sapiens SWI/SNF related, matrix associated, actin dependent regulator of chromatin, subfamily a-like 1 (SMARCAL1), mRNA.\"""""	50485	 	SMARCAL1	0.193236026	-0.122178073	-0.3154141	0.022334422	5.799336585	0.005573096	0.005573096
6960082	6960082	TCF20	NM_181492.1	6942	NP_852469.1	ILMN_1789103	6960082	A	TTCTCTGGGCCAATGGAATCTACCTGGTTTGTGGCAGGCTCTATGGCCTG	"\Homo sapiens transcription factor 20 (AR1) (TCF20), transcript variant 2, mRNA.\"""""	AR1; KIAA0292; SPBP	ILMN_1789103	TCF20	"\Homo sapiens transcription factor 20 (AR1) (TCF20), transcript variant 2, mRNA.\"""""	6942	D	TCF20	-0.17799332	-0.111754481	0.066238839	0.091932519	5.799032513	0.005574459	0.005574459
2190743	2190743	RBM23	NM_018107.4	55147	NP_060577.3	ILMN_1780756	2190743	S	GGATGGAGGGAGGCTGCTACTCTACCACTTCCTGTGTGCCTCTACTGTGG	"\Homo sapiens RNA binding motif protein 23 (RBM23), transcript variant 2, mRNA.\"""""	MGC4458; PP239; RNPC4; CAPERbeta; FLJ10482	ILMN_1780756	RBM23	"\Homo sapiens RNA binding motif protein 23 (RBM23), transcript variant 2, mRNA.\"""""	55147	D	RBM23	0.427083264	-0.073004658	-0.500087922	0.076283403	5.795015923	0.005592491	0.005592491
4120600	4120600	ZNF654	NM_018293.1	55279	NP_060763.1	ILMN_1744471	4120600	I	CAGTTTGCTATTTCCCTGATGGCCTTAATTTTAGAGTGGTCTTGGATTAC	"\Homo sapiens zinc finger protein 654 (ZNF654), mRNA.\"""""	FLJ10997; FLJ21142	ILMN_1744471	ZNF654	"\Homo sapiens zinc finger protein 654 (ZNF654), mRNA.\"""""	55279	D	ZNF654	-0.344923382	-0.116922166	0.228001216	0.069672769	5.789858179	0.005615737	0.005615737
4890463	4890463	EXOSC10	NM_001001998.1	5394	NP_001001998.1	ILMN_1670796	4890463	A	GACAGAGGCTTCAGGTACAACTGGCCACAGAGATAGTCCTGGAAGACACG	"\Homo sapiens exosome component 10 (EXOSC10), transcript variant 1, mRNA.\"""""	PMSCL2; PM-Scl; PM/Scl-100; PMSCL; RRP6; p4; Rrp6p; p2; p3	ILMN_1670796	EXOSC10	"\Homo sapiens exosome component 10 (EXOSC10), transcript variant 1, mRNA.\"""""	5394	D	EXOSC10	0.445937169	-0.086922071	-0.53285924	-0.074105566	5.789448986	0.005617585	0.005617585
1710639	1710639	RBM4B	NM_031492.2	83759	NP_113680.1	ILMN_1743104	1710639	S	CCCTAGGAGTTGAATCCTTCTCCCTGCCTACCTGCAGCATCTCCTTTCCC	"\Homo sapiens RNA binding motif protein 4B (RBM4B), mRNA.\"""""	RBM30; ZCRB3B; ZCCHC15; RBM4L; MGC10871	ILMN_1743104	RBM4B	"\Homo sapiens RNA binding motif protein 4B (RBM4B), mRNA.\"""""	83759	 	RBM4B	0.271437731	-0.069764172	-0.341201902	0.012768248	5.783810147	0.005643122	0.005643122
7550753	7550753	BCL2L12	NM_001040668.1	83596	NP_001035758.1	ILMN_1752953	7550753	A	GGCTGGGAGGGCATCCTGGCTGTTTCACCCGTGGACTTGAACTTGCCATT	"\Homo sapiens BCL2-like 12 (proline rich) (BCL2L12), transcript variant 3, mRNA.\"""""	MGC120315; MGC120314; MGC120313	ILMN_1752953	BCL2L12	"\Homo sapiens BCL2-like 12 (proline rich) (BCL2L12), transcript variant 3, mRNA.\"""""	83596	D	BCL2L12	0.084582524	-0.162166202	-0.246748725	0.025567799	5.775650543	0.00568029	0.00568029
3890544	3890544	NUP37	NM_024057.2	79023	NP_076962.2	ILMN_1771903	3890544	S	GACTGTCCTGGCATCGAACTCTCCCTCTGTGTGTAATTGGAGGAGACCAC	"\Homo sapiens nucleoporin 37kDa (NUP37), mRNA.\"""""	MGC5585; p37; FLJ22618	ILMN_1771903	NUP37	"\Homo sapiens nucleoporin 37kDa (NUP37), mRNA.\"""""	79023	 	NUP37	0.31193104	-0.065862639	-0.377793679	0.044209626	5.773081396	0.005692046	0.005692046
70605	70605	HSPD1	NM_002156.4	3329	NP_002147.2	ILMN_2381397	70605	A	TCAGGATTTTAGTGCTTGCCACCACCAGATGAGAAGTTAAGCAGCCTTTC	"\Homo sapiens heat shock 60kDa protein 1 (chaperonin) (HSPD1), nuclear gene encoding mitochondrial protein, transcript variant 1, mRNA.\"""""	HuCHA60; GROEL; HSP60; SPG13; CPN60; HSP65	ILMN_2381397	HSPD1	"\Homo sapiens heat shock 60kDa protein 1 (chaperonin) (HSPD1), nuclear gene encoding mitochondrial protein, transcript variant 1, mRNA.\"""""	3329	D	HSPD1	-0.739689027	-0.176441395	0.563247631	0.071030079	5.771180583	0.00570076	0.00570076
6660600	6660600	COQ9	NM_020312.1	57017	NP_064708.1	ILMN_1756898	6660600	S	CAAGCCACAGAAACCCAGCATGTCCCTGTCACAATCTCATGGGCACCTTG	"\Homo sapiens coenzyme Q9 homolog (S. cerevisiae) (COQ9), mRNA.\"""""	C16orf49; DKFZP434K046	ILMN_1756898	COQ9	"\Homo sapiens coenzyme Q9 homolog (S. cerevisiae) (COQ9), mRNA.\"""""	57017	 	COQ9	0.272297187	-0.005346423	-0.277643609	0.017560599	5.770581906	0.005703507	0.005703507
1780161	1780161	LIPT1	NM_015929.2	51601	NP_057013.1	ILMN_2343105	1780161	A	GAGCCCTTACCAAGGGATCAGGAGCAATGCCACTGCTAGCATACCTTCCT	"\Homo sapiens lipoyltransferase 1 (LIPT1), transcript variant 1, mRNA.\"""""	MGC13378; MGC12290	ILMN_2343105	LIPT1	"\Homo sapiens lipoyltransferase 1 (LIPT1), transcript variant 1, mRNA.\"""""	51601	D	LIPT1	0.159294209	-0.017966272	-0.177260481	-0.006643764	5.768075248	0.005715025	0.005715025
5820743	5820743	TMC7	NM_024847.2	79905	NP_079123.2	ILMN_1689306	5820743	S	TGTTTTTCTTCCGTTCACTGGCTCCACACGTTTCCTGGGGAGTAGCCTGG	"\Homo sapiens transmembrane channel-like 7 (TMC7), mRNA.\"""""	FLJ21240; DKFZp781O2274	ILMN_1689306	TMC7	"\Homo sapiens transmembrane channel-like 7 (TMC7), mRNA.\"""""	79905	 	TMC7	-0.126319474	-0.08419462	0.042124854	0.042229013	5.76478683	0.005730172	0.005730172
3440041	3440041	ZGPAT	NM_181485.1	84619	NP_852150.1	ILMN_2344079	3440041	A	TGGACCAGTGTGTGGAGACCCTGCAGAAGCAGACCAGGGTTGGCAAGGCT	"\Homo sapiens zinc finger, CCCH-type with G patch domain (ZGPAT), transcript variant 3, mRNA.\"""""	RP4-583P15.3; GPATC6; ZC3H9; ZC3HDC9; MGC44880; KIAA1847; GPATCH6	ILMN_2344079	ZGPAT	"\Homo sapiens zinc finger, CCCH-type with G patch domain (ZGPAT), transcript variant 3, mRNA.\"""""	84619	D	ZGPAT	-0.125438276	-0.160213477	-0.034775201	0.032602039	5.759794784	0.005753247	0.005753247
4260392	4260392	NSDHL	NM_015922.1	50814	NP_057006.1	ILMN_1692163	4260392	S	TGGGCTCTCTCGACACGTTGCTCAGCCAGTCACTCCTTCCCCTGTGGATT	"\Homo sapiens NAD(P) dependent steroid dehydrogenase-like (NSDHL), mRNA.\"""""	H105E3; XAP104	ILMN_1692163	NSDHL	"\Homo sapiens NAD(P) dependent steroid dehydrogenase-like (NSDHL), mRNA.\"""""	50814	 	NSDHL	0.106497429	-0.116101954	-0.222599383	-0.000694272	5.759347725	0.005755318	0.005755318
5090040	5090040	ING1	NM_198219.1	3621	NP_937862.1	ILMN_1662243	5090040	A	GCTTGGGTACACTTCTCTTAAGTGGTCTAGTCAAGGAACCTCAAGTCATG	"\Homo sapiens inhibitor of growth family, member 1 (ING1), transcript variant 1, mRNA.\"""""	p33ING1; p33; p47ING1a; p33ING1b; p47; p24ING1c	ILMN_1662243	ING1	"\Homo sapiens inhibitor of growth family, member 1 (ING1), transcript variant 1, mRNA.\"""""	3621	D	ING1	-0.336621319	-0.149734488	0.186886831	0.02416837	5.759208808	0.005755962	0.005755962
5130112	5130112	SNAP47	NM_053052.2	116841	NP_444280.1	ILMN_3243982	5130112	S	GAGCCCAGCTCACTTAGCCAGCTCACTTTGAGGGCATCCTATAAACACCC	"\Homo sapiens synaptosomal-associated protein, 47kDa (SNAP47), mRNA.\"""""	DKFZp686M10160; FLJ12517; IMAGE3451454; SVAP1; SNAP-47	ILMN_3243982	SNAP47	"\Homo sapiens synaptosomal-associated protein, 47kDa (SNAP47), mRNA.\"""""	116841	D	SNAP47	0.146257818	-0.070432803	-0.216690621	-0.020839304	5.757648407	0.005763198	0.005763198
3990026	3990026	CCNE1	NM_001238.1	898	NP_001229.1	ILMN_2374425	3990026	A	TTGTACCAAGTGGAGCAGGTGGTTGCGGGCAAGCGTTGTGCAGAGCCCAT	"\Homo sapiens cyclin E1 (CCNE1), transcript variant 1, mRNA.\"""""	CCNE	ILMN_2374425	CCNE1	"\Homo sapiens cyclin E1 (CCNE1), transcript variant 1, mRNA.\"""""	898	D	CCNE1	-0.222720324	-0.03343528	0.189285044	0.008236585	5.753733166	0.005781395	0.005781395
2340746	2340746	ProbeID: 2340746	XM_931831.1	643815	XP_936924.1	ILMN_1739301	2340746	S	TGGCGGCGGGGGCAAAAAGCGGCTGGGGAAGCCGCGGCGGGAAAAACCTG	"\PREDICTED: Homo sapiens hypothetical protein LOC643815 (LOC643815), mRNA.\"""""		ILMN_1739301	LOC643815	"\PREDICTED: Homo sapiens hypothetical protein LOC643815 (LOC643815), mRNA.\"""""	643815	 		0.202958176	-0.059913421	-0.262871597	0.01874802	5.748053093	0.005807902	0.005807902
2940403	2940403	FAM60A	NM_001135811.1	58516	NP_001129283.1	ILMN_3272603	2940403	M	TTGAGTTGGCTCTCCCACAGTCTTTGAGGTGAATTACAAAAGTCCAGCCA	"\Homo sapiens family with sequence similarity 60, member A (FAM60A), transcript variant 1, mRNA.\"""""		ILMN_3272603	FAM60A	"\Homo sapiens family with sequence similarity 60, member A (FAM60A), transcript variant 1, mRNA.\"""""	58516	D	FAM60A	-0.403972991	-0.197078712	0.206894278	0.051864326	5.746328283	0.005815976	0.005815976
2230020	2230020	CDKAL1	NM_017774.2	54901	NP_060244.2	ILMN_1788022	2230020	S	CAGCCACTCTTCTTAATGAGGCTCCCCCTGTCTCACATTGAGTTGGGCCC	"\Homo sapiens CDK5 regulatory subunit associated protein 1-like 1 (CDKAL1), mRNA.\"""""	FLJ46705; FLJ20342; MGC75469	ILMN_1788022	CDKAL1	"\Homo sapiens CDK5 regulatory subunit associated protein 1-like 1 (CDKAL1), mRNA.\"""""	54901	 	CDKAL1	-0.137515609	-0.110277657	0.027237952	-0.007171236	5.740573117	0.005843002	0.005843002
4610066	4610066	TMEM194A	NM_015257.2	23306	NP_056072.2	ILMN_3228822	4610066	A	CAGGGATGGCTCTTTGCCATGGGTCTTATTTTCACCCTCTTTTCTGTAAG	"\Homo sapiens transmembrane protein 194A (TMEM194A), transcript variant 2, mRNA.\"""""		ILMN_3228822	TMEM194A	"\Homo sapiens transmembrane protein 194A (TMEM194A), transcript variant 2, mRNA.\"""""	23306	D	TMEM194A	-0.247900644	-0.033988533	0.213912111	-0.022053166	5.734077369	0.005873662	0.005873662
3830170	3830170	CBX4	NM_003655.2	8535	NP_003646.2	ILMN_1724145	3830170	S	GAAATGTATTGTTTGAGCTCAAAAGGCCCGACCACCCCCCTTCGGGCTGC	"\Homo sapiens chromobox homolog 4 (Pc class homolog, Drosophila) (CBX4), mRNA.\"""""	NBP16; PC2; hPC2	ILMN_1724145	CBX4	"\Homo sapiens chromobox homolog 4 (Pc class homolog, Drosophila) (CBX4), mRNA.\"""""	8535	 	CBX4	-0.450338783	-0.199033886	0.251304898	0.010180286	5.734034233	0.005873866	0.005873866
50164	50164	C22orf27	XR_041215.1	150291		ILMN_3196690	50164	A	GATGGCACTGGACTCGCCGTTATCTTGAGGAGCCAGGAGCTGAAATGGCT	"\PREDICTED: Homo sapiens misc_RNA (C22orf27), miscRNA.\"""""		ILMN_3196690	C22ORF27	"\PREDICTED: Homo sapiens misc_RNA (C22orf27), miscRNA.\"""""	150291	D	MORC2-AS1	0.125996798	-0.053152229	-0.179149027	0.006069935	5.733643913	0.005875714	0.005875714
3830364	3830364	ZNF341	NM_032819.3	84905	NP_116208.3	ILMN_2043728	3830364	S	CAGCTCTGTGATGTAGCTTTTAGGAGGCACTCAGGTGTCACGGCTAGACT	"\Homo sapiens zinc finger protein 341 (ZNF341), mRNA.\"""""		ILMN_2043728	ZNF341	"\Homo sapiens zinc finger protein 341 (ZNF341), mRNA.\"""""	84905	 	ZNF341	0.180346965	-0.093653389	-0.274000354	0.021123191	5.73126482	0.00588699	0.00588699
840082	840082	SIAH1	NM_001006610.1	6477	NP_001006611.1	ILMN_2279413	840082	I	CAGAAAGAGCCCAGGAGGGGCCTGTTCCTTTACTTCTTGGGGGAAACGCA	"\Homo sapiens seven in absentia homolog 1 (Drosophila) (SIAH1), transcript variant 2, mRNA.\"""""	Siah-1a; Siah-1; HUMSIAH; hSIAH1	ILMN_2279413	SIAH1	"\Homo sapiens seven in absentia homolog 1 (Drosophila) (SIAH1), transcript variant 2, mRNA.\"""""	6477	D	SIAH1	-0.183454012	0.013483277	0.196937289	0.013112699	5.72681841	0.005908124	0.005908124
7400025	7400025	MTFP1	NM_016498.3	51537	NP_057582.2	ILMN_2355665	7400025	A	GGTGGTATGGCTGAACAAGGAGCGGCAGACAACTCAGGGAGAAACTCAGG	"\Homo sapiens mitochondrial protein 18 kDa (MTP18), nuclear gene encoding mitochondrial protein, transcript variant 1, mRNA.\"""""	HSPC242	ILMN_2355665	MTP18	"\Homo sapiens mitochondrial protein 18 kDa (MTP18), nuclear gene encoding mitochondrial protein, transcript variant 1, mRNA.\"""""	51537	D	MTFP1	-0.328463771	-0.168358077	0.160105695	0.03244526	5.720282892	0.005939331	0.005939331
1260270	1260270	AIM2	NM_004833.1	9447	NP_004824.1	ILMN_1681301	1260270	S	GCTGGTGAAACCCCGAAGATCAACACGCTTCAAACTCAGCCCCTTGGAAC	"\Homo sapiens absent in melanoma 2 (AIM2), mRNA.\"""""	PYHIN4	ILMN_1681301	AIM2	"\Homo sapiens absent in melanoma 2 (AIM2), mRNA.\"""""	9447	D	AIM2	-0.325483905	-0.022528869	0.302955036	0.024288392	5.715351836	0.00596299	0.00596299
2750040	2750040	ZNF526	NM_133444.1	116115	NP_597701.1	ILMN_1756631	2750040	S	GGAGGCTGAGGCGGAGGCAGGATTGCTTGATATGAGGGAGATTGAGGCTG	"\Homo sapiens zinc finger protein 526 (ZNF526), mRNA.\"""""	KIAA1951; MGC4267; DKFZp762O059	ILMN_1756631	ZNF526	"\Homo sapiens zinc finger protein 526 (ZNF526), mRNA.\"""""	116115	 	ZNF526	-0.495357275	-0.243603342	0.251753933	-0.029243263	5.702465127	0.006025287	0.006025287
940435	940435	TRIM8	NM_030912.2	81603	NP_112174.2	ILMN_1746704	940435	S	GAGGGGCTGCCCGGAGTTGGGTCCTTGCCTGGATTTTGACACAGCAACTT	"\Homo sapiens tripartite motif-containing 8 (TRIM8), mRNA.\"""""	RNF27; GERP	ILMN_1746704	TRIM8	"\Homo sapiens tripartite motif-containing 8 (TRIM8), mRNA.\"""""	81603	 	TRIM8	0.338240858	0.04483033	-0.293410527	-0.036063374	5.700473269	0.006034976	0.006034976
7050326	7050326	CDKN2D	NM_079421.2	1032	NP_524145.1	ILMN_1748883	7050326	A	CTAGAAGCTGGTGGCCTTGGCCGGCTGTGCTCAGAGACCTGAAGTGTGCA	"\Homo sapiens cyclin-dependent kinase inhibitor 2D (p19, inhibits CDK4) (CDKN2D), transcript variant 2, mRNA.\"""""	p19-INK4D; INK4D; p19	ILMN_1748883	CDKN2D	"\Homo sapiens cyclin-dependent kinase inhibitor 2D (p19, inhibits CDK4) (CDKN2D), transcript variant 2, mRNA.\"""""	1032	D	CDKN2D	-0.324270336	0.125432175	0.449702511	0.019725391	5.69287492	0.006072087	0.006072087
6510367	6510367	JUN	NM_002228.3	3725	NP_002219.1	ILMN_1806023	6510367	S	GGGAGGTTTGTGAGAGCGAGGCTGAGCCTACAGATGAACTCTTTCTGGCC	"\Homo sapiens jun oncogene (JUN), mRNA.\"""""	AP1; c-Jun	ILMN_1806023	JUN	"\Homo sapiens jun oncogene (JUN), mRNA.\"""""	3725	 	JUN	-0.310569263	-0.111141699	0.199427564	-0.011500908	5.681945671	0.006125884	0.006125884
6270717	6270717	SNRPC	NM_003093.1	6631	NP_003084.1	ILMN_2086064	6270717	S	TGCCCACTCGGCCCGGAATGACTCGACCAGACAGATAAGGATAGAGGGGA	"\Homo sapiens small nuclear ribonucleoprotein polypeptide C (SNRPC), mRNA.\"""""	FLJ20302	ILMN_2086064	SNRPC	"\Homo sapiens small nuclear ribonucleoprotein polypeptide C (SNRPC), mRNA.\"""""	6631	D	SNRPC	0.31533972	0.103066636	-0.212273084	-0.0563352	5.680805455	0.006131525	0.006131525
2360491	2360491	NARF	NM_001038618.1	26502	NP_001033707.1	ILMN_2334693	2360491	A	ATCAACTCCCCCAAGGCCCGAGAGGTGCTGCATACCACGTACCAGAGCCA	"\Homo sapiens nuclear prelamin A recognition factor (NARF), transcript variant 3, mRNA.\"""""	FLJ10067; DKFZp434G0420; IOP2	ILMN_2334693	NARF	"\Homo sapiens nuclear prelamin A recognition factor (NARF), transcript variant 3, mRNA.\"""""	26502	 	NARF	-0.386567156	-0.009336226	0.37723093	0.102916022	5.667508381	0.006197711	0.006197711
4560541	4560541	MLKL	NM_152649.1	197259	NP_689862.1	ILMN_1667825	4560541	I	TGAATGAGGCCAATCAAGACCAGAAGAACCACTCAAGCAGATCCCAGCCC	"\Homo sapiens mixed lineage kinase domain-like (MLKL), mRNA.\"""""	FLJ34389	ILMN_1667825	MLKL	"\Homo sapiens mixed lineage kinase domain-like (MLKL), mRNA.\"""""	197259	D	MLKL	0.375727531	-0.006954057	-0.382681588	0.090802287	5.659199693	0.006239445	0.006239445
2190133	2190133	FAM27E3	NM_175923.3	286301	NP_787119.1	ILMN_1716555	2190133	S	GAAACAATCTGATTGGGGCATTGCTGGATCAGAAAATGTGTGACCTTTTT	"\Homo sapiens hypothetical protein MGC42630 (MGC42630), mRNA.\"""""		ILMN_1716555	MGC42630	"\Homo sapiens hypothetical protein MGC42630 (MGC42630), mRNA.\"""""	286301	D	FAM27E3 (includes others)	-0.142721825	0.029590274	0.1723121	0.059022534	5.658788679	0.006241517	0.006241517
3420241	3420241	SLC2A14	NM_153449.2	144195	NP_703150.1	ILMN_1668865	3420241	S	CCCAGGACTGCTTCTGAATGCTGCTACTTGATTTCTTTCTCATCCCACGC	"\Homo sapiens solute carrier family 2 (facilitated glucose transporter), member 14 (SLC2A14), mRNA.\"""""	GLUT14	ILMN_1668865	SLC2A14	"\Homo sapiens solute carrier family 2 (facilitated glucose transporter), member 14 (SLC2A14), mRNA.\"""""	144195	 	SLC2A14	-0.218754552	-0.023042946	0.195711606	0.023734899	5.654815507	0.006261584	0.006261584
1780673	1780673	SAP30	NM_003864.3	8819	NP_003855.1	ILMN_1700896	1780673	S	CAGATCTCAAGGTTGATAGTGGTGTTCACTAGGAGACGTGGAATTGAGAC	"\Homo sapiens Sin3A-associated protein, 30kDa (SAP30), mRNA.\"""""		ILMN_1700896	SAP30	"\Homo sapiens Sin3A-associated protein, 30kDa (SAP30), mRNA.\"""""	8819	 	SAP30	-0.368853479	-0.089754616	0.279098863	0.093247008	5.640371551	0.006335104	0.006335104
1990390	1990390	RAB3IP	NM_175624.2	117177	NP_783323.1	ILMN_1803197	1990390	A	GGAACTCTGATGCTCTGCGTGGGACCATGCCTGAACTCCCCGAATAACTG	"\Homo sapiens RAB3A interacting protein (rabin3) (RAB3IP), transcript variant beta 1, mRNA.\"""""	MGC71495; RABIN3; FLJ22548; FLJ14660	ILMN_1803197	RAB3IP	"\Homo sapiens RAB3A interacting protein (rabin3) (RAB3IP), transcript variant beta 1, mRNA.\"""""	117177	D	RAB3IP	-0.293619957	-0.049657313	0.243962644	0.024747046	5.632850774	0.006373741	0.006373741
4810224	4810224	NDUFA9	NM_005002.3	4704	NP_004993.1	ILMN_1760741	4810224	S	CCTTGGTATTCAGGCAACACCACTGGAACTCAAGGCCATTGAGGTGCTGC	"\Homo sapiens NADH dehydrogenase (ubiquinone) 1 alpha subcomplex, 9, 39kDa (NDUFA9), mRNA.\"""""	MGC111043; NDUFS2L	ILMN_1760741	NDUFA9	"\Homo sapiens NADH dehydrogenase (ubiquinone) 1 alpha subcomplex, 9, 39kDa (NDUFA9), mRNA.\"""""	4704	 	NDUFA9	0.16761645	-0.229113661	-0.396730111	0.04706506	5.630538527	0.006385669	0.006385669
3180470	3180470	SDHA	NM_004168.1	6389	NP_004159.1	ILMN_2051232	3180470	S	CTGTGCCACCATCCCGCCAGCCATTCGCTCCTACTGATGAGACAAGATGT	"\Homo sapiens succinate dehydrogenase complex, subunit A, flavoprotein (Fp) (SDHA), nuclear gene encoding mitochondrial protein, mRNA.\"""""	SDHF; SDH2; FP	ILMN_2051232	SDHA	"\Homo sapiens succinate dehydrogenase complex, subunit A, flavoprotein (Fp) (SDHA), nuclear gene encoding mitochondrial protein, mRNA.\"""""	6389	D	SDHA	-0.319347087	-0.057119851	0.262227236	0.049791408	5.629822296	0.006389368	0.006389368
3310402	3310402	PPM1A	NM_177952.1	5494	NP_808821.1	ILMN_2410516	3310402	A	CGTGGTCATTCTTTGCTGTGTATGATGGGCATGCTGGTTCTCAGGTTGCC	"\Homo sapiens protein phosphatase 1A (formerly 2C), magnesium-dependent, alpha isoform (PPM1A), transcript variant 3, mRNA.\"""""	PP2CA; PP2C-ALPHA; MGC9201	ILMN_2410516	PPM1A	"\Homo sapiens protein phosphatase 1A (formerly 2C), magnesium-dependent, alpha isoform (PPM1A), transcript variant 3, mRNA.\"""""	5494	D	PPM1A	-0.140481235	0.267809083	0.408290318	0.01992697	5.621498715	0.006432526	0.006432526
670279	670279	ZNF485	NM_145312.2	220992	NP_660355.1	ILMN_1664034	670279	S	CCTTTCGGCACAGCTCAGGCCTTGTTGAACATCAGAGACTCCATACTGGG	"\Homo sapiens zinc finger protein 485 (ZNF485), mRNA.\"""""		ILMN_1664034	ZNF485	"\Homo sapiens zinc finger protein 485 (ZNF485), mRNA.\"""""	220992	D	ZNF485	0.218033395	0.025406501	-0.192626895	0.024904904	5.621232838	0.006433909	0.006433909
4590020	4590020	YOD1	NM_018566.3	55432	NP_061036.3	ILMN_1678919	4590020	S	CAGTTTTCCAGTCACATTGGTGCCATTCAGGACTCCAGCTGTTTACAGGA	"\Homo sapiens YOD1 OTU deubiquinating enzyme 1 homolog (S. cerevisiae) (YOD1), mRNA.\"""""	PRO0907; RP11-164O23.1; OTUD2; DKFZp451J1719	ILMN_1678919	YOD1	"\Homo sapiens YOD1 OTU deubiquinating enzyme 1 homolog (S. cerevisiae) (YOD1), mRNA.\"""""	55432	D	YOD1	-0.151783684	0.368332484	0.520116168	-0.045453195	5.620185857	0.00643936	0.00643936
870441	870441	PPARA	NM_001001928.2	5465	NP_001001928.1	ILMN_1700488	870441	A	ACGGACACGCTTTCACCAGCTTCGAGCCCCTCCTCGGTGACTTATCCTGT	"\Homo sapiens peroxisome proliferator-activated receptor alpha (PPARA), transcript variant 3, mRNA.\"""""	PPAR; hPPAR; MGC2452; NR1C1; MGC2237	ILMN_1700488	PPARA	"\Homo sapiens peroxisome proliferator-activated receptor alpha (PPARA), transcript variant 3, mRNA.\"""""	5465	D	PPARA	-0.133904727	-0.108000948	0.025903779	0.020200286	5.615140817	0.006465696	0.006465696
2140634	2140634	VPS24	NM_001005753.1	51652	NP_001005753.1	ILMN_2406043	2140634	A	CAGCCCCATCCATGTTCCTGCAAAGGACATGATCTTTCTTTGGCAACCAC	"\Homo sapiens vacuolar protein sorting 24 homolog (S. cerevisiae) (VPS24), transcript variant 2, mRNA.\"""""	CGI-149; CHMP3; NEDF	ILMN_2406043	VPS24	"\Homo sapiens vacuolar protein sorting 24 homolog (S. cerevisiae) (VPS24), transcript variant 2, mRNA.\"""""	51652	D	VPS24	0.303397411	0.122989203	-0.180408208	0.014014366	5.614521347	0.006468937	0.006468937
5420091	5420091	LTB	NM_002341.1	4050	NP_002332.1	ILMN_2376204	5420091	A	TCCGGAGGGGCGAGAGGGTGTACGTCAACATCAGTCACCCCGATATGGTG	"\Homo sapiens lymphotoxin beta (TNF superfamily, member 3) (LTB), transcript variant 1, mRNA.\"""""	p33; TNFSF3; TNFC	ILMN_2376204	LTB	"\Homo sapiens lymphotoxin beta (TNF superfamily, member 3) (LTB), transcript variant 1, mRNA.\"""""	4050	D	LTB	0.354731827	-0.265430123	-0.620161949	0.051870562	5.614456863	0.006469274	0.006469274
3390220	3390220	C2orf69	NM_153689.4	205327	NP_710156.2	ILMN_1668657	3390220	S	GAATGGGTATTAAGAGTAAGTCACCAGGTACACAAAACTGCCATCATAGC	"\Homo sapiens hypothetical protein FLJ38973 (FLJ38973), mRNA.\"""""		ILMN_1668657	FLJ38973	"\Homo sapiens hypothetical protein FLJ38973 (FLJ38973), mRNA.\"""""	205327	D	C2orf69	-0.13571552	-0.027288812	0.108426707	0.03403487	5.613578818	0.006473872	0.006473872
6840348	6840348	BRI3BP	XM_941876.1	140707	XP_946969.1	ILMN_1693410	6840348	I	GGACCAGCCCTCTCTAGATTGCTGGAATTGTATGGATGTGTTGGGGTTGG	"\PREDICTED: Homo sapiens BRI3 binding protein (BRI3BP), mRNA.\"""""		ILMN_1693410	BRI3BP	"\PREDICTED: Homo sapiens BRI3 binding protein (BRI3BP), mRNA.\"""""	140707	D	BRI3BP	-0.510862946	-0.294469019	0.216393927	0.065155574	5.610130623	0.00649196	0.00649196
1030113	1030113	LOC100132593	XM_001719642.1	100132593	XP_001719694.1	ILMN_3206866	1030113	A	TTGCAGTGAGCTGACGTGACACCACTGCACTCCAGCCTGGGTGACAGAGC	"\PREDICTED: Homo sapiens hypothetical protein LOC100132593 (LOC100132593), mRNA.\"""""		ILMN_3206866	LOC100132593	"\PREDICTED: Homo sapiens hypothetical protein LOC100132593 (LOC100132593), mRNA.\"""""	100132593	 	LOC100132593	0.296713568	0.18510039	-0.111613178	0.028794876	5.609313216	0.006496255	0.006496255
4200541	4200541	FAM113B	NM_138371.1	91523	NP_612380.1	ILMN_1712431	4200541	S	ACTTCCTGGGAGTGACCCAGCGTTATTCCTGCCTCCTCACTCCTATTCTC	"\Homo sapiens family with sequence similarity 113, member B (FAM113B), mRNA.\"""""	MGC16044	ILMN_1712431	FAM113B	"\Homo sapiens family with sequence similarity 113, member B (FAM113B), mRNA.\"""""	91523	 	FAM113B	0.508848397	0.181726258	-0.32712214	-0.075404486	5.596179927	0.006565679	0.006565679
2510368	2510368	ARID4A	NM_023000.2	5926	NP_075376.2	ILMN_2338447	2510368	A	TGAGGATGCAATGCCTCTGATCGGGCCTGAAACCTTGGTTTGCCATGAAG	"\Homo sapiens AT rich interactive domain 4A (RBP1-like) (ARID4A), transcript variant 2, mRNA.\"""""	RBP1; RBP-1; RBBP1	ILMN_2338447	ARID4A	"\Homo sapiens AT rich interactive domain 4A (RBP1-like) (ARID4A), transcript variant 2, mRNA.\"""""	5926	D	ARID4A	-0.190530677	-0.074591564	0.115939112	0.009122693	5.589955541	0.006598851	0.006598851
4390301	4390301	TRPV2	NM_016113.3	51393	NP_057197.2	ILMN_2049536	4390301	S	TGTCCTGGCTTCCCCTCCCAAGGAGGATGAGGATGGTGCCTCTGAGGAAA	"\Homo sapiens transient receptor potential cation channel, subfamily V, member 2 (TRPV2), mRNA.\"""""	VRL; VRL-1; MGC12549; VRL1	ILMN_2049536	TRPV2	"\Homo sapiens transient receptor potential cation channel, subfamily V, member 2 (TRPV2), mRNA.\"""""	51393	 	TRPV2	0.230630989	-0.178516649	-0.409147638	-0.075904832	5.586369513	0.006618042	0.006618042
4250711	4250711	WLS	NM_024911.4	79971	NP_079187.3	ILMN_2283325	4250711	I	CCTTTGCGGTCCCAGTCCAAGGTAGGCTGGTGTCATAGTCTTCTCACTCC	"\Homo sapiens G protein-coupled receptor 177 (GPR177), transcript variant 1, mRNA.\"""""	FLJ23091; C1orf139; WLS; EVI; MGC131760; MRP; MGC14878	ILMN_2283325	GPR177	"\Homo sapiens G protein-coupled receptor 177 (GPR177), transcript variant 1, mRNA.\"""""	79971	D	WLS	-0.120346377	0.299460262	0.419806639	0.01141639	5.578865168	0.00665839	0.00665839
5420719	5420719	C2orf42	NM_017880.1	54980	NP_060350.1	ILMN_1661594	5420719	S	CACCCTGGTTAGGGCAGAATGTTAAAGACCATCTTGGCAGAGTTCCAGCC	"\Homo sapiens chromosome 2 open reading frame 42 (C2orf42), mRNA.\"""""	FLJ20558	ILMN_1661594	C2ORF42	"\Homo sapiens chromosome 2 open reading frame 42 (C2orf42), mRNA.\"""""	54980	 	C2orf42	0.159929649	-0.181256378	-0.341186028	0.030436604	5.572966537	0.006690285	0.006690285
4570296	4570296	USE1	NM_018467.3	55850	NP_060937.1	ILMN_1664243	4570296	S	CAGAGCCTGAGATGGACGTAAGGAAGAGAACTGGAGTGGCAGGGTCCCAG	"\Homo sapiens unconventional SNARE in the ER 1 homolog (S. cerevisiae) (USE1), mRNA.\"""""	SLT1; MDS032; P31	ILMN_1664243	USE1	"\Homo sapiens unconventional SNARE in the ER 1 homolog (S. cerevisiae) (USE1), mRNA.\"""""	55850	 	USE1	0.227795391	-0.078891011	-0.306686402	-0.035907273	5.570499084	0.006703674	0.006703674
6650278	6650278	KCNK6	NM_004823.1	9424	NP_004814.1	ILMN_1701173	6650278	S	GCCACGTCTGGCCTGTGTCCTTGGGCAGTCACACTACCTCTCTGATTTTG	"\Homo sapiens potassium channel, subfamily K, member 6 (KCNK6), mRNA.\"""""	TWIK-2; KCNK8; TOSS; K2p6.1; TWIK2; FLJ12282	ILMN_1701173	KCNK6	"\Homo sapiens potassium channel, subfamily K, member 6 (KCNK6), mRNA.\"""""	9424	D	KCNK6	0.271999893	0.059201984	-0.212797909	0.033758771	5.566466755	0.006725614	0.006725614
4200181	4200181	C19orf70	NM_205767.1	125988	NP_991330.1	ILMN_1765684	4200181	S	CCCCAGCTCCCAGCCCCTCCAAAGATTTACTTTCCCATCCGTGACTCCTG	"\Homo sapiens chromosome 19 open reading frame 70 (C19orf70), mRNA.\"""""		ILMN_1765684	C19ORF70	"\Homo sapiens chromosome 19 open reading frame 70 (C19orf70), mRNA.\"""""	125988	 	C19orf70	0.379529348	-0.023361763	-0.40289111	-0.079350341	5.549622286	0.00681808	0.00681808
1580309	1580309	SERF2	NM_001018108.2	10169	NP_001018118.1	ILMN_1789136	1580309	S	GCGGTAACCAGCGTGAGCTCGCCCGCCAGAAGAATATGAAAAAGCAGAGC	"\Homo sapiens small EDRK-rich factor 2 (SERF2), mRNA.\"""""	4F5REL; H4F5rel; FLJ37527; FLJ38557; FAM2C; MGC48826; HsT17089; FLJ20431	ILMN_1789136	SERF2	"\Homo sapiens small EDRK-rich factor 2 (SERF2), mRNA.\"""""	10169	D	SERF2	0.50942056	0.632684877	0.123264317	-0.183465446	5.546934959	0.006832954	0.006832954
6200528	6200528	ZBTB3	NM_024784.2	79842	NP_079060.1	ILMN_1689189	6200528	S	GCAGGACTTTATGGGGCAAAGCCTATGTCAGCTCTCTCCAAGGGCACTGG	"\Homo sapiens zinc finger and BTB domain containing 3 (ZBTB3), mRNA.\"""""	FLJ23392	ILMN_1689189	ZBTB3	"\Homo sapiens zinc finger and BTB domain containing 3 (ZBTB3), mRNA.\"""""	79842	 	ZBTB3	0.278757782	-0.040814389	-0.319572171	-0.022713471	5.546894748	0.006833176	0.006833176
270398	270398	ProbeID: 270398	XR_038808.1	642367		ILMN_3292082	270398	M	CAGAACCTTCTTGGCCTGACAGAGACCATTGGTGGGGCCAGCAAGAATCC	"\PREDICTED: Homo sapiens misc_RNA (LOC642367), miscRNA.\"""""		ILMN_3292082	LOC642367	"\PREDICTED: Homo sapiens misc_RNA (LOC642367), miscRNA.\"""""	642367	 		0.347999471	0.106160884	-0.241838587	-0.013307602	5.541999092	0.006860361	0.006860361
4640079	4640079	PGLS	NM_012088.2	25796	NP_036220.1	ILMN_1797005	4640079	S	CCGCCTCCTGACCGTGCCCTTCGAGAAGCATTCCACTTTGTAGCTGGCCA	"\Homo sapiens 6-phosphogluconolactonase (PGLS), mRNA.\"""""	6PGL	ILMN_1797005	PGLS	"\Homo sapiens 6-phosphogluconolactonase (PGLS), mRNA.\"""""	25796	 	PGLS	0.393738393	-0.199205404	-0.592943797	-0.010891545	5.541124891	0.006865227	0.006865227
7150253	7150253	PPM1M	NM_144641.1	132160	NP_653242.1	ILMN_1657810	7150253	S	GCCCTGGTCTGATGCCCCAACACTGCCCTTGCTTTGTTTTCCCTGTCACC	"\Homo sapiens protein phosphatase 1M (PP2C domain containing) (PPM1M), mRNA.\"""""	PP2C-eta; FLJ32332; PP2CE; PP2Ceta	ILMN_1657810	PPM1M	"\Homo sapiens protein phosphatase 1M (PP2C domain containing) (PPM1M), mRNA.\"""""	132160	 	PPM1M	0.038994285	-0.226762458	-0.265756743	0.021978206	5.535683667	0.006895595	0.006895595
1340537	1340537	ALKBH2	NM_001001655.1	121642	NP_001001655.1	ILMN_1690252	1340537	S	TGGGAGCCCCATTGCCTCTGTCTCCTTCGGTGCCTGCAGAGACTTTGTCT	"\Homo sapiens alkB, alkylation repair homolog 2 (E. coli) (ALKBH2), mRNA.\"""""	ABH2; MGC90512; hABH2	ILMN_1690252	ALKBH2	"\Homo sapiens alkB, alkylation repair homolog 2 (E. coli) (ALKBH2), mRNA.\"""""	121642	 	ALKBH2	0.194237347	0.031024746	-0.163212601	0.01246632	5.518608027	0.00699181	0.00699181
7570326	7570326	ADRB2	NM_000024.4	154	NP_000015.1	ILMN_1695590	7570326	S	CAGCTGTGAACATGGACTCTTCCCCCACTCCTCTTATTTGCTCACACGGG	"\Homo sapiens adrenergic, beta-2-, receptor, surface (ADRB2), mRNA.\"""""	B2AR; BETA2AR; BAR; ADRBR; ADRB2R	ILMN_1695590	ADRB2	"\Homo sapiens adrenergic, beta-2-, receptor, surface (ADRB2), mRNA.\"""""	154	 	ADRB2	-0.515600395	-0.17646171	0.339138686	0.03701239	5.517515482	0.006998014	0.006998014
6770379	6770379	ZMYM5	NM_001039649.1	9205	NP_001034738.1	ILMN_2343036	6770379	A	GGTCATCCAGCTTGTCCTTTAGTCAGTAGATCTAGGAACTCACCAGTGGA	"\Homo sapiens zinc finger, MYM-type 5 (ZMYM5), transcript variant 2, mRNA.\"""""	ZNF237; MYM; HSPC050; ZNF198L1	ILMN_2343036	ZMYM5	"\Homo sapiens zinc finger, MYM-type 5 (ZMYM5), transcript variant 2, mRNA.\"""""	9205	D	ZMYM5	-0.209580416	-0.061032208	0.148548207	0.034623125	5.512492027	0.007026611	0.007026611
2490754	2490754	MAP1LC3B	NM_022818.3	81631	NP_073729.1	ILMN_1703244	2490754	S	CGGGGAAAACCAGATTCTTTGCATCTGGGCCCTCTACTGATTGTTAAAGG	"\Homo sapiens microtubule-associated protein 1 light chain 3 beta (MAP1LC3B), mRNA.\"""""	MAP1A/1BLC3	ILMN_1703244	MAP1LC3B	"\Homo sapiens microtubule-associated protein 1 light chain 3 beta (MAP1LC3B), mRNA.\"""""	81631	 	MAP1LC3B	-0.355502996	-0.023187364	0.332315632	0.026861288	5.508292115	0.007050613	0.007050613
840014	840014	TPMT	NM_000367.2	7172	NP_000358.1	ILMN_1740185	840014	S	AAACACCCTGTGTCCATGGGATAGAGTCCTTTCCGCTTGCAGTTGTGCCC	"\Homo sapiens thiopurine S-methyltransferase (TPMT), mRNA.\"""""		ILMN_1740185	TPMT	"\Homo sapiens thiopurine S-methyltransferase (TPMT), mRNA.\"""""	7172	 	TPMT	-0.221901456	0.07846267	0.300364126	0.049756317	5.504917093	0.007069963	0.007069963
6350608	6350608	PNMA1	NM_006029.4	9240	NP_006020.4	ILMN_1770850	6350608	S	GGTTGGACACAGCGCTTAGTGCACGCTGTCATCATGGACATCATAATCAG	"\Homo sapiens paraneoplastic antigen MA1 (PNMA1), mRNA.\"""""	MA1	ILMN_1770850	PNMA1	"\Homo sapiens paraneoplastic antigen MA1 (PNMA1), mRNA.\"""""	9240	 	PNMA1	-0.221372511	-0.07768418	0.143688332	0.036613193	5.502334851	0.007084805	0.007084805
1050386	1050386	SMUG1	NM_014311.1	23583	NP_055126.1	ILMN_1804642	1050386	S	GGGAGGCTGCAGCTGGATCAGAGGAAAAATCCAGTGTGACAGAGTGCAAG	"\Homo sapiens single-strand-selective monofunctional uracil-DNA glycosylase 1 (SMUG1), mRNA.\"""""	UNG3; MGC104370; HMUDG; FDG	ILMN_1804642	SMUG1	"\Homo sapiens single-strand-selective monofunctional uracil-DNA glycosylase 1 (SMUG1), mRNA.\"""""	23583	 	SMUG1	0.285383931	-0.00200581	-0.287389741	-0.007461619	5.498741255	0.007105515	0.007105515
150767	150767	BANF1	NM_003860.2	8815	NP_003851.1	ILMN_2179837	150767	S	GCTTCGGATGCCTTCGAGAGTGGTGCGACGCCTTCTTGTGATGCTCTCTG	"\Homo sapiens barrier to autointegration factor 1 (BANF1), mRNA.\"""""	BCRP1; MGC111161; D14S1460; BAF	ILMN_2179837	BANF1	"\Homo sapiens barrier to autointegration factor 1 (BANF1), mRNA.\"""""	8815	D	BANF1	0.357434224	-0.06193044	-0.419364664	0.046628652	5.495687444	0.007123163	0.007123163
380112	380112	ZNF799	XM_939522.2	90576	XP_944615.1	ILMN_1659265	380112	A	GTGCCCAGTGTTTTGATGTGTTGAGATGACTAGATGTATGGCATTGTGGG	"\PREDICTED: Homo sapiens zinc finger protein HIT-40, transcript variant 3 (HIT-40), mRNA.\"""""		ILMN_1659265	HIT-40	"\PREDICTED: Homo sapiens zinc finger protein HIT-40, transcript variant 3 (HIT-40), mRNA.\"""""	90576	D	ZNF799	-0.158138142	-0.097273869	0.060864274	0.018352302	5.494501588	0.007130028	0.007130028
510487	510487	TFDP1	NM_007111.3	7027	NP_009042.1	ILMN_2117987	510487	S	TGGTGCGGCTATGGAGACTGTCTGGAAGGCTTGGAATGGTTTATTGCTTA	"\Homo sapiens transcription factor Dp-1 (TFDP1), mRNA.\"""""	DP1; DRTF1; Dp-1	ILMN_2117987	TFDP1	"\Homo sapiens transcription factor Dp-1 (TFDP1), mRNA.\"""""	7027	D	TFDP1	-0.186762618	0.245652598	0.432415216	0.020519273	5.489165773	0.007161005	0.007161005
2850682	2850682	PLAG1	NM_002655.1	5324	NP_002646.1	ILMN_2287653	2850682	I	GTACTGCAGCTTCTTGTGGCCTACAGTGTTATGTTTGCTGTAAGAATAAG	"\Homo sapiens pleiomorphic adenoma gene 1 (PLAG1), mRNA.\"""""	PSA; SGPA	ILMN_2287653	PLAG1	"\Homo sapiens pleiomorphic adenoma gene 1 (PLAG1), mRNA.\"""""	5324	D	PLAG1	-0.121530719	0.006662376	0.128193096	0.004467355	5.478519264	0.007223233	0.007223233
4890133	4890133	NUFIP2	NM_020772.1	57532	NP_065823.1	ILMN_1765829	4890133	S	CTTGTGTAACCACTTGTCGCCTTAGGGCCAGATTCCCCTCTCTAGTCCCC	"\Homo sapiens nuclear fragile X mental retardation protein interacting protein 2 (NUFIP2), mRNA.\"""""	82-FIP; PIG1; KIAA1321; MGC117262; FIP-82; 182-FIP	ILMN_1765829	NUFIP2	"\Homo sapiens nuclear fragile X mental retardation protein interacting protein 2 (NUFIP2), mRNA.\"""""	57532	D	NUFIP2	-0.480550292	-0.253536907	0.227013385	0.00185681	5.477912808	0.007226794	0.007226794
6760273	6760273	BCOR	NM_020926.2	54880	NP_065977.1	ILMN_1676241	6760273	I	GCAATGTGGCCAGTAAGAGAACGTGAGTGGTAGCACTGAGGCGTGTCTGG	"\Homo sapiens BCL6 co-repressor (BCOR), transcript variant 2, mRNA.\"""""	MGC131961; KIAA1575; FLJ20285; MGC71031; MCOPS2; FLJ38041; MAA2; ANOP2	ILMN_1676241	BCOR	"\Homo sapiens BCL6 co-repressor (BCOR), transcript variant 2, mRNA.\"""""	54880	D	BCOR	-0.297253042	-0.113078553	0.184174489	-0.016336987	5.475117533	0.007243234	0.007243234
1190220	1190220	COX5B	NM_001862.2	1329	NP_001853.2	ILMN_1663512	1190220	S	GCCGCGATGCGCTCCATGGCATCTGGAGGTGGTGTTCCCACTGATGAAGA	"\Homo sapiens cytochrome c oxidase subunit Vb (COX5B), mRNA.\"""""	COXVB	ILMN_1663512	COX5B	"\Homo sapiens cytochrome c oxidase subunit Vb (COX5B), mRNA.\"""""	1329	 	COX5B	0.370422419	0.111158178	-0.259264241	0.042150299	5.474613032	0.007246205	0.007246205
730020	730020	ARMC7	NM_024585.2	79637	NP_078861.1	ILMN_1797298	730020	S	CCCCTCAAGGCTGACCCCTTAGATGGCCCAGGAATGGCAGGTGCTACAAA	"\Homo sapiens armadillo repeat containing 7 (ARMC7), mRNA.\"""""	FLJ22160	ILMN_1797298	ARMC7	"\Homo sapiens armadillo repeat containing 7 (ARMC7), mRNA.\"""""	79637	 	ARMC7	0.12426244	-0.072564892	-0.196827332	-0.017256838	5.469968881	0.007273617	0.007273617
6840064	6840064	BICD2	NM_001003800.1	23299	NP_001003800.1	ILMN_2380418	6840064	A	GCTGAGTGAGGTTAGTGGGAGTGGTCAAATTGGTACTCTTGGAGGAAGAA	"\Homo sapiens bicaudal D homolog 2 (Drosophila) (BICD2), transcript variant 1, mRNA.\"""""	bA526D8.1; KIAA0699	ILMN_2380418	BICD2	"\Homo sapiens bicaudal D homolog 2 (Drosophila) (BICD2), transcript variant 1, mRNA.\"""""	23299	D	BICD2	-0.808751767	-0.363090184	0.445661583	-0.107330149	5.464773241	0.007304411	0.007304411
5720360	5720360	STARD7	NM_139267.1	56910	NP_644672.1	ILMN_2367782	5720360	A	CACTGTTCAGATAAGGTCACAATCTGATGCTGTCAGTTTGACCGAGCTGG	"\Homo sapiens START domain containing 7 (STARD7), transcript variant 2, mRNA.\"""""	GTT1	ILMN_2367782	STARD7	"\Homo sapiens START domain containing 7 (STARD7), transcript variant 2, mRNA.\"""""	56910	D	STARD7	-0.418686075	-0.330374045	0.08831203	0.11067414	5.462355289	0.007318789	0.007318789
4260722	4260722	TPRG1L	NM_182752.3	127262	NP_877429.2	ILMN_1727479	4260722	S	TGCAGGGCTGCCTCAGAAGCTGGCTGGGGACTCTAGCCTCTGTGTTCATA	"\Homo sapiens tumor protein p63 regulated 1-like (TPRG1L), mRNA.\"""""	RP11-46F15.3; FLJ21811	ILMN_1727479	TPRG1L	"\Homo sapiens tumor protein p63 regulated 1-like (TPRG1L), mRNA.\"""""	127262	 	TPRG1L	-0.363335921	-0.073463773	0.289872148	0.044667082	5.461169704	0.007325849	0.007325849
1170441	1170441	ProbeID: 1170441	XR_038789.1	338870		ILMN_3294074	1170441	M	GGGCCAAGCCCATCTTTATGTGCTTGCATCCAACTGTGATGAGACTGTGT	"\PREDICTED: Homo sapiens misc_RNA (LOC338870), miscRNA.\"""""		ILMN_3294074	LOC338870	"\PREDICTED: Homo sapiens misc_RNA (LOC338870), miscRNA.\"""""	338870	 		0.475156034	0.34944151	-0.125714523	-0.117725472	5.457450479	0.007348044	0.007348044
6940619	6940619	2-Sep	NM_001008491.1	4735	NP_001008491.1	ILMN_1676737	6940619	I	TTTTTTGTCTGGAGGAATGGGGACACCAAAACTCATTTGGCAGCAGAGGT	"\Homo sapiens septin 2 (SEPT2), transcript variant 1, mRNA.\"""""	KIAA0158; hNedd5; DIFF6; NEDD5; Pnutl3	ILMN_1676737	2-Sep	"\Homo sapiens septin 2 (SEPT2), transcript variant 1, mRNA.\"""""	4735	D	2-Sep	-0.251033361	-0.051176852	0.199856509	0.02581453	5.451454549	0.007383973	0.007383973
5050082	5050082	PUF60	NM_014281.3	22827	NP_055096.2	ILMN_1779404	5050082	A	CTGCGTGACAGTGGTCCCTCTCCCCGGACTTGCACTTGTTCCTTGTTTCC	"\Homo sapiens poly-U binding splicing factor 60KDa (PUF60), transcript variant 2, mRNA.\"""""	FIR; RoBPI; SIAHBP1; FLJ31379; PUF60	ILMN_1779404	PUF60	"\Homo sapiens poly-U binding splicing factor 60KDa (PUF60), transcript variant 2, mRNA.\"""""	22827	 	PUF60	0.303361482	-0.142180884	-0.445542366	-0.012005176	5.451438175	0.007384072	0.007384072
6510377	6510377	TNFRSF12A	NM_016639.1	51330	NP_057723.1	ILMN_1689004	6510377	S	CAGAAAGGGAGCCTCACGCTGGCTCACACAAAACAGCTGACACTGACTAA	"\Homo sapiens tumor necrosis factor receptor superfamily, member 12A (TNFRSF12A), mRNA.\"""""	CD266; TWEAKR; FN14	ILMN_1689004	TNFRSF12A	"\Homo sapiens tumor necrosis factor receptor superfamily, member 12A (TNFRSF12A), mRNA.\"""""	51330	 	TNFRSF12A	-0.292270647	-0.133263573	0.159007074	0.081267174	5.451063183	0.007386325	0.007386325
160239	160239	ProbeID: 160239	XM_933103.1	644019	XP_938196.1	ILMN_1709583	160239	I	GAGCAGAGACGTTCTACCTCTAAGTACAGTTGTCCCTTGGCATCCATGGC	"\PREDICTED: Homo sapiens similar to COBW domain containing 3, transcript variant 5 (LOC644019), mRNA.\"""""		ILMN_1709583	LOC644019	"\PREDICTED: Homo sapiens similar to COBW domain containing 3, transcript variant 5 (LOC644019), mRNA.\"""""	644019	D	CBWD3/CBWD6	-0.239105566	-0.133953483	0.105152083	-0.0174169	5.449759857	0.007394161	0.007394161
2710161	2710161	SELK	NM_021237.3	58515	NP_067060.2	ILMN_2134110	2710161	S	CCCCTCCAATGGCTGGTGGATGAGGAAGGTAAATGTCTGCTCTAAGAAGC	"\Homo sapiens selenoprotein K (SELK), mRNA.\"""""	HSPC297; MGC17057; HSPC030	ILMN_2134110	SELK	"\Homo sapiens selenoprotein K (SELK), mRNA.\"""""	58515	D	SELK	-0.019302993	0.335988076	0.35529107	-0.07979117	5.449583748	0.007395221	0.007395221
3310242	3310242	EPOR	NM_000121.2	2057	NP_000112.1	ILMN_2168347	3310242	S	CTCAGAGAACCAGTGCAGACTCAAGACTTATGGAACAGGGATGGCGAGGC	"\Homo sapiens erythropoietin receptor (EPOR), mRNA.\"""""	MGC138358	ILMN_2168347	EPOR	"\Homo sapiens erythropoietin receptor (EPOR), mRNA.\"""""	2057	 	EPOR	-0.221659855	0.085842988	0.307502842	0.015067549	5.448163055	0.007403774	0.007403774
4880671	4880671	STAMBP	NM_006463.3	10617	NP_006454.1	ILMN_2391355	4880671	A	TCCTGTCGCCAGAAAGGATTTCATCCACACAGCAAGGATCCACCTCTGTT	"\Homo sapiens STAM binding protein (STAMBP), transcript variant 1, mRNA.\"""""	MGC126518; AMSH; MGC126516	ILMN_2391355	STAMBP	"\Homo sapiens STAM binding protein (STAMBP), transcript variant 1, mRNA.\"""""	10617	D	STAMBP	0.154399957	-0.035519795	-0.189919751	0.047054653	5.443551124	0.007431612	0.007431612
2570477	2570477	BTN2A1	NM_007049.2	11120	NP_008980.1	ILMN_2364852	2570477	A	GGGGACACCAGTGGCTTCAAACTTCCTGGTTTCATGATATCTTGAGACGC	"\Homo sapiens butyrophilin, subfamily 2, member A1 (BTN2A1), transcript variant 1, mRNA.\"""""	BK14H9.1; BTF1; FLJ36567; DJ3E1.1; BT2.1	ILMN_2364852	BTN2A1	"\Homo sapiens butyrophilin, subfamily 2, member A1 (BTN2A1), transcript variant 1, mRNA.\"""""	11120	D	BTN2A1	0.580161563	0.227537312	-0.352624251	0.06090198	5.431474642	0.007505025	0.007505025
580458	580458	FAM9A	NM_174951.2	171482	NP_777611.1	ILMN_1778039	580458	S	TCGTGTCAGAACTCTTTTGGAAGAGTTGGCACTTCATTGTCTCTTCAACC	"\Homo sapiens family with sequence similarity 9, member A (FAM9A), mRNA.\"""""	MGC138227; MGC142009	ILMN_1778039	FAM9A	"\Homo sapiens family with sequence similarity 9, member A (FAM9A), mRNA.\"""""	171482	 	FAM9A	0.085080513	-0.040284676	-0.125365188	-0.008282647	5.427913306	0.007526818	0.007526818
3440500	3440500	ELP3	NM_018091.4	55140	NP_060561.3	ILMN_1744068	3440500	S	TCGAGGTAATCTACTTTGGAGACTCTGCCTGGAGAGGGTCAGTTCCTAAG	"\Homo sapiens elongation protein 3 homolog (S. cerevisiae) (ELP3), mRNA.\"""""	FLJ10422; KAT9	ILMN_1744068	ELP3	"\Homo sapiens elongation protein 3 homolog (S. cerevisiae) (ELP3), mRNA.\"""""	55140	 	ELP3	0.273701588	0.030069512	-0.243632076	-0.025938996	5.427331725	0.007530383	0.007530383
6980092	6980092	PHF23	NM_024297.2	79142	NP_077273.2	ILMN_1746135	6980092	S	CCTGGCCAAGTGAGGAAGGAAAGCAGAAAGGTGACGATTCTCACTCACCT	"\Homo sapiens PHD finger protein 23 (PHF23), mRNA.\"""""	hJUNE-1b; MGC2941; FLJ16355; FLJ22884	ILMN_1746135	PHF23	"\Homo sapiens PHD finger protein 23 (PHF23), mRNA.\"""""	79142	 	PHF23	-0.322665378	-0.103009309	0.219656068	0.039650271	5.426217455	0.007537219	0.007537219
3190433	3190433	STARD5	NM_181900.2	80765	NP_871629.1	ILMN_1784364	3190433	A	AGGCCCTGTTGCCTTTTAAGCATGTACCGCTCCCTCAGTCCTGTGCTGCA	"\Homo sapiens StAR-related lipid transfer (START) domain containing 5 (STARD5), mRNA.\"""""	MGC10327	ILMN_1784364	STARD5	"\Homo sapiens StAR-related lipid transfer (START) domain containing 5 (STARD5), mRNA.\"""""	80765	D	STARD5	-0.209292204	0.098227514	0.307519718	0.013971202	5.425799641	0.007539783	0.007539783
3870646	3870646	PDCL3	NM_024065.3	79031	NP_076970.1	ILMN_1702806	3870646	S	ATGAAGAGGGACAGCGATTCCGAGGGTGACTGAGGCTACAGCTTCTATCA	"\Homo sapiens phosducin-like 3 (PDCL3), mRNA.\"""""	VIAF1; HTPHLP; MGC3062	ILMN_1702806	PDCL3	"\Homo sapiens phosducin-like 3 (PDCL3), mRNA.\"""""	79031	D	PDCL3	0.244592944	-0.095528867	-0.340121811	0.03430866	5.425646463	0.007540724	0.007540724
6980133	6980133	ProbeID: 6980133				ILMN_1860051	6980133	S	CACATGGCAAATGCCTCCTTTCACAATAGAGCATGGTGCTGTTTCCTCAC	"\HUMGS0004661 Human adult (K.Okubo) Homo sapiens cDNA 3, mRNA sequence\"""""		ILMN_1860051		"\HUMGS0004661 Human adult (K.Okubo) Homo sapiens cDNA 3, mRNA sequence\"""""	-999	 		0.171182059	0.089687464	-0.081494594	0.006929954	5.424171057	0.007549789	0.007549789
4480220	4480220	FGFRL1	NM_021923.3	53834	NP_068742.2	ILMN_1795865	4480220	A	AATGATGGAAGGAAGACTGGGTTGCAGGGACTGTGGTCTCTCCTGGGGCC	"\Homo sapiens fibroblast growth factor receptor-like 1 (FGFRL1), transcript variant 3, mRNA.\"""""	FGFR5; FHFR	ILMN_1795865	FGFRL1	"\Homo sapiens fibroblast growth factor receptor-like 1 (FGFRL1), transcript variant 3, mRNA.\"""""	53834	D	FGFRL1	-0.220748782	0.036287659	0.257036441	-0.004453548	5.423823645	0.007551925	0.007551925
4150309	4150309	ZNHIT1	NM_006349.2	10467	NP_006340.1	ILMN_1741491	4150309	S	ACCCACCAGGAGACCAGGTGTCTGAAGTGGACTGTGTGAGCCTGGGCATT	"\Homo sapiens zinc finger, HIT type 1 (ZNHIT1), mRNA.\"""""	ZNFN4A1; CG1I	ILMN_1741491	ZNHIT1	"\Homo sapiens zinc finger, HIT type 1 (ZNHIT1), mRNA.\"""""	10467	 	ZNHIT1	0.275788179	-0.007448972	-0.283237151	0.017899564	5.417083473	0.007593496	0.007593496
2490408	2490408	C14orf104	NM_018139.2	55172	NP_060609.2	ILMN_1769757	2490408	S	TGCAGGATGGTAGTGTGCAGGTCATTAAAGATCATGTGACCAATTGTGCA	"\Homo sapiens chromosome 14 open reading frame 104 (C14orf104), transcript variant 1, mRNA.\"""""	FLJ10563	ILMN_1769757	C14ORF104	"\Homo sapiens chromosome 14 open reading frame 104 (C14orf104), transcript variant 1, mRNA.\"""""	55172	 	DNAAF2	-0.256370231	-0.118086523	0.138283708	-0.017238864	5.415684187	0.007602156	0.007602156
1070286	1070286	M6PR	NM_002355.2	4074	NP_002346.1	ILMN_2084353	1070286	S	ACACAGCCAGATTTCTCAAGCAGTCTCAACTCCAGTCCCTCATCTCACCC	"\Homo sapiens mannose-6-phosphate receptor (cation dependent) (M6PR), mRNA.\"""""	SMPR; FLJ32994; CD-MPR; MPR46	ILMN_2084353	M6PR	"\Homo sapiens mannose-6-phosphate receptor (cation dependent) (M6PR), mRNA.\"""""	4074	 	M6PR	-0.462059801	-0.246417297	0.215642504	0.058550234	5.41458948	0.007608938	0.007608938
6200187	6200187	TNFAIP8L1	NM_152362.1	126282	NP_689575.1	ILMN_1684346	6200187	S	CCCAGCTACTTGAGAGATGACGAGGGAAGATCACTTGAGCCCAGGAGTTA	"\Homo sapiens tumor necrosis factor, alpha-induced protein 8-like 1 (TNFAIP8L1), mRNA.\"""""	MGC17791	ILMN_1684346	TNFAIP8L1	"\Homo sapiens tumor necrosis factor, alpha-induced protein 8-like 1 (TNFAIP8L1), mRNA.\"""""	126282	 	TNFAIP8L1	-0.472515846	-0.170290999	0.302224847	-0.108573579	5.40872395	0.007645385	0.007645385
5890739	5890739	TAGAP	NM_138810.2	117289	NP_620165.1	ILMN_1739985	5890739	I	ATGAGAAATCCCCAACTTATGATCTCACCATCTGTTTGCCAAGTCCAGGC	"\Homo sapiens T-cell activation RhoGTPase activating protein (TAGAP), transcript variant 3, mRNA.\"""""	FKSG15; MGC27381; FLJ39771; TAGAP1; FLJ32631; MGC133247	ILMN_1739985	TAGAP	"\Homo sapiens T-cell activation RhoGTPase activating protein (TAGAP), transcript variant 3, mRNA.\"""""	117289	D	TAGAP	0.291966893	-0.14360406	-0.435570954	0.095851056	5.405322481	0.007666605	0.007666605
1470750	1470750	CDC23	NM_004661.3	8697	NP_004652.2	ILMN_1799688	1470750	S	AGCCTTCTCAGGCAAGCTGTATACTAGTTACTGGTCTCCACTGCCATGCC	"\Homo sapiens cell division cycle 23 homolog (S. cerevisiae) (CDC23), mRNA.\"""""	APC8	ILMN_1799688	CDC23	"\Homo sapiens cell division cycle 23 homolog (S. cerevisiae) (CDC23), mRNA.\"""""	8697	 	CDC23	0.365749001	-0.05126003	-0.417009031	0.009242072	5.405127981	0.00766782	0.00766782
4850228	4850228	ProbeID: 4850228	XM_930578.1	647135	XP_935671.1	ILMN_1684634	4850228	I	GGTACAGAGATATTTCTTCACAGAGGTTCTTGGGTGGAGCAATGACACAA	"\PREDICTED: Homo sapiens similar to SLIT-ROBO Rho GTPase-activating protein 2 (srGAP2) (Formin-binding protein 2), transcript variant 1 (LOC647135), mRNA.\"""""		ILMN_1684634	LOC647135	"\PREDICTED: Homo sapiens similar to SLIT-ROBO Rho GTPase-activating protein 2 (srGAP2) (Formin-binding protein 2), transcript variant 1 (LOC647135), mRNA.\"""""	647135	 		-0.257579565	-0.132321932	0.125257633	0.018744182	5.40312184	0.007680365	0.007680365
1580017	1580017	SEC13	NM_001136232.1	6396	NP_001129704.1	ILMN_3223181	1580017	A	AGCTGCTCCCAGGATGGTCGTGTGTTCATTTGGACCTGTGATGATGCCTC	"\Homo sapiens SEC13 homolog (S. cerevisiae) (SEC13), transcript variant 2, mRNA.\"""""		ILMN_3223181	SEC13	"\Homo sapiens SEC13 homolog (S. cerevisiae) (SEC13), transcript variant 2, mRNA.\"""""	6396	D	SEC13	0.185944939	-0.03020635	-0.216151288	0.004476183	5.3963583	0.00772282	0.00772282
6520576	6520576	BOLA3	NM_212552.2	388962	NP_997717.2	ILMN_2343010	6520576	A	CATGGATTGCGGATATTTACCTCTGTCCCCAAACGCTGACCACGCCCTGG	"\Homo sapiens bolA homolog 3 (E. coli) (BOLA3), transcript variant 1, mRNA.\"""""		ILMN_2343010	BOLA3	"\Homo sapiens bolA homolog 3 (E. coli) (BOLA3), transcript variant 1, mRNA.\"""""	388962	D	BOLA3	0.377109056	0.095510303	-0.281598753	-0.023679516	5.393528635	0.007740654	0.007740654
4590424	4590424	PDCD2L	NM_032346.1	84306	NP_115722.1	ILMN_1706149	4590424	S	CTTTTTGACCTGCCCTACATCAGAAGTCACCGAGCTCCCAGCCTGCAGCC	"\Homo sapiens programmed cell death 2-like (PDCD2L), mRNA.\"""""	MGC13096	ILMN_1706149	PDCD2L	"\Homo sapiens programmed cell death 2-like (PDCD2L), mRNA.\"""""	84306	 	PDCD2L	0.12384988	-0.133268961	-0.257118841	0.043070187	5.391071392	0.007756176	0.007756176
5810201	5810201	ZNF593	NM_015871.3	51042	NP_056955.1	ILMN_1703441	5810201	S	ATGGACAGTGACGCAAGGACTAGGCTGGGAGGGAGCGTGCCAACCCCTTT	"\Homo sapiens zinc finger protein 593 (ZNF593), mRNA.\"""""	ZT86	ILMN_1703441	ZNF593	"\Homo sapiens zinc finger protein 593 (ZNF593), mRNA.\"""""	51042	 	ZNF593	0.322349505	-0.00019558	-0.322545084	0.031876223	5.387963889	0.007775852	0.007775852
1690465	1690465	ProbeID: 1690465	XR_018848.1	650369		ILMN_1683664	1690465	S	CCCCTTCCACCTCTCTTTGCCTGTAGGATGTACTGTATGTAGTCATGCAC	"\PREDICTED: Homo sapiens similar to family with sequence similarity 60, member A (LOC650369), mRNA.\"""""		ILMN_1683664	LOC650369	"\PREDICTED: Homo sapiens similar to family with sequence similarity 60, member A (LOC650369), mRNA.\"""""	650369	 		-0.469735301	-0.144664107	0.325071194	-0.046187509	5.38795927	0.007775881	0.007775881
50414	50414	C12orf43	NM_022895.1	64897	NP_075046.1	ILMN_1737818	50414	S	GGTGTCTCTGAGCCGACCAGATTATGGAAACTCAATTGTCAGAGGACCCA	"\Homo sapiens chromosome 12 open reading frame 43 (C12orf43), mRNA.\"""""	FLJ12448	ILMN_1737818	C12ORF43	"\Homo sapiens chromosome 12 open reading frame 43 (C12orf43), mRNA.\"""""	64897	D	C12orf43	0.368147833	0.043563379	-0.324584454	-0.021276942	5.374108359	0.007864216	0.007864216
7380327	7380327	FBXO31	NM_024735.2	79791	NP_079011.3	ILMN_1771139	7380327	S	GTGACGGTGACTGTGGCCTTGAAGCCTGGAGGACTGTTGGGCATGTAGAC	"\Homo sapiens F-box protein 31 (FBXO31), mRNA.\"""""	FBX14; Fbx31; FLJ22477; DKFZP434B027; MGC15419; DKFZp434J1815; MGC9527; FBXO14; pp2386	ILMN_1771139	FBXO31	"\Homo sapiens F-box protein 31 (FBXO31), mRNA.\"""""	79791	 	FBXO31	-0.364873594	-0.162808153	0.202065441	-0.019068597	5.374078481	0.007864408	0.007864408
2510253	2510253	C10orf35	NM_145306.2	219738	NP_660349.1	ILMN_1662470	2510253	S	ACATGTTCCGATGCCTGTGGAAGACATGCCGACGTCTCCTCTGCCTAGGG	"\Homo sapiens chromosome 10 open reading frame 35 (C10orf35), mRNA.\"""""		ILMN_1662470	C10ORF35	"\Homo sapiens chromosome 10 open reading frame 35 (C10orf35), mRNA.\"""""	219738	 	C10orf35	0.155377756	0.031891678	-0.123486077	0.019695591	5.372674296	0.007873422	0.007873422
6370538	6370538	WBSCR22	NM_017528.2	114049	NP_059998.2	ILMN_1697348	6370538	S	AAGCGCAAGCCCCGCTTCTAAGTCACCACGCGGTTCTGGAAAGGCACTTG	"\Homo sapiens Williams Beuren syndrome chromosome region 22 (WBSCR22), mRNA.\"""""	MGC2022; MGC5140; HUSSY-3; MGC19709; WBMT; PP3381; HASJ4442	ILMN_1697348	WBSCR22	"\Homo sapiens Williams Beuren syndrome chromosome region 22 (WBSCR22), mRNA.\"""""	114049	 	WBSCR22	0.189055357	-0.152511543	-0.3415669	-0.003324839	5.371849416	0.007878722	0.007878722
5260612	5260612	TRIM25	NM_005082.4	7706	NP_005073.2	ILMN_1813625	5260612	S	CCTGAGCTTATGCTAAAAGGTGGGATGACTCAGAGCTGGGGCTGGTCACC	"\Homo sapiens tripartite motif-containing 25 (TRIM25), mRNA.\"""""	Z147; ZNF147; EFP; RNF147	ILMN_1813625	TRIM25	"\Homo sapiens tripartite motif-containing 25 (TRIM25), mRNA.\"""""	7706	D	TRIM25	-0.208527095	0.150852532	0.359379628	0.099095597	5.360825377	0.007949912	0.007949912
1110286	1110286	ProbeID: 1110286	XM_928464.1	146517	XP_933557.1	ILMN_1764186	1110286	S	AGCCTTAGAACTAGTCAGGTGCTCCCTCCACCCAATACCATTTCTTACCC	"\PREDICTED: Homo sapiens hypothetical protein LOC146517 (LOC146517), mRNA.\"""""		ILMN_1764186	LOC146517	"\PREDICTED: Homo sapiens hypothetical protein LOC146517 (LOC146517), mRNA.\"""""	146517	D	ATXN1L	-0.203070816	0.033246802	0.236317618	0.005802014	5.35875275	0.007963371	0.007963371
3520753	3520753	ACAA1	NM_001607.2	30	NP_001598.1	ILMN_1738921	3520753	S	AATGAGCTGAAGCGCCGTGGGAAGAGGGCATACGGAGTGGTGTCCATGTG	"\Homo sapiens acetyl-Coenzyme A acyltransferase 1 (peroxisomal 3-oxoacyl-Coenzyme A thiolase) (ACAA1), nuclear gene encoding mitochondrial protein, mRNA.\"""""	THIO; ACAA; PTHIO	ILMN_1738921	ACAA1	"\Homo sapiens acetyl-Coenzyme A acyltransferase 1 (peroxisomal 3-oxoacyl-Coenzyme A thiolase) (ACAA1), nuclear gene encoding mitochondrial protein, mRNA.\"""""	30	 	ACAA1	-0.280110837	0.020670555	0.300781393	-0.083326469	5.358121407	0.007967475	0.007967475
4200008	4200008	ATG2A	NM_015104.1	23130	NP_055919.1	ILMN_1756006	4200008	S	ACGGAGGCTTTTGGACCCTCGGACCCCATCCCACTCAGCCAAGTGTCTTT	"\Homo sapiens ATG2 autophagy related 2 homolog A (S. cerevisiae) (ATG2A), mRNA.\"""""	MGC117153; KIAA0404	ILMN_1756006	ATG2A	"\Homo sapiens ATG2 autophagy related 2 homolog A (S. cerevisiae) (ATG2A), mRNA.\"""""	23130	 	ATG2A	-0.339074865	0.056583208	0.395658073	-0.033821794	5.351596464	0.008010025	0.008010025
3800025	3800025	C2orf28	NM_080592.2	51374	NP_542159.2	ILMN_2386016	3800025	A	CCCAGAAATGTGTCCTGAGAATGGATCTTGTGTACCTGATGGTCCAGGTC	"\Homo sapiens chromosome 2 open reading frame 28 (C2orf28), transcript variant 2, mRNA.\"""""	HSPC013; APR--3; APR3; APR-3; PRO240; p18	ILMN_2386016	C2ORF28	"\Homo sapiens chromosome 2 open reading frame 28 (C2orf28), transcript variant 2, mRNA.\"""""	51374	D	C2orf28	0.169778201	-0.213929617	-0.383707818	0.042619432	5.347114305	0.00803939	0.00803939
3850561	3850561	F11R	NM_144504.1	50848	NP_653087.1	ILMN_2342033	3850561	A	CTAGCTTACAATGGACCTTTTGAACTGGAAAACACCTTGTCTGCATTCAC	"\Homo sapiens F11 receptor (F11R), transcript variant 5, mRNA.\"""""	JAM; JAM-A; PAM-1; JAM1; JAM-1; JAMA; JCAM; KAT; CD321	ILMN_2342033	F11R	"\Homo sapiens F11 receptor (F11R), transcript variant 5, mRNA.\"""""	50848	D	F11R	-0.227735589	0.282451078	0.510186666	0.086030245	5.345984727	0.008046809	0.008046809
7610561	7610561	OAT	NM_000274.1	4942	NP_000265.1	ILMN_2068747	7610561	S	GGTCCCTGGGAGCCAGCTGGAGACAGGTGGTCCTGTAAAAGCTTTATTCC	"\Homo sapiens ornithine aminotransferase (gyrate atrophy) (OAT), nuclear gene encoding mitochondrial protein, mRNA.\"""""	HOGA; DKFZp781A11155	ILMN_2068747	OAT	"\Homo sapiens ornithine aminotransferase (gyrate atrophy) (OAT), nuclear gene encoding mitochondrial protein, mRNA.\"""""	4942	D	OAT	-0.212030619	0.061917045	0.273947665	-0.019438176	5.343686057	0.008061927	0.008061927
2970609	2970609	TMF1	NM_007114.2	7110	NP_009045.2	ILMN_1661142	2970609	S	CGCAAGCCATTTTCTGTTTCTAGCACTCCCACCATGTCACGCTCAAGTTC	"\Homo sapiens TATA element modulatory factor 1 (TMF1), mRNA.\"""""	ARA160	ILMN_1661142	TMF1	"\Homo sapiens TATA element modulatory factor 1 (TMF1), mRNA.\"""""	7110	D	TMF1	-0.284457298	-0.062968413	0.221488885	0.066931261	5.342659205	0.00806869	0.00806869
5270402	5270402	C15orf42	NM_152259.3	90381	NP_689472.3	ILMN_1674662	5270402	S	AGACCATCACCTGGCTCATCGTTTCCACCAAGAGTGCCCCACAGGAGTGC	"\Homo sapiens chromosome 15 open reading frame 42 (C15orf42), mRNA.\"""""	FLJ41618; MGC45866	ILMN_1674662	C15ORF42	"\Homo sapiens chromosome 15 open reading frame 42 (C15orf42), mRNA.\"""""	90381	 	C15orf42	-0.141954757	-0.07779457	0.064160187	-0.042562831	5.342085499	0.008072471	0.008072471
4880168	4880168	PTTG1IP	NM_004339.2	754	NP_004330.1	ILMN_2128750	4880168	S	GCGTAGTCAGCCCTTGCGCTCAGTGTAGAAACCCACGTCTGTAAGGTCGG	"\Homo sapiens pituitary tumor-transforming 1 interacting protein (PTTG1IP), mRNA.\"""""	C21orf3; C21orf1; PBF	ILMN_2128750	PTTG1IP	"\Homo sapiens pituitary tumor-transforming 1 interacting protein (PTTG1IP), mRNA.\"""""	754	D	PTTG1IP	-0.587893004	-0.184683618	0.403209386	0.103407867	5.340423241	0.008083437	0.008083437
6040286	6040286	PER2	NM_022817.2	8864	NP_073728.1	ILMN_1738095	6040286	I	AGCTCTCAGAGTTTCTGTGATGATTTGTTGAGCCTTGCTGGACAAGTGGT	"\Homo sapiens period homolog 2 (Drosophila) (PER2), mRNA.\"""""	KIAA0347; FASPS	ILMN_1738095	PER2	"\Homo sapiens period homolog 2 (Drosophila) (PER2), mRNA.\"""""	8864	D	PER2	0.149634577	-0.132264559	-0.281899136	0.079481903	5.3401458	0.008085269	0.008085269
670128	670128	PRDM10	NM_020228.2	56980	NP_064613.2	ILMN_2352293	670128	A	GCCAGTGTGGATATTGTGGCCTCTCTCAAGACACATTGACACTGTAGACT	"\Homo sapiens PR domain containing 10 (PRDM10), transcript variant 1, mRNA.\"""""	PFM7; KIAA1231; MGC131802	ILMN_2352293	PRDM10	"\Homo sapiens PR domain containing 10 (PRDM10), transcript variant 1, mRNA.\"""""	56980	D	PRDM10	0.136554142	-0.129115561	-0.265669704	0.052009222	5.335693028	0.008114727	0.008114727
5080066	5080066	BRWD1	NM_001007246.1	54014	NP_001007247.1	ILMN_1673518	5080066	I	TGCTGTGGATCTCTTTAAAGGTCCTGGAACCTTTGAGCCTCAGTTACCTC	"\Homo sapiens bromodomain and WD repeat domain containing 1 (BRWD1), transcript variant 3, mRNA.\"""""	C21orf107; FLJ43918; WDR9; N143	ILMN_1673518	BRWD1	"\Homo sapiens bromodomain and WD repeat domain containing 1 (BRWD1), transcript variant 3, mRNA.\"""""	54014	D	BRWD1	-0.246885563	-0.007678235	0.239207328	0.066032843	5.330829006	0.008147034	0.008147034
6180056	6180056	TOR1B	NM_014506.1	27348	NP_055321.1	ILMN_1724333	6180056	S	AGGTCCTAGGTGTGACCTGATACCACCACCCTTTGTGGCAGCACCGGGCT	"\Homo sapiens torsin family 1, member B (torsin B) (TOR1B), mRNA.\"""""	DQ1; MGC4386	ILMN_1724333	TOR1B	"\Homo sapiens torsin family 1, member B (torsin B) (TOR1B), mRNA.\"""""	27348	 	TOR1B	-0.297427308	-0.018110408	0.2793169	0.04490859	5.329979426	0.00815269	0.00815269
3190008	3190008	ZNF787	NM_001002836.2	126208	NP_001002836.2	ILMN_1791388	3190008	S	GGCCTGGGCGTGGTGGAGGAAGGGGTGCTGGAACAATAAACGGCACTATC	"\Homo sapiens zinc finger protein 787 (ZNF787), mRNA.\"""""	TIP20	ILMN_1791388	ZNF787	"\Homo sapiens zinc finger protein 787 (ZNF787), mRNA.\"""""	126208	 	ZNF787	0.31496569	-0.053081065	-0.368046756	-0.000448685	5.32600288	0.008179221	0.008179221
3290170	3290170	PAAF1	NM_025155.1	80227	NP_079431.1	ILMN_1652753	3290170	S	CGACGCTACCAGCTTTCTGACCTCTGACTTCTTGGAAAGAGCAGTCCCGG	"\Homo sapiens proteasomal ATPase-associated factor 1 (PAAF1), mRNA.\"""""	WDR71; FLJ11848; PAAF	ILMN_1652753	PAAF1	"\Homo sapiens proteasomal ATPase-associated factor 1 (PAAF1), mRNA.\"""""	80227	 	PAAF1	0.026362573	-0.194168768	-0.22053134	0.091256985	5.325883116	0.008180022	0.008180022
4570333	4570333	YARS2	NM_001040436.1	51067	NP_001035526.1	ILMN_1782635	4570333	S	CCAGATGGTCCCCGAGGGTATCGAATGATAACAGAAGGCGGAGTCAGCAT	"\Homo sapiens tyrosyl-tRNA synthetase 2, mitochondrial (YARS2), nuclear gene encoding mitochondrial protein, mRNA.\"""""	FLJ13995; CGI-04; mt-TyrRS; TYRRS	ILMN_1782635	YARS2	"\Homo sapiens tyrosyl-tRNA synthetase 2, mitochondrial (YARS2), nuclear gene encoding mitochondrial protein, mRNA.\"""""	51067	 	YARS2	0.269989518	-0.082510186	-0.352499704	0.041704203	5.325143846	0.008184964	0.008184964
4570136	4570136	NHP2	NM_001034833.1	55651	NP_001030005.1	ILMN_3226807	4570136	A	CCCTATGAGGGGCTCCGGTAGCACCTGGGCACCTGCCGCTGGAAGCTATT	"\Homo sapiens NHP2 ribonucleoprotein homolog (yeast) (NHP2), transcript variant 2, mRNA.\"""""	NHP2P; NHP2	ILMN_3226807	NHP2	"\Homo sapiens NHP2 ribonucleoprotein homolog (yeast) (NHP2), transcript variant 2, mRNA.\"""""	55651	D	NHP2	0.272087367	-0.038089082	-0.310176449	-0.048947528	5.323057121	0.008198933	0.008198933
2570725	2570725	PPCS	NM_001077447.1	79717	NP_001070915.1	ILMN_2396996	2570725	A	AGAAAGGGAAAAGGCAGTGGTGTGTAGGCAAATATGGTTTGGCATTTGTC	"\Homo sapiens phosphopantothenoylcysteine synthetase (PPCS), transcript variant 2, mRNA.\"""""	MGC138220; FLJ11838; RP11-163G10.1; MGC117357	ILMN_2396996	PPCS	"\Homo sapiens phosphopantothenoylcysteine synthetase (PPCS), transcript variant 2, mRNA.\"""""	79717	D	PPCS	0.461593616	0.107228098	-0.354365519	0.000975746	5.314541716	0.008256193	0.008256193
1690114	1690114	U2AF2	NM_007279.2	11338	NP_009210.1	ILMN_1768930	1690114	A	CCCGTGGCCCCTGCCCCTCTCCTACTCTCTGTGGCAGTTTCATATTTGCT	"\Homo sapiens U2 small nuclear RNA auxiliary factor 2 (U2AF2), transcript variant 1, mRNA.\"""""	U2AF65	ILMN_1768930	U2AF2	"\Homo sapiens U2 small nuclear RNA auxiliary factor 2 (U2AF2), transcript variant 1, mRNA.\"""""	11338	D	U2AF2	0.406026826	0.108803425	-0.297223401	-0.077377472	5.307143463	0.008306279	0.008306279
1090102	1090102	ZNF274	NM_016324.2	10782	NP_057408.2	ILMN_1688629	1090102	A	CCTTGCCTTTTCAGCTTGACCCTGCAATATAACATGCACAGGCCTGCTTG	"\Homo sapiens zinc finger protein 274 (ZNF274), transcript variant ZNF274b, mRNA.\"""""	ZKSCAN19; DKFZp686K08243; FLJ37843; HFB101; ZF2	ILMN_1688629	ZNF274	"\Homo sapiens zinc finger protein 274 (ZNF274), transcript variant ZNF274b, mRNA.\"""""	10782	D	ZNF274	0.225650044	0.05369076	-0.171959284	-0.068236131	5.306299092	0.008312016	0.008312016
3460678	3460678	ProbeID: 3460678	XR_018211.2	647588		ILMN_3248786	3460678	S	GGACCCTGATTACGATGAATGGGGCACATGGTCCCAATGCTGGAGCTCCT	"\PREDICTED: Homo sapiens hypothetical LOC647588 (LOC647588), mRNA.\"""""		ILMN_3248786	LOC647588	"\PREDICTED: Homo sapiens hypothetical LOC647588 (LOC647588), mRNA.\"""""	647588	 		0.128709593	0.118365346	-0.010344247	-0.00856409	5.301587502	0.008344101	0.008344101
7150519	7150519	ARNTL	NM_001030272.1	406	NP_001025443.1	ILMN_2405305	7150519	A	GCCTCTTGGAAGCAGATGCTGGACTGGGTGGCCCTGTTGACTTTAGTGAC	"\Homo sapiens aryl hydrocarbon receptor nuclear translocator-like (ARNTL), transcript variant 2, mRNA.\"""""	PASD3; MOP3; BMAL1; MGC47515; JAP3; BMAL1c; TIC	ILMN_2405305	ARNTL	"\Homo sapiens aryl hydrocarbon receptor nuclear translocator-like (ARNTL), transcript variant 2, mRNA.\"""""	406	D	ARNTL	-0.247292513	0.009317404	0.256609917	0.044140423	5.297275056	0.008373582	0.008373582
6400722	6400722	HMGXB4	NM_005487.3	10042	NP_005478.2	ILMN_3181420	6400722	A	CCCCACCAGTGTTGTCACAGGGCTATGTTGCTTAAAGGTAGTCTGGCTGC	"\Homo sapiens HMG box domain containing 4 (HMGXB4), transcript variant 1, mRNA.\"""""	THC211630; HMGBCG	ILMN_3181420	HMGXB4	"\Homo sapiens HMG box domain containing 4 (HMGXB4), transcript variant 1, mRNA.\"""""	10042	D	HMGXB4	0.176044479	-0.020593462	-0.196637941	0.039199018	5.296588499	0.008378285	0.008378285
6960072	6960072	HSPD1	NM_002156.4	3329	NP_002147.2	ILMN_1766713	6960072	A	CGGCTTGCAAAACTTTCAGATGGAGTGGCTGTGCTGAAGGTTGGTGGGAC	"\Homo sapiens heat shock 60kDa protein 1 (chaperonin) (HSPD1), nuclear gene encoding mitochondrial protein, transcript variant 1, mRNA.\"""""	HuCHA60; GROEL; HSP60; SPG13; CPN60; HSP65	ILMN_1766713	HSPD1	"\Homo sapiens heat shock 60kDa protein 1 (chaperonin) (HSPD1), nuclear gene encoding mitochondrial protein, transcript variant 1, mRNA.\"""""	3329	D	HSPD1	-0.373838702	-0.072858097	0.300980604	0.024497543	5.291396859	0.008413941	0.008413941
5290358	5290358	CPT1A	NM_001031847.1	1374	NP_001027017.1	ILMN_1696316	5290358	A	GGTTGCTGATGACGGCTATGGTGTGTCGTACATCCTTGTGGGAGAGAACC	"\Homo sapiens carnitine palmitoyltransferase 1A (liver) (CPT1A), nuclear gene encoding mitochondrial protein, transcript variant 2, mRNA.\"""""	CPT1-L; L-CPT1; CPT1	ILMN_1696316	CPT1A	"\Homo sapiens carnitine palmitoyltransferase 1A (liver) (CPT1A), nuclear gene encoding mitochondrial protein, transcript variant 2, mRNA.\"""""	1374	D	CPT1A	-0.200455479	-0.153478201	0.046977279	0.071085752	5.29105281	0.008416309	0.008416309
2470050	2470050	KRAS	NM_033360.2	3845	NP_203524.1	ILMN_1728071	2470050	A	CTCTCCCCCCACACCCCCACAGAGCTAACTGGGTTACAGTGTTTTATCCG	"\Homo sapiens v-Ki-ras2 Kirsten rat sarcoma viral oncogene homolog (KRAS), transcript variant a, mRNA.\"""""	C-K-RAS; KRAS1; K-RAS4A; KI-RAS; KRAS2; NS3; K-RAS2B; K-RAS2A; K-RAS4B; RASK2	ILMN_1728071	KRAS	"\Homo sapiens v-Ki-ras2 Kirsten rat sarcoma viral oncogene homolog (KRAS), transcript variant a, mRNA.\"""""	3845	D	KRAS	-0.316227991	0.012500116	0.328728107	-0.010554304	5.279584976	0.008495654	0.008495654
2100750	2100750	FKBP4	NM_002014.2	2288	NP_002005.1	ILMN_1782045	2100750	S	TCCCTGTTCTGGTATTTCCCCTGTCAGTTTCCCCTCTCGGCCAGGTTGTG	"\Homo sapiens FK506 binding protein 4, 59kDa (FKBP4), mRNA.\"""""	Hsp56; FKBP52; FKBP59; PPIase; p52; HBI	ILMN_1782045	FKBP4	"\Homo sapiens FK506 binding protein 4, 59kDa (FKBP4), mRNA.\"""""	2288	 	FKBP4	-0.23233328	0.021063815	0.253397095	-0.023641226	5.276573484	0.00851662	0.00851662
4010719	4010719	CSF2RA	NM_172249.1	1438	NP_758452.1	ILMN_2376455	4010719	A	TTCACCCCAGAGGAAGGGAAAGGCTACCGCGAAGAGGTCTTGACCGTGAA	"\Homo sapiens colony stimulating factor 2 receptor, alpha, low-affinity (granulocyte-macrophage) (CSF2RA), transcript variant 6, mRNA.\"""""	CSF2R; CSF2RAY; CSF2RX; GM-CSF-R-alpha; CSF2RAX; CD116; MGC3848; CDw116; GMR; MGC4838; CSF2RY; GMCSFR	ILMN_2376455	CSF2RA	"\Homo sapiens colony stimulating factor 2 receptor, alpha, low-affinity (granulocyte-macrophage) (CSF2RA), transcript variant 6, mRNA.\"""""	1438	D	CSF2RA	0.33198512	-0.099561928	-0.431547049	0.0274997	5.271063331	0.008555119	0.008555119
7040072	7040072	SMYD2	XM_001127274.1	56950	XP_001127274.1	ILMN_1670503	7040072	I	GTTCTTCACCAGTCCCACTGCGTGGAGCTAACTGCCATAAACAGTTTGCT	"\PREDICTED: Homo sapiens SET and MYND domain containing 2 (SMYD2), mRNA.\"""""		ILMN_1670503	SMYD2	"\PREDICTED: Homo sapiens SET and MYND domain containing 2 (SMYD2), mRNA.\"""""	56950	D	SMYD2	0.149893047	-0.049374702	-0.19926775	-0.025574096	5.266451514	0.008587482	0.008587482
6350189	6350189	NCRNA00152	NM_052871.3	112597	NP_443103.1	ILMN_2143795	6350189	S	GGCCTCTGCATTTGCGGGTGGTCTGCCTGTGATATTTTGGTCATGGGCTG	"\Homo sapiens hypothetical protein MGC4677 (MGC4677), mRNA.\"""""	MGC17532; MGC88182	ILMN_2143795	MGC4677	"\Homo sapiens hypothetical protein MGC4677 (MGC4677), mRNA.\"""""	112597	D	NCRNA00152	0.545983944	0.357391229	-0.188592715	-0.115963527	5.263847909	0.008605809	0.008605809
2940224	2940224	POMGNT1	NM_017739.2	55624	NP_060209.2	ILMN_1693664	2940224	S	GGCCCACATGCTGACACAGACTCACTCAGAGACCCTTAGACACTGGACCA	"\Homo sapiens protein O-linked mannose beta1,2-N-acetylglucosaminyltransferase (POMGNT1), mRNA.\"""""	MGAT1.2; FLJ20277; DKFZp761B182; GnTI.2; MEB	ILMN_1693664	POMGNT1	"\Homo sapiens protein O-linked mannose beta1,2-N-acetylglucosaminyltransferase (POMGNT1), mRNA.\"""""	55624	 	POMGNT1	0.182596724	-0.117566047	-0.300162771	-0.0341801	5.262170861	0.008617635	0.008617635
1240441	1240441	WASH3P	NR_003659.1	374666		ILMN_1785528	1240441	S	CTCTGACATGGACACAGCCAGGACAAGCTGCTCAGACCTACTTCCTTGGG	"\Homo sapiens family with sequence similarity 39, member D pseudogene (FAM39DP) on chromosome 15.\"""""	FLJ25222	ILMN_1785528	FAM39DP	"\Homo sapiens family with sequence similarity 39, member D pseudogene (FAM39DP) on chromosome 15.\"""""	374666	D	FAM39DP	0.248950253	0.001702686	-0.247247567	0.010769016	5.258305509	0.008644957	0.008644957
240619	240619	ProbeID: 240619	XM_930699.1	642269	XP_935792.1	ILMN_1718352	240619	I	TCCTCACCGGGACCCTGCGGCTCTGGGGAAACCTTAGCAGGAGCCTAACA	"\PREDICTED: Homo sapiens similar to Heat shock factor protein 1 (HSF 1) (Heat shock transcription factor 1) (HSTF 1), transcript variant 2 (LOC642269), mRNA.\"""""		ILMN_1718352	LOC642269	"\PREDICTED: Homo sapiens similar to Heat shock factor protein 1 (HSF 1) (Heat shock transcription factor 1) (HSTF 1), transcript variant 2 (LOC642269), mRNA.\"""""	642269	 		0.086042336	0.175533024	0.089490688	-0.069022585	5.251870837	0.008690641	0.008690641
730156	730156	ICAM2	NM_001099786.1	3384	NP_001093256.1	ILMN_1786823	730156	S	GCCAGATGGTCATCATAGTCACGGTGGTGTCGGTGTTGCTGTCCCTGTTC	"\Homo sapiens intercellular adhesion molecule 2 (ICAM2), transcript variant 1, mRNA.\"""""	CD102	ILMN_1786823	ICAM2	"\Homo sapiens intercellular adhesion molecule 2 (ICAM2), transcript variant 1, mRNA.\"""""	3384	 	ICAM2	0.144059405	-0.152117728	-0.296177133	0.02352257	5.249027803	0.008710906	0.008710906
1580538	1580538	ProbeID: 1580538				ILMN_1818617	1580538	S	TATGTAAGTGAACCATATGGGTGAGCCTCTGCTTTCTCCCTGACAGCGCT	Homo sapiens mRNA; cDNA DKFZp434K0722 (from clone DKFZp434K0722)		ILMN_1818617		Homo sapiens mRNA; cDNA DKFZp434K0722 (from clone DKFZp434K0722)	-999	 		-0.2454769	-0.188233326	0.057243574	0.01469081	5.239579688	0.008778604	0.008778604
6480079	6480079	GAPT	NM_152687.2	202309	NP_689900.1	ILMN_1675191	6480079	S	GCCTCTTCTCTCAAGCCTGCTTCAGATCATAAGTTCTTCCACACATCTCC	"\Homo sapiens GRB2-binding adaptor protein, transmembrane (GAPT), mRNA.\"""""	MGC70478; FLJ33641	ILMN_1675191	GAPT	"\Homo sapiens GRB2-binding adaptor protein, transmembrane (GAPT), mRNA.\"""""	202309	D	GAPT	0.306661235	-0.118933631	-0.425594867	-0.001573518	5.238057651	0.008789561	0.008789561
610600	610600	PAFAH2	NM_000437.3	5051	NP_000428.2	ILMN_1682919	610600	S	GTTTGGTCAGCTAAAACTCAGCTGCAGCCTGGACAGTAGAGCGAGACCCC	"\Homo sapiens platelet-activating factor acetylhydrolase 2, 40kDa (PAFAH2), mRNA.\"""""	HSD-PLA2; FLJ26025	ILMN_1682919	PAFAH2	"\Homo sapiens platelet-activating factor acetylhydrolase 2, 40kDa (PAFAH2), mRNA.\"""""	5051	 	PAFAH2	0.327786859	-0.062922611	-0.39070947	-0.065076592	5.233209046	0.008824561	0.008824561
3850292	3850292	CHCHD4	NM_144636.2	131474	NP_653237.1	ILMN_1813938	3850292	S	GGGGCCCATGTTCACACTGGCTCTCAGTCTAGTCAGGTGCAATGTTCTTG	"\Homo sapiens coiled-coil-helix-coiled-coil-helix domain containing 4 (CHCHD4), nuclear gene encoding mitochondrial protein, transcript variant 2, mRNA.\"""""	FLJ31709; MIA40	ILMN_1813938	CHCHD4	"\Homo sapiens coiled-coil-helix-coiled-coil-helix domain containing 4 (CHCHD4), nuclear gene encoding mitochondrial protein, transcript variant 2, mRNA.\"""""	131474	 	CHCHD4	0.298425206	0.10948908	-0.188936127	-0.047365529	5.2300442	0.008847485	0.008847485
6520390	6520390	PPM1A	NM_177951.1	5494	NP_808820.1	ILMN_1690077	6520390	A	CCAGGGGCAGGGTAATGGGTTGCGATATGGGCTAAGCAGCATGCAAGGCT	"\Homo sapiens protein phosphatase 1A (formerly 2C), magnesium-dependent, alpha isoform (PPM1A), transcript variant 2, mRNA.\"""""	PP2CA; PP2C-ALPHA; MGC9201	ILMN_1690077	PPM1A	"\Homo sapiens protein phosphatase 1A (formerly 2C), magnesium-dependent, alpha isoform (PPM1A), transcript variant 2, mRNA.\"""""	5494	D	PPM1A	-0.09630834	0.201109083	0.297417423	0.081215982	5.227036567	0.008869328	0.008869328
2450435	2450435	ProbeID: 2450435				ILMN_1846922	2450435	S	CCGGGCAGAGCAAGGAGAGAATGAGGAGTGACATGGGTGTTGCCGTGAGT	"\TC125227 Human breast cancer tissue, large insert, pCMV expression library Homo sapiens cDNA clone TC125227 5 similar to Homo sapiens LOC399828 (LOC387724), mRNA sequence\"""""		ILMN_1846922		"\TC125227 Human breast cancer tissue, large insert, pCMV expression library Homo sapiens cDNA clone TC125227 5 similar to Homo sapiens LOC399828 (LOC387724), mRNA sequence\"""""	-999	D	STK32C	-0.257007346	-0.148836623	0.108170723	0.035228278	5.221030793	0.008913113	0.008913113
4070600	4070600	ZNF654	NM_018293.2	55279	NP_060763.2	ILMN_1721629	4070600	A	TGCCTGACCACCTACTGTAATGCAGAAGCACTTGAGGCTCATCTTGCACA	"\Homo sapiens zinc finger protein 654 (ZNF654), mRNA.\"""""	FLJ10997; FLJ21142	ILMN_1721629	ZNF654	"\Homo sapiens zinc finger protein 654 (ZNF654), mRNA.\"""""	55279	D	ZNF654	-0.20360578	-0.096044412	0.107561368	0.047314619	5.219819851	0.008921968	0.008921968
7400743	7400743	RNF213	NM_020954.2	57714	NP_066005.2	ILMN_2289093	7400743	I	CCCCGTTTATCCATGTGTCCATTGACGGCCATCTATGTTGCTTCTTCGGC	"\Homo sapiens KIAA1618 (KIAA1618), mRNA.\"""""		ILMN_2289093	KIAA1618	"\Homo sapiens KIAA1618 (KIAA1618), mRNA.\"""""	57714	D	RNF213	-0.20044506	0.047692355	0.248137414	0.009927049	5.218377773	0.008932526	0.008932526
4920593	4920593	CDKN2C	NM_078626.2	1031	NP_523240.1	ILMN_1656415	4920593	I	CCAGTCCTTCTGTCAGTCTCCGATGCCATCATGCAGCCTGGTTAGGAGCA	"\Homo sapiens cyclin-dependent kinase inhibitor 2C (p18, inhibits CDK4) (CDKN2C), transcript variant 2, mRNA.\"""""	INK4C; p18-INK4C; p18	ILMN_1656415	CDKN2C	"\Homo sapiens cyclin-dependent kinase inhibitor 2C (p18, inhibits CDK4) (CDKN2C), transcript variant 2, mRNA.\"""""	1031	D	CDKN2C	-0.217792905	-0.057105159	0.160687747	0.051352242	5.218024757	0.008935112	0.008935112
1340647	1340647	GAR1	NM_032993.2	54433	NP_127460.1	ILMN_2412549	1340647	A	GTTTTGTACAGTGCCTGGCACTCTGTGGGTGCTCAATAAATGGATAGGAG	"\Homo sapiens GAR1 ribonucleoprotein homolog (yeast) (GAR1), transcript variant 2, mRNA.\"""""	GAR1	ILMN_2412549	GAR1	"\Homo sapiens GAR1 ribonucleoprotein homolog (yeast) (GAR1), transcript variant 2, mRNA.\"""""	54433	D	GAR1	0.182262296	-0.07988342	-0.262145717	0.034914439	5.216806984	0.008944041	0.008944041
6620370	6620370	IKBIP	NM_201612.1	121457	NP_963906.1	ILMN_2324989	6620370	A	ACATGTCTGAGGTGAAGAGCCGGAAGAAGTCGGGGCCCAAGGGAGCCCCT	"\Homo sapiens IKBKB interacting protein (IKBIP), transcript variant 2, mRNA.\"""""	FLJ31051	ILMN_2324989	IKBIP	"\Homo sapiens IKBKB interacting protein (IKBIP), transcript variant 2, mRNA.\"""""	121457	D	IKBIP	-0.206668483	-0.085045784	0.121622698	0.015740601	5.216648808	0.008945201	0.008945201
20500	20500	BRF2	NM_018310.2	55290	NP_060780.2	ILMN_1665554	20500	S	GGCTCTTTGCTGCTGGTTTGAATTGGACACACTGCTGCGGCTCCTCCTGC	"\Homo sapiens BRF2, subunit of RNA polymerase III transcription initiation factor, BRF1-like (BRF2), mRNA.\"""""	TFIIIB50; FLJ11052; BRFU	ILMN_1665554	BRF2	"\Homo sapiens BRF2, subunit of RNA polymerase III transcription initiation factor, BRF1-like (BRF2), mRNA.\"""""	55290	 	BRF2	0.20993634	0.027965271	-0.181971068	0.001421489	5.209975268	0.008994302	0.008994302
4860068	4860068	STX1A	NM_004603.1	6804	NP_004594.1	ILMN_1760160	4860068	S	CGTTGCATGTTTGGGATGGTGGCTCCTGTTGTCTTGCGCTCTGGGAAGTC	"\Homo sapiens syntaxin 1A (brain) (STX1A), mRNA.\"""""	HPC-1; STX1; p35-1	ILMN_1760160	STX1A	"\Homo sapiens syntaxin 1A (brain) (STX1A), mRNA.\"""""	6804	 	STX1A	-0.201144468	-0.06395277	0.137191698	0.013223103	5.204933136	0.009031586	0.009031586
7100386	7100386	TCF25	NM_014972.1	22980	NP_055787.1	ILMN_1814971	7100386	S	GGGAGTGGGACTGAGCGTCCGCAGAGGTGACCGAAAAGCCGTATGATGAT	"\Homo sapiens transcription factor 25 (basic helix-loop-helix) (TCF25), mRNA.\"""""	hKIAA1049; NULP1; PRO2620; Hulp1; FKSG26; KIAA1049	ILMN_1814971	TCF25	"\Homo sapiens transcription factor 25 (basic helix-loop-helix) (TCF25), mRNA.\"""""	22980	 	TCF25	0.048577493	-0.236855582	-0.285433075	-0.001215476	5.20408058	0.009037906	0.009037906
1740451	1740451	IL1R2	NM_173343.1	7850	NP_775465.1	ILMN_1772131	1740451	A	GGGCATTGTGCTGGCCCCACTTTCACTGGCCTTCTTGGTTTTGGGGGGAA	"\Homo sapiens interleukin 1 receptor, type II (IL1R2), transcript variant 2, mRNA.\"""""	IL1RB; CD121b; MGC47725	ILMN_1772131	IL1R2	"\Homo sapiens interleukin 1 receptor, type II (IL1R2), transcript variant 2, mRNA.\"""""	7850	D	IL1R2	0.601993902	0.128202614	-0.473791288	-0.029912069	5.194140196	0.009111937	0.009111937
4850164	4850164	NUP214	NM_005085.2	8021	NP_005076.3	ILMN_1666049	4850164	S	ATAACTCGTCTGTCCAGGGTTTTGGTGGCTGGCGAAGCTGAGGGCGTGTC	"\Homo sapiens nucleoporin 214kDa (NUP214), mRNA.\"""""	N214; MGC104525; CAIN; D9S46E; CAN	ILMN_1666049	NUP214	"\Homo sapiens nucleoporin 214kDa (NUP214), mRNA.\"""""	8021	 	NUP214	0.675040298	0.250231907	-0.424808391	0.054040832	5.192135129	0.009126946	0.009126946
1940575	1940575	ProbeID: 1940575	XM_931704.1	642782	XP_936797.1	ILMN_1740331	1940575	A	AGGAGCGCTCCAGCTTCGCCCACACACCCCGGGCTGATGTCCCCTCGCTC	"\PREDICTED: Homo sapiens similar to Forkhead box protein K1 (Myocyte nuclear factor) (MNF), transcript variant 2 (LOC642782), mRNA.\"""""		ILMN_1740331	LOC642782	"\PREDICTED: Homo sapiens similar to Forkhead box protein K1 (Myocyte nuclear factor) (MNF), transcript variant 2 (LOC642782), mRNA.\"""""	642782	D	FOXK1	0.017974391	-0.095527383	-0.113501775	0.015002085	5.189937609	0.009143425	0.009143425
4860437	4860437	ZMYND19	NM_138462.2	116225	NP_612471.1	ILMN_1757627	4860437	S	CAGGCAGTCTGTGTGGTTACAGCGCCCCTCAGTGTTCATCTCCAGCAGAG	"\Homo sapiens zinc finger, MYND-type containing 19 (ZMYND19), mRNA.\"""""	MIZIP; RP11-48C7.4	ILMN_1757627	ZMYND19	"\Homo sapiens zinc finger, MYND-type containing 19 (ZMYND19), mRNA.\"""""	116225	 	ZMYND19	-0.3202501	-0.143277153	0.176972947	0.059052155	5.188110711	0.009157148	0.009157148
2760255	2760255	MTF2	NM_007358.2	22823	NP_031384.1	ILMN_1733615	2760255	S	GCACTCTGATTTTCTGTAGGTACAGTTCAAAGCCCTAAAGGGAGTCTGGC	"\Homo sapiens metal response element binding transcription factor 2 (MTF2), mRNA.\"""""	dJ976O13.2; PCL2; M96; RP5-976O13.1	ILMN_1733615	MTF2	"\Homo sapiens metal response element binding transcription factor 2 (MTF2), mRNA.\"""""	22823	 	MTF2	-0.363628238	-0.209265465	0.154362772	0.031617914	5.175740329	0.009250641	0.009250641
6330315	6330315	FLJ39639	XM_370932.4	283876	XP_370932.2	ILMN_1790412	6330315	A	GCTTTACGTTGCCTCATGTGAGTGCTTCATAGCAGGGTGTGACGCTGGCC	"\PREDICTED: Homo sapiens hypothetical protein FLJ39639 (FLJ39639), mRNA.\"""""		ILMN_1790412	FLJ39639	"\PREDICTED: Homo sapiens hypothetical protein FLJ39639 (FLJ39639), mRNA.\"""""	283876	 	FLJ39639	0.224272989	-0.062799578	-0.287072568	-0.000224621	5.172259649	0.009277125	0.009277125
6400025	6400025	C16orf61	NM_020188.2	56942	NP_064573.1	ILMN_1783333	6400025	S	GGGCAGGGCGTTTAGTACTGTCTCCCCTTTACCAGCAAACCTGACTTCAC	"\Homo sapiens chromosome 16 open reading frame 61 (C16orf61), mRNA.\"""""	DC13; 2310061C15Rik	ILMN_1783333	C16ORF61	"\Homo sapiens chromosome 16 open reading frame 61 (C16orf61), mRNA.\"""""	56942	 	C16orf61	-0.633240113	-0.191966906	0.441273207	0.046593365	5.169091427	0.009301302	0.009301302
2760673	2760673	NHP2	NM_001034833.1	55651	NP_001030005.1	ILMN_1718672	2760673	S	CCATGAGGAGTACCAGGAGGCTTACGATGAGTGCCTGGAGGAGGTGCAGT	"\Homo sapiens NHP2 ribonucleoprotein homolog (yeast) (NHP2), transcript variant 2, mRNA.\"""""	NHP2P; NHP2	ILMN_1718672	NHP2	"\Homo sapiens NHP2 ribonucleoprotein homolog (yeast) (NHP2), transcript variant 2, mRNA.\"""""	55651	D	NHP2	0.278879437	-0.070586916	-0.349466353	-0.028830561	5.167282949	0.009315131	0.009315131
1440300	1440300	SLC27A3	NM_024330.1	11000	NP_077306.1	ILMN_1719627	1440300	S	GGTGGGGGCCGTTGCAGGTGTACTGGGCTGTCAGGGATCTTTTCTATACC	"\Homo sapiens solute carrier family 27 (fatty acid transporter), member 3 (SLC27A3), mRNA.\"""""	VLCS-3; ACSVL3; MGC4365; FATP3	ILMN_1719627	SLC27A3	"\Homo sapiens solute carrier family 27 (fatty acid transporter), member 3 (SLC27A3), mRNA.\"""""	11000	 	SLC27A3	0.384585339	0.013173533	-0.371411806	-0.025422106	5.163416024	0.009344774	0.009344774
5270674	5270674	GPR68	NM_003485.3	8111	NP_003476.2	ILMN_1671142	5270674	S	GGCCACACAGCCAAGAAGAGCCCATGCAACTCAGTCCAGGATTTTACTGG	"\Homo sapiens G protein-coupled receptor 68 (GPR68), mRNA.\"""""	MGC111379; OGR1	ILMN_1671142	GPR68	"\Homo sapiens G protein-coupled receptor 68 (GPR68), mRNA.\"""""	8111	 	GPR68	0.210383459	0.019255884	-0.191127575	-0.037137555	5.141765346	0.009512567	0.009512567
6450722	6450722	SETDB1	NM_012432.2	9869	NP_036564.2	ILMN_1718207	6450722	S	GGACCAGATGATCCCTTCCAATGTGGTGCTAGCAGGCAGGATCCCTTCTC	"\Homo sapiens SET domain, bifurcated 1 (SETDB1), mRNA.\"""""	KMT1E; KIAA0067; KG1T; ESET	ILMN_1718207	SETDB1	"\Homo sapiens SET domain, bifurcated 1 (SETDB1), mRNA.\"""""	9869	 	SETDB1	0.227455862	0.036465649	-0.190990213	0.019804397	5.136958624	0.009550243	0.009550243
1980309	1980309	IL8	NM_000584.2	3576	NP_000575.1	ILMN_2184373	1980309	S	CCCAGTCTTGTCATTGCCAGCTGTGTTGGTAGTGCTGTGTTGAATTACGG	"\Homo sapiens interleukin 8 (IL8), mRNA.\"""""	GCP-1; MDNCF; NAP1; CXCL8; AMCF-I; TSG-1; LYNAP; NAP-1; MONAP; GCP1; SCYB8; LUCT; K60; LECT; 3-10C; b-ENAP; NAF	ILMN_2184373	IL8	"\Homo sapiens interleukin 8 (IL8), mRNA.\"""""	3576	D	IL8	0.572457943	0.285365816	-0.287092127	0.026429029	5.127775123	0.009622659	0.009622659
4860634	4860634	CCM2	NM_001029835.1	83605	NP_001025006.1	ILMN_1652198	4860634	I	GAGAATGCATAGTAGCTGTCGGCAGAGGAGGAACCAGAATCTCTCCAAAG	"\Homo sapiens cerebral cavernous malformation 2 (CCM2), transcript variant 1, mRNA.\"""""	MGC74868; MGC4067; MGC4607; C7orf22; PP10187	ILMN_1652198	CCM2	"\Homo sapiens cerebral cavernous malformation 2 (CCM2), transcript variant 1, mRNA.\"""""	83605	D	CCM2	0.122983022	-0.131432679	-0.254415701	0.07547698	5.122037897	0.009668189	0.009668189
3400598	3400598	WIPI1	NM_017983.4	55062	NP_060453.2	ILMN_1781386	3400598	S	ACCTGGTTAACTCCTCACCAAGCTTCCCACGACCCTGGTTGCCAATGGGC	"\Homo sapiens WD repeat domain, phosphoinositide interacting 1 (WIPI1), mRNA.\"""""	WIPI49; FLJ10055; Atg18	ILMN_1781386	WIPI1	"\Homo sapiens WD repeat domain, phosphoinositide interacting 1 (WIPI1), mRNA.\"""""	55062	 	WIPI1	-0.450862654	0.043264724	0.494127378	-0.029336116	5.11924049	0.009690471	0.009690471
830168	830168	CHFR	NM_018223.1	55743	NP_060693.1	ILMN_1653828	830168	S	TGAGGGGCACCTTGGCTTCCGCCTGTGCTAGCTTTGCCATGTCATCTGGA	"\Homo sapiens checkpoint with forkhead and ring finger domains (CHFR), mRNA.\"""""	RNF116; RNF196; FLJ10796; FLJ33629	ILMN_1653828	CHFR	"\Homo sapiens checkpoint with forkhead and ring finger domains (CHFR), mRNA.\"""""	55743	 	CHFR	0.279454845	-0.144416494	-0.423871339	0.019640665	5.11913813	0.009691287	0.009691287
6580431	6580431	USP48	NM_032236.5	84196	NP_115612.4	ILMN_1777726	6580431	A	CAACACTACTGTTCAAGTTCCAGCCTTTCTTCAAGAGCTGGTAGATCGGG	"\Homo sapiens ubiquitin specific peptidase 48 (USP48), transcript variant 1, mRNA.\"""""	RAP1GA1; MGC132556; USP31; DKFZp762M1713; MGC14879	ILMN_1777726	USP48	"\Homo sapiens ubiquitin specific peptidase 48 (USP48), transcript variant 1, mRNA.\"""""	84196	D	USP48	-0.179125196	-0.137690554	0.041434641	0.0161468	5.099464048	0.009849525	0.009849525
770128	770128	L3MBTL3	NM_032438.1	84456	NP_115814.1	ILMN_1727495	770128	A	GCATTTGCCAATTCAAGGTAAAACAGGGTCAGTGACATCTGCAGTGTCCC	"\Homo sapiens l(3)mbt-like 3 (Drosophila) (L3MBTL3), transcript variant 1, mRNA.\"""""	MBT1; MBT-1; RP11-73O6.1	ILMN_1727495	L3MBTL3	"\Homo sapiens l(3)mbt-like 3 (Drosophila) (L3MBTL3), transcript variant 1, mRNA.\"""""	84456	D	L3MBTL3	-0.324617075	-0.134265218	0.190351857	0.081978298	5.086749458	0.009953219	0.009953219
4230632	4230632	BAG4	NM_004874.2	9530	NP_004865.1	ILMN_1727996	4230632	S	GGGGGCCAGGACTCTGTACGGCAGGCCAGAAAAGAGGCTGTTTGTAAGAT	"\Homo sapiens BCL2-associated athanogene 4 (BAG4), mRNA.\"""""	SODD; BAG-4	ILMN_1727996	BAG4	"\Homo sapiens BCL2-associated athanogene 4 (BAG4), mRNA.\"""""	9530	D	BAG4	-0.396820019	-0.115225422	0.281594597	0.013291729	5.081336708	0.009997707	0.009997707
540221	540221	NOP2	NM_001033714.1	4839	NP_001028886.1	ILMN_1723158	540221	A	GACGGGTGGCTCACTGCCATTGTCACCAGGTTGGAACTCTTGCCTCTGTG	"\Homo sapiens NOP2 nucleolar protein homolog (yeast) (NOP2), transcript variant 2, mRNA.\"""""	p120; NOP120; MGC149288; NSUN1; MGC117384; MGC149287	ILMN_1723158	NOP2	"\Homo sapiens NOP2 nucleolar protein homolog (yeast) (NOP2), transcript variant 2, mRNA.\"""""	4839	D	NOP2	-0.396173449	-0.200520129	0.19565332	0.048800021	5.080628506	0.010003543	0.010003543
2450546	2450546	MBNL2	NM_144778.2	10150	NP_659002.1	ILMN_1658015	2450546	A	TCAGGATATAACAGCACTTCACCGAAATATTCTTTCAGCCATACCACTGG	"\Homo sapiens muscleblind-like 2 (Drosophila) (MBNL2), transcript variant 1, mRNA.\"""""	MGC120628; MBLL39; MGC120626; MBLL; RP11-128N14.1; DKFZp781H1296; PRO2032; MGC120625	ILMN_1658015	MBNL2	"\Homo sapiens muscleblind-like 2 (Drosophila) (MBNL2), transcript variant 1, mRNA.\"""""	10150	D	MBNL2	-0.159569134	0.069262404	0.228831538	0.024068069	5.077516936	0.010029227	0.010029227
3940735	3940735	SNRPC	NM_003093.1	6631	NP_003084.1	ILMN_1741997	3940735	S	CGGCTGCATTTCAACAAGGAAAGATACCTCCTACTCCATTCTCTGCTCCT	"\Homo sapiens small nuclear ribonucleoprotein polypeptide C (SNRPC), mRNA.\"""""	FLJ20302	ILMN_1741997	SNRPC	"\Homo sapiens small nuclear ribonucleoprotein polypeptide C (SNRPC), mRNA.\"""""	6631	D	SNRPC	0.248477166	0.002039401	-0.246437765	-0.003241113	5.076269967	0.010039539	0.010039539
2120280	2120280	LOC400657	NM_001008234.1	400657	NP_001008235.1	ILMN_1725528	2120280	S	TAACGACATTGCTGGATGCTACACTCCATGTCTCTTTGTGGGACCCAGGC	"\Homo sapiens hypothetical gene supported by BC036588 (LOC400657), mRNA.\"""""	FLJ10991	ILMN_1725528	LOC400657	"\Homo sapiens hypothetical gene supported by BC036588 (LOC400657), mRNA.\"""""	400657	 	LOC400657	0.185954928	-0.041348399	-0.227303327	0.021473209	5.071206227	0.010081528	0.010081528
1090286	1090286	NEK8	NM_178170.2	284086	NP_835464.1	ILMN_1755138	1090286	S	CCAGGAGGATCCCTTGATCCCTTGTGGCCAGGAGTTGGGAGACCAGCCTG	"\Homo sapiens NIMA (never in mitosis gene a)- related kinase 8 (NEK8), mRNA.\"""""	NEK12A; JCK; MGC138445	ILMN_1755138	NEK8	"\Homo sapiens NIMA (never in mitosis gene a)- related kinase 8 (NEK8), mRNA.\"""""	284086	 	NEK8	0.200501709	-0.07383099	-0.274332699	-0.018923057	5.069289953	0.010097466	0.010097466
4830731	4830731	MRPS9	NM_182640.1	64965	NP_872578.1	ILMN_1813207	4830731	S	AGCCTTGTGCAGCTTTGTCACCGAGGACGAGGTCGAGTGGATGAGACAAG	"\Homo sapiens mitochondrial ribosomal protein S9 (MRPS9), nuclear gene encoding mitochondrial protein, mRNA.\"""""	RPMS9	ILMN_1813207	MRPS9	"\Homo sapiens mitochondrial ribosomal protein S9 (MRPS9), nuclear gene encoding mitochondrial protein, mRNA.\"""""	64965	 	MRPS9	0.261945954	-0.001324885	-0.263270839	-0.018830601	5.066499909	0.010120718	0.010120718
50278	50278	LAIR2	NM_002288.3	3904	NP_002279.2	ILMN_1807491	50278	A	CTGAAGCCTCCGGATTTGATGCACCATGAATGAGGAGAAATGGCCTCCCG	"\Homo sapiens leukocyte-associated immunoglobulin-like receptor 2 (LAIR2), transcript variant 1, mRNA.\"""""	MGC71634; CD306	ILMN_1807491	LAIR2	"\Homo sapiens leukocyte-associated immunoglobulin-like receptor 2 (LAIR2), transcript variant 1, mRNA.\"""""	3904	D	LAIR2	0.129516465	-0.197692064	-0.327208529	-0.071386904	5.064026365	0.010141379	0.010141379
4540328	4540328	RNF220	NM_018150.2	55182	NP_060620.2	ILMN_1694504	4540328	S	GACAGTGCTCCTGGCCACCCAGCCTCTGCTGAGAACCATTCCTGGGATTA	"\Homo sapiens ring finger protein 220 (RNF220), mRNA.\"""""	RP4-678E16.1; FLJ10597	ILMN_1694504	RNF220	"\Homo sapiens ring finger protein 220 (RNF220), mRNA.\"""""	55182	 	RNF220	0.270666979	-0.070784434	-0.341451413	-0.021253398	5.063503065	0.010145756	0.010145756
870767	870767	TMEM194A	NM_001130963.1	23306	NP_001124435.1	ILMN_3306440	870767	M	CTTGAAAAGGATGTTGGTGCCTTATGTGACACGAGCCAGAGCCTGCTGGG	"\Homo sapiens transmembrane protein 194A (TMEM194A), transcript variant 1, mRNA.\"""""		ILMN_3306440	TMEM194A	"\Homo sapiens transmembrane protein 194A (TMEM194A), transcript variant 1, mRNA.\"""""	23306	D	TMEM194A	-0.311879428	-0.109690549	0.202188878	0.050478688	5.061859512	0.010159514	0.010159514
2490441	2490441	ASB8	NM_024095.3	140461	NP_077000.1	ILMN_1783675	2490441	S	GGCAGTTCCTACACCTACGGTGTGTGTTCCAGCAGGGAGGAGTTATGGGC	"\Homo sapiens ankyrin repeat and SOCS box-containing 8 (ASB8), mRNA.\"""""	FLJ21255; MGC5540; PP14212	ILMN_1783675	ASB8	"\Homo sapiens ankyrin repeat and SOCS box-containing 8 (ASB8), mRNA.\"""""	140461	D	ASB8	0.283620724	0.059325509	-0.224295215	0.108296598	5.048671141	0.010270625	0.010270625
520309	520309	RLF	NM_012421.2	6018	NP_036553.1	ILMN_1801156	520309	S	TGGGGACATTTGCCAACTCGAACAAAGGCTGAGAAGCAGCCACACCGTTG	"\Homo sapiens rearranged L-myc fusion (RLF), mRNA.\"""""	ZNF292L; Zn-15L; MGC142226	ILMN_1801156	RLF	"\Homo sapiens rearranged L-myc fusion (RLF), mRNA.\"""""	6018	 	RLF	-0.176828061	0.062412332	0.239240393	-0.010169267	5.038740998	0.01035512	0.01035512
1090577	1090577	VPS25	NM_032353.2	84313	NP_115729.1	ILMN_2149566	1090577	S	CCCCATATGTCTGTCCCTTGGATAGGGTGAGGCTGAAGCACCAGGGAGAA	"\Homo sapiens vacuolar protein sorting 25 homolog (S. cerevisiae) (VPS25), mRNA.\"""""	MGC10540; FAP20; EAP20; DERP9	ILMN_2149566	VPS25	"\Homo sapiens vacuolar protein sorting 25 homolog (S. cerevisiae) (VPS25), mRNA.\"""""	84313	D	VPS25	0.176608798	-0.063331517	-0.239940315	-0.016340397	5.036640854	0.010373083	0.010373083
1990446	1990446	KIAA0040	NM_014656.1	9674	NP_055471.1	ILMN_1797191	1990446	S	GCTGTCTCACCCTTGCTTGCAAAACAGATGGCCTTGGAGACCAGACTCCC	"\Homo sapiens KIAA0040 (KIAA0040), mRNA.\"""""		ILMN_1797191	KIAA0040	"\Homo sapiens KIAA0040 (KIAA0040), mRNA.\"""""	9674	D	KIAA0040	-0.214624507	-0.034991485	0.179633022	0.014805268	5.035319781	0.010384399	0.010384399
4250056	4250056	TRIM14	NM_014788.2	9830	NP_055603.2	ILMN_1713542	4250056	I	TCTACCTAGATCAGCGTGGCTGGTCCCCTTACTGCCTGCTTCTTAGGGCC	"\Homo sapiens tripartite motif-containing 14 (TRIM14), transcript variant 1, mRNA.\"""""	KIAA0129	ILMN_1713542	TRIM14	"\Homo sapiens tripartite motif-containing 14 (TRIM14), transcript variant 1, mRNA.\"""""	9830	D	TRIM14	-0.115788254	-0.095296967	0.020491287	0.026895179	5.034122677	0.010394664	0.010394664
1780730	1780730	CCDC59	NM_014167.2	29080	NP_054886.1	ILMN_1662318	1780730	S	ATCTGCTGCCTATTAGGTTCTTCTGTGACATGTGCCTCCCAGCAGTGAAC	"\Homo sapiens coiled-coil domain containing 59 (CCDC59), mRNA.\"""""	FLJ10294; HSPC128	ILMN_1662318	CCDC59	"\Homo sapiens coiled-coil domain containing 59 (CCDC59), mRNA.\"""""	29080	 	CCDC59	0.426042463	0.097391322	-0.32865114	-0.032856468	5.026796343	0.010457718	0.010457718
4490025	4490025	KIF21B	NM_017596.2	23046	NP_060066.2	ILMN_2163819	4490025	S	CTCCTCCACAAAGAGCCGAGGATCAGAGAAGACCCCTGAGATGAATCAGG	"\Homo sapiens kinesin family member 21B (KIF21B), mRNA.\"""""	FLJ16314	ILMN_2163819	KIF21B	"\Homo sapiens kinesin family member 21B (KIF21B), mRNA.\"""""	23046	D	KIF21B	-0.232164608	-0.154244089	0.077920519	-0.01748756	5.0222392	0.01049714	0.01049714
5870202	5870202	FBXO33	NM_203301.1	254170	NP_976046.1	ILMN_1664826	5870202	S	CCTTTTGACAGGTGTGCACTGTTTTGTCTCCAGTGAGCACATACCATGCG	"\Homo sapiens F-box protein 33 (FBXO33), mRNA.\"""""	c14_5247; Fbx33	ILMN_1664826	FBXO33	"\Homo sapiens F-box protein 33 (FBXO33), mRNA.\"""""	254170	 	FBXO33	-0.610422926	-0.074847618	0.535575308	0.102581108	5.020295639	0.010514	0.010514
4570484	4570484	USP48	NM_032236.5	84196	NP_115612.4	ILMN_2285141	4570484	I	CCTCTTCCGGTTTTGCTGTTATTCAAAAGTGGGAAATGTACCTGGCACGT	"\Homo sapiens ubiquitin specific peptidase 48 (USP48), transcript variant 1, mRNA.\"""""	RAP1GA1; MGC132556; USP31; DKFZp762M1713; MGC14879	ILMN_2285141	USP48	"\Homo sapiens ubiquitin specific peptidase 48 (USP48), transcript variant 1, mRNA.\"""""	84196	D	USP48	-0.199425997	-0.178082446	0.021343551	0.035292524	5.0084091	0.010617728	0.010617728
4670681	4670681	RAB12	NM_001025300.1	201475	NP_001020471.1	ILMN_1670666	4670681	S	GGCACAGCTGCTCAGCAAGTGGTCAGGGCCAAGGGCTGCAAGTGAATTCT	"\Homo sapiens RAB12, member RAS oncogene family (RAB12), mRNA.\"""""	MGC104724; FLJ45927	ILMN_1670666	RAB12	"\Homo sapiens RAB12, member RAS oncogene family (RAB12), mRNA.\"""""	201475	D	RAB12	-0.418496248	-0.214323853	0.204172395	0.076988043	5.007803611	0.010623041	0.010623041
4890403	4890403	MPDU1	NM_004870.1	9526	NP_004861.1	ILMN_1655654	4890403	S	ACACTATCCTGGGCAAATGTTTTACCCTGTCCTCCAGCCTCCCTGCTTCC	"\Homo sapiens mannose-P-dolichol utilization defect 1 (MPDU1), mRNA.\"""""	CDGIF; FLJ14836; SL15; PQLC5; Lec35	ILMN_1655654	MPDU1	"\Homo sapiens mannose-P-dolichol utilization defect 1 (MPDU1), mRNA.\"""""	9526	D	MPDU1	0.281915056	-0.056591375	-0.338506431	-0.120537825	5.007145935	0.010628814	0.010628814
6510368	6510368	FAM178A	NM_018121.2	55719	NP_060591.2	ILMN_1710207	6510368	S	CAGTGTCGGCGCACCTCATTATCTGTGCATTTGTTTTTCCTGGGCAGTCC	"\Homo sapiens chromosome 10 open reading frame 6 (C10orf6), mRNA.\"""""		ILMN_1710207	C10ORF6	"\Homo sapiens chromosome 10 open reading frame 6 (C10orf6), mRNA.\"""""	55719	D	FAM178A	0.093427023	-0.139969226	-0.233396248	0.059300081	5.006249343	0.01063669	0.01063669
6270193	6270193	ProbeID: 6270193	XM_001726973.1	390557	XP_001727025.1	ILMN_3233930	6270193	I	TATAAAGTCGTAGGGGAGATGCCCGGCCCTGGGATGCTGTTTGGAGATGG	"\PREDICTED: Homo sapiens hypothetical LOC390557 (LOC390557), mRNA.\"""""		ILMN_3233930	LOC390557	"\PREDICTED: Homo sapiens hypothetical LOC390557 (LOC390557), mRNA.\"""""	390557	 		-0.307249872	-0.347961158	-0.040711287	0.042371346	5.006239776	0.010636774	0.010636774
3140022	3140022	ZSCAN2	NM_181877.3	54993	NP_870992.2	ILMN_1726512	3140022	I	ACCTGGAGAGTGAAGACGGGCATGACGGCAGGTGAAGGGGTTTGCTGTGA	"\Homo sapiens zinc finger and SCAN domain containing 2 (ZSCAN2), transcript variant 1, mRNA.\"""""	FLJ20595; ZFP29	ILMN_1726512	ZSCAN2	"\Homo sapiens zinc finger and SCAN domain containing 2 (ZSCAN2), transcript variant 1, mRNA.\"""""	54993	D	ZSCAN2	-0.153099809	0.002549929	0.155649738	0.070983107	5.004767537	0.01064972	0.01064972
430369	430369	TEX264	NM_015926.3	51368	NP_057010.1	ILMN_1781623	430369	S	CTCTTGCTAAGCCTTCTCCTCACTGCCCTTTAGGCTCCCAGGGCCAGAGG	"\Homo sapiens testis expressed 264 (TEX264), mRNA.\"""""	FLJ13935; SIG11; ZSIG11; DKFZp451H0417	ILMN_1781623	TEX264	"\Homo sapiens testis expressed 264 (TEX264), mRNA.\"""""	51368	 	TEX264	0.112345783	-0.187595059	-0.299940842	-0.069150083	5.000363018	0.010688548	0.010688548
6400386	6400386	MAP4K2	NM_004579.2	5871	NP_004570.2	ILMN_1723625	6400386	S	TTTCCTTTCTACTCTTTCTGCCAAGAGCCTGCCCCTGCATTTGTCCTGGG	"\Homo sapiens mitogen-activated protein kinase kinase kinase kinase 2 (MAP4K2), mRNA.\"""""	GCK; RAB8IP; BL44	ILMN_1723625	MAP4K2	"\Homo sapiens mitogen-activated protein kinase kinase kinase kinase 2 (MAP4K2), mRNA.\"""""	5871	 	MAP4K2	-0.380451143	-0.115552679	0.264898464	0.003011911	4.986130039	0.010815031	0.010815031
2340040	2340040	SNUPN	NM_001042581.1	10073	NP_001036046.1	ILMN_2364535	2340040	A	CTCCCAAGTTGAAGGGTTCTTCCCATAGCCCAGACCACCCTGGATGCCTC	"\Homo sapiens snurportin 1 (SNUPN), transcript variant 2, mRNA.\"""""	RNUT1; Snurportin1; KPNBL	ILMN_2364535	SNUPN	"\Homo sapiens snurportin 1 (SNUPN), transcript variant 2, mRNA.\"""""	10073	D	SNUPN	0.191710555	-0.008500012	-0.200210567	-0.099152021	4.98509388	0.0108243	0.0108243
630735	630735	COX17	NM_005694.1	10063	NP_005685.1	ILMN_2187718	630735	S	GAGGCTGGCATAGATTTGGCTGTCTCCGCTCATAGCTGCTTTTGGCGCGA	"\Homo sapiens COX17 cytochrome c oxidase assembly homolog (S. cerevisiae) (COX17), nuclear gene encoding mitochondrial protein, mRNA.\"""""	MGC117386; MGC104397	ILMN_2187718	COX17	"\Homo sapiens COX17 cytochrome c oxidase assembly homolog (S. cerevisiae) (COX17), nuclear gene encoding mitochondrial protein, mRNA.\"""""	10063	 	COX17	0.696515487	0.293058687	-0.4034568	-0.116595995	4.983387596	0.010839581	0.010839581
3990382	3990382	INO80C	NM_194281.3	125476	NP_919257.2	ILMN_1730294	3990382	S	GCGGTTCAGCACCATTGAAGAGTTTTCCTACATTCGGAGGCTGCCCTCTG	"\Homo sapiens INO80 complex subunit C (INO80C), transcript variant 2, mRNA.\"""""	hIes6; FLJ38183	ILMN_1730294	INO80C	"\Homo sapiens INO80 complex subunit C (INO80C), transcript variant 2, mRNA.\"""""	125476	 	INO80C	0.254793471	0.01348031	-0.24131316	0.008608888	4.981804142	0.010853782	0.010853782
160037	160037	ProbeID: 160037	XM_001133108.1	641977	XP_001133108.1	ILMN_1790759	160037	S	ATGGTGAACATTGTGATTTTACAGTTTTAAGAAATATGTTGATAAGAAAA	"\PREDICTED: Homo sapiens similar to cell division cycle 10 homolog (LOC641977), mRNA.\"""""		ILMN_1790759	LOC641977	"\PREDICTED: Homo sapiens similar to cell division cycle 10 homolog (LOC641977), mRNA.\"""""	641977	D	13-Sep	0.140401004	0.122757911	-0.017643092	-0.006587626	4.972685102	0.010935944	0.010935944
2320138	2320138	LOC100131392	XM_001713681.1	100131392	XP_001713733.1	ILMN_3237897	2320138	S	GCGGAGCTGATGAAAATGTGCCATAAACCAGATGTGGAGCTACTTCAGGC	"\PREDICTED: Homo sapiens similar to ring finger protein 18 (LOC100131392), mRNA.\"""""		ILMN_3237897	LOC100131392	"\PREDICTED: Homo sapiens similar to ring finger protein 18 (LOC100131392), mRNA.\"""""	100131392	 	LOC100131392	0.111107488	0.10993612	-0.001171367	0.023756746	4.972247816	0.010939901	0.010939901
2850192	2850192	PPCS	NM_024664.2	79717	NP_078940.2	ILMN_1776094	2850192	S	AATATTGGTTGAATGCCTATGTATGTCAGGCCCTGTGCTGAGCCATGAGG	"\Homo sapiens phosphopantothenoylcysteine synthetase (PPCS), transcript variant 1, mRNA.\"""""	MGC138220; FLJ11838; RP11-163G10.1; MGC117357	ILMN_1776094	PPCS	"\Homo sapiens phosphopantothenoylcysteine synthetase (PPCS), transcript variant 1, mRNA.\"""""	79717	D	PPCS	0.543398893	0.043027897	-0.500370995	0.09093016	4.970547563	0.010955297	0.010955297
6980736	6980736	GPN3	NM_016301.2	51184	NP_057385.2	ILMN_3239426	6980736	S	GGCAGCCCTGAGTGCCATGATCTCTCTAGAAATTCCGCAAGTCAACATCA	"\Homo sapiens GPN-loop GTPase 3 (GPN3), mRNA.\"""""	MGC32810; MGC14560	ILMN_3239426	GPN3	"\Homo sapiens GPN-loop GTPase 3 (GPN3), mRNA.\"""""	51184	D	GPN3	-0.30989911	-0.008579984	0.301319126	-0.034501862	4.967066211	0.010986893	0.010986893
160598	160598	HSPH1	NM_006644.2	10808	NP_006635.2	ILMN_1712888	160598	S	CCTGCCAAGGTAGTTTTCTTGCATTTTGCTCTCCATTCAGCATGTGTGTG	"\Homo sapiens heat shock 105kDa/110kDa protein 1 (HSPH1), mRNA.\"""""	HSP105B; DKFZp686M05240; HSP105; HSP105A; NY-CO-25; KIAA0201	ILMN_1712888	HSPH1	"\Homo sapiens heat shock 105kDa/110kDa protein 1 (HSPH1), mRNA.\"""""	10808	 	HSPH1	-0.39653801	-0.091414248	0.305123762	0.062439752	4.9602912	0.011048653	0.011048653
990523	990523	FBXL18	NM_024963.4	80028	NP_079239.3	ILMN_3307782	990523	S	CCCGTGGCGTCTCACGGTGATGCCTGCTCCTGACATTGGTGTTCACTGTA	"\Homo sapiens F-box and leucine-rich repeat protein 18 (FBXL18), mRNA.\"""""	FLJ11467; FLJ10776; FLJ41541; FLJ38075; Fbl18; FLJ26934	ILMN_3307782	FBXL18	"\Homo sapiens F-box and leucine-rich repeat protein 18 (FBXL18), mRNA.\"""""	80028	D	FBXL18	-0.290838346	-0.004180399	0.286657947	0.012216468	4.959631727	0.011054684	0.011054684
1430068	1430068	USF1	NM_007122.3	7391	NP_009053.1	ILMN_2353240	1430068	A	AGTTCAGAAGGTGTGTCCTTGAACTGAGGCCCTGTGATATGGCGGCCTGC	"\Homo sapiens upstream transcription factor 1 (USF1), transcript variant 1, mRNA.\"""""	HYPLIP1; FCHL1; MLTF; FCHL; UEF; MLTFI	ILMN_2353240	USF1	"\Homo sapiens upstream transcription factor 1 (USF1), transcript variant 1, mRNA.\"""""	7391	D	USF1	0.004634983	-0.205114166	-0.209749149	0.056448069	4.954191308	0.011104569	0.011104569
2690601	2690601	ARPC4	NM_001024959.1	10093	NP_001020130.1	ILMN_1707336	2690601	A	CAAGCCTCCTTGGCCCCAGTATAAGTGTTGGGAACTCTCTGCCAGCTTCC	"\Homo sapiens actin related protein 2/3 complex, subunit 4, 20kDa (ARPC4), transcript variant 2, mRNA.\"""""	ARC20; p20-Arc; MGC13544	ILMN_1707336	ARPC4	"\Homo sapiens actin related protein 2/3 complex, subunit 4, 20kDa (ARPC4), transcript variant 2, mRNA.\"""""	10093	D	ARPC4	0.247911447	-0.068985379	-0.316896826	0.109628198	4.947330836	0.011167809	0.011167809
3710626	3710626	DUSP22	NM_020185.3	56940	NP_064570.1	ILMN_1671809	3710626	A	TTCCCCTTATCCCCACTGCTGTGGAGGTTTCTGTACCTCGCTTGGATGCC	"\Homo sapiens dual specificity phosphatase 22 (DUSP22), mRNA.\"""""	MKPX; VHX; JSP1; JKAP	ILMN_1671809	DUSP22	"\Homo sapiens dual specificity phosphatase 22 (DUSP22), mRNA.\"""""	56940	D	DUSP22	0.170501377	-0.004164864	-0.174666242	0.009010401	4.940879724	0.011227618	0.011227618
5390112	5390112	THAP3	NM_138350.2	90326	NP_612359.2	ILMN_1766128	5390112	S	AGCTTCAGTTGCCCCCAAATGCCGAAGGCCACGTAAAACAGGCAATGTTG	"\Homo sapiens THAP domain containing, apoptosis associated protein 3 (THAP3), mRNA.\"""""	MGC33488	ILMN_1766128	THAP3	"\Homo sapiens THAP domain containing, apoptosis associated protein 3 (THAP3), mRNA.\"""""	90326	 	THAP3	0.149065404	0.064811731	-0.084253673	0.034376484	4.940072741	0.011235123	0.011235123
1340411	1340411	CAMSAP1	NM_015447.1	157922	NP_056262.1	ILMN_1811957	1340411	S	CGTGTTCGACACAGCCGCTCTCTGTCCTGTAAATAGGGAACTAAAGGCTG	"\Homo sapiens calmodulin regulated spectrin-associated protein 1 (CAMSAP1), mRNA.\"""""	DKFZP434F195; DKFZp434G2311; RP11-100C15.2; MGC163452; PRO2405; FLJ31228; bA100C15.1	ILMN_1811957	CAMSAP1	"\Homo sapiens calmodulin regulated spectrin-associated protein 1 (CAMSAP1), mRNA.\"""""	157922	 	CAMSAP1	-0.223279155	-0.09080196	0.132477195	0.052683011	4.93617839	0.011271415	0.011271415
5360315	5360315	ProbeID: 5360315				ILMN_1913336	5360315	S	GCAGATTCTCTGGCGGTACCTTAGACCTCCTGAATTAGAAACTCTGGGGG	"\Homo sapiens cDNA FLJ38835 fis, clone MESAN2002424\"""""		ILMN_1913336		"\Homo sapiens cDNA FLJ38835 fis, clone MESAN2002424\"""""	-999	D	PGGT1B	0.179064606	0.016172041	-0.162892565	-0.016033878	4.934405771	0.011287974	0.011287974
6380040	6380040	COL9A2	NM_001852.3	1298	NP_001843.1	ILMN_1685122	6380040	S	GCCAGTTCCTGATCCCATCTCACTCTCTGGACCTACCAGGTGACTGCTGC	"\Homo sapiens collagen, type IX, alpha 2 (COL9A2), mRNA.\"""""	DJ39G22.4; MED; EDM2	ILMN_1685122	COL9A2	"\Homo sapiens collagen, type IX, alpha 2 (COL9A2), mRNA.\"""""	1298	 	COL9A2	0.063229446	-0.073880254	-0.1371097	0.006780537	4.932470001	0.011306087	0.011306087
6980601	6980601	LOC729978	XM_001723016.1	729978	XP_001723068.1	ILMN_3304111	6980601	M	AATCACCACCCGAACCCAAGAGGCGGAGGGCCGCTGAGGTGGAATCACCA	"\PREDICTED: Homo sapiens similar to LOC339047 protein, transcript variant 2 (LOC729978), mRNA.\"""""		ILMN_3304111	LOC729978	"\PREDICTED: Homo sapiens similar to LOC339047 protein, transcript variant 2 (LOC729978), mRNA.\"""""	729978	D	NPIP (includes others)	-0.414244311	-0.407591873	0.006652438	0.038350188	4.930976405	0.011320083	0.011320083
7100376	7100376	ProbeID: 7100376	XR_018747.2	345041		ILMN_3283680	7100376	M	GGATGGAATGGGAGGTGGTATGGGAGGTGGTATGTTCTAACTCCTAGAAG	"\PREDICTED: Homo sapiens misc_RNA (LOC345041), miscRNA.\"""""		ILMN_3283680	LOC345041	"\PREDICTED: Homo sapiens misc_RNA (LOC345041), miscRNA.\"""""	345041	 		-0.497475498	-0.049065551	0.448409947	0.003213348	4.93013926	0.011327935	0.011327935
4070324	4070324	CAPRIN1	NM_203364.2	4076	NP_976240.1	ILMN_1782897	4070324	I	GTCTGTCTTCTCTGCTGTATCTATTCCCAACGCTTGATGATGGTGCCTGG	"\Homo sapiens cell cycle associated protein 1 (CAPRIN1), transcript variant 2, mRNA.\"""""	M11S1; p137GPI; GPIP137; GPIAP1; caprin-1	ILMN_1782897	CAPRIN1	"\Homo sapiens cell cycle associated protein 1 (CAPRIN1), transcript variant 2, mRNA.\"""""	4076	D	CAPRIN1	-0.211691571	-0.051822468	0.159869103	-0.008317842	4.929762292	0.011331473	0.011331473
770411	770411	PHF15	NM_015288.4	23338	NP_056103.4	ILMN_1795285	770411	S	ACGAGCAATAGAATGTATGGTCACCTGGGTGTGGCCAGTGCCCGCTGTGC	"\Homo sapiens PHD finger protein 15 (PHF15), mRNA.\"""""	JADE2; KIAA0239	ILMN_1795285	PHF15	"\Homo sapiens PHD finger protein 15 (PHF15), mRNA.\"""""	23338	 	PHF15	0.293068827	-0.112317376	-0.405386203	-0.037260332	4.927090917	0.011356577	0.011356577
1260066	1260066	ProbeID: 1260066				ILMN_1909770	1260066	S	TATTGCAGCCATCCATCTTGGGGGCTCATCCATCACACCCGGGTTGCTAG	"\Homo sapiens cDNA: FLJ21199 fis, clone COL00235\"""""		ILMN_1909770		"\Homo sapiens cDNA: FLJ21199 fis, clone COL00235\"""""	-999	 		-0.239954022	0.029084821	0.269038843	0.115283538	4.921109048	0.011413002	0.011413002
4900373	4900373	C11orf21	NM_001142946.1	29125	NP_001136418.1	ILMN_3235922	4900373	S	CCTCGGTGGGTGCAGAGGTCACTTCCCTAGCCTCAGATGGGTGAGTAAAC	"\Homo sapiens chromosome 11 open reading frame 21 (C11orf21), transcript variant 1, mRNA.\"""""		ILMN_3235922	C11ORF21	"\Homo sapiens chromosome 11 open reading frame 21 (C11orf21), transcript variant 1, mRNA.\"""""	29125	 	C11orf21	0.095737335	-0.104351105	-0.20008844	-0.001855502	4.916876837	0.011453099	0.011453099
3440070	3440070	SPAG7	NM_004890.2	9552	NP_004881.2	ILMN_1684446	3440070	S	CTGCTATTAGAGCCCATCCTGGAGCCCCACCTCTGAACCACCTCCTACCA	"\Homo sapiens sperm associated antigen 7 (SPAG7), mRNA.\"""""	ACRP; FSA-1; MGC20134	ILMN_1684446	SPAG7	"\Homo sapiens sperm associated antigen 7 (SPAG7), mRNA.\"""""	9552	 	SPAG7	0.28789137	-0.037155524	-0.325046893	-0.066703863	4.914100973	0.011479478	0.011479478
3610114	3610114	COMMD9	NM_014186.2	29099	NP_054905.1	ILMN_1808821	3610114	S	CCAATCCCAGAACACATGGAGGGAATCGGACAGGTGATGCCAGCAGTTCC	"\Homo sapiens COMM domain containing 9 (COMMD9), mRNA.\"""""	FLJ31106; HSPC166	ILMN_1808821	COMMD9	"\Homo sapiens COMM domain containing 9 (COMMD9), mRNA.\"""""	29099	 	COMMD9	0.358199212	-0.025818989	-0.384018201	-0.054025143	4.907488291	0.011542573	0.011542573
1850176	1850176	RSC1A1	NM_006511.1	6248	NP_006502.1	ILMN_1726704	1850176	S	ATTGACCGCATTCTCCGTGCTGGCTTTACTTTGCAGGAAGCTCTTGGAGC	"\Homo sapiens regulatory solute carrier protein, family 1, member 1 (RSC1A1), mRNA.\"""""	RS1	ILMN_1726704	RSC1A1	"\Homo sapiens regulatory solute carrier protein, family 1, member 1 (RSC1A1), mRNA.\"""""	6248	 	RSC1A1	-0.081470921	0.133340472	0.214811394	-0.011535654	4.906870001	0.011548491	0.011548491
2480630	2480630	GMPS	NM_003875.2	8833	NP_003866.1	ILMN_3242205	2480630	S	CCTTCTTGCTGCCAATTAAAACTGTAGGTGTGCAGGGTGACTGTCGTTCC	"\Homo sapiens guanine monphosphate synthetase (GMPS), mRNA.\"""""		ILMN_3242205	GMPS	"\Homo sapiens guanine monphosphate synthetase (GMPS), mRNA.\"""""	8833	 	GMPS	-0.209514431	-0.040919944	0.168594488	0.091778507	4.905919454	0.011557595	0.011557595
4200040	4200040	ProbeID: 4200040				ILMN_1824151	4200040	S	CACTGCACATGTAGAAATGGGCTTGGCCTGGGTCAGGGCATTGAGATTGG	"\AGENCOURT_7549809 NIH_MGC_68 Homo sapiens cDNA clone IMAGE:6057678 5, mRNA sequence\"""""		ILMN_1824151		"\AGENCOURT_7549809 NIH_MGC_68 Homo sapiens cDNA clone IMAGE:6057678 5, mRNA sequence\"""""	-999	 		-0.134953786	0.005906917	0.140860703	-0.030470394	4.904487721	0.011571322	0.011571322
2750367	2750367	PMAIP1	NM_021127.1	5366	NP_066950.1	ILMN_2098446	2750367	S	CAGCCTAGAGGCAGCTATTTTACCATCTGGTATTTATGGTCTAATTTGTA	"\Homo sapiens phorbol-12-myristate-13-acetate-induced protein 1 (PMAIP1), mRNA.\"""""	APR; NOXA	ILMN_2098446	PMAIP1	"\Homo sapiens phorbol-12-myristate-13-acetate-induced protein 1 (PMAIP1), mRNA.\"""""	5366	D	PMAIP1	-0.200755978	-0.039882084	0.160873894	0.086375029	4.901794358	0.011597192	0.011597192
3420497	3420497	KEAP1	NM_012289.3	9817	NP_036421.2	ILMN_2410771	3420497	A	GCCCTGCCGGAAGCAGATTGACCAGCAGAACTGTACCTGTTGAGGCACTT	"\Homo sapiens kelch-like ECH-associated protein 1 (KEAP1), transcript variant 2, mRNA.\"""""	MGC9454; MGC10630; KLHL19; MGC20887; MGC4407; KIAA0132; INrf2; MGC1114	ILMN_2410771	KEAP1	"\Homo sapiens kelch-like ECH-associated protein 1 (KEAP1), transcript variant 2, mRNA.\"""""	9817	D	KEAP1	0.264709348	-0.028072556	-0.292781904	-0.052716336	4.899783545	0.011616544	0.011616544
4260142	4260142	DHX37	NM_032656.2	57647	NP_116045.2	ILMN_2192683	4260142	S	GGATTCTGCTCCTGGCTTTGCTTCTGCGGCTTCGGTGGAGACAGTTATGG	"\Homo sapiens DEAH (Asp-Glu-Ala-His) box polypeptide 37 (DHX37), mRNA.\"""""	MGC46245; KIAA1517; FLJ41974; MGC2695; DDX37; MGC4322	ILMN_2192683	DHX37	"\Homo sapiens DEAH (Asp-Glu-Ala-His) box polypeptide 37 (DHX37), mRNA.\"""""	57647	D	DHX37	0.304995717	-0.039597323	-0.34459304	-0.03993178	4.895353235	0.011659302	0.011659302
6550180	6550180	ZMAT5	NM_019103.2	55954	NP_061976.1	ILMN_1745421	6550180	A	GGCCAGTGCGACTTTGGCTCCAACTGCAGATTTTCCCACATGTCAGAGCG	"\Homo sapiens zinc finger, matrin type 5 (ZMAT5), transcript variant 1, mRNA.\"""""		ILMN_1745421	ZMAT5	"\Homo sapiens zinc finger, matrin type 5 (ZMAT5), transcript variant 1, mRNA.\"""""	55954	D	ZMAT5	0.216366401	-0.052180078	-0.268546479	-0.019098777	4.874401435	0.011863746	0.011863746
6370593	6370593	BCL7B	NM_138707.1	9275	NP_619713.1	ILMN_2367275	6370593	A	GGTTCTGACAACAGTACCCATCCCCCACAGTACCCCTTCAGCTCAGTTTC	"\Homo sapiens B-cell CLL/lymphoma 7B (BCL7B), transcript variant 2, mRNA.\"""""		ILMN_2367275	BCL7B	"\Homo sapiens B-cell CLL/lymphoma 7B (BCL7B), transcript variant 2, mRNA.\"""""	9275	D	BCL7B	0.255393632	-0.064682976	-0.320076608	-0.035980499	4.866351146	0.011943289	0.011943289
4290491	4290491	PSME1	NM_176783.1	5720	NP_788955.1	ILMN_1726698	4290491	I	GCTCAGCTTCTCCACAAGGCTAGAAATGGGGCACAGAGCCACTGGAGGCC	"\Homo sapiens proteasome (prosome, macropain) activator subunit 1 (PA28 alpha) (PSME1), transcript variant 2, mRNA.\"""""	PA28A; MGC8628; PA28alpha; REGalpha; IFI5111	ILMN_1726698	PSME1	"\Homo sapiens proteasome (prosome, macropain) activator subunit 1 (PA28 alpha) (PSME1), transcript variant 2, mRNA.\"""""	5720	D	PSME1	-0.094522904	0.02284865	0.117371553	0.024296892	4.864160911	0.011965027	0.011965027
4260093	4260093	ZCCHC11	NM_001009882.1	23318	NP_001009882.1	ILMN_1655137	4260093	A	CCGATGCACAGCAACCAGCCAATCCTGCTGTCTCAAGGGTATCCGTACCT	"\Homo sapiens zinc finger, CCHC domain containing 11 (ZCCHC11), transcript variant 3, mRNA.\"""""	PAPD3	ILMN_1655137	ZCCHC11	"\Homo sapiens zinc finger, CCHC domain containing 11 (ZCCHC11), transcript variant 3, mRNA.\"""""	23318	D	ZCCHC11	-0.270016515	-0.047165224	0.222851291	0.018692467	4.862009508	0.011986419	0.011986419
1400026	1400026	AGAP10	XM_001714786.1	728127	XP_001714838.1	ILMN_3236344	1400026	S	TCTGCCATGATTGTAAGTTTCCTGAGGCCTCCCCAGCCATGTGAAACTGA	"\PREDICTED: Homo sapiens centaurin, gamma-like family, member 7 (CTGLF7), mRNA.\"""""		ILMN_3236344	CTGLF7	"\PREDICTED: Homo sapiens centaurin, gamma-like family, member 7 (CTGLF7), mRNA.\"""""	728127	D	AGAP4 (includes others)	0.236355878	0.25320606	0.016850181	-0.033859975	4.86047166	0.012001734	0.012001734
6510553	6510553	ARID3A	NM_005224.2	1820	NP_005215.1	ILMN_1670130	6510553	S	CCACACACTCACCACTCCCAGCTTCTCGTGTCCAGTGAAACCCCTGAACC	"\Homo sapiens AT rich interactive domain 3A (BRIGHT-like) (ARID3A), mRNA.\"""""	E2FBP1; BRIGHT; DRIL3; DRIL1	ILMN_1670130	ARID3A	"\Homo sapiens AT rich interactive domain 3A (BRIGHT-like) (ARID3A), mRNA.\"""""	1820	 	ARID3A	-0.465713133	-0.060546376	0.405166757	0.049685218	4.855882579	0.012047559	0.012047559
3400468	3400468	RAP1A	NM_001010935.1	5906	NP_001010935.1	ILMN_1766176	3400468	I	GGTGATTACCCTGTGTATAAGAGTATGTGTCTCACTGCACCTTCAATGGC	"\Homo sapiens RAP1A, member of RAS oncogene family (RAP1A), transcript variant 1, mRNA.\"""""	RAP1; KREV-1; KREV1; SMGP21	ILMN_1766176	RAP1A	"\Homo sapiens RAP1A, member of RAS oncogene family (RAP1A), transcript variant 1, mRNA.\"""""	5906	D	RAP1A	-0.333842427	-0.202627684	0.131214743	0.139173464	4.854622586	0.012060173	0.012060173
5340154	5340154	ProbeID: 5340154	XM_928156.1	643509	XP_933249.1	ILMN_1759872	5340154	A	GTGGAATGGCCCATGCCTGTAGTCCCAGCTACTCGGGAGGCTCAGCAGCA	"\PREDICTED: Homo sapiens similar to Dihydrofolate reductase, transcript variant 1 (LOC643509), mRNA.\"""""		ILMN_1759872	LOC643509	"\PREDICTED: Homo sapiens similar to Dihydrofolate reductase, transcript variant 1 (LOC643509), mRNA.\"""""	643509	D	LOC643509	-0.326195199	-0.178624189	0.14757101	0.005558947	4.854068724	0.012065722	0.012065722
1710279	1710279	GZMM	NM_005317.2	3004	NP_005308.1	ILMN_1690561	1710279	S	CTCCAAGTGCTGGACACCCGCATGTGTAACAACAGCCGCTTCTGGAACGG	"\Homo sapiens granzyme M (lymphocyte met-ase 1) (GZMM), mRNA.\"""""	LMET1; MET1	ILMN_1690561	GZMM	"\Homo sapiens granzyme M (lymphocyte met-ase 1) (GZMM), mRNA.\"""""	3004	 	GZMM	-0.009565977	-0.35788366	-0.348317684	-0.027105926	4.848307022	0.012123605	0.012123605
4040204	4040204	C20orf3	NM_020531.2	57136	NP_065392.1	ILMN_1674394	4040204	S	CCAAGACATGGAACTGTGTTCTCAAGGGTTATGTGGGGCGTGGGCTCTCC	"\Homo sapiens chromosome 20 open reading frame 3 (C20orf3), mRNA.\"""""	BSCv; APMAP	ILMN_1674394	C20ORF3	"\Homo sapiens chromosome 20 open reading frame 3 (C20orf3), mRNA.\"""""	57136	 	C20orf3	-0.357128907	0.237942831	0.595071737	0.030070943	4.847901726	0.012127688	0.012127688
3830204	3830204	CPSF2	NM_017437.1	53981	NP_059133.1	ILMN_1673185	3830204	S	GGTGGTTACCCTCATGCTGTTCTTGTGATGGTGAGTTCTCATGAGATCTG	"\Homo sapiens cleavage and polyadenylation specific factor 2, 100kDa (CPSF2), mRNA.\"""""	CPSF100; KIAA1367	ILMN_1673185	CPSF2	"\Homo sapiens cleavage and polyadenylation specific factor 2, 100kDa (CPSF2), mRNA.\"""""	53981	D	CPSF2	0.016855875	-0.196298545	-0.21315442	0.060260533	4.839891709	0.012208668	0.012208668
3290435	3290435	TFDP1	NM_007111.3	7027	NP_009042.1	ILMN_1661717	3290435	S	ACCCCTGCTGGCGGATAGCAAGACTCTGTGGAGTTTGTTCAGTGGTACGG	"\Homo sapiens transcription factor Dp-1 (TFDP1), mRNA.\"""""	DP1; DRTF1; Dp-1	ILMN_1661717	TFDP1	"\Homo sapiens transcription factor Dp-1 (TFDP1), mRNA.\"""""	7027	D	TFDP1	-0.232148757	0.27573457	0.507883328	0.006105738	4.836195289	0.012246228	0.012246228
2710561	2710561	FLJ44790	NM_001001691.1	400850	NP_001001691.1	ILMN_1664351	2710561	S	CTTCCTCATTGCAGGGCTGGGGGAGTCACTTAACCTGTCTGGGGCTCAGT	"\Homo sapiens FLJ44790 protein (FLJ44790), mRNA.\"""""		ILMN_1664351	FLJ44790	"\Homo sapiens FLJ44790 protein (FLJ44790), mRNA.\"""""	400850	 	FLJ44790	0.153258219	0.241505948	0.088247729	0.039976114	4.834769237	0.012260751	0.012260751
2060154	2060154	ARMC5	NM_024742.1	79798	NP_079018.1	ILMN_1697088	2060154	S	CCTGAGACTGGCAAGGGAGGAGGCTGAGCAGAAGGAGTCATCATGGAGGA	"\Homo sapiens armadillo repeat containing 5 (ARMC5), mRNA.\"""""	FLJ00019; FLJ13063	ILMN_1697088	ARMC5	"\Homo sapiens armadillo repeat containing 5 (ARMC5), mRNA.\"""""	79798	 	ARMC5	0.076119435	-0.053906877	-0.130026312	0.040618142	4.834392758	0.012264588	0.012264588
7610100	7610100	LOC100132884	XM_001714056.1	100132884	XP_001714108.1	ILMN_3216345	7610100	A	TGTGGCATTCCCATGGAATCCACATACTTTCGGGGCCTAAGGAAATCAAC	"\PREDICTED: Homo sapiens hypothetical protein LOC100132884 (LOC100132884), mRNA.\"""""		ILMN_3216345	LOC100132884	"\PREDICTED: Homo sapiens hypothetical protein LOC100132884 (LOC100132884), mRNA.\"""""	100132884	D	LOC100132884	0.051800368	0.123916935	0.072116567	-0.006271478	4.833116523	0.012277604	0.012277604
2510356	2510356	EMR1	NM_001974.3	2015	NP_001965.3	ILMN_1780601	2510356	S	TCTCAGCTTAACATGGAAATGAGGATCCCACCAGCCCCAGAACCCTCTGG	"\Homo sapiens egf-like module containing, mucin-like, hormone receptor-like 1 (EMR1), mRNA.\"""""	TM7LN3	ILMN_1780601	EMR1	"\Homo sapiens egf-like module containing, mucin-like, hormone receptor-like 1 (EMR1), mRNA.\"""""	2015	 	EMR1	0.138975369	-0.143134257	-0.282109626	0.028082239	4.832875631	0.012280062	0.012280062
2350368	2350368	RPF2	NM_032194.1	84154	NP_115570.1	ILMN_1664167	2350368	S	TGGGACCCTCATTGGATCTGGTTCTGAGGAGGACACACCTGGCATCGGAT	"\Homo sapiens ribosome production factor 2 homolog (S. cerevisiae) (RPF2), mRNA.\"""""	FLJ21087; RPF2; bA397G5.4	ILMN_1664167	RPF2	"\Homo sapiens ribosome production factor 2 homolog (S. cerevisiae) (RPF2), mRNA.\"""""	84154	 	RPF2	0.222045729	-0.07179232	-0.293838049	0.030238671	4.831780795	0.012291242	0.012291242
6450543	6450543	CST3	NM_000099.2	1471	NP_000090.1	ILMN_1800354	6450543	S	GCCTTGGCAGGGCACAATGACCTTGTCGAAATCCACCTGTCAGGACGCCT	"\Homo sapiens cystatin C (CST3), mRNA.\"""""	MGC117328	ILMN_1800354	CST3	"\Homo sapiens cystatin C (CST3), mRNA.\"""""	1471	 	CST3	0.374617509	-0.180436437	-0.555053946	0.038761321	4.824884632	0.012361907	0.012361907
5890497	5890497	TSEN34	NM_001077446.1	79042	NP_001070914.1	ILMN_1673111	5890497	S	TGCAGTGAACTCCAGAGACCTAGGGGATGTGGCTGTGTCGGCAGCAAGAG	"\Homo sapiens tRNA splicing endonuclease 34 homolog (S. cerevisiae) (TSEN34), transcript variant 2, mRNA.\"""""	LENG5; SEN34; SEN34L	ILMN_1673111	TSEN34	"\Homo sapiens tRNA splicing endonuclease 34 homolog (S. cerevisiae) (TSEN34), transcript variant 2, mRNA.\"""""	79042	D	TSEN34	-0.490091465	-0.020106307	0.469985158	0.078547877	4.823663716	0.012374462	0.012374462
7400240	7400240	KLKB1	NM_000892.3	3818	NP_000883.2	ILMN_1800468	7400240	S	TTCTGAGCCTGGGGGGTCCTCATCTGCAAAGCATGGAGAGTGGCATCTTC	"\Homo sapiens kallikrein B, plasma (Fletcher factor) 1 (KLKB1), mRNA.\"""""	KLK3	ILMN_1800468	KLKB1	"\Homo sapiens kallikrein B, plasma (Fletcher factor) 1 (KLKB1), mRNA.\"""""	3818	 	KLKB1	-0.006737868	0.088079634	0.094817501	-0.020613128	4.819910121	0.012413144	0.012413144
3440201	3440201	TTC5	NM_138376.1	91875	NP_612385.1	ILMN_1706455	3440201	S	CTCTCTCCTCTGTCCTCATCATGTTCCAGCTCTCTACAGGGCCACATACT	"\Homo sapiens tetratricopeptide repeat domain 5 (TTC5), mRNA.\"""""	Strap	ILMN_1706455	TTC5	"\Homo sapiens tetratricopeptide repeat domain 5 (TTC5), mRNA.\"""""	91875	 	TTC5	0.248764004	-0.033390786	-0.282154789	0.054315765	4.819199232	0.012420484	0.012420484
6520386	6520386	LDHA	NM_005566.3	3939	NP_005557.1	ILMN_3251145	6520386	M	TGTCACTATAGGGAACACAGATTTTTGAGATCTTGTCCTCTGGAAGCTGG	"\Homo sapiens lactate dehydrogenase A (LDHA), transcript variant 1, mRNA.\"""""		ILMN_3251145	LDHA	"\Homo sapiens lactate dehydrogenase A (LDHA), transcript variant 1, mRNA.\"""""	3939	D	LDHA	-0.136228228	-0.165795142	-0.029566914	0.011053897	4.817208995	0.012441058	0.012441058
4200048	4200048	ProbeID: 4200048	NM_178516.2	283849	NP_848611.1	ILMN_1659543	4200048	S	GTAGGAGAGAGGAGAAATGCTGGAAAGGTCGACAGTGTGGGGAGTTGGAG	"\Homo sapiens hypothetical protein LOC283849 (LOC283849), mRNA.\"""""	MGC88052	ILMN_1659543	LOC283849	"\Homo sapiens hypothetical protein LOC283849 (LOC283849), mRNA.\"""""	283849	D	EXOC3L1	-0.172262504	-0.066804304	0.1054582	0.022561716	4.81504565	0.012463461	0.012463461
5360079	5360079	GIMAP5	NM_018384.3	55340	NP_060854.2	ILMN_1769383	5360079	S	GATAGAACCTGTCTTCCTCCCTGGCATTGTGGGGTCTGGGCGTGACACTG	"\Homo sapiens GTPase, IMAP family member 5 (GIMAP5), mRNA.\"""""	HIMAP3; IAN5; FLJ11296; hIAN5; IAN4L1; IMAP3; IAN4	ILMN_1769383	GIMAP5	"\Homo sapiens GTPase, IMAP family member 5 (GIMAP5), mRNA.\"""""	55340	 	GIMAP5	0.186287703	-0.156390684	-0.342678387	-0.018551839	4.81441454	0.012470005	0.012470005
7610537	7610537	HMGB2	NM_002129.2	3148	NP_002120.1	ILMN_1654268	7610537	S	GCAAAAGTGAAGCAGGAAAGAAGGGCCCTGGCAGGCCAACAGGCTCAAAG	"\Homo sapiens high-mobility group box 2 (HMGB2), mRNA.\"""""	HMG2	ILMN_1654268	HMGB2	"\Homo sapiens high-mobility group box 2 (HMGB2), mRNA.\"""""	3148	D	HMGB2	-0.311190026	0.010881481	0.322071508	-0.010170132	4.81090278	0.012506482	0.012506482
3520598	3520598	GPR162	NM_019858.1	27239	NP_062832.1	ILMN_1730816	3520598	A	GCTCTCTCCCATCCAAGTGACCAGATGCCCTACTCAGCTTCCATCACCCC	"\Homo sapiens G protein-coupled receptor 162 (GPR162), transcript variant A-2, mRNA.\"""""	GRCA; A-2	ILMN_1730816	GPR162	"\Homo sapiens G protein-coupled receptor 162 (GPR162), transcript variant A-2, mRNA.\"""""	27239	D	GPR162	0.32499528	-0.108886985	-0.433882265	-0.05667529	4.810554905	0.012510102	0.012510102
2490719	2490719	STK17B	NM_004226.2	9262	NP_004217.1	ILMN_1798543	2490719	S	GACCAACAGCAGAGATATGCCTTTCTCATTCTTGGCTACAGCAGTGGGAC	"\Homo sapiens serine/threonine kinase 17b (STK17B), mRNA.\"""""	DRAK2	ILMN_1798543	STK17B	"\Homo sapiens serine/threonine kinase 17b (STK17B), mRNA.\"""""	9262	D	STK17B	-0.464968453	-0.124094853	0.3408736	0.008028516	4.809153026	0.012524699	0.012524699
770575	770575	TSPAN32	NM_005705.4	10077	NP_005696.1	ILMN_1718621	770575	A	GTCCTTGTCCCTGGTCCTGTGGTCCCTCCACCTTCAAACCAGCAATGGTG	"\Homo sapiens tetraspanin 32 (TSPAN32), transcript variant 2, mRNA.\"""""	PHEMX; PHMX; TSSC6; MGC22455	ILMN_1718621	TSPAN32	"\Homo sapiens tetraspanin 32 (TSPAN32), transcript variant 2, mRNA.\"""""	10077	D	TSPAN32	0.120993699	-0.187181084	-0.308174782	-0.019981529	4.809056268	0.012525707	0.012525707
940168	940168	GTPBP8	NM_014170.2	29083	NP_054889.2	ILMN_2286514	940168	I	GGCTTTATTTTCACTGGCCCCTGAGGTTGAAGTCAGAGTCTCCAAAAAAC	"\Homo sapiens GTP-binding protein 8 (putative) (GTPBP8), transcript variant 1, mRNA.\"""""	HSPC135	ILMN_2286514	GTPBP8	"\Homo sapiens GTP-binding protein 8 (putative) (GTPBP8), transcript variant 1, mRNA.\"""""	29083	D	GTPBP8	0.269969772	0.001182555	-0.268787217	0.036349351	4.808541587	0.012531071	0.012531071
5390730	5390730	PIK3IP1	NM_052880.3	113791	NP_443112.2	ILMN_1719986	5390730	S	GCTCCTAGCCATAGAGCTTCCTTTCCAGAACCCTTCCACTGCCCAATGTG	"\Homo sapiens phosphoinositide-3-kinase interacting protein 1 (PIK3IP1), mRNA.\"""""	HGFL; hHGFL(S); MGC17330	ILMN_1719986	PIK3IP1	"\Homo sapiens phosphoinositide-3-kinase interacting protein 1 (PIK3IP1), mRNA.\"""""	113791	 	PIK3IP1	0.417362404	-0.175415232	-0.592777636	-0.155666443	4.804677537	0.012571418	0.012571418
3840129	3840129	MLL3	NM_170606.2	58508	NP_733751.2	ILMN_1702018	3840129	S	TCAGTATTAAGATCACTAAAGTGGTTCTTAGCAAAGGTTGGAGGTGTCTT	"\Homo sapiens myeloid/lymphoid or mixed-lineage leukemia 3 (MLL3), mRNA.\"""""	FLJ12625; MGC119851; MGC119852; HALR; FLJ38309; KMT2C; KIAA1506; MGC119853; DKFZp686C08112	ILMN_1702018	MLL3	"\Homo sapiens myeloid/lymphoid or mixed-lineage leukemia 3 (MLL3), mRNA.\"""""	58508	D	MLL3	-0.119305289	-0.086938001	0.032367287	0.04753074	4.800321972	0.01261706	0.01261706
6860687	6860687	PYCARD	NM_013258.3	29108	NP_037390.2	ILMN_1698766	6860687	A	ACGTTGAGTGGCTGCTGGATGCTCTGTACGGGAAGGTCCTGACGGATGAG	"\Homo sapiens PYD and CARD domain containing (PYCARD), transcript variant 1, mRNA.\"""""	TMS1; MGC10332; ASC; CARD5	ILMN_1698766	PYCARD	"\Homo sapiens PYD and CARD domain containing (PYCARD), transcript variant 1, mRNA.\"""""	29108	D	PYCARD	0.408816808	-0.065814422	-0.47463123	0.024222059	4.796615973	0.012656031	0.012656031
1260341	1260341	IL13RA1	NM_001560.2	3597	NP_001551.1	ILMN_1768505	1260341	S	AGGTCTTGGGAGCTCTTGGAGGTGTCTGTATCAGTGGATTTCCCATCCCC	"\Homo sapiens interleukin 13 receptor, alpha 1 (IL13RA1), mRNA.\"""""	IL-13Ra; NR4; CD213A1	ILMN_1768505	IL13RA1	"\Homo sapiens interleukin 13 receptor, alpha 1 (IL13RA1), mRNA.\"""""	3597	 	IL13RA1	0.413967095	-0.052911564	-0.466878659	0.231704322	4.79589179	0.012663661	0.012663661
5890661	5890661	GIMAP2	NM_015660.2	26157	NP_056475.1	ILMN_1689371	5890661	S	CTCAAAGAAGTTACACAGCCTTGGCTGAAGCAAACTGCCTAAAAGGAGCC	"\Homo sapiens GTPase, IMAP family member 2 (GIMAP2), mRNA.\"""""	HIMAP2; DKFZP586D0824; MGC24275; IMAP2	ILMN_1689371	GIMAP2	"\Homo sapiens GTPase, IMAP family member 2 (GIMAP2), mRNA.\"""""	26157	D	GIMAP2	0.378861115	0.021673532	-0.357187582	0.042550425	4.794947687	0.012673615	0.012673615
5690156	5690156	TTC31	NM_022492.3	64427	NP_071937.3	ILMN_1696375	5690156	S	GCTGCCCTGTGGGTCTTGCTCAATACTGTTCATACCTGGAGAGAGAAGGT	"\Homo sapiens tetratricopeptide repeat domain 31 (TTC31), mRNA.\"""""	FLJ33201; FLJ12788; MGC120200	ILMN_1696375	TTC31	"\Homo sapiens tetratricopeptide repeat domain 31 (TTC31), mRNA.\"""""	64427	 	TTC31	0.202843835	-0.131267109	-0.334110944	0.016009464	4.787884311	0.012748348	0.012748348
5310014	5310014	LOC401052	NM_001008737.1	401052	NP_001008737.1	ILMN_1791423	5310014	S	CACTTCTGGGACCTCACGTGGAATTGGTCTCTCTGAGGTAGTGGAGATGC	"\Homo sapiens hypothetical LOC401052 (LOC401052), mRNA.\"""""		ILMN_1791423	LOC401052	"\Homo sapiens hypothetical LOC401052 (LOC401052), mRNA.\"""""	401052	 	LOC401052	0.152234952	0.091907153	-0.060327798	-0.000688209	4.787043294	0.012757276	0.012757276
6580332	6580332	RNF103	NM_005667.2	7844	NP_005658.1	ILMN_1692199	6580332	S	CACCAGCCCTTGTCAAATGATGTCCCATCTTAACCATGTGCAATTTGTCC	"\Homo sapiens ring finger protein 103 (RNF103), mRNA.\"""""	MGC41857; hkf-1; ZFP103; KF1; MGC102815	ILMN_1692199	RNF103	"\Homo sapiens ring finger protein 103 (RNF103), mRNA.\"""""	7844	 	RNF103	-0.292308731	-0.01352297	0.27878576	-0.040265591	4.786060871	0.012767714	0.012767714
6370397	6370397	CSRP1	NM_004078.1	1465	NP_004069.1	ILMN_1811921	6370397	S	GCACTGCCTCAGTCTTCATCCAAACACCTTTCCCTTTGCCCTGAGACCTC	"\Homo sapiens cysteine and glycine-rich protein 1 (CSRP1), mRNA.\"""""	CRP; CRP1; DKFZp686M148; D1S181E; CSRP; CYRP	ILMN_1811921	CSRP1	"\Homo sapiens cysteine and glycine-rich protein 1 (CSRP1), mRNA.\"""""	1465	 	CSRP1	0.217950902	-0.097161479	-0.315112381	-0.022129789	4.785456907	0.012774136	0.012774136
1660477	1660477	CALM1	NM_006888.3	801	NP_008819.1	ILMN_1778242	1660477	S	TGCTGTCTGTATCCCTTGGAGTAAGAAGGTAGTGGCATGGGTGGAGTGTG	"\Homo sapiens calmodulin 1 (phosphorylase kinase, delta) (CALM1), mRNA.\"""""	PHKD; CALML2; CAMI; DD132	ILMN_1778242	CALM1	"\Homo sapiens calmodulin 1 (phosphorylase kinase, delta) (CALM1), mRNA.\"""""	801	D	CALM1 (includes others)	-0.534347695	-0.379154245	0.15519345	0.113812408	4.781424925	0.012817091	0.012817091
6480037	6480037	PLA2G15	NM_012320.3	23659	NP_036452.1	ILMN_1756910	6480037	S	GGCAGTAGGCTCTAAGTGGGTGACTGGCCACAGGCCGAGAAAAGGGTACA	"\Homo sapiens phospholipase A2, group XV (PLA2G15), mRNA.\"""""	DKFZp564A0122; ACS; LPLA2; LLPL	ILMN_1756910	PLA2G15	"\Homo sapiens phospholipase A2, group XV (PLA2G15), mRNA.\"""""	23659	 	PLA2G15	-0.211384753	-0.002431479	0.208953274	-0.075657809	4.778801724	0.012845119	0.012845119
3870630	3870630	ATP6V1F	NM_004231.2	9296	NP_004222.2	ILMN_2099783	3870630	S	CCTTCCCACTCCATTAAGAGGCTAGGTGAGGCGCTTCTAGGTTGCTGGGG	"\Homo sapiens ATPase, H+ transporting, lysosomal 14kDa, V1 subunit F (ATP6V1F), mRNA.\"""""	Vma7; MGC126038; ATP6S14; MGC126037; MGC117321; VATF	ILMN_2099783	ATP6V1F	"\Homo sapiens ATPase, H+ transporting, lysosomal 14kDa, V1 subunit F (ATP6V1F), mRNA.\"""""	9296	 	ATP6V1F	0.513117617	0.308268431	-0.204849186	-0.064824504	4.774997442	0.012885879	0.012885879
3180026	3180026	PSMB8	NM_148919.3	5696	NP_683720.2	ILMN_1767006	3180026	I	GTCGCTCGGACCCAGGACACTACAGTTTCTCTATGCGATCTCCAGAGCTC	"\Homo sapiens proteasome (prosome, macropain) subunit, beta type, 8 (large multifunctional peptidase 7) (PSMB8), transcript variant 2, mRNA.\"""""	D6S216; LMP7; PSMB5i; RING10; beta5i; MGC1491; D6S216E	ILMN_1767006	PSMB8	"\Homo sapiens proteasome (prosome, macropain) subunit, beta type, 8 (large multifunctional peptidase 7) (PSMB8), transcript variant 2, mRNA.\"""""	5696	D	PSMB8	0.269937751	-0.16351221	-0.433449962	0.048969396	4.774735249	0.012888693	0.012888693
70161	70161	PKD2	NM_000297.2	5311	NP_000288.1	ILMN_2052891	70161	S	ATTTGAAGTGCAGCTATTATGTGGTATCCATGTGTATCGACCATGTGCCA	"\Homo sapiens polycystic kidney disease 2 (autosomal dominant) (PKD2), mRNA.\"""""	PC2; PKD4; APKD2; MGC138468; MGC138466	ILMN_2052891	PKD2	"\Homo sapiens polycystic kidney disease 2 (autosomal dominant) (PKD2), mRNA.\"""""	5311	D	PKD2 (includes EG:18764)	-0.177794458	-0.057206243	0.120588215	-0.032861302	4.773496341	0.012901999	0.012901999
3190521	3190521	MS4A1	NM_152866.2	931	NP_690605.1	ILMN_1776939	3190521	I	GATGCATGACACAAGGTAAGACTGCCAAAAATCTTGTTCTTGCTCTCCTC	"\Homo sapiens membrane-spanning 4-domains, subfamily A, member 1 (MS4A1), transcript variant 1, mRNA.\"""""	MS4A2; LEU-16; B1; CD20; Bp35; S7; MGC3969	ILMN_1776939	MS4A1	"\Homo sapiens membrane-spanning 4-domains, subfamily A, member 1 (MS4A1), transcript variant 1, mRNA.\"""""	931	D	MS4A1	-0.229776233	-0.1580422	0.071734033	0.041920032	4.773327831	0.01290381	0.01290381
6350437	6350437	CELSR3	NM_001407.2	1951	NP_001398.2	ILMN_1691290	6350437	S	CCCAGCGGCCCTCTTTCCTGTCTGTGTAAATTGTTCCGTGAAGCCGCGCT	"\Homo sapiens cadherin, EGF LAG seven-pass G-type receptor 3 (flamingo homolog, Drosophila) (CELSR3), mRNA.\"""""	FMI1; RESDA1; HFMI1; EGFL1; MEGF2; CDHF11	ILMN_1691290	CELSR3	"\Homo sapiens cadherin, EGF LAG seven-pass G-type receptor 3 (flamingo homolog, Drosophila) (CELSR3), mRNA.\"""""	1951	 	CELSR3	-0.154888689	-0.148090242	0.006798448	0.004590034	4.769941608	0.012940257	0.012940257
3460754	3460754	AXIN1	NM_181050.1	8312	NP_851393.1	ILMN_1766185	3460754	A	CAGCTTGTCTCTTGCCTGCCACTGTGTGAATCGGCGACGGAGCACTGCAC	"\Homo sapiens axin 1 (AXIN1), transcript variant 2, mRNA.\"""""	AXIN; MGC52315	ILMN_1766185	AXIN1	"\Homo sapiens axin 1 (AXIN1), transcript variant 2, mRNA.\"""""	8312	D	AXIN1	0.177316867	-0.082837012	-0.260153879	0.008086251	4.769009358	0.01295031	0.01295031
10608	10608	BTBD3	NM_014962.2	22903	NP_055777.1	ILMN_1713964	10608	A	GTTGAGGTGGGTGTGATAGTCTTCAGGTGCAGTGCGTTCATTCACTAACG	"\Homo sapiens BTB (POZ) domain containing 3 (BTBD3), transcript variant 1, mRNA.\"""""	dJ742J24.1; MGC130038; KIAA0952; MGC130039	ILMN_1713964	BTBD3	"\Homo sapiens BTB (POZ) domain containing 3 (BTBD3), transcript variant 1, mRNA.\"""""	22903	D	BTBD3	-0.137689142	-0.050554576	0.087134567	0.020899444	4.76789096	0.012962382	0.012962382
6900392	6900392	CHCHD5	NM_032309.2	84269	NP_115685.1	ILMN_1797530	6900392	S	GAGGAGTGTCTTCGACAGAACGAGGCAGCTGTGGGCAACTGTGCAGAGCA	"\Homo sapiens coiled-coil-helix-coiled-coil-helix domain containing 5 (CHCHD5), mRNA.\"""""	FLJ39671; MGC11104; C2orf9	ILMN_1797530	CHCHD5	"\Homo sapiens coiled-coil-helix-coiled-coil-helix domain containing 5 (CHCHD5), mRNA.\"""""	84269	 	CHCHD5	0.234978956	-0.017738323	-0.252717278	-0.091334712	4.767431918	0.012967339	0.012967339
6770376	6770376	NSMAF	NM_003580.2	8439	NP_003571.2	ILMN_1716596	6770376	S	TATCACAATTGCCACCCATCGGGTTTTGGGTGTGTGTTTTCATAGCGTGG	"\Homo sapiens neutral sphingomyelinase (N-SMase) activation associated factor (NSMAF), mRNA.\"""""	FAN	ILMN_1716596	NSMAF	"\Homo sapiens neutral sphingomyelinase (N-SMase) activation associated factor (NSMAF), mRNA.\"""""	8439	 	NSMAF	0.296234188	-0.098514838	-0.394749026	0.03437152	4.763860584	0.013005979	0.013005979
6200315	6200315	DNASE2	NM_001375.2	1777	NP_001366.1	ILMN_1796245	6200315	S	CCCCTTCCTAGCTGTATGACCTTGATTGTGTGCCTTAACCGCTCTGTGAC	"\Homo sapiens deoxyribonuclease II, lysosomal (DNASE2), mRNA.\"""""	DNASE2A; DNL; DNL2	ILMN_1796245	DNASE2	"\Homo sapiens deoxyribonuclease II, lysosomal (DNASE2), mRNA.\"""""	1777	 	DNASE2	0.286755015	0.086289015	-0.200466001	-0.004924246	4.75905232	0.013058192	0.013058192
1820681	1820681	DPEP2	NM_022355.1	64174	NP_071750.1	ILMN_1689160	1820681	S	GGCCACCTTCCCAGTCCTTATTCTGTGGCTCTGATGACCCAGTTAGTCCT	"\Homo sapiens dipeptidase 2 (DPEP2), mRNA.\"""""	MBD2	ILMN_1689160	DPEP2	"\Homo sapiens dipeptidase 2 (DPEP2), mRNA.\"""""	64174	 	DPEP2	0.413930015	-0.006796503	-0.420726519	0.058909535	4.758182952	0.013067656	0.013067656
6380717	6380717	HSPA1A	NM_005345.4	3303	NP_005336.2	ILMN_1789074	6380717	S	GGAGCTTCAAGACTTTGCATTTCCTAGTATTTCTGTTTGTCAGTTCTCAA	"\Homo sapiens heat shock 70kDa protein 1A (HSPA1A), mRNA.\"""""	HSPA1; HSP70-1; HSPA1B; HSP72	ILMN_1789074	HSPA1A	"\Homo sapiens heat shock 70kDa protein 1A (HSPA1A), mRNA.\"""""	3303	D	HSPA1A/HSPA1B	-0.57256349	0.025464434	0.598027924	0.225813359	4.755633525	0.013095449	0.013095449
1770435	1770435	BCOR	NM_017745.4	54880	NP_060215.4	ILMN_1712161	1770435	A	AAGCTGGCAAAGAGAATCGCCAACTCAGCGGGTTACGTGGGTGACCGATT	"\Homo sapiens BCL6 co-repressor (BCOR), transcript variant 1, mRNA.\"""""	MGC131961; KIAA1575; FLJ20285; MGC71031; MCOPS2; FLJ38041; MAA2; ANOP2	ILMN_1712161	BCOR	"\Homo sapiens BCL6 co-repressor (BCOR), transcript variant 1, mRNA.\"""""	54880	D	BCOR	-0.196885886	-0.093170017	0.103715869	0.018958036	4.755607282	0.013095735	0.013095735
5910746	5910746	PRO0628	NR_002764.1	29053		ILMN_2213834	5910746	S	CATAGAAAGGCTGGCTCAGGAGGGTACTGACTTGCTTTGACTTTGCGGCA	"\Homo sapiens hypothetical LOC29053 (PRO0628), non-coding RNA.\"""""		ILMN_2213834	PRO0628	"\Homo sapiens hypothetical LOC29053 (PRO0628), non-coding RNA.\"""""	29053	 	PRO0628	-0.152831778	-0.110792864	0.042038914	0.0152184	4.749330377	0.01316443	0.01316443
3180541	3180541	ProbeID: 3180541	NM_001013699.1	440093	NP_001013721.1	ILMN_1769705	3180541	S	TTCAACACTGACCTGAGGTTTCAGAGCGCAGTCGTCGGTGCGCTGCAGGA	"\Homo sapiens histone H3-like (LOC440093), mRNA.\"""""		ILMN_1769705	LOC440093	"\Homo sapiens histone H3-like (LOC440093), mRNA.\"""""	440093	D	H3F3C	-0.610780658	-0.024278861	0.586501797	0.200814766	4.749110645	0.013166841	0.013166841
3440689	3440689	ACYP1	NM_001107.3	97	NP_001098.1	ILMN_2319825	3440689	A	CGGTGGGGAAGACAAGGAGGGTTTGAGCATGGCAGAAGGAAACACCCTGA	"\Homo sapiens acylphosphatase 1, erythrocyte (common) type (ACYP1), transcript variant 1, mRNA.\"""""	ACYPE	ILMN_2319825	ACYP1	"\Homo sapiens acylphosphatase 1, erythrocyte (common) type (ACYP1), transcript variant 1, mRNA.\"""""	97	D	ACYP1	0.167066123	0.138755939	-0.028310184	0.053513232	4.742048659	0.013244592	0.013244592
2230187	2230187	LAMTOR2	NM_014017.1	28956	NP_054736.1	ILMN_1756352	2230187	S	GGGCCGCCTACGACCGGAACGGGAACCAAGCGTTTAATGAAGACAATCTC	"\Homo sapiens mitogen-activated protein-binding protein-interacting protein (MAPBPIP), mRNA.\"""""	p14; HSPC003; RP11-336K24.9	ILMN_1756352	MAPBPIP	"\Homo sapiens mitogen-activated protein-binding protein-interacting protein (MAPBPIP), mRNA.\"""""	28956	D	LAMTOR2	0.263325048	0.089229798	-0.174095249	-0.021111712	4.733950294	0.013334341	0.013334341
3190022	3190022	KATNB1	NM_005886.2	10300	NP_005877.2	ILMN_1735735	3190022	S	AGGAGGTGATGCTGGTCCCTGGCCACCTCTACAGCCCTGAACTCTTGAGA	"\Homo sapiens katanin p80 (WD repeat containing) subunit B 1 (KATNB1), mRNA.\"""""	KAT	ILMN_1735735	KATNB1	"\Homo sapiens katanin p80 (WD repeat containing) subunit B 1 (KATNB1), mRNA.\"""""	10300	 	KATNB1	-0.214487061	0.023240405	0.237727466	-0.004379212	4.733866182	0.013335277	0.013335277
5050519	5050519	RHOQ	NM_012249.3	23433	NP_036381.2	ILMN_1810559	5050519	S	ATACCGGCTTCCAGAGACCCCTTTTCTCCAGCCATATTACATCAGGCTAG	"\Homo sapiens ras homolog gene family, member Q (RHOQ), mRNA.\"""""	ARHQ; RASL7A; TC10; TC10A	ILMN_1810559	RHOQ	"\Homo sapiens ras homolog gene family, member Q (RHOQ), mRNA.\"""""	23433	D	RHOQ	-0.563112913	-0.375968608	0.187144305	0.031950478	4.731892454	0.013357248	0.013357248
6770209	6770209	C2CD2	NM_015500.1	25966	NP_056315.1	ILMN_1652512	6770209	S	AGCCTGCACACGGGCTTGGGTGGGTTCCTTTGGAGAAGATGTGGCTGGAA	"\Homo sapiens C2 calcium-dependent domain containing 2 (C2CD2), transcript variant 1, mRNA.\"""""	TMEM24L; DKFZp686O198; C21orf25; MGC71445; DKFZP586F0422; C21orf258	ILMN_1652512	C2CD2	"\Homo sapiens C2 calcium-dependent domain containing 2 (C2CD2), transcript variant 1, mRNA.\"""""	25966	D	C2CD2	0.177309202	-0.039594743	-0.216903945	-0.037712625	4.731568474	0.013360858	0.013360858
2120037	2120037	PIR	NM_001018109.1	8544	NP_001018119.1	ILMN_1761247	2120037	A	GAGAACAAGGATCCCAAGAGAAGCCACTTTGTCTTAATTGCTGGGGAGCC	"\Homo sapiens pirin (iron-binding nuclear protein) (PIR), transcript variant 2, mRNA.\"""""		ILMN_1761247	PIR	"\Homo sapiens pirin (iron-binding nuclear protein) (PIR), transcript variant 2, mRNA.\"""""	8544	D	PIR	0.169454045	0.072848571	-0.096605474	0.014163289	4.730530573	0.01337243	0.01337243
3840131	3840131	NUP153	NM_005124.2	9972	NP_005115.2	ILMN_1705907	3840131	S	CACTGATTTGACATAGTCTGGCTGTACCCAGGAATGGAGCCTGCACGGTG	"\Homo sapiens nucleoporin 153kDa (NUP153), mRNA.\"""""	HNUP153; N153	ILMN_1705907	NUP153	"\Homo sapiens nucleoporin 153kDa (NUP153), mRNA.\"""""	9972	 	NUP153	-0.374445333	-0.073226328	0.301219005	0.070007337	4.728540468	0.013394648	0.013394648
5700301	5700301	C14orf129	NM_016472.3	51527	NP_057556.2	ILMN_1712748	5700301	S	CAGCACCCCACCTTCCCCAACAGATGTACAGTGTTCTGTCTCCATTCGAA	"\Homo sapiens chromosome 14 open reading frame 129 (C14orf129), mRNA.\"""""	HSPC210; GSKIP; MGC4945	ILMN_1712748	C14ORF129	"\Homo sapiens chromosome 14 open reading frame 129 (C14orf129), mRNA.\"""""	51527	D	C14orf129	-0.300842367	0.007706268	0.308548635	-0.040430788	4.72804952	0.013400135	0.013400135
2510678	2510678	PKMYT1	NM_182687.1	9088	NP_872629.1	ILMN_1766658	2510678	A	CTGAGTTCACTGCCGGTCTGTCTTCCGAGCTGCGTTCTGTCCTTGTCATG	"\Homo sapiens protein kinase, membrane associated tyrosine/threonine 1 (PKMYT1), transcript variant 2, mRNA.\"""""	MYT1; DKFZp547K1610; FLJ20093	ILMN_1766658	PKMYT1	"\Homo sapiens protein kinase, membrane associated tyrosine/threonine 1 (PKMYT1), transcript variant 2, mRNA.\"""""	9088	D	PKMYT1	-0.013192636	0.12243488	0.135627515	0.029568786	4.727173208	0.013409935	0.013409935
430142	430142	HSPA4	NM_002154.3	3308	NP_002145.3	ILMN_1734814	430142	I	GCCCTATAATTTCAAAGCCCAAACCCAAAGTGGAACCTCCAAAAGAGGAA	"\Homo sapiens heat shock 70kDa protein 4 (HSPA4), mRNA.\"""""	HS24/P52; MGC131852; APG-2; hsp70RY; hsp70; RY	ILMN_1734814	HSPA4	"\Homo sapiens heat shock 70kDa protein 4 (HSPA4), mRNA.\"""""	3308	D	HSPA4	-0.148873378	-0.103050197	0.045823181	0.086869024	4.724638134	0.013438327	0.013438327
6370376	6370376	ZNF443	NM_005815.2	10224	NP_005806.1	ILMN_2104967	6370376	S	CAGTCATCCCTTGATACCTGCTGGGTATTGGTTCCAGCACTCTGTGAGCC	"\Homo sapiens zinc finger protein 443 (ZNF443), mRNA.\"""""	ZK1	ILMN_2104967	ZNF443	"\Homo sapiens zinc finger protein 443 (ZNF443), mRNA.\"""""	10224	D	ZNF443	-0.197759455	-0.112308363	0.085451092	-0.036338293	4.723504338	0.013451045	0.013451045
6560445	6560445	DNAJA3	NM_005147.3	9093	NP_005138.2	ILMN_1662334	6560445	S	GCCTCTGCTGGTAGCATGTCGCAGTTTCCATGTGTTTCAGGATCTTCGGG	"\Homo sapiens DnaJ (Hsp40) homolog, subfamily A, member 3 (DNAJA3), mRNA.\"""""	TID1; FLJ45758; hTid-1	ILMN_1662334	DNAJA3	"\Homo sapiens DnaJ (Hsp40) homolog, subfamily A, member 3 (DNAJA3), mRNA.\"""""	9093	 	DNAJA3	-0.249769569	-0.089624936	0.160144633	0.029904127	4.717923097	0.013513835	0.013513835
7510114	7510114	CSDE1	NM_001007553.1	7812	NP_001007554.1	ILMN_1683538	7510114	I	GTGTGCGCTGTTCCTCACAACTTAGAGAGTAAATCTCCAGCTGCCCCGGG	"\Homo sapiens cold shock domain containing E1, RNA-binding (CSDE1), transcript variant 1, mRNA.\"""""	D1S155E; FLJ26882; UNR; DKFZp779B0247; DKFZp779J1455; RP5-1000E10.3	ILMN_1683538	CSDE1	"\Homo sapiens cold shock domain containing E1, RNA-binding (CSDE1), transcript variant 1, mRNA.\"""""	7812	D	CSDE1	0.201439079	0.00425045	-0.197188629	-0.029535299	4.716791423	0.013526604	0.013526604
6560673	6560673	ProbeID: 6560673	XM_936543.1	647479	XP_941636.1	ILMN_1687371	6560673	S	AGCATCCCTAACACTGAGGAATCCTATAAATGTGATGTATGTGAGAAAGT	"\PREDICTED: Homo sapiens similar to zinc finger protein 655 isoform a (LOC647479), mRNA.\"""""		ILMN_1687371	LOC647479	"\PREDICTED: Homo sapiens similar to zinc finger protein 655 isoform a (LOC647479), mRNA.\"""""	647479	 		0.09220925	0.140635942	0.048426691	-0.003476625	4.71235605	0.01357677	0.01357677
510576	510576	BCOR	NM_017745.4	54880	NP_060215.4	ILMN_1773117	510576	I	GGCCATGACTGTAGAGTGGTCAGAACTGTGTGGTTGGTTTGAGGGAGCGA	"\Homo sapiens BCL6 co-repressor (BCOR), transcript variant 1, mRNA.\"""""	MGC131961; KIAA1575; FLJ20285; MGC71031; MCOPS2; FLJ38041; MAA2; ANOP2	ILMN_1773117	BCOR	"\Homo sapiens BCL6 co-repressor (BCOR), transcript variant 1, mRNA.\"""""	54880	D	BCOR	-0.356820703	-0.14911037	0.207710332	0.062360876	4.711808341	0.013582978	0.013582978
2970730	2970730	MYADM	NM_001020820.1	91663	NP_001018656.1	ILMN_2308849	2970730	A	GTGTAGTGCACACGCACGGGTGTTTCTGTGTGCTAGTTGCTTCTTGCTGC	"\Homo sapiens myeloid-associated differentiation marker (MYADM), transcript variant 4, mRNA.\"""""	SB135	ILMN_2308849	MYADM	"\Homo sapiens myeloid-associated differentiation marker (MYADM), transcript variant 4, mRNA.\"""""	91663	D	MYADM	-0.629787542	-0.110097072	0.51969047	0.219168279	4.709896356	0.013604673	0.013604673
3370242	3370242	SGK223	XM_291277.4	157285	XP_291277.2	ILMN_1757872	3370242	A	TCCCTGCCTAACCCTTTCCTGTCTCGCCTTGGAAGCACCCATGTCTCCCT	"\PREDICTED: Homo sapiens hypothetical protein DKFZp761P0423 (DKFZp761P0423), mRNA.\"""""		ILMN_1757872	DKFZP761P0423	"\PREDICTED: Homo sapiens hypothetical protein DKFZp761P0423 (DKFZp761P0423), mRNA.\"""""	157285	D	SGK223	0.256772687	0.047046112	-0.209726575	-0.040139121	4.709575246	0.013608321	0.013608321
4860673	4860673	DDX39A	NM_005804.2	10212	NP_005795.2	ILMN_1747303	4860673	A	CCAGAGGAAATCGACATCTCCACATACATCGAGCAGAGCCGGTAACCACC	"\Homo sapiens DEAD (Asp-Glu-Ala-Asp) box polypeptide 39 (DDX39), mRNA.\"""""	BAT1; MGC18203; BAT1L; DDXL; URH49; MGC8417	ILMN_1747303	DDX39	"\Homo sapiens DEAD (Asp-Glu-Ala-Asp) box polypeptide 39 (DDX39), mRNA.\"""""	10212	D	DDX39A	-0.313026396	-0.376306452	-0.063280056	0.105378184	4.702108856	0.013693413	0.013693413
4260019	4260019	NGRN	NM_016645.2	51335	NP_057729.1	ILMN_1691506	4260019	A	CCTGTGGTAGTGCTCCCAGTCTGACCTCTGTAGACCTTCAGTACTCACTC	"\Homo sapiens neugrin, neurite outgrowth associated (NGRN), transcript variant 1, mRNA.\"""""	NEUGRIN; DSC92	ILMN_1691506	NGRN	"\Homo sapiens neugrin, neurite outgrowth associated (NGRN), transcript variant 1, mRNA.\"""""	51335	D	NGRN	0.211013566	0.045544444	-0.165469122	-0.065618359	4.699989041	0.013717672	0.013717672
2900451	2900451	MR1	NM_001531.1	3140	NP_001522.1	ILMN_2167416	2900451	S	CCTCTAGGAGCCATGTTATCCTCTGTCCCCCATAGAGTCAAGCCTAGTGC	"\Homo sapiens major histocompatibility complex, class I-related (MR1), mRNA.\"""""	HLALS	ILMN_2167416	MR1	"\Homo sapiens major histocompatibility complex, class I-related (MR1), mRNA.\"""""	3140	 	MR1	0.22767015	-0.071208166	-0.298878316	0.040006105	4.68642436	0.013873974	0.013873974
630487	630487	RAP1A	NM_002884.2	5906	NP_002875.1	ILMN_1809191	630487	A	GCGACAGTAGCTCCTTTCTGCCTAGTATCTGCAGAACACTGGCTTTAAAC	"\Homo sapiens RAP1A, member of RAS oncogene family (RAP1A), transcript variant 2, mRNA.\"""""	RAP1; KREV-1; KREV1; SMGP21	ILMN_1809191	RAP1A	"\Homo sapiens RAP1A, member of RAS oncogene family (RAP1A), transcript variant 2, mRNA.\"""""	5906	D	RAP1A	-0.16393919	-0.031769239	0.132169951	0.030404958	4.682554776	0.013918902	0.013918902
4120437	4120437	RRS1	NM_015169.3	23212	NP_055984.1	ILMN_1767658	4120437	S	CCTGGCCGCTGCCTTCATTGAGTTTAAAGGGACAGGATTGCCCTTCCGTC	"\Homo sapiens RRS1 ribosome biogenesis regulator homolog (S. cerevisiae) (RRS1), mRNA.\"""""	KIAA0112	ILMN_1767658	RRS1	"\Homo sapiens RRS1 ribosome biogenesis regulator homolog (S. cerevisiae) (RRS1), mRNA.\"""""	23212	 	RRS1	-0.211143354	-0.085482827	0.125660527	0.020833716	4.680336506	0.013944725	0.013944725
510228	510228	IDH3B	NM_174856.1	3420	NP_777281.1	ILMN_1721669	510228	A	CCTCTGACATGGGTGGCTATGCTACTTGCCATGACTTCACTGAGGCTGTC	"\Homo sapiens isocitrate dehydrogenase 3 (NAD+) beta (IDH3B), nuclear gene encoding mitochondrial protein, transcript variant 3, mRNA.\"""""	FLJ11043; H-IDHB; MGC903	ILMN_1721669	IDH3B	"\Homo sapiens isocitrate dehydrogenase 3 (NAD+) beta (IDH3B), nuclear gene encoding mitochondrial protein, transcript variant 3, mRNA.\"""""	3420	D	IDH3B	0.188233386	-0.100931777	-0.289165163	0.005981568	4.678308442	0.013968378	0.013968378
7570446	7570446	TARBP2	NM_134323.1	6895	NP_599150.1	ILMN_1729767	7570446	A	CTTGAAGCTGAGAAGGCACAGGGCAAGGAGCCAAGGACCACAGAGCCTCA	"\Homo sapiens TAR (HIV-1) RNA binding protein 2 (TARBP2), transcript variant 1, mRNA.\"""""	TRBP1; TRBP; TRBP2	ILMN_1729767	TARBP2	"\Homo sapiens TAR (HIV-1) RNA binding protein 2 (TARBP2), transcript variant 1, mRNA.\"""""	6895	D	TARBP2	0.033688968	-0.139390575	-0.173079543	0.026218735	4.677422599	0.013978722	0.013978722
5690554	5690554	PPM1D	NM_003620.2	8493	NP_003611.1	ILMN_1670875	5690554	S	CCCAGACCAATGGCATTATTAGGTCTTAAAGTAGTTACTCCCTTCTCGTG	"\Homo sapiens protein phosphatase 1D magnesium-dependent, delta isoform (PPM1D), mRNA.\"""""	PP2C-DELTA; WIP1	ILMN_1670875	PPM1D	"\Homo sapiens protein phosphatase 1D magnesium-dependent, delta isoform (PPM1D), mRNA.\"""""	8493	 	PPM1D	-0.303196056	-0.099941191	0.203254865	0.029755313	4.676660682	0.013987626	0.013987626
3710750	3710750	SCAND3	NM_052923.1	114821	NP_443155.1	ILMN_2246154	3710750	I	AAATTGCTGCTTCTTTTCCCCTCAACATACCTCTGTGAGACCGGATTCTC	"\Homo sapiens SCAN domain containing 3 (SCAND3), mRNA.\"""""	ZNF305P2; dJ1186N24.3; MGC133311; MGC131782; FLJ31087; KIAA1925; DKFZp434N092; ZFP38-L; SCAND3; MGC133310	ILMN_2246154	SCAND3	"\Homo sapiens SCAN domain containing 3 (SCAND3), mRNA.\"""""	114821	D	SCAND3	-0.109199878	-0.123629635	-0.014429757	0.029138793	4.670307315	0.014062102	0.014062102
2360131	2360131	C17orf81	NM_015362.3	23587	NP_056177.3	ILMN_2341690	2360131	A	CCCAGCCCTACTCCGATCCTCATATACCCCCGGTGGATCCCACAACTCAT	"\Homo sapiens chromosome 17 open reading frame 81 (C17orf81), transcript variant 1, mRNA.\"""""	HSPC002; MSTP071; MST071; DERP6	ILMN_2341690	C17ORF81	"\Homo sapiens chromosome 17 open reading frame 81 (C17orf81), transcript variant 1, mRNA.\"""""	23587	D	C17orf81	0.214164288	0.055513949	-0.158650339	0.003991143	4.666199537	0.014110474	0.014110474
2100608	2100608	RPUSD4	NM_032795.1	84881	NP_116184.1	ILMN_1730082	2100608	S	GGCTTGGAGATGGCTTTGGTTGGTCCGTGAATGTAGTTATGAGAGTGCTG	"\Homo sapiens RNA pseudouridylate synthase domain containing 4 (RPUSD4), mRNA.\"""""	FLJ14494	ILMN_1730082	RPUSD4	"\Homo sapiens RNA pseudouridylate synthase domain containing 4 (RPUSD4), mRNA.\"""""	84881	 	RPUSD4	0.25189061	-0.074258458	-0.326149068	-0.021966408	4.665314435	0.014120919	0.014120919
2630102	2630102	CCDC28B	NM_024296.2	79140	NP_077272.1	ILMN_1778478	2630102	S	TAGGCGTCCCACGCAGGCCCACACTGCCCCTCTCATTCTCTTCAAACTGT	"\Homo sapiens coiled-coil domain containing 28B (CCDC28B), mRNA.\"""""	RP4-622L5.5; MGC1203	ILMN_1778478	CCDC28B	"\Homo sapiens coiled-coil domain containing 28B (CCDC28B), mRNA.\"""""	79140	D	CCDC28B	-0.278274424	-0.081602855	0.196671569	0.01378582	4.661393333	0.014167291	0.014167291
6400048	6400048	PHF3	NM_015153.1	23469	NP_055968.1	ILMN_1798164	6400048	S	GTGCTCTGTACCAGTGCTCATCATCCCTTCTTCATACCAACGGTCCCTAG	"\Homo sapiens PHD finger protein 3 (PHF3), mRNA.\"""""	MGC142212; MGC142210; KIAA0244	ILMN_1798164	PHF3	"\Homo sapiens PHD finger protein 3 (PHF3), mRNA.\"""""	23469	D	PHF3	-0.320129921	-0.115663254	0.204466667	0.120746005	4.658333138	0.014203591	0.014203591
6900528	6900528	RHOT1	NM_001033568.1	55288	NP_001028740.1	ILMN_1731484	6900528	I	GAGGATCATTACAGAGACAGACTCTCCCGAGACATGGGCCACACTGATAG	"\Homo sapiens ras homolog gene family, member T1 (RHOT1), transcript variant 1, mRNA.\"""""	ARHT1; MIRO-1; FLJ12633; FLJ11040	ILMN_1731484	RHOT1	"\Homo sapiens ras homolog gene family, member T1 (RHOT1), transcript variant 1, mRNA.\"""""	55288	D	RHOT1	-0.268362672	-0.12477764	0.143585031	0.078038064	4.657253523	0.014216421	0.014216421
4200438	4200438	VWA2	NM_198496.1	340706	NP_940898.1	ILMN_1716674	4200438	S	CATGACGAGGATGGCAGCTCTTCCCAGCTACTGAGCACTTGCTTCCCAAG	"\Homo sapiens von Willebrand factor A domain containing 2 (VWA2), mRNA.\"""""	AMACO; CCSP-2; MGC157755	ILMN_1716674	VWA2	"\Homo sapiens von Willebrand factor A domain containing 2 (VWA2), mRNA.\"""""	340706	 	VWA2	-0.123175726	-0.036736253	0.086439473	-0.057960141	4.655288564	0.014239803	0.014239803
1260201	1260201	SP2	NM_003110.4	6668	NP_003101.2	ILMN_1666482	1260201	S	CACCTCCCTGATGCCTGCTTTCAGTTGAGGGTTGGGGGCAATGATGAGCA	"\Homo sapiens Sp2 transcription factor (SP2), mRNA.\"""""		ILMN_1666482	SP2	"\Homo sapiens Sp2 transcription factor (SP2), mRNA.\"""""	6668	 	SP2	0.336346535	0.047234755	-0.289111779	0.032324106	4.647297924	0.0143353	0.0143353
110064	110064	RNASEL	NM_021133.2	6041	NP_066956.1	ILMN_2210601	110064	S	GGTGCTAAGTCTGATGTTCTTTCCATGAATCATTGTGGTGGTTGAGATGG	"\Homo sapiens ribonuclease L (2',5'-oligoisoadenylate synthetase-dependent) (RNASEL), mRNA.\"""""	DKFZp781D08126; MGC133329; RNS4; PRCA1; MGC104972	ILMN_2210601	RNASEL	"\Homo sapiens ribonuclease L (2',5'-oligoisoadenylate synthetase-dependent) (RNASEL), mRNA.\"""""	6041	D	RNASEL	0.35986837	0.077450578	-0.282417792	0.047142315	4.64643763	0.014345621	0.014345621
5220019	5220019	TRIOBP	NM_007032.5	11078	NP_008963.3	ILMN_2370588	5220019	A	ACCGGCTTAGTGAGGAGATCGAGAAGAAGTGGCAGGAGCTGGAGAAGCTG	"\Homo sapiens TRIO and F-actin binding protein (TRIOBP), transcript variant 1, mRNA.\"""""	TARA; FLJ39315; KIAA1662; dJ37E16.4; HRIHFB2122; DFNB28	ILMN_2370588	TRIOBP	"\Homo sapiens TRIO and F-actin binding protein (TRIOBP), transcript variant 1, mRNA.\"""""	11078	D	TRIOBP	-0.10452763	-0.159043519	-0.054515889	0.015921904	4.64587731	0.014352347	0.014352347
4490273	4490273	KLHDC5	NM_020782.1	57542	NP_065833.1	ILMN_1727134	4490273	S	GAAGAGCAAAGGGTGCTGAAATGACTTGTACGGTTGGCTGGTGCTTTCTC	"\Homo sapiens kelch domain containing 5 (KLHDC5), mRNA.\"""""	MGC131714; KIAA1340	ILMN_1727134	KLHDC5	"\Homo sapiens kelch domain containing 5 (KLHDC5), mRNA.\"""""	57542	 	KLHDC5	0.339588169	-0.014785928	-0.354374096	-0.041402905	4.645413714	0.014357915	0.014357915
1690379	1690379	BECN1	NM_003766.2	8678	NP_003757.1	ILMN_1744822	1690379	S	GGATGTGGAGAAAGGCAAGATTGAAGACACAGGAGGCAGTGGCGGCTCCT	"\Homo sapiens beclin 1, autophagy related (BECN1), mRNA.\"""""	ATG6; VPS30; beclin1	ILMN_1744822	BECN1	"\Homo sapiens beclin 1, autophagy related (BECN1), mRNA.\"""""	8678	 	BECN1	0.305606136	0.043116409	-0.262489727	0.043585089	4.637191186	0.014457043	0.014457043
770047	770047	PI4K2B	NM_018323.2	55300	NP_060793.1	ILMN_1815134	770047	S	CCAATGTCACCACTTGGGCTTAACTGGGTAATTTGTGGTCTAGGCCTTTT	"\Homo sapiens phosphatidylinositol 4-kinase type 2 beta (PI4K2B), mRNA.\"""""	FLJ11105; PIK42B; PI4KIIB	ILMN_1815134	PI4K2B	"\Homo sapiens phosphatidylinositol 4-kinase type 2 beta (PI4K2B), mRNA.\"""""	55300	D	PI4K2B	-0.241568551	0.000749659	0.24231821	0.021962874	4.631940051	0.014520722	0.014520722
4760450	4760450	SNRNP25	NM_024571.2	79622	NP_078847.1	ILMN_1801118	4760450	S	CTGGTGGCTGAGCTTTTTCCCAGCAGGAATGGGTCCTCGAATCATCGTGC	"\Homo sapiens chromosome 16 open reading frame 33 (C16orf33), mRNA.\"""""	FLJ22940	ILMN_1801118	C16ORF33	"\Homo sapiens chromosome 16 open reading frame 33 (C16orf33), mRNA.\"""""	79622	D	SNRNP25	0.136001754	-0.146556353	-0.282558107	0.050467104	4.6291472	0.014554708	0.014554708
3390386	3390386	ProbeID: 3390386				ILMN_1822458	3390386	S	TGGAGAGGGAAGTTGGCTCACTGTTGTAGAGGACCTGAACAAGGTGTTCC	"\BX400436 Homo sapiens T CELLS (JURKAT CELL LINE) COT 10-NORMALIZED Homo sapiens cDNA clone CS0DJ011YK18 5-PRIME, mRNA sequence\"""""		ILMN_1822458		"\BX400436 Homo sapiens T CELLS (JURKAT CELL LINE) COT 10-NORMALIZED Homo sapiens cDNA clone CS0DJ011YK18 5-PRIME, mRNA sequence\"""""	-999	D	IL23A	-0.101448932	-0.24402649	-0.142577558	-0.033162147	4.625171379	0.014603234	0.014603234
6840100	6840100	C11orf51	NM_014042.1	25906	NP_054761.1	ILMN_1726104	6840100	S	CCTGGCTCCAAAGCATCGCGGAGAAAGACAACAACCTGGTTCCTATTGGC	"\Homo sapiens chromosome 11 open reading frame 51 (C11orf51), mRNA.\"""""	DKFZP564M082; HSPC020	ILMN_1726104	C11ORF51	"\Homo sapiens chromosome 11 open reading frame 51 (C11orf51), mRNA.\"""""	25906	 	C11orf51	0.119221141	-0.072506211	-0.191727352	0.04880057	4.624473887	0.014611765	0.014611765
1660451	1660451	MTPAP	NM_018109.2	55149	NP_060579.2	ILMN_1742569	1660451	S	CTCATTGGCCCCCTTAACCTGGTCTGAAGTTCTGGGATGTTTTCAGTTTG	"\Homo sapiens PAP associated domain containing 1 (PAPD1), mRNA.\"""""	mtPAP; RP11-305E6.3; FLJ10486	ILMN_1742569	PAPD1	"\Homo sapiens PAP associated domain containing 1 (PAPD1), mRNA.\"""""	55149	D	MTPAP	0.237660375	0.01512346	-0.222536915	-0.042890403	4.613073664	0.01475193	0.01475193
2140707	2140707	SLPI	NM_003064.2	6590	NP_003055.1	ILMN_2114720	2140707	S	GGATCCTGTTGACACCCCAAACCCAACAAGGAGGAAGCCTGGGAAGTGCC	"\Homo sapiens secretory leukocyte peptidase inhibitor (SLPI), mRNA.\"""""	WFDC4; WAP4; MPI; ALK1; ALP; BLPI; HUSI-I; HUSI	ILMN_2114720	SLPI	"\Homo sapiens secretory leukocyte peptidase inhibitor (SLPI), mRNA.\"""""	6590	 	SLPI	0.041357207	0.340508789	0.299151581	0.017624122	4.61284155	0.014754798	0.014754798
6100424	6100424	HEMGN	NM_018437.3	55363	NP_060907.2	ILMN_1680094	6100424	A	GCTGATCTGGCAGGATGCTCTCTTCAAGCATATCCAAAACCAGATGTGCC	"\Homo sapiens hemogen (HEMGN), transcript variant 1, mRNA.\"""""	EDAG; EDAG-1	ILMN_1680094	HEMGN	"\Homo sapiens hemogen (HEMGN), transcript variant 1, mRNA.\"""""	55363	D	HEMGN	-0.072677168	0.13986729	0.212544458	-0.030322114	4.61161302	0.014769989	0.014769989
3390068	3390068	E4F1	NM_004424.3	1877	NP_004415.2	ILMN_1720287	3390068	S	CTGGTAGAGAAGATGGCACAGGATGGAGGCGCCCCAAGACGGACAGTGTA	"\Homo sapiens E4F transcription factor 1 (E4F1), mRNA.\"""""	MGC99614; E4F	ILMN_1720287	E4F1	"\Homo sapiens E4F transcription factor 1 (E4F1), mRNA.\"""""	1877	 	E4F1	0.264548503	-0.058242477	-0.32279098	-0.049949548	4.611477496	0.014771666	0.014771666
6520451	6520451	TLR1	NM_003263.3	7096	NP_003254.2	ILMN_1731048	6520451	S	GTGAGTGTATGATGTAGGTAAAAATATATACCTTCGGGTCGCAGTTCACC	"\Homo sapiens toll-like receptor 1 (TLR1), mRNA.\"""""	KIAA0012; DKFZp547I0610; TIL; CD281; MGC126312; MGC104956; rsc786; DKFZp564I0682; MGC126311	ILMN_1731048	TLR1	"\Homo sapiens toll-like receptor 1 (TLR1), mRNA.\"""""	7096	 	TLR1	0.443760733	-0.026864522	-0.470625255	0.145632147	4.608240894	0.01481177	0.01481177
990273	990273	RPL37A	NM_000998.4	6168	NP_000989.1	ILMN_2051519	990273	S	CATGGCCAAACGTACCAAGAAAGTCGGGATCGTCGGTAAATACGGGACCC	"\Homo sapiens ribosomal protein L37a (RPL37A), mRNA.\"""""	MGC74786	ILMN_2051519	RPL37A	"\Homo sapiens ribosomal protein L37a (RPL37A), mRNA.\"""""	6168	D	RPL37A	0.43666624	0.423163159	-0.013503082	-0.031457302	4.597614407	0.014944242	0.014944242
940152	940152	MKNK2	NM_017572.2	2872	NP_060042.2	ILMN_2347068	940152	A	GGTCAGAACCGTTACTGTGAATGAGTGAAGATCCTGGAGGACCCTGGGCC	"\Homo sapiens MAP kinase interacting serine/threonine kinase 2 (MKNK2), transcript variant 1, mRNA.\"""""	GPRK7; MNK2	ILMN_2347068	MKNK2	"\Homo sapiens MAP kinase interacting serine/threonine kinase 2 (MKNK2), transcript variant 1, mRNA.\"""""	2872	D	MKNK2	-0.585275847	-0.26457282	0.320703027	0.115110302	4.596475512	0.014958512	0.014958512
4250095	4250095	COX6B1	NM_001863.3	1340	NP_001854.1	ILMN_2154671	4250095	S	CCGCTTCCTGTCCGACTGTGGTGTCTTTGCTGAGGGTCACATTGAGCTGC	"\Homo sapiens cytochrome c oxidase subunit Vib polypeptide 1 (ubiquitous) (COX6B1), nuclear gene encoding mitochondrial protein, mRNA.\"""""	COXG; COX6B	ILMN_2154671	COX6B1	"\Homo sapiens cytochrome c oxidase subunit Vib polypeptide 1 (ubiquitous) (COX6B1), nuclear gene encoding mitochondrial protein, mRNA.\"""""	1340	 	COX6B1	0.380195474	0.425734287	0.045538813	-0.082487269	4.595754477	0.014967554	0.014967554
5560053	5560053	ATP5S	NM_001003805.1	27109	NP_001003805.1	ILMN_1679188	5560053	A	CCCATGGTCATGTGACTCCAGATACTTCTGGGGCTGGTTGAATGCAGTGT	"\Homo sapiens ATP synthase, H+ transporting, mitochondrial F0 complex, subunit s (factor B) (ATP5S), nuclear gene encoding mitochondrial protein, transcript variant 2, mRNA.\"""""	ATPW; HSU79253	ILMN_1679188	ATP5S	"\Homo sapiens ATP synthase, H+ transporting, mitochondrial F0 complex, subunit s (factor B) (ATP5S), nuclear gene encoding mitochondrial protein, transcript variant 2, mRNA.\"""""	27109	D	ATP5S	0.191345836	0.057725814	-0.133620022	0.038848497	4.594785195	0.014979719	0.014979719
5670458	5670458	PRR3	NM_025263.2	80742	NP_079539.2	ILMN_1750167	5670458	S	CTGGCCCTGAGGAAATGGGTCAGGAGTTGTATTGGCAAGAGGGAGGGGTG	"\Homo sapiens proline rich 3 (PRR3), transcript variant 1, mRNA.\"""""	MGC161733; CAT56; MGC161735	ILMN_1750167	PRR3	"\Homo sapiens proline rich 3 (PRR3), transcript variant 1, mRNA.\"""""	80742	D	PRR3	-0.260638025	-0.1351894	0.125448625	-0.014852072	4.593634785	0.014994169	0.014994169
6220070	6220070	NT5C	NM_014595.1	30833	NP_055410.1	ILMN_1806432	6220070	S	TCCCGAGAGGCTGTCCCTGGACCCTGGCTGGCATGGAAATACAGTGGGAA	"\Homo sapiens 5', 3'-nucleotidase, cytosolic (NT5C), mRNA.\"""""	PN-II; DNT; PN-I; cdN; DNT1; UMPH2; P5N2; dNT-1	ILMN_1806432	NT5C	"\Homo sapiens 5', 3'-nucleotidase, cytosolic (NT5C), mRNA.\"""""	30833	 	NT5C	0.198506143	-0.133760516	-0.332266658	-0.058969138	4.591474913	0.01502134	0.01502134
6020598	6020598	PMAIP1	NM_021127.1	5366	NP_066950.1	ILMN_1689525	6020598	S	GGTTCGAAATGCTCCTTGTCACATTAGTGTGCATCCTACAAAAAGTGATC	"\Homo sapiens phorbol-12-myristate-13-acetate-induced protein 1 (PMAIP1), mRNA.\"""""	APR; NOXA	ILMN_1689525	PMAIP1	"\Homo sapiens phorbol-12-myristate-13-acetate-induced protein 1 (PMAIP1), mRNA.\"""""	5366	D	PMAIP1	-0.133147798	0.038612614	0.171760412	0.013992612	4.586235145	0.015087467	0.015087467
5220441	5220441	MATR3	NM_199189.1	9782	NP_954659.1	ILMN_2411076	5220441	A	CCACAGAGGATGCTCAGGCCGCAGTGGATTATTACACAACCACACCAGCG	"\Homo sapiens matrin 3 (MATR3), transcript variant 1, mRNA.\"""""	DKFZp686K23100; DKFZp686K0542; KIAA0723; MGC9105	ILMN_2411076	MATR3	"\Homo sapiens matrin 3 (MATR3), transcript variant 1, mRNA.\"""""	9782	D	MATR3	-0.187364572	-0.200010901	-0.012646328	-0.004236559	4.583957739	0.015116303	0.015116303
6180204	6180204	FUK	NM_145059.2	197258	NP_659496.2	ILMN_1704195	6180204	S	CTGCCATCCCAGGCCTTAACTAGCAAAACTACGGAGCGTGCCAAGTGACC	"\Homo sapiens fucokinase (FUK), mRNA.\"""""	1110046B12Rik; FLJ39408	ILMN_1704195	FUK	"\Homo sapiens fucokinase (FUK), mRNA.\"""""	197258	 	FUK	0.091584318	-0.115561201	-0.207145519	0.027848372	4.582326131	0.015136997	0.015136997
1780379	1780379	ALKBH4	NM_017621.2	54784	NP_060091.1	ILMN_1805673	1780379	S	GAGGGCAGGGAAATCTGAGAGCCTCCTTCCAGCCCCATAACGCTGTTAAC	"\Homo sapiens alkB, alkylation repair homolog 4 (E. coli) (ALKBH4), mRNA.\"""""	FLJ20013	ILMN_1805673	ALKBH4	"\Homo sapiens alkB, alkylation repair homolog 4 (E. coli) (ALKBH4), mRNA.\"""""	54784	 	ALKBH4	0.120185359	-0.04574959	-0.165934949	-0.005016532	4.579111047	0.015177862	0.015177862
5390092	5390092	RBM34	NM_015014.1	23029	NP_055829.1	ILMN_1661485	5390092	S	CCGTGAGGATTGTGAGAGACAAAATGACAGGCATCGGCAAAGGGTTTGGC	"\Homo sapiens RNA binding motif protein 34 (RBM34), mRNA.\"""""	KIAA0117	ILMN_1661485	RBM34	"\Homo sapiens RNA binding motif protein 34 (RBM34), mRNA.\"""""	23029	 	RBM34	0.188441988	-0.086774513	-0.275216501	0.083167735	4.576353162	0.015213007	0.015213007
2810661	2810661	WHAMM	NM_001080435.1	123720	NP_001073904.1	ILMN_1763364	2810661	A	TGGAGTCTAAACGGGGCAGGATCTGTGCCAAAAGAGCCTCTCTCCGGAGT	"\Homo sapiens WAS protein homolog associated with actin, golgi membranes and microtubules (WHAMM), mRNA.\"""""	KIAA1971	ILMN_1763364	WHAMM	"\Homo sapiens WAS protein homolog associated with actin, golgi membranes and microtubules (WHAMM), mRNA.\"""""	123720	D	WHAMM	-0.264447754	-0.070850869	0.193596886	0.020803626	4.574481228	0.01523691	0.01523691
1260154	1260154	DOLPP1	NM_020438.3	57171	NP_065171.2	ILMN_1672042	1260154	S	GGTCACTCGGGATCTGTGTTCGAATCCTCCCCACCCCTTTCTTTGTGGAG	"\Homo sapiens dolichyl pyrophosphate phosphatase 1 (DOLPP1), mRNA.\"""""	LSFR2	ILMN_1672042	DOLPP1	"\Homo sapiens dolichyl pyrophosphate phosphatase 1 (DOLPP1), mRNA.\"""""	57171	 	DOLPP1	0.146077288	-0.092067013	-0.238144301	0.085841025	4.568856977	0.015308964	0.015308964
5810452	5810452	GTF2F1	NM_002096.1	2962	NP_002087.1	ILMN_1748616	5810452	S	GGCCTGTGCTGCCCACTGGGTAACTTCTACAGTTCTCCCTTCCACTTCCC	"\Homo sapiens general transcription factor IIF, polypeptide 1, 74kDa (GTF2F1), mRNA.\"""""	BTF4; TF2F1; RAP74; TFIIF	ILMN_1748616	GTF2F1	"\Homo sapiens general transcription factor IIF, polypeptide 1, 74kDa (GTF2F1), mRNA.\"""""	2962	 	GTF2F1	0.305148299	0.206689478	-0.098458821	-0.070991133	4.567142995	0.015330993	0.015330993
2000646	2000646	B4GALT4	NM_003778.3	8702	NP_003769.1	ILMN_1661500	2000646	A	CTGTGAAGTGGTGGTGTCAGGTGAGAAGGCGTCCACAAAAGAGGGGAGAA	"\Homo sapiens UDP-Gal:betaGlcNAc beta 1,4- galactosyltransferase, polypeptide 4 (B4GALT4), transcript variant 2, mRNA.\"""""	B4Gal-T4; beta4Gal-T4	ILMN_1661500	B4GALT4	"\Homo sapiens UDP-Gal:betaGlcNAc beta 1,4- galactosyltransferase, polypeptide 4 (B4GALT4), transcript variant 2, mRNA.\"""""	8702	D	B4GALT4	-0.266604306	-0.052038741	0.214565565	-0.002471329	4.564164209	0.015369356	0.015369356
4890093	4890093	BRP44L	NM_016098.1	51660	NP_057182.1	ILMN_2226324	4890093	S	GACCACAAGACAACCAACAGCTGGCCACGTACTTAAAATTTTGTCCCCAC	"\Homo sapiens brain protein 44-like (BRP44L), mRNA.\"""""	CGI-129; dJ68L15.3	ILMN_2226324	BRP44L	"\Homo sapiens brain protein 44-like (BRP44L), mRNA.\"""""	51660	D	BRP44L	-0.544159368	-0.209389142	0.334770226	0.085043443	4.562245503	0.015394119	0.015394119
2230343	2230343	RABIF	NM_002871.3	5877	NP_002862.2	ILMN_2106994	2230343	S	ACTTGAGCCCCAAAGATGGTGGCTGCAGTAAGCCAAGATCACACCACTGG	"\Homo sapiens RAB interacting factor (RABIF), mRNA.\"""""	RASGRF3; RASGFR3; MSS4	ILMN_2106994	RABIF	"\Homo sapiens RAB interacting factor (RABIF), mRNA.\"""""	5877	D	RABIF	0.132189496	-0.029160173	-0.161349669	-0.001608191	4.552606753	0.015519151	0.015519151
4640427	4640427	HIATL1	NM_032558.2	84641	NP_115947.2	ILMN_1737964	4640427	S	CTCAGATTCCTGGACCTGGTGTCCTGGTTGGGTCCAAGGTGATTTTACAG	"\Homo sapiens hippocampus abundant transcript-like 1 (HIATL1), mRNA.\"""""	FLJ14753; MGC117350	ILMN_1737964	HIATL1	"\Homo sapiens hippocampus abundant transcript-like 1 (HIATL1), mRNA.\"""""	84641	D	HIATL1	-0.298184477	-0.053378454	0.244806023	-0.033816628	4.552588347	0.015519391	0.015519391
1980689	1980689	CSF2RA	NM_172245.1	1438	NP_758448.1	ILMN_1661196	1980689	A	ATTCACCCCAGAGGAAGGGAAAGGCTACCGCGAAGAGGTCTTGACCGTGA	"\Homo sapiens colony stimulating factor 2 receptor, alpha, low-affinity (granulocyte-macrophage) (CSF2RA), transcript variant 2, mRNA.\"""""	CSF2R; CSF2RAY; CSF2RX; GM-CSF-R-alpha; CSF2RAX; CD116; MGC3848; CDw116; GMR; MGC4838; CSF2RY; GMCSFR	ILMN_1661196	CSF2RA	"\Homo sapiens colony stimulating factor 2 receptor, alpha, low-affinity (granulocyte-macrophage) (CSF2RA), transcript variant 2, mRNA.\"""""	1438	D	CSF2RA	0.221844944	-0.093278112	-0.315123056	0.051772814	4.549744339	0.015556485	0.015556485
130121	130121	HSF2	NM_004506.2	3298	NP_004497.1	ILMN_1800311	130121	S	CCACACACTCTTGCAGAGCTTTCAGGTGTTACTCAGCTGCATAGTTACGC	"\Homo sapiens heat shock transcription factor 2 (HSF2), mRNA.\"""""	MGC117376; MGC75048; MGC156196	ILMN_1800311	HSF2	"\Homo sapiens heat shock transcription factor 2 (HSF2), mRNA.\"""""	3298	 	HSF2	-0.208665721	-0.03706072	0.171605001	0.027082028	4.545304999	0.015614572	0.015614572
1430152	1430152	SCML1	NM_001037540.1	6322	NP_001032629.1	ILMN_1776653	1430152	S	CTGTAGATTGGTTTCCATACAGGGAAGTTCTCCGTCCTATGCAATGTTTC	"\Homo sapiens sex comb on midleg-like 1 (Drosophila) (SCML1), transcript variant 1, mRNA.\"""""		ILMN_1776653	SCML1	"\Homo sapiens sex comb on midleg-like 1 (Drosophila) (SCML1), transcript variant 1, mRNA.\"""""	6322	D	SCML1	-0.199430404	-0.010466432	0.188963973	-0.006296765	4.543378829	0.015639845	0.015639845
1190538	1190538	ProbeID: 1190538	XM_001726681.1	100132364	XP_001726733.1	ILMN_3279282	1190538	M	TGGGGGTTGATGGCGTATTTGCCCCCTTTGGGAGTGGGAAGCGAGTACTG	"\PREDICTED: Homo sapiens hypothetical protein LOC100132364, transcript variant 1 (LOC100132364), mRNA.\"""""		ILMN_3279282	LOC100132364	"\PREDICTED: Homo sapiens hypothetical protein LOC100132364, transcript variant 1 (LOC100132364), mRNA.\"""""	100132364	 		-0.082800457	0.076667398	0.159467854	-0.007870076	4.543355076	0.015640157	0.015640157
1740497	1740497	RAB8B	NM_016530.2	51762	NP_057614.1	ILMN_2173004	1740497	S	TTGCTCCAATGGCTTAATGTGAAAAGCTCCTGCAGATAAGTGGACCTGTC	"\Homo sapiens RAB8B, member RAS oncogene family (RAB8B), mRNA.\"""""	FLJ38125	ILMN_2173004	RAB8B	"\Homo sapiens RAB8B, member RAS oncogene family (RAB8B), mRNA.\"""""	51762	 	RAB8B	-0.692377032	-0.188171966	0.504205067	0.109837	4.539587821	0.015689712	0.015689712
1780619	1780619	EHD1	NM_006795.2	10938	NP_006786.2	ILMN_1651832	1780619	S	CACTCCATACAGTATTAGGTGAGGATGGATGCGGGCGCTGTCCTTGCCGG	"\Homo sapiens EH-domain containing 1 (EHD1), mRNA.\"""""	PAST1; PAST; HPAST1; FLJ42622; FLJ44618; H-PAST	ILMN_1651832	EHD1	"\Homo sapiens EH-domain containing 1 (EHD1), mRNA.\"""""	10938	 	EHD1	-0.383224153	-0.254026712	0.129197441	-0.017447558	4.537976012	0.015710964	0.015710964
2810286	2810286	MIR302B	NR_029857.1	442894		ILMN_3308768	2810286	S	GGAAGTGCTTTCTGTGACTTTAAAAGTAAGTGCTTCCATGTTTTAGTAGG	"\Homo sapiens microRNA 302b (MIR302B), microRNA.\"""""		ILMN_3308768	MIR302B	"\Homo sapiens microRNA 302b (MIR302B), microRNA.\"""""	442894	D	mir-302	0.083882483	0.120524255	0.036641771	-0.007405989	4.535230208	0.015747236	0.015747236
6350082	6350082	FAM102A	NM_001035254.1	399665	NP_001030331.1	ILMN_2291455	6350082	I	CTTCCGTGTGTCTGTGCGCAAGGAGCTGAAAGGCGGGAAGGCTTATTCCA	"\Homo sapiens family with sequence similarity 102, member A (FAM102A), transcript variant 1, mRNA.\"""""	MGC50853; C9orf132; EEIG1; bA203J24.7	ILMN_2291455	FAM102A	"\Homo sapiens family with sequence similarity 102, member A (FAM102A), transcript variant 1, mRNA.\"""""	399665	D	FAM102A	-0.188311214	-0.176533019	0.011778194	0.072068756	4.53165104	0.015794649	0.015794649
5910524	5910524	TPM4	NM_003290.1	7171	NP_003281.1	ILMN_2140974	5910524	S	GTTCCCTGGCCGGGAGCGTTTGCTTTCGCCTGTAATCCCAACACTTTGGG	"\Homo sapiens tropomyosin 4 (TPM4), mRNA.\"""""		ILMN_2140974	TPM4	"\Homo sapiens tropomyosin 4 (TPM4), mRNA.\"""""	7171	D	TPM4	-0.236239774	-0.152349151	0.083890623	-0.034634824	4.524345068	0.015891892	0.015891892
1430047	1430047	APEX2	NM_014481.2	27301	NP_055296.2	ILMN_1652505	1430047	S	CCTAGCTCCTTGTTGGTGAGCTTCTTGTGCCTTAATCCTGTGACCCAGCC	"\Homo sapiens APEX nuclease (apurinic/apyrimidinic endonuclease) 2 (APEX2), nuclear gene encoding mitochondrial protein, mRNA.\"""""	XTH2; APEXL2; APE2	ILMN_1652505	APEX2	"\Homo sapiens APEX nuclease (apurinic/apyrimidinic endonuclease) 2 (APEX2), nuclear gene encoding mitochondrial protein, mRNA.\"""""	27301	 	APEX2	0.231041859	0.012921668	-0.218120191	-0.013903858	4.522354121	0.0159185	0.0159185
2100612	2100612	EZR	NM_003379.4	7430	NP_003370.2	ILMN_3272378	2100612	M	CCTTCACAGCTAAGATGCCATGTGCAGGTGGATTCCATGCCGCAGACATG	"\Homo sapiens ezrin (EZR), transcript variant 1, mRNA.\"""""	VIL2; MGC1584; CVL; FLJ26216; DKFZp762H157; CVIL	ILMN_3272378	EZR	"\Homo sapiens ezrin (EZR), transcript variant 1, mRNA.\"""""	7430	D	EZR	-0.436335871	-0.218070451	0.21826542	-0.058688852	4.521467056	0.01593037	0.01593037
6180743	6180743	LAIR2	NM_021270.2	3904	NP_067154.1	ILMN_2323933	6180743	A	GCCTCCGGATTTGATGCACCATGAATGAGGAGAAATGGCCTCCCGTCTTG	"\Homo sapiens leukocyte-associated immunoglobulin-like receptor 2 (LAIR2), transcript variant 2, mRNA.\"""""	MGC71634; CD306	ILMN_2323933	LAIR2	"\Homo sapiens leukocyte-associated immunoglobulin-like receptor 2 (LAIR2), transcript variant 2, mRNA.\"""""	3904	D	LAIR2	0.24093517	-0.076180703	-0.317115873	0.016372893	4.515130044	0.016015436	0.016015436
6840326	6840326	SNORD52	NR_002742.1	26797		ILMN_3246391	6840326	S	GGGAATGATGATTTCACAGACTAGAGTCTCCGATGCTGGTCATGATGTCA	"\Homo sapiens small nucleolar RNA, C/D box 52 (SNORD52), non-coding RNA.\"""""	RNU52; U52	ILMN_3246391	SNORD52	"\Homo sapiens small nucleolar RNA, C/D box 52 (SNORD52), non-coding RNA.\"""""	26797	 	SNORD52	-0.167030334	-0.074492992	0.092537342	0.005860757	4.514984505	0.016017395	0.016017395
3940133	3940133	FAM46A	NM_017633.2	55603	NP_060103.2	ILMN_1740466	3940133	S	CAGCCAGTATTCACGTGCCAGCAACAGACCTACTCCACTTGGCTACCCTG	"\Homo sapiens family with sequence similarity 46, member A (FAM46A), mRNA.\"""""	XTP11; C6orf37; FLJ20037; FLJ31495	ILMN_1740466	FAM46A	"\Homo sapiens family with sequence similarity 46, member A (FAM46A), mRNA.\"""""	55603	 	FAM46A	-0.390492459	-0.172090736	0.218401723	0.119380607	4.514218526	0.01602771	0.01602771
840717	840717	CTSL1	NM_001912.3	1514	NP_001903.1	ILMN_1694757	840717	I	CTGGCAACGAGAGCGTCTACCCCGAACTCTGCTGGCCTTGAGGTGGGGAA	"\Homo sapiens cathepsin L1 (CTSL1), transcript variant 1, mRNA.\"""""	MEP; CATL; FLJ31037; CTSL	ILMN_1694757	CTSL1	"\Homo sapiens cathepsin L1 (CTSL1), transcript variant 1, mRNA.\"""""	1514	D	CTSL1	0.135591366	0.007720428	-0.127870938	0.034873298	4.513628986	0.016035654	0.016035654
3460692	3460692	CYLD	NM_015247.1	1540	NP_056062.1	ILMN_1775508	3460692	S	GCTAGCCCTGCCTCCATCTCCCTTGGGTAAAATGAAGGGTGTGGGGTAAA	"\Homo sapiens cylindromatosis (turban tumor syndrome) (CYLD), mRNA.\"""""	KIAA0849; USPL2; CDMT; HSPC057; CYLD1; EAC	ILMN_1775508	CYLD	"\Homo sapiens cylindromatosis (turban tumor syndrome) (CYLD), mRNA.\"""""	1540	D	CYLD	-0.318119808	-0.0370463	0.281073508	0.046511517	4.508607206	0.01610349	0.01610349
5900491	5900491	ZNF34	NM_030580.2	80778	NP_085057.2	ILMN_2124816	5900491	S	AGGACTTCTCCATGTAACAGTGGCGCGGTGTCCGAGGGCAGAGTCCAGCT	"\Homo sapiens zinc finger protein 34 (ZNF34), mRNA.\"""""	MGC10520; KOX32	ILMN_2124816	ZNF34	"\Homo sapiens zinc finger protein 34 (ZNF34), mRNA.\"""""	80778	 	ZNF34	-0.161923543	-0.132187167	0.029736376	0.045365876	4.508502837	0.016104903	0.016104903
830242	830242	GMPPA	NM_205847.1	29926	NP_995319.1	ILMN_1804476	830242	A	CCCTGCCGAGGTGCTCATCCTGAACTCGATTGTTCTGCCACACAAGGAGC	"\Homo sapiens GDP-mannose pyrophosphorylase A (GMPPA), transcript variant 2, mRNA.\"""""		ILMN_1804476	GMPPA	"\Homo sapiens GDP-mannose pyrophosphorylase A (GMPPA), transcript variant 2, mRNA.\"""""	29926	D	GMPPA	0.137681559	-0.215219732	-0.352901291	-0.027119678	4.50841285	0.016106122	0.016106122
1090747	1090747	TNFSF12	NM_003809.2	8742	NP_003800.1	ILMN_1683700	1090747	A	CACTGTACTCTGTGGGCAAGGATGGGTCCAGAAGACCCCACTTCAGGCAC	"\Homo sapiens tumor necrosis factor (ligand) superfamily, member 12 (TNFSF12), mRNA.\"""""	DR3LG; APO3L; MGC20669; MGC129581; TWEAK	ILMN_1683700	TNFSF12	"\Homo sapiens tumor necrosis factor (ligand) superfamily, member 12 (TNFSF12), mRNA.\"""""	8742	D	TNFSF12	0.239900771	-0.045608852	-0.285509623	-0.039397524	4.508197787	0.016109034	0.016109034
5490601	5490601	SLC40A1	NM_014585.4	30061	NP_055400.1	ILMN_1761833	5490601	S	TGGTCATAGAACCTAGAAGCCAAAAGCCACACAGAAGGGCAAGAATCCCA	"\Homo sapiens solute carrier family 40 (iron-regulated transporter), member 1 (SLC40A1), mRNA.\"""""	IREG1; HFE4; MST079; FPN1; MTP1; MSTP079; SLC11A3	ILMN_1761833	SLC40A1	"\Homo sapiens solute carrier family 40 (iron-regulated transporter), member 1 (SLC40A1), mRNA.\"""""	30061	D	SLC40A1	-0.256815825	-0.056837829	0.199977996	0.078000868	4.505377691	0.016147273	0.016147273
3710735	3710735	RASGRP2	NM_153819.1	10235	NP_722541.1	ILMN_1794594	3710735	A	AGGAGGTACAGACGGTGGAGGATGGGGTGTTTGACATCCACTTGTAATAG	"\Homo sapiens RAS guanyl releasing protein 2 (calcium and DAG-regulated) (RASGRP2), transcript variant 2, mRNA.\"""""	CDC25L; CALDAG-GEFI	ILMN_1794594	RASGRP2	"\Homo sapiens RAS guanyl releasing protein 2 (calcium and DAG-regulated) (RASGRP2), transcript variant 2, mRNA.\"""""	10235	D	RASGRP2	0.199961022	-0.153450759	-0.353411781	-0.007461259	4.500038897	0.016219925	0.016219925
520017	520017	PAPD5	NM_001040285.1	64282	NP_001035375.1	ILMN_1710571	520017	S	GTGCAATGATCTCATGCTCAGGACAGTTGCGCAGGGACTCCTGGGAGATA	"\Homo sapiens PAP associated domain containing 5 (PAPD5), transcript variant 2, mRNA.\"""""	FLJ40270; TRF4-2	ILMN_1710571	PAPD5	"\Homo sapiens PAP associated domain containing 5 (PAPD5), transcript variant 2, mRNA.\"""""	64282	 	PAPD5	-0.623197219	-0.246550697	0.376646522	0.042491599	4.494762849	0.016292057	0.016292057
6560672	6560672	HNRNPR	NM_005826.2	10236	NP_005817.1	ILMN_2175894	6560672	S	ACAACCAACAGAACTGGGGTTCCCAACCCATCGCTCAGCAGCCGCTTCAG	"\Homo sapiens heterogeneous nuclear ribonucleoprotein R (HNRPR), mRNA.\"""""	hnRNP-R; FLJ25714; HNRNPR	ILMN_2175894	HNRPR	"\Homo sapiens heterogeneous nuclear ribonucleoprotein R (HNRPR), mRNA.\"""""	10236	D	HNRNPR	-0.333456022	-0.213031822	0.1204242	-0.079192715	4.494168221	0.016300207	0.016300207
1240386	1240386	KLHL21	NM_014851.2	9903	NP_055666.2	ILMN_1692785	1240386	S	AAAACCAGGCACCAGCCTCTGCAGCAATGGGTCCCTCTAGCCTGTGGACA	"\Homo sapiens kelch-like 21 (Drosophila) (KLHL21), mRNA.\"""""	KIAA0469; MGC99635	ILMN_1692785	KLHL21	"\Homo sapiens kelch-like 21 (Drosophila) (KLHL21), mRNA.\"""""	9903	 	KLHL21	-0.329321381	-0.153912707	0.175408674	0.062202251	4.493824838	0.016304916	0.016304916
[truncated: 383,034 more chars]
