# Supplementary material for: Activation of HIV Transcription with Short-Course Vorinostat in HIV-Infected Patients on Suppressive Antiretroviral Therapy
Source: PLoS Pathog. 2014 Nov 13;10(11):e1004473. doi: 10.1371/journal.ppat.1004473 (PMC4231123; doi:10.1371/journal.ppat.1004473)
Supplement: Dataset S1 — Complete gene set enrichment lists. (ZIP) [file ppat.1004473.s010.zip › heatmap4-D1,D14,D84/D14-D1.xls]

	ProbeID	SYMBOL	RefSeq_ID	Entrez_Gene_ID	Protein_Product	Probe_Id	Array_Address_Id	Probe_Type	Probe_Sequence	Definition	Synonyms	BROAD.Probe.Set.ID	BROAD.Gene.Symbol	BROAD.Gene.Title	BROAD.Entrez.Gene.ID	IPA.Notes	IPA.Symbol	logFC	AveExpr	t	P.Value	adj.P.Val	B	FC
19430	3130220	TMEM158	NM_015444.2	25907	NP_056259.2	ILMN_1792455	3130220	S	GAACCTTTTCCAAGTTGATCTATCCAGTGACGTGGCCTGGTGGGCGTTTC	"\Homo sapiens transmembrane protein 158 (TMEM158), mRNA.\"""""	BBP; DKFZp586E1621; RIS1; p40BBP	ILMN_1792455	TMEM158	"\Homo sapiens transmembrane protein 158 (TMEM158), mRNA.\"""""	25907	 	TMEM158	-0.821184199	-0.147143091	-2.620967462	0.010599234	0.010599234	-2.748009158	-1.766855676
24520	3990170	IFI27	NM_005532.3	3429	NP_005523.3	ILMN_2058782	3990170	S	CCAAGTTCATCCTGGGCTCCATTGGGTCTGCCATTGCGGCTGTCATTGCG	"\Homo sapiens interferon, alpha-inducible protein 27 (IFI27), transcript variant 2, mRNA.\"""""	FAM14D; P27; ISG12	ILMN_2058782	IFI27	"\Homo sapiens interferon, alpha-inducible protein 27 (IFI27), transcript variant 2, mRNA.\"""""	3429	 	IFI27	0.803606262	0.243791737	2.16661847	0.033422419	0.033422419	-3.568430134	1.74545875
9910	1510017	LOC388588	XM_932890.2	388588	XP_937983.1	ILMN_1749834	1510017	A	GGCGTGGCCCTCTTCTGGATCATCTTCATCCTGGGCTACCTCACAGGCTA	"\PREDICTED: Homo sapiens hypothetical LOC388588, transcript variant 2 (LOC388588), mRNA.\"""""		ILMN_1749834	LOC388588	"\PREDICTED: Homo sapiens hypothetical LOC388588, transcript variant 2 (LOC388588), mRNA.\"""""	388588	 	LOC388588	0.715932576	0.162569221	2.220588758	0.02938132	0.02938132	-3.477838774	1.642544635
4496	650347	NUDT1	NM_198948.1	4521	NP_945186.1	ILMN_2330243	650347	A	GGTCAGGACACCATCCTGGACTACACACTCCGCGAGGTGGACACGGTCTA	"\Homo sapiens nudix (nucleoside diphosphate linked moiety X)-type motif 1 (NUDT1), transcript variant 2A, mRNA.\"""""	MTH1	ILMN_2330243	NUDT1	"\Homo sapiens nudix (nucleoside diphosphate linked moiety X)-type motif 1 (NUDT1), transcript variant 2A, mRNA.\"""""	4521	D	NUDT1	0.649976172	0.054487575	3.460676337	0.000890268	0.000890268	-0.920269542	1.569142279
15035	2360594	TPT1	NM_003295.2	7178	NP_003286.1	ILMN_1789614	2360594	S	GACATCTACAAGATCCGGGAGATCGCGGACGGGTTGTGCCTGGAGGTGGA	"\Homo sapiens tumor protein, translationally-controlled 1 (TPT1), mRNA.\"""""	TCTP; p02; HRF; FLJ27337	ILMN_1789614	TPT1	"\Homo sapiens tumor protein, translationally-controlled 1 (TPT1), mRNA.\"""""	7178	D	TPT1	0.624345768	0.010364514	2.507713493	0.014301517	0.014301517	-2.964515937	1.541511623
9499	1450608	VWCE	NM_152718.2	220001	NP_689931.2	ILMN_1760315	1450608	S	TCGTTTCCACTGTCAGCATCCTCCCTGGACCGCGTGGCTGGCTCATCTTT	"\Homo sapiens von Willebrand factor C and EGF domains (VWCE), mRNA.\"""""	VWC1; URG11; FLJ32009	ILMN_1760315	VWCE	"\Homo sapiens von Willebrand factor C and EGF domains (VWCE), mRNA.\"""""	220001	 	VWCE	0.619902205	0.047984357	1.99722678	0.049407907	0.049407907	-3.840194477	1.536771005
25811	4150053	YBX1	NM_004559.3	4904	NP_004550.2	ILMN_2124769	4150053	S	AGATGGCAAAGAGACAAAAGCAGCCGATCCACCAGCTGAGAATTCGTCCG	"\Homo sapiens Y box binding protein 1 (YBX1), mRNA.\"""""	DBPB; MGC117250; NSEP-1; YB-1; CSDB; MGC104858; BP-8; YB1; NSEP1; CSDA2; MGC110976; MDR-NF1	ILMN_2124769	YBX1	"\Homo sapiens Y box binding protein 1 (YBX1), mRNA.\"""""	4904	 	YBX1	0.597739176	0.162537526	2.510347025	0.014203636	0.014203636	-2.959569515	1.513343172
20590	3310301	ProbeID: 3310301	XR_018197.1	646531		ILMN_1669424	3310301	S	GGTGCTGACAACCAGGGTGCAGGAGAACAAGGTAGACCAGTGAGGCAGAA	"\PREDICTED: Homo sapiens similar to nuclease sensitive element binding protein 1 (LOC646531), mRNA.\"""""		ILMN_1669424	LOC646531	"\PREDICTED: Homo sapiens similar to nuclease sensitive element binding protein 1 (LOC646531), mRNA.\"""""	646531	 	YBX1P2	0.58915955	0.265748979	2.206861628	0.030366281	0.030366281	-3.501061183	1.504370112
13125	2070324	LOC285741	XR_017420.2	285741		ILMN_3216336	2070324	A	TCTACCGCGACCTCATCAGCCACGATGAGATGTTTTCCGACATCTACAAG	"\PREDICTED: Homo sapiens misc_RNA (LOC285741), miscRNA.\"""""		ILMN_3216336	LOC285741	"\PREDICTED: Homo sapiens misc_RNA (LOC285741), miscRNA.\"""""	285741	 		0.568890502	0.025824842	2.600272059	0.011202888	0.011202888	-2.788147286	1.483382344
18474	2900139	SLC48A1	NM_017842.1	55652	NP_060312.1	ILMN_1778144	2900139	S	CCAGCCCTGCGTTTCCATTCTGCCTTCTCAGAGTGCCCTTGCTGCACCCA	"\Homo sapiens hypothetical protein FLJ20489 (FLJ20489), mRNA.\"""""		ILMN_1778144	FLJ20489	"\Homo sapiens hypothetical protein FLJ20489 (FLJ20489), mRNA.\"""""	55652	D	SLC48A1	0.566144769	0.053461743	2.067555234	0.042112223	0.042112223	-3.729700622	1.480561859
14872	2350661	TSTA3	NM_003313.2	7264	NP_003304.1	ILMN_1697777	2350661	S	GACAACTACGAGCAGGCCCGGAAGTGAAGCTGGAAGACAGGATCAGGTGC	"\Homo sapiens tissue specific transplantation antigen P35B (TSTA3), mRNA.\"""""	FX; P35B	ILMN_1697777	TSTA3	"\Homo sapiens tissue specific transplantation antigen P35B (TSTA3), mRNA.\"""""	7264	 	TSTA3	0.558363122	0.085976271	2.722150395	0.008051559	0.008051559	-2.548133163	1.472597464
12533	2000224	FAM89B	NM_001098784.1	23625	NP_001092254.1	ILMN_1804117	2000224	S	GAGTGCCTGGCTCCCATCTCCTCCTCACCTTTTGTTGCTATCGGCAGCTG	"\Homo sapiens family with sequence similarity 89, member B (FAM89B), transcript variant 3, mRNA.\"""""	MTVR1	ILMN_1804117	FAM89B	"\Homo sapiens family with sequence similarity 89, member B (FAM89B), transcript variant 3, mRNA.\"""""	23625	 	FAM89B	0.550708099	0.070288261	2.410987547	0.018344201	0.018344201	-3.143235586	1.46480447
28637	4570379	MPST	NM_001013436.1	4357	NP_001013454.1	ILMN_1764596	4570379	A	GGCATTGAACCTGGCCACATCCCAGGTACCGTGAACATCCCCTTCACAGA	"\Homo sapiens mercaptopyruvate sulfurtransferase (MPST), nuclear gene encoding mitochondrial protein, transcript variant 2, mRNA.\"""""	MGC24539; TST2; MST	ILMN_1764596	MPST	"\Homo sapiens mercaptopyruvate sulfurtransferase (MPST), nuclear gene encoding mitochondrial protein, transcript variant 2, mRNA.\"""""	4357	D	MPST	0.545798471	0.087857267	3.295145736	0.001500585	0.001500585	-1.309298139	1.459828074
44661	7100717	RPS15A	NM_001019.4	6210	NP_001010.2	ILMN_2255310	7100717	I	CTGAGAGCTCCAATTTCATCCGTCTGCCATCGGCGCCATCCTGCAATCTA	"\Homo sapiens ribosomal protein S15a (RPS15A), transcript variant 2, mRNA.\"""""	S15a; FLJ27457; MGC111208	ILMN_2255310	RPS15A	"\Homo sapiens ribosomal protein S15a (RPS15A), transcript variant 2, mRNA.\"""""	6210	D	RPS15A	0.511428791	0.111363134	2.144430017	0.035219656	0.035219656	-3.605118727	1.42546122
848	70349	ProbeID: 70349	XR_017610.2	646819		ILMN_3287093	70349	M	CCTCACAGGCAGGCTAAACAAGTGTGGAGTGATCAGCCCCAGATTCGGTG	"\PREDICTED: Homo sapiens misc_RNA (LOC646819), miscRNA.\"""""		ILMN_3287093	LOC646819	"\PREDICTED: Homo sapiens misc_RNA (LOC646819), miscRNA.\"""""	646819	 		0.494318899	-0.041389757	2.120423722	0.037258327	0.037258327	-3.644445949	1.408655568
43296	6900324	ATP5EP2	NR_002162.1	432369		ILMN_2225887	6900324	S	AGAGTCTTGGCGATTTGGCCCGACGCGCTCCGCTTTCGCTACAGCATGGT	"\Homo sapiens ATP synthase, H+ transporting, mitochondrial F1 complex, epsilon subunit pseudogene 2 (ATP5EP2), transcript variant 6, non-coding RNA.\"""""		ILMN_2225887	ATP5EP2	"\Homo sapiens ATP synthase, H+ transporting, mitochondrial F1 complex, epsilon subunit pseudogene 2 (ATP5EP2), transcript variant 6, non-coding RNA.\"""""	432369	 		0.469835334	0.091912789	2.164969208	0.0335532	0.0335532	-3.571168368	1.384951384
7452	1170551	ProbeID: 1170551	XR_017607.1	646785		ILMN_3210538	1170551	A	GCAGAGATGTTGATGCCTAAGAAGAACCGGATTGCCATTTATGAACTCCT	"\PREDICTED: Homo sapiens misc_RNA (LOC646785), miscRNA.\"""""		ILMN_3210538	LOC646785	"\PREDICTED: Homo sapiens misc_RNA (LOC646785), miscRNA.\"""""	646785	 		0.452193822	-0.060449131	2.310074591	0.023621051	0.023621051	-3.323461091	1.368119095
1906	270068	SMOX	NM_175842.1	54498	NP_787036.1	ILMN_1775380	270068	A	CCCGTGCCCCCACTTGCCTACCCTCTGTCCTGCCTTGTTATTGTAAGTGC	"\Homo sapiens spermine oxidase (SMOX), transcript variant 4, mRNA.\"""""	PAO; PAOh1; dJ779E11.1; SMO; MGC1010; C20orf16; FLJ20746	ILMN_1775380	SMOX	"\Homo sapiens spermine oxidase (SMOX), transcript variant 4, mRNA.\"""""	54498	D	SMOX	-0.447711138	-0.060623766	-2.097886305	0.039264728	0.039264728	-3.681017909	-1.363874727
34605	5570279	HIST1H1C	NM_005319.3	3006	NP_005310.1	ILMN_1757406	5570279	S	GTGGCTAAGAGCCCAAAGAAGGCCAAGGTTGCGAAGCCCAAGAAAGCTGC	"\Homo sapiens histone cluster 1, H1c (HIST1H1C), mRNA.\"""""	MGC3992; H1F2; H1.2	ILMN_1757406	HIST1H1C	"\Homo sapiens histone cluster 1, H1c (HIST1H1C), mRNA.\"""""	3006	 	HIST1H1C	-0.440520423	0.104800433	-2.805474155	0.006387964	0.006387964	-2.379084905	-1.357093783
26631	4220307	ProbeID: 4220307	XM_936731.1	647673	XP_941824.1	ILMN_1757702	4220307	S	AGTGCTGCCGTAGTCTCCCTTCAGCCGCCATCATGATTATCTACCAGGAC	"\PREDICTED: Homo sapiens similar to Translationally-controlled tumor protein (TCTP) (p23) (Histamine-releasing factor) (HRF) (Fortilin) (LOC647673), mRNA.\"""""		ILMN_1757702	LOC647673	"\PREDICTED: Homo sapiens similar to Translationally-controlled tumor protein (TCTP) (p23) (Histamine-releasing factor) (HRF) (Fortilin) (LOC647673), mRNA.\"""""	647673	D	LOC389787	0.439458906	0.0610042	2.193110869	0.031381824	0.031381824	-3.524200096	1.356095618
22761	3710609	TSPAN17	NM_012171.1	26262	NP_036303.1	ILMN_1777881	3710609	A	TCCTGGGCCCCTGACAGGCGCTGGCTGTGAGTGGTTTGTACATGCTACAA	"\Homo sapiens tetraspanin 17 (TSPAN17), transcript variant 1, mRNA.\"""""	FBX23; MGC14859; TM4SF17; FBXO23; MGC71255	ILMN_1777881	TSPAN17	"\Homo sapiens tetraspanin 17 (TSPAN17), transcript variant 1, mRNA.\"""""	26262	D	TSPAN17	0.437001424	0.042520116	3.233733175	0.001813977	0.001813977	-1.450268003	1.353787616
19760	3170017	MAP2K3	NM_002756.3	5606	NP_002747.2	ILMN_1790534	3170017	S	AAAAAACGACTGCCCATCCCGGGTCCTTTCCCTGATGGGTTGGGGCAGTT	"\Homo sapiens mitogen-activated protein kinase kinase 3 (MAP2K3), transcript variant A, mRNA.\"""""	MEK3; MKK3; MAPKK3; PRKMK3	ILMN_1790534	MAP2K3	"\Homo sapiens mitogen-activated protein kinase kinase 3 (MAP2K3), transcript variant A, mRNA.\"""""	5606	D	MAP2K3	-0.435278927	-0.137678331	-2.047837419	0.044057469	0.044057469	-3.761017019	-1.352172233
40803	6510075	ProbeID: 6510075	XM_001125904.1	730455	XP_001125904.1	ILMN_1801864	6510075	A	GTGGAAGGCTGGAAGTACACCTTGTTGGAGGCTTCAGTGACGACAGGCAG	"\PREDICTED: Homo sapiens similar to N-terminal Asn amidase (LOC730455), mRNA.\"""""		ILMN_1801864	LOC730455	"\PREDICTED: Homo sapiens similar to N-terminal Asn amidase (LOC730455), mRNA.\"""""	730455	 		0.435195016	0.029620072	2.261811898	0.02658998	0.02658998	-3.407364305	1.352093589
3585	540280	ProbeID: 540280	XM_927887.3	644790	XP_932980.1	ILMN_3290353	540280	M	CGCCAGGTGCTTCTTAGGCCATGCTCCAAAGTCATCGTCCAGTTTCTCAC	"\PREDICTED: Homo sapiens hypothetical LOC644790 (LOC644790), mRNA.\"""""		ILMN_3290353	LOC644790	"\PREDICTED: Homo sapiens hypothetical LOC644790 (LOC644790), mRNA.\"""""	644790	 	LOC644790	0.425474349	-0.01743321	2.158090314	0.034103497	0.034103497	-3.582569906	1.343014005
4343	630424	ProbeID: 630424	XR_039144.1	648729		ILMN_3246850	630424	S	GCAAACGCCAGCCAGGTGCTTATTAGGCCGTGCTCCAAAGTCATCGTCTG	"\PREDICTED: Homo sapiens misc_RNA (LOC648729), miscRNA.\"""""		ILMN_3246850	LOC648729	"\PREDICTED: Homo sapiens misc_RNA (LOC648729), miscRNA.\"""""	648729	 		0.419434648	-0.010291657	2.136820606	0.035855095	0.035855095	-3.617625893	1.337403361
16782	2640192	BNIP3L	NM_004331.2	665	NP_004322.1	ILMN_1718961	2640192	S	GTGCATTGTGCTCTTTCCAAGTTCAGCAGCAGTTCTATCAGTGGTGCCAC	"\Homo sapiens BCL2/adenovirus E1B 19kDa interacting protein 3-like (BNIP3L), mRNA.\"""""	BNIP3a; NIX	ILMN_1718961	BNIP3L	"\Homo sapiens BCL2/adenovirus E1B 19kDa interacting protein 3-like (BNIP3L), mRNA.\"""""	665	D	BNIP3L	0.412329931	0.072849139	2.299543474	0.024242629	0.024242629	-3.341896639	1.330833356
17607	2710451	ProbeID: 2710451	XM_941155.2	651894	XP_946248.1	ILMN_1679920	2710451	S	TTGGGCTTCACCCATAACCCACTGCCATGGCCGAGGAACGCATTGCTGTT	"\PREDICTED: Homo sapiens similar to ribosomal protein S12 (LOC651894), mRNA.\"""""		ILMN_1679920	LOC651894	"\PREDICTED: Homo sapiens similar to ribosomal protein S12 (LOC651894), mRNA.\"""""	651894	 		0.400793718	0.108370256	2.380970168	0.019791628	0.019791628	-3.197516437	1.320234056
32053	5090561	ATP5EP2	NR_002162.1	432369		ILMN_1756674	5090561	A	TACTGGAGACAGGCTGGACTCAGCTACATCCGATACTCCCAGATCTGTGC	"\Homo sapiens ATP synthase, H+ transporting, mitochondrial F1 complex, epsilon subunit pseudogene 2 (ATP5EP2), transcript variant 6, non-coding RNA.\"""""		ILMN_1756674	ATP5EP2	"\Homo sapiens ATP synthase, H+ transporting, mitochondrial F1 complex, epsilon subunit pseudogene 2 (ATP5EP2), transcript variant 6, non-coding RNA.\"""""	432369	 		0.396196033	0.106453544	1.99498385	0.049657371	0.049657371	-3.843663132	1.316033335
40929	6510601	SHARPIN	NM_030974.2	81858	NP_112236.2	ILMN_1794780	6510601	S	TTACGGGGTTCGGCAGGATGGGGACCCTGCTTTCCTCTACTTGCTGTCAG	"\Homo sapiens SHANK-associated RH domain interactor (SHARPIN), mRNA.\"""""	SIPL1; DKFZP434N1923	ILMN_1794780	SHARPIN	"\Homo sapiens SHANK-associated RH domain interactor (SHARPIN), mRNA.\"""""	81858	 	SHARPIN	0.3853652	-0.03722553	2.069458274	0.041928462	0.041928462	-3.726664309	1.306190391
36870	5960477	NTAN1	NM_173474.2	123803	NP_775745.1	ILMN_1815552	5960477	I	GCAGAGACAGAACAACTTCGTATAGGACCGTACTCCTGGACACCATTTCC	"\Homo sapiens N-terminal asparagine amidase (NTAN1), mRNA.\"""""	DKFZp666E058	ILMN_1815552	NTAN1	"\Homo sapiens N-terminal asparagine amidase (NTAN1), mRNA.\"""""	123803	D	NTAN1	0.385111625	0.043917263	2.562024451	0.012401052	0.012401052	-2.861653868	1.305960829
21128	3390170	LOC648771	XR_039634.1	648771		ILMN_3281563	3390170	M	ACAGTGAAACTGACCATTCAGGACAGACAGGCCCAGATTGAGGTGGTGCC	"\PREDICTED: Homo sapiens misc_RNA (LOC648771), miscRNA.\"""""		ILMN_3281563	LOC648771	"\PREDICTED: Homo sapiens misc_RNA (LOC648771), miscRNA.\"""""	648771	 		0.375292629	-0.014285602	3.185088206	0.002104704	0.002104704	-1.560599744	1.297102626
42761	6770360	2-Mar	NM_001005416.1	51257	NP_001005416.1	ILMN_1669592	6770360	A	GAGTGGAGAAAGACCAACCAGAAAGTTCGCCTGAAGATCCGGGAGGCGGA	"\Homo sapiens membrane-associated ring finger (C3HC4) 2 (MARCH2), transcript variant 3, mRNA.\"""""	HSPC240; RNF172; MARCH-II	ILMN_1669592	2-Mar	"\Homo sapiens membrane-associated ring finger (C3HC4) 2 (MARCH2), transcript variant 3, mRNA.\"""""	51257	D	2-Mar	0.370062689	0.078014577	2.077761694	0.041134747	0.041134747	-3.713387677	1.292408988
38167	6180619	UBE2M	NM_003969.3	9040	NP_003960.1	ILMN_1701331	6180619	S	CAACCCACCCCTCCACCTCTGGAGGTCCCACCAGGCTATTAAAGGGGAAT	"\Homo sapiens ubiquitin-conjugating enzyme E2M (UBC12 homolog, yeast) (UBE2M), mRNA.\"""""	hUbc12; UBC12; UBC-RS2	ILMN_1701331	UBE2M	"\Homo sapiens ubiquitin-conjugating enzyme E2M (UBC12 homolog, yeast) (UBE2M), mRNA.\"""""	9040	 	UBE2M	0.367931943	0.10077462	2.255491183	0.027002206	0.027002206	-3.418241595	1.290501612
29657	4730743	TCEB2	NM_007108.2	6923	NP_009039.1	ILMN_1733927	4730743	A	GATGACACCTTTGAGGCCCTGTGCATCGAGCCGTTTTCCAGCCCGCCAGA	"\Homo sapiens transcription elongation factor B (SIII), polypeptide 2 (18kDa, elongin B) (TCEB2), transcript variant 1, mRNA.\"""""	SIII	ILMN_1733927	TCEB2	"\Homo sapiens transcription elongation factor B (SIII), polypeptide 2 (18kDa, elongin B) (TCEB2), transcript variant 1, mRNA.\"""""	6923	D	TCEB2	0.365429752	0.015242739	2.16511682	0.033541477	0.033541477	-3.570923364	1.288265322
34189	5550136	SMAP2	NM_022733.1	64744	NP_073570.1	ILMN_2081682	5550136	S	AGGCAGAGGGCCGGGACAGCTTTCCTCTCAGTCATTGTTCACCCCACTTG	"\Homo sapiens small ArfGAP2 (SMAP2), mRNA.\"""""	SMAP1L; RP1-228H13.3	ILMN_2081682	SMAP2	"\Homo sapiens small ArfGAP2 (SMAP2), mRNA.\"""""	64744	D	SMAP2	-0.3634475	0.102510128	-2.553011195	0.012699753	0.012699753	-2.878848106	-1.286496472
15869	2490333	ZNF467	NM_207336.1	168544	NP_997219.1	ILMN_1779015	2490333	S	AAAGCAGATATTTCCCGGACCCAGCGCGGCCTCAACCAGGGCAGGAAAGA	"\Homo sapiens zinc finger protein 467 (ZNF467), mRNA.\"""""	EZI; Zfp467	ILMN_1779015	ZNF467	"\Homo sapiens zinc finger protein 467 (ZNF467), mRNA.\"""""	168544	 	ZNF467	-0.36236844	0.076904661	-2.043803214	0.044464858	0.044464858	-3.767391948	-1.2855346
14516	2320709	ProbeID: 2320709	XR_016041.2	729236		ILMN_3304130	2320709	M	AAAAAACAAGCCTTTCGTTGCCTGATCGCCGCCATCATGGGTCGTATGCG	"\PREDICTED: Homo sapiens misc_RNA (LOC729236), miscRNA.\"""""		ILMN_3304130	LOC729236	"\PREDICTED: Homo sapiens misc_RNA (LOC729236), miscRNA.\"""""	729236	 		0.361712696	0.026053695	2.425081701	0.017697782	0.017697782	-3.117554526	1.284950421
28552	4560739	MAP2K3	NM_002756.3	5606	NP_002747.2	ILMN_1815238	4560739	A	CCCCCGGAACCTGGACTCCCGGACCTTCATCACCATTGGAGACAGAAACT	"\Homo sapiens mitogen-activated protein kinase kinase 3 (MAP2K3), transcript variant A, mRNA.\"""""	MEK3; MKK3; MAPKK3; PRKMK3	ILMN_1815238	MAP2K3	"\Homo sapiens mitogen-activated protein kinase kinase 3 (MAP2K3), transcript variant A, mRNA.\"""""	5606	D	MAP2K3	-0.358833967	-0.018101879	-2.010339619	0.047970829	0.047970829	-3.819847101	-1.28238901
18279	2850100	RNASET2	NM_003730.3	8635	NP_003721.2	ILMN_1671565	2850100	S	GATGGCCCAGTCTTCTATCCCCCACCTAAAAAGACCAAGCATTGATGCCC	"\Homo sapiens ribonuclease T2 (RNASET2), mRNA.\"""""	RP11-514O12.3; RNASE6PL; bA514O12.3	ILMN_1671565	RNASET2	"\Homo sapiens ribonuclease T2 (RNASET2), mRNA.\"""""	8635	 	RNASET2	-0.354211822	0.060533882	-2.578263313	0.011878869	0.011878869	-2.83055219	-1.278287032
28191	4490687	GBGT1	NM_021996.3	26301	NP_068836.2	ILMN_1652906	4490687	S	GAAATGGAACAGGTCTAGGCTCCCTCGGTTTCCTGCACCCCAAAGTGAGC	"\Homo sapiens globoside alpha-1,3-N-acetylgalactosaminyltransferase 1 (GBGT1), mRNA.\"""""	FS; MGC44848; UNQ2513; RP11-326L24.6; A3GALNT	ILMN_1652906	GBGT1	"\Homo sapiens globoside alpha-1,3-N-acetylgalactosaminyltransferase 1 (GBGT1), mRNA.\"""""	26301	 	GBGT1	0.343153555	0.092718905	2.319431059	0.023080679	0.023080679	-3.307022395	1.268526409
3153	510079	HLA-DRB4	NM_021983.4	3126	NP_068818.4	ILMN_1752592	510079	S	CAGATACAACTACGGGGTTGTGGAGAGCTTCACAGTGCAGCGGCGAGTCC	"\Homo sapiens major histocompatibility complex, class II, DR beta 4 (HLA-DRB4), mRNA.\"""""	HLA DRB1; DRB4; HLA-DRB1; HLA-DR4B	ILMN_1752592	HLA-DRB4	"\Homo sapiens major histocompatibility complex, class II, DR beta 4 (HLA-DRB4), mRNA.\"""""	3126	D	HLA-DRB4	-0.338607472	0.095819046	-2.163768691	0.033648677	0.033648677	-3.573160433	-1.264535441
6467	1030026	CENPV	NM_181716.2	201161	NP_859067.2	ILMN_1729142	1030026	S	CAACTTTGCTCTCCCTGCCGTGCCTCGGTGGTGCTCCTGAATGTGGCTGA	"\Homo sapiens centromere protein V (CENPV), mRNA.\"""""	3110013H01Rik; p30	ILMN_1729142	CENPV	"\Homo sapiens centromere protein V (CENPV), mRNA.\"""""	201161	D	CENPV	0.338298484	0.035975242	2.249625387	0.027389786	0.027389786	-3.4283129	1.264264639
9874	1500619	ProbeID: 1500619	XM_926382.2	642755	XP_931475.1	ILMN_1793287	1500619	A	TGGCAAAACAGATATCATGCTGGTGAGTGCCACGTTACTCCCCTGGCTGG	"\PREDICTED: Homo sapiens similar to DEXI, transcript variant 1 (LOC642755), mRNA.\"""""		ILMN_1793287	LOC642755	"\PREDICTED: Homo sapiens similar to DEXI, transcript variant 1 (LOC642755), mRNA.\"""""	642755	D	LOC100133165/LOC100289656	0.337731225	0.109452626	2.098615314	0.039198392	0.039198392	-3.679840235	1.263767636
44646	7100632	NCRNA00188	NM_152350.2	125144	NP_689563.1	ILMN_1719224	7100632	S	CCAAAGGCACAGGCCAAGTTGTAGCTTTGTCCCTTGCCATCATGCCCAAC	"\Homo sapiens chromosome 17 open reading frame 45 (C17orf45), mRNA.\"""""	MGC40157; FLJ25777	ILMN_1719224	C17ORF45	"\Homo sapiens chromosome 17 open reading frame 45 (C17orf45), mRNA.\"""""	125144	 	NCRNA00188	0.334552997	0.040423391	2.156630108	0.034221317	0.034221317	-3.58498613	1.260986646
33427	5360064	GNLY	NM_012483.1	10578	NP_036615.1	ILMN_1790692	5360064	A	CTACAGGTCCCCTCTGAGCCCTCTCACCTTGTCCTGTGGAAGAAGCACAG	"\Homo sapiens granulysin (GNLY), transcript variant 519, mRNA.\"""""	D2S69E; 519; LAG2; NKG5; LAG-2; TLA519	ILMN_1790692	GNLY	"\Homo sapiens granulysin (GNLY), transcript variant 519, mRNA.\"""""	10578	D	GNLY	-0.332405199	0.095397301	-2.375241221	0.020079161	0.020079161	-3.207811892	-1.259110761
7316	1110669	ITM2C	NM_001012516.1	81618	NP_001012534.1	ILMN_1680453	1110669	A	AGATAACACAGAGGGAAAGGGAGAGCCACCTGGTACTTGTCCACCCTGCC	"\Homo sapiens integral membrane protein 2C (ITM2C), transcript variant 2, mRNA.\"""""	E25; ITM3; BRI3; E25C; BRICD2C	ILMN_1680453	ITM2C	"\Homo sapiens integral membrane protein 2C (ITM2C), transcript variant 2, mRNA.\"""""	81618	D	ITM2C	-0.331803263	-0.088429217	-1.994081158	0.049758074	0.049758074	-3.845058162	-1.258585531
34694	5570653	TM7SF2	NM_003273.2	7108	NP_003264.2	ILMN_1690040	5570653	S	TGTCACACCTGCTGCCCTACTTCTACCTCCTCTACTTCACCGCGCTGCTG	"\Homo sapiens transmembrane 7 superfamily member 2 (TM7SF2), mRNA.\"""""	ANG1; DHCR14A	ILMN_1690040	TM7SF2	"\Homo sapiens transmembrane 7 superfamily member 2 (TM7SF2), mRNA.\"""""	7108	 	TM7SF2	0.331093295	-0.0186126	2.846807636	0.005685567	0.005685567	-2.293765015	1.257966319
35895	5860242	ProbeID: 5860242	XM_926382.2	642755	XP_931475.1	ILMN_1655244	5860242	I	GCTGGGTTTAGCCCGAGGCTGGTCTTAGATGCAGCGACTGTTTCAGAGTG	"\PREDICTED: Homo sapiens similar to DEXI, transcript variant 1 (LOC642755), mRNA.\"""""		ILMN_1655244	LOC642755	"\PREDICTED: Homo sapiens similar to DEXI, transcript variant 1 (LOC642755), mRNA.\"""""	642755	D	LOC100133165/LOC100289656	0.331018388	0.088091762	2.60833369	0.010964133	0.010964133	-2.772542298	1.257901004
22157	3460553	ProbeID: 3460553	XM_495885.3	440055	XP_495885.1	ILMN_1700316	3460553	A	AGTTCTCGCCCTTTCCCTCCTGCCGCCGAGTCGCGCGGAGGCGGAGGCTT	"\PREDICTED: Homo sapiens similar to ribosomal protein S12 (LOC440055), mRNA.\"""""		ILMN_1700316	LOC440055	"\PREDICTED: Homo sapiens similar to ribosomal protein S12 (LOC440055), mRNA.\"""""	440055	 		0.328997028	0.120298997	2.125051054	0.036857573	0.036857573	-3.636895206	1.256139794
19553	3130736	ProbeID: 3130736	XR_017614.1	645688		ILMN_1772888	3130736	S	AAAGTCATATACCTGAGGTGCACCGGAGATGCCACTTCTGCCCTGGCCCC	"\PREDICTED: Homo sapiens similar to 60S ribosomal protein L12 (LOC645688), mRNA.\"""""		ILMN_1772888	LOC645688	"\PREDICTED: Homo sapiens similar to 60S ribosomal protein L12 (LOC645688), mRNA.\"""""	645688	 		0.325985731	0.041937023	2.156877799	0.034201307	0.034201307	-3.584576372	1.253520622
44878	7160088	TMEM14D	XM_928242.2	645203	XP_933335.1	ILMN_3244248	7160088	S	GCCGGCGTGGGTGCTTACCAGCTGTATCAGGATCCAAGGAATGTTTGGGA	"\PREDICTED: Homo sapiens transmembrane protein 14D (TMEM14D), mRNA.\"""""		ILMN_3244248	TMEM14D	"\PREDICTED: Homo sapiens transmembrane protein 14D (TMEM14D), mRNA.\"""""	645203	D	TMEM14D	0.323921805	0.016545406	3.469055378	0.00086669	0.00086669	-0.900234923	1.251728612
8333	1300408	HCLS1	NM_005335.3	3059	NP_005326.1	ILMN_1727402	1300408	S	GTGTTCCTGACTCCTTCCCAATGAACACCTCTCTGCCACCCCAAGCTCTG	"\Homo sapiens hematopoietic cell-specific Lyn substrate 1 (HCLS1), mRNA.\"""""	HS1; CTTNL	ILMN_1727402	HCLS1	"\Homo sapiens hematopoietic cell-specific Lyn substrate 1 (HCLS1), mRNA.\"""""	3059	 	HCLS1	-0.317839995	0.061515447	-3.196523851	0.002032681	0.002032681	-1.534769418	-1.246462945
27355	4280113	NFKBIA	NM_020529.1	4792	NP_065390.1	ILMN_1773154	4280113	S	GAGGACGAGCTGCCCTATGATGACTGTGTGTTTGGAGGCCAGCGTCTGAC	"\Homo sapiens nuclear factor of kappa light polypeptide gene enhancer in B-cells inhibitor, alpha (NFKBIA), mRNA.\"""""	IKBA; NFKBI; MAD-3	ILMN_1773154	NFKBIA	"\Homo sapiens nuclear factor of kappa light polypeptide gene enhancer in B-cells inhibitor, alpha (NFKBIA), mRNA.\"""""	4792	 	NFKBIA	-0.314146782	0.026530002	-2.557435731	0.012552321	0.012552321	-2.870413711	-1.243276156
14726	2350066	HLA-A	NM_002116.5	3105	NP_002107.3	ILMN_1671054	2350066	S	GAAAAGGAGGGAGTTACACTCAGGCTGCAAGCAGTGACAGTGCCCAGGGC	"\Homo sapiens major histocompatibility complex, class I, A (HLA-A), mRNA.\"""""		ILMN_1671054	HLA-A	"\Homo sapiens major histocompatibility complex, class I, A (HLA-A), mRNA.\"""""	3105	D	HLA-A	-0.314036754	-0.122136558	-2.532565873	0.013401523	0.013401523	-2.917668873	-1.24318134
16461	2600373	ProbeID: 2600373	XR_037619.1	100132795		ILMN_3280019	2600373	M	CTCTGCCCTGATCATCAAAGCCCTCAAGGAAGCACCAAGAGACAGAAATT	"\PREDICTED: Homo sapiens misc_RNA (LOC100132795), miscRNA.\"""""		ILMN_3280019	LOC100132795	"\PREDICTED: Homo sapiens misc_RNA (LOC100132795), miscRNA.\"""""	100132795	 		0.313825363	-0.026201713	2.716733042	0.008172349	0.008172349	-2.55898594	1.242999196
21239	3390674	ProbeID: 3390674	XM_372926.5	391370	XP_372926.3	ILMN_3293367	3390674	M	TGGCCTAGCATGTGGAATTTGCAAAGCTGCCAAAGCCTTAGACAAGCGCC	"\PREDICTED: Homo sapiens similar to hCG1818387 (LOC391370), mRNA.\"""""		ILMN_3293367	LOC391370	"\PREDICTED: Homo sapiens similar to hCG1818387 (LOC391370), mRNA.\"""""	391370	 	LOC391370	0.313742679	0.055918936	2.097967104	0.039257371	0.039257371	-3.6808874	1.242927959
36047	5870136	CLIC3	NM_004669.2	9022	NP_004660.2	ILMN_1796423	5870136	S	GCAGGAGAAAGAGTTCAAATACACGTGTCCGCACAGCGCCGAGATCCTGG	"\Homo sapiens chloride intracellular channel 3 (CLIC3), mRNA.\"""""		ILMN_1796423	CLIC3	"\Homo sapiens chloride intracellular channel 3 (CLIC3), mRNA.\"""""	9022	 	CLIC3	-0.30634867	-0.031162108	-2.098655985	0.039194694	0.039194694	-3.679774523	-1.23657408
7426	1170441	ProbeID: 1170441	XR_038789.1	338870		ILMN_3294074	1170441	M	GGGCCAAGCCCATCTTTATGTGCTTGCATCCAACTGTGATGAGACTGTGT	"\PREDICTED: Homo sapiens misc_RNA (LOC338870), miscRNA.\"""""		ILMN_3294074	LOC338870	"\PREDICTED: Homo sapiens misc_RNA (LOC338870), miscRNA.\"""""	338870	 		0.301730443	0.044086835	2.251490719	0.027266007	0.027266007	-3.425112625	1.232621998
12290	1990037	CHI3L1	NM_001276.2	1116	NP_001267.2	ILMN_3307868	1990037	S	GGGATGGGGCTGTGGGGATAGTGAGGCATCGCAATGTAAGACTCGGGATT	"\Homo sapiens chitinase 3-like 1 (cartilage glycoprotein-39) (CHI3L1), mRNA.\"""""	DKFZp686N19119; FLJ38139; YYL-40; HCGP-3P; HC-gp39; YKL40; GP39	ILMN_3307868	CHI3L1	"\Homo sapiens chitinase 3-like 1 (cartilage glycoprotein-39) (CHI3L1), mRNA.\"""""	1116	D	CHI3L1	-0.295788605	-0.029829798	-2.384492018	0.019616694	0.019616694	-3.191177096	-1.2275558
38710	6250537	ProbeID: 6250537	XR_018655.2	729500		ILMN_3304049	6250537	M	CTGAGGTGCACTGGAGGTGAAGTCGCTGCTTCTGCGCTGGCCCCCAAGAT	"\PREDICTED: Homo sapiens misc_RNA (LOC729500), partial miscRNA.\"""""		ILMN_3304049	LOC729500	"\PREDICTED: Homo sapiens misc_RNA (LOC729500), partial miscRNA.\"""""	729500	 		0.295064689	0.041369702	2.492056532	0.014896075	0.014896075	-2.993836073	1.226939991
20202	3190300	ProbeID: 3190300	XR_018431.1	728244		ILMN_3238782	3190300	S	GCTCTCATCCACCATGACCTAGCACGTGGAATTCGCGAAGCTGCCAAAGC	"\PREDICTED: Homo sapiens misc_RNA (LOC728244), miscRNA.\"""""		ILMN_3238782	LOC728244	"\PREDICTED: Homo sapiens misc_RNA (LOC728244), miscRNA.\"""""	728244	 		0.292892416	0.019689345	2.327637192	0.022615787	0.022615787	-3.2925588	1.225093972
4331	630369	ProbeID: 630369	XR_037873.1	100127993		ILMN_3262025	630369	M	AGTTCTTGCTGCGCAGCTTGGAGAAGGTGCAATACTCTCCAGCTCCACCG	"\PREDICTED: Homo sapiens misc_RNA (LOC100127993), miscRNA.\"""""		ILMN_3262025	LOC100127993	"\PREDICTED: Homo sapiens misc_RNA (LOC100127993), miscRNA.\"""""	100127993	 		0.291010315	0.038466421	2.577637646	0.011898614	0.011898614	-2.831753441	1.223496789
42681	6770025	FAU	NM_001997.3	2197	NP_001988.1	ILMN_1664614	6770025	S	GAGGCCCTGACTACCCTGGAAGTAGCAGGCCGCATGCTTGGAGGTAAAGT	"\Homo sapiens Finkel-Biskis-Reilly murine sarcoma virus (FBR-MuSV) ubiquitously expressed (FAU), mRNA.\"""""	Fub1; MNSFbeta; FAU1; RPS30; FLJ22986; Fubi	ILMN_1664614	FAU	"\Homo sapiens Finkel-Biskis-Reilly murine sarcoma virus (FBR-MuSV) ubiquitously expressed (FAU), mRNA.\"""""	2197	 	FAU	0.286269717	0.045946928	2.049421572	0.043898376	0.043898376	-3.758510704	1.219483059
19819	3170239	CSK	NM_004383.1	1445	NP_004374.1	ILMN_1754121	3170239	S	CGTGTCTCCTCGGTCGCCCCGTGTTTGCGCTTGACCATGTTGCACTGTTT	"\Homo sapiens c-src tyrosine kinase (CSK), mRNA.\"""""	MGC117393	ILMN_1754121	CSK	"\Homo sapiens c-src tyrosine kinase (CSK), mRNA.\"""""	1445	 	CSK	-0.285989855	-0.041203717	-2.211595479	0.030023393	0.030023393	-3.493066743	-1.21924652
42214	6650433	TLN1	NM_006289.2	7094	NP_006280.2	ILMN_1696643	6650433	S	CTATCTTCCCCCACCCCCAGCTACCCATAGGGGCTGCAGAGTTATAAGCC	"\Homo sapiens talin 1 (TLN1), mRNA.\"""""	KIAA1027; TLN; ILWEQ	ILMN_1696643	TLN1	"\Homo sapiens talin 1 (TLN1), mRNA.\"""""	7094	 	TLN1	-0.281230344	-0.046905366	-2.172163237	0.032985996	0.032985996	-3.559211131	-1.215230803
30948	4880600	PTCRA	NM_138296.2	171558	NP_612153.2	ILMN_2091920	4880600	S	CCCCTTGAGAATGGTGATCCACCCAGTTACAGGGGCATTTAGGGAGCAGA	"\Homo sapiens pre T-cell antigen receptor alpha (PTCRA), mRNA.\"""""	PT-ALPHA; PTA	ILMN_2091920	PTCRA	"\Homo sapiens pre T-cell antigen receptor alpha (PTCRA), mRNA.\"""""	171558	D	PTCRA	-0.280840908	0.060287692	-2.323737958	0.022835641	0.022835641	-3.299436685	-1.214902812
41987	6620292	C10orf54	NM_022153.1	64115	NP_071436.1	ILMN_2205963	6620292	S	TGTTTGATCCACCCCCTTCCCTGAAAATCCTGGGAGGTTTTATTGCTGCC	"\Homo sapiens chromosome 10 open reading frame 54 (C10orf54), mRNA.\"""""	PP2135; GI24; SISP1	ILMN_2205963	C10ORF54	"\Homo sapiens chromosome 10 open reading frame 54 (C10orf54), mRNA.\"""""	64115	 	C10orf54	-0.277576051	0.052915646	-2.083557891	0.040588419	0.040588419	-3.704092507	-1.212156564
15539	2470386	DEXI	NM_014015.3	28955	NP_054734.2	ILMN_1738866	2470386	S	CGCTCCTTCATTTCAGGTTACTCGTTCTTCAGCAAGTTGGCAAAACAGAC	"\Homo sapiens Dexi homolog (mouse) (DEXI), mRNA.\"""""	MYLE	ILMN_1738866	DEXI	"\Homo sapiens Dexi homolog (mouse) (DEXI), mRNA.\"""""	28955	 	DEXI	0.275766201	0.086794661	2.52766048	0.013575013	0.013575013	-2.92694536	1.210636876
22886	3780358	CLEC12A	NM_138337.4	160364	NP_612210.4	ILMN_2403228	3780358	A	GAACCCTGGAGGAAGAGGAAGTCCATTCAGATAGTTGTGGGGGGCCTTCG	"\Homo sapiens C-type lectin domain family 12, member A (CLEC12A), transcript variant 1, mRNA.\"""""	CLL1; MICL; CLL-1; DCAL-2; MGC70602	ILMN_2403228	CLEC12A	"\Homo sapiens C-type lectin domain family 12, member A (CLEC12A), transcript variant 1, mRNA.\"""""	160364	D	CLEC12A	0.274687762	0.077435104	2.745097168	0.007557787	0.007557787	-2.501975213	1.209732242
33009	5290626	IRF2BPL	NM_024496.2	64207	NP_078772.1	ILMN_1804396	5290626	S	GCCTAGGTACAGAATTAATAGCCCTTAGCAACGACTGCTGCTGGTGTGTA	"\Homo sapiens chromosome 14 open reading frame 4 (C14orf4), mRNA.\"""""	IRF2BPL; KIAA1865; EAP1	ILMN_1804396	C14ORF4	"\Homo sapiens chromosome 14 open reading frame 4 (C14orf4), mRNA.\"""""	64207	 	IRF2BPL	-0.274385605	0.018637388	-2.284443903	0.025159076	0.025159076	-3.368205626	-1.209478904
37174	6040195	ProbeID: 6040195	XR_019580.1	647856		ILMN_1731174	6040195	S	CGGCTCGGGAAGTTTTGCGCATGCGTGACACCATTTCCCATGAACACCCC	"\PREDICTED: Homo sapiens similar to 40S ribosomal protein SA (p40) (34/67 kDa laminin receptor) (Colon carcinoma laminin-binding protein) (NEM/1CHD4) (Multidrug resistance-associated protein MGr1-Ag) (LOC647856), mRNA.\"""""		ILMN_1731174	LOC647856	"\PREDICTED: Homo sapiens similar to 40S ribosomal protein SA (p40) (34/67 kDa laminin receptor) (Colon carcinoma laminin-binding protein) (NEM/1CHD4) (Multidrug resistance-associated protein MGr1-Ag) (LOC647856), mRNA.\"""""	647856	 		0.274191948	-0.094149174	2.032569039	0.045616451	0.045616451	-3.785086446	1.209316562
18407	2850626	RAB5B	NM_002868.2	5869	NP_002859.1	ILMN_1752582	2850626	S	TTCCTACCACCTCTTCTGCCTTCCTTTGAGCTCTGTTGGGCTTGGGGATC	"\Homo sapiens RAB5B, member RAS oncogene family (RAB5B), mRNA.\"""""		ILMN_1752582	RAB5B	"\Homo sapiens RAB5B, member RAS oncogene family (RAB5B), mRNA.\"""""	5869	 	RAB5B	-0.265303452	-0.054860207	-2.145849012	0.03510225	0.03510225	-3.602782161	-1.201888825
45621	7330053	HLA-F	NM_018950.1	3134	NP_061823.1	ILMN_2186806	7330053	S	CTGCAGTCACTGACAGTGCCCAGGGCTCTGGGGTGTCTCTCACAGCTAAT	"\Homo sapiens major histocompatibility complex, class I, F (HLA-F), mRNA.\"""""	HLA-5.4; HLAF; HLA-CDA12	ILMN_2186806	HLA-F	"\Homo sapiens major histocompatibility complex, class I, F (HLA-F), mRNA.\"""""	3134	D	HLA-F	-0.262062298	0.107723107	-2.102398411	0.038855705	0.038855705	-3.673723148	-1.199191695
40324	6420386	GPSM3	NM_022107.1	63940	NP_071390.1	ILMN_1662799	6420386	S	CCCATCTCAAGGAGTGGCTGGGAGTCTTTTCCCTAACTTGTGGGGACACC	"\Homo sapiens G-protein signaling modulator 3 (AGS3-like, C. elegans) (GPSM3), mRNA.\"""""	C6orf9; G18; G18.1a; G18.2; G18.1b; NG1	ILMN_1662799	GPSM3	"\Homo sapiens G-protein signaling modulator 3 (AGS3-like, C. elegans) (GPSM3), mRNA.\"""""	63940	 	GPSM3	-0.261466384	0.06645042	-2.050483603	0.043791997	0.043791997	-3.756829499	-1.198696465
4911	730632	LSP1	NM_001013255.1	4046	NP_001013273.1	ILMN_2355225	730632	A	TCCTGCAAGGATATTGTGGCTGGAGACATGAGCAAGAAAAGCCTCTGGGA	"\Homo sapiens lymphocyte-specific protein 1 (LSP1), transcript variant 4, mRNA.\"""""	WP34; pp52	ILMN_2355225	LSP1	"\Homo sapiens lymphocyte-specific protein 1 (LSP1), transcript variant 4, mRNA.\"""""	4046	D	LSP1	-0.257570011	-0.040337451	-2.439304232	0.017066192	0.017066192	-3.091514188	-1.195463441
4091	620047	BNIP3L	NM_004331.2	665	NP_004322.1	ILMN_2045419	620047	S	GAGCAAAACTGCACAAACTTGCACATTGGAAAGTGCAACAAGTTCCCGTG	"\Homo sapiens BCL2/adenovirus E1B 19kDa interacting protein 3-like (BNIP3L), mRNA.\"""""	BNIP3a; NIX	ILMN_2045419	BNIP3L	"\Homo sapiens BCL2/adenovirus E1B 19kDa interacting protein 3-like (BNIP3L), mRNA.\"""""	665	D	BNIP3L	0.257014107	-0.029987315	2.072625633	0.041624151	0.041624151	-3.72160537	1.19500289
43166	6860500	UBA1	NM_003334.3	7317	NP_003325.2	ILMN_3297945	6860500	M	ACGACGAGAGCGGCGAGGATGTCGAGGTTCCCTATGTCCGATACACCATC	"\Homo sapiens ubiquitin-like modifier activating enzyme 1 (UBA1), transcript variant 1, mRNA.\"""""	UBA1A; A1S9; A1ST; UBE1X; MGC4781; A1S9T; UBE1; GXP1	ILMN_3297945	UBA1	"\Homo sapiens ubiquitin-like modifier activating enzyme 1 (UBA1), transcript variant 1, mRNA.\"""""	7317	D	UBA1	-0.253255504	-0.156635358	-2.070968458	0.041783129	0.041783129	-3.724253068	-1.191893643
18178	2810468	SSH2	NM_033389.2	85464	NP_203747.2	ILMN_1672834	2810468	S	GTCCAGAAGACTCTCCTCTGACTGTTACCTTTGCCCCAAGCCACCCCAAA	"\Homo sapiens slingshot homolog 2 (Drosophila) (SSH2), mRNA.\"""""	KIAA1725; MGC78588; SSH-2	ILMN_1672834	SSH2	"\Homo sapiens slingshot homolog 2 (Drosophila) (SSH2), mRNA.\"""""	85464	 	SSH2	-0.248008297	0.023342973	-2.27484264	0.025757597	0.025757597	-3.384858363	-1.187566496
17744	2750309	MRPL53	NM_053050.2	116540	NP_444278.1	ILMN_1813682	2750309	S	GGCGCTCATCTCACCGCTCTGGAAATGCTCACCGCCTTCGCCTCCCACAT	"\Homo sapiens mitochondrial ribosomal protein L53 (MRPL53), nuclear gene encoding mitochondrial protein, mRNA.\"""""	MGC20402; FLJ90728	ILMN_1813682	MRPL53	"\Homo sapiens mitochondrial ribosomal protein L53 (MRPL53), nuclear gene encoding mitochondrial protein, mRNA.\"""""	116540	 	MRPL53	0.24607909	0.008464946	2.185804722	0.031933406	0.031933406	-3.536444025	1.185979514
34403	5560246	TPM1	NM_001018004.1	7168	NP_001018004.1	ILMN_2360710	5560246	A	GGAGGCTGAGACTCGGGCTGAGTTTGCGGAGAGGTCAGTAACTAAATTGG	"\Homo sapiens tropomyosin 1 (alpha) (TPM1), transcript variant 3, mRNA.\"""""	TPM1-alpha; TMSA; HTM-alpha; TPM1-kappa; C15orf13	ILMN_2360710	TPM1	"\Homo sapiens tropomyosin 1 (alpha) (TPM1), transcript variant 3, mRNA.\"""""	7168	D	TPM1 (includes EG:22003)	0.24432133	0.047471038	2.222414278	0.029252469	0.029252469	-3.474741254	1.184535413
46833	7570537	SIAH1	NM_001006610.1	6477	NP_001006611.1	ILMN_2380566	7570537	A	GGTGCTCTCTTTCTGTCTTCTACAGATGAGTCACACCTTTGAGCTTAATC	"\Homo sapiens seven in absentia homolog 1 (Drosophila) (SIAH1), transcript variant 2, mRNA.\"""""	Siah-1a; Siah-1; HUMSIAH; hSIAH1	ILMN_2380566	SIAH1	"\Homo sapiens seven in absentia homolog 1 (Drosophila) (SIAH1), transcript variant 2, mRNA.\"""""	6477	D	SIAH1	0.242890459	0.009879319	2.744562932	0.007568961	0.007568961	-2.503053289	1.183361168
46934	7610170	ITLN1	NM_017625.2	55600	NP_060095.2	ILMN_2165993	7610170	S	ACGCCTTGTGTGCTGGAATGAGGGTCACCGGATGTAACACTGAGCACCAC	"\Homo sapiens intelectin 1 (galactofuranose binding) (ITLN1), mRNA.\"""""	hIntL; HL1; INTL; omentin; HL-1; ITLN; LFR; FLJ20022	ILMN_2165993	ITLN1	"\Homo sapiens intelectin 1 (galactofuranose binding) (ITLN1), mRNA.\"""""	55600	 	ITLN1	0.234430894	0.022522246	2.135286963	0.035984366	0.035984366	-3.620142009	1.17644257
16137	2510672	TCF4	NM_003199.2	6925	NP_003190.1	ILMN_1814194	2510672	S	CGGCCCACACCCTGGAATGGGAGACGCATCGAATCACATGGGACAGATGT	"\Homo sapiens transcription factor 4 (TCF4), transcript variant 2, mRNA.\"""""	SEF2; ITF2; MGC149723; SEF2-1A; MGC149724; SEF2-1B; PTHS; SEF2-1; E2-2	ILMN_1814194	TCF4	"\Homo sapiens transcription factor 4 (TCF4), transcript variant 2, mRNA.\"""""	6925	 	TCF4	-0.234338167	-0.084366019	-2.996522304	0.003694668	0.003694668	-1.976813576	-1.176366957
41782	6590253	ALDOA	NM_184043.1	226	NP_908932.1	ILMN_1741148	6590253	A	CGCAGGAGGAGTATGTCAAGCGAGCCCTGGCCAACAGCCTTGCCTGTCAA	"\Homo sapiens aldolase A, fructose-bisphosphate (ALDOA), transcript variant 3, mRNA.\"""""	MGC17716; ALDA; MGC17767; MGC10942	ILMN_1741148	ALDOA	"\Homo sapiens aldolase A, fructose-bisphosphate (ALDOA), transcript variant 3, mRNA.\"""""	226	D	ALDOA	-0.23376899	-0.024478163	-2.068403201	0.042030256	0.042030256	-3.728347987	-1.175902945
42901	6840189	NDUFA2	NM_002488.3	4695	NP_002479.1	ILMN_3243890	6840189	S	ACGTGGAGCTGAAGAAGGCGAATCCCGACCTACCCATCCTAATCCGCGAA	"\Homo sapiens NADH dehydrogenase (ubiquinone) 1 alpha subcomplex, 2, 8kDa (NDUFA2), mRNA.\"""""	B8; CD14	ILMN_3243890	NDUFA2	"\Homo sapiens NADH dehydrogenase (ubiquinone) 1 alpha subcomplex, 2, 8kDa (NDUFA2), mRNA.\"""""	4695	 	NDUFA2	0.232039402	0.015999131	2.043667851	0.044478583	0.044478583	-3.767605661	1.174494047
29134	4640167	ProbeID: 4640167				ILMN_1842533	4640167	S	CTCAAGTTCTCTCCAGGAATTAGCTTCACCTCTTTGTGCTTTGGCTCCAC	Homo sapiens mRNA; cDNA DKFZp434C108 (from clone DKFZp434C108)		ILMN_1842533		Homo sapiens mRNA; cDNA DKFZp434C108 (from clone DKFZp434C108)	-999	 		0.231666251	0.084597216	2.544932769	0.012972976	0.012972976	-2.894217328	1.174190306
39398	6330377	ATP6V0D1	NM_004691.4	9114	NP_004682.2	ILMN_1795826	6330377	S	GGTGTAGTACGCTGTCCTAGCGGCTGCCCAGTTCTCCTGACCCTCTTAGA	"\Homo sapiens ATPase, H+ transporting, lysosomal 38kDa, V0 subunit d1 (ATP6V0D1), mRNA.\"""""	VPATPD; ATP6DV; VMA6; P39; ATP6D; VATX	ILMN_1795826	ATP6V0D1	"\Homo sapiens ATPase, H+ transporting, lysosomal 38kDa, V0 subunit d1 (ATP6V0D1), mRNA.\"""""	9114	 	ATP6V0D1	-0.230488558	-0.002058373	-2.006205797	0.048419952	0.048419952	-3.826274245	-1.173232188
570	60022	C3orf39	NM_032806.4	84892	NP_116195.2	ILMN_1792415	60022	S	AAGGGACCTGACTTCCCCTTCTCCCATCCTGAACATTTGTACCCCTGGAG	"\Homo sapiens chromosome 3 open reading frame 39 (C3orf39), mRNA.\"""""	AGO61; FLJ14566	ILMN_1792415	C3ORF39	"\Homo sapiens chromosome 3 open reading frame 39 (C3orf39), mRNA.\"""""	84892	 	C3orf39	0.226684103	-0.018428509	2.380468787	0.019816645	0.019816645	-3.19841829	1.170142395
35926	5860376	BAD	NM_032989.1	572	NP_116784.1	ILMN_1738652	5860376	A	AGTGACCTTCGCTCCACATCCCGAAACTCCACCCGTTCCCACTGCCCTGG	"\Homo sapiens BCL2-antagonist of cell death (BAD), transcript variant 2, mRNA.\"""""	BBC2; BCL2L8	ILMN_1738652	BAD	"\Homo sapiens BCL2-antagonist of cell death (BAD), transcript variant 2, mRNA.\"""""	572	D	BAD	0.22367677	-0.05265741	2.149150079	0.034830443	0.034830443	-3.597341352	1.167705746
22809	3780041	TIAF1	NM_004740.3	9220	NP_004731.2	ILMN_2055634	3780041	S	CCCCTGTTTACCCGATGTATGGAAATAAAGGCCCTTTTCCTCCTGAAAAA	"\Homo sapiens TGFB1-induced anti-apoptotic factor 1 (TIAF1), mRNA.\"""""	MYO18A; MAJN; MYSPDZ; SPR210	ILMN_2055634	TIAF1	"\Homo sapiens TGFB1-induced anti-apoptotic factor 1 (TIAF1), mRNA.\"""""	9220	D	TIAF1	-0.22333201	-0.098114121	-2.195975023	0.031167879	0.031167879	-3.519390684	-1.167426733
40161	6400437	RPL32	NM_001007074.1	6161	NP_001007075.1	ILMN_1663799	6400437	S	TGTTTCCTCCAAGAACCGCAAAGCCATCGTGGAAAGAGCTGCCCAACTGG	"\Homo sapiens ribosomal protein L32 (RPL32), transcript variant 3, mRNA.\"""""	PP9932	ILMN_1663799	RPL32	"\Homo sapiens ribosomal protein L32 (RPL32), transcript variant 3, mRNA.\"""""	6161	D	RPL32	0.220867788	-0.046633038	2.570857096	0.012114509	0.012114509	-2.844756699	1.16543439
21844	3450059	SH3KBP1	NM_031892.1	30011	NP_114098.1	ILMN_1810782	3450059	I	CCACTAGAGGCCACTGTCTTCAAAGCTTCTCTCACCCTAGCCAAAGGTCC	"\Homo sapiens SH3-domain kinase binding protein 1 (SH3KBP1), transcript variant 1, mRNA.\"""""	MIG18; GIG10; CIN85	ILMN_1810782	SH3KBP1	"\Homo sapiens SH3-domain kinase binding protein 1 (SH3KBP1), transcript variant 1, mRNA.\"""""	30011	D	SH3KBP1	-0.217773815	0.019130928	-2.416580219	0.018085215	0.018085215	-3.133059965	-1.162937703
32442	5220762	GSR	NM_000637.2	2936	NP_000628.2	ILMN_1775182	5220762	S	GAACCAGGAGACACGTGTGGCGGGCAGTGGGACCCATAGATCTTCTGAAA	"\Homo sapiens glutathione reductase (GSR), mRNA.\"""""	MGC78522	ILMN_1775182	GSR	"\Homo sapiens glutathione reductase (GSR), mRNA.\"""""	2936	D	GSR	0.214232063	0.08915256	2.172751123	0.032940017	0.032940017	-3.558232496	1.160086244
4081	620008	PLIN3	NM_005817.3	10226	NP_005808.2	ILMN_1660021	620008	S	TTGTTTACACCGATGTCCCTGAATATCAGCCTGTAGCTAATGGACTTGGG	"\Homo sapiens mannose-6-phosphate receptor binding protein 1 (M6PRBP1), mRNA.\"""""	MGC2012; TIP47; PP17; MGC11117	ILMN_1660021	M6PRBP1	"\Homo sapiens mannose-6-phosphate receptor binding protein 1 (M6PRBP1), mRNA.\"""""	10226	 	PLIN3	-0.212340619	0.011330576	-2.386752577	0.019505136	0.019505136	-3.187103974	-1.15856631
15280	2450093	VCP	NM_007126.2	7415	NP_009057.1	ILMN_1777220	2450093	S	ACTTGACTCAATGCTGCCCGAGCCCTCCCTTCCCCCTATCCAACCTGGGT	"\Homo sapiens valosin-containing protein (VCP), mRNA.\"""""	IBMPFD; MGC8560; TERA; p97; MGC131997	ILMN_1777220	VCP	"\Homo sapiens valosin-containing protein (VCP), mRNA.\"""""	7415	 	VCP	-0.212230205	0.053257605	-2.929344011	0.004490911	0.004490911	-2.120548525	-1.158477645
13767	2140671	DBNL	NM_001014436.1	28988	NP_001014436.1	ILMN_1698307	2140671	A	GCCTTGGCCTGTTGTCTTCCCCTATTTTCTGTCCCAGCTCATCCGTGTCT	"\Homo sapiens drebrin-like (DBNL), transcript variant 2, mRNA.\"""""	SH3P7; HIP-55; ABP1	ILMN_1698307	DBNL	"\Homo sapiens drebrin-like (DBNL), transcript variant 2, mRNA.\"""""	28988	D	DBNL	-0.211256829	-0.045250926	-2.049730104	0.043867449	0.043867449	-3.758022374	-1.157696292
7581	1190367	IER3	NM_003897.3	8870	NP_003888.2	ILMN_1682717	1190367	A	GAGGACGTCCCGGCTGGGATGAAGTCTGGTGGTGGGTCGTAAGTTTAGGA	"\Homo sapiens immediate early response 3 (IER3), mRNA.\"""""	IEX-1L; PRG1; IEX1; GLY96; DIF-2; IEX-1; DIF2	ILMN_1682717	IER3	"\Homo sapiens immediate early response 3 (IER3), mRNA.\"""""	8870	 	IER3	-0.210337703	0.036878021	-2.1929466	0.031394134	0.031394134	-3.524475769	-1.15695897
19662	3140382	SCAP	NM_012235.2	22937	NP_036367.2	ILMN_1677534	3140382	S	AATGCACTGAACCTGGACTTGGGGGAAAGAGCCGAGTATCTTCCAGCCGC	"\Homo sapiens SREBF chaperone (SCAP), mRNA.\"""""	KIAA0199	ILMN_1677534	SCAP	"\Homo sapiens SREBF chaperone (SCAP), mRNA.\"""""	22937	 	SCAP	-0.209968711	0.061317587	-2.156189288	0.034256955	0.034256955	-3.585715285	-1.156663098
8795	1410010	PDLIM1	NM_020992.2	9124	NP_066272.1	ILMN_1788955	1410010	S	ACATTGAGTCCCCTCCCTGCCTTGGTTAATTGACTCACACCAGCTGTGCG	"\Homo sapiens PDZ and LIM domain 1 (PDLIM1), mRNA.\"""""	CLP36; CLP-36; hCLIM1; CLIM1; ELFIN	ILMN_1788955	PDLIM1	"\Homo sapiens PDZ and LIM domain 1 (PDLIM1), mRNA.\"""""	9124	 	PDLIM1	-0.209785747	-0.028282662	-2.126068143	0.036769991	0.036769991	-3.635233642	-1.156516418
18635	2940044	TMEM14B	NM_030969.2	81853	NP_112231.2	ILMN_1685258	2940044	S	CCCTACAGAGGTGGTGAGCATGTAACATGAGCTTATTGAGACCATCATAG	"\Homo sapiens transmembrane protein 14B (TMEM14B), mRNA.\"""""	MGC1223	ILMN_1685258	TMEM14B	"\Homo sapiens transmembrane protein 14B (TMEM14B), mRNA.\"""""	81853	 	TMEM14B	0.205471015	0.02186157	2.01706466	0.04724781	0.04724781	-3.809366385	1.15306274
19538	3130672	BET1L	NM_016526.3	51272	NP_057610.2	ILMN_2060652	3130672	S	GCCATGGAGGGCTGACCTCCGTTTCTGGGGAATGTGGCTGAGCTGTGGTA	"\Homo sapiens blocked early in transport 1 homolog (S. cerevisiae)-like (BET1L), mRNA.\"""""	BET1L1; GS15; HSPC197	ILMN_2060652	BET1L	"\Homo sapiens blocked early in transport 1 homolog (S. cerevisiae)-like (BET1L), mRNA.\"""""	51272	 	BET1L	0.205390813	-0.000627439	2.388494856	0.019419542	0.019419542	-3.183962509	1.152998642
31704	5050634	VENTX	NM_014468.2	27287	NP_055283.1	ILMN_1782352	5050634	S	ACTGGGTTTGGCCTGGACAGCACTGATTTGTGGATGTGGATGGGGGCACG	"\Homo sapiens VENT homeobox homolog (Xenopus laevis) (VENTX), mRNA.\"""""	HPX42B; MGC119910; MGC119911; VENTX2; NA88A	ILMN_1782352	VENTX	"\Homo sapiens VENT homeobox homolog (Xenopus laevis) (VENTX), mRNA.\"""""	27287	 	VENTX	-0.205144822	-0.029751328	-2.200778542	0.030811933	0.030811933	-3.511312682	-1.152802063
10423	1580521	RNF167	NM_015528.1	26001	NP_056343.1	ILMN_1794726	1580521	S	CCCAAGCTTCTCCCTTACCCACACCTATCCTTTTGAGGGGCTTTGGGGTG	"\Homo sapiens ring finger protein 167 (RNF167), mRNA.\"""""	5730408C10Rik; DKFZP566H073; LP2254	ILMN_1794726	RNF167	"\Homo sapiens ring finger protein 167 (RNF167), mRNA.\"""""	26001	 	RNF167	-0.202943487	0.007758334	-3.22019026	0.001890891	0.001890891	-1.481103819	-1.151044402
21671	3440167	THOC5	NM_001002878.1	8563	NP_001002878.1	ILMN_2393169	3440167	A	GGAGAAGATGTGTCTGCGGCTCTTCAGGGGTCCTAGCAGGATGAAGCCAT	"\Homo sapiens THO complex 5 (THOC5), transcript variant 1, mRNA.\"""""	PK1.3; Fmip; C22orf19	ILMN_2393169	THOC5	"\Homo sapiens THO complex 5 (THOC5), transcript variant 1, mRNA.\"""""	8563	D	THOC5	-0.200314498	0.004539578	-2.342634077	0.021787592	0.021787592	-3.266015566	-1.148948791
29198	4640445	AIDA	NM_022831.2	64853	NP_073742.2	ILMN_3240117	4640445	S	GGGGATGAAGAATTTGCCTTACTTTGCCCAGTTCCTAAGACTGTGAGTTG	"\Homo sapiens axin interactor, dorsalization associated (AIDA), mRNA.\"""""	RP11-378J18.7; FLJ32421; FLJ12806	ILMN_3240117	AIDA	"\Homo sapiens axin interactor, dorsalization associated (AIDA), mRNA.\"""""	64853	 	AIDA	0.199678074	-0.075031647	2.133810842	0.03610917	0.03610917	-3.622562281	1.14844206
43497	6940402	CUX1	NM_181552.1	1523	NP_853530.1	ILMN_2278636	6940402	I	GTGATTTCCACAGGTTCTGGAATAACTCTTACAGCTTTGCCTTGTGTCCT	"\Homo sapiens cut-like 1, CCAAT displacement protein (Drosophila) (CUTL1), transcript variant 1, mRNA.\"""""	p110; CASP; CUX; Nbla10317; p75; COY1; p200; p100; CDP	ILMN_2278636	CUTL1	"\Homo sapiens cut-like 1, CCAAT displacement protein (Drosophila) (CUTL1), transcript variant 1, mRNA.\"""""	1523	D	CUX1	-0.198077345	-0.036056823	-2.123596995	0.036983098	0.036983098	-3.639269431	-1.147168524
2499	380373	BANP	NM_079837.2	54971	NP_524576.2	ILMN_1663631	380373	A	GAGCCCTTTGCTGTGTGCTCTGTCCAGTGTCATGAGACGGGAGCCCTTTG	"\Homo sapiens BTG3 associated nuclear protein (BANP), transcript variant 2, mRNA.\"""""	DKFZp761H172; FLJ10177; SMAR1; SMARBP1; FLJ20538	ILMN_1663631	BANP	"\Homo sapiens BTG3 associated nuclear protein (BANP), transcript variant 2, mRNA.\"""""	54971	D	BANP	-0.194978352	0.050655112	-2.028632201	0.046026029	0.046026029	-3.791266991	-1.144706984
38111	6180377	CARD8	NM_014959.1	22900	NP_055774.1	ILMN_2192281	6180377	S	CTATCCTGTGTGTGCCTATGAGATTGGGTGCAGTGTATCCTGTTAGCTCC	"\Homo sapiens caspase recruitment domain family, member 8 (CARD8), mRNA.\"""""	NDPP1; CARDINAL; TUCAN; KIAA0955; MGC57162; DKFZp779L0366; DACAR	ILMN_2192281	CARD8	"\Homo sapiens caspase recruitment domain family, member 8 (CARD8), mRNA.\"""""	22900	 	CARD8	0.194651267	0.001965259	2.804286571	0.006409275	0.006409275	-2.381522075	1.144447488
40240	6420017	SIN3A	NM_015477.1	25942	NP_056292.1	ILMN_1805996	6420017	S	CCTTGCTGCCTACCCTTTTCTCTCCTCTGGTTCTCAACCTCAACGAGTTC	"\Homo sapiens SIN3 homolog A, transcription regulator (yeast) (SIN3A), mRNA.\"""""	FLJ90319; KIAA0700; DKFZP434K2235	ILMN_1805996	SIN3A	"\Homo sapiens SIN3 homolog A, transcription regulator (yeast) (SIN3A), mRNA.\"""""	25942	 	SIN3A	-0.193331774	-0.020530345	-2.025636488	0.046339808	0.046339808	-3.795963004	-1.143401251
14367	2320102	ProbeID: 2320102	XR_017380.2	401640		ILMN_3290385	2320102	M	AGCTAGTGGTGATAGCACACAACGTGGATCCCATCGGGCTGGTTATCTTC	"\PREDICTED: Homo sapiens misc_RNA (LOC401640), miscRNA.\"""""		ILMN_3290385	LOC401640	"\PREDICTED: Homo sapiens misc_RNA (LOC401640), miscRNA.\"""""	401640	 		0.192674867	0.009713413	2.24479677	0.0277125	0.0277125	-3.436586697	1.142880741
31120	4890537	RRP8	NM_015324.2	23378	NP_056139.1	ILMN_2066667	4890537	S	GTCTCTACAAGCGCAGGTGACCTCTGGATCTTCCTTGAAAGGGGAGGCAG	"\Homo sapiens ribosomal RNA processing 8, methyltransferase, homolog (yeast) (RRP8), mRNA.\"""""	RRP8	ILMN_2066667	RRP8	"\Homo sapiens ribosomal RNA processing 8, methyltransferase, homolog (yeast) (RRP8), mRNA.\"""""	23378	 	RRP8	-0.188208771	-0.026563741	-2.748143722	0.007494355	0.007494355	-2.495824208	-1.139348239
45705	7330398	HLA-DRB4	NM_021983.4	3126	NP_068818.4	ILMN_2159694	7330398	S	CAGCCAACAGGACTCTTGAGCTGAAGTGCAGATGACCACATTCAAGGAAG	"\Homo sapiens major histocompatibility complex, class II, DR beta 4 (HLA-DRB4), mRNA.\"""""	HLA DRB1; DRB4; HLA-DRB1; HLA-DR4B	ILMN_2159694	HLA-DRB4	"\Homo sapiens major histocompatibility complex, class II, DR beta 4 (HLA-DRB4), mRNA.\"""""	3126	D	HLA-DRB4	-0.184745266	-0.026834822	-2.011602861	0.047834297	0.047834297	-3.817880733	-1.136616266
31292	4900465	RUVBL1	NM_003707.1	8607	NP_003698.1	ILMN_1693108	4900465	A	TGCACCGCGCCCTGGAGTCTTCTATCGCTCCCATCGTCATCTTTGCATCC	"\Homo sapiens RuvB-like 1 (E. coli) (RUVBL1), mRNA.\"""""	RVB1; Pontin52; NMP238; TIH1; TIP49; ECP54; TIP49A	ILMN_1693108	RUVBL1	"\Homo sapiens RuvB-like 1 (E. coli) (RUVBL1), mRNA.\"""""	8607	D	RUVBL1	-0.180521193	0.015589903	-3.025944729	0.003388967	0.003388967	-1.913097427	-1.133293229
23125	3800551	MICAL1	NM_022765.2	64780	NP_073602.2	ILMN_1807972	3800551	S	GGTGGATTTGGTCAACCAGAGAGATGCCCTCATCCGCTTCCAGGAGGAGC	"\Homo sapiens microtubule associated monoxygenase, calponin and LIM domain containing 1 (MICAL1), mRNA.\"""""	NICAL; DKFZp434B1517; FLJ21739; FLJ11937; MICAL-1; MICAL	ILMN_1807972	MICAL1	"\Homo sapiens microtubule associated monoxygenase, calponin and LIM domain containing 1 (MICAL1), mRNA.\"""""	64780	 	MICAL1	-0.179951268	-0.016787887	-2.075574795	0.041342521	0.041342521	-3.716888879	-1.132845619
40149	6400386	MAP4K2	NM_004579.2	5871	NP_004570.2	ILMN_1723625	6400386	S	TTTCCTTTCTACTCTTTCTGCCAAGAGCCTGCCCCTGCATTTGTCCTGGG	"\Homo sapiens mitogen-activated protein kinase kinase kinase kinase 2 (MAP4K2), mRNA.\"""""	GCK; RAB8IP; BL44	ILMN_1723625	MAP4K2	"\Homo sapiens mitogen-activated protein kinase kinase kinase kinase 2 (MAP4K2), mRNA.\"""""	5871	 	MAP4K2	-0.17980021	-0.061068744	-2.093607931	0.039656003	0.039656003	-3.687922226	-1.13272701
32714	5270270	GPN2	NM_018066.3	54707	NP_060536.3	ILMN_2205245	5270270	S	GGCCCTGCCACCAGAAAGTCGAGCACTGGTCCTAGTCAGGCTGTGATGAA	"\Homo sapiens GPN-loop GTPase 2 (GPN2), mRNA.\"""""	FLJ10349	ILMN_2205245	GPN2	"\Homo sapiens GPN-loop GTPase 2 (GPN2), mRNA.\"""""	54707	D	GPN2	-0.17967603	0.031965919	-2.114366163	0.037788661	0.037788661	-3.654308957	-1.132629515
36244	5890156	HNRNPUL1	NM_144732.1	11100	NP_653333.1	ILMN_1690268	5890156	A	TCCCACTGCCTCCTCTCCAGTGGTCTCCCAGGTGCCAGACCCAAAAGCTT	"\Homo sapiens heterogeneous nuclear ribonucleoprotein U-like 1 (HNRPUL1), transcript variant 4, mRNA.\"""""	E1BAP5; FLJ12944; E1B-AP5	ILMN_1690268	HNRPUL1	"\Homo sapiens heterogeneous nuclear ribonucleoprotein U-like 1 (HNRPUL1), transcript variant 4, mRNA.\"""""	11100	D	HNRNPUL1	-0.179314887	-0.019154355	-2.029350811	0.045951032	0.045951032	-3.79013961	-1.132346025
11769	1850139	CEACAM3	NM_001815.2	1084	NP_001806.2	ILMN_1743570	1850139	S	GATGAATATCTGGAGACCTCGACAGCCTGCCCTAGGCCCTGGGTGGGTCA	"\Homo sapiens carcinoembryonic antigen-related cell adhesion molecule 3 (CEACAM3), mRNA.\"""""	W282; W264; MGC119875; CGM1; CEA; CD66D	ILMN_1743570	CEACAM3	"\Homo sapiens carcinoembryonic antigen-related cell adhesion molecule 3 (CEACAM3), mRNA.\"""""	1084	 	CEACAM3	-0.178819536	0.018092059	-2.083612271	0.040583323	0.040583323	-3.704005191	-1.131957299
27953	4480327	MRPL32	NM_031903.1	64983	NP_114109.1	ILMN_1749432	4480327	S	GGGCAAGAGGATCATTGAACGAGACAGAAAGCGACCATCCTGGTTCACCC	"\Homo sapiens mitochondrial ribosomal protein L32 (MRPL32), nuclear gene encoding mitochondrial protein, mRNA.\"""""	bMRP-59b; HSPC283; L32mt; MRP-L32	ILMN_1749432	MRPL32	"\Homo sapiens mitochondrial ribosomal protein L32 (MRPL32), nuclear gene encoding mitochondrial protein, mRNA.\"""""	64983	 	MRPL32	0.17758221	0.056286482	2.18867017	0.031716075	0.031716075	-3.531646169	1.130986893
25766	4120626	NAALADL1	NM_005468.2	10004	NP_005459.2	ILMN_1770963	4120626	S	TCAGATGCCAACTCAGGTCATCAAGGCCAAGGACCAGTGGCGAAAGTGAG	"\Homo sapiens N-acetylated alpha-linked acidic dipeptidase-like 1 (NAALADL1), mRNA.\"""""	I100; NAALADASEL	ILMN_1770963	NAALADL1	"\Homo sapiens N-acetylated alpha-linked acidic dipeptidase-like 1 (NAALADL1), mRNA.\"""""	10004	 	NAALADL1	-0.177115056	-0.028851516	-2.279654463	0.025456087	0.025456087	-3.376519997	-1.130620731
20623	3310427	PCBP2	NM_005016.5	5094	NP_005007.2	ILMN_3251155	3310427	M	GGCAGGAGAACTTCTCCAGACACCTCAGATAAAGTCCGGAGCCCAAGGCT	"\Homo sapiens poly(rC) binding protein 2 (PCBP2), transcript variant 1, mRNA.\"""""		ILMN_3251155	PCBP2	"\Homo sapiens poly(rC) binding protein 2 (PCBP2), transcript variant 1, mRNA.\"""""	5094	D	PCBP2	-0.175566502	-0.001265081	-2.657040687	0.009617166	0.009617166	-2.677439266	-1.129407802
17628	2710541	RNF4	NM_002938.2	6047	NP_002929.1	ILMN_2142695	2710541	S	CCGCAGCTCTCATCATTGTGATGTGTAGCATGTCTGCCCTCTGACTGGAC	"\Homo sapiens ring finger protein 4 (RNF4), mRNA.\"""""	RES4-26; SNURF	ILMN_2142695	RNF4	"\Homo sapiens ring finger protein 4 (RNF4), mRNA.\"""""	6047	D	RNF4	-0.174477111	0.025706616	-2.794453123	0.006588254	0.006588254	-2.401671688	-1.128555298
4323	630333	CKAP5	NM_001008938.1	9793	NP_001008938.1	ILMN_1748770	630333	A	ACTCTGCTTCTCTCTGTCAGCGTCCTGCTGCTCTAGAAGACTGTCCGTGG	"\Homo sapiens cytoskeleton associated protein 5 (CKAP5), transcript variant 1, mRNA.\"""""	KIAA0097; TOGp; FLJ35359; TOG; ch-TOG	ILMN_1748770	CKAP5	"\Homo sapiens cytoskeleton associated protein 5 (CKAP5), transcript variant 1, mRNA.\"""""	9793	D	CKAP5	-0.173615625	-0.067693141	-2.235919611	0.028314527	0.028314527	-3.451758189	-1.127881598
8142	1260435	ZNF511	NM_145806.2	118472	NP_665805.2	ILMN_1800390	1260435	S	GGAAACGACCTGGACACACTATTGGGAAGGAGATGTGGACGGCCTGTCTC	"\Homo sapiens zinc finger protein 511 (ZNF511), mRNA.\"""""	MGC30006	ILMN_1800390	ZNF511	"\Homo sapiens zinc finger protein 511 (ZNF511), mRNA.\"""""	118472	 	ZNF511	0.171985387	0.021087537	2.159116238	0.034020929	0.034020929	-3.580871453	1.126607817
45046	7200037	SRSF4	NM_005626.3	6429	NP_005617.2	ILMN_2175075	7200037	S	TGGCCTTTCCTACAGGGAGCTCAGTAACCTGGACGGCTCTAAGGCTGGAA	"\Homo sapiens splicing factor, arginine/serine-rich 4 (SFRS4), mRNA.\"""""	SRP75	ILMN_2175075	SFRS4	"\Homo sapiens splicing factor, arginine/serine-rich 4 (SFRS4), mRNA.\"""""	6429	 	SRSF4	-0.170730397	0.023914385	-2.010389982	0.047965379	0.047965379	-3.819768728	-1.125628215
15269	2450047	CASZ1	NM_017766.3	54897	NP_060236.3	ILMN_1655191	2450047	S	CCTTGCAGGGAGAACGGTGACTTTGTATTGTCATGTGTGCGGCTTCCTGT	"\Homo sapiens castor zinc finger 1 (CASZ1), transcript variant 2, mRNA.\"""""	dJ734G22.1; FLJ12223; ZNF693; SRG; CST; cst; RP4-734G22.2; FLJ20321	ILMN_1655191	CASZ1	"\Homo sapiens castor zinc finger 1 (CASZ1), transcript variant 2, mRNA.\"""""	54897	D	CASZ1	-0.169276264	-0.020784331	-2.856593424	0.005530023	0.005530023	-2.273425142	-1.124494234
1287	130673	NHP2	NM_017838.3	55651	NP_060308.1	ILMN_3231390	130673	I	AGGAGACACACTGCCCATTGAGGTATACTGCCATCTCCCAGTCATGTGTG	"\Homo sapiens NHP2 ribonucleoprotein homolog (yeast) (NHP2), transcript variant 1, mRNA.\"""""	NHP2P; NHP2	ILMN_3231390	NHP2	"\Homo sapiens NHP2 ribonucleoprotein homolog (yeast) (NHP2), transcript variant 1, mRNA.\"""""	55651	D	NHP2	-0.167154516	0.000206959	-2.023493037	0.046565444	0.046565444	-3.799319295	-1.122841674
42063	6620576	ProbeID: 6620576	XM_935575.1	641825	XP_940668.1	ILMN_1660357	6620576	S	GGGAGGAAGGAACGAGGCAAGGAGCTAAAGCAGCGTGCGTTCAGCCCTGG	"\PREDICTED: Homo sapiens hypothetical protein LOC641825 (LOC641825), mRNA.\"""""		ILMN_1660357	LOC641825	"\PREDICTED: Homo sapiens hypothetical protein LOC641825 (LOC641825), mRNA.\"""""	641825	 		-0.165905337	0.002380822	-2.67414019	0.00918119	0.00918119	-2.643719802	-1.121869866
45148	7200433	ProbeID: 7200433				ILMN_1889215	7200433	S	GAGGACAGAAAGAGGAGTTGAGGAAAGCCAGCCAAGAATAGAGGGCCAGG	"\7o98h02.x1 NCI_CGAP_Ov18 Homo sapiens cDNA clone IMAGE:3644403 3, mRNA sequence\"""""		ILMN_1889215		"\7o98h02.x1 NCI_CGAP_Ov18 Homo sapiens cDNA clone IMAGE:3644403 3, mRNA sequence\"""""	-999	 		0.165248016	-0.026852208	2.007061833	0.048326652	0.048326652	-3.824944261	1.121358836
45957	7380709	YWHAB	NM_003404.3	7529	NP_003395.1	ILMN_2277099	7380709	I	TTGCCCATTCGGCTGTGGATAGAGAAGCAGGAAGAGCACTGGACTTGGAG	"\Homo sapiens tyrosine 3-monooxygenase/tryptophan 5-monooxygenase activation protein, beta polypeptide (YWHAB), transcript variant 1, mRNA.\"""""	KCIP-1; HS1; GW128	ILMN_2277099	YWHAB	"\Homo sapiens tyrosine 3-monooxygenase/tryptophan 5-monooxygenase activation protein, beta polypeptide (YWHAB), transcript variant 1, mRNA.\"""""	7529	D	YWHAB	-0.164868763	0.08412471	-1.994551959	0.049705531	0.049705531	-3.844330651	-1.121064094
19274	3120379	DPY19L1	NM_015283.1	23333	NP_056098.1	ILMN_1791296	3120379	A	GCATCCACACCTTTGATGGCAATGCAGATTGGTAGCAGGTTCCATAGGCG	"\Homo sapiens dpy-19-like 1 (C. elegans) (DPY19L1), mRNA.\"""""	KIAA0877	ILMN_1791296	DPY19L1	"\Homo sapiens dpy-19-like 1 (C. elegans) (DPY19L1), mRNA.\"""""	23333	 	DPY19L1	0.163031661	-0.034111345	2.212130047	0.029984886	0.029984886	-3.492163055	1.119637459
191	10747	DOCK2	NM_004946.1	1794	NP_004937.1	ILMN_1799725	10747	S	GAATGCCTTCTCCCAGTGTGCTCTCCCCAACATCCTAGGCACAGCTTTCA	"\Homo sapiens dedicator of cytokinesis 2 (DOCK2), mRNA.\"""""	FLJ46592; KIAA0209	ILMN_1799725	DOCK2	"\Homo sapiens dedicator of cytokinesis 2 (DOCK2), mRNA.\"""""	1794	 	DOCK2	-0.162810762	0.04200713	-1.997100164	0.049421961	0.049421961	-3.840390378	-1.119466039
22519	3610414	TADA3	NM_133480.1	10474	NP_597814.1	ILMN_1792176	3610414	A	GCATACTAAGTCCCTGGAGAGCCGCATCAAGGAGGAGCTAATTGCCCAGG	"\Homo sapiens transcriptional adaptor 3 (TADA3), transcript variant 2, mRNA.\"""""	hADA3; FLJ20221; FLJ21329; ADA3	ILMN_1792176	TADA3	"\Homo sapiens transcriptional adaptor 3 (TADA3), transcript variant 2, mRNA.\"""""	10474	D	TADA3	-0.162428571	0.039868798	-2.21435166	0.029825321	0.029825321	-3.488405417	-1.119169516
19335	3120630	ProbeID: 3120630	XM_001720504.1	100134172	XP_001720556.1	ILMN_3244405	3120630	S	CCTCCCAGAGTGCTGGGATTACAGTTGTGAGCCACTGTGCCTGGTCTTTC	"\PREDICTED: Homo sapiens hypothetical protein LOC100134172 (LOC100134172), mRNA.\"""""		ILMN_3244405	LOC100134172	"\PREDICTED: Homo sapiens hypothetical protein LOC100134172 (LOC100134172), mRNA.\"""""	100134172	 		0.161660936	-0.013315998	2.077251439	0.041183145	0.041183145	-3.714204877	1.118574182
22771	3710673	HDDC3	NM_198527.2	374659	NP_940929.1	ILMN_1781638	3710673	S	CAGGCCGGACAGGATTCATACGCCATCTTTTCTGTGTCTCCTGAGCTCCC	"\Homo sapiens HD domain containing 3 (HDDC3), mRNA.\"""""	MGC45386	ILMN_1781638	HDDC3	"\Homo sapiens HD domain containing 3 (HDDC3), mRNA.\"""""	374659	 	HDDC3	0.161372325	-0.002560365	2.350250571	0.021377373	0.021377373	-3.25248034	1.118350433
31681	5050537	OPLAH	NM_017570.2	26873	NP_060040.1	ILMN_1711030	5050537	I	TCTATGAGTATCGCCGGGCCCAGGAGGCCGTGTGAGGATCCCGCAATAAA	"\Homo sapiens 5-oxoprolinase (ATP-hydrolysing) (OPLAH), mRNA.\"""""	OPLA; DKFZP434H244; 5-Opase	ILMN_1711030	OPLAH	"\Homo sapiens 5-oxoprolinase (ATP-hydrolysing) (OPLAH), mRNA.\"""""	26873	D	OPLAH	-0.160679469	-0.018361932	-2.901732482	0.004861988	0.004861988	-2.178914386	-1.117813473
44793	7150497	ProbeID: 7150497	XR_038933.1	730052		ILMN_3301168	7150497	M	TCTAATGGAGTGGTGGACCCAAGAGCATATCAGTGCTAGCAAAATGGCAG	"\PREDICTED: Homo sapiens misc_RNA (LOC730052), miscRNA.\"""""		ILMN_3301168	LOC730052	"\PREDICTED: Homo sapiens misc_RNA (LOC730052), miscRNA.\"""""	730052	 		0.159661676	-0.003103712	2.257450246	0.026873841	0.026873841	-3.414873013	1.117025156
9595	1470242	NUDT5	NM_014142.2	11164	NP_054861.2	ILMN_1711314	1470242	S	GCCGAAAACGCAAGGCCGAAGCCAAAGCCAGGGGATGGAGAGTTTGTGGA	"\Homo sapiens nudix (nucleoside diphosphate linked moiety X)-type motif 5 (NUDT5), mRNA.\"""""	hYSAH1; YSA1H	ILMN_1711314	NUDT5	"\Homo sapiens nudix (nucleoside diphosphate linked moiety X)-type motif 5 (NUDT5), mRNA.\"""""	11164	 	NUDT5	-0.159563597	0.028658521	-2.31814195	0.023154474	0.023154474	-3.309290593	-1.11694922
36991	6020228	GMPPB	NM_021971.1	29925	NP_068806.1	ILMN_1773645	6020228	A	GACCCTGGACTTGTCATTATTTGTCTGGGGGGCACTGGGTGAAGCTGAAG	"\Homo sapiens GDP-mannose pyrophosphorylase B (GMPPB), transcript variant 2, mRNA.\"""""	KIAA1851	ILMN_1773645	GMPPB	"\Homo sapiens GDP-mannose pyrophosphorylase B (GMPPB), transcript variant 2, mRNA.\"""""	29925	D	GMPPB	0.159141359	0.013419433	2.115536837	0.037685662	0.037685662	-3.652404753	1.116622366
20519	3290747	ATP2A3	NM_174955.1	489	NP_777615.1	ILMN_2310909	3290747	A	CCGAAAGGATGTCACTAAGGATGGCTGATTCCCCAAGGGCACCCGCTCTC	"\Homo sapiens ATPase, Ca++ transporting, ubiquitous (ATP2A3), transcript variant 2, mRNA.\"""""	SERCA3	ILMN_2310909	ATP2A3	"\Homo sapiens ATPase, Ca++ transporting, ubiquitous (ATP2A3), transcript variant 2, mRNA.\"""""	489	D	ATP2A3	-0.158810333	-0.076222395	-1.993241263	0.049851929	0.049851929	-3.846355646	-1.116366187
15680	2480279	CHRNB4	NM_000750.3	1143	NP_000741.1	ILMN_3249574	2480279	S	GGGCTTCCCAAGCTCTTTCCACAGCCACATCAGTCAGGGCATGGCTCCAA	"\Homo sapiens cholinergic receptor, nicotinic, beta 4 (CHRNB4), mRNA.\"""""		ILMN_3249574	CHRNB4	"\Homo sapiens cholinergic receptor, nicotinic, beta 4 (CHRNB4), mRNA.\"""""	1143	 	CHRNB4	0.157986237	0.004969086	2.015823249	0.047380568	0.047380568	-3.811303388	1.115728679
25126	4050338	OR2A14	NM_001001659.1	135941	NP_001001659.1	ILMN_1714891	4050338	S	CCTGGGTGTTCAGCTTCCTCCTGGCTCTGGTCCCTTTAGTTCTCATCCTG	"\Homo sapiens olfactory receptor, family 2, subfamily A, member 14 (OR2A14), mRNA.\"""""	OST182; OR2A6; OR2A14P	ILMN_1714891	OR2A14	"\Homo sapiens olfactory receptor, family 2, subfamily A, member 14 (OR2A14), mRNA.\"""""	135941	 	OR2A14	0.157915493	-0.035702608	2.137244394	0.035819445	0.035819445	-3.616930346	1.115673969
35248	5700672	TGOLN2	NM_006464.2	10618	NP_006455.2	ILMN_1651735	5700672	S	GTATGTCAAACTGCCAGTAAGCCAGCCCCTCACCCTCTGATAGATATTCC	"\Homo sapiens trans-golgi network protein 2 (TGOLN2), mRNA.\"""""	TGN51; MGC14722; TGN48; TGN38; TGN46; TTGN2	ILMN_1651735	TGOLN2	"\Homo sapiens trans-golgi network protein 2 (TGOLN2), mRNA.\"""""	10618	 	TGOLN2	-0.157645383	0.008329183	-2.399211485	0.018900379	0.018900379	-3.164597708	-1.115465105
37850	6110736	IRS2	NM_003749.2	8660	NP_003740.2	ILMN_2083469	6110736	S	GTAACTCCCCCCAGGTACGATAGGGACTGAATATGGACCCTGCTGAAAGC	"\Homo sapiens insulin receptor substrate 2 (IRS2), mRNA.\"""""		ILMN_2083469	IRS2	"\Homo sapiens insulin receptor substrate 2 (IRS2), mRNA.\"""""	8660	 	IRS2	-0.157020411	0.00980018	-2.037326841	0.045125645	0.045125645	-3.777603043	-1.114981993
33224	5310768	PAF1	NM_019088.2	54623	NP_061961.2	ILMN_1669508	5310768	S	CCCAGGGCATTCAGGGCTGGTTCAGACACCATTATTGTGAGCAGCAAAGC	"\Homo sapiens Paf1, RNA polymerase II associated factor, homolog (S. cerevisiae) (PAF1), mRNA.\"""""	FLJ11123; F23149_1; PD2	ILMN_1669508	PAF1	"\Homo sapiens Paf1, RNA polymerase II associated factor, homolog (S. cerevisiae) (PAF1), mRNA.\"""""	54623	 	PAF1	-0.156631352	-0.046116549	-2.728774118	0.007906087	0.007906087	-2.534840568	-1.114681351
34131	5490689	PVALB	NM_002854.2	5816	NP_002845.1	ILMN_2069224	5490689	S	GAGCTGGGATTCATCCTAAAAGGCTTCTCCCCAGATGCCAGAGACCTGTC	"\Homo sapiens parvalbumin (PVALB), mRNA.\"""""	D22S749; MGC116759	ILMN_2069224	PVALB	"\Homo sapiens parvalbumin (PVALB), mRNA.\"""""	5816	 	PVALB (includes EG:19293)	-0.156059846	-0.036070934	-2.551361168	0.012755133	0.012755133	-2.881990489	-1.114239871
5764	870176	TFG	NM_001007565.1	10342	NP_001007566.1	ILMN_1812474	870176	A	ATGCGCGTAACCGTCCTCCCTTTGGTCAGGGCTATACCCAACCTGGACCT	"\Homo sapiens TRK-fused gene (TFG), transcript variant 2, mRNA.\"""""	TF6; FLJ36137; TRKT3	ILMN_1812474	TFG	"\Homo sapiens TRK-fused gene (TFG), transcript variant 2, mRNA.\"""""	10342	D	TFG	-0.155964554	0.011043383	-2.000632666	0.049031148	0.049031148	-3.834920774	-1.114166276
19277	3120392	NCDN	NM_014284.2	23154	NP_055099.1	ILMN_1704354	3120392	I	CTTTGGGGGCTGTCTCCCATGTCGTGATTTTGACGTGATCTCTCCGTGAC	"\Homo sapiens neurochondrin (NCDN), transcript variant 3, mRNA.\"""""	KIAA0607	ILMN_1704354	NCDN	"\Homo sapiens neurochondrin (NCDN), transcript variant 3, mRNA.\"""""	23154	D	NCDN	0.155795608	-0.042816126	2.464185844	0.016009617	0.016009617	-3.045656304	1.11403581
4977	770138	RD3	NM_183059.1	343035	NP_898882.1	ILMN_1741843	770138	S	GTGTAAGGGGGATGGGTGGGGAAGTGTCTACCCTCAACTACCAGCACACA	"\Homo sapiens retinal degeneration 3 (RD3), mRNA.\"""""	LCA12; C1orf36	ILMN_1741843	RD3	"\Homo sapiens retinal degeneration 3 (RD3), mRNA.\"""""	343035	 	RD3	-0.155375511	-0.023997974	-2.253167699	0.027155148	0.027155148	-3.422233573	-1.113711463
24541	3990307	MIR302C	NR_029858.1	442895		ILMN_3308265	3990307	S	GGGGGTACCTGCTGTGTGAAACAAAAGTAAGTGCTTCCATGTTTCAGTGG	"\Homo sapiens microRNA 302c (MIR302C), microRNA.\"""""		ILMN_3308265	MIR302C	"\Homo sapiens microRNA 302c (MIR302C), microRNA.\"""""	442895	D	mir-302	-0.153769702	0.038948457	-2.121679747	0.037149176	0.037149176	-3.642397812	-1.112472522
6249	990672	VPS18	NM_020857.2	57617	NP_065908.1	ILMN_1721575	990672	S	AGCACCTCTTCTGTCCCTGTCATTCCCCACACACGTCCTGTTCACCTCGA	"\Homo sapiens vacuolar protein sorting 18 homolog (S. cerevisiae) (VPS18), mRNA.\"""""	KIAA1475; PEP3	ILMN_1721575	VPS18	"\Homo sapiens vacuolar protein sorting 18 homolog (S. cerevisiae) (VPS18), mRNA.\"""""	57617	 	VPS18	-0.153643012	-0.076733345	-2.217048003	0.029632659	0.029632659	-3.483840492	-1.112374835
10385	1580376	ProbeID: 1580376				ILMN_1824807	1580376	S	TCAGACACTCCAGGAAGCAGAGCATCACTCCCCACTTCTAAACTGTGGGC	"\xn75g02.x1 Soares_NFL_T_GBC_S1 Homo sapiens cDNA clone IMAGE:2700338 3, mRNA sequence\"""""		ILMN_1824807		"\xn75g02.x1 Soares_NFL_T_GBC_S1 Homo sapiens cDNA clone IMAGE:2700338 3, mRNA sequence\"""""	-999	 		0.153387905	0.031809098	2.830383374	0.005955702	0.005955702	-2.327782651	1.112178155
21388	3400537	ITGA7	NM_002206.1	3679	NP_002197.1	ILMN_1791409	3400537	S	TCAGGGGCACAGACCTCTCCCACCCACAAGAACTCCTCCCACCCAACTTC	"\Homo sapiens integrin, alpha 7 (ITGA7), mRNA.\"""""	FLJ25220	ILMN_1791409	ITGA7	"\Homo sapiens integrin, alpha 7 (ITGA7), mRNA.\"""""	3679	 	ITGA7	0.151723055	0.016560958	2.633214205	0.010256063	0.010256063	-2.724137148	1.110895457
37393	6060358	ATG4A	NM_178270.1	115201	NP_840054.1	ILMN_3307158	6060358	A	TTGGGCTTTGCAGGCCATGCGGCCTCTGTCACATCTACTCAACTCTGCTG	"\Homo sapiens ATG4 autophagy related 4 homolog A (S. cerevisiae) (ATG4A), transcript variant 2, mRNA.\"""""	APG4A; AUTL2	ILMN_3307158	ATG4A	"\Homo sapiens ATG4 autophagy related 4 homolog A (S. cerevisiae) (ATG4A), transcript variant 2, mRNA.\"""""	115201	D	ATG4A	0.150255983	0.06852389	2.463192817	0.016050634	0.016050634	-3.047493826	1.109766365
41121	6520593	RNF182	NM_152737.2	221687	NP_689950.1	ILMN_3243112	6520593	S	GTTGTGTGATGCAGGTACAGTGCGCCCATTCCAACTGGAATAGCAGTTTG	"\Homo sapiens ring finger protein 182 (RNF182), mRNA.\"""""	FLJ40772; MGC33993	ILMN_3243112	RNF182	"\Homo sapiens ring finger protein 182 (RNF182), mRNA.\"""""	221687	 	RNF182	0.1502114	-0.022697095	2.074251469	0.041468688	0.041468688	-3.719005951	1.10973207
42507	6760066	ProbeID: 6760066	XM_942068.1	650274	XP_947161.1	ILMN_1766514	6760066	I	CTTACCTCCTCATGGCTTACAGCCTGGGCACCTCAGCCGCCTCACTCCTG	"\PREDICTED: Homo sapiens similar to unc-93 homolog B1, transcript variant 1 (LOC650274), mRNA.\"""""		ILMN_1766514	LOC650274	"\PREDICTED: Homo sapiens similar to unc-93 homolog B1, transcript variant 1 (LOC650274), mRNA.\"""""	650274	 		-0.149965857	0.010961289	-3.172131492	0.002189188	0.002189188	-1.589785894	-1.109543213
46933	7610168	CNTLN	NM_017738.2	54875	NP_060208.2	ILMN_1684754	7610168	S	CCTCATGGCTGGCTCCTTGTCATCATTCAGCTCCACCTTCCCCGGTCCCT	"\Homo sapiens centlein, centrosomal protein (CNTLN), transcript variant 1, mRNA.\"""""	FLJ25636; bA340N12.1; C9orf101; RP11-340N12.1; C9orf39; FLJ20276	ILMN_1684754	CNTLN	"\Homo sapiens centlein, centrosomal protein (CNTLN), transcript variant 1, mRNA.\"""""	54875	 	CNTLN	0.145320313	-0.003552876	2.513750201	0.014078042	0.014078042	-2.953171244	1.105976179
46501	7550735	MPST	NM_021126.4	4357	NP_066949.2	ILMN_1800096	7550735	A	TGTCATCTCAGAGGGCCGGGGGAAGACCCACTGAAGCTGGGCAGGACACA	"\Homo sapiens mercaptopyruvate sulfurtransferase (MPST), nuclear gene encoding mitochondrial protein, transcript variant 1, mRNA.\"""""	MGC24539; TST2; MST	ILMN_1800096	MPST	"\Homo sapiens mercaptopyruvate sulfurtransferase (MPST), nuclear gene encoding mitochondrial protein, transcript variant 1, mRNA.\"""""	4357	D	MPST	0.144838839	-0.014738742	2.060029417	0.042845752	0.042845752	-3.741684244	1.105607141
1573	160255	LSM10	NM_032881.1	84967	NP_116270.1	ILMN_1751803	160255	S	TCCATCGGGTGCGAAACTTTGGTGGCAAGGGCCAAGGCCGGTGGGAATTT	"\Homo sapiens LSM10, U7 small nuclear RNA associated (LSM10), mRNA.\"""""	MST074; MSTP074; MGC15749	ILMN_1751803	LSM10	"\Homo sapiens LSM10, U7 small nuclear RNA associated (LSM10), mRNA.\"""""	84967	 	LSM10	0.144720469	0.016276305	2.006262656	0.04841375	0.04841375	-3.826185921	1.105516432
26470	4210400	TERF2	NM_005652.2	7014	NP_005643.1	ILMN_1768488	4210400	S	GGGCTATGTAGGCAGGTTAATCCTCCACTTCTCATGTGGTTGAACCAGTG	"\Homo sapiens telomeric repeat binding factor 2 (TERF2), mRNA.\"""""	TRBF2; TRF2	ILMN_1768488	TERF2	"\Homo sapiens telomeric repeat binding factor 2 (TERF2), mRNA.\"""""	7014	 	TERF2	-0.144629779	-0.050007064	-2.172146441	0.03298731	0.03298731	-3.559239088	-1.10544694
15409	2450608	ACO1	NM_002197.1	48	NP_002188.1	ILMN_1750800	2450608	S	CCTTTTCCTTCAGAGTGAATCATCCAGACTCCTCATGGATAGGTCGGGTG	"\Homo sapiens aconitase 1, soluble (ACO1), mRNA.\"""""	IREBP; IRP1; IREB1	ILMN_1750800	ACO1	"\Homo sapiens aconitase 1, soluble (ACO1), mRNA.\"""""	48	 	ACO1	-0.143809149	-0.014565969	-2.176170123	0.032673722	0.032673722	-3.552536487	-1.104818321
13546	2120477	ProbeID: 2120477				ILMN_1857662	2120477	S	AGTTGTGGGGAGAACTGCTGGGCCAAGAGACAGCTCCGAGTTCTGTGTAG	"\AGENCOURT_14371938 NIH_MGC_181 Homo sapiens cDNA clone IMAGE:30395065 5, mRNA sequence\"""""		ILMN_1857662		"\AGENCOURT_14371938 NIH_MGC_181 Homo sapiens cDNA clone IMAGE:30395065 5, mRNA sequence\"""""	-999	 		0.143206551	0.033802455	2.614613196	0.010781364	0.010781364	-2.760360176	1.104356947
16577	2630070	CNBP	NM_001127194.1	7555	NP_001120666.1	ILMN_3250201	2630070	A	GCCACTGTGCCCCACCTTTTCCTGGGTTTCATAAGGATCTGAAGTGGTGG	"\Homo sapiens CCHC-type zinc finger, nucleic acid binding protein (CNBP), transcript variant 4, mRNA.\"""""		ILMN_3250201	CNBP	"\Homo sapiens CCHC-type zinc finger, nucleic acid binding protein (CNBP), transcript variant 4, mRNA.\"""""	7555	D	CNBP	-0.143185973	0.000301331	-2.292758888	0.024650695	0.024650695	-3.353735972	-1.104341195
22856	3780215	CXorf36	NM_024689.1	79742	NP_078965.1	ILMN_2047480	3780215	S	GGCACGGGAGAGGGAGGGGCAACAGAGGTCCAGGGTTTGGTTATCTTTTT	"\Homo sapiens chromosome X open reading frame 36 (CXorf36), mRNA.\"""""	bA435K1.1; EPQL1862; FLJ14103; DKFZp313K0825; PRO3743; 4930578C19Rik	ILMN_2047480	CXORF36	"\Homo sapiens chromosome X open reading frame 36 (CXorf36), mRNA.\"""""	79742	D	CXorf36	-0.142036355	-0.01093254	-2.084848504	0.040467628	0.040467628	-3.702019725	-1.103461546
26288	4200452	HLA-DOA	NM_002119.3	3111	NP_002110.1	ILMN_1659075	4200452	S	GGCCAAACTTGGAGCAGGTGTCCATCCCAGCCCTGTGTAGTTAGAGCAGG	"\Homo sapiens major histocompatibility complex, class II, DO alpha (HLA-DOA), mRNA.\"""""	HLA-DNA; HLADZ; HLA-DZA	ILMN_1659075	HLA-DOA	"\Homo sapiens major histocompatibility complex, class II, DO alpha (HLA-DOA), mRNA.\"""""	3111	 	HLA-DOA	-0.140447303	-0.090081712	-2.053851022	0.043456161	0.043456161	-3.751493812	-1.102246811
3055	460427	TESK2	NM_007170.2	10420	NP_009101.2	ILMN_1654370	460427	S	TTTCTATGCAAGGGGACAGCAAGGCAGCGTGGTGGTCATGGCTCTTAGCT	"\Homo sapiens testis-specific kinase 2 (TESK2), mRNA.\"""""		ILMN_1654370	TESK2	"\Homo sapiens testis-specific kinase 2 (TESK2), mRNA.\"""""	10420	 	TESK2	-0.139308015	-0.036081513	-2.20768256	0.030306573	0.030306573	-3.499675857	-1.101376716
46856	7570615	ProbeID: 7570615	XM_929360.1	646431	XP_934453.1	ILMN_1699682	7570615	S	CAGCACGGGGCATGGTAGATAAATCACAGGCCAAGGTTTGGCAGGGATAG	"\PREDICTED: Homo sapiens hypothetical protein LOC646431 (LOC646431), mRNA.\"""""		ILMN_1699682	LOC646431	"\PREDICTED: Homo sapiens hypothetical protein LOC646431 (LOC646431), mRNA.\"""""	646431	 		-0.136838499	-0.030958566	-2.32462263	0.022785594	0.022785594	-3.297877056	-1.099493061
5495	830669	ProbeID: 830669	XM_001716591.1	100129022	XP_001716643.1	ILMN_3193858	830669	A	TCACATATAGGTAGAAAAGGCTCTGAGAGGGGCCGGGTGAGGTGGCTCAC	"\PREDICTED: Homo sapiens hypothetical protein LOC100129022 (LOC100129022), mRNA.\"""""		ILMN_3193858	LOC100129022	"\PREDICTED: Homo sapiens hypothetical protein LOC100129022 (LOC100129022), mRNA.\"""""	100129022	 		0.136389531	-0.023765776	2.143914532	0.035262391	0.035262391	-3.605967213	1.099150951
28047	4490020	MXRA5	NM_015419.2	25878	NP_056234.2	ILMN_1803213	4490020	S	GCAGTATCTGGCTTGTCCATCTGGTCTAAGGTGGCTGCTTCTTCCCCAGC	"\Homo sapiens matrix-remodelling associated 5 (MXRA5), mRNA.\"""""	DKFZp564I1922	ILMN_1803213	MXRA5	"\Homo sapiens matrix-remodelling associated 5 (MXRA5), mRNA.\"""""	25878	 	MXRA5	0.136271201	0.032460399	2.677743235	0.009091652	0.009091652	-2.636592894	1.099060802
12302	1990079	FBXO32	NM_148177.1	114907	NP_680482.1	ILMN_1703955	1990079	A	GAAGGGTCCCCCTGCTGACTGGAGAGCTGGGAATATGGCATTTGGACACT	"\Homo sapiens F-box protein 32 (FBXO32), transcript variant 2, mRNA.\"""""	ATROGIN1; MAFbx; Fbx32; MGC33610; FLJ32424	ILMN_1703955	FBXO32	"\Homo sapiens F-box protein 32 (FBXO32), transcript variant 2, mRNA.\"""""	114907	D	FBXO32	-0.135832026	-0.045377304	-2.203571237	0.030606631	0.030606631	-3.506609307	-1.098726285
7967	1240474	ZBTB16	NM_001018011.1	7704	NP_001018011.1	ILMN_2402817	1240474	A	TTTGAGTGTAAGCTCTGCCACCAGCGCTCCCGGGACTACTCGGCCATGAT	"\Homo sapiens zinc finger and BTB domain containing 16 (ZBTB16), transcript variant 2, mRNA.\"""""	PLZF; ZNF145	ILMN_2402817	ZBTB16	"\Homo sapiens zinc finger and BTB domain containing 16 (ZBTB16), transcript variant 2, mRNA.\"""""	7704	D	ZBTB16	-0.135200032	-0.043177993	-2.181671065	0.032249218	0.032249218	-3.543355854	-1.098245077
29770	4760445	PTCRA	NM_138296.1	171558	NP_612153.1	ILMN_1755423	4760445	S	CTCGCCTCAGGGCTCCTTCCTCCAGTCTTGGAGCATTTTTTCGAGGTGAC	"\Homo sapiens pre T-cell antigen receptor alpha (PTCRA), mRNA.\"""""	PT-ALPHA; PTA	ILMN_1755423	PTCRA	"\Homo sapiens pre T-cell antigen receptor alpha (PTCRA), mRNA.\"""""	171558	D	PTCRA	-0.134448909	0.015214506	-2.279759038	0.025449569	0.025449569	-3.376338615	-1.097673437
46818	7570451	LOC283867	XM_933064.2	283867	XP_938157.1	ILMN_1720902	7570451	A	GGAAACCCAAAGGGAACACAGCAGAAGAGGAGGTGGTGGAGGAGCCACTG	"\PREDICTED: Homo sapiens hypothetical protein LOC283867, transcript variant 2 (LOC283867), mRNA.\"""""		ILMN_1720902	LOC283867	"\PREDICTED: Homo sapiens hypothetical protein LOC283867, transcript variant 2 (LOC283867), mRNA.\"""""	283867	 	LOC283867	-0.13437601	0.046662644	-2.460507462	0.016162028	0.016162028	-3.05245983	-1.097617973
26727	4220730	ProbeID: 4220730	XM_932886.1	645411	XP_937979.1	ILMN_1800416	4220730	S	AAGAATGAACGGGCAGGAGACACAAGAGCGTGGCGGGGCCTTCCGAGGAT	"\PREDICTED: Homo sapiens hypothetical protein LOC645411 (LOC645411), mRNA.\"""""		ILMN_1800416	LOC645411	"\PREDICTED: Homo sapiens hypothetical protein LOC645411 (LOC645411), mRNA.\"""""	645411	 		-0.133858156	0.014712159	-2.002982261	0.048772671	0.048772671	-3.831278033	-1.097224055
11558	1820026	ProbeID: 1820026	XR_038777.1	647288		ILMN_3204768	1820026	A	AACATCTGTCCACTGAGGGGTTTACCTCCTTACTTTCATCCAAGACCTGG	"\PREDICTED: Homo sapiens misc_RNA (LOC647288), miscRNA.\"""""		ILMN_3204768	LOC647288	"\PREDICTED: Homo sapiens misc_RNA (LOC647288), miscRNA.\"""""	647288	 		-0.133644407	0.003555524	-2.18270142	0.032170244	0.032170244	-3.541634062	-1.097061502
34473	5560497	WHSC1L1	NM_017778.2	54904	NP_060248.2	ILMN_1697919	5560497	I	CTTCCCGCACAAATTCCACATAGAGGCCTTCCCATCCAGCTCTACGTGAT	"\Homo sapiens Wolf-Hirschhorn syndrome candidate 1-like 1 (WHSC1L1), transcript variant short, mRNA.\"""""	pp14328; DKFZp667H044; NSD3; FLJ20353; MGC126766; MGC142029	ILMN_1697919	WHSC1L1	"\Homo sapiens Wolf-Hirschhorn syndrome candidate 1-like 1 (WHSC1L1), transcript variant short, mRNA.\"""""	54904	D	WHSC1L1	0.133341475	-0.008553654	2.008557987	0.048163956	0.048163956	-3.822618556	1.096831169
41615	6580369	DYNLRB1	NM_014183.2	83658	NP_054902.1	ILMN_1766762	6580369	A	AGAAAGGCACAGGACTCGCTAAGTGTTCGCTACGCGGGGCTACCGGATCG	"\Homo sapiens dynein, light chain, roadblock-type 1 (DYNLRB1), mRNA.\"""""	BLP; ROBLD1; BITH; DNLC2A; DNCL2A	ILMN_1766762	DYNLRB1	"\Homo sapiens dynein, light chain, roadblock-type 1 (DYNLRB1), mRNA.\"""""	83658	D	DYNLRB1	-0.133280555	0.038754629	-2.101440435	0.038942235	0.038942235	-3.675273053	-1.096784855
32513	5260221	ATAD1	NM_032810.2	84896	NP_116199.2	ILMN_1654497	5260221	S	GCATTGAATGGTTGTTAGGCAGCCATGTGCTCAACACTGATTTCACCTCT	"\Homo sapiens ATPase family, AAA domain containing 1 (ATAD1), mRNA.\"""""	AFDC1; FNP001; FLJ14600	ILMN_1654497	ATAD1	"\Homo sapiens ATPase family, AAA domain containing 1 (ATAD1), mRNA.\"""""	84896	D	ATAD1	0.133278197	-0.036089393	2.088029244	0.040171263	0.040171263	-3.696906556	1.096783062
23727	3850687	FICD	NM_007076.2	11153	NP_009007.2	ILMN_1778064	3850687	S	GGCCTTTCATTCGCTTCATCGCCAAGTGTACTGAGACCACCCTGGACACC	"\Homo sapiens FIC domain containing (FICD), mRNA.\"""""	MGC5623; HYPE; UNQ3041; HIP13	ILMN_1778064	FICD	"\Homo sapiens FIC domain containing (FICD), mRNA.\"""""	11153	 	FICD	-0.131560973	0.008814405	-2.018925161	0.047049443	0.047049443	-3.80646144	-1.095478351
41287	6550528	MAOA	NM_000240.2	4128	NP_000231.1	ILMN_1663640	6550528	S	GGTGCCTAATGTTCCATGTCTGAAGTTTGCCCCAGTGCTACACGTTGGAG	"\Homo sapiens monoamine oxidase A (MAOA), nuclear gene encoding mitochondrial protein, mRNA.\"""""		ILMN_1663640	MAOA	"\Homo sapiens monoamine oxidase A (MAOA), nuclear gene encoding mitochondrial protein, mRNA.\"""""	4128	 	MAOA	0.131060394	0.024865111	2.625299484	0.010476672	0.010476672	-2.739575109	1.095098313
7016	1070670	SLC22A20	NM_001004326.2	440044	NP_001004326.2	ILMN_3239050	1070670	S	TACCACACTTGGGGAATACAGCACCATCCTGCCACCCGTGAGCTTTGGGG	"\Homo sapiens solute carrier family 22, member 20 (SLC22A20), mRNA.\"""""	FLJ16331; Oat6	ILMN_3239050	SLC22A20	"\Homo sapiens solute carrier family 22, member 20 (SLC22A20), mRNA.\"""""	440044	D	SLC22A20	0.130737338	0.052290517	2.611333721	0.010876468	0.010876468	-2.766725221	1.09485312
28588	4570142	NOC4L	NM_024078.1	79050	NP_076983.1	ILMN_1733107	4570142	A	CTCCAGCGCCACTACCACCCTGAGGTGTCCAAAGCCGCCAGCGTCATCAA	"\Homo sapiens nucleolar complex associated 4 homolog (S. cerevisiae) (NOC4L), mRNA.\"""""	MGC3162; NOC4	ILMN_1733107	NOC4L	"\Homo sapiens nucleolar complex associated 4 homolog (S. cerevisiae) (NOC4L), mRNA.\"""""	79050	D	NOC4L	-0.130379312	-0.050386173	-2.689932011	0.008794616	0.008794616	-2.612426956	-1.09458145
32212	5130543	SON	NM_138927.1	6651	NP_620305.1	ILMN_1703427	5130543	A	GCTAAGGCTGGTGTCCCTTTACCACCAAACCTAAAGCCTGCACCTCCACC	"\Homo sapiens SON DNA binding protein (SON), transcript variant f, mRNA.\"""""	FLJ21099; SON3; KIAA1019; BASS1; NREBP; C21orf50; DBP-5; FLJ33914	ILMN_1703427	SON	"\Homo sapiens SON DNA binding protein (SON), transcript variant f, mRNA.\"""""	6651	D	SON	-0.127459996	0.045336787	-2.150182241	0.034745833	0.034745833	-3.595638668	-1.092368787
31636	5050356	C17orf101	NM_175902.3	79701	NP_787098.2	ILMN_3234124	5050356	I	CCGCCCGAGAGGGGAGAGACACATGCGATTCTGGAAGCTGAGAGCATTGC	"\Homo sapiens chromosome 17 open reading frame 101 (C17orf101), transcript variant 2, mRNA.\"""""		ILMN_3234124	C17ORF101	"\Homo sapiens chromosome 17 open reading frame 101 (C17orf101), transcript variant 2, mRNA.\"""""	79701	D	C17orf101	-0.127201538	0.037232681	-2.065754101	0.042286783	0.042286783	-3.732572098	-1.092173107
46406	7550307	PRKCDBP	NM_145040.2	112464	NP_659477.2	ILMN_1793476	7550307	S	AAATGGAGAGTGTAGCCTGAGGGCTGGTGTTGCCTGCCTCCCCTGTGCTT	"\Homo sapiens protein kinase C, delta binding protein (PRKCDBP), mRNA.\"""""	HSRBC; MGC20400; SRBC	ILMN_1793476	PRKCDBP	"\Homo sapiens protein kinase C, delta binding protein (PRKCDBP), mRNA.\"""""	112464	 	PRKCDBP	-0.126874299	-0.025750919	-2.175201134	0.032749002	0.032749002	-3.55415159	-1.091925403
44639	7100605	ProbeID: 7100605	XM_928697.2	653657	XP_933790.1	ILMN_1744773	7100605	S	TGAATCTCTGGACAGGGCTGGTGCTGAGCGTGTGCGCAGCCCGCTTGAGC	"\PREDICTED: Homo sapiens similar to methyl-CpG binding domain protein 3-like 2 (LOC653657), mRNA.\"""""		ILMN_1744773	LOC653657	"\PREDICTED: Homo sapiens similar to methyl-CpG binding domain protein 3-like 2 (LOC653657), mRNA.\"""""	653657	D	MBD3L2 (includes others)	-0.126461666	-0.000130791	-2.626752289	0.010435858	0.010435858	-2.736744139	-1.09161314
4631	670202	SESTD1	NM_178123.3	91404	NP_835224.2	ILMN_1724495	670202	S	GCGCTGCACTTCTCGGTCATCTGGGGATACACTTCCTCGACTGAACAGAG	"\Homo sapiens SEC14 and spectrin domains 1 (SESTD1), mRNA.\"""""	DKFZp434O0515; SOLO	ILMN_1724495	SESTD1	"\Homo sapiens SEC14 and spectrin domains 1 (SESTD1), mRNA.\"""""	91404	 	SESTD1	-0.126461393	0.056985828	-2.308913505	0.023688883	0.023688883	-3.325497143	-1.091612933
7398	1170300	MT1G	NM_005950.1	4495	NP_005941.1	ILMN_1715401	1170300	S	CGCCTGATGTCGGGACAGCCCTGCTCCCAAGTACAAATAGAGTGACCCGT	"\Homo sapiens metallothionein 1G (MT1G), mRNA.\"""""	MT1; MT1K; MGC12386	ILMN_1715401	MT1G	"\Homo sapiens metallothionein 1G (MT1G), mRNA.\"""""	4495	 	MT1G	-0.126380166	0.003397723	-2.178733197	0.032475328	0.032475328	-3.548261396	-1.091551475
6106	990092	ANGPTL4	NM_139314.1	51129	NP_647475.1	ILMN_1674376	990092	I	TGGGCAGGGGCTCCAAGGAGGGGCCATCTGGAAACTTGTGGACAGAGAAG	"\Homo sapiens angiopoietin-like 4 (ANGPTL4), transcript variant 1, mRNA.\"""""	HFARP; ANGPTL2; PGAR; NL2; pp1158; PPARG; ARP4; FIAF	ILMN_1674376	ANGPTL4	"\Homo sapiens angiopoietin-like 4 (ANGPTL4), transcript variant 1, mRNA.\"""""	51129	D	ANGPTL4	0.126344872	-0.000571944	3.252799875	0.00171065	0.00171065	-1.40670044	1.091524771
6939	1070358	HEXIM2	NM_144608.1	124790	NP_653209.1	ILMN_1701006	1070358	S	AGCTGGGTCTCAAGGAGGCAGGTGGCAGATGAAAACCACCGTCAACACCC	"\Homo sapiens hexamthylene bis-acetamide inducible 2 (HEXIM2), mRNA.\"""""	FLJ32384; L3	ILMN_1701006	HEXIM2	"\Homo sapiens hexamthylene bis-acetamide inducible 2 (HEXIM2), mRNA.\"""""	124790	 	HEXIM2	-0.12616353	0.012851955	-2.429133701	0.017515747	0.017515747	-3.110148442	-1.091387579
44096	7000626	GUCY1A2	NM_000855.1	2977	NP_000846.1	ILMN_1720496	7000626	S	CGGCACCATGTTCCTCCGGGAGACAAGCCTCTGAGACCTGCTACAGATCA	"\Homo sapiens guanylate cyclase 1, soluble, alpha 2 (GUCY1A2), mRNA.\"""""	GUC1A2; GC-SA2	ILMN_1720496	GUCY1A2	"\Homo sapiens guanylate cyclase 1, soluble, alpha 2 (GUCY1A2), mRNA.\"""""	2977	 	GUCY1A2	0.125689175	0.048081476	2.369236631	0.020384513	0.020384513	-3.218580518	1.091028793
21165	3390343	SREBF1	NM_001005291.1	6720	NP_001005291.1	ILMN_1663035	3390343	A	CCTCCTGTGTACAGGGAAGAGAGGGGTACATTTCCCTGTGCTGACGGAAG	"\Homo sapiens sterol regulatory element binding transcription factor 1 (SREBF1), transcript variant 1, mRNA.\"""""	SREBP1	ILMN_1663035	SREBF1	"\Homo sapiens sterol regulatory element binding transcription factor 1 (SREBF1), transcript variant 1, mRNA.\"""""	6720	D	SREBF1	-0.125558827	0.013541184	-2.019323441	0.047007071	0.047007071	-3.805839269	-1.090930222
36033	5870079	FAM197Y2P	NR_001553.1	252946		ILMN_2068522	5870079	S	AAAGGATTCCTCTGCCTGCTGATGCTGCTTTTCCCCCACATGAGGAGAAC	"\Homo sapiens family with sequence similarity 197, Y-linked, member 2 (FAM197Y2), non-coding RNA.\"""""		ILMN_2068522	FAM197Y2	"\Homo sapiens family with sequence similarity 197, Y-linked, member 2 (FAM197Y2), non-coding RNA.\"""""	252946	 	FAM197Y2	0.124824146	-0.035078857	2.24141195	0.027940709	0.027940709	-3.442377548	1.090374816
10266	1570706	ProbeID: 1570706	XM_944532.1	651166	XP_949625.1	ILMN_1751846	1570706	S	ATTGGACAAAGACTTGCAGAAGGGGAACACCAGACAGCGCTGGAGCCCAA	"\PREDICTED: Homo sapiens hypothetical protein LOC651166 (LOC651166), mRNA.\"""""		ILMN_1751846	LOC651166	"\PREDICTED: Homo sapiens hypothetical protein LOC651166 (LOC651166), mRNA.\"""""	651166	 		0.124362555	0.024706815	2.243747713	0.027783053	0.027783053	-3.43838225	1.090026006
30527	4850451	SCARNA3	NR_002998.1	677679		ILMN_3244216	4850451	S	GGAGGTCTCTGTCTGGCTTAGGACAGCTGGCTAAGTCTGATCGTTCCCCT	"\Homo sapiens small Cajal body-specific RNA 3 (SCARNA3), guide RNA.\"""""	HBI-100	ILMN_3244216	SCARNA3	"\Homo sapiens small Cajal body-specific RNA 3 (SCARNA3), guide RNA.\"""""	677679	 	SCARNA3	-0.124058314	-0.006534632	-2.014642253	0.047507162	0.047507162	-3.813145153	-1.089796161
27167	4260176	MKS1	NM_017777.1	54903	NP_060247.1	ILMN_1737953	4260176	S	GGCCTTGACTCACTTTTCTGGCTTGTACTCACAGTAGCAGGGGATCTGCT	"\Homo sapiens Meckel syndrome, type 1 (MKS1), mRNA.\"""""	FLJ20345; MES; MKS	ILMN_1737953	MKS1	"\Homo sapiens Meckel syndrome, type 1 (MKS1), mRNA.\"""""	54903	 	MKS1	0.123990638	0.003906898	2.694574224	0.008683832	0.008683832	-2.603200333	1.08974504
40109	6400221	UGT2B7	XM_943434.1	7364	XP_948527.1	ILMN_1718833	6400221	I	CTCTGGCAAAGATGGCACTGTGGTGTTTTCTCTGGGGCCAGTTGTGCAAA	"\PREDICTED: Homo sapiens UDP glucuronosyltransferase 2 family, polypeptide B7, transcript variant 3 (UGT2B7), mRNA.\"""""		ILMN_1718833	UGT2B7	"\PREDICTED: Homo sapiens UDP glucuronosyltransferase 2 family, polypeptide B7, transcript variant 3 (UGT2B7), mRNA.\"""""	7364	D	UGT2B7	-0.12369255	0.011299127	-2.016588919	0.047298648	0.047298648	-3.810108818	-1.089519902
17422	2690487	CLTCL1	XM_939535.1	284485	XP_944628.1	ILMN_1691194	2690487	A	GAGCTCTAACCTCTCCCCGACCCCTGCAGTATCTCCCTTTGTTCAGTCTT	"\PREDICTED: Homo sapiens hypothetical protein FLJ36032 (FLJ36032), mRNA.\"""""		ILMN_1691194	FLJ36032	"\PREDICTED: Homo sapiens hypothetical protein FLJ36032 (FLJ36032), mRNA.\"""""	284485	D	RIIAD1	0.123583782	-0.019504967	2.028848737	0.046003419	0.046003419	-3.790927318	1.089437764
13747	2140541	ProbeID: 2140541	NM_001013653.1	389816	NP_001013675.1	ILMN_2249018	2140541	I	TGCCTTTGCCCTCCCTTTACACTGTCTGCCGGCGTCAACAAGCGACACAG	"\Homo sapiens cytokeratin associated protein (LOC389816), mRNA.\"""""		ILMN_2249018	LOC389816	"\Homo sapiens cytokeratin associated protein (LOC389816), mRNA.\"""""	389816	D	LRRC26	-0.12352656	-0.074743609	-2.049984087	0.043842004	0.043842004	-3.757620333	-1.089394554
37220	6040379	ZBTB11	NM_014415.2	27107	NP_055230.1	ILMN_1691395	6040379	S	CAGCTGTGTGGCTGACTTTCAATTTTAAGACGTGAATTGACATACAGCCC	"\Homo sapiens zinc finger and BTB domain containing 11 (ZBTB11), mRNA.\"""""	ZNF-U69274; FLJ13426; MGC133303	ILMN_1691395	ZBTB11	"\Homo sapiens zinc finger and BTB domain containing 11 (ZBTB11), mRNA.\"""""	27107	 	ZBTB11	0.123255392	-0.004440922	2.144742066	0.035193808	0.035193808	-3.60460501	1.089189812
3169	510132	ProbeID: 510132	XM_941861.1	650029	XP_946954.1	ILMN_1778381	510132	A	CCATCTCCGGGACGTTCTCGGCTCTGCCTCATTGTGTGCAGAAACTGTGG	"\PREDICTED: Homo sapiens similar to RNA-binding protein 4 (RNA-binding motif protein 4) (Lark homolog) (Hlark) (RNA-binding motif protein 4a), transcript variant 1 (LOC650029), mRNA.\"""""		ILMN_1778381	LOC650029	"\PREDICTED: Homo sapiens similar to RNA-binding protein 4 (RNA-binding motif protein 4) (Lark homolog) (Hlark) (RNA-binding motif protein 4a), transcript variant 1 (LOC650029), mRNA.\"""""	650029	 		-0.123178519	-0.029072602	-2.196063932	0.031161258	0.031161258	-3.519241306	-1.089131776
13721	2140440	ProbeID: 2140440	XM_936691.1	647646	XP_941784.1	ILMN_1674741	2140440	S	CCTGAGCAAACCCCCACTCCCTCCGGCGCCGCCGGAGCCTCCCTGACAGG	"\PREDICTED: Homo sapiens hypothetical protein LOC647646 (LOC647646), mRNA.\"""""		ILMN_1674741	LOC647646	"\PREDICTED: Homo sapiens hypothetical protein LOC647646 (LOC647646), mRNA.\"""""	647646	 		0.12298782	0.007180747	2.221955359	0.029284814	0.029284814	-3.475520146	1.088987821
35048	5690541	LOC100132249	XM_001720150.1	100132249	XP_001720202.1	ILMN_3234788	5690541	S	ACTTCCCACATCTCGGAACGAGGGCCAGATGTCCGTGTGGCTGCGGCCAA	"\PREDICTED: Homo sapiens similar to LOC339742 protein (LOC100132249), mRNA.\"""""		ILMN_3234788	LOC100132249	"\PREDICTED: Homo sapiens similar to LOC339742 protein (LOC100132249), mRNA.\"""""	100132249	D	LOC100132249/LOC643395	0.122602394	0.004880376	2.769094707	0.007071159	0.007071159	-2.453379974	1.088696929
10966	1710500	ACHE	NM_015831.1	43	NP_056646.1	ILMN_1780485	1710500	I	TTCAACCCGCCCAAATGTCCGATCCCCGACCTTCCTCGTGCCGTCCTCCC	"\Homo sapiens acetylcholinesterase (YT blood group) (ACHE), transcript variant E4-E5, mRNA.\"""""	YT	ILMN_1780485	ACHE	"\Homo sapiens acetylcholinesterase (YT blood group) (ACHE), transcript variant E4-E5, mRNA.\"""""	43	D	ACHE	0.121222039	-0.004323428	2.223471037	0.029178106	0.029178106	-3.472947167	1.087655775
17960	2760402	ProbeID: 2760402	XM_945929.1	652730	XP_951022.1	ILMN_1755366	2760402	S	TTCCAGGTCCCAGCCTACCCCTCTGTGCTCTTTGGGGTCTGGCACACACA	"\PREDICTED: Homo sapiens hypothetical protein LOC652730 (LOC652730), mRNA.\"""""		ILMN_1755366	LOC652730	"\PREDICTED: Homo sapiens hypothetical protein LOC652730 (LOC652730), mRNA.\"""""	652730	 		0.121018942	0.005545506	2.202097558	0.030714817	0.030714817	-3.509091869	1.087502669
37451	6060653	DNMT3B	NM_006892.3	1789	NP_008823.1	ILMN_1794692	6060653	A	CCTCCACAGGCACAGGTCCCCAGATGAGAAGTCTGCTACCCTCATTTCTC	"\Homo sapiens DNA (cytosine-5-)-methyltransferase 3 beta (DNMT3B), transcript variant 1, mRNA.\"""""	ICF; M.HsaIIIB	ILMN_1794692	DNMT3B	"\Homo sapiens DNA (cytosine-5-)-methyltransferase 3 beta (DNMT3B), transcript variant 1, mRNA.\"""""	1789	D	DNMT3B	0.120736457	0.037268279	2.343109536	0.021761781	0.021761781	-3.265171708	1.087289753
16287	2570465	ProbeID: 2570465	XM_929735.1	646783	XP_934828.1	ILMN_1730791	2570465	S	CACTGAACCTCAACTGCAGGAGCTTCATTCCTGAGGACGCTGTTACCAAC	"\PREDICTED: Homo sapiens hypothetical protein LOC646783 (LOC646783), mRNA.\"""""		ILMN_1730791	LOC646783	"\PREDICTED: Homo sapiens hypothetical protein LOC646783 (LOC646783), mRNA.\"""""	646783	D	C6orf124	0.120682463	0.006697367	2.522632063	0.013754953	0.013754953	-2.936439323	1.087249061
34450	5560431	ProbeID: 5560431				ILMN_1832114	5560431	S	GAGAAGACGACAGAAGGGGAGGAGTGGTTACAAAGGGAAAAATAAATGTT	"\xr75a07.x2 NCI_CGAP_Ov26 Homo sapiens cDNA clone IMAGE:2765940 3, mRNA sequence\"""""		ILMN_1832114		"\xr75a07.x2 NCI_CGAP_Ov26 Homo sapiens cDNA clone IMAGE:2765940 3, mRNA sequence\"""""	-999	 		0.12055951	0.014965794	2.252017301	0.027231154	0.027231154	-3.424208781	1.087156405
25182	4050564	ProbeID: 4050564	XM_926061.1	642576	XP_931154.1	ILMN_1653314	4050564	S	GCAGCTTGTATCTTCCCTTTCTACAGGAAATCTCAGCCGCCTAGCCCATG	"\PREDICTED: Homo sapiens similar to SLIT-ROBO Rho GTPase-activating protein 2 (srGAP2) (Formin-binding protein 2) (LOC642576), mRNA.\"""""		ILMN_1653314	LOC642576	"\PREDICTED: Homo sapiens similar to SLIT-ROBO Rho GTPase-activating protein 2 (srGAP2) (Formin-binding protein 2) (LOC642576), mRNA.\"""""	642576	 		-0.120204692	0.000623218	-3.678235993	0.000437948	0.000437948	-0.389854082	-1.086889061
2408	380022	ProbeID: 380022				ILMN_1846630	380022	S	CCCTCTCCCTGGGGCATGTGCAGAGTTTCAACTTCTTGTTGGCTGCTCTC	"\HTM1-195F1 HTM1 Homo sapiens cDNA, mRNA sequence\"""""		ILMN_1846630		"\HTM1-195F1 HTM1 Homo sapiens cDNA, mRNA sequence\"""""	-999	 		0.120072411	-0.0073097	2.220594599	0.029380907	0.029380907	-3.477828868	1.086789409
20043	3180386	ST18	NM_014682.1	9705	NP_055497.1	ILMN_1713422	3180386	S	CTGCCTTTTTGGTGTGCACACACATTTCATGTGCAGACGTGCCTCTGTGT	"\Homo sapiens suppression of tumorigenicity 18 (breast carcinoma) (zinc finger protein) (ST18), mRNA.\"""""	KIAA0535; ZNF387	ILMN_1713422	ST18	"\Homo sapiens suppression of tumorigenicity 18 (breast carcinoma) (zinc finger protein) (ST18), mRNA.\"""""	9705	 	ST18	-0.11938692	0.026495132	-2.316459414	0.023251105	0.023251105	-3.312249434	-1.086273148
16832	2640402	DIDO1	NM_022105.3	11083	NP_071388.2	ILMN_1812934	2640402	A	CAATGCAGTAAAGCCAGAAAAGACTGCTGCTCCCTCGCCGTCACTGTTGT	"\Homo sapiens death inducer-obliterator 1 (DIDO1), transcript variant 1, mRNA.\"""""	dJ885L7.8; DIDO3; DATF1; MGC16140; FLJ11265; DIO1; DKFZp434P1115; C20orf158; KIAA0333; DIO-1; BYE1; DIDO2	ILMN_1812934	DIDO1	"\Homo sapiens death inducer-obliterator 1 (DIDO1), transcript variant 1, mRNA.\"""""	11083	D	DIDO1	-0.119322209	-0.00169313	-3.194576619	0.002044779	0.002044779	-1.5391724	-1.086224425
13728	2140458	ProbeID: 2140458	XM_935975.1	641939	XP_941068.1	ILMN_1690981	2140458	S	AAGATGGCTGTTTGGAGAAGGGGGAGAAGTTAAGACGGTCGCCAGCGCGG	"\PREDICTED: Homo sapiens hypothetical protein LOC641939 (LOC641939), mRNA.\"""""		ILMN_1690981	LOC641939	"\PREDICTED: Homo sapiens hypothetical protein LOC641939 (LOC641939), mRNA.\"""""	641939	 		-0.119243703	-0.025839456	-2.238761588	0.028120552	0.028120552	-3.446906679	-1.086165318
14475	2320546	DNM1	NM_001005336.1	1759	NP_001005336.1	ILMN_1805200	2320546	A	CCAACTACCAGAGAACGCTGTCCCCCGACATCCCACTCCAAAGTGTGCCA	"\Homo sapiens dynamin 1 (DNM1), transcript variant 2, mRNA.\"""""	DNM	ILMN_1805200	DNM1	"\Homo sapiens dynamin 1 (DNM1), transcript variant 2, mRNA.\"""""	1759	 	DNM1	0.119134983	-0.004693106	2.582881783	0.011734031	0.011734031	-2.821677687	1.086083469
13100	2070195	SNAPC4	NM_003086.2	6621	NP_003077.2	ILMN_1677484	2070195	S	GGCCTGCCGACTGACTGTGTGGCATGGAGCATGGCTGTTCCCCAAGTGCA	"\Homo sapiens small nuclear RNA activating complex, polypeptide 4, 190kDa (SNAPC4), mRNA.\"""""	SNAP190; FLJ13451; PTFalpha	ILMN_1677484	SNAPC4	"\Homo sapiens small nuclear RNA activating complex, polypeptide 4, 190kDa (SNAPC4), mRNA.\"""""	6621	 	SNAPC4	-0.118872792	-0.006909437	-2.067260436	0.042140751	0.042140751	-3.730170755	-1.085886105
41153	6520754	FBXO48	NM_001024680.1	554251	NP_001019851.1	ILMN_2102257	6520754	S	CTGCCCATTTACTCTTAACAAAAGAAAGGGGCTGTGCGCCATGGCTCACG	"\Homo sapiens F-box protein 48 (FBXO48), mRNA.\"""""		ILMN_2102257	FBXO48	"\Homo sapiens F-box protein 48 (FBXO48), mRNA.\"""""	554251	D	FBXO48	-0.118415962	-0.001948192	-2.552632206	0.012712454	0.012712454	-2.879570014	-1.085542314
16614	2630220	SEPSECS	NM_153825.1	51091	NP_722547.1	ILMN_1750092	2630220	I	GAGGTCAGACATGTGTAAGGTAGACGCCTATGGCCACTGGCTTGACCACC	"\Homo sapiens Sep (O-phosphoserine) tRNA:Sec (selenocysteine) tRNA synthase (SEPSECS), transcript variant 2, mRNA.\"""""	SLA/LP; SLA; MGC161491	ILMN_1750092	SEPSECS	"\Homo sapiens Sep (O-phosphoserine) tRNA:Sec (selenocysteine) tRNA synthase (SEPSECS), transcript variant 2, mRNA.\"""""	51091	D	SEPSECS	0.118405014	0.029705591	3.123818629	0.002532966	0.002532966	-1.69786081	1.085534076
14525	2320736	ProbeID: 2320736	XM_941802.1	652369	XP_946895.1	ILMN_1721592	2320736	S	GAGGGCGCACACTGCCCACAATCTAGGAAGGGCATGAAAACGGACCTCCA	"\PREDICTED: Homo sapiens similar to GRG protein (ESP1 protein) (Amino enhancer of split) (R-esp1) (LOC652369), mRNA.\"""""		ILMN_1721592	LOC652369	"\PREDICTED: Homo sapiens similar to GRG protein (ESP1 protein) (Amino enhancer of split) (R-esp1) (LOC652369), mRNA.\"""""	652369	 		-0.118149406	0.011680907	-2.511439887	0.014163194	0.014163194	-2.957515607	-1.085341765
22006	3450768	MYEOV2	NM_138336.1	150678	NP_612209.1	ILMN_1791171	3450768	S	GTGTGGCACCAACAAAGCAACAAGTGAGGGGAAAATGGGCACAGGACGCT	"\Homo sapiens myeloma overexpressed 2 (MYEOV2), transcript variant 1, mRNA.\"""""		ILMN_1791171	MYEOV2	"\Homo sapiens myeloma overexpressed 2 (MYEOV2), transcript variant 1, mRNA.\"""""	150678	 	MYEOV2	-0.117946658	0.047918084	-2.321720466	0.022950136	0.022950136	-3.302991551	-1.085189248
32646	5270021	UBE2E2	NM_152653.2	7325	NP_689866.1	ILMN_1707475	5270021	S	GAGACTCTGTTTATCACTAGCCTTCTGTCCCTCCCGCAGAAGACTGTTGG	"\Homo sapiens ubiquitin-conjugating enzyme E2E 2 (UBC4/5 homolog, yeast) (UBE2E2), mRNA.\"""""	UBCH8; FLJ25157	ILMN_1707475	UBE2E2	"\Homo sapiens ubiquitin-conjugating enzyme E2E 2 (UBC4/5 homolog, yeast) (UBE2E2), mRNA.\"""""	7325	D	UBE2E2	-0.117528161	-0.00430819	-2.032235499	0.045651029	0.045651029	-3.785610486	-1.084874502
37346	6060138	RBBP8	NM_203292.1	5932	NP_976037.1	ILMN_1678695	6060138	I	AAGGAATACACACAAATTACAGGCCTTTGAGCCCAGAATGCAACTTGGGA	"\Homo sapiens retinoblastoma binding protein 8 (RBBP8), transcript variant 3, mRNA.\"""""	CTIP; RIM	ILMN_1678695	RBBP8	"\Homo sapiens retinoblastoma binding protein 8 (RBBP8), transcript variant 3, mRNA.\"""""	5932	D	RBBP8	-0.116876939	-0.000845873	-2.632027548	0.010288868	0.010288868	-2.726454131	-1.084384907
2403	380010	CXCL5	NM_002994.3	6374	NP_002985.1	ILMN_1752562	380010	S	GCAAGTTCCCTCCCCACTCACAGCTTTGGCCCCTTTCACAGAGTAGAACC	"\Homo sapiens chemokine (C-X-C motif) ligand 5 (CXCL5), mRNA.\"""""	ENA-78; SCYB5	ILMN_1752562	CXCL5	"\Homo sapiens chemokine (C-X-C motif) ligand 5 (CXCL5), mRNA.\"""""	6374	D	CXCL5	0.116654102	-0.002736023	2.549838123	0.012806445	0.012806445	-2.884889585	1.084217428
28975	4610292	LOC728263	XR_037204.1	728263		ILMN_3213176	4610292	A	CCGCCTCATCCACCAGTAGCATTTCCAGCACATCCAGGTCTGCACCCCCT	"\PREDICTED: Homo sapiens misc_RNA (LOC728263), miscRNA.\"""""		ILMN_3213176	LOC728263	"\PREDICTED: Homo sapiens misc_RNA (LOC728263), miscRNA.\"""""	728263	 		-0.116619952	0.015351496	-2.531872722	0.013425916	0.013425916	-2.918980562	-1.084191763
15033	2360576	ProbeID: 2360576	XM_932717.2	643224	XP_937810.2	ILMN_1802181	2360576	A	GATCTCTGATGAACATGCTATCGACTCCGCTGGCACCTACCACGGGGACA	"\PREDICTED: Homo sapiens similar to tubulin, beta 8, transcript variant 2 (LOC643224), mRNA.\"""""		ILMN_1802181	LOC643224	"\PREDICTED: Homo sapiens similar to tubulin, beta 8, transcript variant 2 (LOC643224), mRNA.\"""""	643224	 		0.116233695	0.027716648	2.419348278	0.017958244	0.017958244	-3.128016383	1.083901528
42586	6760386	ProbeID: 6760386	NR_015451.1	283267		ILMN_3244521	6760386	S	GCGCCCAACCTCCCTTCATTCAAGCACATTTTACGGGCCTACAGGGAAGG	"\Homo sapiens hypothetical LOC283267 (LOC283267), non-coding RNA.\"""""		ILMN_3244521	LOC283267	"\Homo sapiens hypothetical LOC283267 (LOC283267), non-coding RNA.\"""""	283267	 	NCRNA00294	-0.116029654	-0.006598713	-2.148792861	0.034859767	0.034859767	-3.597930466	-1.083748243
38880	6270528	STK16	NM_001008910.1	8576	NP_001008910.1	ILMN_1742520	6270528	I	ATGATGTCAGCACTGCTTCCGGTCGGTGGCGCTTCTCTCTGGCCCGAGCC	"\Homo sapiens serine/threonine kinase 16 (STK16), transcript variant 2, mRNA.\"""""	KRCT; MPSK; TSF1; FLJ39635; PKL12	ILMN_1742520	STK16	"\Homo sapiens serine/threonine kinase 16 (STK16), transcript variant 2, mRNA.\"""""	8576	D	STK16	0.11590044	0.035924705	2.25565366	0.026991539	0.026991539	-3.417962312	1.083651182
31569	5050079	ProbeID: 5050079				ILMN_1860156	5050079	S	GCTATTGGATGGACTGGGGGAGTGAAGACCAAAAGGTCATTTTCAGGAAA	"\PREDICTED: Homo sapiens LOC442530 (LOC442530), mRNA\"""""		ILMN_1860156		"\PREDICTED: Homo sapiens LOC442530 (LOC442530), mRNA\"""""	-999	 		0.115640477	0.026806003	2.294062652	0.024571811	0.024571811	-3.35146315	1.083455933
1410	150377	B3GALT5	NM_033172.1	10317	NP_149362.1	ILMN_2378654	150377	A	ACTGCATTCTGACCTGCTGTACAGACTGCCCACACTGCTGACCTGCCTAG	"\Homo sapiens UDP-Gal:betaGlcNAc beta 1,3-galactosyltransferase, polypeptide 5 (B3GALT5), transcript variant 4, mRNA.\"""""	B3GalTx; GLCT5; beta3Gal-T5; B3GalT-V; B3T5	ILMN_2378654	B3GALT5	"\Homo sapiens UDP-Gal:betaGlcNAc beta 1,3-galactosyltransferase, polypeptide 5 (B3GALT5), transcript variant 4, mRNA.\"""""	10317	D	B3GALT5	0.115486366	0.029971267	2.839156645	0.005809972	0.005809972	-2.30963041	1.083340203
29427	4670608	C1orf216	NM_152374.1	127703	NP_689587.1	ILMN_1659975	4670608	S	AAGTCACTGATGCAGCCTCTGGCCCTCAGTCTCCCTATCGGCAAAGTGGG	"\Homo sapiens chromosome 1 open reading frame 216 (C1orf216), mRNA.\"""""	FLJ38984	ILMN_1659975	C1ORF216	"\Homo sapiens chromosome 1 open reading frame 216 (C1orf216), mRNA.\"""""	127703	 	C1orf216	0.114601922	0.03099015	2.625323483	0.010475996	0.010475996	-2.739528353	1.082676265
39162	6290195	ProbeID: 6290195	XR_036846.1	731718		ILMN_3245914	6290195	S	GGCGAAATGAGCACGGCGGGGGGCGGGTCCATCCTAAGGTGACTGTGTAT	"\PREDICTED: Homo sapiens misc_RNA (LOC731718), miscRNA.\"""""		ILMN_3245914	LOC731718	"\PREDICTED: Homo sapiens misc_RNA (LOC731718), miscRNA.\"""""	731718	 		-0.114021033	0.02069931	-2.132905382	0.036185912	0.036185912	-3.624046173	-1.082240422
39965	6380379	ZNF703	XM_001129663.1	80139	XP_001129663.1	ILMN_1714952	6380379	A	ATAATGTTAGCTTACAAGCTGGGAATATAAGTGCATTAACGGCCCACATG	"\PREDICTED: Homo sapiens zinc finger protein 703 (ZNF703), mRNA.\"""""		ILMN_1714952	ZNF703	"\PREDICTED: Homo sapiens zinc finger protein 703 (ZNF703), mRNA.\"""""	80139	D	ZNF703	-0.113872314	0.039338245	-2.210851201	0.030077077	0.030077077	-3.494324636	-1.082128866
16613	2630215	EXTL2	NM_001439.2	2135	NP_001430.1	ILMN_1797950	2630215	A	ATTAGCGTCTGTGTTTCACCCATTGTCTGTGTTTAGTCCTTGTTCACCAC	"\Homo sapiens exostoses (multiple)-like 2 (EXTL2), transcript variant 1, mRNA.\"""""	EXTR2	ILMN_1797950	EXTL2	"\Homo sapiens exostoses (multiple)-like 2 (EXTL2), transcript variant 1, mRNA.\"""""	2135	D	EXTL2	0.113717505	-0.026407908	2.345622233	0.021625826	0.021625826	-3.260709715	1.082012754
46522	7560039	TAPBP	NM_172209.1	6892	NP_757346.1	ILMN_1782851	7560039	A	CTGTGTACAAACCCCCCAAAGTGTCCCTGATGCCAGCAACCCTTGCACGG	"\Homo sapiens TAP binding protein (tapasin) (TAPBP), transcript variant 3, mRNA.\"""""	TAPA; NGS17; TPSN; TPN	ILMN_1782851	TAPBP	"\Homo sapiens TAP binding protein (tapasin) (TAPBP), transcript variant 3, mRNA.\"""""	6892	D	TAPBP	-0.113341448	-0.005540959	-2.089778379	0.04000909	0.04000909	-3.694091861	-1.08173075
32904	5290192	C5orf44	NM_001093756.1	80006	NP_001087225.1	ILMN_1726930	5290192	S	CAGCTGGGCAGATTTGGCCTGCAGGGTATAGTTGGCTGACCTCAATCTAG	"\Homo sapiens chromosome 5 open reading frame 44 (C5orf44), transcript variant 3, mRNA.\"""""	MGC48585; FLJ26957	ILMN_1726930	C5ORF44	"\Homo sapiens chromosome 5 open reading frame 44 (C5orf44), transcript variant 3, mRNA.\"""""	80006	D	C5orf44	0.112754474	-0.032728839	1.992490683	0.049935931	0.049935931	-3.847514747	1.081290727
30249	4830102	DGKZ	NM_003646.3	8525	NP_003637.2	ILMN_1757143	4830102	I	AAGGCGCCGCGGCGACTCAACAAGCGGCGCTTCCCGGGGCTGCGGCTCTT	"\Homo sapiens diacylglycerol kinase, zeta 104kDa (DGKZ), transcript variant 2, mRNA.\"""""	hDGKzeta; DAGK6; DAGK5; DGK-ZETA	ILMN_1757143	DGKZ	"\Homo sapiens diacylglycerol kinase, zeta 104kDa (DGKZ), transcript variant 2, mRNA.\"""""	8525	D	DGKZ	0.112749313	0.042637248	2.270303955	0.026044875	0.026044875	-3.392709744	1.08128686
46917	7610121	FAM120B	NM_032448.1	84498	NP_115824.1	ILMN_1679641	7610121	S	AGAGCTTTTGTTGGCTTCTCTCCCGAGCTTGTGCCTGATTCTGTGGCCCA	"\Homo sapiens family with sequence similarity 120B (FAM120B), mRNA.\"""""	KIAA1838; dJ894D12.1; PGCC1; KIAA0183	ILMN_1679641	FAM120B	"\Homo sapiens family with sequence similarity 120B (FAM120B), mRNA.\"""""	84498	 	FAM120B	-0.112720273	0.054934082	-2.004704199	0.048583984	0.048583984	-3.828606006	-1.081265094
1172	130201	PPM1K	NM_152542.3	152926	NP_689755.3	ILMN_3251222	130201	S	TGTTGTCTGAGAGGTGAGGAACCAAAGGGAGGCAACTAAAGCGGGAAACC	"\Homo sapiens protein phosphatase 1K (PP2C domain containing) (PPM1K), mRNA.\"""""	UG0882E07; PP2Cm; DKFZp667B084; PTMP; DKFZp761G058	ILMN_3251222	PPM1K	"\Homo sapiens protein phosphatase 1K (PP2C domain containing) (PPM1K), mRNA.\"""""	152926	D	PPM1K	0.112301402	-0.005065713	2.135948243	0.035928577	0.035928577	-3.619057296	1.080951206
33104	5310273	ProbeID: 5310273	XM_001714006.1	100132799	XP_001714058.1	ILMN_3246195	5310273	S	ATGGGCCCCAAAAGGTCTGCGGGCGACGCGGGCTCCCACCTCAGGGCGCA	"\PREDICTED: Homo sapiens hypothetical LOC100132799 (LOC100132799), mRNA.\"""""		ILMN_3246195	LOC100132799	"\PREDICTED: Homo sapiens hypothetical LOC100132799 (LOC100132799), mRNA.\"""""	100132799	 		0.11228724	-0.017147643	2.798659217	0.006511145	0.006511145	-2.393059728	1.080940596
5244	780400	ProbeID: 780400	XM_001715225.1	100134346	XP_001715277.1	ILMN_3243485	780400	S	CAAAGATGCTCCTCAGAGTCAGAAGGTGAAGACACACGGGGGCCAGAGCC	"\PREDICTED: Homo sapiens hypothetical protein LOC100134346 (LOC100134346), mRNA.\"""""		ILMN_3243485	LOC100134346	"\PREDICTED: Homo sapiens hypothetical protein LOC100134346 (LOC100134346), mRNA.\"""""	100134346	 		-0.112118609	0.022727996	-2.2987781	0.024288362	0.024288362	-3.343233718	-1.080814256
20991	3370390	ProbeID: 3370390	XR_037274.1	642738		ILMN_3208229	3370390	A	GGCACCTGACATATGTTCTCTAGGCCTTTTAGAAAACATGGAGTTGCTCC	"\PREDICTED: Homo sapiens misc_RNA (LOC642738), miscRNA.\"""""		ILMN_3208229	LOC642738	"\PREDICTED: Homo sapiens misc_RNA (LOC642738), miscRNA.\"""""	642738	 		0.112001675	0.030583347	2.2301359	0.02871292	0.02871292	-3.461615298	1.080726657
26955	4250102	PLGLB2	NM_002665.4	5342	NP_002656.1	ILMN_3238364	4250102	S	ACCTCTCGGAAAGGAGCAAAACTTTGCTCAGATCCCAGAATTAACCTGAT	"\Homo sapiens plasminogen-like B2 (PLGLB2), mRNA.\"""""	PLGP1	ILMN_3238364	PLGLB2	"\Homo sapiens plasminogen-like B2 (PLGLB2), mRNA.\"""""	5342	D	PLGLB1/PLGLB2	0.111920391	0.038628067	2.754922972	0.007354948	0.007354948	-2.482117757	1.080665768
24846	4010762	ATP2B3	NM_001001344.1	492	NP_001001344.1	ILMN_1660741	4010762	A	CTTGTTTTTGCAGTCTTCAAGGCTGGGGGCCCTGTCTCATTGGGAAGCCC	"\Homo sapiens ATPase, Ca++ transporting, plasma membrane 3 (ATP2B3), transcript variant 2, mRNA.\"""""	PMCA3a; PMCA3	ILMN_1660741	ATP2B3	"\Homo sapiens ATPase, Ca++ transporting, plasma membrane 3 (ATP2B3), transcript variant 2, mRNA.\"""""	492	D	ATP2B3	-0.111811983	0.049188348	-2.619525016	0.010640332	0.010640332	-2.750814995	-1.080584567
28473	4560392	ProbeID: 4560392				ILMN_1835451	4560392	S	GAACTTGAGTCCCGGTTCCTTAACCCAATGCCTGGATGCTAGAGATGTTC	"\oj05h07.s1 NCI_CGAP_Mel3 Homo sapiens cDNA clone IMAGE:1491325 3, mRNA sequence\"""""		ILMN_1835451		"\oj05h07.s1 NCI_CGAP_Mel3 Homo sapiens cDNA clone IMAGE:1491325 3, mRNA sequence\"""""	-999	 		-0.111418939	0.022879566	-2.056142354	0.043228915	0.043228915	-3.747858818	-1.080290216
28583	4570112	ProbeID: 4570112	XM_928505.1	645476	XP_933598.1	ILMN_1660972	4570112	S	AACTTGGACGGCTGCAGCCCTGCCCAGGACAGTGGGGATCCTGCCTGCTC	"\PREDICTED: Homo sapiens hypothetical protein LOC645476 (LOC645476), mRNA.\"""""		ILMN_1660972	LOC645476	"\PREDICTED: Homo sapiens hypothetical protein LOC645476 (LOC645476), mRNA.\"""""	645476	 		-0.111203672	0.004513925	-2.70040919	0.008546388	0.008546388	-2.591585254	-1.080129036
6989	1070543	ProbeID: 1070543	XR_038888.1	100132430		ILMN_3280605	1070543	M	CTACATCAATTATAAACCTCTTATATCCTTAAAGAAAATTTTAAGTGAAA	"\PREDICTED: Homo sapiens misc_RNA (LOC100132430), miscRNA.\"""""		ILMN_3280605	LOC100132430	"\PREDICTED: Homo sapiens misc_RNA (LOC100132430), miscRNA.\"""""	100132430	 		-0.110415897	-0.0052773	-3.13392761	0.002457114	0.002457114	-1.675346131	-1.079539399
6180	990372	COL17A1	NM_000494.3	1308	NP_000485.3	ILMN_1651282	990372	A	GCTGGGGACACAGCATCAGCTCAAGACGTCACCCTCCATTCTGCACTCAG	"\Homo sapiens collagen, type XVII, alpha 1 (COL17A1), mRNA.\"""""	KIAA0204; BA16H23.2; BPAG2; BP180; LAD-1	ILMN_1651282	COL17A1	"\Homo sapiens collagen, type XVII, alpha 1 (COL17A1), mRNA.\"""""	1308	D	COL17A1	0.110361365	-0.012513871	2.472092406	0.015686369	0.015686369	-3.031004103	1.079498594
12764	2030360	FAM159A	NM_001042693.1	348378	NP_001036158.1	ILMN_2185675	2030360	S	GTGAACACAGGCATGGCGGCAGAAGTGCCAAAAGTGAGCCCTCTCCAGCA	"\Homo sapiens family with sequence similarity 159, member A (FAM159A), mRNA.\"""""	PRO7171; WWLS2783	ILMN_2185675	FAM159A	"\Homo sapiens family with sequence similarity 159, member A (FAM159A), mRNA.\"""""	348378	D	FAM159A	-0.1103087	0.007646442	-2.147089407	0.034999901	0.034999901	-3.600738591	-1.079459189
41008	6520156	PRCC	NM_005973.4	5546	NP_005964.3	ILMN_1802843	6520156	A	CAGGATCTCTTTCCCCAAGGACCCAGCCCTCGCCTCTGCGAGAATGAACA	"\Homo sapiens papillary renal cell carcinoma (translocation-associated) (PRCC), transcript variant 1, mRNA.\"""""	MGC17178; MGC4723; TPRC; RCCP1	ILMN_1802843	PRCC	"\Homo sapiens papillary renal cell carcinoma (translocation-associated) (PRCC), transcript variant 1, mRNA.\"""""	5546	D	PRCC	-0.110244171	0.031035424	-2.116507062	0.037600484	0.037600484	-3.650825904	-1.079410908
37979	6130543	CPNE7	NM_153636.1	27132	NP_705900.1	ILMN_2313946	6130543	A	AGATCATGAGGGACTTGGAGGGAGCTGGGAGTTCATCCACGGGAGACCCT	"\Homo sapiens copine VII (CPNE7), transcript variant 1, mRNA.\"""""	MGC34192	ILMN_2313946	CPNE7	"\Homo sapiens copine VII (CPNE7), transcript variant 1, mRNA.\"""""	27132	D	CPNE7	0.109941916	-0.015872576	2.8955526	0.004948825	0.004948825	-2.191920206	1.079184787
24651	3990735	ProbeID: 3990735	XM_001128455.1	647011	XP_001128455.1	ILMN_1716349	3990735	S	GTTGGCCACAACAATAAGGGGGGCTCTGCAGGTTGGTTCCTGTCCCAGAT	"\PREDICTED: Homo sapiens similar to lipoxygenase homology domains 1 (LOC647011), mRNA.\"""""		ILMN_1716349	LOC647011	"\PREDICTED: Homo sapiens similar to lipoxygenase homology domains 1 (LOC647011), mRNA.\"""""	647011	 		-0.109498214	0.042580963	-2.266355159	0.026297111	0.026297111	-3.399529885	-1.078852934
11010	1710719	RGN	NM_152869.2	9104	NP_690608.1	ILMN_1707592	1710719	A	CTGCCGGTGTGGTGAGTCTCCAGTATGGGAGGAAGTGTCCAACTCTCTGC	"\Homo sapiens regucalcin (senescence marker protein-30) (RGN), transcript variant 2, mRNA.\"""""	SMP30; RC	ILMN_1707592	RGN	"\Homo sapiens regucalcin (senescence marker protein-30) (RGN), transcript variant 2, mRNA.\"""""	9104	D	RGN	0.109392627	0.000472052	2.946761386	0.004270484	0.004270484	-2.083516955	1.078773978
22458	3610189	ProbeID: 3610189				ILMN_1861477	3610189	S	GGCTAGGCAAAGGGAGCTTGCTGCTGACTGCTTGGGGGGTGCAATCATAG	"\SRA24 human lung adenocarcinoma Homo sapiens cDNA, mRNA sequence\"""""		ILMN_1861477		"\SRA24 human lung adenocarcinoma Homo sapiens cDNA, mRNA sequence\"""""	-999	 		0.109258308	-0.000528832	2.009788945	0.04803045	0.04803045	-3.820703945	1.078673546
41829	6590438	REG4	NM_032044.2	83998	NP_114433.1	ILMN_2169383	6590438	S	GGTCTGGCAAGTCCATGGGTGGGAACAAGCACTGTGCTGAGATGAGCTCC	"\Homo sapiens regenerating islet-derived family, member 4 (REG4), mRNA.\"""""	GISP; RELP; REG-IV	ILMN_2169383	REG4	"\Homo sapiens regenerating islet-derived family, member 4 (REG4), mRNA.\"""""	83998	 	REG4	0.109216246	0.0105399	3.101613068	0.002707314	0.002707314	-1.747131822	1.078642097
14485	2320600	CALML3	NM_005185.2	810	NP_005176.1	ILMN_1733333	2320600	S	AAAACAGCACTGCCTTCCGCGCTGCCCCAGCTTGCCCCATTCCTTGTCCG	"\Homo sapiens calmodulin-like 3 (CALML3), mRNA.\"""""	CLP	ILMN_1733333	CALML3	"\Homo sapiens calmodulin-like 3 (CALML3), mRNA.\"""""	810	 	CALML3	0.109148065	-0.009412846	2.372836233	0.02020097	0.02020097	-3.212127723	1.078591122
42641	6760612	ZNF519	XM_001133760.1	162655	XP_001133760.1	ILMN_1786665	6760612	I	CCCCACTGTGGTTGATTATTGCTGTCTCTGACATGAGAGTCCCTTCTACG	"\PREDICTED: Homo sapiens zinc finger protein 519 (ZNF519), mRNA.\"""""		ILMN_1786665	ZNF519	"\PREDICTED: Homo sapiens zinc finger protein 519 (ZNF519), mRNA.\"""""	162655	D	ZNF519	0.109025952	0.00094812	2.360410057	0.020840873	0.020840873	-3.234368799	1.078499832
11817	1850358	KCNIP2	NM_173197.2	30819	NP_775289.1	ILMN_1657643	1850358	A	AATTTGAATTGTCCACCGTGTGTCACCGGCCTGAGGGTCTGGAGCAGCTG	"\Homo sapiens Kv channel interacting protein 2 (KCNIP2), transcript variant 7, mRNA.\"""""	DKFZp566L1246; KCHIP2; MGC17241	ILMN_1657643	KCNIP2	"\Homo sapiens Kv channel interacting protein 2 (KCNIP2), transcript variant 7, mRNA.\"""""	30819	D	KCNIP2	-0.108460106	-0.021813482	-2.006197063	0.048420904	0.048420904	-3.826287812	-1.078076912
35201	5700437	ProbeID: 5700437	XR_019028.1	650879		ILMN_1891229	5700437	S	CAGGGCTGGCTTGTACTGGCTGGTACGCCAGGTTTTCTCCACTTCTAGGG	"\PREDICTED: Homo sapiens similar to olfactomedin 4 precursor (LOC650879), mRNA.\"""""		ILMN_1891229	LOC650879	"\PREDICTED: Homo sapiens similar to olfactomedin 4 precursor (LOC650879), mRNA.\"""""	650879	 		0.108136361	0.004519739	2.045545796	0.04428849	0.04428849	-3.764639635	1.077835015
6461	1030017	HIST1H1E	NM_005321.2	3008	NP_005312.1	ILMN_1746435	1030017	S	AGTTAAACCCAAGGCGGCTAAACCAAAGACCGCCAAGCCCAAGGCAGCCA	"\Homo sapiens histone cluster 1, H1e (HIST1H1E), mRNA.\"""""	dJ221C16.5; H1.4; H1F4; MGC116819	ILMN_1746435	HIST1H1E	"\Homo sapiens histone cluster 1, H1e (HIST1H1E), mRNA.\"""""	3008	 	HIST1H1E	-0.108109485	0.03414144	-2.062387967	0.042614692	0.042614692	-3.737932743	-1.077814936
46211	7510270	ProbeID: 7510270	XM_371117.3	388476	XP_371117.3	ILMN_1719340	7510270	A	GGCCTGCATGAGTGGAAATCAACTAAAGCCCAGGTCTGCAAGTTTGGAAG	"\PREDICTED: Homo sapiens similar to Nonhistone chromosomal protein HMG-14 (High-mobility group nucleosome binding domain 1) (LOC388476), mRNA.\"""""		ILMN_1719340	LOC388476	"\PREDICTED: Homo sapiens similar to Nonhistone chromosomal protein HMG-14 (High-mobility group nucleosome binding domain 1) (LOC388476), mRNA.\"""""	388476	 		0.107957682	0.032474352	2.510198578	0.014209137	0.014209137	-2.959848448	1.077701533
1371	150195	ProbeID: 150195				ILMN_1849090	150195	S	GGCCCTCTGACTGCCTAACCAACAGAAATAGCATGGAAGCGACACTGTAC	"\EST375647 MAGE resequences, MAGH Homo sapiens cDNA, mRNA sequence\"""""		ILMN_1849090		"\EST375647 MAGE resequences, MAGH Homo sapiens cDNA, mRNA sequence\"""""	-999	 		-0.107824966	0.007783183	-2.244958696	0.027701624	0.027701624	-3.436309483	-1.077602398
14166	2260025	ProbeID: 2260025	XR_015514.1	730746		ILMN_1679450	2260025	S	TGGAGGTGGTTTTGGTGGGAATGACAACTTTGGTCATGGAGGAAACTTCA	"\PREDICTED: Homo sapiens similar to Heterogeneous nuclear ribonucleoprotein A1 (Helix-destabilizing protein) (Single-strand RNA-binding protein) (hnRNP core protein A1) (HDP) (LOC730746), mRNA.\"""""		ILMN_1679450	LOC730746	"\PREDICTED: Homo sapiens similar to Heterogeneous nuclear ribonucleoprotein A1 (Helix-destabilizing protein) (Single-strand RNA-binding protein) (hnRNP core protein A1) (HDP) (LOC730746), mRNA.\"""""	730746	 		0.10759813	-0.048756428	2.079265807	0.040992368	0.040992368	-3.710977746	1.077432979
31417	4920195	ProbeID: 4920195				ILMN_1901723	4920195	S	GACCTGCTTCAGGGGAGAAGGACAAGGGAAGTACAGCGCCTACAACAATG	"\DA938998 SPLEN2 Homo sapiens cDNA clone SPLEN2012410 5, mRNA sequence\"""""		ILMN_1901723		"\DA938998 SPLEN2 Homo sapiens cDNA clone SPLEN2012410 5, mRNA sequence\"""""	-999	 		-0.107300946	-0.012313693	-2.015610634	0.047403337	0.047403337	-3.811635031	-1.077211059
5048	770435	LOC100133315	XM_001717628.1	100133315	XP_001717680.1	ILMN_3277511	770435	M	GTCTCTAACTGATTCAAAGCAGGGGAAGAACCGCTCCGGGGTCCGCATGT	"\PREDICTED: Homo sapiens similar to hCG1640299 (LOC100133315), mRNA.\"""""		ILMN_3277511	LOC100133315	"\PREDICTED: Homo sapiens similar to hCG1640299 (LOC100133315), mRNA.\"""""	100133315	D	LOC100133315	-0.106850886	0.000725609	-2.397212183	0.018996285	0.018996285	-3.168215883	-1.076875067
36458	5900280	EFCAB4B	NM_032680.2	84766	NP_116069.1	ILMN_1796436	5900280	I	TACACATGCGCCCACATCCAGTTTATTCCTCCTGGTGGGGAGGCTCTGCC	"\Homo sapiens EF-hand calcium binding domain 4B (EFCAB4B), mRNA.\"""""	MGC4266; FLJ33805	ILMN_1796436	EFCAB4B	"\Homo sapiens EF-hand calcium binding domain 4B (EFCAB4B), mRNA.\"""""	84766	 	EFCAB4B	0.106610631	0.013853987	2.332604233	0.022338445	0.022338445	-3.283783386	1.076695747
27784	4390360	PARP6	NM_020213.1	56965	NP_064598.1	ILMN_1771832	4390360	A	CATGCGTGTGATCGGAACTCAGGTTTACACAAACTGAGGGGGCCCCAGCC	"\Homo sapiens poly (ADP-ribose) polymerase family, member 6 (PARP6), transcript variant 1, mRNA.\"""""		ILMN_1771832	PARP6	"\Homo sapiens poly (ADP-ribose) polymerase family, member 6 (PARP6), transcript variant 1, mRNA.\"""""	56965	D	PARP6	0.106555705	0.007701017	2.325076847	0.022759937	0.022759937	-3.297076102	1.076654757
7451	1170546	PLXNA4	NM_001105543.1	91584	NP_001099013.1	ILMN_3231841	1170546	I	CGTCCCAGGAGTTCCATGTGAAACTGGCTCTGTGTGCATTGAAGCATGGC	"\Homo sapiens plexin A4 (PLXNA4), transcript variant 3, mRNA.\"""""	PRO34003; PLEXA4; FAYV2820; DKFZp434G0625PRO34003; KIAA1550; PLXNA4B; PLXNA4A; FLJ38287; DKFZp566O0546; FLJ35026; DKFZp434G0625; PLXNA4	ILMN_3231841	PLXNA4	"\Homo sapiens plexin A4 (PLXNA4), transcript variant 3, mRNA.\"""""	91584	D	PLXNA4	0.10634992	0.002769256	2.140227495	0.035569373	0.035569373	-3.612030922	1.076501195
17660	2710719	SNORD15B	NR_000025.1	114599		ILMN_1713832	2710719	S	GCTCTTGGTCCTTGTCAGTGCCATGTTCTGTGGTGCTGTGCACGAGTTCC	"\Homo sapiens small nucleolar RNA, C/D box 15B (SNORD15B), small nucleolar RNA.\"""""	U15B; RNU15B	ILMN_1713832	SNORD15B	"\Homo sapiens small nucleolar RNA, C/D box 15B (SNORD15B), small nucleolar RNA.\"""""	114599	 	SNORD15B	0.106324952	-0.00584007	3.307608049	0.001443538	0.001443538	-1.280465625	1.076482564
29214	4640521	MAX	NM_145116.1	4149	NP_660092.1	ILMN_1695633	4640521	I	GGCACCTGGGCCTGCAGAGTCAGAGCCAGTCATGGAGTATGTGCTCAGTA	"\Homo sapiens MYC associated factor X (MAX), transcript variant 5, mRNA.\"""""	MGC34679; MGC36767; MGC11225; MGC10775; orf1; MGC18164	ILMN_1695633	MAX	"\Homo sapiens MYC associated factor X (MAX), transcript variant 5, mRNA.\"""""	4149	D	MAX	0.106230522	-0.009690325	2.149036687	0.034839749	0.034839749	-3.597528364	1.076412106
13821	2190075	STX7	NM_003569.1	8417	NP_003560.1	ILMN_2154094	2190075	S	GGTCCAATACATGGGTTGTATTTTTCTGGTTCACAACAGCACAAAGTGTC	"\Homo sapiens syntaxin 7 (STX7), mRNA.\"""""		ILMN_2154094	STX7	"\Homo sapiens syntaxin 7 (STX7), mRNA.\"""""	8417	D	STX7	0.106088117	0.029376435	3.026646799	0.003381968	0.003381968	-1.911571418	1.076305862
21752	3440458	ProbeID: 3440458	XM_937394.1	648342	XP_942487.1	ILMN_1671678	3440458	S	CTAGTTAACAGTCAGATAAAGTAGGCCTCTGAGCACCCTGGGGGTGCGTG	"\PREDICTED: Homo sapiens hypothetical protein LOC648342 (LOC648342), mRNA.\"""""		ILMN_1671678	LOC648342	"\PREDICTED: Homo sapiens hypothetical protein LOC648342 (LOC648342), mRNA.\"""""	648342	 		-0.105967946	0.021424444	-2.042619646	0.044584992	0.044584992	-3.76926016	-1.076216213
32957	5290411	WNT9B	NM_003396.1	7484	NP_003387.1	ILMN_1703459	5290411	S	CCCAACCTTGTTGAGGACTTGGAGAGGAGGGCAGAGTGAGAAAGACATGG	"\Homo sapiens wingless-type MMTV integration site family, member 9B (WNT9B), mRNA.\"""""	WNT15; WNT14B	ILMN_1703459	WNT9B	"\Homo sapiens wingless-type MMTV integration site family, member 9B (WNT9B), mRNA.\"""""	7484	 	WNT9B	0.105771992	0.024781879	2.098315163	0.039225693	0.039225693	-3.680325156	1.076070046
22239	3520114	FAM19A2	NM_178539.3	338811	NP_848634.1	ILMN_1691876	3520114	S	GCTGTATCCCAAGTGCACTGTCCTTCTGTCCTGGATGTGTTCCTGGGTCC	"\Homo sapiens family with sequence similarity 19 (chemokine (C-C motif)-like), member A2 (FAM19A2), mRNA.\"""""	DKFZp781P0552; TAFA-2; MGC42403; DKFZp761E1217; TAFA2	ILMN_1691876	FAM19A2	"\Homo sapiens family with sequence similarity 19 (chemokine (C-C motif)-like), member A2 (FAM19A2), mRNA.\"""""	338811	D	FAM19A2	0.105769424	-0.004678684	2.265558921	0.026348232	0.026348232	-3.400903883	1.076068131
36059	5870170	ProbeID: 5870170	XM_937346.1	648287	XP_942439.1	ILMN_1690031	5870170	S	ATGGCGAACACCCTTCCCCCCACCAAACTCAAGCATCCCAGGTCAACTTC	"\PREDICTED: Homo sapiens hypothetical protein LOC648287 (LOC648287), mRNA.\"""""		ILMN_1690031	LOC648287	"\PREDICTED: Homo sapiens hypothetical protein LOC648287 (LOC648287), mRNA.\"""""	648287	 		0.105717831	-0.050341502	2.173401011	0.032889254	0.032889254	-3.557150383	1.07602965
40875	6510370	MIR626	NR_030356.1	693211		ILMN_3310790	6510370	S	GAGAGCTGAGGAGTATTTTTATGCAATCTGAATGATCTCAGCTGTCTGAA	"\Homo sapiens microRNA 626 (MIR626), microRNA.\"""""		ILMN_3310790	MIR626	"\Homo sapiens microRNA 626 (MIR626), microRNA.\"""""	693211	 	mir-626	-0.104991012	-0.004726823	-2.460571922	0.016159346	0.016159346	-3.052340676	-1.07548769
41260	6550400	ProbeID: 6550400				ILMN_1881313	6550400	S	AGCAGAAGACACTGGTTGAGCAGACAGCACACTAGCACATTCCACTTCGC	"\K-EST0172083 L12JSHC0 Homo sapiens cDNA clone L12JSHC0-2-D12 5, mRNA sequence\"""""		ILMN_1881313		"\K-EST0172083 L12JSHC0 Homo sapiens cDNA clone L12JSHC0-2-D12 5, mRNA sequence\"""""	-999	 		0.104518609	-0.019767889	2.305524681	0.023887849	0.023887849	-3.331434772	1.075135585
20371	3290168	AQP6	NM_053286.1	363	NP_445738.1	ILMN_1666519	3290168	I	GAGAGCAAGGGGCAAGGTCCCCTTACCTTGTGGGCTTGGGAAACACGACT	"\Homo sapiens aquaporin 6, kidney specific (AQP6), transcript variant 2, mRNA.\"""""	AQP2L	ILMN_1666519	AQP6	"\Homo sapiens aquaporin 6, kidney specific (AQP6), transcript variant 2, mRNA.\"""""	363	D	AQP6	0.104214888	0.009766515	2.589368746	0.011533295	0.011533295	-2.809191244	1.074909268
39781	6370403	ProbeID: 6370403				ILMN_1856538	6370403	S	GCCACATTCCCCTACCCCTGGAGATACAGAGGATTCAACATCTCTCCAAG	"\UI-E-EJ0-ahm-h-15-0-UI.s1 UI-E-EJ0 Homo sapiens cDNA clone UI-E-EJ0-ahm-h-15-0-UI 3, mRNA sequence\"""""		ILMN_1856538		"\UI-E-EJ0-ahm-h-15-0-UI.s1 UI-E-EJ0 Homo sapiens cDNA clone UI-E-EJ0-ahm-h-15-0-UI 3, mRNA sequence\"""""	-999	 		0.104088541	-0.004570708	2.57367388	0.012024395	0.012024395	-2.839358224	1.074815134
9516	1450687	TM4SF20	NM_024795.2	79853	NP_079071.1	ILMN_1775830	1450687	S	GACTGCAACTCATCACATGAGGTCAGGTATGGAATTTTCCACTTGTGGTG	"\Homo sapiens transmembrane 4 L six family member 20 (TM4SF20), mRNA.\"""""	TCCE518; PRO994; FLJ22800	ILMN_1775830	TM4SF20	"\Homo sapiens transmembrane 4 L six family member 20 (TM4SF20), mRNA.\"""""	79853	 	TM4SF20	0.103911009	-0.0110853	2.515985746	0.013996084	0.013996084	-2.948964382	1.07468288
8197	1260661	ADAM11	NM_002390.4	4185	NP_002381.2	ILMN_1711374	1260661	S	GGAACATGAGACTTCCTGTGACCAGTCCACCCTGGCTCCCAGCTGTCTGT	"\Homo sapiens ADAM metallopeptidase domain 11 (ADAM11), mRNA.\"""""	MDC	ILMN_1711374	ADAM11	"\Homo sapiens ADAM metallopeptidase domain 11 (ADAM11), mRNA.\"""""	4185	 	ADAM11	-0.103552945	0.005502106	-2.556950647	0.012568409	0.012568409	-2.871338992	-1.074416186
44368	7050195	F8A3	NM_001007524.1	474384	NP_001007525.1	ILMN_1727984	7050195	S	TCGGACAGCTGGGCCGGGAGCTGCGCGCCCAGGAGTGTCTGCCCTACGCG	"\Homo sapiens coagulation factor VIII-associated (intronic transcript) 3 (F8A3), mRNA.\"""""		ILMN_1727984	F8A3	"\Homo sapiens coagulation factor VIII-associated (intronic transcript) 3 (F8A3), mRNA.\"""""	474384	D	F8A1 (includes others)	0.10346979	-0.010409182	2.37597505	0.020042124	0.020042124	-3.206494287	1.07435426
20931	3370152	ProbeID: 3370152	XM_927139.1	643869	XP_932232.1	ILMN_1685263	3370152	S	GTCTAACGCATTCAAGACCTCAGTGGAGGAAGCAGCTGCACATGTGGAAA	"\PREDICTED: Homo sapiens hypothetical protein LOC643869 (LOC643869), mRNA.\"""""		ILMN_1685263	LOC643869	"\PREDICTED: Homo sapiens hypothetical protein LOC643869 (LOC643869), mRNA.\"""""	643869	 		0.103288029	-0.011246362	2.460924403	0.016144687	0.016144687	-3.051689075	1.074218914
19207	3120121	ProbeID: 3120121	XM_496203.2	645992	XP_496203.2	ILMN_1717299	3120121	S	ATGACGAAGGAAGCGCCCAGAGAAGGCTCCCTGCCTTGTTCCCTGTGCAC	"\PREDICTED: Homo sapiens hypothetical protein LOC645992 (LOC645992), mRNA.\"""""		ILMN_1717299	LOC645992	"\PREDICTED: Homo sapiens hypothetical protein LOC645992 (LOC645992), mRNA.\"""""	645992	D	SUZ12P	0.103137647	-0.015719052	2.270696845	0.026019896	0.026019896	-3.392030617	1.074106947
5298	780619	SLC22A6	NM_153276.1	9356	NP_695008.1	ILMN_2405391	780619	A	GGAGGAAGAGGAAATGGTGACCCAAGTGTGGGGGTTGTGGTTCAGGAAAG	"\Homo sapiens solute carrier family 22 (organic anion transporter), member 6 (SLC22A6), transcript variant 2, mRNA.\"""""	HOAT1; ROAT1; PAHT; MGC45260; OAT1	ILMN_2405391	SLC22A6	"\Homo sapiens solute carrier family 22 (organic anion transporter), member 6 (SLC22A6), transcript variant 2, mRNA.\"""""	9356	D	SLC22A6	-0.10310089	-0.018261759	-1.994885638	0.049668319	0.049668319	-3.843814937	-1.074079581
37496	6100070	PCDHAC2	NM_018899.4	56134	NP_061722.1	ILMN_1659773	6100070	I	AGGAGCTGGAATATGGGGAGTCAGCGAGGACGGTGGGGCCAGGAGCCCTT	"\Homo sapiens protocadherin alpha subfamily C, 2 (PCDHAC2), transcript variant 1, mRNA.\"""""	PCDH-ALPHA-C2; MGC71598	ILMN_1659773	PCDHAC2	"\Homo sapiens protocadherin alpha subfamily C, 2 (PCDHAC2), transcript variant 1, mRNA.\"""""	56134	D	PCDHAC2	-0.103029008	-0.006749758	-2.240347774	0.028012798	0.028012798	-3.444196637	-1.074026067
21640	3440053	MPRIP	NM_201274.2	23164	NP_958431.2	ILMN_1678692	3440053	I	AATTGAGCAGGTCTCGTGGGATACCTGAAATGCACCCGCTTCCCGGCCCA	"\Homo sapiens myosin phosphatase Rho interacting protein (MPRIP), transcript variant 2, mRNA.\"""""	p116Rip; RHOIP3; KIAA0864	ILMN_1678692	MPRIP	"\Homo sapiens myosin phosphatase Rho interacting protein (MPRIP), transcript variant 2, mRNA.\"""""	23164	D	MPRIP	0.102417839	0.008980198	2.773167653	0.006991473	0.006991473	-2.445099523	1.073571173
15673	2480240	ProbeID: 2480240				ILMN_1862105	2480240	S	ACCCCCGTCCCTCCCAGGCCATCAGCGCACATCAGAGTTAGCACATTACA	"\UI-H-BW1-ano-d-10-0-UI.s1 NCI_CGAP_Sub7 Homo sapiens cDNA clone IMAGE:3082819 3, mRNA sequence\"""""		ILMN_1862105		"\UI-H-BW1-ano-d-10-0-UI.s1 NCI_CGAP_Sub7 Homo sapiens cDNA clone IMAGE:3082819 3, mRNA sequence\"""""	-999	 		0.102358113	-0.048563363	2.145624355	0.035120815	0.035120815	-3.603152178	1.073526729
14094	2230474	ProbeID: 2230474	XM_378349.3	400019	XP_378349.3	ILMN_1711385	2230474	A	GATTTGGGTGGGGACACAGATACAAACCATATCATTCCACTCCTGGCCCC	"\PREDICTED: Homo sapiens hypothetical LOC400019 (LOC400019), mRNA.\"""""		ILMN_1711385	LOC400019	"\PREDICTED: Homo sapiens hypothetical LOC400019 (LOC400019), mRNA.\"""""	400019	 	LOC100287314	0.102207636	0.015323467	2.114232342	0.037800451	0.037800451	-3.654526571	1.073414763
12005	1940376	ProbeID: 1940376	XM_001126546.1	728302	XP_001126546.1	ILMN_1781086	1940376	S	GTGCTGGTCAATAAATGTGTCAGAAAATGAGTAATTTTCTGACTGCACAA	"\PREDICTED: Homo sapiens similar to heat shock transcription factor, Y-linked 1 (LOC728302), mRNA.\"""""		ILMN_1781086	LOC728302	"\PREDICTED: Homo sapiens similar to heat shock transcription factor, Y-linked 1 (LOC728302), mRNA.\"""""	728302	D	HSFX2	0.102175888	-0.006036442	2.028724164	0.046016425	0.046016425	-3.791122735	1.073391142
41083	6520441	ProbeID: 6520441	XR_016991.2	646187		ILMN_3210411	6520441	A	CGGGGGTTAACTCTGTCACCACCTTAGTGAAGAAAAAGAAGGCTCAGCTG	"\PREDICTED: Homo sapiens similar to hCG2026352 (LOC646187), mRNA.\"""""		ILMN_3210411	LOC646187	"\PREDICTED: Homo sapiens similar to hCG2026352 (LOC646187), mRNA.\"""""	646187	 	LOC646187	-0.101846564	-0.022317239	-2.433415384	0.017325214	0.017325214	-3.102311456	-1.073146148
40558	6450632	TCF19	NM_007109.2	6941	NP_009040.2	ILMN_2280480	6450632	I	GGCCAGAAGATCGGGGCGCAGGCAAGCAGGAGTGCTCTATTAGGATAAGC	"\Homo sapiens transcription factor 19 (TCF19), transcript variant 1, mRNA.\"""""	SC1; SC1-1	ILMN_2280480	TCF19	"\Homo sapiens transcription factor 19 (TCF19), transcript variant 1, mRNA.\"""""	6941	D	TCF19	0.101820619	0.02650993	2.459972199	0.016184314	0.016184314	-3.053449154	1.073126848
1167	130189	CYP4Z2P	XR_000161.4	163720		ILMN_1797170	130189	I	CACAGTGCTTGGTGACTGGCTCATGAGGTGTCCATGTGATGTTCATGAGA	"\PREDICTED: Homo sapiens cytochrome P450 4Z2 pseudogene, transcript variant 3 (CYP4Z2P), misc RNA.\"""""		ILMN_1797170	CYP4Z2P	"\PREDICTED: Homo sapiens cytochrome P450 4Z2 pseudogene, transcript variant 3 (CYP4Z2P), misc RNA.\"""""	163720	 		-0.101424752	-0.000652665	-2.375630736	0.020059494	0.020059494	-3.207112553	-1.072832429
1485	150687	ProbeID: 150687	XM_936681.1	442229	XP_941774.1	ILMN_1728450	150687	A	GCGGGCTTTGAGGTCCCATTAAGGAGCATCTGCCTACAGAAACGACTCAC	"\PREDICTED: Homo sapiens similar to mitochondrial carrier triple repeat 1 (LOC442229), mRNA.\"""""		ILMN_1728450	LOC442229	"\PREDICTED: Homo sapiens similar to mitochondrial carrier triple repeat 1 (LOC442229), mRNA.\"""""	442229	 		0.101176434	0.029091161	2.132881997	0.036187896	0.036187896	-3.62408449	1.072647788
39332	6330133	BPGM	NM_001724.3	669	NP_001715.1	ILMN_2352926	6330133	A	TGGCCACAAGAATAAGCAGCAAATAAACAACTATGGCTGTTGAGGTTCTC	"\Homo sapiens 2,3-bisphosphoglycerate mutase (BPGM), transcript variant 1, mRNA.\"""""		ILMN_2352926	BPGM	"\Homo sapiens 2,3-bisphosphoglycerate mutase (BPGM), transcript variant 1, mRNA.\"""""	669	D	BPGM	0.100824174	-0.01215864	2.575176604	0.011976569	0.011976569	-2.836476245	1.072385914
40128	6400315	LOC652607	XM_942139.1	652607	XP_947232.1	ILMN_1766196	6400315	S	GTCCATCAAGTTAAAGAGGCTTCCCAGAAAGCAGTTAACAGCGCCACTGG	"\PREDICTED: Homo sapiens similar to Polyadenylate-binding protein 1 (Poly(A)-binding protein 1) (PABP 1) (LOC652607), mRNA.\"""""		ILMN_1766196	LOC652607	"\PREDICTED: Homo sapiens similar to Polyadenylate-binding protein 1 (Poly(A)-binding protein 1) (PABP 1) (LOC652607), mRNA.\"""""	652607	 		-0.100742089	0.027444212	-2.453665307	0.016448991	0.016448991	-3.065092836	-1.0723249
10556	1660280	MAPKAP1	NM_001006617.1	79109	NP_001006618.1	ILMN_1691526	1660280	A	TGTCAGTGCCTACTGCCTGCATATTGCTGAGGATGATGGGGAGGTGGACA	"\Homo sapiens mitogen-activated protein kinase associated protein 1 (MAPKAP1), transcript variant 1, mRNA.\"""""	MGC2745; MIP1; SIN1b; SIN1g; SIN1	ILMN_1691526	MAPKAP1	"\Homo sapiens mitogen-activated protein kinase associated protein 1 (MAPKAP1), transcript variant 1, mRNA.\"""""	79109	D	MAPKAP1	-0.100717378	-0.007681252	-2.225395209	0.02904313	0.02904313	-3.469678581	-1.072306533
45050	7200047	LOC728470	XM_001129012.1	728470	XP_001129012.1	ILMN_3301813	7200047	M	CGGAAGCGGTCCGCATTACTCACATACGTGGAAGAAGTGGGGTGATAAAG	"\PREDICTED: Homo sapiens similar to hCG1736317 (LOC728470), mRNA.\"""""		ILMN_3301813	LOC728470	"\PREDICTED: Homo sapiens similar to hCG1736317 (LOC728470), mRNA.\"""""	728470	D	CXorf48 (includes others)	-0.100550646	0.045565746	-2.001098017	0.048979862	0.048979862	-3.834199606	-1.072182614
45313	7210348	ProbeID: 7210348				ILMN_1834696	7210348	S	GGAAAACGGAGCATGGTGGTTGTGTGTGGTTGACTTCCTGGGTCCTGGGA	"\UI-E-EJ1-ajp-m-07-0-UI.r1 UI-E-EJ1 Homo sapiens cDNA clone UI-E-EJ1-ajp-m-07-0-UI 5, mRNA sequence\"""""		ILMN_1834696		"\UI-E-EJ1-ajp-m-07-0-UI.r1 UI-E-EJ1 Homo sapiens cDNA clone UI-E-EJ1-ajp-m-07-0-UI 5, mRNA sequence\"""""	-999	 		-0.100482734	-0.006523092	-2.078213077	0.041091974	0.041091974	-3.712664618	-1.072132144
18076	2810086	ProbeID: 2810086				ILMN_1895006	2810086	S	CATGAACCCTGTGGGCATAAGTGGCAGGGAAGAATTTGAACAGTCTATTG	"\od87e10.s1 NCI_CGAP_Ov2 Homo sapiens cDNA clone IMAGE:1374954, mRNA sequence\"""""		ILMN_1895006		"\od87e10.s1 NCI_CGAP_Ov2 Homo sapiens cDNA clone IMAGE:1374954, mRNA sequence\"""""	-999	 		-0.100223532	0.018430026	-2.806326906	0.006372702	0.006372702	-2.377334391	-1.071939537
43704	6960500	MIR101-1	NR_029516.1	406893		ILMN_3309473	6960500	S	GCCCTGGCTCAGTTATCACAGTGCTGATGCTGTCTATTCTAAAGGTACAG	"\Homo sapiens microRNA 101-1 (MIR101-1), microRNA.\"""""		ILMN_3309473	MIR101-1	"\Homo sapiens microRNA 101-1 (MIR101-1), microRNA.\"""""	406893	D	mir-101	-0.100088933	0.060402119	-2.199574055	0.03090085	0.03090085	-3.513339668	-1.071839532
10495	1660041	STELLAR	XR_041310.1	400206		ILMN_3250322	1660041	A	CACCGAAAACCTCCAGTAGCCACCTGCTCTTTGCCCTGACAGTTCTCAAG	"\PREDICTED: Homo sapiens misc_RNA (STELLAR), miscRNA.\"""""		ILMN_3250322	STELLAR	"\PREDICTED: Homo sapiens misc_RNA (STELLAR), miscRNA.\"""""	400206	D	STELLAR	-0.099953986	-0.039371943	-2.520102544	0.01384628	0.01384628	-2.941209399	-1.07173928
31688	5050561	IQCA1	NM_024726.3	79781	NP_079002.3	ILMN_1654598	5050561	S	TGAAGAACCATGCTTGAGTCTCTCTGGGATGGAGAGGACCCCAACTCGCC	"\Homo sapiens IQ motif containing with AAA domain 1 (IQCA1), mRNA.\"""""	4930465P12Rik; FLJ22527	ILMN_1654598	IQCA1	"\Homo sapiens IQ motif containing with AAA domain 1 (IQCA1), mRNA.\"""""	79781	D	IQCA1	-0.099434082	-0.005508374	-2.016580298	0.04729957	0.04729957	-3.810122271	-1.071353127
24992	4040563	LOC441241	XM_935516.1	441241	XP_940609.1	ILMN_1749907	4040563	A	TGCCGGAATCCTGCTCTCCATCTACGCCTACCATGTGGAGAGGCAGAAGG	"\PREDICTED: Homo sapiens chaperonin containing TCP1, subunit 6A (zeta 1)-like (LOC441241), mRNA.\"""""		ILMN_1749907	LOC441241	"\PREDICTED: Homo sapiens chaperonin containing TCP1, subunit 6A (zeta 1)-like (LOC441241), mRNA.\"""""	441241	 		0.099237231	0.00391537	2.012193513	0.047770573	0.047770573	-3.816960948	1.071206953
16487	2600471	LOC100049716	XR_041968.1	100049716		ILMN_3255389	2600471	M	GCTCTGTGAAGTAGGGGCACAAAGTGGTCAACCTGGAAGAGCTGGACTTT	"\PREDICTED: Homo sapiens hypothetical protein LOC100049716 (LOC100049716), miscRNA.\"""""		ILMN_3255389	LOC100049716	"\PREDICTED: Homo sapiens hypothetical protein LOC100049716 (LOC100049716), miscRNA.\"""""	100049716	 		-0.099179285	0.045354288	-2.038034295	0.045053055	0.045053055	-3.776489003	-1.071163929
32667	5270091	FOXL2	XM_001131060.1	668	XP_001131060.1	ILMN_1796851	5270091	A	ACAGGACTGATGGCGGGACCGCGCTGCCCGAGAAAGGGACGGACCAATAC	"\PREDICTED: Homo sapiens forkhead box L2 (FOXL2), mRNA.\"""""		ILMN_1796851	FOXL2	"\PREDICTED: Homo sapiens forkhead box L2 (FOXL2), mRNA.\"""""	668	D	FOXL2	-0.098785314	-0.00396226	-2.248065341	0.027493686	0.027493686	-3.430987678	-1.070871456
42909	6840220	LYPD6	NM_194317.2	130574	NP_919298.1	ILMN_1776724	6840220	S	ATCCCCAGCCTCAAGGAGCCAAGGAAGAGTCATTCACATGGAAGGTCCGG	"\Homo sapiens LY6/PLAUR domain containing 6 (LYPD6), mRNA.\"""""	MGC52057	ILMN_1776724	LYPD6	"\Homo sapiens LY6/PLAUR domain containing 6 (LYPD6), mRNA.\"""""	130574	 	LYPD6	-0.098610728	0.008125619	-2.500243921	0.014582451	0.014582451	-2.978522593	-1.070741874
38964	6280128	KRT18	NM_199187.1	3875	NP_954657.1	ILMN_1730848	6280128	I	CAACAACACCTGCTGTCCGTGTCCATGCCCGGTTGGCCACCCCGTTTCTG	"\Homo sapiens keratin 18 (KRT18), transcript variant 2, mRNA.\"""""	K18; CYK18	ILMN_1730848	KRT18	"\Homo sapiens keratin 18 (KRT18), transcript variant 2, mRNA.\"""""	3875	D	KRT18	0.09846613	0.006016129	2.476463327	0.015510195	0.015510195	-3.022887521	1.070634561
18612	2900717	ProbeID: 2900717	XM_932213.1	643847	XP_937306.1	ILMN_1666985	2900717	I	CTAGCCCATTGATTCTGAGCAAGCTACAGCTCATCTCACCCTCAGTTTTC	"\PREDICTED: Homo sapiens similar to Pepsin A precursor, transcript variant 3 (LOC643847), mRNA.\"""""		ILMN_1666985	LOC643847	"\PREDICTED: Homo sapiens similar to Pepsin A precursor, transcript variant 3 (LOC643847), mRNA.\"""""	643847	D	PGA3 (includes others)	-0.098413965	0.027609771	-2.543473391	0.013022896	0.013022896	-2.89698959	-1.07059585
6103	990086	KCNT1	NM_020822.1	57582	NP_065873.1	ILMN_1702255	990086	S	TGACATCAGGAGCGCCACCCTGCGTCCTTTGCTGCTGGTTCCTTACTGGT	"\Homo sapiens potassium channel, subfamily T, member 1 (KCNT1), mRNA.\"""""	KCa4.1; bA100C15.2	ILMN_1702255	KCNT1	"\Homo sapiens potassium channel, subfamily T, member 1 (KCNT1), mRNA.\"""""	57582	D	KCNT1	0.098296113	-0.02185333	2.252820415	0.027178073	0.027178073	-3.422829943	1.070508397
21166	3390348	GREB1L	NM_024935.2	80000	NP_079211.2	ILMN_1805177	3390348	S	CTCCTTCCAGTGGTCGACATGAGCACGGACTCCTAAACCTTTTCCACGCC	"\Homo sapiens KIAA1772 (KIAA1772), mRNA.\"""""	C18orf6	ILMN_1805177	KIAA1772	"\Homo sapiens KIAA1772 (KIAA1772), mRNA.\"""""	80000	 	GREB1L	0.097924757	-0.000453138	2.208305726	0.030261318	0.030261318	-3.498623968	1.07023288
39941	6380292	ProbeID: 6380292	NM_001004355.1	441522	NP_001004355.1	ILMN_1673270	6380292	S	GCCTGTGGAGTGAGCCAAGATCAACCAGGAAATAAACCCTTTCCCTTGCG	"\Homo sapiens FLJ31132 protein (FLJ31132), mRNA.\"""""		ILMN_1673270	FLJ31132	"\Homo sapiens FLJ31132 protein (FLJ31132), mRNA.\"""""	441522	 		-0.097467082	0.002501081	-2.395363737	0.01908534	0.01908534	-3.171558822	-1.069893417
9269	1440471	RBMY1D	NM_001006120.2	378949	NP_001006120.2	ILMN_3242490	1440471	S	GTCGATCTGAAAAAGGAGACTCGAGCAGATATTAAAGCAAGCATTGAAAA	"\Homo sapiens RNA binding motif protein, Y-linked, family 1, member D (RBMY1D), mRNA.\"""""		ILMN_3242490	RBMY1D	"\Homo sapiens RNA binding motif protein, Y-linked, family 1, member D (RBMY1D), mRNA.\"""""	378949	D	RBMY1A1 (includes others)	0.097232493	-0.000646459	2.858848113	0.005494744	0.005494744	-2.268731174	1.069719461
42654	6760685	TAF1A	NM_005681.2	9015	NP_005672.1	ILMN_1805158	6760685	A	CACCGTAAACTGGGGTTGGAGGTATTATTTGGAGTCTTAGATTTTGCCGG	"\Homo sapiens TATA box binding protein (TBP)-associated factor, RNA polymerase I, A, 48kDa (TAF1A), transcript variant 1, mRNA.\"""""	TAFI48; SL1; RAFI48; MGC:17061	ILMN_1805158	TAF1A	"\Homo sapiens TATA box binding protein (TBP)-associated factor, RNA polymerase I, A, 48kDa (TAF1A), transcript variant 1, mRNA.\"""""	9015	D	TAF1A	0.097143948	-0.003252788	2.217042241	0.02963307	0.02963307	-3.483850253	1.06965381
2083	290037	FBXO11	NM_018693.2	80204	NP_061163.2	ILMN_1733164	290037	I	CAATACTTTTCCTTTTGTAGCCACTTTGAGTCTGCAGTTGTCAGTAAGCC	"\Homo sapiens F-box protein 11 (FBXO11), transcript variant 2, mRNA.\"""""	FLJ12673; PRMT9; UG063H01; MGC44383; FBX11; VIT1	ILMN_1733164	FBXO11	"\Homo sapiens F-box protein 11 (FBXO11), transcript variant 2, mRNA.\"""""	80204	D	FBXO11	0.097039929	-0.002615951	2.609075552	0.010942396	0.010942396	-2.771104323	1.06957669
13565	2120554	TMPPE	NM_001039770.1	643853	NP_001034859.1	ILMN_2170643	2120554	S	CAGATTCTGGCCCTGGTGGGCAGGTCTCCATGACACCTTTAGTCCCTCTG	"\Homo sapiens similar to F40B5.2b (FLJ45032), mRNA.\"""""	FLJ46376	ILMN_2170643	FLJ45032	"\Homo sapiens similar to F40B5.2b (FLJ45032), mRNA.\"""""	643853	D	TMPPE	-0.096984155	-0.001554878	-2.222571735	0.029241378	0.029241378	-3.47447398	-1.069535341
40271	6420139	ProbeID: 6420139	XM_001713694.1	100130227	XP_001713746.1	ILMN_3244833	6420139	S	TGTGGCGCGGGCGAGGAAGCTGGTAGGGCGGTTGTCGCAAGCTCCAGCTG	"\PREDICTED: Homo sapiens hypothetical protein LOC100130227 (LOC100130227), mRNA.\"""""		ILMN_3244833	LOC100130227	"\PREDICTED: Homo sapiens hypothetical protein LOC100130227 (LOC100130227), mRNA.\"""""	100130227	 		-0.096819059	-0.01130351	-2.01960166	0.046977492	0.046977492	-3.805404588	-1.069412955
37622	6100603	GPSM1	NM_015597.2	26086	NP_056412.2	ILMN_1667064	6100603	I	TTCAAGACAGGCGTGGCCTTCTTTGAGGCTGCTGTGCAGGTGGGCACCGA	"\Homo sapiens G-protein signaling modulator 1 (AGS3-like, C. elegans) (GPSM1), mRNA.\"""""	DKFZP727I051; AGS3	ILMN_1667064	GPSM1	"\Homo sapiens G-protein signaling modulator 1 (AGS3-like, C. elegans) (GPSM1), mRNA.\"""""	26086	D	GPSM1	-0.096747172	-0.045467936	-2.016405876	0.047318221	0.047318221	-3.810394432	-1.069359669
5341	830026	GPR77	NM_018485.1	27202	NP_060955.1	ILMN_1669317	830026	S	GAGTCCCAGGGCCAGGACGAAAGTGTGGACAGCAAGAAATCCACCAGCCA	"\Homo sapiens G protein-coupled receptor 77 (GPR77), mRNA.\"""""	C5L2; GPF77	ILMN_1669317	GPR77	"\Homo sapiens G protein-coupled receptor 77 (GPR77), mRNA.\"""""	27202	 	GPR77	-0.096657894	-0.029493962	-2.014200857	0.047554551	0.047554551	-3.813833268	-1.069293496
5822	870437	TRPM4	NM_017636.2	54795	NP_060106.2	ILMN_1679401	870437	S	GTCCTTGGGGTAACAGGGACCACAGACCCCTCACCACTCACAGATTCCTC	"\Homo sapiens transient receptor potential cation channel, subfamily M, member 4 (TRPM4), mRNA.\"""""	FLJ20041; TRPM4B	ILMN_1679401	TRPM4	"\Homo sapiens transient receptor potential cation channel, subfamily M, member 4 (TRPM4), mRNA.\"""""	54795	 	TRPM4	-0.096420263	-0.000100166	-2.208185926	0.030270014	0.030270014	-3.498826208	-1.069117384
25437	4070059	ProbeID: 4070059	XM_001129640.1	729197	XP_001129640.1	ILMN_1669350	4070059	A	TTGTCAACAAGACCGTGTGGAACCTCATGGTTGGTGCGAAGCCCAAGACC	"\PREDICTED: Homo sapiens similar to Dynamin-1 (D100) (Dynamin, brain) (B-dynamin) (LOC729197), mRNA.\"""""		ILMN_1669350	LOC729197	"\PREDICTED: Homo sapiens similar to Dynamin-1 (D100) (Dynamin, brain) (B-dynamin) (LOC729197), mRNA.\"""""	729197	 		-0.096411006	0.007835302	-2.266608191	0.026280883	0.026280883	-3.399093164	-1.069110525
29042	4610594	AMFR	NM_001144.4	267	NP_001135.3	ILMN_1666258	4610594	I	GGTTCCTGTAGCAGCAGCCGAAGGGAGACCTCGCTTAAACCAACACAATC	"\Homo sapiens autocrine motility factor receptor (AMFR), mRNA.\"""""	GP78; RNF45	ILMN_1666258	AMFR	"\Homo sapiens autocrine motility factor receptor (AMFR), mRNA.\"""""	267	D	AMFR	0.096319774	0.019976238	2.026393323	0.046260362	0.046260362	-3.79477718	1.069042918
31909	5080739	ProbeID: 5080739	XM_001715699.1	100127920	XP_001715751.1	ILMN_3187869	5080739	A	TATAATCACCTCTATCTTTCATCTTCATTCTGCCATTTTGGGTGGTTGTC	"\PREDICTED: Homo sapiens hypothetical protein LOC100127920 (LOC100127920), mRNA.\"""""		ILMN_3187869	LOC100127920	"\PREDICTED: Homo sapiens hypothetical protein LOC100127920 (LOC100127920), mRNA.\"""""	100127920	 		0.096299877	0.015353001	2.407136911	0.018524436	0.018524436	-3.150230295	1.069028175
21048	3370626	ProbeID: 3370626				ILMN_1855058	3370626	S	GCTGCAGAAAGCCACCTCACTCAAGTTCACATTCTTCCCAGAGCAGCCTG	"\CR738086 Soares_testis_NHT Homo sapiens cDNA clone IMAGp971D1644 ; IMAGE:728562 5, mRNA sequence\"""""		ILMN_1855058		"\CR738086 Soares_testis_NHT Homo sapiens cDNA clone IMAGp971D1644 ; IMAGE:728562 5, mRNA sequence\"""""	-999	 		0.096151664	0.00574885	2.182329849	0.032198705	0.032198705	-3.542255063	1.068918356
25731	4120477	HSFY2	NM_153716.1	159119	NP_714927.1	ILMN_2291534	4120477	I	TCTTCTGTCAGACAGATAATTGCAAATTCATCTGTCCCCATTAGAAGTGG	"\Homo sapiens heat shock transcription factor, Y linked 2 (HSFY2), transcript variant 1, mRNA.\"""""	HSF2L; HSFY; FLJ25453	ILMN_2291534	HSFY2	"\Homo sapiens heat shock transcription factor, Y linked 2 (HSFY2), transcript variant 1, mRNA.\"""""	159119	D	HSFY1/HSFY2	0.096088263	-0.030142727	2.130345271	0.036403661	0.036403661	-3.628238805	1.068871382
39134	6290092	ProbeID: 6290092	XM_944600.1	651326	XP_949693.1	ILMN_1657595	6290092	S	CGAGCGCAGCTGCACGCGCAGGGAGGCCCACAGCGTCCCGGGCCCCTCCT	"\PREDICTED: Homo sapiens hypothetical protein LOC651326 (LOC651326), mRNA.\"""""		ILMN_1657595	LOC651326	"\PREDICTED: Homo sapiens hypothetical protein LOC651326 (LOC651326), mRNA.\"""""	651326	 		0.096073165	-0.011799793	2.637833151	0.010129276	0.010129276	-2.715110588	1.068860196
26575	4220075	NBPF12	XM_496399.2	440675	XP_496399.2	ILMN_1815777	4220075	S	GCTTTTCTCTTGACGTGGGAGGTGAAAGGGGAAGAAGATCAAAACCCACC	"\PREDICTED: Homo sapiens neuroblastoma breakpoint family, member 12 (NBPF12), mRNA.\"""""		ILMN_1815777	NBPF12	"\PREDICTED: Homo sapiens neuroblastoma breakpoint family, member 12 (NBPF12), mRNA.\"""""	440675	 	NBPF12	0.09601154	-0.011107901	2.029092546	0.045977973	0.045977973	-3.790544826	1.068814541
37488	6100044	OR51F1	NM_001004752.1	256892	NP_001004752.1	ILMN_1808825	6100044	S	TGGAATCTGGAGTGCTGGTGGCTACAGCCTTTGACCGTTATGTGGCCATC	"\Homo sapiens olfactory receptor, family 51, subfamily F, member 1 (OR51F1), mRNA.\"""""	OR11-21; OR51F1P	ILMN_1808825	OR51F1	"\Homo sapiens olfactory receptor, family 51, subfamily F, member 1 (OR51F1), mRNA.\"""""	256892	D	OR51F1	0.095974528	0.050236135	2.6883636	0.008832336	0.008832336	-2.615541412	1.06878712
42893	6840161	ProbeID: 6840161				ILMN_1836827	6840161	S	GATGTGTGCCTGGGTCACCAATACCAGAACAGGGGATGTGGGCAGAAGGC	"\wf59c08.x1 Soares_NFL_T_GBC_S1 Homo sapiens cDNA clone IMAGE:2359886 3, mRNA sequence\"""""		ILMN_1836827		"\wf59c08.x1 Soares_NFL_T_GBC_S1 Homo sapiens cDNA clone IMAGE:2359886 3, mRNA sequence\"""""	-999	 		0.095685254	0.035543467	2.29137273	0.024734809	0.024734809	-3.356151233	1.068572841
28955	4610201	SNORA10	NR_002327.1	574042		ILMN_2189842	4610201	S	ACGGGTCCAGTGTGTGCTTGGCGTGTTTTCAGGGAGGCAGAGAAAGGCTC	"\Homo sapiens small nucleolar RNA, H/ACA box 10 (SNORA10), small nucleolar RNA.\"""""	ACA10	ILMN_2189842	SNORA10	"\Homo sapiens small nucleolar RNA, H/ACA box 10 (SNORA10), small nucleolar RNA.\"""""	574042	 	SNORA10	0.095681372	-0.002285137	2.01358198	0.047621062	0.047621062	-3.814797845	1.068569965
25704	4120386	PCOLCE	NM_002593.2	5118	NP_002584.1	ILMN_1707070	4120386	S	GGACCTGCCAACTCCACCCACTGGTGCCTCCCTGAAGTTTTACGTGCCTT	"\Homo sapiens procollagen C-endopeptidase enhancer (PCOLCE), mRNA.\"""""	PCPE	ILMN_1707070	PCOLCE	"\Homo sapiens procollagen C-endopeptidase enhancer (PCOLCE), mRNA.\"""""	5118	 	PCOLCE	0.095552095	0.022802308	2.088315407	0.040144693	0.040144693	-3.696446205	1.068474217
34137	5490719	FCAMR	NM_032029.2	83953	NP_114418.2	ILMN_2206009	5490719	S	CCCCAGAGAGAAATCCAGGACCCTGAGGGACAGAGAGATGAACTGCTCAG	"\Homo sapiens Fc receptor, IgA, IgM, high affinity (FCAMR), mRNA.\"""""	FCA/MR; FKSG87	ILMN_2206009	FCAMR	"\Homo sapiens Fc receptor, IgA, IgM, high affinity (FCAMR), mRNA.\"""""	83953	D	FCAMR	-0.095055176	-0.006086967	-2.968207178	0.004012828	0.004012828	-2.037694125	-1.068106257
7234	1110164	MED31	NM_016060.2	51003	NP_057144.1	ILMN_1756041	1110164	S	AGGTGCTTTAGACCAAATAAGGCACTGGGGCATGGGGTAGGGGTGGGCCA	"\Homo sapiens mediator complex subunit 31 (MED31), mRNA.\"""""	FLJ36714; FLJ27436; CGI-125; Soh1; 3110004H13Rik	ILMN_1756041	MED31	"\Homo sapiens mediator complex subunit 31 (MED31), mRNA.\"""""	51003	D	MED31	-0.095030485	0.010414571	-2.293687469	0.024594488	0.024594488	-3.35211731	-1.068087977
4307	630270	C5orf45	NM_001017987.2	51149	NP_001017987.1	ILMN_2409879	630270	A	TCAAGACCTGCCTAGAAAAAGGAAGTGGAGCAGGAGCACCGTCCAGCCTC	"\Homo sapiens chromosome 5 open reading frame 45 (C5orf45), transcript variant 2, mRNA.\"""""	MGC78537; MGC65027; DKFZp686L2452	ILMN_2409879	C5ORF45	"\Homo sapiens chromosome 5 open reading frame 45 (C5orf45), transcript variant 2, mRNA.\"""""	51149	D	C5orf45	0.094934551	-0.015336258	2.598328514	0.011261149	0.011261149	-2.791903628	1.068016956
11664	1820471	FKBPL	NM_022110.3	63943	NP_071393.2	ILMN_1791052	1820471	S	TTTACCCCCACCTGGCCCTCCAGAACGAACTGTCCTTCATGCCAATCTGG	"\Homo sapiens FK506 binding protein like (FKBPL), mRNA.\"""""	WISP39; DIR1; NG7	ILMN_1791052	FKBPL	"\Homo sapiens FK506 binding protein like (FKBPL), mRNA.\"""""	63943	 	FKBPL	0.094829322	-0.036456373	2.003586574	0.04870638	0.04870638	-3.830340517	1.067939058
45345	7210458	DPF3	NM_012074.3	8110	NP_036206.3	ILMN_3307822	7210458	S	CACCACCCGAGGCCGAGGCCGTGCTTCTGGAAGATAGAAGGAGACATCAT	"\Homo sapiens D4, zinc and double PHD fingers, family 3 (DPF3), mRNA.\"""""	FLJ14079; CERD4	ILMN_3307822	DPF3	"\Homo sapiens D4, zinc and double PHD fingers, family 3 (DPF3), mRNA.\"""""	8110	D	DPF3	-0.094687036	0.000809608	-2.258083231	0.026832481	0.026832481	-3.413784074	-1.067833738
29610	4730521	ProbeID: 4730521	XM_001717128.1	647188	XP_001717180.1	ILMN_3275611	4730521	M	GCCCCTGAAACAACCAAAGAAGCAAGCCAAGGAGATGGACGAGGAACAAG	"\PREDICTED: Homo sapiens hypothetical LOC647188 (LOC647188), mRNA.\"""""		ILMN_3275611	LOC647188	"\PREDICTED: Homo sapiens hypothetical LOC647188 (LOC647188), mRNA.\"""""	647188	 		0.09440921	0.008667904	2.236221242	0.028293884	0.028293884	-3.451243526	1.06762812
31485	4920458	CREB3L4	NM_130898.2	148327	NP_570968.1	ILMN_1711171	4920458	S	TCAACAAGGACACTGCTTGAGAAGATGGGAGGGAAGCCAAGACCCAGTGG	"\Homo sapiens cAMP responsive element binding protein 3-like 4 (CREB3L4), mRNA.\"""""	hJAL; CREB4; ATCE1; JAL; CREB3; AIBZIP	ILMN_1711171	CREB3L4	"\Homo sapiens cAMP responsive element binding protein 3-like 4 (CREB3L4), mRNA.\"""""	148327	 	CREB3L4	0.094241562	0.022065386	2.374899795	0.020096414	0.020096414	-3.208424815	1.067504064
5843	870521	DEFB134	NM_001033019.1	613211	NP_001028191.1	ILMN_1673987	870521	S	GCCTACTGTATGTTTCAGCTGGAGTGCTGTGTCAAAGGAAATCCTGCACC	"\Homo sapiens defensin, beta 134 (DEFB134), mRNA.\"""""	MGC163335; MGC163333	ILMN_1673987	DEFB134	"\Homo sapiens defensin, beta 134 (DEFB134), mRNA.\"""""	613211	 	DEFB134	-0.094080637	-0.019306282	-2.061995367	0.042653079	0.042653079	-3.738557472	-1.067384996
42510	6760075	ProbeID: 6760075	XM_945548.1	144678	XP_950641.1	ILMN_1788499	6760075	A	GCTATGGCGATGGGTCAAGGACCTGGTGGTTTTACAGAGAAGACCCTTGG	"\PREDICTED: Homo sapiens hypothetical protein LOC144678 (LOC144678), mRNA.\"""""		ILMN_1788499	LOC144678	"\PREDICTED: Homo sapiens hypothetical protein LOC144678 (LOC144678), mRNA.\"""""	144678	D	LOC100128554	-0.093944553	-0.047169383	-1.995104977	0.049643872	0.049643872	-3.843475899	-1.067284319
19663	3140386	NFATC3	NM_173163.1	4775	NP_775186.1	ILMN_1685810	3140386	I	CTTGCTTCAGTTGAGACCTACGTTTTGGCCAGTCCCAGCAGGAAGATATC	"\Homo sapiens nuclear factor of activated T-cells, cytoplasmic, calcineurin-dependent 3 (NFATC3), transcript variant 3, mRNA.\"""""	NFAT4; NFATX	ILMN_1685810	NFATC3	"\Homo sapiens nuclear factor of activated T-cells, cytoplasmic, calcineurin-dependent 3 (NFATC3), transcript variant 3, mRNA.\"""""	4775	D	NFATC3	-0.093830621	-0.011409164	-2.248821066	0.027443311	0.027443311	-3.429692146	-1.067200037
36569	5900750	TMEM17	NM_198276.1	200728	NP_938017.1	ILMN_1783583	5900750	S	GACTTTGACCGGCTCTCTGCAAACAGAGGAGACATGAGAAGGATGAGGTC	"\Homo sapiens transmembrane protein 17 (TMEM17), mRNA.\"""""	FLJ34583	ILMN_1783583	TMEM17	"\Homo sapiens transmembrane protein 17 (TMEM17), mRNA.\"""""	200728	D	TMEM17	0.093829661	-0.013480639	2.291445705	0.024730375	0.024730375	-3.356024111	1.067199327
14431	2320364	ProbeID: 2320364	XM_001716137.1	652330	XP_001716189.1	ILMN_3205030	2320364	A	TGGTCAGGTATGTTCGTGTGCTTGGGAATATGGTCCATGCAATTCAAATA	"\PREDICTED: Homo sapiens similar to neurofibromin 1 (neurofibromatosis, von Recklinghausen disease, Watson disease) (LOC652330), mRNA.\"""""		ILMN_3205030	LOC652330	"\PREDICTED: Homo sapiens similar to neurofibromin 1 (neurofibromatosis, von Recklinghausen disease, Watson disease) (LOC652330), mRNA.\"""""	652330	 		-0.093707979	-0.024108386	-2.14991719	0.034767543	0.034767543	-3.596075971	-1.067109319
6674	1050075	MAP4K4	NM_145686.2	9448	NP_663719.1	ILMN_1681657	1050075	I	TTTGCACACCACCATCTTCGTTCTCAGGACCCATGTCCACCTTCCCGCAG	"\Homo sapiens mitogen-activated protein kinase kinase kinase kinase 4 (MAP4K4), transcript variant 2, mRNA.\"""""	KIAA0687; FLJ90111; FLJ20373; HGK; NIK; FLJ10410; FLH21957	ILMN_1681657	MAP4K4	"\Homo sapiens mitogen-activated protein kinase kinase kinase kinase 4 (MAP4K4), transcript variant 2, mRNA.\"""""	9448	D	MAP4K4	0.093702044	0.009074521	2.577695501	0.011896787	0.011896787	-2.831642373	1.067104929
22207	3460762	ProbeID: 3460762	XM_934161.1	653441	XP_939254.1	ILMN_1767131	3460762	A	TCTCAGGCCCAGATGTATCTACGGCGAACCCTGGGTCGGAATGTGCCTCT	"\PREDICTED: Homo sapiens similar to polyhomeotic 1-like, transcript variant 2 (LOC653441), mRNA.\"""""		ILMN_1767131	LOC653441	"\PREDICTED: Homo sapiens similar to polyhomeotic 1-like, transcript variant 2 (LOC653441), mRNA.\"""""	653441	D	PHC1B	0.093528826	-0.000897074	2.105517698	0.038575103	0.038575103	-3.668672221	1.066976814
41862	6590554	LOC729275	XM_001714512.1	729275	XP_001714564.1	ILMN_3300098	6590554	M	GTGGGATAAGGAAAGTAAGTGTCGGCTGTCGCGTGGTCACTGCCACCACC	"\PREDICTED: Homo sapiens hypothetical protein LOC729275 (LOC729275), mRNA.\"""""		ILMN_3300098	LOC729275	"\PREDICTED: Homo sapiens hypothetical protein LOC729275 (LOC729275), mRNA.\"""""	729275	D	LOC729275	-0.093466737	-0.019584146	-2.330370443	0.022462797	0.022462797	-3.287731829	-1.066930896
45611	7330019	GYPA	NM_002099.3	2993	NP_002090.2	ILMN_1799708	7330019	S	GAGAATGGAGTCCTCATGACCTAATCGTGACCTTAAAGGCCCCTCCCAAC	"\Homo sapiens glycophorin A (MNS blood group) (GYPA), mRNA.\"""""	GPSAT; HGpSta(C); HGpMiX; MNS; HGpMiXI; HGpMiV; GPA; MN; CD235a; HGpMiIII; GPErik; GpMiIII	ILMN_1799708	GYPA	"\Homo sapiens glycophorin A (MNS blood group) (GYPA), mRNA.\"""""	2993	 	GYPA	-0.093415932	0.006697642	-3.306918151	0.001446642	0.001446642	-1.282063733	-1.066893324
10857	1710068	FAM182A	XM_945481.1	284800	XP_950574.1	ILMN_1697431	1710068	I	GCTGCAGAACCTGTCCTCCAGGACACCCACAAGTGTTCATCTTGGTCATG	"\PREDICTED: Homo sapiens chromosome 20 open reading frame 91, transcript variant 5 (C20orf91), mRNA.\"""""		ILMN_1697431	C20ORF91	"\PREDICTED: Homo sapiens chromosome 20 open reading frame 91, transcript variant 5 (C20orf91), mRNA.\"""""	284800	D	FAM182A	0.093413588	-0.007099487	2.056976602	0.043146432	0.043146432	-3.746534478	1.066891591
41447	6560402	NR3C1	NM_001018077.1	2908	NP_001018087.1	ILMN_1812384	6560402	I	AGGAAAGGGGCCAGCTTCTGTGACGACTGCTGCAGAGGCAGGTGCAGTTT	"\Homo sapiens nuclear receptor subfamily 3, group C, member 1 (glucocorticoid receptor) (NR3C1), transcript variant 1, mRNA.\"""""	GCCR; GRL; GCR; GR	ILMN_1812384	NR3C1	"\Homo sapiens nuclear receptor subfamily 3, group C, member 1 (glucocorticoid receptor) (NR3C1), transcript variant 1, mRNA.\"""""	2908	D	NR3C1	-0.093285705	0.004131812	-2.328749387	0.022553422	0.022553422	-3.290595217	-1.066797024
14863	2350612	PHEX	NM_000444.3	5251	NP_000435.3	ILMN_1668242	2350612	S	CATGGACTCCTGCCGACTCTGGTAGCTGGGACGCTGGTTTATGGCATCCT	"\Homo sapiens phosphate regulating endopeptidase homolog, X-linked (hypophosphatemia, vitamin D resistant rickets) (PHEX), transcript variant 1843529, mRNA.\"""""	HPDR; HYP; HPDR1; XLH; HYP1; PEX	ILMN_1668242	PHEX	"\Homo sapiens phosphate regulating endopeptidase homolog, X-linked (hypophosphatemia, vitamin D resistant rickets) (PHEX), transcript variant 1843529, mRNA.\"""""	5251	 	PHEX	0.093259951	-0.010208214	2.127157196	0.036676413	0.036676413	-3.633453752	1.06677798
46246	7510398	LOC100132252	XM_001724521.1	100132252	XP_001724573.1	ILMN_3292072	7510398	M	GCTAAGAATAAAATTTTCAAGAAATACAGGATCAACTTACAGCAACTATA	"\PREDICTED: Homo sapiens similar to hCG1807547 (LOC100132252), mRNA.\"""""		ILMN_3292072	LOC100132252	"\PREDICTED: Homo sapiens similar to hCG1807547 (LOC100132252), mRNA.\"""""	100132252	 	LOC100132252	0.093102679	-0.008851623	2.595001345	0.011361523	0.011361523	-2.798328905	1.066661694
22897	3780379	ProbeID: 3780379				ILMN_1867777	3780379	S	CTGCTGAGGCCACCAAAAATGTTGTGATATGTAAAGGGAGTGGGCAGCTG	"\AGENCOURT_10313445 NIH_MGC_141 Homo sapiens cDNA clone IMAGE:6563696 5, mRNA sequence\"""""		ILMN_1867777		"\AGENCOURT_10313445 NIH_MGC_141 Homo sapiens cDNA clone IMAGE:6563696 5, mRNA sequence\"""""	-999	 		-0.092953864	-0.031156366	-2.599877744	0.011214686	0.011214686	-2.78890957	-1.066551673
34878	5670619	ProbeID: 5670619	XM_927766.1	643577	XP_932859.1	ILMN_1711839	5670619	S	TGTTGTTGTTGCCCCTGGCCAGATCTCTGATGGTAGCCTATGTAGCAAAG	"\PREDICTED: Homo sapiens hypothetical protein LOC643577 (LOC643577), mRNA.\"""""		ILMN_1711839	LOC643577	"\PREDICTED: Homo sapiens hypothetical protein LOC643577 (LOC643577), mRNA.\"""""	643577	 		0.092817006	0.032429104	2.054537433	0.043387977	0.043387977	-3.750405253	1.066450502
39214	6290433	ProbeID: 6290433	XM_001130884.1	729639	XP_001130884.1	ILMN_1655151	6290433	S	CTGCATCCCTCGGGGCCGGGGCTGTCGGTCGCTACATATCCACCTTCTGG	"\PREDICTED: Homo sapiens hypothetical LOC729639 (LOC729639), mRNA.\"""""		ILMN_1655151	LOC729639	"\PREDICTED: Homo sapiens hypothetical LOC729639 (LOC729639), mRNA.\"""""	729639	 		0.092740474	0.01085185	2.112975321	0.037911349	0.037911349	-3.656570098	1.06639393
1997	270435	ProbeID: 270435	XM_943663.1	440918	XP_948756.1	ILMN_1709065	270435	A	AATGTGACTTACTGCCCAATGGCAACAAATGCTGTGAATGAGTTTGTCCA	"\PREDICTED: Homo sapiens hypothetical LOC440918 (LOC440918), mRNA.\"""""		ILMN_1709065	LOC440918	"\PREDICTED: Homo sapiens hypothetical LOC440918 (LOC440918), mRNA.\"""""	440918	 	FLJ46875	-0.092693277	-0.010155723	-2.016608564	0.047296548	0.047296548	-3.810078164	-1.066359045
14172	2260048	WHAMML1	NR_003521.1	339005		ILMN_1758390	2260048	I	GCAGAAGGTGAATGAGGAGCAAAGTCACATCTTTGTGGCAGGCAAGAGAG	"\Homo sapiens WAS protein homolog associated with actin, golgi membranes and microtubules-like 1 (WHAMML1), non-coding RNA.\"""""		ILMN_1758390	WHAMML1	"\Homo sapiens WAS protein homolog associated with actin, golgi membranes and microtubules-like 1 (WHAMML1), non-coding RNA.\"""""	339005	D	WHDC1L1	0.092658444	-0.006263382	2.023347494	0.046580799	0.046580799	-3.799547078	1.066333298
19937	3170746	C21orf70	NM_058190.2	85395	NP_478070.1	ILMN_1655201	3170746	S	CTGAGGCGTGAGCAATGGTTGCAGAAAATCGAAGCCATAAAACTGGCTGA	"\Homo sapiens chromosome 21 open reading frame 70 (C21orf70), mRNA.\"""""	PRED56	ILMN_1655201	C21ORF70	"\Homo sapiens chromosome 21 open reading frame 70 (C21orf70), mRNA.\"""""	85395	D	C21orf70	0.092605066	-0.006834548	2.164513807	0.03358939	0.03358939	-3.571924145	1.066293845
34501	5560639	MB	NM_203378.1	4151	NP_976312.1	ILMN_1748386	5560639	I	CCATGTGAGGGCTAGAGAAAGGAAAAGATTAGACCCTCCCTGGATGAGAG	"\Homo sapiens myoglobin (MB), transcript variant 3, mRNA.\"""""	PVALB; MGC13548	ILMN_1748386	MB	"\Homo sapiens myoglobin (MB), transcript variant 3, mRNA.\"""""	4151	D	MB	0.092591404	0.023751927	2.685602306	0.008899102	0.008899102	-2.621021133	1.066283748
40860	6510307	ST5	NM_213618.1	6764	NP_998783.1	ILMN_1686988	6510307	I	ACGAAAGGTCAGAGGAAGGAGCTGTGGGAAGCTCGCAGCAGGTATCGGAG	"\Homo sapiens suppression of tumorigenicity 5 (ST5), transcript variant 3, mRNA.\"""""	HTS1; MGC33090; DENND2B; p126	ILMN_1686988	ST5	"\Homo sapiens suppression of tumorigenicity 5 (ST5), transcript variant 3, mRNA.\"""""	6764	D	ST5	0.092585375	-0.019839762	2.131391804	0.036314512	0.036314512	-3.626525448	1.066279292
28518	4560600	C3orf57	NM_001040100.1	165679	NP_001035189.1	ILMN_1658649	4560600	S	CTCAACAGCTCCAGTTAAATGCTTTGATATAGTGGCTCCTTTGCAGAGCC	"\Homo sapiens chromosome 3 open reading frame 57 (C3orf57), mRNA.\"""""	ADMP; MGC104229	ILMN_1658649	C3ORF57	"\Homo sapiens chromosome 3 open reading frame 57 (C3orf57), mRNA.\"""""	165679	D	C3orf57	0.092562845	0.020578249	2.403412017	0.018700287	0.018700287	-3.156987773	1.066262641
2210	290563	ProbeID: 290563	XM_929985.1	644889	XP_935078.1	ILMN_1696186	290563	S	CATAGTATATATAAAAACCTGGCTTCTTTCCGCGCCGATAGCGCTCACGC	"\PREDICTED: Homo sapiens similar to large subunit ribosomal protein L36a (LOC644889), mRNA.\"""""		ILMN_1696186	LOC644889	"\PREDICTED: Homo sapiens similar to large subunit ribosomal protein L36a (LOC644889), mRNA.\"""""	644889	 		-0.092549076	-0.010063348	-2.232046085	0.028580801	0.028580801	-3.458362198	-1.066252465
5582	840221	ProbeID: 840221				ILMN_1817168	840221	S	ATGCTAGAGATCACAGAACCAGGCACAGGGGGCTCATGCCTGTAATCCAG	"\AGENCOURT_14413052 NIH_MGC_180 Homo sapiens cDNA clone IMAGE:30390120 5, mRNA sequence\"""""		ILMN_1817168		"\AGENCOURT_14413052 NIH_MGC_180 Homo sapiens cDNA clone IMAGE:30390120 5, mRNA sequence\"""""	-999	D	PSMD9	0.092539155	0.006665392	2.052183765	0.043622159	0.043622159	-3.754136543	1.066245132
2631	430181	SEMA3B	NM_001005914.1	7869	NP_001005914.1	ILMN_1653501	430181	A	CTGGGAGACAGACCCCACCTCCTTGGGTAGTGAGCAGTGAGCAGAAAGCT	"\Homo sapiens sema domain, immunoglobulin domain (Ig), short basic domain, secreted, (semaphorin) 3B (SEMA3B), transcript variant 2, mRNA.\"""""	FLJ34863; SEMAA; SEMA5; semaV; SemA; LUCA-1	ILMN_1653501	SEMA3B	"\Homo sapiens sema domain, immunoglobulin domain (Ig), short basic domain, secreted, (semaphorin) 3B (SEMA3B), transcript variant 2, mRNA.\"""""	7869	D	SEMA3B	-0.092512606	-0.005258699	-2.198081357	0.031011356	0.031011356	-3.515850355	-1.066225511
18015	2760601	C16orf73	NM_152764.1	254528	NP_689977.1	ILMN_1754241	2760601	S	TGTTATGGTGGAGGTGGTCTGGGTGAGTCTGAAGGCCTCTCTCATCTGAC	"\Homo sapiens chromosome 16 open reading frame 73 (C16orf73), mRNA.\"""""	gs129; MGC35212	ILMN_1754241	C16ORF73	"\Homo sapiens chromosome 16 open reading frame 73 (C16orf73), mRNA.\"""""	254528	 	C16orf73	0.092495501	0.007543184	2.326780009	0.022663957	0.022663957	-3.29407162	1.06621287
26981	4250195	ProbeID: 4250195	XM_925881.1	642348	XP_930974.1	ILMN_1758678	4250195	S	TGGGTCATCACTCTGGAGGGTGCAAGCCATGAGCATTTGTGGCATCCATG	"\PREDICTED: Homo sapiens hypothetical protein LOC642348 (LOC642348), mRNA.\"""""		ILMN_1758678	LOC642348	"\PREDICTED: Homo sapiens hypothetical protein LOC642348 (LOC642348), mRNA.\"""""	642348	 		0.092487248	0.011246213	2.186145148	0.031907518	0.031907518	-3.535874305	1.06620677
2510	380424	CFH	NM_001014975.1	3075	NP_001014975.1	ILMN_1810910	380424	A	GGAGATGCTGTATGCACTGAATCTGGATGGCGTCCGTTGCCTTCATGTGA	"\Homo sapiens complement factor H (CFH), transcript variant 2, mRNA.\"""""	HUS; MGC88246; HF1; FH; ARMD4; ARMS1; HF; CFHL3; FHL1; HF2	ILMN_1810910	CFH	"\Homo sapiens complement factor H (CFH), transcript variant 2, mRNA.\"""""	3075	D	CFH	0.092416962	0.005879978	2.00426983	0.048631522	0.048631522	-3.82928023	1.066154827
27456	4280519	ProbeID: 4280519	XM_001125868.1	727735	XP_001125868.1	ILMN_1675329	4280519	A	CCACATCCTCCTGGCATATGAGGAGTACAACCCGGAGGTGGGCTACTGCA	"\PREDICTED: Homo sapiens similar to TBC1 domain family member 3 (Rab GTPase-activating protein PRC17) (Prostate cancer gene 17 protein) (TRE17 alpha protein), transcript variant 4 (LOC727735), mRNA.\"""""		ILMN_1675329	LOC727735	"\PREDICTED: Homo sapiens similar to TBC1 domain family member 3 (Rab GTPase-activating protein PRC17) (Prostate cancer gene 17 protein) (TRE17 alpha protein), transcript variant 4 (LOC727735), mRNA.\"""""	727735	 		-0.092244382	0.039943781	-2.207961242	0.030286328	0.030286328	-3.499205481	-1.066027298
42752	6770333	SERPINA1	NM_000295.3	5265	NP_000286.3	ILMN_1764980	6770333	I	AGTGGACTTAGCCCCTGTTTGCTCCTCCGATAACTGGGGTGACCTTGGTT	"\Homo sapiens serpin peptidase inhibitor, clade A (alpha-1 antiproteinase, antitrypsin), member 1 (SERPINA1), transcript variant 1, mRNA.\"""""	PI1; MGC23330; PRO2275; A1AT; AAT; MGC9222; PI; A1A	ILMN_1764980	SERPINA1	"\Homo sapiens serpin peptidase inhibitor, clade A (alpha-1 antiproteinase, antitrypsin), member 1 (SERPINA1), transcript variant 1, mRNA.\"""""	5265	D	SERPINA1	0.092087724	0.000333106	2.07783468	0.041127828	0.041127828	-3.713270772	1.065911547
17508	2710091	FCGR2C	NM_001005411.2	9103	NP_001005411.2	ILMN_2331121	2710091	A	CTACTGCAGGAAAAAGCGGATTTCAGCCACCTGGACGTCAAATGATTGCC	"\Homo sapiens Fc fragment of IgG, low affinity IIc, receptor for (CD32) (FCGR2C), transcript variant 3, mRNA.\"""""	FCGR2B; CD32; FcgammaRIIC; hFcRII-C; CD32C	ILMN_2331121	FCGR2C	"\Homo sapiens Fc fragment of IgG, low affinity IIc, receptor for (CD32) (FCGR2C), transcript variant 3, mRNA.\"""""	9103	 	FCGR2C	0.092029775	0.001652926	2.568109446	0.012202999	0.012202999	-2.850018082	1.065868734
17979	2760458	DNAJC4	NM_005528.1	3338	NP_005519.1	ILMN_1687683	2760458	S	CTCCACAGCACCTCGTGGCCCGTACTCTTGTGTCTCTCAAGCTAAAACTG	"\Homo sapiens DnaJ (Hsp40) homolog, subfamily C, member 4 (DNAJC4), mRNA.\"""""	MGC19482; MCG18; DANJC4; MGC71863; HSPF2; MGC57189	ILMN_1687683	DNAJC4	"\Homo sapiens DnaJ (Hsp40) homolog, subfamily C, member 4 (DNAJC4), mRNA.\"""""	3338	D	DNAJC4	-0.091910314	0.018743858	-2.188122528	0.031757511	0.031757511	-3.532563547	-1.065780479
16769	2640142	C17orf97	NM_001013672.3	400566	NP_001013694.3	ILMN_1713803	2640142	A	TTCGGTACACGGACGACGCCGACTCTCCCATCACCAAGCTGCCCTCGGTT	"\Homo sapiens chromosome 17 open reading frame 97 (C17orf97), mRNA.\"""""		ILMN_1713803	C17ORF97	"\Homo sapiens chromosome 17 open reading frame 97 (C17orf97), mRNA.\"""""	400566	D	C17orf97	0.091878197	-0.013887912	2.553168239	0.012694493	0.012694493	-2.878548938	1.065756753
19199	3120093	EFCAB6	NM_022785.2	64800	NP_073622.2	ILMN_1669465	3120093	A	CTCCTACAACGACTTCCTCCGGGCATTCCTCCAGTAGACACCCCTGCTGT	"\Homo sapiens EF-hand calcium binding domain 6 (EFCAB6), transcript variant 1, mRNA.\"""""	DJBP; HSCBCIP1; FLJ23588; KIAA1672; dJ185D5.1	ILMN_1669465	EFCAB6	"\Homo sapiens EF-hand calcium binding domain 6 (EFCAB6), transcript variant 1, mRNA.\"""""	64800	D	EFCAB6	0.091851061	0.009516146	2.075748134	0.041326019	0.041326019	-3.716611481	1.065736707
14547	2340044	LOC729356	XR_036863.1	729356		ILMN_3227805	2340044	A	GGAGGTGGAAACTTCAAGTGCTGGACTTGCTGGATGTTGATGAGAATGTC	"\PREDICTED: Homo sapiens misc_RNA (LOC729356), miscRNA.\"""""		ILMN_3227805	LOC729356	"\PREDICTED: Homo sapiens misc_RNA (LOC729356), miscRNA.\"""""	729356	 		-0.091741268	-0.014664585	-2.034946311	0.045370645	0.045370645	-3.781349222	-1.065655605
24070	3890564	LOC728611	XM_001720819.1	728611	XP_001720871.1	ILMN_3297562	3890564	M	TATGATGAAGGAGAAAGCACATATTTTGATGATCTTAAAGGAGAAATGCA	"\PREDICTED: Homo sapiens similar to BMS1-like, ribosome assembly protein (yeast) (LOC728611), mRNA.\"""""		ILMN_3297562	LOC728611	"\PREDICTED: Homo sapiens similar to BMS1-like, ribosome assembly protein (yeast) (LOC728611), mRNA.\"""""	728611	D	LOC728611	0.091731242	0.001031443	2.243270217	0.027815218	0.027815218	-3.439199289	1.065648199
38093	6180291	ProbeID: 6180291	XM_929292.1	646366	XP_934385.1	ILMN_1655170	6180291	S	CTGGTGGCCCTCTGTGGACTGGTAGGCAATGATGTGATCTGCTGGCTTCT	"\PREDICTED: Homo sapiens similar to mas-related G protein-coupled MRG (LOC646366), mRNA.\"""""		ILMN_1655170	LOC646366	"\PREDICTED: Homo sapiens similar to mas-related G protein-coupled MRG (LOC646366), mRNA.\"""""	646366	D	MAS1LP	0.091606625	0.009743664	2.405577019	0.018597898	0.018597898	-3.153061213	1.065556155
44275	7040592	ITGAX	XM_001127869.1	3687	XP_001127869.1	ILMN_1730176	7040592	A	CCTTCGGTGCTCCTCAGAGAAAATCGCACCCCCAGCATCTGACTTCCTGG	"\PREDICTED: Homo sapiens integrin, alpha X (complement component 3 receptor 4 subunit) (ITGAX), mRNA.\"""""		ILMN_1730176	ITGAX	"\PREDICTED: Homo sapiens integrin, alpha X (complement component 3 receptor 4 subunit) (ITGAX), mRNA.\"""""	3687	D	ITGAX	-0.091544842	-0.006400532	-2.420993019	0.017883178	0.017883178	-3.125017296	-1.065510523
3012	460255	IFNA5	NM_002169.1	3442	NP_002160.1	ILMN_1660195	460255	S	GCCTGTATGATGCAGGAGGTTGGAGTGGAAGACACTCCTCTGATGAATGT	"\Homo sapiens interferon, alpha 5 (IFNA5), mRNA.\"""""	INFA5	ILMN_1660195	IFNA5	"\Homo sapiens interferon, alpha 5 (IFNA5), mRNA.\"""""	3442	 	IFNA5	-0.091528073	0.027769575	-2.206988917	0.030357016	0.030357016	-3.500846412	-1.065498139
32765	5270440	IL18BP	NM_173044.1	10068	NP_766632.1	ILMN_1725809	5270440	I	CCAAGGCTTGGTGGCCAACACCCAGAGGAACAAATTAAGGACCGGGAATT	"\Homo sapiens interleukin 18 binding protein (IL18BP), transcript variant D, mRNA.\"""""	IL18BPa	ILMN_1725809	IL18BP	"\Homo sapiens interleukin 18 binding protein (IL18BP), transcript variant D, mRNA.\"""""	10068	D	IL18BP	-0.09146718	0.019164659	-2.218435722	0.029533929	0.029533929	-3.481489229	-1.065453167
25039	4040750	SLC39A4	NM_017767.1	55630	NP_060237.1	ILMN_1706386	4040750	A	TCTTACGTGGCACTCGCGGTTGGAGTCAGCGAGGAGAGCGAGGCCTGGAT	"\Homo sapiens solute carrier family 39 (zinc transporter), member 4 (SLC39A4), transcript variant 1, mRNA.\"""""	ZIP4; FLJ20327; AEZ	ILMN_1706386	SLC39A4	"\Homo sapiens solute carrier family 39 (zinc transporter), member 4 (SLC39A4), transcript variant 1, mRNA.\"""""	55630	D	SLC39A4	0.091297001	0.012910573	2.165560416	0.033506268	0.033506268	-3.570187005	1.065327495
47206	7650670	ProbeID: 7650670	XM_938845.1	649775	XP_943938.1	ILMN_1670086	7650670	S	CAATTATTTACTCTGGAGCCCAGCTGGCTTCCCCTAGTGGATCACACGCC	"\PREDICTED: Homo sapiens hypothetical protein LOC649775 (LOC649775), mRNA.\"""""		ILMN_1670086	LOC649775	"\PREDICTED: Homo sapiens hypothetical protein LOC649775 (LOC649775), mRNA.\"""""	649775	 		-0.090369127	-0.015043402	-2.141921547	0.035428039	0.035428039	-3.609245998	-1.064642546
6491	1030095	ProbeID: 1030095	XM_929508.1	646573	XP_934601.1	ILMN_1771049	1030095	S	GTGACCACTGTTTTCCTCATGCTCCCTGAAAGCTTTTCTGAAGGAAACCT	"\PREDICTED: Homo sapiens similar to CG33331-PA (LOC646573), mRNA.\"""""		ILMN_1771049	LOC646573	"\PREDICTED: Homo sapiens similar to CG33331-PA (LOC646573), mRNA.\"""""	646573	 		0.090280811	0.02584545	2.767774509	0.007097166	0.007097166	-2.456061952	1.064577375
44289	7040653	TTTY19	NR_001549.1	252952		ILMN_2099858	7040653	S	CTGGAGGGGTGCTGCCTCACAAGATGCATCACCTGCTCAGTTGGGAACCA	"\Homo sapiens testis-specific transcript, Y-linked 19 (non-protein coding) (TTTY19), non-coding RNA.\"""""		ILMN_2099858	TTTY19	"\Homo sapiens testis-specific transcript, Y-linked 19 (non-protein coding) (TTTY19), non-coding RNA.\"""""	252952	D	TTTY19	-0.090148105	-0.008750342	-2.110017801	0.038173384	0.038173384	-3.661373955	-1.064479455
14699	2340707	ENPEP	NM_001977.2	2028	NP_001968.2	ILMN_2164152	2340707	S	CTTGAGGATCATATGAATTAGCCAAAAGAATGGCTGACTGTTGCCTTTAC	"\Homo sapiens glutamyl aminopeptidase (aminopeptidase A) (ENPEP), mRNA.\"""""	APA; gp160; CD249	ILMN_2164152	ENPEP	"\Homo sapiens glutamyl aminopeptidase (aminopeptidase A) (ENPEP), mRNA.\"""""	2028	D	ENPEP	-0.090089847	0.008738472	-2.496564266	0.014722661	0.014722661	-2.98541	-1.06443647
3114	460703	ProbeID: 460703	XR_037298.1	100129466		ILMN_3183346	460703	A	CGGCCGTTGGATTGGGAATCTATACTGGAACACACCTGACAACCTCCACC	"\PREDICTED: Homo sapiens misc_RNA (LOC100129466), miscRNA.\"""""		ILMN_3183346	LOC100129466	"\PREDICTED: Homo sapiens misc_RNA (LOC100129466), miscRNA.\"""""	100129466	 		0.090057097	-0.002894745	2.034564197	0.045410078	0.045410078	-3.781950187	1.064412307
23419	3840201	ZNF826P	NM_001039884.1	664701	NP_001034973.1	ILMN_2175737	3840201	S	TGATCTTGGCTCACTGCAACCTTCGTCTCCTGGGTAGCTGGGATTACAGG	"\Homo sapiens zinc finger protein 826 (ZNF826), mRNA.\"""""	FLJ44894	ILMN_2175737	ZNF826	"\Homo sapiens zinc finger protein 826 (ZNF826), mRNA.\"""""	664701	 	ZNF826	-0.089906894	0.000208128	-2.102581245	0.038839209	0.038839209	-3.673427272	-1.064301494
7404	1170338	SCARB1	NM_005505.3	949	NP_005496.3	ILMN_2183409	1170338	S	AAGTCTTCACAGGCACTGCATCGGGTTGTCTGGCGCCCTTTTCCTCCAGC	"\Homo sapiens scavenger receptor class B, member 1 (SCARB1), mRNA.\"""""	SRB1; CD36L1; SR-BI; MGC138242; CLA-1; CLA1	ILMN_2183409	SCARB1	"\Homo sapiens scavenger receptor class B, member 1 (SCARB1), mRNA.\"""""	949	 	SCARB1	-0.089549719	-0.017728549	-2.04147895	0.044701039	0.044701039	-3.771059805	-1.064038033
15306	2450189	CEP170P1	NR_003135.1	645455		ILMN_1687168	2450189	S	GTATGACCTCAGCTCATGGCTCTGCTTCAGGTAAATTGGATCCAGATTTC	Homo sapiens centrosomal protein 170kDa-like (CEP170L) on chromosome 4.	KIAA0470L; KIAA0470; MGC26143; FAM68B	ILMN_1687168	CEP170L	Homo sapiens centrosomal protein 170kDa-like (CEP170L) on chromosome 4.	645455	D	CEP170L	0.089508179	-0.011895408	2.537598163	0.013225623	0.013225623	-2.908137243	1.064007396
38498	6220475	ProbeID: 6220475	XM_936234.1	642104	XP_941327.1	ILMN_1772669	6220475	S	ATGAAAAATTGCCAAATCTAGAGTGTTCTCGGAGGGACCGGGATAGAGAC	"\PREDICTED: Homo sapiens similar to E3 ubiquitin protein ligase, HECT domain containing, 1 (LOC642104), mRNA.\"""""		ILMN_1772669	LOC642104	"\PREDICTED: Homo sapiens similar to E3 ubiquitin protein ligase, HECT domain containing, 1 (LOC642104), mRNA.\"""""	642104	 		-0.089340335	0.01012463	-2.371249293	0.020281706	0.020281706	-3.214973544	-1.063883616
3171	510136	SIGMAR1	NM_147157.1	10280	NP_671513.1	ILMN_1717925	510136	A	ATGCAAGTGCCCCTGTGGCTTGTCCCCAACCCCCTCAGCAACAAAGCTCA	"\Homo sapiens sigma non-opioid intracellular receptor 1 (SIGMAR1), transcript variant 2, mRNA.\"""""	SIGMAR1; MGC3851; FLJ25585; SR-BP1	ILMN_1717925	SIGMAR1	"\Homo sapiens sigma non-opioid intracellular receptor 1 (SIGMAR1), transcript variant 2, mRNA.\"""""	10280	D	SIGMAR1	-0.089338334	0.026759731	-2.090129797	0.039976576	0.039976576	-3.693526115	-1.063882141
4514	650433	MRGPRX2	NM_054030.2	117194	NP_473371.1	ILMN_2155932	650433	S	CTTCCCTCTCTGGGGGCTCTCTAATTCGTCCTGGAAGTTTCCAGTGGTCT	"\Homo sapiens MAS-related GPR, member X2 (MRGPRX2), mRNA.\"""""	MRGX2	ILMN_2155932	MRGPRX2	"\Homo sapiens MAS-related GPR, member X2 (MRGPRX2), mRNA.\"""""	117194	D	MRGPRX2	-0.089338156	0.011465116	-2.073749941	0.041516591	0.041516591	-3.719807993	-1.063882009
28475	4560400	ProbeID: 4560400				ILMN_1833175	4560400	S	GCCGCAGCCATACCAGCCTCACCAGATTGTTCCTCTGTCATCATTTTTGC	"\AGENCOURT_14122414 NIH_MGC_187 Homo sapiens cDNA clone IMAGE:30382396 5, mRNA sequence\"""""		ILMN_1833175		"\AGENCOURT_14122414 NIH_MGC_187 Homo sapiens cDNA clone IMAGE:30382396 5, mRNA sequence\"""""	-999	 		-0.089215353	0.027456313	-1.993280922	0.049847494	0.049847494	-3.846294392	-1.063791455
499	50494	MYH15	XM_938225.1	22989	XP_943318.1	ILMN_1797164	50494	A	CACAGTCGACCTACAGTGACTTCAGGCCCAGAACCAGATGCAGAGGGAAC	"\PREDICTED: Homo sapiens myosin, heavy polypeptide 15 (MYH15), mRNA.\"""""		ILMN_1797164	MYH15	"\PREDICTED: Homo sapiens myosin, heavy polypeptide 15 (MYH15), mRNA.\"""""	22989	 	MYH15	0.089205304	0.022038615	2.012810455	0.047704091	0.047704091	-3.815999971	1.063784045
34752	5670121	GALK2	NM_001001556.1	2585	NP_001001556.1	ILMN_1732514	5670121	I	CTCATTCCGGTGAAAGTAAGGGACAGCTTAGGACCAGAAGCCTTTCGCGG	"\Homo sapiens galactokinase 2 (GALK2), transcript variant 2, mRNA.\"""""	GK2; MGC1745	ILMN_1732514	GALK2	"\Homo sapiens galactokinase 2 (GALK2), transcript variant 2, mRNA.\"""""	2585	D	GALK2	0.089101829	0.005785215	2.029738575	0.045910607	0.045910607	-3.789531126	1.063707749
9041	1430309	SGOL2	NM_152524.3	151246	NP_689737.3	ILMN_2061641	1430309	S	GCCAAGCCTCAGAGACAAGATGAGAAGATGAAGTGAATTTATGGATTCTG	"\Homo sapiens shugoshin-like 2 (S. pombe) (SGOL2), mRNA.\"""""	FLJ25211; MGC129665; TRIPIN	ILMN_2061641	SGOL2	"\Homo sapiens shugoshin-like 2 (S. pombe) (SGOL2), mRNA.\"""""	151246	D	SGOL2	-0.088889108	0.006733666	-2.266979742	0.026257072	0.026257072	-3.39845181	-1.06355092
44812	7150592	SS18	NM_001007559.1	6760	NP_001007560.1	ILMN_1686957	7150592	I	CGGTTATCAGCAACCGTCGTATCCTGAACAAGGCTACGATAGGCCTTATG	"\Homo sapiens synovial sarcoma translocation, chromosome 18 (SS18), transcript variant 1, mRNA.\"""""	SYT; SYT-SSX1; MGC116875; SYT-SSX2; SSXT	ILMN_1686957	SS18	"\Homo sapiens synovial sarcoma translocation, chromosome 18 (SS18), transcript variant 1, mRNA.\"""""	6760	D	SS18	-0.088505929	0.025721345	-2.405841706	0.018585414	0.018585414	-3.152580962	-1.06326848
29403	4670500	HIVEP1	NM_002114.2	3096	NP_002105.2	ILMN_1735548	4670500	S	GCGACGTGAGCAGCGATGATGACGAGGACAGGCTTGTGATAGCAACCTGA	"\Homo sapiens human immunodeficiency virus type I enhancer binding protein 1 (HIVEP1), mRNA.\"""""	CRYBP1; PRDII-BF1; CIRIP; MBP-1; ZNF40	ILMN_1735548	HIVEP1	"\Homo sapiens human immunodeficiency virus type I enhancer binding protein 1 (HIVEP1), mRNA.\"""""	3096	 	HIVEP1	-0.088484243	0.002147609	-2.168662239	0.033260973	0.033260973	-3.565034419	-1.063252497
30821	4880100	ProbeID: 4880100	XM_292197.5	341651	XP_292197.5	ILMN_1703719	4880100	A	GCCCCTGAGACACTGGCAGCAACAGTGAGCAAAACAGAAAGGGCAAGTCC	"\PREDICTED: Homo sapiens similar to Fumarate hydratase, mitochondrial precursor (Fumarase) (LOC341651), mRNA.\"""""		ILMN_1703719	LOC341651	"\PREDICTED: Homo sapiens similar to Fumarate hydratase, mitochondrial precursor (Fumarase) (LOC341651), mRNA.\"""""	341651	 		-0.08845552	0.020429677	-2.015190966	0.047448308	0.047448308	-3.812289553	-1.063231328
3049	460400	ProbeID: 460400	XM_001713834.1	100130019	XP_001713886.1	ILMN_3248460	460400	S	TTAGTGATGATTTTAAAATTAAAGCAGATGGGAATCTCTCTGAGAAAGAA	"\PREDICTED: Homo sapiens hypothetical protein LOC100130019 (LOC100130019), partial mRNA.\"""""		ILMN_3248460	LOC100130019	"\PREDICTED: Homo sapiens hypothetical protein LOC100130019 (LOC100130019), partial mRNA.\"""""	100130019	 		-0.088242988	0.006663914	-2.761293049	0.007226122	0.007226122	-2.469214577	-1.063074709
44971	7160470	ProbeID: 7160470	XM_941881.2	652438	XP_946974.2	ILMN_1677837	7160470	S	GCCAGGCTGAGGAGCTGCAGAAGCAATACAAGGTGAAATTGGATCTCTGG	"\PREDICTED: Homo sapiens similar to Nucleolar transcription factor 1 (Upstream-binding factor 1) (UBF-1) (LOC652438), mRNA.\"""""		ILMN_1677837	LOC652438	"\PREDICTED: Homo sapiens similar to Nucleolar transcription factor 1 (Upstream-binding factor 1) (UBF-1) (LOC652438), mRNA.\"""""	652438	D	hCG 1990491	0.088168778	0.035002415	2.098517597	0.039207278	0.039207278	-3.679998112	1.063020028
7021	1070687	SPAG9	NM_172345.1	9043	NP_758853.1	ILMN_1768798	1070687	I	GTACATGGGATTTCATGAGCCAGAGGAGGCATTTGGATCCATTGGGCCAC	"\Homo sapiens sperm associated antigen 9 (SPAG9), transcript variant 2, mRNA.\"""""	PHET; MGC74461; HSS; PIG6; KIAA0516; FLJ34602; MGC14967; MGC117291; JLP; HLC4; FLJ13450; FLJ14006	ILMN_1768798	SPAG9	"\Homo sapiens sperm associated antigen 9 (SPAG9), transcript variant 2, mRNA.\"""""	9043	D	SPAG9	-0.088085794	-0.005934587	-2.171106204	0.033068808	0.033068808	-3.560970169	-1.062958884
5004	770243	ProbeID: 770243	XM_929071.1	646110	XP_934164.1	ILMN_1672624	770243	S	CCTGATATTACCTGAGGACAGAACTTGCATTCTCAAACTTTCTCTGGAGA	"\PREDICTED: Homo sapiens similar to SERTA domain containing 4 (LOC646110), mRNA.\"""""		ILMN_1672624	LOC646110	"\PREDICTED: Homo sapiens similar to SERTA domain containing 4 (LOC646110), mRNA.\"""""	646110	 		-0.088010741	0.005620789	-2.021510604	0.04677497	0.04677497	-3.802420686	-1.062903588
42043	6620487	CXCL6	NM_002993.2	6372	NP_002984.1	ILMN_1779234	6620487	S	GTGTGCTGTTGAGGGAGGTATCCTGTTGTTCTTACTCACTCTTCTCATAA	"\Homo sapiens chemokine (C-X-C motif) ligand 6 (granulocyte chemotactic protein 2) (CXCL6), mRNA.\"""""	GCP2; GCP-2; CKA-3; SCYB6	ILMN_1779234	CXCL6	"\Homo sapiens chemokine (C-X-C motif) ligand 6 (granulocyte chemotactic protein 2) (CXCL6), mRNA.\"""""	6372	D	CXCL6	0.08776997	-0.035566432	1.997381789	0.049390707	0.049390707	-3.839954632	1.062726215
19206	3120114	HIST1H2AM	NM_003514.2	8336	NP_003505.1	ILMN_1756022	3120114	S	AACCCGCTCCTCTAGAGCTGGGCTCCAATTTCCTGTAGGACGAGTGCACC	"\Homo sapiens histone cluster 1, H2am (HIST1H2AM), mRNA.\"""""	H2AFN; H2A.1; dJ193B12.1; H2A/n	ILMN_1756022	HIST1H2AM	"\Homo sapiens histone cluster 1, H2am (HIST1H2AM), mRNA.\"""""	8336	D	HIST1H2AG (includes others)	-0.087725892	0.002648486	-2.265232749	0.026369198	0.026369198	-3.401466612	-1.062693747
9831	1500451	8-Sep	NM_001098813.1	23176	NP_001092283.1	ILMN_1721910	1500451	A	CACACTCTTCAACACGACCTTCGAGACTGAGGAAGCCAGTCACCATGAGG	"\Homo sapiens septin 8 (SEPT8), transcript variant 4, mRNA.\"""""	SEP2; KIAA0202	ILMN_1721910	8-Sep	"\Homo sapiens septin 8 (SEPT8), transcript variant 4, mRNA.\"""""	23176	 	8-Sep	0.087723415	0.00683643	2.314180848	0.023382535	0.023382535	-3.316253551	1.062691922
42317	6660095	ProbeID: 6660095	XM_001726418.1	730389	XP_001726470.1	ILMN_3244130	6660095	S	CCGCTTTTGACTTTCCGCGGCCTCTGCAGGCCCCGAACTTGACTTCCATT	"\PREDICTED: Homo sapiens hypothetical LOC730389 (LOC730389), mRNA.\"""""		ILMN_3244130	LOC730389	"\PREDICTED: Homo sapiens hypothetical LOC730389 (LOC730389), mRNA.\"""""	730389	 		-0.087355127	0.024635299	-2.120342006	0.037265438	0.037265438	-3.644579162	-1.062420674
7578	1190347	HSPB9	NM_033194.1	94086	NP_149971.1	ILMN_1666596	1190347	S	GGACAATGACCATGCCAGAGACGGTTTCCAAATGAAGCTGGATGCCCACG	"\Homo sapiens heat shock protein, alpha-crystallin-related, B9 (HSPB9), mRNA.\"""""	FLJ27437	ILMN_1666596	HSPB9	"\Homo sapiens heat shock protein, alpha-crystallin-related, B9 (HSPB9), mRNA.\"""""	94086	 	HSPB9	-0.087349036	0.016752711	-2.120315183	0.037267773	0.037267773	-3.644622888	-1.062416189
28743	4590092	OSBPL6	NM_032523.2	114880	NP_115912.1	ILMN_1756935	4590092	A	CCACACGATTGTTCCACTGTCTGGAAGCACCATCCCCTATCGCAGGACTC	"\Homo sapiens oxysterol binding protein-like 6 (OSBPL6), transcript variant 1, mRNA.\"""""	ORP6; MGC59642; FLJ36583	ILMN_1756935	OSBPL6	"\Homo sapiens oxysterol binding protein-like 6 (OSBPL6), transcript variant 1, mRNA.\"""""	114880	D	OSBPL6	0.087108877	-0.002668404	2.694381981	0.008688395	0.008688395	-2.603582675	1.062239348
10331	1580176	ProbeID: 1580176	XM_001726444.1	100128667	XP_001726496.1	ILMN_3185313	1580176	A	TGCCATGGGTCCGATGCACTGGCCCAAGCCGCCATCTCCCGCCTCATACA	"\PREDICTED: Homo sapiens hypothetical protein LOC100128667 (LOC100128667), mRNA.\"""""		ILMN_3185313	LOC100128667	"\PREDICTED: Homo sapiens hypothetical protein LOC100128667 (LOC100128667), mRNA.\"""""	100128667	D	CCDC85C	0.086899058	-0.003340317	2.105863213	0.03854413	0.03854413	-3.668112342	1.062084872
20975	3370332	ABCC6	NM_001171.3	368	NP_001162.3	ILMN_1778352	3370332	A	GTGATGGACTGTGCCCGGGTTCTGGTCATGGACAAGGGGCAGGTGGCAGA	"\Homo sapiens ATP-binding cassette, sub-family C (CFTR/MRP), member 6 (ABCC6), transcript variant 1, mRNA.\"""""	MOATE; EST349056; ARA; PXE1; ABC34; PXE; MLP1; MRP6	ILMN_1778352	ABCC6	"\Homo sapiens ATP-binding cassette, sub-family C (CFTR/MRP), member 6 (ABCC6), transcript variant 1, mRNA.\"""""	368	D	ABCC6	-0.086856197	0.008242969	-2.165713096	0.033494157	0.033494157	-3.569933529	-1.062053319
40822	6510148	FTSJ1	NM_012280.2	24140	NP_036412.1	ILMN_2401826	6510148	A	TACAAGTACACTCCACCCACACAGCCCCCCATCTCGCCACCATACCAGGA	"\Homo sapiens FtsJ homolog 1 (E. coli) (FTSJ1), transcript variant 1, mRNA.\"""""	JM23; TRM7; SPB1; CDLIV; MRX44; MRX9	ILMN_2401826	FTSJ1	"\Homo sapiens FtsJ homolog 1 (E. coli) (FTSJ1), transcript variant 1, mRNA.\"""""	24140	D	FTSJ1	-0.086829007	0.010095893	-2.167993892	0.033313694	0.033313694	-3.566145177	-1.062033303
7900	1240215	ProbeID: 1240215	XM_936765.1	647704	XP_941858.1	ILMN_1693821	1240215	S	CTGAGAAATTGGTGCACAGTTACCCCGGCCTGTGCCTGTCCCCTGAGAAC	"\PREDICTED: Homo sapiens similar to keratinocytes proline-rich protein (LOC647704), mRNA.\"""""		ILMN_1693821	LOC647704	"\PREDICTED: Homo sapiens similar to keratinocytes proline-rich protein (LOC647704), mRNA.\"""""	647704	 		0.086594668	-0.003209814	2.305529666	0.023887555	0.023887555	-3.331426043	1.06186081
38595	6250086	LOC255025	XM_173083.6	255025	XP_173083.2	ILMN_1778787	6250086	A	ACCTGATCTTGAACTGGTGCTATTCCATGGGGAAAATTGGAACATGGGGC	"\PREDICTED: Homo sapiens hypothetical protein LOC255025 (LOC255025), mRNA.\"""""		ILMN_1778787	LOC255025	"\PREDICTED: Homo sapiens hypothetical protein LOC255025 (LOC255025), mRNA.\"""""	255025	 	LOC255025	0.086582297	0.004604852	2.220071993	0.029417886	0.029417886	-3.47871522	1.061851705
1893	270025	MRPL3	NM_007208.2	11222	NP_009139.1	ILMN_2230592	270025	S	GTGAAATAGTGGTTGTGGAACAGTAGAAAACCATATGGGGACTATAGTGC	"\Homo sapiens mitochondrial ribosomal protein L3 (MRPL3), nuclear gene encoding mitochondrial protein, mRNA.\"""""	MRL3; RPML3	ILMN_2230592	MRPL3	"\Homo sapiens mitochondrial ribosomal protein L3 (MRPL3), nuclear gene encoding mitochondrial protein, mRNA.\"""""	11222	D	MRPL3	-0.086568538	-0.001311214	-2.118831222	0.037397119	0.037397119	-3.647041247	-1.061841578
45741	7330592	ATM	NM_138292.3	472	NP_612149.1	ILMN_1716231	7330592	I	TCTACAGGTTGGCTGCATAGAAGAAAAAGGTAGAGTTATTTATAATCTTG	"\Homo sapiens ataxia telangiectasia mutated (ATM), transcript variant 2, mRNA.\"""""	ATD; DKFZp781A0353; ATE; TELO1; ATA; TEL1; ATDC; AT1; MGC74674; ATC	ILMN_1716231	ATM	"\Homo sapiens ataxia telangiectasia mutated (ATM), transcript variant 2, mRNA.\"""""	472	D	ATM	-0.086390087	0.012375595	-2.435312773	0.017241376	0.017241376	-3.098834924	-1.061710243
23318	3830592	ProbeID: 3830592	XM_934566.1	653539	XP_939659.1	ILMN_1654043	3830592	A	CTTTTTGTTTTTAACCAGAGGACAGTCCATTTGTTTCACTTCTTTTTGCT	"\PREDICTED: Homo sapiens similar to amyotrophic lateral sclerosis 2 (juvenile) chromosome region, candidate 16, transcript variant 4 (LOC653539), mRNA.\"""""		ILMN_1654043	LOC653539	"\PREDICTED: Homo sapiens similar to amyotrophic lateral sclerosis 2 (juvenile) chromosome region, candidate 16, transcript variant 4 (LOC653539), mRNA.\"""""	653539	D	NBEAL1	-0.086384688	-0.003173031	-2.681986664	0.00898722	0.00898722	-2.628189555	-1.06170627
3894	610048	KRTAP21-1	NM_181619.1	337977	NP_853650.1	ILMN_2195721	610048	S	CTGTGGGTTTGGCTCCCATTATGGCTGTGGTTATGGAACTGGCTATGGCT	"\Homo sapiens keratin associated protein 21-1 (KRTAP21-1), mRNA.\"""""	KAP21.1	ILMN_2195721	KRTAP21-1	"\Homo sapiens keratin associated protein 21-1 (KRTAP21-1), mRNA.\"""""	337977	 	KRTAP21-1	0.086320028	0.005987887	2.693133914	0.008718068	0.008718068	-2.606064363	1.061658687
35383	5720450	PSAT1	NM_058179.2	29968	NP_478059.1	ILMN_1712563	5720450	I	CGCATTGGCAATGCCAAAGGAGATGATGCTTTAGAAAAAAGATTTCTTGA	"\Homo sapiens phosphoserine aminotransferase 1 (PSAT1), transcript variant 1, mRNA.\"""""	MGC1460; EPIP; PSAT; PSA	ILMN_1712563	PSAT1	"\Homo sapiens phosphoserine aminotransferase 1 (PSAT1), transcript variant 1, mRNA.\"""""	29968	D	PSAT1	0.086068587	-0.004429689	2.28148184	0.025342401	0.025342401	-3.373349448	1.061473671
4970	770110	ProbeID: 770110	XM_378080.4	402377	XP_378080.4	ILMN_1704789	770110	A	GTGCTAAGTTCATTGGCCTTATACCCATCCACAGCTCAAGGTTTTCTGGG	"\PREDICTED: Homo sapiens similar to UDP-Gal:betaGlcNAc beta 1,3-galactosyltransferase, polypeptide 4 (LOC402377), mRNA.\"""""		ILMN_1704789	LOC402377	"\PREDICTED: Homo sapiens similar to UDP-Gal:betaGlcNAc beta 1,3-galactosyltransferase, polypeptide 4 (LOC402377), mRNA.\"""""	402377	 	LOC100288842	-0.085908859	-0.00682843	-2.37108293	0.020290186	0.020290186	-3.215271786	-1.061356156
18696	2940291	QPRT	NM_014298.3	23475	NP_055113.2	ILMN_1700268	2940291	S	GCTCCTGTGACCTGTCAGGGCTGACTTCACCTCTGCTCATCTCAGTTTCC	"\Homo sapiens quinolinate phosphoribosyltransferase (QPRT), mRNA.\"""""	QPRTase	ILMN_1700268	QPRT	"\Homo sapiens quinolinate phosphoribosyltransferase (QPRT), mRNA.\"""""	23475	 	QPRT	0.085836927	-0.010286613	2.0804554	0.040880063	0.040880063	-3.709070672	1.061303239
34095	5490537	BRD9	NM_023924.3	65980	NP_076413.2	ILMN_1811481	5490537	I	GAGCGGCTGTTAGCTTTGAAGCGCAGCATGTCGTTTATGCAGGACATGGA	"\Homo sapiens bromodomain containing 9 (BRD9), transcript variant 1, mRNA.\"""""	LAVS3040; DKFZp686L0539; PRO9856; DKFZp434D0711	ILMN_1811481	BRD9	"\Homo sapiens bromodomain containing 9 (BRD9), transcript variant 1, mRNA.\"""""	65980	D	BRD9	0.085776011	0.003491028	2.119263279	0.03735942	0.03735942	-3.64633729	1.061258428
37215	6040367	TM6SF2	NM_001001524.2	53345	NP_001001524.2	ILMN_1706419	6040367	I	ATCAGGCCTGCCTTCTTCCTCACCATCCCCTACCTGCTGGTGCCATGCTG	"\Homo sapiens transmembrane 6 superfamily member 2 (TM6SF2), mRNA.\"""""	KIAA1926	ILMN_1706419	TM6SF2	"\Homo sapiens transmembrane 6 superfamily member 2 (TM6SF2), mRNA.\"""""	53345	D	TM6SF2	-0.085681637	-0.001894774	-2.06293935	0.042560829	0.042560829	-3.737055175	-1.061189008
46189	7510164	SCAMP5	NM_138967.2	192683	NP_620417.1	ILMN_1753345	7510164	S	TGGCTCTACCCTTGGGAAGCCTGATCCCGGTGTGTGGCCCAGCTTGTTCA	"\Homo sapiens secretory carrier membrane protein 5 (SCAMP5), mRNA.\"""""	MGC24969; DKFZp686L1799	ILMN_1753345	SCAMP5	"\Homo sapiens secretory carrier membrane protein 5 (SCAMP5), mRNA.\"""""	192683	 	SCAMP5	-0.08558384	0.01091467	-2.371526269	0.020267594	0.020267594	-3.214476965	-1.061117075
15070	2360746	ProbeID: 2360746	XM_496966.2	389631	XP_496966.2	ILMN_1726394	2360746	S	CCACCAGTATGACAATGGAGAACTCTCATTCTGGAGGATCCTTTTGAATA	"\PREDICTED: Homo sapiens similar to zinc finger protein 75 (LOC389631), mRNA.\"""""		ILMN_1726394	LOC389631	"\PREDICTED: Homo sapiens similar to zinc finger protein 75 (LOC389631), mRNA.\"""""	389631	 		0.085500554	-0.020328139	2.004448328	0.048611982	0.048611982	-3.829003182	1.061055819
29562	4730348	THG1L	NM_017872.3	54974	NP_060342.2	ILMN_2093720	4730348	S	GGTGGCTGTAGCATCCCTACCACCCAGGACACTGGTGCGAATGACACAAC	"\Homo sapiens tRNA-histidine guanylyltransferase 1-like (S. cerevisiae) (THG1L), mRNA.\"""""	FLJ20546; ICF45; FLJ11601	ILMN_2093720	THG1L	"\Homo sapiens tRNA-histidine guanylyltransferase 1-like (S. cerevisiae) (THG1L), mRNA.\"""""	54974	D	THG1L	0.085414599	0.020369276	2.221402352	0.029323833	0.029323833	-3.476458546	1.060992603
26825	4230358	ALX4	NM_021926.2	60529	NP_068745.2	ILMN_1803384	4230358	S	TGTTTGGAGCAGCCAGCCTCAGCCCAGGCCTCAATGGCTACGAGCTCAAC	"\Homo sapiens ALX homeobox 4 (ALX4), mRNA.\"""""	KIAA1788; PFM2; FPP; PFM1; PFM	ILMN_1803384	ALX4	"\Homo sapiens ALX homeobox 4 (ALX4), mRNA.\"""""	60529	 	ALX4	0.085297378	0.002183675	2.184535655	0.032030074	0.032030074	-3.538567208	1.0609064
2617	430131	ProbeID: 430131	XM_001722593.1	100132802	XP_001722645.1	ILMN_3249093	430131	S	TCATTTGATAAAAGCTGCCGCTGTGGAGTCTGCCTACCCAGCACCTGCCC	"\PREDICTED: Homo sapiens hypothetical protein LOC100132802 (LOC100132802), mRNA.\"""""		ILMN_3249093	LOC100132802	"\PREDICTED: Homo sapiens hypothetical protein LOC100132802 (LOC100132802), mRNA.\"""""	100132802	 		0.085290323	-0.013917549	2.649951471	0.009803372	0.009803372	-2.69136851	1.060901212
32143	5130196	ProbeID: 5130196	XM_378655.2	96597	XP_378655.2	ILMN_1790943	5130196	A	TGTGCTGGGACTCTATGCCACACCTCCACACAGACCTGGATGCTGGGATC	"\PREDICTED: Homo sapiens hypothetical protein LOC96597 (LOC96597), mRNA.\"""""		ILMN_1790943	LOC96597	"\PREDICTED: Homo sapiens hypothetical protein LOC96597 (LOC96597), mRNA.\"""""	96597	 	TBC1D27	0.085202558	0.050370051	2.216199812	0.029693147	0.029693147	-3.485276997	1.060836675
151	10577	CASC2	XR_017868.1	255082		ILMN_1680927	10577	I	GGTCATGGCCAGAGCCCAAGGGTTTGAGGAGCCTTCTATGACGTGATGAG	"\PREDICTED: Homo sapiens cancer susceptibility candidate 2, transcript variant 1 (CASC2), misc RNA.\"""""		ILMN_1680927	CASC2	"\PREDICTED: Homo sapiens cancer susceptibility candidate 2, transcript variant 1 (CASC2), misc RNA.\"""""	255082	D	CASC2	0.085020417	0.008641873	2.357872512	0.020973741	0.020973741	-3.238898655	1.060702753
30433	4850056	ProbeID: 4850056	XM_928899.1	645929	XP_933992.1	ILMN_1797193	4850056	S	ATGTACTTAATTTGTGGGCCAGTACATCCAAATAGTGCCACCAGGACTGC	"\PREDICTED: Homo sapiens similar to transcription factor 23 (LOC645929), mRNA.\"""""		ILMN_1797193	LOC645929	"\PREDICTED: Homo sapiens similar to transcription factor 23 (LOC645929), mRNA.\"""""	645929	 		0.084896277	0.002700323	2.252241588	0.027216321	0.027216321	-3.423823753	1.060611485
9575	1470164	DIO1	NM_001039716.1	1733	NP_001034805.1	ILMN_1686291	1470164	I	CCGGTGGTCCGCCTCTCAGGACAGAGGTGCAACATTTGGGAGTTTATGCA	"\Homo sapiens deiodinase, iodothyronine, type I (DIO1), transcript variant 4, mRNA.\"""""	5DI; MGC130050; MGC130051; TXDI1	ILMN_1686291	DIO1	"\Homo sapiens deiodinase, iodothyronine, type I (DIO1), transcript variant 4, mRNA.\"""""	1733	D	DIO1	0.084853199	-0.034871844	2.193976333	0.031317041	0.031317041	-3.522747399	1.060579817
42072	6620612	ProbeID: 6620612	XR_015714.1	402569		ILMN_1669819	6620612	S	GATGTGTCTCTGAGGCGACAGCAGAGGATGGCGGTCAGTCTGGAGCTCCG	"\PREDICTED: Homo sapiens similar to importin alpha 1b (LOC402569), misc RNA.\"""""		ILMN_1669819	LOC402569	"\PREDICTED: Homo sapiens similar to importin alpha 1b (LOC402569), misc RNA.\"""""	402569	D	KPNA7	-0.084852891	0.013043887	-2.272088492	0.025931587	0.025931587	-3.389624293	-1.060579591
37953	6130411	PPP2R3A	NM_002718.3	5523	NP_002709.2	ILMN_1702708	6130411	I	AGCTTACAACTGACTCCCTTCTCCCCAGTGTTTGGCACTGAACAACCCCC	"\Homo sapiens protein phosphatase 2 (formerly 2A), regulatory subunit B'', alpha (PPP2R3A), transcript variant 1, mRNA.\"""""	PR72; PPP2R3; PR130	ILMN_1702708	PPP2R3A	"\Homo sapiens protein phosphatase 2 (formerly 2A), regulatory subunit B'', alpha (PPP2R3A), transcript variant 1, mRNA.\"""""	5523	D	PPP2R3A	0.084797309	-0.029031737	2.166037102	0.033468469	0.033468469	-3.569395571	1.060538731
2308	360286	ProbeID: 360286	XM_930057.1	644008	XP_935150.1	ILMN_1747637	360286	S	TCCCTCCAGGAGACTGTGATGCTCTCTCAGCTTGGACGCTTTCAAAACTG	"\PREDICTED: Homo sapiens hypothetical protein LOC644008 (LOC644008), mRNA.\"""""		ILMN_1747637	LOC644008	"\PREDICTED: Homo sapiens hypothetical protein LOC644008 (LOC644008), mRNA.\"""""	644008	 		-0.084772783	0.015854259	-2.201822234	0.030735066	0.030735066	-3.509555522	-1.060520701
36306	5890390	RBMS1	NM_016839.2	5937	NP_058523.1	ILMN_1656436	5890390	I	TGTTAGTGGGATGGCAAACACTGTGAACATTGCTGTTTCTAGTGGGCCAG	"\Homo sapiens RNA binding motif, single stranded interacting protein 1 (RBMS1), transcript variant 2, mRNA.\"""""	MGC3331; MSSP-1; MSSP; YC1; SCR2; MSSP-3; MGC15146; MSSP-2	ILMN_1656436	RBMS1	"\Homo sapiens RNA binding motif, single stranded interacting protein 1 (RBMS1), transcript variant 2, mRNA.\"""""	5937	D	RBMS1	0.08468243	0.002894487	2.504226114	0.014432067	0.014432067	-2.971059578	1.060454286
43892	6980553	GALNT9	NM_021808.2	50614	NP_068580.2	ILMN_1708925	6980553	A	CGGCCGCTCAGCCCTCCAACCAAGACCTAAGTCACACATCATAATGCAGC	"\Homo sapiens UDP-N-acetyl-alpha-D-galactosamine:polypeptide N-acetylgalactosaminyltransferase 9 (GalNAc-T9) (GALNT9), mRNA.\"""""	GALNAC-T9	ILMN_1708925	GALNT9	"\Homo sapiens UDP-N-acetyl-alpha-D-galactosamine:polypeptide N-acetylgalactosaminyltransferase 9 (GalNAc-T9) (GALNT9), mRNA.\"""""	50614	D	GALNT9	-0.084538967	0.031289344	-2.380536312	0.019813274	0.019813274	-3.19829684	-1.060348838
21784	3440601	CLCC1	NM_015127.2	23155	NP_055942.1	ILMN_1809267	3440601	S	CAGACCAAGGCAGCACATACAGCCCCGCAAGAGGTGTGGCTGGACCACGT	"\Homo sapiens chloride channel CLIC-like 1 (CLCC1), mRNA.\"""""	RP11-475E11.6; KIAA0761; MCLC	ILMN_1809267	CLCC1	"\Homo sapiens chloride channel CLIC-like 1 (CLCC1), mRNA.\"""""	23155	D	CLCC1	0.084504961	-0.00170908	2.251349353	0.027275371	0.027275371	-3.425355239	1.060323845
45344	7210452	ProbeID: 7210452				ILMN_1913059	7210452	S	GAAGACAGAGCCCCAGCTGCAAAGGAAGACATTCGGTTAAGGTGGGAGGG	"\PREDICTED: Homo sapiens FLJ46552 protein (FLJ46552), mRNA\"""""		ILMN_1913059		"\PREDICTED: Homo sapiens FLJ46552 protein (FLJ46552), mRNA\"""""	-999	D	FLJ46552	-0.084443687	0.019384799	-2.042904017	0.044556103	0.044556103	-3.768811379	-1.060278812
2131	290195	EIF5AL1	NM_001099692.1	143244	NP_001093162.1	ILMN_1766984	290195	S	GCGCCCTACAGCTACCGCTAGATTTTATGGGGAAAGCAGCTGGCCCAGTT	"\Homo sapiens eukaryotic translation initiation factor 5A-like 1 (EIF5AL1), mRNA.\"""""	bA342M3.3	ILMN_1766984	EIF5AL1	"\Homo sapiens eukaryotic translation initiation factor 5A-like 1 (EIF5AL1), mRNA.\"""""	143244	 	EIF5AL1	0.084412559	0.0074683	2.050225754	0.043817804	0.043817804	-3.757237746	1.060255935
24873	4040091	PTPRN2	NM_130842.1	5799	NP_570857.1	ILMN_1728844	4040091	A	CCGATTCGCCATCACCCCCTACCCCAGAAATAGGACAATTCACTTCATTG	"\Homo sapiens protein tyrosine phosphatase, receptor type, N polypeptide 2 (PTPRN2), transcript variant 2, mRNA.\"""""	PTPRP; ICAAR; IAR; IA-2beta	ILMN_1728844	PTPRN2	"\Homo sapiens protein tyrosine phosphatase, receptor type, N polypeptide 2 (PTPRN2), transcript variant 2, mRNA.\"""""	5799	 	PTPRN2	0.084349462	-0.004255524	2.252479655	0.027200584	0.027200584	-3.423415033	1.060209565
37058	6020504	PIGP	NM_153681.1	51227	NP_710148.1	ILMN_1708451	6020504	I	CGGTTCTGCGCGGCGGGGGCCGTACCCGCGGCGGAGCGAGGAGGCGAGAA	"\Homo sapiens Down syndrome critical region gene 5 (DSCR5), transcript variant 1, mRNA.\"""""	DCRC-S; DCRC; DSRC; PIGP; PIG-P	ILMN_1708451	DSCR5	"\Homo sapiens Down syndrome critical region gene 5 (DSCR5), transcript variant 1, mRNA.\"""""	51227	D	PIGP	-0.084330492	0.010481462	-2.03499124	0.045366011	0.045366011	-3.781278554	-1.060195625
22615	3710035	PDZD2	NM_178140.2	23037	NP_835260.2	ILMN_1729095	3710035	A	CAGCCACTGCTACTACATCTTGCCAGAAGGTTTCCCTCGCCAACAAACAG	"\Homo sapiens PDZ domain containing 2 (PDZD2), mRNA.\"""""	PIN1; PAPIN; KIAA0300; AIPC; PDZK3	ILMN_1729095	PDZD2	"\Homo sapiens PDZ domain containing 2 (PDZD2), mRNA.\"""""	23037	D	PDZD2	0.084231171	8.68E-05	2.338903316	0.021991067	0.021991067	-3.272632054	1.060122639
46803	7570382	CST5	NM_001900.4	1473	NP_001891.2	ILMN_1688022	7570382	S	CCATTCTGAACTACAAGTGCCGGAAAGTCTAGGGGTCTGTGCAAGGCCTG	"\Homo sapiens cystatin D (CST5), mRNA.\"""""	MGC71922	ILMN_1688022	CST5	"\Homo sapiens cystatin D (CST5), mRNA.\"""""	1473	 	CST5	-0.084209747	0.008924602	-2.512114457	0.014138283	0.014138283	-2.956247469	-1.060106897
3462	520563	SYN3	NM_003490.2	8224	NP_003481.2	ILMN_2282019	520563	I	CAGCAGGGTGAAGAGTCCAAGAAGCCAGCACCACCCCATCCGCATCTCAA	"\Homo sapiens synapsin III (SYN3), transcript variant IIIa, mRNA.\"""""		ILMN_2282019	SYN3	"\Homo sapiens synapsin III (SYN3), transcript variant IIIa, mRNA.\"""""	8224	D	SYN3	-0.084146381	-0.030818033	-2.371400733	0.020273989	0.020273989	-3.214702038	-1.060060336
17376	2690301	ProbeID: 2690301	XM_001721071.1	100133829	XP_001721123.1	ILMN_3245199	2690301	S	ACGGCATCTGTAAGAACGTGGGGCTGTGACTTTGAGATTGACTCTGGCAC	"\PREDICTED: Homo sapiens similar to hCG1991431 (LOC100133829), mRNA.\"""""		ILMN_3245199	LOC100133829	"\PREDICTED: Homo sapiens similar to hCG1991431 (LOC100133829), mRNA.\"""""	100133829	 		0.08397895	0.020050553	2.192874706	0.031399522	0.031399522	-3.524596416	1.059937318
22788	3710739	ProbeID: 3710739				ILMN_1832720	3710739	S	TTTGGTTCCTGTTTGCCCTTGTACTGTGCTGGAGCTCACTGTCCTGGAGC	"\AGENCOURT_6552744 NIH_MGC_85 Homo sapiens cDNA clone IMAGE:5551930 5, mRNA sequence\"""""		ILMN_1832720		"\AGENCOURT_6552744 NIH_MGC_85 Homo sapiens cDNA clone IMAGE:5551930 5, mRNA sequence\"""""	-999	 		0.083966512	0.007206051	2.189892857	0.031623734	0.031623734	-3.529597282	1.05992818
44017	7000324	TTC30B	NM_152517.2	150737	NP_689730.2	ILMN_1668795	7000324	S	CTGTGAACTTCATGGCAGAAACATACCTGCTGTTATTGAACAACCCCTGG	"\Homo sapiens tetratricopeptide repeat domain 30B (TTC30B), mRNA.\"""""	FLJ30990	ILMN_1668795	TTC30B	"\Homo sapiens tetratricopeptide repeat domain 30B (TTC30B), mRNA.\"""""	150737	 	TTC30B	0.08389636	-0.019798624	2.170120128	0.033146225	0.033146225	-3.562610462	1.059876642
43863	6980435	ZNF232	NM_014519.2	7775	NP_055334.2	ILMN_2139351	6980435	S	CTCAGAGCTCATTAGACATCGGAGAGTTCATGCCAGAAAAGAGCCTTCCC	"\Homo sapiens zinc finger protein 232 (ZNF232), mRNA.\"""""	ZSCAN11	ILMN_2139351	ZNF232	"\Homo sapiens zinc finger protein 232 (ZNF232), mRNA.\"""""	7775	D	ZNF232	-0.083813904	-0.013755162	-1.999612438	0.049143746	0.049143746	-3.836501332	-1.059816067
33816	5420148	USP22	XM_042698.7	23326	XP_042698.3	ILMN_1705842	5420148	I	TCCCGGGAGGCGGCTCTGTACCAGACGGACTATACTGAGAGCCTATGACA	"\PREDICTED: Homo sapiens ubiquitin specific peptidase 22, transcript variant 1 (USP22), mRNA.\"""""		ILMN_1705842	USP22	"\PREDICTED: Homo sapiens ubiquitin specific peptidase 22, transcript variant 1 (USP22), mRNA.\"""""	23326	D	USP22	0.083465218	0.01228744	2.412270385	0.018284504	0.018284504	-3.140903244	1.05955995
40605	6480044	LOC100131107	XM_001715471.1	100131107	XP_001715523.1	ILMN_3201334	6480044	A	CCATCCAGAGCTGCCAGCCACAGTTCCCACAAAAGAAAACTGTCGGAGCC	"\PREDICTED: Homo sapiens hypothetical protein LOC100131107 (LOC100131107), mRNA.\"""""		ILMN_3201334	LOC100131107	"\PREDICTED: Homo sapiens hypothetical protein LOC100131107 (LOC100131107), mRNA.\"""""	100131107	D	LOC100131107	-0.083462373	-0.001162338	-2.096301601	0.039409265	0.039409265	-3.683576686	-1.059557861
16512	2600577	MIR483	NR_030158.1	619552		ILMN_3310810	2600577	S	AAGACGGGAGGAAAGAAGGGAGTGGTTCCATCACGCCTCCTCACTCCTCT	"\Homo sapiens microRNA 483 (MIR483), microRNA.\"""""		ILMN_3310810	MIR483	"\Homo sapiens microRNA 483 (MIR483), microRNA.\"""""	619552	 	mir-483	0.083362883	0.01398268	1.995527925	0.049596759	0.049596759	-3.842822044	1.059484795
31563	5050048	ProbeID: 5050048	XM_001715324.1	647055	XP_001715376.1	ILMN_3203656	5050048	A	GCCAGAGGATGACGAGGACCTGACGATAGAATCTGCCTTACATCTGAGCC	"\PREDICTED: Homo sapiens similar to hCG1790759 (LOC647055), mRNA.\"""""		ILMN_3203656	LOC647055	"\PREDICTED: Homo sapiens similar to hCG1790759 (LOC647055), mRNA.\"""""	647055	 	LOC647055	0.083305429	0.03733609	2.036499782	0.045210635	0.045210635	-3.778905	1.059442603
41342	6560021	WIZ	NM_021241.2	58525	NP_067064.2	ILMN_3244363	6560021	S	TTCTGGGCAGCCTGTCTGGGAAGGGAGCCAGGATCAAGAAGCAGTTGAGG	"\Homo sapiens widely interspaced zinc finger motifs (WIZ), mRNA.\"""""	ZNF803	ILMN_3244363	WIZ	"\Homo sapiens widely interspaced zinc finger motifs (WIZ), mRNA.\"""""	58525	 	WIZ	0.083275579	0.01092488	2.031757655	0.045700608	0.045700608	-3.786361118	1.059420683
33753	5390661	VLDLR	NM_001018056.1	7436	NP_001018066.1	ILMN_2361862	5390661	A	GAGGTCTAAACAAATAATACCCCCGTCGGAATGGTAACCGAGCCAGCAGC	"\Homo sapiens very low density lipoprotein receptor (VLDLR), transcript variant 2, mRNA.\"""""	FLJ35024; VLDLRCH	ILMN_2361862	VLDLR	"\Homo sapiens very low density lipoprotein receptor (VLDLR), transcript variant 2, mRNA.\"""""	7436	D	VLDLR	-0.083265567	0.02206407	-2.055600937	0.043282518	0.043282518	-3.748718047	-1.05941333
32172	5130367	SMAGP	NM_001033873.1	57228	NP_001029045.1	ILMN_1657429	5130367	I	ACCTCGGCCGTGGCAGGAACCGAAACCCGGAGCGGCCGAAGCTCAGCGCT	"\Homo sapiens small cell adhesion glycoprotein (SMAGP), transcript variant 2, mRNA.\"""""	MGC149454; MGC149453	ILMN_1657429	SMAGP	"\Homo sapiens small cell adhesion glycoprotein (SMAGP), transcript variant 2, mRNA.\"""""	57228	D	SMAGP	0.083252304	-0.003998803	2.026734283	0.046224609	0.046224609	-3.794242831	1.059403591
44866	7160048	CENPO	NM_024322.1	79172	NP_077298.1	ILMN_2219351	7160048	S	CTGTTCAGCCCTATGCCTAAGACCCCTATGCTGGGGACACTACAGGCACA	"\Homo sapiens centromere protein O (CENPO), mRNA.\"""""	MGC11266; CENP-O	ILMN_2219351	CENPO	"\Homo sapiens centromere protein O (CENPO), mRNA.\"""""	79172	D	CENPO	-0.083100922	0.008129099	-2.104162749	0.038696774	0.038696774	-3.670867029	-1.059292433
29976	4780541	RAE1	NM_003610.3	8480	NP_003601.1	ILMN_1690259	4780541	I	AGAGCAGGTTCGCAAACTCCTCAGACCCTTCTGCTCCCGGCCGCCGCTTT	"\Homo sapiens RAE1 RNA export 1 homolog (S. pombe) (RAE1), transcript variant 1, mRNA.\"""""	MIG14; MGC117333; dJ800J21.1; FLJ30608; MGC126076; Mnrp41; MRNP41; dJ481F12.3; MGC126077	ILMN_1690259	RAE1	"\Homo sapiens RAE1 RNA export 1 homolog (S. pombe) (RAE1), transcript variant 1, mRNA.\"""""	8480	D	RAE1	-0.083087654	0.018622923	-2.442701024	0.016918364	0.016918364	-3.085276344	-1.059282692
5985	940370	CDC42BPG	NM_017525.1	55561	NP_059995.1	ILMN_1692342	940370	S	TTCTTTTTCCGCGTGTCGGAGGAGCAGCAGAAGCAGCAGCGCAGGGAGAT	"\Homo sapiens CDC42 binding protein kinase gamma (DMPK-like) (CDC42BPG), mRNA.\"""""	KAPPA-200; DMPK2; MRCKgamma; HSMDPKIN	ILMN_1692342	CDC42BPG	"\Homo sapiens CDC42 binding protein kinase gamma (DMPK-like) (CDC42BPG), mRNA.\"""""	55561	 	CDC42BPG	0.08297888	0.039715199	2.501043359	0.014552149	0.014552149	-2.977025146	1.059202829
11943	1940128	NRG1	NM_013962.2	3084	NP_039256.2	ILMN_1737252	1940128	A	CTACATCCACCACTGGGACAAGCCATCTTGTAAAATGTGCGGAGAAGGAG	"\Homo sapiens neuregulin 1 (NRG1), transcript variant GGF2, mRNA.\"""""	HRG; GGF2; HGL; GGF; NDF; HRGA; HRG1; SMDF; ARIA	ILMN_1737252	NRG1	"\Homo sapiens neuregulin 1 (NRG1), transcript variant GGF2, mRNA.\"""""	3084	D	NRG1 (includes EG:112400)	0.082809979	-0.019370825	2.087931589	0.040180334	0.040180334	-3.69706364	1.059078832
18005	2760551	ProbeID: 2760551	XM_941812.1	652379	XP_946905.1	ILMN_1661269	2760551	S	AAGCGACTGCCTTACACCATGCTGTCCTCCATGACGTGCAGCGCCTCAGC	"\PREDICTED: Homo sapiens similar to cytochrome P450, family 2, subfamily J, polypeptide 2, B (LOC652379), mRNA.\"""""		ILMN_1661269	LOC652379	"\PREDICTED: Homo sapiens similar to cytochrome P450, family 2, subfamily J, polypeptide 2, B (LOC652379), mRNA.\"""""	652379	 		0.082556701	0.023995814	2.136614304	0.035872461	0.035872461	-3.617964446	1.058892917
19580	3140075	ESPNP	XM_942409.2	284729	XP_947502.2	ILMN_1814434	3140075	A	ATGGAGCACTGCGTGCTCTCCCGGGATCCATCCGTGGAGCTGGAGGCGAA	"\PREDICTED: Homo sapiens espin pseudogene (ESPNP), mRNA.\"""""		ILMN_1814434	ESPNP	"\PREDICTED: Homo sapiens espin pseudogene (ESPNP), mRNA.\"""""	284729	 	ESPNP	-0.082492821	0.006434737	-2.266528717	0.026285979	0.026285979	-3.399230336	-1.058846032
14832	2350487	FLRT3	NM_198391.1	23767	NP_938205.1	ILMN_1782750	2350487	I	CCTGTTCTTGTATAACGTGACTGCACCAGACATTCTGAAAAATCAGCAAG	"\Homo sapiens fibronectin leucine rich transmembrane protein 3 (FLRT3), transcript variant 2, mRNA.\"""""		ILMN_1782750	FLRT3	"\Homo sapiens fibronectin leucine rich transmembrane protein 3 (FLRT3), transcript variant 2, mRNA.\"""""	23767	D	FLRT3	-0.082473686	0.016265998	-2.322789845	0.022889384	0.022889384	-3.301107604	-1.058831988
15262	2450022	TMEM81	NM_203376.1	388730	NP_976310.1	ILMN_1725971	2450022	S	CCCACAGCCAAAAGAATGAGTGGGAGAAATGGAGGGGACAATCTCCTGGG	"\Homo sapiens transmembrane protein 81 (TMEM81), mRNA.\"""""	HC3107; UNQ2788; KVLA2788; MGC75217	ILMN_1725971	TMEM81	"\Homo sapiens transmembrane protein 81 (TMEM81), mRNA.\"""""	388730	 	TMEM81	-0.082426416	0.020647058	-2.033919687	0.045476656	0.045476656	-3.78296361	-1.058797297
15318	2450241	RNF148	NM_198085.1	378925	NP_932351.1	ILMN_1763184	2450241	S	TCCATAAGGCATGCATTGACCCCTGGCTTTTAGCCCATAGGACATGTCCC	"\Homo sapiens ring finger protein 148 (RNF148), mRNA.\"""""	MGC35222	ILMN_1763184	RNF148	"\Homo sapiens ring finger protein 148 (RNF148), mRNA.\"""""	378925	 	RNF148	0.08237463	-0.016076873	2.248194786	0.027485052	0.027485052	-3.430765799	1.058759291
12022	1940445	ProbeID: 1940445	XM_001723882.1	100130711	XP_001723934.1	ILMN_3193266	1940445	A	CCCAGGAACCCCCCTCTTATTGCTTGAATTTGCAAGCACACCCTCGCTGG	"\PREDICTED: Homo sapiens similar to hCG1778032 (LOC100130711), mRNA.\"""""		ILMN_3193266	LOC100130711	"\PREDICTED: Homo sapiens similar to hCG1778032 (LOC100130711), mRNA.\"""""	100130711	 		0.082158713	-0.005533105	2.028708638	0.046018046	0.046018046	-3.79114709	1.058600847
22420	3610072	A4GALT	NM_017436.4	53947	NP_059132.1	ILMN_1735045	3610072	S	TCTTTAGGCTCAGGAGAAGCATTTTAAAGAAACCCCCACCCTGCCGCCCG	"\Homo sapiens alpha 1,4-galactosyltransferase (A4GALT), mRNA.\"""""	P1; A14GALT; A4GALT1; PK	ILMN_1735045	A4GALT	"\Homo sapiens alpha 1,4-galactosyltransferase (A4GALT), mRNA.\"""""	53947	 	A4GALT	0.082075795	-0.002862965	2.040529873	0.04479779	0.04479779	-3.772556467	1.058540006
26612	4220220	RCHY1	NM_001009922.1	25898	NP_001009922.1	ILMN_2386732	4220220	A	CTTCCAAGGGCTAGGATTACAGGCATGAGCCACTGTGCTTGGTCCAGATG	"\Homo sapiens ring finger and CHY zinc finger domain containing 1 (RCHY1), transcript variant 3, mRNA.\"""""	ARNIP; PRO1996; CHIMP; DKFZp586C1620; ZNF363; hARNIP; PIRH2; RNF199	ILMN_2386732	RCHY1	"\Homo sapiens ring finger and CHY zinc finger domain containing 1 (RCHY1), transcript variant 3, mRNA.\"""""	25898	D	RCHY1	0.082042162	0.026325254	2.033646653	0.045504886	0.045504886	-3.783392841	1.058515329
43565	6940730	ProbeID: 6940730	XM_943172.2	644624	XP_948265.2	ILMN_1653956	6940730	A	TGTCCTAGCTGTGTCTCTGTGATCTGTGGATGAGGGTAGGAAAGCACCAC	"\PREDICTED: Homo sapiens hypothetical LOC644624, transcript variant 1 (LOC644624), mRNA.\"""""		ILMN_1653956	LOC644624	"\PREDICTED: Homo sapiens hypothetical LOC644624, transcript variant 1 (LOC644624), mRNA.\"""""	644624	D	LOC285419	-0.082015862	-0.004213786	-2.296425743	0.0244294	0.0244294	-3.347340849	-1.058496033
29063	4610692	CTNNA2	NM_004389.2	1496	NP_004380.2	ILMN_2197693	4610692	S	TGAGACAATTAAAATCCTTCTGGGGGCACTGGAAGCACAATACGGTGACC	"\Homo sapiens catenin (cadherin-associated protein), alpha 2 (CTNNA2), mRNA.\"""""	DKFZp686H02198; CAPR; CAP-R; CTNR	ILMN_2197693	CTNNA2	"\Homo sapiens catenin (cadherin-associated protein), alpha 2 (CTNNA2), mRNA.\"""""	1496	 	CTNNA2	-0.081979724	0.010459066	-2.103490828	0.038757234	0.038757234	-3.671954983	-1.058469518
13731	2140468	P2RX3	XM_001126192.1	5024	XP_001126192.1	ILMN_1740263	2140468	I	CACTAGGATTGCATGGCTTAAAGGGACAGGCTCCCCATTCCTCCAACCCC	"\PREDICTED: Homo sapiens purinergic receptor P2X, ligand-gated ion channel, 3 (P2RX3), mRNA.\"""""		ILMN_1740263	P2RX3	"\PREDICTED: Homo sapiens purinergic receptor P2X, ligand-gated ion channel, 3 (P2RX3), mRNA.\"""""	5024	D	P2RX3	-0.081776859	0.000645833	-2.278710129	0.025515012	0.025515012	-3.3781576	-1.058320692
39145	6290138	LOC389033	XM_374010.4	389033	XP_374010.3	ILMN_1679632	6290138	A	TGCTCTGTGCCGTGGGCGCTTTGGCCGATGGTAGAGAAGACCGTGGATCA	"\PREDICTED: Homo sapiens hypothetical LOC389033 (LOC389033), mRNA.\"""""		ILMN_1679632	LOC389033	"\PREDICTED: Homo sapiens hypothetical LOC389033 (LOC389033), mRNA.\"""""	389033	 	LOC389033	-0.081696867	0.012810672	-2.216128075	0.029698268	0.029698268	-3.485398469	-1.058262014
30426	4850025	RPL10	NM_006013.2	6134	NP_006004.1	ILMN_1712250	4850025	S	GGGTCATTGCCCTTTCACTTCAGAAACAGGTTGACAACTCAGCCCTGCTC	"\Homo sapiens ribosomal protein L10 (RPL10), mRNA.\"""""	NOV; QM; FLJ23544; DXS648; FLJ27072; DXS648E; DKFZp686J1851	ILMN_1712250	RPL10	"\Homo sapiens ribosomal protein L10 (RPL10), mRNA.\"""""	6134	D	RPL10 (includes others)	-0.08152668	-0.026641981	-2.018001282	0.047147858	0.047147858	-3.807904258	-1.058137184
9102	1430538	ProbeID: 1430538				ILMN_1906685	1430538	S	CCTGCTTGCTCACTTCCACTTACAGGTGGCTCCGTGGCAGGTCATCCATC	"\ah70e05.s1 Soares_testis_NHT Homo sapiens cDNA clone 1320992 3, mRNA sequence\"""""		ILMN_1906685		"\ah70e05.s1 Soares_testis_NHT Homo sapiens cDNA clone 1320992 3, mRNA sequence\"""""	-999	 		0.081344913	-0.017308114	2.054994314	0.043342645	0.043342645	-3.749680524	1.058003876
27166	4260170	LOC285634	XR_037091.1	285634		ILMN_3281845	4260170	M	TGAAGACCGTGCCTCCCTACTATCTCGGGCCCTTCAAGAAAGCTGTTAGT	"\PREDICTED: Homo sapiens misc_RNA (LOC285634), miscRNA.\"""""		ILMN_3281845	LOC285634	"\PREDICTED: Homo sapiens misc_RNA (LOC285634), miscRNA.\"""""	285634	 		-0.081309907	0.000360265	-2.402733104	0.018732499	0.018732499	-3.15821848	-1.057978205
4151	620328	PRR20A	NM_198441.1	122183	NP_940843.1	ILMN_2284930	620328	I	GTCTCAACGTGGGTACCCTTTGGGAACCACTAAATGAATTGGAATAGAAG	"\Homo sapiens FLJ40296 protein (FLJ40296), mRNA.\"""""	MGC149405; MGC149404	ILMN_2284930	FLJ40296	"\Homo sapiens FLJ40296 protein (FLJ40296), mRNA.\"""""	122183	D	PRR20A (includes others)	-0.081285863	0.004731676	-2.023044004	0.046612832	0.046612832	-3.800022013	-1.057960572
3020	460292	CSRP2BP	NM_177926.1	57325	NP_808779.1	ILMN_1777168	460292	A	CCTGGCCCTTCTCATGCCCAAGACAGTTGTTTCACAGGAGTGGAAGTGTG	"\Homo sapiens CSRP2 binding protein (CSRP2BP), transcript variant 2, mRNA.\"""""	PRO1194; dJ717M23.1; CRP2BP; MGC15388	ILMN_1777168	CSRP2BP	"\Homo sapiens CSRP2 binding protein (CSRP2BP), transcript variant 2, mRNA.\"""""	57325	D	CSRP2BP	0.081215565	-0.002966792	2.319766095	0.023061535	0.023061535	-3.306432722	1.057909023
2894	450528	DLG2	NM_001364.1	1740	NP_001355.1	ILMN_1733043	450528	S	GCCCAGCTCTATCCCATTGCCATCTTCATAAAACCCAGGTCTCTGGAATC	"\Homo sapiens discs, large homolog 2, chapsyn-110 (Drosophila) (DLG2), mRNA.\"""""	PSD-93; DKFZp781E0954; DKFZp781D1854	ILMN_1733043	DLG2	"\Homo sapiens discs, large homolog 2, chapsyn-110 (Drosophila) (DLG2), mRNA.\"""""	1740	D	DLG2	-0.080912635	0.00682435	-2.034023376	0.045465939	0.045465939	-3.782800588	-1.057686912
15214	2370561	RORB	NM_006914.3	6096	NP_008845.2	ILMN_1746658	2370561	S	GAAATTTGTTCTGCCTGTGTCCTGGAGGCCTATACCTCTGTTATTTTCTG	"\Homo sapiens RAR-related orphan receptor B (RORB), mRNA.\"""""	NR1F2; RZRB; bA133M9.1; ROR-BETA	ILMN_1746658	RORB	"\Homo sapiens RAR-related orphan receptor B (RORB), mRNA.\"""""	6096	 	RORB	0.080894358	-0.021160468	2.565984295	0.012271841	0.012271841	-2.854084348	1.057673512
13550	2120491	GLB1	NM_001079811.1	2720	NP_001073279.1	ILMN_2289111	2120491	I	GTCCTTCCAGGCAGCTCGGTCGCTTGTGCGTTCCGCTCCGGCCGCCCTTT	"\Homo sapiens galactosidase, beta 1 (GLB1), transcript variant 2, mRNA.\"""""	ELNR1; EBP	ILMN_2289111	GLB1	"\Homo sapiens galactosidase, beta 1 (GLB1), transcript variant 2, mRNA.\"""""	2720	D	GLB1	0.080605626	0.009630272	2.291768636	0.024710759	0.024710759	-3.355461526	1.057461857
24654	3990753	SLC9A7	NM_032591.1	84679	NP_115980.1	ILMN_1774806	3990753	S	TCATCCTGACCGAAGGCGACCTGACATTGACCTACGGGGACAGCACAGTG	"\Homo sapiens solute carrier family 9 (sodium/hydrogen exchanger), member 7 (SLC9A7), mRNA.\"""""	NHE7; SLC9A6	ILMN_1774806	SLC9A7	"\Homo sapiens solute carrier family 9 (sodium/hydrogen exchanger), member 7 (SLC9A7), mRNA.\"""""	84679	 	SLC9A7	0.080575157	-0.013636047	2.077243783	0.041183871	0.041183871	-3.714217136	1.057439524
35028	5690451	NOS2	NM_000625.3	4843	NP_000616.3	ILMN_1748765	5690451	I	GCTACCAGATGCCAGATGGCAGCATCAGAGGGGACCCTGCCAACGTGGAA	"\Homo sapiens nitric oxide synthase 2A (inducible, hepatocytes) (NOS2A), mRNA.\"""""	HEP-NOS; INOS; NOS; NOS2	ILMN_1748765	NOS2A	"\Homo sapiens nitric oxide synthase 2A (inducible, hepatocytes) (NOS2A), mRNA.\"""""	4843	D	NOS2	-0.080401732	0.014835456	-1.997075105	0.049424743	0.049424743	-3.840429148	-1.057312418
2062	270719	IL1RAPL2	NM_017416.1	26280	NP_059112.1	ILMN_1767413	270719	S	ACCTGCCTCTGACGCTACTCAACGGACAGCTACCCCTTAATAACACCCTG	"\Homo sapiens interleukin 1 receptor accessory protein-like 2 (IL1RAPL2), mRNA.\"""""	IL-1R9; TIGIRR-1; IL1R9; IL1RAPL-2	ILMN_1767413	IL1RAPL2	"\Homo sapiens interleukin 1 receptor accessory protein-like 2 (IL1RAPL2), mRNA.\"""""	26280	 	IL1RAPL2	0.080355147	0.000303321	2.103279452	0.03877627	0.03877627	-3.672297174	1.057278278
13340	2100403	ProbeID: 2100403	XM_497671.3	391037	XP_497671.3	ILMN_1774109	2100403	A	GGAGCGGACAGAGCTCCTGAAAGAAGCCATTGGAGAAGGTAAAGTGACCC	"\PREDICTED: Homo sapiens similar to Butyrophilin subfamily 1 member A1 precursor (BT) (LOC391037), mRNA.\"""""		ILMN_1774109	LOC391037	"\PREDICTED: Homo sapiens similar to Butyrophilin subfamily 1 member A1 precursor (BT) (LOC391037), mRNA.\"""""	391037	 	SKINT1	0.080222252	-0.010375864	2.075308091	0.041367922	0.041367922	-3.717315649	1.05718089
43694	6960463	ProbeID: 6960463	XM_936598.1	647540	XP_941691.1	ILMN_1660980	6960463	S	CCAACAACTGAAACGGACTCTGAAAACACGAGCCATGGAATTGAGGACAG	"\PREDICTED: Homo sapiens similar to pote protein (LOC647540), mRNA.\"""""		ILMN_1660980	LOC647540	"\PREDICTED: Homo sapiens similar to pote protein (LOC647540), mRNA.\"""""	647540	 		0.080206567	0.017914946	2.088487059	0.040128762	0.040128762	-3.696170042	1.057169397
20346	3290095	ProbeID: 3290095	XM_927150.1	653148	XP_932243.1	ILMN_1651435	3290095	S	GCGCCCGCCCAGCGACCCCATGACACAGATCGGCTTAAAGCTCCCCGCCT	"\PREDICTED: Homo sapiens similar to chromosome 15 open reading frame 38 (LOC653148), mRNA.\"""""		ILMN_1651435	LOC653148	"\PREDICTED: Homo sapiens similar to chromosome 15 open reading frame 38 (LOC653148), mRNA.\"""""	653148	 		0.080178845	0.02529858	2.199444235	0.030910447	0.030910447	-3.51355808	1.057149083
8831	1410128	MIR507	NR_030234.1	574512		ILMN_3311000	1410128	S	TGCTGTGTGTAGTGCTTCACTTCAAGAAGTGCCATGCATGTGTCTAGAAA	"\Homo sapiens microRNA 507 (MIR507), microRNA.\"""""		ILMN_3311000	MIR507	"\Homo sapiens microRNA 507 (MIR507), microRNA.\"""""	574512	D	mir-506	0.080175771	-0.025255944	2.268489484	0.026160511	0.026160511	-3.395844846	1.05714683
21465	3420079	MRPS36	NM_033281.5	92259	NP_150597.1	ILMN_1807095	3420079	S	TGGGGCCCCTCCTGTGCCAAGGGTACGTATATTGTGAAGTAAAGCCTCAC	"\Homo sapiens mitochondrial ribosomal protein S36 (MRPS36), nuclear gene encoding mitochondrial protein, mRNA.\"""""	MRP-S36; MGC22896; DC47	ILMN_1807095	MRPS36	"\Homo sapiens mitochondrial ribosomal protein S36 (MRPS36), nuclear gene encoding mitochondrial protein, mRNA.\"""""	92259	 	MRPS36	-0.079977636	0.027792905	-2.053537499	0.043487335	0.043487335	-3.751990913	-1.057001656
18743	2940470	SSTR5	NM_001053.1	6755	NP_001044.1	ILMN_1690563	2940470	S	AACCCCGTCCTCTACGGCTTCCTCTCTGACAACTTCCGCCAGAGCTTCCA	"\Homo sapiens somatostatin receptor 5 (SSTR5), mRNA.\"""""		ILMN_1690563	SSTR5	"\Homo sapiens somatostatin receptor 5 (SSTR5), mRNA.\"""""	6755	 	SSTR5	0.079650742	0.026632182	2.007997683	0.04822483	0.04822483	-3.823489701	1.056762181
39154	6290167	LOC401914	XM_940292.1	401914	XP_945385.1	ILMN_1658868	6290167	A	CGTCCCAATGACTTACAACCTCCTGAGAGTGACACATCCTTCCCAAGCTC	"\PREDICTED: Homo sapiens similar to C-terminal binding protein 2 isoform 2 (LOC401914), mRNA.\"""""		ILMN_1658868	LOC401914	"\PREDICTED: Homo sapiens similar to C-terminal binding protein 2 isoform 2 (LOC401914), mRNA.\"""""	401914	 		0.079447948	-0.015972803	2.015941311	0.047367928	0.047367928	-3.811119218	1.056613647
43224	6900008	WDR52	NM_018338.2	55779	NP_060808.2	ILMN_1802691	6900008	S	GCTAATAGCTTTGATGATCGTTTCTTGGTGACTGCTGGAGCAGATGGCAA	"\Homo sapiens WD repeat domain 52 (WDR52), mRNA.\"""""	DKFZp781C082; MGC142113; MGC126631; FLJ11142	ILMN_1802691	WDR52	"\Homo sapiens WD repeat domain 52 (WDR52), mRNA.\"""""	55779	D	WDR52	-0.079324282	0.018486908	-2.079903072	0.040932173	0.040932173	-3.709956244	-1.056523079
15039	2360605	ProbeID: 2360605	XM_939228.1	650146	XP_944321.1	ILMN_1661261	2360605	S	GCAGAGACAACTCACAACATCACCAATGCCTTTGGCCCAGGAACTGCTAA	"\PREDICTED: Homo sapiens similar to SET domain and mariner transposase fusion gene (LOC650146), mRNA.\"""""		ILMN_1661261	LOC650146	"\PREDICTED: Homo sapiens similar to SET domain and mariner transposase fusion gene (LOC650146), mRNA.\"""""	650146	 		-0.079091824	-0.013423167	-2.003064474	0.048763648	0.048763648	-3.831150504	-1.056352857
36157	5870593	SENP6	NM_015571.1	26054	NP_056386.1	ILMN_2054236	5870593	S	CAGGAACAAAGTAACAGCCTTTCAATTCATATACTGCCTTGTGTTCAGTG	"\Homo sapiens SUMO1/sentrin specific peptidase 6 (SENP6), mRNA.\"""""	KIAA0389; FLJ11355; SUSP1; FLJ11887; SSP1; KIAA0797	ILMN_2054236	SENP6	"\Homo sapiens SUMO1/sentrin specific peptidase 6 (SENP6), mRNA.\"""""	26054	D	SENP6	0.079069548	0.002510205	2.136076712	0.035917747	0.035917747	-3.618846531	1.056336547
454	50349	LOC730058	XM_001714306.1	730058	XP_001714358.1	ILMN_3301677	50349	M	CATGCTGATGGAGGATTCCACGGAGCAGGCAAAATGGTGCAACGAGACGC	"\PREDICTED: Homo sapiens similar to hCG1736128 (LOC730058), mRNA.\"""""		ILMN_3301677	LOC730058	"\PREDICTED: Homo sapiens similar to hCG1736128 (LOC730058), mRNA.\"""""	730058	 	LOC730058	-0.078940804	-0.0225128	-2.075807703	0.04132035	0.04132035	-3.716516149	-1.056242285
40066	6400053	CASP1	NM_033292.2	834	NP_150634.1	ILMN_1727762	6400053	I	CATCTGGAAATTACCTTAATATGCAAGACTCTCAAGGAGTACTTTCTTCC	"\Homo sapiens caspase 1, apoptosis-related cysteine peptidase (interleukin 1, beta, convertase) (CASP1), transcript variant alpha, mRNA.\"""""	IL1BC; ICE; P45	ILMN_1727762	CASP1	"\Homo sapiens caspase 1, apoptosis-related cysteine peptidase (interleukin 1, beta, convertase) (CASP1), transcript variant alpha, mRNA.\"""""	834	D	CASP1	-0.078913834	-0.011603856	-2.121886173	0.037131263	0.037131263	-3.642061103	-1.05622254
19739	3140689	KIAA1407	NM_020817.1	57577	NP_065868.1	ILMN_2095273	3140689	S	GAGGCACCAGAGATGCTTCTCTTCCGTGCACCTTGATAAGCATGAAGGAC	"\Homo sapiens KIAA1407 (KIAA1407), mRNA.\"""""	FLJ43314	ILMN_2095273	KIAA1407	"\Homo sapiens KIAA1407 (KIAA1407), mRNA.\"""""	57577	D	KIAA1407	0.078871588	0.013385507	2.202186999	0.030708241	0.030708241	-3.508941237	1.056191611
1781	240286	CNGB1	NM_001297.4	1258	NP_001288.3	ILMN_3250398	240286	I	AGAATGTGGGAGTCCCCAGGCTGGTCTAAGCATTTCCAAACCCCAGAGTC	"\Homo sapiens cyclic nucleotide gated channel beta 1 (CNGB1), transcript variant 1, mRNA.\"""""		ILMN_3250398	CNGB1	"\Homo sapiens cyclic nucleotide gated channel beta 1 (CNGB1), transcript variant 1, mRNA.\"""""	1258	D	CNGB1	0.078711573	-0.000687159	2.196738831	0.03111104	0.03111104	-3.518107211	1.056074472
38711	6250538	WDR85	NM_138778.2	92715	NP_620133.1	ILMN_1689932	6250538	S	CGTGAACCCAGAAGAAGCAGACTCAGCCTTCAGCCTCCTGGCCACCTGCT	"\Homo sapiens WD repeat domain 85 (WDR85), mRNA.\"""""	FLJ90634; RP11-48C7.3; C9orf112	ILMN_1689932	WDR85	"\Homo sapiens WD repeat domain 85 (WDR85), mRNA.\"""""	92715	 	WDR85	0.078672375	0.036291057	2.352266735	0.021269938	0.021269938	-3.248891275	1.056045778
19623	3140228	HAP1	NM_003949.2	9001	NP_003940.2	ILMN_1791533	3140228	I	TGGATTGTGGGGGCATGCTGATTGAGATGCAGGAGGAGGTGAAGACCCTC	"\Homo sapiens huntingtin-associated protein 1 (neuroan 1) (HAP1), transcript variant 1, mRNA.\"""""	hHLP1; HIP5; HAP2; HLP	ILMN_1791533	HAP1	"\Homo sapiens huntingtin-associated protein 1 (neuroan 1) (HAP1), transcript variant 1, mRNA.\"""""	9001	D	HAP1	-0.078561029	-0.000586643	-2.024729803	0.046435138	0.046435138	-3.797383103	-1.055964276
33177	5310575	LOC440895	XM_290985.6	440895	XP_290985.6	ILMN_1746362	5310575	I	CCCCCCTGCAACTTTTGGGCGTGTATTTGTAGTCATCAGAAATTTGGGCC	"\PREDICTED: Homo sapiens similar to LIM and senescent cell antigen-like domains 1, transcript variant 1 (LOC440895), mRNA.\"""""		ILMN_1746362	LOC440895	"\PREDICTED: Homo sapiens similar to LIM and senescent cell antigen-like domains 1, transcript variant 1 (LOC440895), mRNA.\"""""	440895	D	LOC440895	0.078503938	-0.037826971	2.03068786	0.045811771	0.045811771	-3.788041068	1.05592249
31607	5050202	XGPY2	NR_003254.1	100132596		ILMN_2058570	5050202	S	GATGACCCTGAACCCACCAAGAAGCCAAACTCAGGTGAGTGTCTCTTCAG	"\Homo sapiens Xg pseudogene, Y-linked 2 (XGPY2), non-coding RNA.\"""""	XG; XGPY	ILMN_2058570	XGPY2	"\Homo sapiens Xg pseudogene, Y-linked 2 (XGPY2), non-coding RNA.\"""""	100132596	D	LOC100132596	0.078477764	-0.013253408	2.0842232	0.040526113	0.040526113	-3.703024131	1.055903334
19279	3120398	SDF4	NM_016547.1	51150	NP_057631.1	ILMN_1785605	3120398	I	TGCAGCCAATAGGCACCTTAAATAGCCACTTCGTGCGGCTGGCCGCGGAG	"\Homo sapiens stromal cell derived factor 4 (SDF4), mRNA.\"""""	RP5-902P8.6; Cab45	ILMN_1785605	SDF4	"\Homo sapiens stromal cell derived factor 4 (SDF4), mRNA.\"""""	51150	D	SDF4	-0.078143103	0.020400845	-2.00951882	0.04805972	0.04805972	-3.821124181	-1.055658425
16173	2570039	ProbeID: 2570039				ILMN_1894911	2570039	S	TGGGCCGCCAGGGAACTCACAGCGAAATCTACCAACCAAAGAGGATGTCC	"\Homo sapiens cDNA FLJ45933 fis, clone PLACE7003639\"""""		ILMN_1894911		"\Homo sapiens cDNA FLJ45933 fis, clone PLACE7003639\"""""	-999	D	LOC400743	-0.078055289	0.021727097	-2.077307295	0.041177844	0.041177844	-3.714115429	-1.055594171
17267	2680626	ProbeID: 2680626	XM_001721529.1	730839	XP_001721581.1	ILMN_3221821	2680626	A	TCTAGCTCAGGGCATTCCTCTGGTTACACTCAGCATGGATCTGGCTCAGG	"\PREDICTED: Homo sapiens similar to hornerin (LOC730839), mRNA.\"""""		ILMN_3221821	LOC730839	"\PREDICTED: Homo sapiens similar to hornerin (LOC730839), mRNA.\"""""	730839	 		0.077824902	-0.01882459	2.492153942	0.014892308	0.014892308	-2.99365412	1.055425614
20507	3290706	ProbeID: 3290706	XM_945483.1	650029	XP_950576.1	ILMN_1760991	3290706	I	ATGGCATCATCTTAATCTTGAAGCGTATTTCTGACATTCCTGAACCGTTC	"\PREDICTED: Homo sapiens similar to RNA-binding protein 4 (RNA-binding motif protein 4) (Lark homolog) (Hlark) (RNA-binding motif protein 4a), transcript variant 2 (LOC650029), mRNA.\"""""		ILMN_1760991	LOC650029	"\PREDICTED: Homo sapiens similar to RNA-binding protein 4 (RNA-binding motif protein 4) (Lark homolog) (Hlark) (RNA-binding motif protein 4a), transcript variant 2 (LOC650029), mRNA.\"""""	650029	 		0.077803102	0.020417473	2.152068139	0.0345917	0.0345917	-3.592525813	1.055409666
29567	4730367	C15orf60	NM_001042367.1	283677	NP_001035826.1	ILMN_2145490	4730367	S	CAGAACAACAGCAAGTGTGTGTAACAGCGGGCACAGGCGCTCCAGACGGA	"\Homo sapiens chromosome 15 open reading frame 60 (C15orf60), mRNA.\"""""	FLJ44083; FLJ27520; FLJ36860	ILMN_2145490	C15ORF60	"\Homo sapiens chromosome 15 open reading frame 60 (C15orf60), mRNA.\"""""	283677	 	C15orf60	-0.077664147	0.004115759	-2.211368635	0.030039746	0.030039746	-3.493450167	-1.055308018
32021	5090433	LOC388276	XM_373685.5	388276	XP_373685.2	ILMN_1670866	5090433	A	TCTGTGTGGACAGCCCAGTCCCAGAAGGAGCTTGGGAATACAGCAGCAGG	"\PREDICTED: Homo sapiens hypothetical LOC388276, transcript variant 1 (LOC388276), mRNA.\"""""		ILMN_1670866	LOC388276	"\PREDICTED: Homo sapiens hypothetical LOC388276, transcript variant 1 (LOC388276), mRNA.\"""""	388276	 	LOC388276	0.077610338	0.004982215	2.219701283	0.029444141	0.029444141	-3.479343847	1.055268659
23023	3800148	ProbeID: 3800148	XM_001720949.1	389419	XP_001721001.2	ILMN_3259594	3800148	M	GTGAGACTGTGGAAGAGAAGGAACCCTCACACACCACTGATAGGAATGTA	"\PREDICTED: Homo sapiens similar to hypothetical protein (L1H 3 region) (FLJ10088), mRNA.\"""""		ILMN_3259594	FLJ10088	"\PREDICTED: Homo sapiens similar to hypothetical protein (L1H 3 region) (FLJ10088), mRNA.\"""""	389419	 		0.077561961	-0.023030406	2.367612924	0.02046779	0.02046779	-3.221488568	1.055233273
6221	990537	NAALADL2	NM_207015.2	254827	NP_996898.2	ILMN_1808795	990537	S	GAGGTGGGAATACACAAGCAGGTGCATGTAAGCCCAAAAGCTAGAAAGCC	"\Homo sapiens N-acetylated alpha-linked acidic dipeptidase-like 2 (NAALADL2), mRNA.\"""""		ILMN_1808795	NAALADL2	"\Homo sapiens N-acetylated alpha-linked acidic dipeptidase-like 2 (NAALADL2), mRNA.\"""""	254827	 	NAALADL2	0.077548057	-0.004393407	2.538167881	0.013205841	0.013205841	-2.907057174	1.055223104
34564	5570112	SKCG-1	XR_040140.2	100049615		ILMN_3307972	5570112	A	CCACAGATGTTGACTGTTTGCAAGTGTTTCCTCTGTGAGGCACTGGCTTG	"\PREDICTED: Homo sapiens sporadic kidney cancer gene 1 (SKCG-1), miscRNA.\"""""		ILMN_3307972	SKCG-1	"\PREDICTED: Homo sapiens sporadic kidney cancer gene 1 (SKCG-1), miscRNA.\"""""	100049615	 		-0.077406005	0.015277141	-2.052768179	0.043563911	0.043563911	-3.753210415	-1.055119209
38244	6200176	ProbeID: 6200176	NM_015398.1	25854	NP_056213.1	ILMN_2390544	6200176	A	CGCACAGACTGGGACGGGCCTCAGACACTCATGGATTATCACCTTCTGCA	"\Homo sapiens DKFZP564J102 protein (DKFZP564J102), transcript variant 1, mRNA.\"""""	MSTP119; MST119	ILMN_2390544	DKFZP564J102	"\Homo sapiens DKFZP564J102 protein (DKFZP564J102), transcript variant 1, mRNA.\"""""	25854	D	FAM149A	0.077394123	-0.015393358	2.228704793	0.028812253	0.028812253	-3.464050962	1.055110518
413	50181	KIF25	NM_005355.3	3834	NP_005346.3	ILMN_1676679	50181	A	CGGCAGCGAGTGCGTTGGAGGCGATGCGAAGTTACTGGTGATTCTCTGCA	"\Homo sapiens kinesin family member 25 (KIF25), transcript variant 2, mRNA.\"""""	KNSL3; MGC163361	ILMN_1676679	KIF25	"\Homo sapiens kinesin family member 25 (KIF25), transcript variant 2, mRNA.\"""""	3834	D	KIF25	0.077231941	-0.022214876	2.059044642	0.042942547	0.042942547	-3.743249515	1.054991914
10587	1660414	LCE3A	NM_178431.1	353142	NP_848518.1	ILMN_1756522	1660414	S	AAGTGGTCAGCAAGGCGGGAGCTCCAGCTGTGGCCACAGTTCTGCGGGCT	"\Homo sapiens late cornified envelope 3A (LCE3A), mRNA.\"""""	LEP13	ILMN_1756522	LCE3A	"\Homo sapiens late cornified envelope 3A (LCE3A), mRNA.\"""""	353142	 	LCE3A	-0.077132417	0.030392994	-2.202178148	0.030708892	0.030708892	-3.508956143	-1.054919138
27640	4290494	PALMD	NM_017734.4	54873	NP_060204.1	ILMN_3307906	4290494	S	CTTAGGCAGCCCTGTCCACCATTCCCCATTTGATGCTCAGACAACTGGAG	"\Homo sapiens palmdelphin (PALMD), mRNA.\"""""		ILMN_3307906	PALMD	"\Homo sapiens palmdelphin (PALMD), mRNA.\"""""	54873	D	PALMD	-0.077103824	0.005504892	-2.213117098	0.0299139	0.0299139	-3.490493953	-1.05489823
24501	3990110	ProbeID: 3990110	XM_372573.1	390594	XP_372573.1	ILMN_1681308	3990110	S	CGTGGAGTGCGCCGCCTTCCTCCAGGCGCCGGCGCTGGCTCGCTTTCTGG	"\PREDICTED: Homo sapiens similar to Kelch domain-containing protein 5 (LOC390594), mRNA.\"""""		ILMN_1681308	LOC390594	"\PREDICTED: Homo sapiens similar to Kelch domain-containing protein 5 (LOC390594), mRNA.\"""""	390594	 	KBTBD13	0.077083752	-0.025278939	2.027582492	0.04613577	0.04613577	-3.792913183	1.054883554
37002	6020288	PPP2R2C	NM_020416.3	5522	NP_065149.2	ILMN_1661129	6020288	I	GGCACGGCCTTCAATGGGCGAGGACACGGACACGCGGAAAATTAACCACA	"\Homo sapiens protein phosphatase 2 (formerly 2A), regulatory subunit B, gamma isoform (PPP2R2C), transcript variant 1, mRNA.\"""""	PR55G; MGC33570; IMYPNO; IMYPNO1; PR52	ILMN_1661129	PPP2R2C	"\Homo sapiens protein phosphatase 2 (formerly 2A), regulatory subunit B, gamma isoform (PPP2R2C), transcript variant 1, mRNA.\"""""	5522	D	PPP2R2C	0.076800014	-0.001198536	2.231762243	0.028600399	0.028600399	-3.458845739	1.054676108
3084	460544	CHODL	NM_024944.2	140578	NP_079220.2	ILMN_1726575	460544	S	CAAAGATGGTTGTTCGGGGTTTGGGATTGACACTGGAGGCAGATAGTTGC	"\Homo sapiens chondrolectin (CHODL), mRNA.\"""""	FLJ12627; MT75; PRED12; C21orf68	ILMN_1726575	CHODL	"\Homo sapiens chondrolectin (CHODL), mRNA.\"""""	140578	 	CHODL	0.076735443	0.009734326	2.021853827	0.046738636	0.046738636	-3.801883927	1.054628905
47169	7650441	FGFBP1	NM_005130.3	9982	NP_005121.1	ILMN_1785404	7650441	S	CGATGTTCAGAGGCTGTTTCCTGCAGCATGTATTTCCATGGCCCACACAG	"\Homo sapiens fibroblast growth factor binding protein 1 (FGFBP1), mRNA.\"""""	FGFBP; HBP17	ILMN_1785404	FGFBP1	"\Homo sapiens fibroblast growth factor binding protein 1 (FGFBP1), mRNA.\"""""	9982	 	FGFBP1	0.076705007	0.018624677	2.006598003	0.048377186	0.048377186	-3.825664955	1.054606656
8352	1300468	ProbeID: 1300468	XM_928455.1	645413	XP_933548.1	ILMN_1737425	1300468	S	CCATTTTCTTCTTTATGAGCCAAGTTCTACCAGCCAAGGGCAAATTCAAG	"\PREDICTED: Homo sapiens similar to Beta-defensin 108B precursor (Defensin, beta 108B) (Defensin, beta 108) (Beta-defensin 8) (DEFB-8) (BD-8) (hBD-8) (LOC645413), mRNA.\"""""		ILMN_1737425	LOC645413	"\PREDICTED: Homo sapiens similar to Beta-defensin 108B precursor (Defensin, beta 108B) (Defensin, beta 108) (Beta-defensin 8) (DEFB-8) (BD-8) (hBD-8) (LOC645413), mRNA.\"""""	645413	 		-0.076560784	0.015175332	-2.230624725	0.028679059	0.028679059	-3.460783041	-1.054501234
8968	1430021	ProbeID: 1430021				ILMN_1838187	1430021	S	GCGGCTCAGTTTGAGGACACTTGTGCGGAACCCTTTCACATCCCCACCCT	"\DA156353 BRAMY2 Homo sapiens cDNA clone BRAMY2015503 5, mRNA sequence\"""""		ILMN_1838187		"\DA156353 BRAMY2 Homo sapiens cDNA clone BRAMY2015503 5, mRNA sequence\"""""	-999	D	SYT1	-0.07645239	-0.002618535	-2.193638179	0.031342339	0.031342339	-3.523315055	-1.05442201
38656	6250326	KRTAP13-1	NM_181599.2	140258	NP_853630.2	ILMN_2055638	6250326	S	CTTCTAGGAGCTGCCAGTCTTCTTGCTACAGACCAACTTGTGGATCAGGC	"\Homo sapiens keratin associated protein 13-1 (KRTAP13-1), mRNA.\"""""	KAP13.1; KRTAP13.1	ILMN_2055638	KRTAP13-1	"\Homo sapiens keratin associated protein 13-1 (KRTAP13-1), mRNA.\"""""	140258	D	KRTAP13-1	0.076412817	-0.01332551	2.145984935	0.035091022	0.035091022	-3.602558274	1.054393087
9175	1440088	ASPHD1	NM_181718.3	253982	NP_859069.2	ILMN_1662390	1440088	A	AGGCCCTCGACTTTGTCTTCGCCCCAGACCCTTGAAGGAAGGTGCTCCCT	"\Homo sapiens aspartate beta-hydroxylase domain containing 1 (ASPHD1), mRNA.\"""""		ILMN_1662390	ASPHD1	"\Homo sapiens aspartate beta-hydroxylase domain containing 1 (ASPHD1), mRNA.\"""""	253982	D	ASPHD1	0.076382512	-0.020788132	2.57408728	0.012011221	0.012011221	-2.838565526	1.054370939
40918	6510541	ProbeID: 6510541	XM_001722408.1	100132655	XP_001722460.1	ILMN_3201060	6510541	A	TGACAACAACCCCATGGAGGTGGATACATCAGAGTCAGCTGGAGGTGGTC	"\PREDICTED: Homo sapiens hypothetical protein LOC100132655 (LOC100132655), mRNA.\"""""		ILMN_3201060	LOC100132655	"\PREDICTED: Homo sapiens hypothetical protein LOC100132655 (LOC100132655), mRNA.\"""""	100132655	 		0.076217315	0.004763002	2.274315766	0.025790802	0.025790802	-3.385770473	1.054250214
26465	4210382	DLL3	NM_016941.2	10683	NP_058637.1	ILMN_1736096	4210382	A	TCCGCACCTGGAGTCAGAGCGTGGATTTTTGTATTTGCTCGGTGGTGCCC	"\Homo sapiens delta-like 3 (Drosophila) (DLL3), transcript variant 1, mRNA.\"""""	SCDO1	ILMN_1736096	DLL3	"\Homo sapiens delta-like 3 (Drosophila) (DLL3), transcript variant 1, mRNA.\"""""	10683	D	DLL3	-0.076140365	0.018039757	-2.007439	0.048285594	0.048285594	-3.824358115	-1.054193985
30107	4810332	ProbeID: 4810332	XM_373266.3	392275	XP_373266.3	ILMN_1761268	4810332	S	ATGGAGGCCAGGGCTTCCCTGAACCCCAGTGACCACAAGCTGGATGAGAA	"\PREDICTED: Homo sapiens similar to spermatogenesis and centriole associated 1 (LOC392275), mRNA.\"""""		ILMN_1761268	LOC392275	"\PREDICTED: Homo sapiens similar to spermatogenesis and centriole associated 1 (LOC392275), mRNA.\"""""	392275	D	SMPD5	0.075946335	-0.000458931	2.620869084	0.010602032	0.010602032	-2.748200561	1.054052214
47047	7610670	ProbeID: 7610670				ILMN_1883982	7610670	S	CTGAATAGAGTGTTCCTTCTCAGCAACAAGACATTGGCAACAAGTgagaa	"\BX106702 Soares infant brain 1NIB Homo sapiens cDNA clone IMAGp998B16157, mRNA sequence\"""""		ILMN_1883982		"\BX106702 Soares infant brain 1NIB Homo sapiens cDNA clone IMAGp998B16157, mRNA sequence\"""""	-999	D	KSR2	-0.075867691	-0.008079546	-2.005759041	0.048468705	0.048468705	-3.826968151	-1.053994757
14958	2360255	FGFR1OP	NM_007045.2	11116	NP_008976.1	ILMN_2411116	2360255	A	GTGGCTGCTGGTACGTGTGATCTTTGAAAACCTTGGCTTTAGCCCTCTGG	"\Homo sapiens FGFR1 oncogene partner (FGFR1OP), transcript variant 1, mRNA.\"""""	FOP	ILMN_2411116	FGFR1OP	"\Homo sapiens FGFR1 oncogene partner (FGFR1OP), transcript variant 1, mRNA.\"""""	11116	 	FGFR1OP	-0.075724829	0.004388491	-2.700920753	0.008534434	0.008534434	-2.590565994	-1.053890391
44680	7150026	ANKHD1	NM_017978.1	54882	NP_060448.1	ILMN_1778304	7150026	A	CTAGAAGCATTGCTAGAAGCAGCAGCTTTTGCAGATCCTGAGGTACTCCG	"\Homo sapiens ankyrin repeat and KH domain containing 1 (ANKHD1), transcript variant 2, mRNA.\"""""	VBARP; MASK	ILMN_1778304	ANKHD1	"\Homo sapiens ankyrin repeat and KH domain containing 1 (ANKHD1), transcript variant 2, mRNA.\"""""	54882	D	ANKHD1	0.075657929	-0.006339534	2.261958953	0.026580455	0.026580455	-3.407110931	1.053841522
411	50176	ANO2	NM_020373.1	57101	NP_065106.1	ILMN_1699121	50176	S	CACCGCGAGCATTCCCATGTACCCTGGGGCACCCTCTTGTACTTCACCAT	"\Homo sapiens transmembrane protein 16B (TMEM16B), mRNA.\"""""	C12orf3; DKFZp434P102	ILMN_1699121	TMEM16B	"\Homo sapiens transmembrane protein 16B (TMEM16B), mRNA.\"""""	57101	D	ANO2	-0.075408637	0.0096867	-2.302327658	0.024076907	0.024076907	-3.337029607	-1.053659438
31432	4920255	ProbeID: 4920255	XM_001719380.1	100133441	XP_001719432.1	ILMN_3237281	4920255	S	GGCTCCACAGCCTTCTTGTGGGACTTCACCCAGAGTGGCCCCATTGTGAG	"\PREDICTED: Homo sapiens similar to UDP-GalNAc: polypeptide N-acetylgalactosaminyltransferase (LOC100133441), mRNA.\"""""		ILMN_3237281	LOC100133441	"\PREDICTED: Homo sapiens similar to UDP-GalNAc: polypeptide N-acetylgalactosaminyltransferase (LOC100133441), mRNA.\"""""	100133441	 		0.075281283	-0.010642235	2.375007398	0.020090975	0.020090975	-3.208231655	1.053566431
28289	4540343	LOC100128469	XR_039487.1	100128469		ILMN_3187792	4540343	A	CCCCCTCCTCCTGGATGATGCCAATGGGATGTGCTCCTGGAATGAGGCTG	"\PREDICTED: Homo sapiens misc_RNA (LOC100128469), miscRNA.\"""""		ILMN_3187792	LOC100128469	"\PREDICTED: Homo sapiens misc_RNA (LOC100128469), miscRNA.\"""""	100128469	 		0.075109089	0.004130766	2.072158648	0.041668898	0.041668898	-3.722351667	1.053440688
38522	6220575	SPDYE1	NM_175064.2	285955	NP_778234.2	ILMN_2250830	6220575	I	TGAGCTGTGTGTTTTCAAGAGAACAATAGAGTGTGTCTCTTGGGGAAACG	"\Homo sapiens speedy homolog E1 (Xenopus laevis) (SPDYE1), mRNA. XM_943692\"""""	Ringo1; DKFZp434A1014	ILMN_2250830	SPDYE1	"\Homo sapiens speedy homolog E1 (Xenopus laevis) (SPDYE1), mRNA. XM_943692\"""""	285955	D	SPDYE1/SPDYE5	-0.075042504	0.012157583	-2.732770561	0.007819481	0.007819481	-2.526808193	-1.05339207
46478	7550626	BIRC5	NM_001012271.1	332	NP_001012271.1	ILMN_1803124	7550626	A	TGAGGCTTCTGGGCTATGGGTGAGGTTCCAATGGCAGGTTAGAGCCCCTC	"\Homo sapiens baculoviral IAP repeat-containing 5 (BIRC5), transcript variant 3, mRNA.\"""""	API4; EPR-1	ILMN_1803124	BIRC5	"\Homo sapiens baculoviral IAP repeat-containing 5 (BIRC5), transcript variant 3, mRNA.\"""""	332	D	BIRC5	0.073990502	0.013752726	2.084469569	0.040503061	0.040503061	-3.702628427	1.052624225
33148	5310440	ProbeID: 5310440	XM_939380.1	650295	XP_944473.1	ILMN_1700521	5310440	S	GAATTTATTTGATGGCTTTTAAAAAACTTTTACTGACACTCAACATGTTT	"\PREDICTED: Homo sapiens similar to suppressor of G2 allele of SKP1 (LOC650295), mRNA.\"""""		ILMN_1700521	LOC650295	"\PREDICTED: Homo sapiens similar to suppressor of G2 allele of SKP1 (LOC650295), mRNA.\"""""	650295	D	SUGT1P	0.073829763	0.003467207	2.01101623	0.047897659	0.047897659	-3.818794021	1.052506952
854	70369	NFS1	NM_021100.3	9054	NP_066923.3	ILMN_1703079	70369	I	GGTTGAGGGAAAAGTGGAAGCTGTACTTGGGAATTGTGGAGAAGACCGCC	"\Homo sapiens NFS1 nitrogen fixation 1 homolog (S. cerevisiae) (NFS1), nuclear gene encoding mitochondrial protein, mRNA.\"""""	IscS; NIFS; HUSSY-08	ILMN_1703079	NFS1	"\Homo sapiens NFS1 nitrogen fixation 1 homolog (S. cerevisiae) (NFS1), nuclear gene encoding mitochondrial protein, mRNA.\"""""	9054	D	NFS1	-0.073747785	-0.004904891	-2.465025368	0.015975013	0.015975013	-3.044102351	-1.052447148
14043	2230273	AFF3	NM_001025108.1	3899	NP_001020279.1	ILMN_1677951	2230273	I	GGAATGACTCTCTAGTTGTGGAATTTCAGTCATCAGCCAGCAGATGCAGG	"\Homo sapiens AF4/FMR2 family, member 3 (AFF3), transcript variant 2, mRNA.\"""""	MLLT2-like; LAF4	ILMN_1677951	AFF3	"\Homo sapiens AF4/FMR2 family, member 3 (AFF3), transcript variant 2, mRNA.\"""""	3899	D	AFF3	-0.073642875	0.008251274	-2.287892406	0.02494712	0.02494712	-3.362209964	-1.052370619
29954	4780452	CAMK1D	NM_153498.2	57118	NP_705718.1	ILMN_2280721	4780452	I	TTCCTCTTTAATAGTAGTTTTATGTTAACCTTTAAGAGATTTGTTTTTCC	"\Homo sapiens calcium/calmodulin-dependent protein kinase ID (CAMK1D), transcript variant 2, mRNA.\"""""	CKLiK; CaMKID; CaM-K1	ILMN_2280721	CAMK1D	"\Homo sapiens calcium/calmodulin-dependent protein kinase ID (CAMK1D), transcript variant 2, mRNA.\"""""	57118	D	CAMK1D	-0.073454961	-0.019387025	-2.295359214	0.024493584	0.024493584	-3.349201803	-1.052233554
33287	5340224	SYPL1	NM_006754.2	6856	NP_006745.1	ILMN_1686380	5340224	I	GCGCACGCAGTATGGCGCCCAACATCTACTTGGTTCGCCAGCGGATCAGT	"\Homo sapiens synaptophysin-like 1 (SYPL1), transcript variant 1, mRNA.\"""""	H-SP1; SYPL	ILMN_1686380	SYPL1	"\Homo sapiens synaptophysin-like 1 (SYPL1), transcript variant 1, mRNA.\"""""	6856	D	SYPL1	-0.07344175	0.010544444	-2.040017189	0.044850129	0.044850129	-3.773364699	-1.052223918
45370	7210553	ProbeID: 7210553	XM_001131042.1	731852	XP_001131042.1	ILMN_3305839	7210553	M	AAGACACCAAGCCCTACTCTCTAGTTTTCCATATAATCTTGGCCATGCCC	"\PREDICTED: Homo sapiens hypothetical LOC731852 (LOC731852), mRNA.\"""""		ILMN_3305839	LOC731852	"\PREDICTED: Homo sapiens hypothetical LOC731852 (LOC731852), mRNA.\"""""	731852	 		0.07341528	-0.008651488	2.32739386	0.022629452	0.022629452	-3.292988298	1.052204613
31059	4890280	FABP1	NM_001443.1	2168	NP_001434.1	ILMN_1678965	4890280	S	CTTCAAGAGAATCAGCAAGAGAATTTAAACAAGTCTGCATTTCATATTAT	"\Homo sapiens fatty acid binding protein 1, liver (FABP1), mRNA.\"""""	FABPL; L-FABP	ILMN_1678965	FABP1	"\Homo sapiens fatty acid binding protein 1, liver (FABP1), mRNA.\"""""	2168	 	FABP1	0.073165684	0.033793737	2.214987418	0.029779795	0.029779795	-3.487329502	1.05202259
27463	4280538	ProbeID: 4280538	XM_928864.1	645893	XP_933957.1	ILMN_1658687	4280538	S	AGTTCTAGATGGGCGCGGCCTCACGGACCCCACACTCAGAGCGGCCTGCT	"\PREDICTED: Homo sapiens hypothetical protein LOC645893 (LOC645893), mRNA.\"""""		ILMN_1658687	LOC645893	"\PREDICTED: Homo sapiens hypothetical protein LOC645893 (LOC645893), mRNA.\"""""	645893	 		0.073116935	0.009496575	2.028266254	0.046064261	0.046064261	-3.791840967	1.051987042
40338	6420452	ZNF300	NM_052860.1	91975	NP_443092.1	ILMN_1676983	6420452	S	GCCAGATGGCCTTGGGTTTAATCCTGGCTCAGTGCCTCACAGATTGTGTG	"\Homo sapiens zinc finger protein 300 (ZNF300), mRNA.\"""""	DKFZp686B24204	ILMN_1676983	ZNF300	"\Homo sapiens zinc finger protein 300 (ZNF300), mRNA.\"""""	91975	 	ZNF300	-0.07295648	0.024228547	-2.045715387	0.044271357	0.044271357	-3.764371666	-1.051870048
14910	2360068	LOC100132310	XR_037461.1	100132310		ILMN_3200101	2360068	A	GTCTCAGAGATCAGAGGCTTGAAGAAAGGGATAGATTAAAACCTAAAAAG	"\PREDICTED: Homo sapiens misc_RNA (LOC100132310), miscRNA.\"""""		ILMN_3200101	LOC100132310	"\PREDICTED: Homo sapiens misc_RNA (LOC100132310), miscRNA.\"""""	100132310	 		0.072725534	-0.012711183	2.247523988	0.027529821	0.027529821	-3.431915486	1.051701679
7667	1190767	LOC100133165	XM_001716939.1	100133165	XP_001716991.1	ILMN_3246988	1190767	S	TGCGTTTCAGTTTTGAACATAAAGCAGTGGCTCTGAGCGCGACCCGGAGG	"\PREDICTED: Homo sapiens hypothetical protein LOC100133165 (LOC100133165), mRNA.\"""""		ILMN_3246988	LOC100133165	"\PREDICTED: Homo sapiens hypothetical protein LOC100133165 (LOC100133165), mRNA.\"""""	100133165	D	LOC100133165/LOC100289656	-0.072513906	-0.010497795	-2.062303363	0.042622962	0.042622962	-3.738067379	-1.051547417
23118	3800528	LOC100132314	XM_001721393.1	100132314	XP_001721445.1	ILMN_3236065	3800528	S	GATCCTTTAGATCGACCACTTAAAAATATACCTTAGGCCCTCTCCCCGCG	"\PREDICTED: Homo sapiens hypothetical protein LOC100132314 (LOC100132314), mRNA.\"""""		ILMN_3236065	LOC100132314	"\PREDICTED: Homo sapiens hypothetical protein LOC100132314 (LOC100132314), mRNA.\"""""	100132314	 	LOC100132314	0.07219663	0.021840187	2.059179732	0.042929258	0.042929258	-3.743034833	1.051316187
34191	5550142	LHX2	NM_004789.3	9355	NP_004780.3	ILMN_1807016	5550142	S	AAGAAGTGTGCGCCCGGCTAATGCAGCGGTGTGGACCGAGGAACAACTTG	"\Homo sapiens LIM homeobox 2 (LHX2), mRNA.\"""""	LH2; hLhx2; MGC138390	ILMN_1807016	LHX2	"\Homo sapiens LIM homeobox 2 (LHX2), mRNA.\"""""	9355	 	LHX2	0.072077095	0.008891482	2.201450608	0.030762417	0.030762417	-3.510181274	1.051229084
46313	7510681	SLC25A24	NM_013386.3	29957	NP_037518.3	ILMN_1752639	7510681	A	GATTCTGTAAACCCTGGAGTCATGGTGTTGCTGGGATGCGGTGCCTTATC	"\Homo sapiens solute carrier family 25 (mitochondrial carrier; phosphate carrier), member 24 (SLC25A24), nuclear gene encoding mitochondrial protein, transcript variant 1, mRNA.\"""""	DKFZp586G0123; APC1; SCAMC-1	ILMN_1752639	SLC25A24	"\Homo sapiens solute carrier family 25 (mitochondrial carrier; phosphate carrier), member 24 (SLC25A24), nuclear gene encoding mitochondrial protein, transcript variant 1, mRNA.\"""""	29957	D	SLC25A24	0.07168614	0.004880145	2.28845677	0.024912583	0.024912583	-3.361228018	1.05094425
12457	1990711	ProbeID: 1990711	XM_001714911.1	728767	XP_001714963.1	ILMN_3239677	1990711	S	CAAAACAAGGAGCCAGTGCCAGGCTGTCGGCTTCTGGGTCAAGGTCCCCA	"\PREDICTED: Homo sapiens hypothetical LOC728767 (LOC728767), mRNA.\"""""		ILMN_3239677	LOC728767	"\PREDICTED: Homo sapiens hypothetical LOC728767 (LOC728767), mRNA.\"""""	728767	 		0.071669505	-0.009868796	2.076441052	0.041260111	0.041260111	-3.715502394	1.050932132
14142	2230685	ProbeID: 2230685	XM_939320.2	389816	XP_944413.1	ILMN_1722054	2230685	I	GATCCTCCTCTAGCCTGGGCCTCTCTCTCAGCCTGGCAGGGCCTGCTCCT	"\PREDICTED: Homo sapiens cytokeratin associated protein (LOC389816), mRNA.\"""""		ILMN_1722054	LOC389816	"\PREDICTED: Homo sapiens cytokeratin associated protein (LOC389816), mRNA.\"""""	389816	D	LRRC26	-0.07155758	-0.00129371	-2.011251034	0.047872289	0.047872289	-3.818428497	-1.050850604
7587	1190390	CCL14	NM_032962.2	6358	NP_116738.1	ILMN_3192001	1190390	A	AGCGGATTATGGATTACTATGAGACCAACAGCCAGTGCTCCAAGCCCGGA	"\Homo sapiens chemokine (C-C motif) ligand 14 (CCL14), transcript variant 2, mRNA.\"""""	SCYL2; NCC-2; MCIF; HCC-3; CC-3; SCYA14; CC-1; SY14; NCC2; HCC-1; CKb1	ILMN_3192001	CCL14	"\Homo sapiens chemokine (C-C motif) ligand 14 (CCL14), transcript variant 2, mRNA.\"""""	6358	D	CCL14	0.07130002	0.017963181	2.104383598	0.03867692	0.03867692	-3.670509371	1.050663015
11254	1770270	FAM131C	NM_182623.1	348487	NP_872429.1	ILMN_2354696	1770270	A	CAGGGCATCCCTTGACCCCTCGGGTAGGCACAGGGTAGGTGCAGCAGGGA	"\Homo sapiens chromosome 1 open reading frame 117 (C1orf117), mRNA.\"""""	FLJ36766; RP11-5P18.9	ILMN_2354696	C1ORF117	"\Homo sapiens chromosome 1 open reading frame 117 (C1orf117), mRNA.\"""""	348487	D	FAM131C	-0.071281502	-0.013244415	-2.080999006	0.040828832	0.040828832	-3.708198883	-1.050649529
16892	2640674	CD300E	NM_181449.1	342510	NP_852114.1	ILMN_1751095	2640674	S	TCCCCAGCAATTACAACCCCAAGGAGGACCACACATCCAGCCACACCTCC	"\Homo sapiens CD300e molecule (CD300E), mRNA.\"""""	CLM2; CD300LE; IREM2	ILMN_1751095	CD300E	"\Homo sapiens CD300e molecule (CD300E), mRNA.\"""""	342510	 	CD300E	-0.0712331	-0.009624942	-2.08284878	0.040654919	0.040654919	-3.705230894	-1.050614281
23817	3870270	ProbeID: 3870270	XM_001126309.1	727994	XP_001126309.1	ILMN_1688137	3870270	A	GCAGGTGGGACGAGCCCCACAGCCCCCTCCTCAAAAACGACCACCTCCAG	"\PREDICTED: Homo sapiens similar to LOC388161 (LOC727994), mRNA.\"""""		ILMN_1688137	LOC727994	"\PREDICTED: Homo sapiens similar to LOC388161 (LOC727994), mRNA.\"""""	727994	D	LOC388152	-0.071212534	0.000637992	-2.007568581	0.048271494	0.048271494	-3.824156713	-1.050599304
19013	3060113	ProbeID: 3060113	NM_173565.1	222967	NP_775836.2	ILMN_2413377	3060113	A	AGAAGAATCTACAGCTTTTACAGCAGCCTGGGATGCGGCCACTCTCTGGA	"\Homo sapiens hypothetical protein LOC222967 (LOC222967), mRNA.\"""""		ILMN_2413377	LOC222967	"\Homo sapiens hypothetical protein LOC222967 (LOC222967), mRNA.\"""""	222967	D	RSPH10B/RSPH10B2	-0.071164404	0.0019757	-2.120035787	0.037292096	0.037292096	-3.645078322	-1.050564255
2038	270612	AIFM2	NM_032797.4	84883	NP_116186.1	ILMN_1712639	270612	S	TTCTCAGGCCATCCCGTTGGGGCTGTCGCCCAGGCCTAAGTGAGTCGTGT	"\Homo sapiens apoptosis-inducing factor, mitochondrion-associated, 2 (AIFM2), nuclear gene encoding mitochondrial protein, mRNA.\"""""	PRG3; RP11-367H5.2; AMID	ILMN_1712639	AIFM2	"\Homo sapiens apoptosis-inducing factor, mitochondrion-associated, 2 (AIFM2), nuclear gene encoding mitochondrial protein, mRNA.\"""""	84883	 	AIFM2	0.070849678	0.010812126	2.092128546	0.039792082	0.039792082	-3.690306766	1.050335098
8680	1400296	NNT	NM_012343.3	23530	NP_036475.3	ILMN_2254994	1400296	I	AAGTTCTGATTTTTCCTAGCGAGCTGGAGGAAAGGCAGGTACCCGGAGTG	"\Homo sapiens nicotinamide nucleotide transhydrogenase (NNT), nuclear gene encoding mitochondrial protein, transcript variant 1, mRNA.\"""""	MGC126502; MGC126503	ILMN_2254994	NNT	"\Homo sapiens nicotinamide nucleotide transhydrogenase (NNT), nuclear gene encoding mitochondrial protein, transcript variant 1, mRNA.\"""""	23530	D	NNT	-0.070464415	-0.008433777	-2.140804082	0.035521214	0.035521214	-3.61108326	-1.05005465
11037	1740048	OR1S1	NM_001004458.1	219959	NP_001004458.1	ILMN_2139523	1740048	S	TACACTCAGCTTCTTTTCCTATGTCTGCATCATCAGAGCTGTCCTGAGAG	"\Homo sapiens olfactory receptor, family 1, subfamily S, member 1 (OR1S1), mRNA.\"""""	OR11-232; OST034	ILMN_2139523	OR1S1	"\Homo sapiens olfactory receptor, family 1, subfamily S, member 1 (OR1S1), mRNA.\"""""	219959	D	OR1S1	0.070412664	-0.039119227	2.103813227	0.038728214	0.038728214	-3.671433002	1.050016984
14570	2340128	PKD1L2	NM_001076780.1	114780	NP_001070248.1	ILMN_2372316	2340128	A	ATGTGCTGGGATCACTGTCTGCAGTCACCACCGGCTTGGAGGACGTGCAG	"\Homo sapiens polycystic kidney disease 1-like 2 (PKD1L2), transcript variant 3, mRNA.\"""""	FLJ45333; DKFZp686J19100	ILMN_2372316	PKD1L2	"\Homo sapiens polycystic kidney disease 1-like 2 (PKD1L2), transcript variant 3, mRNA.\"""""	114780	D	PKD1L2	-0.070390161	-0.008855721	-2.027581589	0.046135864	0.046135864	-3.7929146	-1.050000606
25301	4060288	MGAT4B	NM_054013.2	11282	NP_463459.1	ILMN_1809272	4060288	I	GGAGCGTGTGCTGCAAAAAGCAAGAGTGGGCTTTGGAGGCCAACGGATGG	"\Homo sapiens mannosyl (alpha-1,3-)-glycoprotein beta-1,4-N-acetylglucosaminyltransferase, isozyme B (MGAT4B), transcript variant 2, mRNA.\"""""	GNT-IVB; GNT-IV	ILMN_1809272	MGAT4B	"\Homo sapiens mannosyl (alpha-1,3-)-glycoprotein beta-1,4-N-acetylglucosaminyltransferase, isozyme B (MGAT4B), transcript variant 2, mRNA.\"""""	11282	D	MGAT4B	0.070272478	0.001078834	2.097818531	0.039270901	0.039270901	-3.681127376	1.04991496
4102	620102	MALL	NM_005434.3	7851	NP_005425.1	ILMN_2063168	620102	S	GCTCTTCTGTTGACCCAGACGAATAGGGCACAGCCCTGTAACTGCACGTG	"\Homo sapiens mal, T-cell differentiation protein-like (MALL), mRNA.\"""""	MGC4419; BENE	ILMN_2063168	MALL	"\Homo sapiens mal, T-cell differentiation protein-like (MALL), mRNA.\"""""	7851	 	MALL	-0.070052666	-0.00181337	-2.224442079	0.029109921	0.029109921	-3.471297961	-1.049755004
10041	1510553	DACT1	NM_016651.5	51339	NP_057735.2	ILMN_2328094	1510553	A	GACTTGGAGGCCAAACCTTAAATCCAGAGATAGCAGCCTCGATAGGGACC	"\Homo sapiens dapper, antagonist of beta-catenin, homolog 1 (Xenopus laevis) (DACT1), transcript variant 1, mRNA.\"""""	THYEX3; DAPPER1; DPR1; HDPR1; FRODO; DAPPER	ILMN_2328094	DACT1	"\Homo sapiens dapper, antagonist of beta-catenin, homolog 1 (Xenopus laevis) (DACT1), transcript variant 1, mRNA.\"""""	51339	D	DACT1	-0.069810237	-0.025298448	-2.05180323	0.043660124	0.043660124	-3.754739457	-1.049578619
28063	4490070	GAGE1	NM_001468.3	2543	NP_001459.2	ILMN_2396551	4490070	A	GCTGTGTGTAGAGGCATAATTCTCATGTATTGATTTTCTATCCAGCAACC	"\Homo sapiens G antigen 1 (GAGE1), transcript variant 1, mRNA.\"""""	MGC33825	ILMN_2396551	GAGE1	"\Homo sapiens G antigen 1 (GAGE1), transcript variant 1, mRNA.\"""""	2543	D	GAGE1 (includes others)	0.069708847	0.012873661	2.370359275	0.020327111	0.020327111	-3.216568896	1.04950486
42283	6650725	GLUL	NM_002065.4	2752	NP_002056.2	ILMN_2269977	6650725	I	AGAGGCGCGAACGCCACTCCAAAAAGAGAAGGGTTAAAGAGGGCAACCCT	"\Homo sapiens glutamate-ammonia ligase (glutamine synthetase) (GLUL), transcript variant 1, mRNA.\"""""	GLNS; GS; PIG59; PIG43	ILMN_2269977	GLUL	"\Homo sapiens glutamate-ammonia ligase (glutamine synthetase) (GLUL), transcript variant 1, mRNA.\"""""	2752	D	GLUL	-0.069687943	0.010442172	-2.329731571	0.022498474	0.022498474	-3.288860513	-1.049489653
28781	4590274	BREA2	NR_015445.1	286076		ILMN_3244769	4590274	S	CGTGGTAGCCACTGGCAGCCTTGACTGAAAGATGAAGGAGTCCATGGTGC	"\Homo sapiens breast cancer estrogen-induced apoptosis 2 (BREA2), non-coding RNA.\"""""		ILMN_3244769	BREA2	"\Homo sapiens breast cancer estrogen-induced apoptosis 2 (BREA2), non-coding RNA.\"""""	286076	D	BREA2	0.069610531	-0.021580657	1.995083255	0.049646292	0.049646292	-3.843509477	1.049433341
19525	3130605	AKNAD1	NM_152763.3	254268	NP_689976.2	ILMN_2205785	3130605	S	GCACAGAGGTGGAGGAATCGACTGAAATACTAGTTCAACGCTAGGCTACC	"\Homo sapiens AKNA domain containing 1 (AKNAD1), mRNA.\"""""	RP11-475E11.3; MGC26989	ILMN_2205785	AKNAD1	"\Homo sapiens AKNA domain containing 1 (AKNAD1), mRNA.\"""""	254268	D	AKNAD1	-0.069529039	0.004829185	-2.186557818	0.031876161	0.031876161	-3.535183578	-1.049374064
18688	2940255	P2RY2	NM_176072.1	5029	NP_788086.1	ILMN_1690664	2940255	I	TGGAGGTTCCAGGTCCAGATCCAAGTCAGATGGCAATGAAAGCCCTGGTC	"\Homo sapiens purinergic receptor P2Y, G-protein coupled, 2 (P2RY2), transcript variant 1, mRNA.\"""""	P2U; MGC40010; P2RU1; P2Y2R; P2Y2; P2U1; P2UR; MGC20088; HP2U	ILMN_1690664	P2RY2	"\Homo sapiens purinergic receptor P2Y, G-protein coupled, 2 (P2RY2), transcript variant 1, mRNA.\"""""	5029	D	P2RY2	0.069382744	0.00985028	2.452053585	0.016517248	0.016517248	-3.068064425	1.049267659
14494	2320632	ProbeID: 2320632	XM_945734.1	649944	XP_950827.1	ILMN_1720968	2320632	I	CATTCTTTCTAAAATGTGTATTTTCCTTCACACAATGAACATGCCACAGC	"\PREDICTED: Homo sapiens hypothetical protein LOC649944, transcript variant 2 (LOC649944), mRNA.\"""""		ILMN_1720968	LOC649944	"\PREDICTED: Homo sapiens hypothetical protein LOC649944, transcript variant 2 (LOC649944), mRNA.\"""""	649944	 		-0.069279213	-0.011531844	-2.200062094	0.030864795	0.030864795	-3.512518479	-1.049192364
24876	4040110	ProbeID: 4040110	XR_041341.1	441453		ILMN_3200854	4040110	A	CCTTCATCTACAGCCTGAGAAACAGGGATATTAAAAGTGTCCTGCGGCGC	"\PREDICTED: Homo sapiens misc_RNA (LOC441453), miscRNA.\"""""		ILMN_3200854	LOC441453	"\PREDICTED: Homo sapiens misc_RNA (LOC441453), miscRNA.\"""""	441453	D	LOC441453	-0.069117653	0.018549625	-2.142784933	0.035356195	0.035356195	-3.607825909	-1.049074877
33555	5360612	ProbeID: 5360612				ILMN_1875510	5360612	S	CAGGGCTCAGCAGTGTCCAGTTTCCAGGCCTCATTACAGCTGCTCCCATG	"\601336028F1 NIH_MGC_44 Homo sapiens cDNA clone IMAGE:3689911 5, mRNA sequence\"""""		ILMN_1875510		"\601336028F1 NIH_MGC_44 Homo sapiens cDNA clone IMAGE:3689911 5, mRNA sequence\"""""	-999	 		0.068732866	-0.0036498	2.219723196	0.029442588	0.029442588	-3.479306691	1.048795112
16067	2510364	CNGB3	NM_019098.3	54714	NP_061971.3	ILMN_1750859	2510364	S	GCATAATTACCGACGTTGCATGCTGTGAGGAGGCTACAAAGGCCAGGCTG	"\Homo sapiens cyclic nucleotide gated channel beta 3 (CNGB3), mRNA.\"""""	ACHM3; RMCH; ACHM1; RMCH1	ILMN_1750859	CNGB3	"\Homo sapiens cyclic nucleotide gated channel beta 3 (CNGB3), mRNA.\"""""	54714	 	CNGB3	0.068699553	-0.019457946	2.253772438	0.027115268	0.027115268	-3.421194908	1.048770894
31511	4920575	MFI2	NM_005929.4	4241	NP_005920.2	ILMN_1672876	4920575	I	CGACACCAACATCTTCACCGTGTATGGACTGCTGGACAAGGCCCAGGACC	"\Homo sapiens antigen p97 (melanoma associated) identified by monoclonal antibodies 133.2 and 96.5 (MFI2), transcript variant 1, mRNA.\"""""	CD228; MAP97; MTF1; FLJ38863; MGC4856	ILMN_1672876	MFI2	"\Homo sapiens antigen p97 (melanoma associated) identified by monoclonal antibodies 133.2 and 96.5 (MFI2), transcript variant 1, mRNA.\"""""	4241	D	MFI2	0.068559456	0.037183055	2.278150769	0.025549973	0.025549973	-3.379127337	1.048669055
27131	4260050	CASC5	NM_144508.3	57082	NP_653091.2	ILMN_1715437	4260050	A	CAGGACTGCCATTTCTACCACTAGACCCTTGGACCACCATTGGAACAACC	"\Homo sapiens cancer susceptibility candidate 5 (CASC5), transcript variant 2, mRNA.\"""""	KNL1; D40; AF15Q14; KIAA1570	ILMN_1715437	CASC5	"\Homo sapiens cancer susceptibility candidate 5 (CASC5), transcript variant 2, mRNA.\"""""	57082	D	CASC5	-0.067847499	-0.002389963	-2.011806184	0.047812353	0.047812353	-3.817564137	-1.048151674
45553	7320537	NUS1	NM_138459.2	116150	NP_612468.1	ILMN_1768684	7320537	S	CATTTATGATTTTTTAAATACACTTGAAATAAAAATGATTAAACTAAAAA	"\Homo sapiens chromosome 6 open reading frame 68 (C6orf68), mRNA.\"""""	MGC7199; MGC117249; MGC:7199	ILMN_1768684	C6ORF68	"\Homo sapiens chromosome 6 open reading frame 68 (C6orf68), mRNA.\"""""	116150	D	NUS1	-0.067740053	-0.020216537	-2.114544555	0.03777295	0.03777295	-3.654018845	-1.048073615
32119	5130100	FAM163A	NM_173509.2	148753	NP_775780.1	ILMN_1758599	5130100	S	TCCGAAAAAGATCTGCCGGCCCAGAGCACTCCCTCTTGCCCTAATCCTGG	"\Homo sapiens family with sequence similarity 163, member A (FAM163A), mRNA.\"""""	MGC16664; RP11-12M5.2; NDSP	ILMN_1758599	FAM163A	"\Homo sapiens family with sequence similarity 163, member A (FAM163A), mRNA.\"""""	148753	D	FAM163A	0.06755743	-0.013015389	2.181839522	0.032236295	0.032236295	-3.5430744	1.047940953
29176	4640356	C3orf35	NM_178342.2	339883	NP_848032.1	ILMN_1695754	4640356	A	CTCTTCTCATGGCCACCATTGTCCCAGGATGTGAGGTCTGGAACAGCTGC	"\Homo sapiens chromosome 3 open reading frame 35 (C3orf35), transcript variant E, mRNA.\"""""	APRG1	ILMN_1695754	C3ORF35	"\Homo sapiens chromosome 3 open reading frame 35 (C3orf35), transcript variant E, mRNA.\"""""	339883	D	C3orf35	-0.067397884	0.009279922	-2.087794606	0.040193061	0.040193061	-3.697283977	-1.047825069
35482	5810091	ABCA7	NM_033308.1	10347	NP_150651.1	ILMN_2259319	5810091	I	CAGAGCGCTGGACCCCTAGTGAGTGTTCAAAATCATTGTCCCCCTTGTGG	"\Homo sapiens ATP-binding cassette, sub-family A (ABC1), member 7 (ABCA7), transcript variant 2, mRNA.\"""""	ABCA-SSN; ABCX; FLJ40025	ILMN_2259319	ABCA7	"\Homo sapiens ATP-binding cassette, sub-family A (ABC1), member 7 (ABCA7), transcript variant 2, mRNA.\"""""	10347	D	ABCA7	-0.066914155	0.035847791	-2.009512791	0.048060373	0.048060373	-3.82113356	-1.047473797
11576	1820095	HEATR2	XM_935821.1	54919	XP_940914.1	ILMN_1775188	1820095	I	TTTCAAGCCCCCTAAGTCCTTCCAGGCAGGAGTGCACGGATGGTGAGCAC	"\PREDICTED: Homo sapiens hypothetical protein FLJ20397, transcript variant 6 (FLJ20397), mRNA.\"""""		ILMN_1775188	FLJ20397	"\PREDICTED: Homo sapiens hypothetical protein FLJ20397, transcript variant 6 (FLJ20397), mRNA.\"""""	54919	D	HEATR2	0.066821604	-0.003586291	2.113411416	0.037872843	0.037872843	-3.655861261	1.047406603
39186	6290326	ProbeID: 6290326				ILMN_1865817	6290326	S	CCCAGTCCCCTTTCTGTGATCTGCTTTACAACCCAGTTTTGTTGGGACAG	"\UI-H-EU1-azz-i-23-0-UI.s1 NCI_CGAP_Ct1 Homo sapiens cDNA clone UI-H-EU1-azz-i-23-0-UI 3, mRNA sequence\"""""		ILMN_1865817		"\UI-H-EU1-azz-i-23-0-UI.s1 NCI_CGAP_Ct1 Homo sapiens cDNA clone UI-H-EU1-azz-i-23-0-UI 3, mRNA sequence\"""""	-999	 		-0.066654238	0.000867992	-2.13734607	0.035810897	0.035810897	-3.616763452	-1.047285101
27592	4290296	OR5AN1	NM_001004729.1	390195	NP_001004729.1	ILMN_1711929	4290296	S	GCTAAAGGCAGGTCCAAGGCATTCAACACCTGTGCTTCTCATCTAACAGC	"\Homo sapiens olfactory receptor, family 5, subfamily AN, member 1 (OR5AN1), mRNA.\"""""	OR11-244	ILMN_1711929	OR5AN1	"\Homo sapiens olfactory receptor, family 5, subfamily AN, member 1 (OR5AN1), mRNA.\"""""	390195	 	OR5AN1	-0.066380342	-0.022145248	-2.223850265	0.029151461	0.029151461	-3.472303163	-1.047086292
36670	5910386	ProbeID: 5910386	XM_928000.2	653543	XP_933093.2	ILMN_1806813	5910386	S	CTTCACCCGCGCGGTTCACAGACCCCACATCCCCAGGCTGAGCCCTGCAA	"\PREDICTED: Homo sapiens similar to double homeobox 4c (LOC653543), mRNA.\"""""		ILMN_1806813	LOC653543	"\PREDICTED: Homo sapiens similar to double homeobox 4c (LOC653543), mRNA.\"""""	653543	D	DUX4 (includes others)	0.066128714	0.017634281	2.198771218	0.030960242	0.030960242	-3.514690204	1.04690368
39717	6370152	DRD1	NM_000794.3	1812	NP_000785.1	ILMN_1773210	6370152	S	CAAACAGGGACACTACAAACATGGGGAGCCATAAGGGACATGTCTTTGGC	"\Homo sapiens dopamine receptor D1 (DRD1), mRNA.\"""""	DRD1A; DADR	ILMN_1773210	DRD1	"\Homo sapiens dopamine receptor D1 (DRD1), mRNA.\"""""	1812	 	DRD1	-0.065997849	-0.005152392	-2.058752166	0.042971332	0.042971332	-3.743714272	-1.046808722
6120	990136	C12orf48	NM_017915.2	55010	NP_060385.2	ILMN_1727055	990136	S	ACACTTTCAGATAAGAGGTGTTTGCTGGGATGGAAGAACTACCTGGCATG	"\Homo sapiens chromosome 12 open reading frame 48 (C12orf48), mRNA.\"""""	FLJ20641	ILMN_1727055	C12ORF48	"\Homo sapiens chromosome 12 open reading frame 48 (C12orf48), mRNA.\"""""	55010	D	C12orf48	0.065655756	-0.010775498	2.091669179	0.039834419	0.039834419	-3.691046897	1.046560531
18091	2810132	N4BP2L2	NM_033111.3	10443	NP_149102.3	ILMN_3229189	2810132	A	ACCATCAAGATGGGTACAGCAAAACAAGCTATCGATCAGGGAAGATCTCC	"\Homo sapiens NEDD4 binding protein 2-like 2 (N4BP2L2), transcript variant 1, mRNA.\"""""	FLJ43077; FLJ41089; 92M18.3; CG005; PFAAP5; FLJ36195	ILMN_3229189	N4BP2L2	"\Homo sapiens NEDD4 binding protein 2-like 2 (N4BP2L2), transcript variant 1, mRNA.\"""""	10443	D	N4BP2L2	-0.06550987	0.019605011	-2.003910942	0.04867083	0.04867083	-3.829837197	-1.046454707
30111	4810347	KRTAP23-1	NM_181624.1	337963	NP_853655.1	ILMN_1666823	4810347	S	ATTCCTGTGAGGGCTACCTGTGCTACTCAGGCTACTCCCGTGGTGGCTCC	"\Homo sapiens keratin associated protein 23-1 (KRTAP23-1), mRNA.\"""""	KAP23.1	ILMN_1666823	KRTAP23-1	"\Homo sapiens keratin associated protein 23-1 (KRTAP23-1), mRNA.\"""""	337963	 	KRTAP23-1	0.065332276	-0.016557965	2.044738355	0.044370136	0.044370136	-3.7659152	1.046325898
28989	4610364	CCL7	NM_006273.2	6354	NP_006264.2	ILMN_1683456	4610364	S	TCTGTGCTGACCCCACACAGAAGTGGGTCCAGGACTTTATGAAGCACCTG	"\Homo sapiens chemokine (C-C motif) ligand 7 (CCL7), mRNA.\"""""	SCYA6; MCP3; MGC138463; SCYA7; FIC; MGC138465; NC28; MARC; MCP-3	ILMN_1683456	CCL7	"\Homo sapiens chemokine (C-C motif) ligand 7 (CCL7), mRNA.\"""""	6354	 	CCL7	0.065085948	0.043873669	2.111177537	0.038070445	0.038070445	-3.659490908	1.046147262
45644	7330152	ZNF41	NM_007130.1	7592	NP_009061.1	ILMN_2299260	7330152	A	GGCAAACAGAGCCAAGTATCCTTCAGTCCACTGGAAAGACAAGTTCCTGC	"\Homo sapiens zinc finger protein 41 (ZNF41), transcript variant 1, mRNA.\"""""	MRX89; MGC8941	ILMN_2299260	ZNF41	"\Homo sapiens zinc finger protein 41 (ZNF41), transcript variant 1, mRNA.\"""""	7592	D	ZNF41	0.063963354	0.025761499	2.011607834	0.04783376	0.04783376	-3.81787299	1.045333547
23570	3850048	MRC1L1	NM_001009567.1	414308	NP_001009567.1	ILMN_1683806	3850048	S	AGGAAGGCAGTGACCTCGCAAGTATCCACACCATTGAGGAATTCGACTTT	"\Homo sapiens mannose receptor, C type 1-like 1 (MRC1L1), mRNA.\"""""	CLEC13DL; bA541I19.1	ILMN_1683806	MRC1L1	"\Homo sapiens mannose receptor, C type 1-like 1 (MRC1L1), mRNA.\"""""	414308	D	MRC1	0.063943721	-0.015465183	2.062513695	0.042602405	0.042602405	-3.737732656	1.045319322
43646	6960270	NUDT4	NM_019094.4	11163	NP_061967.3	ILMN_2353997	6960270	A	GGCTAAGTCACCGCCCCACCCGCCGCATTACATTTCCTAAAACATACTGC	"\Homo sapiens nudix (nucleoside diphosphate linked moiety X)-type motif 4 (NUDT4), transcript variant 1, mRNA.\"""""	DIPP2alpha; DIPP2beta; HDCMB47P; DKFZp686I1281; KIAA0487; DIPP2	ILMN_2353997	NUDT4	"\Homo sapiens nudix (nucleoside diphosphate linked moiety X)-type motif 4 (NUDT4), transcript variant 1, mRNA.\"""""	11163	D	NUDT4	-0.063799165	-0.007051743	-2.08460503	0.040490392	0.040490392	-3.702410841	-1.045214587
16674	2630471	ProbeID: 2630471				ILMN_1888621	2630471	S	CCATCTATCCATCTACCCACCCATCATTTATAAGGCACCTACCATGTTCC	"\UI-H-DT1-awb-m-01-0-UI.s1 NCI_CGAP_DT1 Homo sapiens cDNA clone IMAGE:5887272 3, mRNA sequence\"""""		ILMN_1888621		"\UI-H-DT1-awb-m-01-0-UI.s1 NCI_CGAP_DT1 Homo sapiens cDNA clone IMAGE:5887272 3, mRNA sequence\"""""	-999	 		0.063761128	-0.00638445	1.994777668	0.049680357	0.049680357	-3.843981818	1.045187031
7936	1240367	MAP2	NM_001039538.1	4133	NP_001034627.1	ILMN_2276461	1240367	I	AGCCCACCTCAGCAGGCTCCACAGACCGTTTGCCATACTCAAAATCAGGG	"\Homo sapiens microtubule-associated protein 2 (MAP2), transcript variant 5, mRNA.\"""""	MAP2B; MAP2C; DKFZp686I2148; MAP2A	ILMN_2276461	MAP2	"\Homo sapiens microtubule-associated protein 2 (MAP2), transcript variant 5, mRNA.\"""""	4133	D	MAP2	-0.063733338	0.011963526	-2.004281806	0.048630211	0.048630211	-3.829261643	-1.045166898
19658	3140372	NPHP1	NM_207181.1	4867	NP_997064.1	ILMN_1764127	3140372	I	CCCATGAGAGATGGAAAGAAGTGTAAGTCATAGTCTCTGCCCTCAGGCAA	"\Homo sapiens nephronophthisis 1 (juvenile) (NPHP1), transcript variant 2, mRNA.\"""""	NPH1; JBTS4; SLSN1	ILMN_1764127	NPHP1	"\Homo sapiens nephronophthisis 1 (juvenile) (NPHP1), transcript variant 2, mRNA.\"""""	4867	D	NPHP1	0.063723494	0.008060439	2.138618493	0.035704066	0.035704066	-3.614674269	1.045159766
2614	430112	APBA1	NM_001163.2	320	NP_001154.2	ILMN_2182656	430112	S	GAAGATTAGGCACACAGATCCCCTGGAAACCCACCTCTCTGGAAGGCCCC	"\Homo sapiens amyloid beta (A4) precursor protein-binding, family A, member 1 (X11) (APBA1), mRNA.\"""""	D9S411E; X11A; X11; X11ALPHA; MINT1	ILMN_2182656	APBA1	"\Homo sapiens amyloid beta (A4) precursor protein-binding, family A, member 1 (X11) (APBA1), mRNA.\"""""	320	D	APBA1	0.063711244	0.003150732	2.104210483	0.038692482	0.038692482	-3.670789728	1.045150892
36340	5890543	HDGFL1	NM_138574.1	154150	NP_612641.1	ILMN_1779673	5890543	S	GCCTCCACGCTGGCCCTAGCTTTCCCATTGCTGTTCCATTGCTGAGACAA	"\Homo sapiens hepatoma derived growth factor-like 1 (HDGFL1), mRNA.\"""""	dJ309H15.1; PWWP1	ILMN_1779673	HDGFL1	"\Homo sapiens hepatoma derived growth factor-like 1 (HDGFL1), mRNA.\"""""	154150	D	HDGFL1	0.063623081	0.02704204	2.08758262	0.040212764	0.040212764	-3.697624931	1.045087024
29272	4670008	RASAL2	NM_170692.1	9462	NP_733793.1	ILMN_1673455	4670008	I	GGGACAGGAGCAGCAGACAGATTCCACCAAAGGGCGATGCCTGAGGAGAA	"\Homo sapiens RAS protein activator like 2 (RASAL2), transcript variant 2, mRNA.\"""""	MGC129919; nGAP	ILMN_1673455	RASAL2	"\Homo sapiens RAS protein activator like 2 (RASAL2), transcript variant 2, mRNA.\"""""	9462	D	RASAL2	-0.063524633	0.015316995	-2.125591947	0.036810974	0.036810974	-3.636011664	-1.045015712
9042	1430324	PCDHGA11	NM_032091.1	56105	NP_114480.1	ILMN_1671403	1430324	I	TTCCATTTCAATTTTGCTGTGCCTTCACTGATTTGTAGTTATATTCCACC	"\Homo sapiens protocadherin gamma subfamily A, 11 (PCDHGA11), transcript variant 2, mRNA.\"""""	PCDH-GAMMA-A11	ILMN_1671403	PCDHGA11	"\Homo sapiens protocadherin gamma subfamily A, 11 (PCDHGA11), transcript variant 2, mRNA.\"""""	56105	D	PCDHGA11	0.063322831	0.029967943	1.999152183	0.049194616	0.049194616	-3.837214138	1.044869547
41483	6560538	ProbeID: 6560538	XM_942564.1	651006	XP_947657.1	ILMN_1775296	6560538	S	AAATTCCTATGTTGAAGCCCTAATCCCCAGCCTCTCAGAATGTGGCCGTA	"\PREDICTED: Homo sapiens hypothetical protein LOC651006 (LOC651006), mRNA.\"""""		ILMN_1775296	LOC651006	"\PREDICTED: Homo sapiens hypothetical protein LOC651006 (LOC651006), mRNA.\"""""	651006	 		-0.062669213	-0.023012555	-2.028768238	0.046011823	0.046011823	-3.791053597	-1.044396272
2117	290148	MIR325	NR_029905.1	442899		ILMN_3309985	290148	S	ATTTGTTTATTGAGGACCTCCTATCAATCAAGCACTGTGCTAGGCTCTGG	"\Homo sapiens microRNA 325 (MIR325), microRNA.\"""""		ILMN_3309985	MIR325	"\Homo sapiens microRNA 325 (MIR325), microRNA.\"""""	442899	 	mir-325	0.062609246	-0.01900971	2.07336958	0.041552952	0.041552952	-3.720416152	1.044352861
12105	1980066	PRAMEF8	NM_001012276.1	391002	NP_001012276.1	ILMN_1672478	1980066	S	AGAGTGGGGCAAGCAGAGAAAAGGCTTACTGCATGTGTGTTGCCAGGAGC	"\Homo sapiens PRAME family member 8 (PRAMEF8), mRNA.\"""""		ILMN_1672478	PRAMEF8	"\Homo sapiens PRAME family member 8 (PRAMEF8), mRNA.\"""""	391002	D	PRAMEF8 (includes others)	-0.062190553	0.039696853	-2.099796069	0.039091155	0.039091155	-3.677932037	-1.044049818
20743	3360142	ProbeID: 3360142	XR_038079.1	100128870		ILMN_3265356	3360142	M	ATGCACATGGTGTGAACCAACAGCCATATACTATCCTGCTAACTGTGGCC	"\PREDICTED: Homo sapiens misc_RNA (LOC100128870), miscRNA.\"""""		ILMN_3265356	LOC100128870	"\PREDICTED: Homo sapiens misc_RNA (LOC100128870), miscRNA.\"""""	100128870	 		-0.061660707	-0.006702002	-2.044775007	0.044366427	0.044366427	-3.765857307	-1.043666449
4479	650270	LOC729506	XM_001131798.2	729506	XP_001131798.1	ILMN_3301300	650270	M	GCTGCGCTACCCGGTCTTGGGTTTTTCATCGGGGAGTGGGAGTGGACTGA	"\PREDICTED: Homo sapiens hypothetical LOC729506 (LOC729506), mRNA.\"""""		ILMN_3301300	LOC729506	"\PREDICTED: Homo sapiens hypothetical LOC729506 (LOC729506), mRNA.\"""""	729506	D	LOC729506	-0.060961429	0.011342145	-2.016409474	0.047317836	0.047317836	-3.810388818	-1.043160704
