# Supplementary material for: Activation of HIV Transcription with Short-Course Vorinostat in HIV-Infected Patients on Suppressive Antiretroviral Therapy
Source: PLoS Pathog. 2014 Nov 13;10(11):e1004473. doi: 10.1371/journal.ppat.1004473 (PMC4231123; doi:10.1371/journal.ppat.1004473)
Supplement: Dataset S1 — Complete gene set enrichment lists. (ZIP) [file ppat.1004473.s010.zip › heatmap4-D1,D14,D84/D14-D84.xls]

	ProbeID	SYMBOL	RefSeq_ID	Entrez_Gene_ID	Protein_Product	Probe_Id	Array_Address_Id	Probe_Type	Probe_Sequence	Definition	Synonyms	BROAD.Probe.Set.ID	BROAD.Gene.Symbol	BROAD.Gene.Title	BROAD.Entrez.Gene.ID	IPA.Notes	IPA.Symbol	logFC	AveExpr	t	P.Value	adj.P.Val	B	FC
19430	3130220	TMEM158	NM_015444.2	25907	NP_056259.2	ILMN_1792455	3130220	S	GAACCTTTTCCAAGTTGATCTATCCAGTGACGTGGCCTGGTGGGCGTTTC	"\Homo sapiens transmembrane protein 158 (TMEM158), mRNA.\"""""	BBP; DKFZp586E1621; RIS1; p40BBP	ILMN_1792455	TMEM158	"\Homo sapiens transmembrane protein 158 (TMEM158), mRNA.\"""""	25907	 	TMEM158	-0.94466994	-0.147143091	-3.015095975	0.003498845	0.003498845	-1.936644796	-1.924748491
9499	1450608	VWCE	NM_152718.2	220001	NP_689931.2	ILMN_1760315	1450608	S	TCGTTTCCACTGTCAGCATCCTCCCTGGACCGCGTGGCTGGCTCATCTTT	"\Homo sapiens von Willebrand factor C and EGF domains (VWCE), mRNA.\"""""	VWC1; URG11; FLJ32009	ILMN_1760315	VWCE	"\Homo sapiens von Willebrand factor C and EGF domains (VWCE), mRNA.\"""""	220001	 	VWCE	0.843879654	0.047984357	2.718846671	0.008125026	0.008125026	-2.554753653	1.794870372
29659	4730747	IGLL1	NM_020070.2	3543	NP_064455.1	ILMN_2393765	4730747	A	CAGAAGCTACAGCTGCCAGGTCATGCACGAAGGGAGCACCGTGGAGAAGA	"\Homo sapiens immunoglobulin lambda-like polypeptide 1 (IGLL1), transcript variant 1, mRNA.\"""""	IGO; IGVPB; IGLL; CD179b; IGL1; VPREB2; IGL5; 14.1; IGLJ14.1	ILMN_2393765	IGLL1	"\Homo sapiens immunoglobulin lambda-like polypeptide 1 (IGLL1), transcript variant 1, mRNA.\"""""	3543	D	IGLL1/IGLL5	-0.815519675	-0.185467571	-2.202420111	0.030691109	0.030691109	-3.508548618	-1.759931985
18474	2900139	SLC48A1	NM_017842.1	55652	NP_060312.1	ILMN_1778144	2900139	S	CCAGCCCTGCGTTTCCATTCTGCCTTCTCAGAGTGCCCTTGCTGCACCCA	"\Homo sapiens hypothetical protein FLJ20489 (FLJ20489), mRNA.\"""""		ILMN_1778144	FLJ20489	"\Homo sapiens hypothetical protein FLJ20489 (FLJ20489), mRNA.\"""""	55652	D	SLC48A1	0.771219025	0.053461743	2.816484437	0.006193464	0.006193464	-2.356451586	1.706711283
9910	1510017	LOC388588	XM_932890.2	388588	XP_937983.1	ILMN_1749834	1510017	A	GGCGTGGCCCTCTTCTGGATCATCTTCATCCTGGGCTACCTCACAGGCTA	"\PREDICTED: Homo sapiens hypothetical LOC388588, transcript variant 2 (LOC388588), mRNA.\"""""		ILMN_1749834	LOC388588	"\PREDICTED: Homo sapiens hypothetical LOC388588, transcript variant 2 (LOC388588), mRNA.\"""""	388588	 	LOC388588	0.751538145	0.162569221	2.331025593	0.022426262	0.022426262	-3.286574115	1.683586849
4496	650347	NUDT1	NM_198948.1	4521	NP_945186.1	ILMN_2330243	650347	A	GGTCAGGACACCATCCTGGACTACACACTCCGCGAGGTGGACACGGTCTA	"\Homo sapiens nudix (nucleoside diphosphate linked moiety X)-type motif 1 (NUDT1), transcript variant 2A, mRNA.\"""""	MTH1	ILMN_2330243	NUDT1	"\Homo sapiens nudix (nucleoside diphosphate linked moiety X)-type motif 1 (NUDT1), transcript variant 2A, mRNA.\"""""	4521	D	NUDT1	0.691978787	0.054487575	3.684311389	0.0004292	0.0004292	-0.374744801	1.615497801
40417	6450056	MCOLN1	NM_020533.1	57192	NP_065394.1	ILMN_1764383	6450056	S	GTGAATTGATTCGACCTGACTGCCGTTGGACCGTAGGCCCTGGACTGCAG	"\Homo sapiens mucolipin 1 (MCOLN1), mRNA.\"""""	MSTP080; TRPML1; MLIV; MST080; TRP-ML1; ML4; TRPM-L1	ILMN_1764383	MCOLN1	"\Homo sapiens mucolipin 1 (MCOLN1), mRNA.\"""""	57192	 	MCOLN1	0.681607578	0.056513996	2.41246967	0.018275246	0.018275246	-3.14054083	1.603925996
14358	2320079	NME4	NM_005009.2	4833	NP_005000.1	ILMN_1800634	2320079	S	AGAGGAGTTTGAGCCACCAACTTCAGTGCCTTTCTGTACCCCAAGCCAGC	"\Homo sapiens non-metastatic cells 4, protein expressed in (NME4), nuclear gene encoding mitochondrial protein, mRNA.\"""""	NDPK-D; nm23-H4; NM23H4	ILMN_1800634	NME4	"\Homo sapiens non-metastatic cells 4, protein expressed in (NME4), nuclear gene encoding mitochondrial protein, mRNA.\"""""	4833	 	NME4	0.596909351	0.015835401	2.228229156	0.028845334	0.028845334	-3.464860173	1.512472961
3682	540711	LOC728602	XR_039532.1	728602		ILMN_3305993	540711	M	CCGGACCTTCAGCTTTTGGGGCTTTGAGATTGTGAGACCCCTTGTCCCCA	"\PREDICTED: Homo sapiens misc_RNA (LOC728602), partial miscRNA.\"""""		ILMN_3305993	LOC728602	"\PREDICTED: Homo sapiens misc_RNA (LOC728602), partial miscRNA.\"""""	728602	 		0.594170771	0.038520726	2.335987229	0.022151281	0.022151281	-3.277797567	1.509604649
43419	6940086	GYPE	NM_002102.3	2996	NP_002093.2	ILMN_1695187	6940086	I	AGGATGTGGCCTGCATGCTGCCTGATCTTGCCTAGAACCAGCTGCACCTG	"\Homo sapiens glycophorin E (GYPE), transcript variant 1, mRNA.\"""""	GPE; MNS; MiIX	ILMN_1695187	GYPE	"\Homo sapiens glycophorin E (GYPE), transcript variant 1, mRNA.\"""""	2996	D	GYPE	0.589251677	0.065053599	2.071261257	0.041755002	0.041755002	-3.723785392	1.504466182
1468	150609	LOC652493	XM_941953.1	652493	XP_947046.1	ILMN_1739508	150609	S	CTGGGGCTCCTGCTGCTCTGGCTCCCAGGTGCCAGATGTGACATCCAGTT	"\PREDICTED: Homo sapiens similar to Ig kappa chain V-I region HK102 precursor (LOC652493), mRNA.\"""""		ILMN_1739508	LOC652493	"\PREDICTED: Homo sapiens similar to Ig kappa chain V-I region HK102 precursor (LOC652493), mRNA.\"""""	652493	 	LOC652493	-0.585470319	-0.000782392	-2.398891799	0.018915686	0.018915686	-3.165176418	-1.500528083
14872	2350661	TSTA3	NM_003313.2	7264	NP_003304.1	ILMN_1697777	2350661	S	GACAACTACGAGCAGGCCCGGAAGTGAAGCTGGAAGACAGGATCAGGTGC	"\Homo sapiens tissue specific transplantation antigen P35B (TSTA3), mRNA.\"""""	FX; P35B	ILMN_1697777	TSTA3	"\Homo sapiens tissue specific transplantation antigen P35B (TSTA3), mRNA.\"""""	7264	 	TSTA3	0.570833338	0.085976271	2.782945607	0.006803518	0.006803518	-2.425181978	1.485381318
28637	4570379	MPST	NM_001013436.1	4357	NP_001013454.1	ILMN_1764596	4570379	A	GGCATTGAACCTGGCCACATCCCAGGTACCGTGAACATCCCCTTCACAGA	"\Homo sapiens mercaptopyruvate sulfurtransferase (MPST), nuclear gene encoding mitochondrial protein, transcript variant 2, mRNA.\"""""	MGC24539; TST2; MST	ILMN_1764596	MPST	"\Homo sapiens mercaptopyruvate sulfurtransferase (MPST), nuclear gene encoding mitochondrial protein, transcript variant 2, mRNA.\"""""	4357	D	MPST	0.559109039	0.087857267	3.375505545	0.001166905	0.001166905	-1.122061965	1.473359038
12533	2000224	FAM89B	NM_001098784.1	23625	NP_001092254.1	ILMN_1804117	2000224	S	GAGTGCCTGGCTCCCATCTCCTCCTCACCTTTTGTTGCTATCGGCAGCTG	"\Homo sapiens family with sequence similarity 89, member B (FAM89B), transcript variant 3, mRNA.\"""""	MTVR1	ILMN_1804117	FAM89B	"\Homo sapiens family with sequence similarity 89, member B (FAM89B), transcript variant 3, mRNA.\"""""	23625	 	FAM89B	0.554587203	0.070288261	2.427970175	0.017567846	0.017567846	-3.112276133	1.468748321
9587	1470196	2-Mar	NM_001005416.1	51257	NP_001005416.1	ILMN_1703142	1470196	A	TCTGGACGGAGCAGGCACCCTGATCTCATTCTGAGGTCCACATGGCACCT	"\Homo sapiens membrane-associated ring finger (C3HC4) 2 (MARCH2), transcript variant 3, mRNA.\"""""	HSPC240; RNF172; MARCH-II	ILMN_1703142	2-Mar	"\Homo sapiens membrane-associated ring finger (C3HC4) 2 (MARCH2), transcript variant 3, mRNA.\"""""	51257	D	2-Mar	0.538862326	0.089117798	2.149257951	0.034821592	0.034821592	-3.597163436	1.452826402
39289	6290747	NRGN	NM_006176.1	4900	NP_006167.1	ILMN_1705686	6290747	S	GATCCGGGGCGAGATGAAGGGAAGAGGGTTGTTTTGGTTTCGGACGACCC	"\Homo sapiens neurogranin (protein kinase C substrate, RC3) (NRGN), mRNA.\"""""	RC3; hng	ILMN_1705686	NRGN	"\Homo sapiens neurogranin (protein kinase C substrate, RC3) (NRGN), mRNA.\"""""	4900	 	NRGN	-0.522453008	-0.203654181	-2.384760948	0.019603393	0.019603393	-3.190692699	-1.43639547
13683	2140288	PLBD1	NM_024829.4	79887	NP_079105.3	ILMN_1707286	2140288	S	CAGTACACATCCTATGCCATAAGTGGTCCCACAGTACAAGGTGGCCTCCC	"\Homo sapiens hypothetical protein FLJ22662 (FLJ22662), mRNA.\"""""		ILMN_1707286	FLJ22662	"\Homo sapiens hypothetical protein FLJ22662 (FLJ22662), mRNA.\"""""	79887	 	PLBD1	-0.51637514	0.027740833	-2.455637707	0.016365803	0.016365803	-3.061454065	-1.43035687
25811	4150053	YBX1	NM_004559.3	4904	NP_004550.2	ILMN_2124769	4150053	S	AGATGGCAAAGAGACAAAAGCAGCCGATCCACCAGCTGAGAATTCGTCCG	"\Homo sapiens Y box binding protein 1 (YBX1), mRNA.\"""""	DBPB; MGC117250; NSEP-1; YB-1; CSDB; MGC104858; BP-8; YB1; NSEP1; CSDA2; MGC110976; MDR-NF1	ILMN_2124769	YBX1	"\Homo sapiens Y box binding protein 1 (YBX1), mRNA.\"""""	4904	 	YBX1	0.516214537	0.162537526	2.167965022	0.033315973	0.033315973	-3.566193153	1.430197649
4406	630709	ELOF1	NM_032377.3	84337	NP_115753.1	ILMN_1723185	630709	S	GGCGGAATTGGGGGACTGTTTCCTGACATCCTGGACAAGGGAAGCCCACT	"\Homo sapiens elongation factor 1 homolog (S. cerevisiae) (ELOF1), mRNA.\"""""	ELF1	ILMN_1723185	ELOF1	"\Homo sapiens elongation factor 1 homolog (S. cerevisiae) (ELOF1), mRNA.\"""""	84337	 	ELOF1	0.513100965	0.051235142	2.168656036	0.033261462	0.033261462	-3.565044729	1.427114377
26585	4220110	ProbeID: 4220110	XM_936518.1	647450	XP_941611.1	ILMN_1699214	4220110	S	CGCCTGGGGCTCCTGCTGCTCTGGTTCCCAGGTGCCAGATGTGCCATCCG	"\PREDICTED: Homo sapiens similar to Ig kappa chain V-I region HK101 precursor (LOC647450), mRNA.\"""""		ILMN_1699214	LOC647450	"\PREDICTED: Homo sapiens similar to Ig kappa chain V-I region HK101 precursor (LOC647450), mRNA.\"""""	647450	 		-0.511647191	-0.005039457	-2.563881086	0.012340317	0.012340317	-2.858105955	-1.425677028
45668	7330259	SH3GLB2	NM_020145.2	56904	NP_064530.1	ILMN_2158336	7330259	S	AGCTCAAGCCAAGTCCAGCGGCCGCAGTCTTCACCTCTCCACACTCACTT	"\Homo sapiens SH3-domain GRB2-like endophilin B2 (SH3GLB2), mRNA.\"""""	PP9455; PP6569; KIAA1848	ILMN_2158336	SH3GLB2	"\Homo sapiens SH3-domain GRB2-like endophilin B2 (SH3GLB2), mRNA.\"""""	56904	 	SH3GLB2	0.501043629	0.011210294	2.491019949	0.014936211	0.014936211	-2.995771943	1.415236958
43970	7000132	ST6GALNAC4	NM_175039.3	27090	NP_778204.1	ILMN_2413064	7000132	A	AATTCATGGCATTTGGGGGCTCACCCCACCTCCAGGTCTGTCAAGTGGCC	"\Homo sapiens ST6 (alpha-N-acetyl-neuraminyl-2,3-beta-galactosyl-1, 3)-N-acetylgalactosaminide alpha-2,6-sialyltransferase 4 (ST6GALNAC4), transcript variant 1, mRNA.\"""""	SIAT7D; SIAT3C; ST6GALNACIV	ILMN_2413064	ST6GALNAC4	"\Homo sapiens ST6 (alpha-N-acetyl-neuraminyl-2,3-beta-galactosyl-1, 3)-N-acetylgalactosaminide alpha-2,6-sialyltransferase 4 (ST6GALNAC4), transcript variant 1, mRNA.\"""""	27090	D	ST6GALNAC4	0.496373697	0.016371181	1.999500579	0.049156105	0.049156105	-3.836674584	1.410663313
45701	7330379	PTMS	NM_002824.4	5763	NP_002815.3	ILMN_1721046	7330379	S	CCTACCAGCCTCATTCTTCCTCCGGTAGCCTCTCCCACCTAACCTCTGCA	"\Homo sapiens parathymosin (PTMS), mRNA.\"""""		ILMN_1721046	PTMS	"\Homo sapiens parathymosin (PTMS), mRNA.\"""""	5763	 	PTMS	0.488096557	-0.041635271	2.098825863	0.039179251	0.039179251	-3.67950004	1.402593121
34907	5670735	2-Mar	NM_001005415.1	51257	NP_001005415.1	ILMN_2337789	5670735	A	TGTGCCACACGGAGTTTGCAGTGGAGAAACGGCCTCGACCCCTCACAGAG	"\Homo sapiens membrane-associated ring finger (C3HC4) 2 (MARCH2), transcript variant 2, mRNA.\"""""	HSPC240; RNF172; MARCH-II	ILMN_2337789	2-Mar	"\Homo sapiens membrane-associated ring finger (C3HC4) 2 (MARCH2), transcript variant 2, mRNA.\"""""	51257	D	2-Mar	0.480707479	0.12245072	1.999183677	0.049191133	0.049191133	-3.837165367	1.395427798
43583	6960022	5-Sep	NM_002688.4	5413	NP_002679.2	ILMN_1789627	6960022	S	GACCCTGCTGCGTCTCCCTTCCAAACTCTGGTGCTGAATAAACCCTTCTG	"\Homo sapiens septin 5 (SEPT5), mRNA.\"""""	PNUTL1; CDCREL1; H5; CDCREL; CDCREL-1	ILMN_1789627	5-Sep	"\Homo sapiens septin 5 (SEPT5), mRNA.\"""""	5413	D	5-Sep	-0.478869701	-0.07518758	-2.020646587	0.046866541	0.046866541	-3.803771551	-1.393651364
6534	1030270	FPR1	NM_002029.3	2357	NP_002020.1	ILMN_2092118	1030270	S	CAGCCTTTTTTCTCTGCTGGTCCCCATATCAGGTGGTGGCCCTTATAGCC	"\Homo sapiens formyl peptide receptor 1 (FPR1), mRNA.\"""""	FPR; FMLP	ILMN_2092118	FPR1	"\Homo sapiens formyl peptide receptor 1 (FPR1), mRNA.\"""""	2357	 	FPR1	-0.473765943	0.08488375	-2.56212769	0.012397668	0.012397668	-2.861456639	-1.388729815
24188	3930343	ALOX5AP	NM_001629.2	241	NP_001620.2	ILMN_1797875	3930343	S	TCTATTGGCCATCTGGGCTTCACAGCTTGAGTTAACCTTGCTTTTCCGGG	"\Homo sapiens arachidonate 5-lipoxygenase-activating protein (ALOX5AP), mRNA.\"""""	FLAP	ILMN_1797875	ALOX5AP	"\Homo sapiens arachidonate 5-lipoxygenase-activating protein (ALOX5AP), mRNA.\"""""	241	 	ALOX5AP	-0.471671502	0.105956635	-2.783031699	0.006801884	0.006801884	-2.425006368	-1.386715182
17838	2750685	ProbeID: 2750685	XR_017149.2	392437		ILMN_3288717	2750685	M	GAAAATTATCCTGAATTGCTGCTCGGCGGTCCCACGGGTCTGTCTCTTGC	"\PREDICTED: Homo sapiens misc_RNA (LOC392437), miscRNA.\"""""		ILMN_3288717	LOC392437	"\PREDICTED: Homo sapiens misc_RNA (LOC392437), miscRNA.\"""""	392437	D	FTLL2	0.468694517	0.243421669	2.218629944	0.029520134	0.029520134	-3.48116005	1.38385666
29657	4730743	TCEB2	NM_007108.2	6923	NP_009039.1	ILMN_1733927	4730743	A	GATGACACCTTTGAGGCCCTGTGCATCGAGCCGTTTTCCAGCCCGCCAGA	"\Homo sapiens transcription elongation factor B (SIII), polypeptide 2 (18kDa, elongin B) (TCEB2), transcript variant 1, mRNA.\"""""	SIII	ILMN_1733927	TCEB2	"\Homo sapiens transcription elongation factor B (SIII), polypeptide 2 (18kDa, elongin B) (TCEB2), transcript variant 1, mRNA.\"""""	6923	D	TCEB2	0.466458579	0.015242739	2.763697566	0.007178033	0.007178033	-2.464337968	1.381713574
40929	6510601	SHARPIN	NM_030974.2	81858	NP_112236.2	ILMN_1794780	6510601	S	TTACGGGGTTCGGCAGGATGGGGACCCTGCTTTCCTCTACTTGCTGTCAG	"\Homo sapiens SHANK-associated RH domain interactor (SHARPIN), mRNA.\"""""	SIPL1; DKFZP434N1923	ILMN_1794780	SHARPIN	"\Homo sapiens SHANK-associated RH domain interactor (SHARPIN), mRNA.\"""""	81858	 	SHARPIN	0.466181326	-0.03722553	2.503450759	0.014461238	0.014461238	-2.972513428	1.381448066
5368	830132	PHOSPHO1	NM_178500.2	162466	NP_848595.1	ILMN_1688240	830132	S	GACCCCCGCACTCCCTTCTAGCACCCCCAAAGGAAAAGCCAGAGGAACAA	"\Homo sapiens phosphatase, orphan 1 (PHOSPHO1), mRNA.\"""""		ILMN_1688240	PHOSPHO1	"\Homo sapiens phosphatase, orphan 1 (PHOSPHO1), mRNA.\"""""	162466	 	PHOSPHO1	0.46177921	0.077809912	2.036701257	0.045189919	0.045189919	-3.77858788	1.377239257
6728	1050292	GP9	NM_000174.2	2815	NP_000165.1	ILMN_1743290	1050292	S	CCAAGCCTGGTCAGCCCAAACCACCAGAAGCCCAGAATAAACTGGCAGCT	"\Homo sapiens glycoprotein IX (platelet) (GP9), mRNA.\"""""	CD42a; GPIX	ILMN_1743290	GP9	"\Homo sapiens glycoprotein IX (platelet) (GP9), mRNA.\"""""	2815	 	GP9	-0.455856551	0.030071153	-2.506423055	0.0143497	0.0143497	-2.966938152	-1.371596902
27545	4290110	CYP4F3	NM_000896.1	4051	NP_000887.1	ILMN_1736190	4290110	S	CTATCTATTCCATGTTGGACCAATACCACACTGCCCTAGTCACTGTTGCA	"\Homo sapiens cytochrome P450, family 4, subfamily F, polypeptide 3 (CYP4F3), mRNA.\"""""	CPF3; CYP4F; LTB4H	ILMN_1736190	CYP4F3	"\Homo sapiens cytochrome P450, family 4, subfamily F, polypeptide 3 (CYP4F3), mRNA.\"""""	4051	D	CYP4F3	-0.450102007	-0.023255695	-2.167517739	0.033351298	0.033351298	-3.566936341	-1.366136847
40803	6510075	ProbeID: 6510075	XM_001125904.1	730455	XP_001125904.1	ILMN_1801864	6510075	A	GTGGAAGGCTGGAAGTACACCTTGTTGGAGGCTTCAGTGACGACAGGCAG	"\PREDICTED: Homo sapiens similar to N-terminal Asn amidase (LOC730455), mRNA.\"""""		ILMN_1801864	LOC730455	"\PREDICTED: Homo sapiens similar to N-terminal Asn amidase (LOC730455), mRNA.\"""""	730455	 		0.435700989	0.029620072	2.264441558	0.026420117	0.026420117	-3.402831331	1.35256787
42761	6770360	2-Mar	NM_001005416.1	51257	NP_001005416.1	ILMN_1669592	6770360	A	GAGTGGAGAAAGACCAACCAGAAAGTTCGCCTGAAGATCCGGGAGGCGGA	"\Homo sapiens membrane-associated ring finger (C3HC4) 2 (MARCH2), transcript variant 3, mRNA.\"""""	HSPC240; RNF172; MARCH-II	ILMN_1669592	2-Mar	"\Homo sapiens membrane-associated ring finger (C3HC4) 2 (MARCH2), transcript variant 3, mRNA.\"""""	51257	D	2-Mar	0.435436469	0.078014577	2.444810681	0.01682713	0.01682713	-3.081398586	1.352319898
38167	6180619	UBE2M	NM_003969.3	9040	NP_003960.1	ILMN_1701331	6180619	S	CAACCCACCCCTCCACCTCTGGAGGTCCCACCAGGCTATTAAAGGGGAAT	"\Homo sapiens ubiquitin-conjugating enzyme E2M (UBC12 homolog, yeast) (UBE2M), mRNA.\"""""	hUbc12; UBC12; UBC-RS2	ILMN_1701331	UBE2M	"\Homo sapiens ubiquitin-conjugating enzyme E2M (UBC12 homolog, yeast) (UBE2M), mRNA.\"""""	9040	 	UBE2M	0.423328922	0.10077462	2.595084957	0.011358991	0.011358991	-2.798167519	1.341018297
28191	4490687	GBGT1	NM_021996.3	26301	NP_068836.2	ILMN_1652906	4490687	S	GAAATGGAACAGGTCTAGGCTCCCTCGGTTTCCTGCACCCCAAAGTGAGC	"\Homo sapiens globoside alpha-1,3-N-acetylgalactosaminyltransferase 1 (GBGT1), mRNA.\"""""	FS; MGC44848; UNQ2513; RP11-326L24.6; A3GALNT	ILMN_1652906	GBGT1	"\Homo sapiens globoside alpha-1,3-N-acetylgalactosaminyltransferase 1 (GBGT1), mRNA.\"""""	26301	 	GBGT1	0.416598682	0.092718905	2.815858699	0.00620437	0.00620437	-2.35773972	1.334776954
46208	7510253	ACRBP	NM_032489.2	84519	NP_115878.2	ILMN_1784203	7510253	S	AGTGCGCTGAGCCCTGGCAAAAGTGAGGACGTTGTGCTTCGATGGAGCCA	"\Homo sapiens acrosin binding protein (ACRBP), mRNA.\"""""	OY-TES-1; SP32	ILMN_1784203	ACRBP	"\Homo sapiens acrosin binding protein (ACRBP), mRNA.\"""""	84519	 	ACRBP	-0.411850189	-0.076508288	-2.349304827	0.021427934	0.021427934	-3.254163016	-1.330390884
6467	1030026	CENPV	NM_181716.2	201161	NP_859067.2	ILMN_1729142	1030026	S	CAACTTTGCTCTCCCTGCCGTGCCTCGGTGGTGCTCCTGAATGTGGCTGA	"\Homo sapiens centromere protein V (CENPV), mRNA.\"""""	3110013H01Rik; p30	ILMN_1729142	CENPV	"\Homo sapiens centromere protein V (CENPV), mRNA.\"""""	201161	D	CENPV	0.409983369	0.035975242	2.726317262	0.007959762	0.007959762	-2.539773985	1.328670498
22761	3710609	TSPAN17	NM_012171.1	26262	NP_036303.1	ILMN_1777881	3710609	A	TCCTGGGCCCCTGACAGGCGCTGGCTGTGAGTGGTTTGTACATGCTACAA	"\Homo sapiens tetraspanin 17 (TSPAN17), transcript variant 1, mRNA.\"""""	FBX23; MGC14859; TM4SF17; FBXO23; MGC71255	ILMN_1777881	TSPAN17	"\Homo sapiens tetraspanin 17 (TSPAN17), transcript variant 1, mRNA.\"""""	26262	D	TSPAN17	0.408432931	0.042520116	3.022331384	0.003425203	0.003425203	-1.92094719	1.327243367
7316	1110669	ITM2C	NM_001012516.1	81618	NP_001012534.1	ILMN_1680453	1110669	A	AGATAACACAGAGGGAAAGGGAGAGCCACCTGGTACTTGTCCACCCTGCC	"\Homo sapiens integral membrane protein 2C (ITM2C), transcript variant 2, mRNA.\"""""	E25; ITM3; BRI3; E25C; BRICD2C	ILMN_1680453	ITM2C	"\Homo sapiens integral membrane protein 2C (ITM2C), transcript variant 2, mRNA.\"""""	81618	D	ITM2C	-0.406498027	-0.088429217	-2.442983987	0.016906101	0.016906101	-3.084756391	-1.325464497
39803	6370484	POLR1D	NM_015972.2	51082	NP_057056.1	ILMN_1767422	6370484	S	ACTCTGTCCTTCAGAAAGGCGTGATTCTAGCTGTTGACCCCTTGCAGCTG	"\Homo sapiens polymerase (RNA) I polypeptide D, 16kDa (POLR1D), transcript variant 1, mRNA.\"""""	MGC9850; RPAC2; RPA16; RPA9; POLR1C; FLJ20616; RPO1-3	ILMN_1767422	POLR1D	"\Homo sapiens polymerase (RNA) I polypeptide D, 16kDa (POLR1D), transcript variant 1, mRNA.\"""""	51082	D	POLR1D	0.406077731	0.073547222	2.00922587	0.04809148	0.04809148	-3.82157987	1.325078409
28813	4590403	PPDPF	NM_024299.2	79144	NP_077275.1	ILMN_1720430	4590403	S	TCTTTTTCGGGAAGTCCACCCTCCCGTTCATGGCCACGGTGTTGGAGTCC	"\Homo sapiens pancreatic progenitor cell differentiation and proliferation factor homolog (zebrafish) (PPDPF), mRNA.\"""""	dJ697K14.9; FLJ21046; MGC2479	ILMN_1720430	PPDPF	"\Homo sapiens pancreatic progenitor cell differentiation and proliferation factor homolog (zebrafish) (PPDPF), mRNA.\"""""	79144	 	PPDPF	0.396373638	-0.028206365	2.034949799	0.045370286	0.045370286	-3.781343736	1.316195357
19237	3120228	AP2S1	NM_004069.3	1175	NP_004060.2	ILMN_1662426	3120228	I	CATCTGTGTGGATGTCAATGACAACAACCTGGCTTACCTGGAGGCCATTC	"\Homo sapiens adaptor-related protein complex 2, sigma 1 subunit (AP2S1), transcript variant AP17, mRNA.\"""""	AP17; CLAPS2; AP17-DELTA	ILMN_1662426	AP2S1	"\Homo sapiens adaptor-related protein complex 2, sigma 1 subunit (AP2S1), transcript variant AP17, mRNA.\"""""	1175	D	AP2S1	0.395838642	0.054880379	2.067920065	0.04207694	0.04207694	-3.729118721	1.315707362
9874	1500619	ProbeID: 1500619	XM_926382.2	642755	XP_931475.1	ILMN_1793287	1500619	A	TGGCAAAACAGATATCATGCTGGTGAGTGCCACGTTACTCCCCTGGCTGG	"\PREDICTED: Homo sapiens similar to DEXI, transcript variant 1 (LOC642755), mRNA.\"""""		ILMN_1793287	LOC642755	"\PREDICTED: Homo sapiens similar to DEXI, transcript variant 1 (LOC642755), mRNA.\"""""	642755	D	LOC100133165/LOC100289656	0.395171823	0.109452626	2.45554328	0.016369777	0.016369777	-3.061628323	1.315099378
14004	2230091	LHPP	NM_022126.2	64077	NP_071409.2	ILMN_1752199	2230091	S	CCAAGGCACACAGGGTACTTTCTGGACCCACTGCTGGACAGACTTGAAGG	"\Homo sapiens phospholysine phosphohistidine inorganic pyrophosphate phosphatase (LHPP), mRNA.\"""""	MGC142189; MGC142191; MGC117251	ILMN_1752199	LHPP	"\Homo sapiens phospholysine phosphohistidine inorganic pyrophosphate phosphatase (LHPP), mRNA.\"""""	64077	 	LHPP	0.393406203	0.017670993	2.719515926	0.008110094	0.008110094	-2.553413011	1.313490898
10291	1580025	GNG11	NM_004126.3	2791	NP_004117.1	ILMN_1782419	1580025	S	CCGGTTCTGGGGCGAAAATGCCTGCCCTTCACATCGAAGATTTGCCAGAG	"\Homo sapiens guanine nucleotide binding protein (G protein), gamma 11 (GNG11), mRNA.\"""""	GNGT11	ILMN_1782419	GNG11	"\Homo sapiens guanine nucleotide binding protein (G protein), gamma 11 (GNG11), mRNA.\"""""	2791	 	GNG11	-0.391351296	-0.052766869	-2.248767057	0.027446908	0.027446908	-3.429784745	-1.311621354
39845	6370661	AP2S1	NM_004069.3	1175	NP_004060.2	ILMN_1809957	6370661	A	GCCATAAGCGTCTGTGCGTGGAGTCCCCAATAAACCTGTGGTCCTGCCTG	"\Homo sapiens adaptor-related protein complex 2, sigma 1 subunit (AP2S1), transcript variant AP17, mRNA.\"""""	AP17; CLAPS2; AP17-DELTA	ILMN_1809957	AP2S1	"\Homo sapiens adaptor-related protein complex 2, sigma 1 subunit (AP2S1), transcript variant AP17, mRNA.\"""""	1175	D	AP2S1	0.378760022	0.044315935	2.330604829	0.02244972	0.02244972	-3.287317677	1.300223849
34694	5570653	TM7SF2	NM_003273.2	7108	NP_003264.2	ILMN_1690040	5570653	S	TGTCACACCTGCTGCCCTACTTCTACCTCCTCTACTTCACCGCGCTGCTG	"\Homo sapiens transmembrane 7 superfamily member 2 (TM7SF2), mRNA.\"""""	ANG1; DHCR14A	ILMN_1690040	TM7SF2	"\Homo sapiens transmembrane 7 superfamily member 2 (TM7SF2), mRNA.\"""""	7108	 	TM7SF2	0.375886001	-0.0186126	3.231944447	0.001823965	0.001823965	-1.454345992	1.297636226
314	20491	UBE2F	NM_080678.1	140739	NP_542409.1	ILMN_2164242	20491	S	CCCCTGGATTGCCCCAGTCCTGTGACCATGTTGCCCTGAAGAAGACCATC	"\Homo sapiens ubiquitin-conjugating enzyme E2F (putative) (UBE2F), mRNA.\"""""	NCE2; MGC18120	ILMN_2164242	UBE2F	"\Homo sapiens ubiquitin-conjugating enzyme E2F (putative) (UBE2F), mRNA.\"""""	140739	 	UBE2F	0.374969994	0.051377455	2.349848171	0.021398873	0.021398873	-3.253196363	1.296812582
36870	5960477	NTAN1	NM_173474.2	123803	NP_775745.1	ILMN_1815552	5960477	I	GCAGAGACAGAACAACTTCGTATAGGACCGTACTCCTGGACACCATTTCC	"\Homo sapiens N-terminal asparagine amidase (NTAN1), mRNA.\"""""	DKFZp666E058	ILMN_1815552	NTAN1	"\Homo sapiens N-terminal asparagine amidase (NTAN1), mRNA.\"""""	123803	D	NTAN1	0.371599505	0.043917263	2.472132636	0.015684739	0.015684739	-3.030929453	1.293786447
19553	3130736	ProbeID: 3130736	XR_017614.1	645688		ILMN_1772888	3130736	S	AAAGTCATATACCTGAGGTGCACCGGAGATGCCACTTCTGCCCTGGCCCC	"\PREDICTED: Homo sapiens similar to 60S ribosomal protein L12 (LOC645688), mRNA.\"""""		ILMN_1772888	LOC645688	"\PREDICTED: Homo sapiens similar to 60S ribosomal protein L12 (LOC645688), mRNA.\"""""	645688	 		0.36848681	0.041937023	2.438085302	0.01711952	0.01711952	-3.093750876	1.29099804
4349	630446	C22orf25	NM_152906.3	128989	NP_690870.2	ILMN_1789405	630446	S	GAGGTCCTCTGTGTTTGAGACAATCCTGTGTGTGCCAGGAGGCTCCGTGT	"\Homo sapiens chromosome 22 open reading frame 25 (C22orf25), mRNA.\"""""	DKFZp761P1121	ILMN_1789405	C22ORF25	"\Homo sapiens chromosome 22 open reading frame 25 (C22orf25), mRNA.\"""""	128989	 	C22orf25	0.360222562	-0.027651631	2.234881147	0.028385698	0.028385698	-3.453529632	1.283623905
9209	1440243	SEPX1	NM_016332.2	51734	NP_057416.1	ILMN_1719661	1440243	S	GGAGGCCCTTCCCAAGGTGTGGTGACTGTGCCTTACTGTACATGCTCGGA	"\Homo sapiens selenoprotein X, 1 (SEPX1), mRNA.\"""""	MSRB1; SELR; MGC3344; HSPC270; SELX	ILMN_1719661	SEPX1	"\Homo sapiens selenoprotein X, 1 (SEPX1), mRNA.\"""""	51734	 	SEPX1	-0.359123676	0.077530855	-2.155995519	0.034272631	0.034272631	-3.586035755	-1.282646554
15539	2470386	DEXI	NM_014015.3	28955	NP_054734.2	ILMN_1738866	2470386	S	CGCTCCTTCATTTCAGGTTACTCGTTCTTCAGCAAGTTGGCAAAACAGAC	"\Homo sapiens Dexi homolog (mouse) (DEXI), mRNA.\"""""	MYLE	ILMN_1738866	DEXI	"\Homo sapiens Dexi homolog (mouse) (DEXI), mRNA.\"""""	28955	 	DEXI	0.356834542	0.086794661	3.270729211	0.001618546	0.001618546	-1.365567665	1.280612984
27206	4260347	ARRB2	NM_199004.1	409	NP_945355.1	ILMN_2395711	4260347	A	GCTCCGGAGACAGATGTCCCTGTGGACACCAACCTCATTGAATTTGATAC	"\Homo sapiens arrestin, beta 2 (ARRB2), transcript variant 2, mRNA.\"""""	ARR2; ARB2; DKFZp686L0365	ILMN_2395711	ARRB2	"\Homo sapiens arrestin, beta 2 (ARRB2), transcript variant 2, mRNA.\"""""	409	D	ARRB2	0.348495555	0.056709176	2.16482189	0.033564903	0.033564903	-3.571412871	1.273232206
35786	5820528	TSEN34	NM_001077446.1	79042	NP_001070914.1	ILMN_2368292	5820528	A	GAGCTTCCCGAGAATGGGGCCTGGGTTTGATTCATCTGTTTTCTACAGGG	"\Homo sapiens tRNA splicing endonuclease 34 homolog (S. cerevisiae) (TSEN34), transcript variant 2, mRNA.\"""""	LENG5; SEN34; SEN34L	ILMN_2368292	TSEN34	"\Homo sapiens tRNA splicing endonuclease 34 homolog (S. cerevisiae) (TSEN34), transcript variant 2, mRNA.\"""""	79042	D	TSEN34	-0.340602871	0.020919333	-2.045584687	0.04428456	0.04428456	-3.764578185	-1.266285637
6082	940754	TMEM183A	NM_138391.4	92703	NP_612400.3	ILMN_1752589	940754	S	GCATTTAAAAGGAGTGGCCCTGTTTTCTGTGTTAAAACCCCATTTGGTGC	"\Homo sapiens transmembrane protein 183A (TMEM183A), mRNA.\"""""	C1orf37	ILMN_1752589	TMEM183A	"\Homo sapiens transmembrane protein 183A (TMEM183A), mRNA.\"""""	92703	D	TMEM183A	0.339327174	0.037241041	2.173458999	0.032884728	0.032884728	-3.557053816	1.265166424
35895	5860242	ProbeID: 5860242	XM_926382.2	642755	XP_931475.1	ILMN_1655244	5860242	I	GCTGGGTTTAGCCCGAGGCTGGTCTTAGATGCAGCGACTGTTTCAGAGTG	"\PREDICTED: Homo sapiens similar to DEXI, transcript variant 1 (LOC642755), mRNA.\"""""		ILMN_1655244	LOC642755	"\PREDICTED: Homo sapiens similar to DEXI, transcript variant 1 (LOC642755), mRNA.\"""""	642755	D	LOC100133165/LOC100289656	0.337818046	0.088091762	2.661913122	0.009491057	0.009491057	-2.667848523	1.263843691
45621	7330053	HLA-F	NM_018950.1	3134	NP_061823.1	ILMN_2186806	7330053	S	CTGCAGTCACTGACAGTGCCCAGGGCTCTGGGGTGTCTCTCACAGCTAAT	"\Homo sapiens major histocompatibility complex, class I, F (HLA-F), mRNA.\"""""	HLA-5.4; HLAF; HLA-CDA12	ILMN_2186806	HLA-F	"\Homo sapiens major histocompatibility complex, class I, F (HLA-F), mRNA.\"""""	3134	D	HLA-F	-0.337663899	0.107723107	-2.708913303	0.008349623	0.008349623	-2.574621531	-1.263708661
38710	6250537	ProbeID: 6250537	XR_018655.2	729500		ILMN_3304049	6250537	M	CTGAGGTGCACTGGAGGTGAAGTCGCTGCTTCTGCGCTGGCCCCCAAGAT	"\PREDICTED: Homo sapiens misc_RNA (LOC729500), partial miscRNA.\"""""		ILMN_3304049	LOC729500	"\PREDICTED: Homo sapiens misc_RNA (LOC729500), partial miscRNA.\"""""	729500	 		0.331722038	0.041369702	2.80165707	0.006456692	0.006456692	-2.386915519	1.258514674
32442	5220762	GSR	NM_000637.2	2936	NP_000628.2	ILMN_1775182	5220762	S	GAACCAGGAGACACGTGTGGCGGGCAGTGGGACCCATAGATCTTCTGAAA	"\Homo sapiens glutathione reductase (GSR), mRNA.\"""""	MGC78522	ILMN_1775182	GSR	"\Homo sapiens glutathione reductase (GSR), mRNA.\"""""	2936	D	GSR	0.330293592	0.08915256	3.34985232	0.001264967	0.001264967	-1.182170601	1.257269206
45189	7200608	HSPB1	NM_001540.2	3315	NP_001531.1	ILMN_1674236	7200608	S	TGGGGGCCCAGAAGCTGCAAAATCCGATGAGACTGCCGCCAAGTAAAGCC	"\Homo sapiens heat shock 27kDa protein 1 (HSPB1), mRNA.\"""""	HS.76067; HMN2B; HSP27; Hsp25; HSP28; DKFZp586P1322; CMT2F	ILMN_1674236	HSPB1	"\Homo sapiens heat shock 27kDa protein 1 (HSPB1), mRNA.\"""""	3315	 	HSPB1	0.328838367	0.035931971	2.065562508	0.042305388	0.042305388	-3.732877419	1.256001657
8039	1260022	C12orf10	NM_021640.3	60314	NP_067653.3	ILMN_1777765	1260022	S	CCGTGCCACCTTGGCCCAGCGCTCATACCTCCCACAAATCTCCTAGTCTA	"\Homo sapiens chromosome 12 open reading frame 10 (C12orf10), mRNA.\"""""	MYG; MST024; MSTP024; MYG1	ILMN_1777765	C12ORF10	"\Homo sapiens chromosome 12 open reading frame 10 (C12orf10), mRNA.\"""""	60314	 	C12orf10	0.322035736	0.039602512	2.522079071	0.013774872	0.013774872	-2.937482469	1.250093267
16811	2640341	FKBP5	NM_004117.2	2289	NP_004108.1	ILMN_1778444	2640341	S	CTCAGATGATGCCAGCTGTCTCCCACGTGTGTATTATGGTTCACCAGGGG	"\Homo sapiens FK506 binding protein 5 (FKBP5), mRNA.\"""""	FKBP54; P54; PPIase; Ptg-10; MGC111006; FKBP51	ILMN_1778444	FKBP5	"\Homo sapiens FK506 binding protein 5 (FKBP5), mRNA.\"""""	2289	 	FKBP5	-0.320682497	-0.054504534	-2.317836178	0.023172009	0.023172009	-3.309828447	-1.248921237
15893	2490411	ITGB5	NM_002213.3	3693	NP_002204.2	ILMN_2311166	2490411	A	GACTGTCAGGAAGGGTCGGAGTCTGTAAAACCAGCATACAGTTTGGCTTT	"\Homo sapiens integrin, beta 5 (ITGB5), mRNA. XM_944688 XM_944693\"""""	FLJ26658	ILMN_2311166	ITGB5	"\Homo sapiens integrin, beta 5 (ITGB5), mRNA. XM_944688 XM_944693\"""""	3693	D	ITGB5	-0.317494475	-0.034979798	-2.391267951	0.019283996	0.019283996	-3.178958472	-1.246164458
30948	4880600	PTCRA	NM_138296.2	171558	NP_612153.2	ILMN_2091920	4880600	S	CCCCTTGAGAATGGTGATCCACCCAGTTACAGGGGCATTTAGGGAGCAGA	"\Homo sapiens pre T-cell antigen receptor alpha (PTCRA), mRNA.\"""""	PT-ALPHA; PTA	ILMN_2091920	PTCRA	"\Homo sapiens pre T-cell antigen receptor alpha (PTCRA), mRNA.\"""""	171558	D	PTCRA	-0.317444004	0.060287692	-2.626599828	0.010440134	0.010440134	-2.737041287	-1.246120863
10408	1580465	AMICA1	NM_153206.1	120425	NP_694938.1	ILMN_1778723	1580465	S	CTCTCCTGTGTGTGTCCTGGGCCACTCTACCAGTGATTTCAGACTCCCGC	"\Homo sapiens adhesion molecule, interacts with CXADR antigen 1 (AMICA1), mRNA.\"""""	MGC118814; AMICA; FLJ37080; CREA7-4; JAML; Gm638; CREA7-1; MGC118815	ILMN_1778723	AMICA1	"\Homo sapiens adhesion molecule, interacts with CXADR antigen 1 (AMICA1), mRNA.\"""""	120425	 	AMICA1	-0.315630016	0.060062184	-2.182920603	0.032153466	0.032153466	-3.541267703	-1.244555024
25280	4060192	KCNH2	NM_172056.1	3757	NP_742053.1	ILMN_1739987	4060192	I	GCCTGGAAGCTCGGCATTTGGTTTCACTAAGGGCCATGTGGTTCCCTGCA	"\Homo sapiens potassium voltage-gated channel, subfamily H (eag-related), member 2 (KCNH2), transcript variant 2, mRNA.\"""""	ERG1; LQT2; SQT1; HERG; Kv11.1; HERG1	ILMN_1739987	KCNH2	"\Homo sapiens potassium voltage-gated channel, subfamily H (eag-related), member 2 (KCNH2), transcript variant 2, mRNA.\"""""	3757	D	KCNH2	0.313509381	0.030510062	2.323579347	0.022844624	0.022844624	-3.299716256	1.242726981
44646	7100632	NCRNA00188	NM_152350.2	125144	NP_689563.1	ILMN_1719224	7100632	S	CCAAAGGCACAGGCCAAGTTGTAGCTTTGTCCCTTGCCATCATGCCCAAC	"\Homo sapiens chromosome 17 open reading frame 45 (C17orf45), mRNA.\"""""	MGC40157; FLJ25777	ILMN_1719224	C17ORF45	"\Homo sapiens chromosome 17 open reading frame 45 (C17orf45), mRNA.\"""""	125144	 	NCRNA00188	0.309383716	0.040423391	1.994381286	0.049724573	0.049724573	-3.844594403	1.23917824
37031	6020424	LMNA	NM_005572.3	4000	NP_005563.1	ILMN_1696749	6020424	I	AGCCAGGCCTGGGGGCAGCCTCTCCCCAGCCTCCCCGTGCCAAAAATCTT	"\Homo sapiens lamin A/C (LMNA), transcript variant 2, mRNA.\"""""	HGPS; EMD2; FPLD; LDP1; LMNC; FPL; LFP; CDCD1; LGMD1B; IDC; CMT2B1; PRO1; LMN1; CMD1A; CDDC	ILMN_1696749	LMNA	"\Homo sapiens lamin A/C (LMNA), transcript variant 2, mRNA.\"""""	4000	D	LMNA	0.306022472	-0.051008375	2.23619506	0.028295675	0.028295675	-3.451288204	1.236294518
23905	3870630	ATP6V1F	NM_004231.2	9296	NP_004222.2	ILMN_2099783	3870630	S	CCTTCCCACTCCATTAAGAGGCTAGGTGAGGCGCTTCTAGGTTGCTGGGG	"\Homo sapiens ATPase, H+ transporting, lysosomal 14kDa, V1 subunit F (ATP6V1F), mRNA.\"""""	Vma7; MGC126038; ATP6S14; MGC126037; MGC117321; VATF	ILMN_2099783	ATP6V1F	"\Homo sapiens ATPase, H+ transporting, lysosomal 14kDa, V1 subunit F (ATP6V1F), mRNA.\"""""	9296	 	ATP6V1F	0.301305094	0.073534975	2.30364773	0.023998684	0.023998684	-3.334720255	1.232258638
43278	6900209	ADAM19	NM_033274.2	8728	NP_150377.1	ILMN_1713751	6900209	I	TCCAAGCCCACATTTCCAAAGTCACCCCCAACGCGTCCTCTCACACCGTC	"\Homo sapiens ADAM metallopeptidase domain 19 (meltrin beta) (ADAM19), mRNA.\"""""	MADDAM; FKSG34; MLTNB	ILMN_1713751	ADAM19	"\Homo sapiens ADAM metallopeptidase domain 19 (meltrin beta) (ADAM19), mRNA.\"""""	8728	D	ADAM19	-0.300255953	0.005555937	-2.070834267	0.041796025	0.041796025	-3.724467386	-1.231362854
21128	3390170	LOC648771	XR_039634.1	648771		ILMN_3281563	3390170	M	ACAGTGAAACTGACCATTCAGGACAGACAGGCCCAGATTGAGGTGGTGCC	"\PREDICTED: Homo sapiens misc_RNA (LOC648771), miscRNA.\"""""		ILMN_3281563	LOC648771	"\PREDICTED: Homo sapiens misc_RNA (LOC648771), miscRNA.\"""""	648771	 		0.295575201	-0.014285602	2.508530719	0.014271078	0.014271078	-2.962981438	1.227374233
37282	6040647	HSH2D	NM_032855.2	84941	NP_116244.1	ILMN_1788017	6040647	S	TGACCAAGGCCACAGAGCTATGGGTGTCAGCACCAGGATTTGAAGCCAGG	"\Homo sapiens hematopoietic SH2 domain containing (HSH2D), mRNA.\"""""	HSH2; ALX; FLJ14886	ILMN_1788017	HSH2D	"\Homo sapiens hematopoietic SH2 domain containing (HSH2D), mRNA.\"""""	84941	 	HSH2D	-0.295282099	0.074584642	-2.67601787	0.009134429	0.009134429	-2.640006655	-1.227124901
46709	7560762	RNF40	NM_014771.2	9810	NP_055586.1	ILMN_1808712	7560762	A	TCCCTGGACCTAACCCTGCTTTCATCCTGGTGGCCTTAACTACAGTGGAG	"\Homo sapiens ring finger protein 40 (RNF40), mRNA.\"""""	KIAA0661; DKFZp686K191; STARING; BRE1B; RBP95; MGC13051	ILMN_1808712	RNF40	"\Homo sapiens ring finger protein 40 (RNF40), mRNA.\"""""	9810	D	RNF40	0.295086698	-0.029675316	2.544441164	0.012989773	0.012989773	-2.895151335	1.226958709
34189	5550136	SMAP2	NM_022733.1	64744	NP_073570.1	ILMN_2081682	5550136	S	AGGCAGAGGGCCGGGACAGCTTTCCTCTCAGTCATTGTTCACCCCACTTG	"\Homo sapiens small ArfGAP2 (SMAP2), mRNA.\"""""	SMAP1L; RP1-228H13.3	ILMN_2081682	SMAP2	"\Homo sapiens small ArfGAP2 (SMAP2), mRNA.\"""""	64744	D	SMAP2	-0.294591188	0.102510128	-2.069334908	0.041940353	0.041940353	-3.726861214	-1.226537368
36056	5870164	SLA	NM_001045557.1	6503	NP_001039022.1	ILMN_2345898	5870164	A	CGAATGTGATTGGAACATTTGGGGAGCACCCAGAGGGATTTCTCAGTGGG	"\Homo sapiens Src-like-adaptor (SLA), transcript variant 2, mRNA.\"""""	SLA1; SLAP	ILMN_2345898	SLA	"\Homo sapiens Src-like-adaptor (SLA), transcript variant 2, mRNA.\"""""	6503	D	SLA	-0.294333049	0.034934744	-2.374424331	0.020120462	0.020120462	-3.209278236	-1.226317925
14726	2350066	HLA-A	NM_002116.5	3105	NP_002107.3	ILMN_1671054	2350066	S	GAAAAGGAGGGAGTTACACTCAGGCTGCAAGCAGTGACAGTGCCCAGGGC	"\Homo sapiens major histocompatibility complex, class I, A (HLA-A), mRNA.\"""""		ILMN_1671054	HLA-A	"\Homo sapiens major histocompatibility complex, class I, A (HLA-A), mRNA.\"""""	3105	D	HLA-A	-0.294316634	-0.122136558	-2.373531925	0.020165667	0.020165667	-3.210879655	-1.226303972
41014	6520180	IL18RAP	NM_003853.2	8807	NP_003844.1	ILMN_1721762	6520180	S	GGGTACTTTCAGTACACAACACCCCTAAGATTTCCCAGTGGTCCGAGCAG	"\Homo sapiens interleukin 18 receptor accessory protein (IL18RAP), mRNA.\"""""	MGC120590; MGC120589; CDw218b; CD218b; ACPL	ILMN_1721762	IL18RAP	"\Homo sapiens interleukin 18 receptor accessory protein (IL18RAP), mRNA.\"""""	8807	 	IL18RAP	-0.292918299	0.094428859	-2.045323342	0.044310971	0.044310971	-3.764991102	-1.22511595
17175	2680202	HYAL3	NM_003549.2	8372	NP_003540.2	ILMN_1667432	2680202	S	GGCAAGGAAGCAGTTCCAGGGAGAGTCAGGTTCCAGCTAGTTAGGGCTGC	"\Homo sapiens hyaluronoglucosaminidase 3 (HYAL3), mRNA.\"""""	LUCA14; Minna14; LUCA-3; LUCA3	ILMN_1667432	HYAL3	"\Homo sapiens hyaluronoglucosaminidase 3 (HYAL3), mRNA.\"""""	8372	 	HYAL3	0.290519899	0.017918926	2.809352632	0.006318819	0.006318819	-2.371119911	1.223080956
40830	6510176	TUBA1B	NM_006082.2	10376	NP_006073.2	ILMN_1800261	6510176	S	GGAGAGGAATACTAATTATCCATTCCTTTTGGCCCTGCAGCATGTCATGC	"\Homo sapiens tubulin, alpha 1b (TUBA1B), mRNA.\"""""	K-ALPHA-1	ILMN_1800261	TUBA1B	"\Homo sapiens tubulin, alpha 1b (TUBA1B), mRNA.\"""""	10376	 	TUBA1B	-0.290429494	0.031117284	-2.162301924	0.03376565	0.03376565	-3.575593009	-1.223004315
39729	6370196	MRPL37	NM_016491.2	51253	NP_057575.2	ILMN_2041327	6370196	S	AGCCTCAGTGCCCGTTTGGCCTGCTGCTCTCGCTGACAATAAAGAGCCCT	"\Homo sapiens mitochondrial ribosomal protein L37 (MRPL37), nuclear gene encoding mitochondrial protein, mRNA.\"""""	MRPL2; MGC878; MRP-L2; RPML2	ILMN_2041327	MRPL37	"\Homo sapiens mitochondrial ribosomal protein L37 (MRPL37), nuclear gene encoding mitochondrial protein, mRNA.\"""""	51253	 	MRPL37	0.289878649	0.012053142	2.580743381	0.011800893	0.011800893	-2.825788269	1.22253744
29134	4640167	ProbeID: 4640167				ILMN_1842533	4640167	S	CTCAAGTTCTCTCCAGGAATTAGCTTCACCTCTTTGTGCTTTGGCTCCAC	Homo sapiens mRNA; cDNA DKFZp434C108 (from clone DKFZp434C108)		ILMN_1842533		Homo sapiens mRNA; cDNA DKFZp434C108 (from clone DKFZp434C108)	-999	 		0.287936721	0.084597216	3.16308308	0.002250057	0.002250057	-1.610117728	1.220892961
45955	7380706	NINJ1	NM_004148.3	4814	NP_004139.2	ILMN_1815086	7380706	S	AGGGAGCCAGTCAGGCCTGTGAGGGCCGTAGACCTTGTATATACCCTGCA	"\Homo sapiens ninjurin 1 (NINJ1), mRNA.\"""""	NIN1; NINJURIN	ILMN_1815086	NINJ1	"\Homo sapiens ninjurin 1 (NINJ1), mRNA.\"""""	4814	 	NINJ1	-0.285744467	0.156869924	-2.104043163	0.038707528	0.038707528	-3.671060681	-1.219039156
4140	620274	ATXN1L	XM_292512.4	342371	XP_292512.3	ILMN_1689172	620274	S	TCACCAACTGGACTCCCATCTGTGGTGAATATGAGTCCCTTGCCCCCAAC	"\PREDICTED: Homo sapiens brother of ataxin-1 (BOAT), mRNA.\"""""		ILMN_1689172	BOAT	"\PREDICTED: Homo sapiens brother of ataxin-1 (BOAT), mRNA.\"""""	342371	D	ATXN1L	0.281992964	0.009313386	2.5930564	0.011420572	0.011420572	-2.802081831	1.215873353
20215	3190348	ProbeID: 3190348	XM_944816.1	440927	XP_949909.1	ILMN_1689712	3190348	A	AAGCTAAGGCCGCGTTGGGGTAAGGCCCTCACTTCATCCTGCGACTAGCA	"\PREDICTED: Homo sapiens similar to 60S acidic ribosomal protein P1, transcript variant 4 (LOC440927), mRNA.\"""""		ILMN_1689712	LOC440927	"\PREDICTED: Homo sapiens similar to 60S acidic ribosomal protein P1, transcript variant 4 (LOC440927), mRNA.\"""""	440927	D	LOC100129028	0.281159618	0.048678068	2.639115707	0.010094324	0.010094324	-2.712601922	1.21517123
25175	4050541	HMGN2	NM_005517.2	3151	NP_005508.1	ILMN_2058141	4050541	S	CTTTCAGCATAGACTTAACTCCCTTAAGCCCAGACATCTGTTGAGACCTG	"\Homo sapiens high-mobility group nucleosomal binding domain 2 (HMGN2), mRNA.\"""""	HMG17; MGC5629; MGC88718	ILMN_2058141	HMGN2	"\Homo sapiens high-mobility group nucleosomal binding domain 2 (HMGN2), mRNA.\"""""	3151	D	HMGN2	-0.280187375	0.059290314	-2.044104644	0.044434307	0.044434307	-3.766916004	-1.214352592
21662	3440136	ProbeID: 3440136	XM_939987.1	650898	XP_945080.1	ILMN_1774380	3440136	S	GAGTTTGAAGAGAGTCTCCAGCTGAAGTTCGGGCAGTCAGAGAATGAGGA	"\PREDICTED: Homo sapiens similar to Hermansky-Pudlak syndrome 1 protein isoform b (LOC650898), mRNA.\"""""		ILMN_1774380	LOC650898	"\PREDICTED: Homo sapiens similar to Hermansky-Pudlak syndrome 1 protein isoform b (LOC650898), mRNA.\"""""	650898	 		0.27776887	-0.027798833	2.246968196	0.027566964	0.027566964	-3.432867845	1.212318582
16461	2600373	ProbeID: 2600373	XR_037619.1	100132795		ILMN_3280019	2600373	M	CTCTGCCCTGATCATCAAAGCCCTCAAGGAAGCACCAAGAGACAGAAATT	"\PREDICTED: Homo sapiens misc_RNA (LOC100132795), miscRNA.\"""""		ILMN_3280019	LOC100132795	"\PREDICTED: Homo sapiens misc_RNA (LOC100132795), miscRNA.\"""""	100132795	 		0.277567923	-0.026201713	2.402858518	0.018726545	0.018726545	-3.157991156	1.212149734
13139	2070369	TREML1	NM_178174.2	340205	NP_835468.1	ILMN_1690783	2070369	S	ACCTTCACTCCCAGCTCCATCCTCATTGCCCCCTCTACCTCCTAAGGTCC	"\Homo sapiens triggering receptor expressed on myeloid cells-like 1 (TREML1), mRNA.\"""""	TLT1; MGC119173; dJ238O23.3; TLT-1; PRO3438; GLTL1825	ILMN_1690783	TREML1	"\Homo sapiens triggering receptor expressed on myeloid cells-like 1 (TREML1), mRNA.\"""""	340205	 	TREML1	-0.273590355	-0.05062076	-2.481333539	0.01531599	0.01531599	-3.013829942	-1.208812392
21392	3400551	DYNLL2	NM_080677.1	140735	NP_542408.1	ILMN_1772796	3400551	S	TCCTCCTCTTCAAGTCAGGCTAGGTGGCCATGGTGAAGGTGTCAGTGGCG	"\Homo sapiens dynein, light chain, LC8-type 2 (DYNLL2), mRNA.\"""""	MGC17810; DNCL1B; Dlc2	ILMN_1772796	DYNLL2	"\Homo sapiens dynein, light chain, LC8-type 2 (DYNLL2), mRNA.\"""""	140735	 	DYNLL2	0.272343352	0.042191696	2.238144749	0.028162554	0.028162554	-3.447960125	1.207767999
11769	1850139	CEACAM3	NM_001815.2	1084	NP_001806.2	ILMN_1743570	1850139	S	GATGAATATCTGGAGACCTCGACAGCCTGCCCTAGGCCCTGGGTGGGTCA	"\Homo sapiens carcinoembryonic antigen-related cell adhesion molecule 3 (CEACAM3), mRNA.\"""""	W282; W264; MGC119875; CGM1; CEA; CD66D	ILMN_1743570	CEACAM3	"\Homo sapiens carcinoembryonic antigen-related cell adhesion molecule 3 (CEACAM3), mRNA.\"""""	1084	 	CEACAM3	-0.271846588	0.018092059	-3.167567143	0.002219697	0.002219697	-1.600047214	-1.207352198
46559	7560164	GCAT	NM_014291.2	23464	NP_055106.1	ILMN_1724437	7560164	S	CCGGGTACAGATCTCAGCAGTGCATAGCGAGGAAGACATTGACCGCTGCG	"\Homo sapiens glycine C-acetyltransferase (2-amino-3-ketobutyrate coenzyme A ligase) (GCAT), nuclear gene encoding mitochondrial protein, mRNA.\"""""	MGC23053; KBL	ILMN_1724437	GCAT	"\Homo sapiens glycine C-acetyltransferase (2-amino-3-ketobutyrate coenzyme A ligase) (GCAT), nuclear gene encoding mitochondrial protein, mRNA.\"""""	23464	 	GCAT	0.270321491	0.000249697	2.636573291	0.010163716	0.010163716	-2.717573918	1.206076561
8301	1300280	CXCR4	NM_001008540.1	7852	NP_001008540.1	ILMN_2320888	1300280	A	TGTGAGCAGAGGGTCCAGCCTCAAGATCCTCTCCAAAGGAAAGCGAGGTG	"\Homo sapiens chemokine (C-X-C motif) receptor 4 (CXCR4), transcript variant 1, mRNA.\"""""	WHIM; NPY3R; NPYY3R; FB22; LAP3; LCR1; NPYR; HM89; HSY3RR; NPYRL; D2S201E; CD184; LESTR	ILMN_2320888	CXCR4	"\Homo sapiens chemokine (C-X-C motif) receptor 4 (CXCR4), transcript variant 1, mRNA.\"""""	7852	D	CXCR4	-0.268566989	-0.027318409	-2.135415597	0.035973507	0.035973507	-3.619931031	-1.204610709
34403	5560246	TPM1	NM_001018004.1	7168	NP_001018004.1	ILMN_2360710	5560246	A	GGAGGCTGAGACTCGGGCTGAGTTTGCGGAGAGGTCAGTAACTAAATTGG	"\Homo sapiens tropomyosin 1 (alpha) (TPM1), transcript variant 3, mRNA.\"""""	TPM1-alpha; TMSA; HTM-alpha; TPM1-kappa; C15orf13	ILMN_2360710	TPM1	"\Homo sapiens tropomyosin 1 (alpha) (TPM1), transcript variant 3, mRNA.\"""""	7168	D	TPM1 (includes EG:22003)	0.265716193	0.047471038	2.417027858	0.018064628	0.018064628	-3.132244661	1.202232722
11065	1740139	USP10	NM_005153.2	9100	NP_005144.2	ILMN_1721116	1740139	S	GATCAACCAGTACCAGGTGGTGAAACCAACTGCTGAACGCACAGCCTACC	"\Homo sapiens ubiquitin specific peptidase 10 (USP10), mRNA.\"""""	MGC2621; UBPO; KIAA0190	ILMN_1721116	USP10	"\Homo sapiens ubiquitin specific peptidase 10 (USP10), mRNA.\"""""	9100	 	USP10	-0.264560396	0.079956583	-2.229139447	0.028782052	0.028782052	-3.463311346	-1.201269954
35926	5860376	BAD	NM_032989.1	572	NP_116784.1	ILMN_1738652	5860376	A	AGTGACCTTCGCTCCACATCCCGAAACTCCACCCGTTCCCACTGCCCTGG	"\Homo sapiens BCL2-antagonist of cell death (BAD), transcript variant 2, mRNA.\"""""	BBC2; BCL2L8	ILMN_1738652	BAD	"\Homo sapiens BCL2-antagonist of cell death (BAD), transcript variant 2, mRNA.\"""""	572	D	BAD	0.262823356	-0.05265741	2.525281617	0.013659874	0.013659874	-2.931438717	1.199824466
45049	7200044	SH3BGRL2	NM_031469.2	83699	NP_113657.1	ILMN_1762764	7200044	S	CCCTGTCTGATAGAGGGAACCCCTGTACTGAACTTTGTGTTGACCATAGC	"\Homo sapiens SH3 domain binding glutamic acid-rich protein like 2 (SH3BGRL2), mRNA.\"""""	FLJ90025	ILMN_1762764	SH3BGRL2	"\Homo sapiens SH3 domain binding glutamic acid-rich protein like 2 (SH3BGRL2), mRNA.\"""""	83699	 	SH3BGRL2	-0.259614699	-0.037231698	-2.9739192	0.003946671	0.003946671	-2.025447407	-1.197158937
570	60022	C3orf39	NM_032806.4	84892	NP_116195.2	ILMN_1792415	60022	S	AAGGGACCTGACTTCCCCTTCTCCCATCCTGAACATTTGTACCCCTGGAG	"\Homo sapiens chromosome 3 open reading frame 39 (C3orf39), mRNA.\"""""	AGO61; FLJ14566	ILMN_1792415	C3ORF39	"\Homo sapiens chromosome 3 open reading frame 39 (C3orf39), mRNA.\"""""	84892	 	C3orf39	0.259429798	-0.018428509	2.724339862	0.008003205	0.008003205	-2.54374211	1.197005514
11627	1820324	APAF1	NM_013229.2	317	NP_037361.1	ILMN_1659463	1820324	A	TGATGGAGCTGCAAATTTCATGGCAGTTCATGCAGTCGGTCAAGAGGAGG	"\Homo sapiens apoptotic peptidase activating factor 1 (APAF1), transcript variant 1, mRNA.\"""""	CED4; DKFZp781B1145	ILMN_1659463	APAF1	"\Homo sapiens apoptotic peptidase activating factor 1 (APAF1), transcript variant 1, mRNA.\"""""	317	D	APAF1	-0.254723136	-0.113776683	-2.491752618	0.014907832	0.014907832	-2.994403716	-1.193106755
46827	7570477	C12orf35	NM_018169.2	55196	NP_060639.2	ILMN_1726289	7570477	S	ACGGAAGGATGTAAAGCCTCATCCTAGGAAGGAGCAAGCCCCTCTGCAAG	"\Homo sapiens chromosome 12 open reading frame 35 (C12orf35), mRNA.\"""""	FLJ20696; FLJ10652	ILMN_1726289	C12ORF35	"\Homo sapiens chromosome 12 open reading frame 35 (C12orf35), mRNA.\"""""	55196	D	C12orf35	-0.247305454	0.054905961	-2.139305261	0.035646521	0.035646521	-3.613546222	-1.186988086
27610	4290368	PSTPIP2	NM_024430.2	9050	NP_077748.2	ILMN_1713058	4290368	S	TTTGCAAAGGGCCAAATTTCCCCAAACTGAACGGGCTCAGGAAATGTTCC	"\Homo sapiens proline-serine-threonine phosphatase interacting protein 2 (PSTPIP2), mRNA.\"""""	MGC34175; MAYP	ILMN_1713058	PSTPIP2	"\Homo sapiens proline-serine-threonine phosphatase interacting protein 2 (PSTPIP2), mRNA.\"""""	9050	 	PSTPIP2	-0.247100462	0.02014577	-2.754899962	0.007355417	0.007355417	-2.482164324	-1.186819439
13143	2070376	RFNG	XM_001132711.1	5986	XP_001132711.1	ILMN_1802603	2070376	I	TCTCCGCTCTGACTTGTGGCTCAGGACTACTTTCTGGGTCGTGCTCCTGC	"\PREDICTED: Homo sapiens radical fringe homolog (Drosophila) (RFNG), mRNA.\"""""		ILMN_1802603	RFNG	"\PREDICTED: Homo sapiens radical fringe homolog (Drosophila) (RFNG), mRNA.\"""""	5986	D	RFNG	0.244822127	-0.01563362	1.997879093	0.049335557	0.049335557	-3.839185042	1.184946667
21905	3450307	LOC645128	XM_928159.1	645128	XP_933252.1	ILMN_1751814	3450307	S	TGCCCTTCCTTTGCTCTGCCCGCTGGAGACGGTGTTTGTCATGGGCCTGG	"\PREDICTED: Homo sapiens similar to DEAD/H (Asp-Glu-Ala-Asp/His) box polypeptide 11 isoform 1 (LOC645128), mRNA.\"""""		ILMN_1751814	LOC645128	"\PREDICTED: Homo sapiens similar to DEAD/H (Asp-Glu-Ala-Asp/His) box polypeptide 11 isoform 1 (LOC645128), mRNA.\"""""	645128	 	LOC645128	-0.24219469	-0.015793351	-2.40939926	0.018418352	0.018418352	-3.146121844	-1.182790605
45307	7210327	NCEH1	NM_020792.3	57552	NP_065843.3	ILMN_2061446	7210327	S	ATGCATGACCTTTTAACCTTTGACTTTGCTTATTTCCCACTACGAAGGGG	"\Homo sapiens arylacetamide deacetylase-like 1 (AADACL1), mRNA.\"""""		ILMN_2061446	AADACL1	"\Homo sapiens arylacetamide deacetylase-like 1 (AADACL1), mRNA.\"""""	57552	D	NCEH1	0.237593841	0.063534664	2.266885003	0.026263141	0.026263141	-3.398615352	1.179024617
47140	7650315	JMJD8	NM_001005920.2	339123	NP_001005920.2	ILMN_3249366	7650315	S	GCCAGATGTCTGACCACACCCCAATCTCAGAGCTAACATCCACACTTCCC	"\Homo sapiens jumonji domain containing 8 (JMJD8), mRNA.\"""""	PP14397	ILMN_3249366	JMJD8	"\Homo sapiens jumonji domain containing 8 (JMJD8), mRNA.\"""""	339123	D	JMJD8	0.236063287	0.009157179	3.104993109	0.002680073	0.002680073	-1.739648452	1.177774454
46833	7570537	SIAH1	NM_001006610.1	6477	NP_001006611.1	ILMN_2380566	7570537	A	GGTGCTCTCTTTCTGTCTTCTACAGATGAGTCACACCTTTGAGCTTAATC	"\Homo sapiens seven in absentia homolog 1 (Drosophila) (SIAH1), transcript variant 2, mRNA.\"""""	Siah-1a; Siah-1; HUMSIAH; hSIAH1	ILMN_2380566	SIAH1	"\Homo sapiens seven in absentia homolog 1 (Drosophila) (SIAH1), transcript variant 2, mRNA.\"""""	6477	D	SIAH1	0.235992727	0.009879319	2.666621377	0.009370628	0.009370628	-2.658567701	1.177716852
31220	4900170	GPS2	NM_004489.4	2874	NP_004480.1	ILMN_1815158	4900170	S	GCCTGGTGGTGCCCTGTCCTTGCAAAAGCAGATGGAACATGCTAACCAGC	"\Homo sapiens G protein pathway suppressor 2 (GPS2), mRNA.\"""""	MGC104294; MGC119288; MGC119289; MGC119287; AMF-1	ILMN_1815158	GPS2	"\Homo sapiens G protein pathway suppressor 2 (GPS2), mRNA.\"""""	2874	 	GPS2	0.234243083	0.020605435	2.122238852	0.037100678	0.037100678	-3.641485772	1.176289429
4265	630086	CCDC23	NM_199342.1	374969	NP_955374.1	ILMN_2050023	630086	S	CCCCAGGTTCAAACCAGATGGGATCCTGAGAGCTTTGAGAGGGTGTTGCC	"\Homo sapiens coiled-coil domain containing 23 (CCDC23), mRNA.\"""""		ILMN_2050023	CCDC23	"\Homo sapiens coiled-coil domain containing 23 (CCDC23), mRNA.\"""""	374969	 	CCDC23	0.231266884	-0.017049716	2.063389302	0.042516919	0.042516919	-3.736338891	1.173865311
4081	620008	PLIN3	NM_005817.3	10226	NP_005808.2	ILMN_1660021	620008	S	TTGTTTACACCGATGTCCCTGAATATCAGCCTGTAGCTAATGGACTTGGG	"\Homo sapiens mannose-6-phosphate receptor binding protein 1 (M6PRBP1), mRNA.\"""""	MGC2012; TIP47; PP17; MGC11117	ILMN_1660021	M6PRBP1	"\Homo sapiens mannose-6-phosphate receptor binding protein 1 (M6PRBP1), mRNA.\"""""	10226	 	PLIN3	-0.229518198	0.011330576	-2.57983213	0.01182949	0.01182949	-2.827539104	-1.172443335
44945	7160368	GALE	NM_000403.3	2582	NP_000394.2	ILMN_1777523	7160368	I	GACCCAGCCGCCCTCGTATGCCCACGGCCTAGCTCCCCTTCCCTCCAACA	"\Homo sapiens UDP-galactose-4-epimerase (GALE), transcript variant 1, mRNA.\"""""		ILMN_1777523	GALE	"\Homo sapiens UDP-galactose-4-epimerase (GALE), transcript variant 1, mRNA.\"""""	2582	D	GALE	0.229482246	-0.110358667	2.227235495	0.028914552	0.028914552	-3.466550236	1.172414118
40471	6450278	MKNK1	NM_003684.3	8569	NP_003675.2	ILMN_1750429	6450278	I	ATCGGTGTCTGCTGCTGTGTCCCCAGGTCTTGTGTGGGTGGCACAGATCT	"\Homo sapiens MAP kinase interacting serine/threonine kinase 1 (MKNK1), transcript variant 1, mRNA.\"""""	MNK1	ILMN_1750429	MKNK1	"\Homo sapiens MAP kinase interacting serine/threonine kinase 1 (MKNK1), transcript variant 1, mRNA.\"""""	8569	D	MKNK1	-0.22929909	0.000478403	-2.227266136	0.028912416	0.028912416	-3.46649813	-1.172265285
16144	2510689	ROGDI	NM_024589.1	79641	NP_078865.1	ILMN_1722738	2510689	S	GGCCAAGGGTGTCCCACATTCCCAACACCGCCCTCTGATCACCATGGGAA	"\Homo sapiens rogdi homolog (Drosophila) (ROGDI), mRNA.\"""""	FLJ22386	ILMN_1722738	ROGDI	"\Homo sapiens rogdi homolog (Drosophila) (ROGDI), mRNA.\"""""	79641	 	ROGDI	0.225551015	0.018674624	2.520246751	0.013841059	0.013841059	-2.940937564	1.16922373
33659	5390253	FAM75C2	XM_938305.1	441452	XP_943398.1	ILMN_1748454	5390253	I	CTCCTGTCTCCTGCAGCCTCCTGGGGCCACACCTTGAAAAAGGTGACTTT	"\PREDICTED: Homo sapiens hypothetical LOC441452 (DKFZp434M131), mRNA.\"""""		ILMN_1748454	DKFZP434M131	"\PREDICTED: Homo sapiens hypothetical LOC441452 (DKFZp434M131), mRNA.\"""""	441452	D	FAM75C1	0.225019154	-0.063062307	2.496277772	0.014733628	0.014733628	-2.9859459	1.168792766
4919	730681	ProbeID: 730681				ILMN_1893850	730681	S	TGGGGAGGGGGACAATATTTGAAGATTTAAATGGTCACTGCTACTGCTGC	"\BX097731 Soares_multiple_sclerosis_2NbHMSP Homo sapiens cDNA clone IMAGp998C11622, mRNA sequence\"""""		ILMN_1893850		"\BX097731 Soares_multiple_sclerosis_2NbHMSP Homo sapiens cDNA clone IMAGp998C11622, mRNA sequence\"""""	-999	 		0.222198824	-0.018354234	2.331834983	0.022381199	0.022381199	-3.285143468	1.166510121
8333	1300408	HCLS1	NM_005335.3	3059	NP_005326.1	ILMN_1727402	1300408	S	GTGTTCCTGACTCCTTCCCAATGAACACCTCTCTGCCACCCCAAGCTCTG	"\Homo sapiens hematopoietic cell-specific Lyn substrate 1 (HCLS1), mRNA.\"""""	HS1; CTTNL	ILMN_1727402	HCLS1	"\Homo sapiens hematopoietic cell-specific Lyn substrate 1 (HCLS1), mRNA.\"""""	3059	 	HCLS1	-0.220738947	0.061515447	-2.219976466	0.029424649	0.029424649	-3.478877218	-1.165330315
44920	7160246	JMJD8	NM_001005920.2	339123	NP_001005920.2	ILMN_1687921	7160246	S	GCTAACATCCACACTTCCCCACATTTCCTGCTTGCCAGTAAAGCCTTCGA	"\Homo sapiens jumonji domain containing 8 (JMJD8), mRNA.\"""""	PP14397	ILMN_1687921	JMJD8	"\Homo sapiens jumonji domain containing 8 (JMJD8), mRNA.\"""""	339123	D	JMJD8	0.219603906	0.008924572	2.274398258	0.025785601	0.025785601	-3.385627676	1.164413851
40161	6400437	RPL32	NM_001007074.1	6161	NP_001007075.1	ILMN_1663799	6400437	S	TGTTTCCTCCAAGAACCGCAAAGCCATCGTGGAAAGAGCTGCCCAACTGG	"\Homo sapiens ribosomal protein L32 (RPL32), transcript variant 3, mRNA.\"""""	PP9932	ILMN_1663799	RPL32	"\Homo sapiens ribosomal protein L32 (RPL32), transcript variant 3, mRNA.\"""""	6161	D	RPL32	0.216555857	-0.046633038	2.520667073	0.013825851	0.013825851	-2.940145168	1.161956336
40149	6400386	MAP4K2	NM_004579.2	5871	NP_004570.2	ILMN_1723625	6400386	S	TTTCCTTTCTACTCTTTCTGCCAAGAGCCTGCCCCTGCATTTGTCCTGGG	"\Homo sapiens mitogen-activated protein kinase kinase kinase kinase 2 (MAP4K2), mRNA.\"""""	GCK; RAB8IP; BL44	ILMN_1723625	MAP4K2	"\Homo sapiens mitogen-activated protein kinase kinase kinase kinase 2 (MAP4K2), mRNA.\"""""	5871	 	MAP4K2	-0.213936867	-0.061068744	-2.491097872	0.014933191	0.014933191	-2.99562644	-1.159848898
40657	6480209	RRAGD	NM_021244.3	58528	NP_067067.1	ILMN_1699772	6480209	S	TGCAGAAGAAAAAGAGAGCCACCCCTAATGGGACCCCTAGAGTGCTGCTG	"\Homo sapiens Ras-related GTP binding D (RRAGD), mRNA.\"""""	RAGD; DKFZP761H171; bA11D8.2.1	ILMN_1699772	RRAGD	"\Homo sapiens Ras-related GTP binding D (RRAGD), mRNA.\"""""	58528	 	RRAGD	-0.212587706	0.014938718	-2.415598859	0.018130423	0.018130423	-3.134846918	-1.158764753
42125	6650064	SIGLEC5	NM_003830.1	8778	NP_003821.1	ILMN_1740298	6650064	S	AGCAAGTGAGGATTTGCCCAGAGTTCAGTCCTGGCTGGAGGAGCCACAGC	"\Homo sapiens sialic acid binding Ig-like lectin 5 (SIGLEC5), mRNA.\"""""	OB-BP2; OBBP2; SIGLEC-5; CD170; CD33L2	ILMN_1740298	SIGLEC5	"\Homo sapiens sialic acid binding Ig-like lectin 5 (SIGLEC5), mRNA.\"""""	8778	D	SIGLEC5	-0.211159935	-0.038430493	-2.300908373	0.024161261	0.024161261	-3.339511279	-1.157618542
26179	4200008	ATG2A	NM_015104.1	23130	NP_055919.1	ILMN_1756006	4200008	S	ACGGAGGCTTTTGGACCCTCGGACCCCATCCCACTCAGCCAAGTGTCTTT	"\Homo sapiens ATG2 autophagy related 2 homolog A (S. cerevisiae) (ATG2A), mRNA.\"""""	MGC117153; KIAA0404	ILMN_1756006	ATG2A	"\Homo sapiens ATG2 autophagy related 2 homolog A (S. cerevisiae) (ATG2A), mRNA.\"""""	23130	 	ATG2A	-0.209774123	-0.033314994	-2.463606867	0.01603352	0.01603352	-3.04672773	-1.1565071
4893	730554	ICAM4	NM_001544.2	3386	NP_001535.1	ILMN_1681296	730554	A	TTTGGCCTCCGGTTCCATCGCTGCCCTTGTAGGGATCCTCCTCACTGTGG	"\Homo sapiens intercellular adhesion molecule 4, Landsteiner-Wiener blood group (ICAM4), transcript variant 1, mRNA.\"""""	LW	ILMN_1681296	ICAM4	"\Homo sapiens intercellular adhesion molecule 4, Landsteiner-Wiener blood group (ICAM4), transcript variant 1, mRNA.\"""""	3386	D	ICAM4	0.209698317	0.022915869	2.334844258	0.02221436	0.02221436	-3.279820734	1.156446333
7268	1110349	YBEY	NM_058181.1	54059	NP_478061.1	ILMN_2411127	1110349	A	CAGGTGAATTTCCCCAGCCTGATTTTCCAGATGACTACAATTTGGGAGAC	"\Homo sapiens chromosome 21 open reading frame 57 (C21orf57), transcript variant 1, mRNA.\"""""	FLJ46907	ILMN_2411127	C21ORF57	"\Homo sapiens chromosome 21 open reading frame 57 (C21orf57), transcript variant 1, mRNA.\"""""	54059	D	YBEY	0.207368916	-0.004930495	2.183688233	0.032094767	0.032094767	-3.539984379	1.154580622
9727	1500010	CDC20	NM_001255.2	991	NP_001246.2	ILMN_1663390	1500010	S	AAGGCCAGTGCAGCCAAAAGCAGCCTCATCCACCAAGGCATCCGCTGAAG	"\Homo sapiens cell division cycle 20 homolog (S. cerevisiae) (CDC20), mRNA.\"""""	CDC20A; bA276H19.3; MGC102824; p55CDC	ILMN_1663390	CDC20	"\Homo sapiens cell division cycle 20 homolog (S. cerevisiae) (CDC20), mRNA.\"""""	991	 	CDC20	-0.20342816	-0.009919585	-2.077172987	0.04119059	0.04119059	-3.714330506	-1.15143116
8102	1260241	EIF4EBP2	NM_004096.3	1979	NP_004087.1	ILMN_1728083	1260241	S	TTTTGCATTCACCCTCCTTCCCACCTACCTGTCCTGGGGCTGTTGAGCAG	"\Homo sapiens eukaryotic translation initiation factor 4E binding protein 2 (EIF4EBP2), mRNA.\"""""	4EBP2	ILMN_1728083	EIF4EBP2	"\Homo sapiens eukaryotic translation initiation factor 4E binding protein 2 (EIF4EBP2), mRNA.\"""""	1979	 	EIF4EBP2	0.203266491	0.012267422	2.061795747	0.042672609	0.042672609	-3.738875079	1.151302138
39713	6370133	SEC23B	NM_032985.4	10483	NP_116780.1	ILMN_2366246	6370133	A	GCCACGTTACATCAACACGGAGCATGGAGGCAGTCAGGCTCGATTCCTTT	"\Homo sapiens Sec23 homolog B (S. cerevisiae) (SEC23B), transcript variant 2, mRNA.\"""""		ILMN_2366246	SEC23B	"\Homo sapiens Sec23 homolog B (S. cerevisiae) (SEC23B), transcript variant 2, mRNA.\"""""	10483	D	SEC23B	-0.202935185	0.06016909	-2.238021611	0.028170945	0.028170945	-3.448170392	-1.151037778
22617	3710039	MRPL54	NM_172251.1	116541	NP_758455.1	ILMN_1658486	3710039	S	GGAAGGGCAGGATGTACCCCTGAAACCGGATGCTGAGTACCCTGAATGGC	"\Homo sapiens mitochondrial ribosomal protein L54 (MRPL54), nuclear gene encoding mitochondrial protein, mRNA.\"""""		ILMN_1658486	MRPL54	"\Homo sapiens mitochondrial ribosomal protein L54 (MRPL54), nuclear gene encoding mitochondrial protein, mRNA.\"""""	116541	 	MRPL54	0.202822554	-0.030769154	2.0200283	0.046932164	0.046932164	-3.804737913	1.150947921
45806	7380100	MCL1	NM_021960.3	4170	NP_068779.1	ILMN_1756806	7380100	I	CTCGAGTGATGATCCATGTTTTCAGCGACGGCGTAACAAACTGGGGCAGG	"\Homo sapiens myeloid cell leukemia sequence 1 (BCL2-related) (MCL1), transcript variant 1, mRNA.\"""""	MCL1L; MGC104264; MGC1839; TM; MCL1S; EAT	ILMN_1756806	MCL1	"\Homo sapiens myeloid cell leukemia sequence 1 (BCL2-related) (MCL1), transcript variant 1, mRNA.\"""""	4170	D	MCL1	-0.202624744	-0.031548427	-2.10628573	0.038506284	0.038506284	-3.667427582	-1.150790123
15249	2370717	ProbeID: 2370717				ILMN_1864512	2370717	S	GCCTTTGCGCTTGCACCTCTTTGCTGTCCACTCCAATCAAGAACGGGGGC	"\602696288F1 NIH_MGC_97 Homo sapiens cDNA clone IMAGE:4828652 5, mRNA sequence\"""""		ILMN_1864512		"\602696288F1 NIH_MGC_97 Homo sapiens cDNA clone IMAGE:4828652 5, mRNA sequence\"""""	-999	 		0.202592711	0.014260419	2.08436029	0.040513285	0.040513285	-3.70280395	1.150764571
18098	2810162	LAT2	NM_032464.2	7462	NP_115853.2	ILMN_2326953	2810162	A	CTGGTATGGACGGATGCGCAGGATTTAGGATAAGCTGTCACCCAGTCCCC	"\Homo sapiens linker for activation of T cells family, member 2 (LAT2), transcript variant 1, mRNA.\"""""	WBSCR5; WBSCR15; HSPC046; NTAL; WSCR5; LAB	ILMN_2326953	LAT2	"\Homo sapiens linker for activation of T cells family, member 2 (LAT2), transcript variant 1, mRNA.\"""""	7462	D	LAT2	-0.201781536	0.05131198	-2.096817609	0.039362151	0.039362151	-3.682743687	-1.15011772
9253	1440427	ProbeID: 1440427				ILMN_1839193	1440427	S	CGTCTTTTTCGCCTCCTTGCCTCTGAGTTCTGTTTCGTGTGGGGGGTGAG	"\CR745865 Soares_NFL_T_GBC_S1 Homo sapiens cDNA clone IMAGp971N1978 ; IMAGE:1841100 5, mRNA sequence\"""""		ILMN_1839193		"\CR745865 Soares_NFL_T_GBC_S1 Homo sapiens cDNA clone IMAGp971N1978 ; IMAGE:1841100 5, mRNA sequence\"""""	-999	 		0.199696597	-0.027580134	2.008480554	0.048172365	0.048172365	-3.822738959	1.148456806
7581	1190367	IER3	NM_003897.3	8870	NP_003888.2	ILMN_1682717	1190367	A	GAGGACGTCCCGGCTGGGATGAAGTCTGGTGGTGGGTCGTAAGTTTAGGA	"\Homo sapiens immediate early response 3 (IER3), mRNA.\"""""	IEX-1L; PRG1; IEX1; GLY96; DIF-2; IEX-1; DIF2	ILMN_1682717	IER3	"\Homo sapiens immediate early response 3 (IER3), mRNA.\"""""	8870	 	IER3	-0.199255823	0.036878021	-2.077408732	0.04116822	0.04116822	-3.713952982	-1.148105982
38940	6280037	NMT1	NM_021079.3	4836	NP_066565.1	ILMN_1762678	6280037	S	GCAGGTGCCATGTCTGGGAACAGGGACGGGGGAGCTTCACCTTTTTGTCT	"\Homo sapiens N-myristoyltransferase 1 (NMT1), mRNA.\"""""	NMT	ILMN_1762678	NMT1	"\Homo sapiens N-myristoyltransferase 1 (NMT1), mRNA.\"""""	4836	 	NMT1	0.198789412	0.07823634	2.250810622	0.02731108	0.02731108	-3.4262797	1.147734869
46653	7560504	ProbeID: 7560504				ILMN_1859293	7560504	S	AGTGTTTTGGGAAGGAGAAGCATTAGTGGGACTGGGGTGCCTCCATAGGG	"\ai88d03.s1 Soares_parathyroid_tumor_NbHPA Homo sapiens cDNA clone IMAGE:1387877 3, mRNA sequence\"""""		ILMN_1859293		"\ai88d03.s1 Soares_parathyroid_tumor_NbHPA Homo sapiens cDNA clone IMAGE:1387877 3, mRNA sequence\"""""	-999	 		0.198105009	-0.012916473	3.085973682	0.002836751	0.002836751	-1.781679971	1.147190521
20935	3370168	ProbeID: 3370168	XR_015789.1	146177		ILMN_1807556	3370168	A	CCCTGGTTCATAAGAGGCTAATGCAGAGTCACAGTCAGCCCATCCTGGGG	"\PREDICTED: Homo sapiens hypothetical protein LOC146177 (LOC146177), misc RNA.\"""""		ILMN_1807556	LOC146177	"\PREDICTED: Homo sapiens hypothetical protein LOC146177 (LOC146177), misc RNA.\"""""	146177	D	VWA3A	0.198099089	0.026709377	2.200744355	0.030814453	0.030814453	-3.511370226	1.147185814
33463	5360193	SIRPA	NM_080792.2	140885	NP_542970.1	ILMN_2372974	5360193	A	ATCTGGGAGCCACAGTGACCCAGCCACCTGGCTCAGGCTAGTTCCAAATT	"\Homo sapiens signal-regulatory protein alpha (SIRPA), transcript variant 3, mRNA.\"""""	SIRPalpha2; BIT; SHPS1; MFR; SIRP; SHPS-1; CD172A; SIRP-ALPHA-1; SIRPalpha; PTPNS1; P84; MYD-1	ILMN_2372974	SIRPA	"\Homo sapiens signal-regulatory protein alpha (SIRPA), transcript variant 3, mRNA.\"""""	140885	D	SIRPA	-0.198002105	0.022514163	-2.005901998	0.0484531	0.0484531	-3.826746124	-1.147108698
12705	2030132	LOC653506	XM_927769.1	653506	XP_932862.1	ILMN_1780861	2030132	S	TTTCAGGCCGCCGGTTGTTTCCGTTCCCGAGAATAAAGACGAGGATCCGA	"\PREDICTED: Homo sapiens similar to meteorin, glial cell differentiation regulator-like (LOC653506), mRNA.\"""""		ILMN_1780861	LOC653506	"\PREDICTED: Homo sapiens similar to meteorin, glial cell differentiation regulator-like (LOC653506), mRNA.\"""""	653506	 	LOC653506	-0.196736013	0.070925015	-2.21289777	0.029929661	0.029929661	-3.490864893	-1.14610245
22771	3710673	HDDC3	NM_198527.2	374659	NP_940929.1	ILMN_1781638	3710673	S	CAGGCCGGACAGGATTCATACGCCATCTTTTCTGTGTCTCCTGAGCTCCC	"\Homo sapiens HD domain containing 3 (HDDC3), mRNA.\"""""	MGC45386	ILMN_1781638	HDDC3	"\Homo sapiens HD domain containing 3 (HDDC3), mRNA.\"""""	374659	 	HDDC3	0.19535192	-0.002560365	2.845134455	0.005712562	0.005712562	-2.297237385	1.14500343
41731	6590053	NAA10	NM_003491.2	8260	NP_003482.1	ILMN_1721977	6590053	S	CCTCAGCGAGGTCAGCGAGACCACAGAGAGCACAGATGTCAAGGACAGCT	"\Homo sapiens ARD1 homolog A, N-acetyltransferase (S. cerevisiae) (ARD1A), mRNA.\"""""	MGC71248; DXS707; ARD1; TE2	ILMN_1721977	ARD1A	"\Homo sapiens ARD1 homolog A, N-acetyltransferase (S. cerevisiae) (ARD1A), mRNA.\"""""	8260	 	NAA10	0.194977025	0.028241217	2.063773758	0.042479431	0.042479431	-3.735726762	1.144705931
37739	6110291	RDX	NM_002906.3	5962	NP_002897.1	ILMN_1708611	6110291	S	CTGGTTAACCTTGAAGTGACTGTTGTACCATGGTTGTGCACATGCTTCAG	"\Homo sapiens radixin (RDX), mRNA.\"""""		ILMN_1708611	RDX	"\Homo sapiens radixin (RDX), mRNA.\"""""	5962	 	RDX	-0.191834279	0.005206091	-2.447518902	0.016710657	0.016710657	-3.076416563	-1.142215034
45705	7330398	HLA-DRB4	NM_021983.4	3126	NP_068818.4	ILMN_2159694	7330398	S	CAGCCAACAGGACTCTTGAGCTGAAGTGCAGATGACCACATTCAAGGAAG	"\Homo sapiens major histocompatibility complex, class II, DR beta 4 (HLA-DRB4), mRNA.\"""""	HLA DRB1; DRB4; HLA-DRB1; HLA-DR4B	ILMN_2159694	HLA-DRB4	"\Homo sapiens major histocompatibility complex, class II, DR beta 4 (HLA-DRB4), mRNA.\"""""	3126	D	HLA-DRB4	-0.190656287	-0.026834822	-2.075965137	0.041305369	0.041305369	-3.71626418	-1.141282771
40518	6450458	DHPS	NM_013406.1	1725	NP_037538.1	ILMN_2326997	6450458	A	GAAGATGGATGCCTTCATGCATGAGAAGAACGAGGACTGAGCGGCTGCGG	"\Homo sapiens deoxyhypusine synthase (DHPS), transcript variant 2, mRNA.\"""""	MIG13	ILMN_2326997	DHPS	"\Homo sapiens deoxyhypusine synthase (DHPS), transcript variant 2, mRNA.\"""""	1725	D	DHPS	0.189912342	-0.02326571	1.994999664	0.049655609	0.049655609	-3.843638687	1.140694405
24421	3940477	TAP2	NM_000544.3	6891	NP_000535.3	ILMN_1777565	3940477	I	ACTTGCCTGGGTCACATAGCTAAGGAAGAGGTGGACTTGCCCAGCTTTGC	"\Homo sapiens transporter 2, ATP-binding cassette, sub-family B (MDR/TAP) (TAP2), transcript variant 1, mRNA.\"""""	APT2; RING11; PSF2; ABC18; ABCB3; D6S217E	ILMN_1777565	TAP2	"\Homo sapiens transporter 2, ATP-binding cassette, sub-family B (MDR/TAP) (TAP2), transcript variant 1, mRNA.\"""""	6891	D	TAP2	-0.188912875	-0.023634763	-2.225639525	0.029026031	0.029026031	-3.469263388	-1.139904431
40024	6380639	RPLP1	NM_213725.1	6176	NP_998890.1	ILMN_2386530	6380639	A	GCACGACGATGAGGTGACAGTCACGGCCCTGGCCAACGTCAACATTGGGA	"\Homo sapiens ribosomal protein, large, P1 (RPLP1), transcript variant 2, mRNA.\"""""	P1; FLJ27448; RPP1; MGC5215	ILMN_2386530	RPLP1	"\Homo sapiens ribosomal protein, large, P1 (RPLP1), transcript variant 2, mRNA.\"""""	6176	D	RPLP1	0.185230064	-0.011837709	2.328137811	0.022587697	0.022587697	-3.291675053	1.136998274
25742	4120538	ProbeID: 4120538	XM_001129173.1	731314	XP_001129173.1	ILMN_1785756	4120538	S	TGGCTTCACGGCTGGCTATGTGGACAGCAAGAGTCGTTTTCGCGGAAGCC	"\PREDICTED: Homo sapiens similar to H2A histone family, member X (LOC731314), mRNA.\"""""		ILMN_1785756	LOC731314	"\PREDICTED: Homo sapiens similar to H2A histone family, member X (LOC731314), mRNA.\"""""	731314	 		-0.185095049	0.022724179	-2.158850584	0.034042292	0.034042292	-3.581311319	-1.136891872
26384	4210059	CHRNA2	NM_000742.1	1135	NP_000733.1	ILMN_1698849	4210059	S	TCATTCCTCTCCTTCCTTGCTGCAAAATGGCTCTGCACCAGCCGGCCCCC	"\Homo sapiens cholinergic receptor, nicotinic, alpha 2 (neuronal) (CHRNA2), mRNA.\"""""		ILMN_1698849	CHRNA2	"\Homo sapiens cholinergic receptor, nicotinic, alpha 2 (neuronal) (CHRNA2), mRNA.\"""""	1135	D	CHRNA2	0.184247844	-0.024138839	2.039846792	0.044867536	0.044867536	-3.773633285	1.136224443
19335	3120630	ProbeID: 3120630	XM_001720504.1	100134172	XP_001720556.1	ILMN_3244405	3120630	S	CCTCCCAGAGTGCTGGGATTACAGTTGTGAGCCACTGTGCCTGGTCTTTC	"\PREDICTED: Homo sapiens hypothetical protein LOC100134172 (LOC100134172), mRNA.\"""""		ILMN_3244405	LOC100134172	"\PREDICTED: Homo sapiens hypothetical protein LOC100134172 (LOC100134172), mRNA.\"""""	100134172	 		0.182897069	-0.013315998	2.350123714	0.021384148	0.021384148	-3.252706078	1.13516111
31005	4890068	MAP3K11	NM_002419.3	4296	NP_002410.1	ILMN_1651788	4890068	S	CTGTCACCAGCACTTTTGACCAAGTCCTGCTACTGCGGCCCCTGCCCTAG	"\Homo sapiens mitogen-activated protein kinase kinase kinase 11 (MAP3K11), mRNA.\"""""	SPRK; MLK-3; MGC17114; MLK3; PTK1	ILMN_1651788	MAP3K11	"\Homo sapiens mitogen-activated protein kinase kinase kinase 11 (MAP3K11), mRNA.\"""""	4296	 	MAP3K11	-0.182018552	-0.066596189	-1.995283338	0.049623999	0.049623999	-3.843200177	-1.134470073
22428	3610093	CYP4A11	NM_000778.2	1579	NP_000769.1	ILMN_1735816	3610093	S	GTCTGCCCATACACCTGTCTCCTTCTTCCTGCCTGGCTTGTCTGTTCCTA	"\Homo sapiens cytochrome P450, family 4, subfamily A, polypeptide 11 (CYP4A11), mRNA.\"""""	CYP4AII; CYP4A2; CP4Y	ILMN_1735816	CYP4A11	"\Homo sapiens cytochrome P450, family 4, subfamily A, polypeptide 11 (CYP4A11), mRNA.\"""""	1579	 	CYP4A11	0.180074064	-0.035807224	2.357719574	0.020981773	0.020981773	-3.23917154	1.132942046
25031	4040725	NCAM1	NM_000615.5	4684	NP_000606.3	ILMN_1676289	4040725	I	TCTTTGGGGGTTAGACCACTTTCTGATTAGCCGCCACCTGCCTGCATCTG	"\Homo sapiens neural cell adhesion molecule 1 (NCAM1), transcript variant 1, mRNA.\"""""	CD56; NCAM; MSK39	ILMN_1676289	NCAM1	"\Homo sapiens neural cell adhesion molecule 1 (NCAM1), transcript variant 1, mRNA.\"""""	4684	D	NCAM1	0.178547318	-0.020303579	2.393981965	0.019152154	0.019152154	-3.174056375	1.131743734
16336	2570670	ProbeID: 2570670				ILMN_1898362	2570670	S	GCAATAGCACGCCAGGATGTCCAGAGAGCTGGGGGGAGTACAGGGGAGAG	"\UI-CF-FN0-aem-b-19-18-UI.s18 UI-CF-FN0 Homo sapiens cDNA clone UI-CF-FN0-aem-b-19-18-UI 3, mRNA sequence\"""""		ILMN_1898362		"\UI-CF-FN0-aem-b-19-18-UI.s18 UI-CF-FN0 Homo sapiens cDNA clone UI-CF-FN0-aem-b-19-18-UI 3, mRNA sequence\"""""	-999	 		0.177668826	0.037068066	2.460305179	0.016170447	0.016170447	-3.052833728	1.131054797
37850	6110736	IRS2	NM_003749.2	8660	NP_003740.2	ILMN_2083469	6110736	S	GTAACTCCCCCCAGGTACGATAGGGACTGAATATGGACCCTGCTGAAAGC	"\Homo sapiens insulin receptor substrate 2 (IRS2), mRNA.\"""""		ILMN_2083469	IRS2	"\Homo sapiens insulin receptor substrate 2 (IRS2), mRNA.\"""""	8660	 	IRS2	-0.177491778	0.00980018	-2.302941146	0.024040526	0.024040526	-3.335956502	-1.130916002
33758	5390682	GPR108	NM_001080452.1	56927	NP_001073921.1	ILMN_2396571	5390682	A	TACCTGCAGCTGCCCCAGGAGGACGAGGAGGATGTTCAGATGGAGCAAGT	"\Homo sapiens G protein-coupled receptor 108 (GPR108), transcript variant 1, mRNA.\"""""	LUSTR2; MGC14393	ILMN_2396571	GPR108	"\Homo sapiens G protein-coupled receptor 108 (GPR108), transcript variant 1, mRNA.\"""""	56927	 	GPR108	-0.176138437	-0.030302372	-2.222274851	0.029262292	0.029262292	-3.474977909	-1.129855627
1875	240731	SGTA	NM_003021.3	6449	NP_003012.1	ILMN_1677800	240731	S	CACCTTGGCCCTAAAACAGCCACCAGGAAAGCAGCCGGAGAGCCGGACAG	"\Homo sapiens small glutamine-rich tetratricopeptide repeat (TPR)-containing, alpha (SGTA), mRNA.\"""""	hSGT; SGT	ILMN_1677800	SGTA	"\Homo sapiens small glutamine-rich tetratricopeptide repeat (TPR)-containing, alpha (SGTA), mRNA.\"""""	6449	 	SGTA	-0.175225769	-0.003692971	-2.550027124	0.012800067	0.012800067	-2.884529899	-1.129141092
42668	6760746	MRPL55	NM_181454.1	128308	NP_852119.1	ILMN_1813817	6760746	A	ACCGCCAGGCTTATGCACGACTCTACCCCGTGCTGCTGGTGAAGCAGGAT	"\Homo sapiens mitochondrial ribosomal protein L55 (MRPL55), nuclear gene encoding mitochondrial protein, transcript variant 1, mRNA.\"""""	DKFZp686D1387; MGC61802; PRO19675; AAVG5835	ILMN_1813817	MRPL55	"\Homo sapiens mitochondrial ribosomal protein L55 (MRPL55), nuclear gene encoding mitochondrial protein, transcript variant 1, mRNA.\"""""	128308	D	MRPL55	0.174779898	0.041444385	2.720566899	0.008086696	0.008086696	-2.551307193	1.12879218
32646	5270021	UBE2E2	NM_152653.2	7325	NP_689866.1	ILMN_1707475	5270021	S	GAGACTCTGTTTATCACTAGCCTTCTGTCCCTCCCGCAGAAGACTGTTGG	"\Homo sapiens ubiquitin-conjugating enzyme E2E 2 (UBC4/5 homolog, yeast) (UBE2E2), mRNA.\"""""	UBCH8; FLJ25157	ILMN_1707475	UBE2E2	"\Homo sapiens ubiquitin-conjugating enzyme E2E 2 (UBC4/5 homolog, yeast) (UBE2E2), mRNA.\"""""	7325	D	UBE2E2	-0.174001576	-0.00430819	-3.008744251	0.003564701	0.003564701	-1.950402222	-1.12818337
707	60576	ProbeID: 60576	XM_926107.1	642639	XP_931200.1	ILMN_1767810	60576	S	CCGTTCCTCCCTCTGCGCCTCTGCTGTAGGTAGTAAAGGCTTTCTGCTAG	"\PREDICTED: Homo sapiens similar to Contactin-associated protein-like 3 precursor (Cell recognition molecule Caspr3) (LOC642639), mRNA.\"""""		ILMN_1767810	LOC642639	"\PREDICTED: Homo sapiens similar to Contactin-associated protein-like 3 precursor (Cell recognition molecule Caspr3) (LOC642639), mRNA.\"""""	642639	 		0.173213993	-0.050743171	2.029881284	0.045895737	0.045895737	-3.78930716	1.12756765
19701	3140537	LRRC28	NM_144598.2	123355	NP_653199.2	ILMN_1794968	3140537	S	CTGCCAGCTTGACACTGGGGAATCCAGCCAGTCCAGCACACTCTTCCATC	"\Homo sapiens leucine rich repeat containing 28 (LRRC28), mRNA.\"""""	MGC24976; FLJ45242; FLJ34269	ILMN_1794968	LRRC28	"\Homo sapiens leucine rich repeat containing 28 (LRRC28), mRNA.\"""""	123355	 	LRRC28	0.173060415	0.054096221	2.036203606	0.045241105	0.045241105	-3.779371128	1.127447625
38542	6220671	PLAUR	NM_001005376.1	5329	NP_001005376.1	ILMN_2374340	6220671	A	GGAGCTTGAAAATCTGCCGCAGAATGGCCGCCAGTGTTACAGCTGCAAGG	"\Homo sapiens plasminogen activator, urokinase receptor (PLAUR), transcript variant 2, mRNA.\"""""	CD87; UPAR; URKR	ILMN_2374340	PLAUR	"\Homo sapiens plasminogen activator, urokinase receptor (PLAUR), transcript variant 2, mRNA.\"""""	5329	D	PLAUR	-0.172717822	0.038709186	-2.03598183	0.045263931	0.045263931	-3.779720123	-1.127179924
4355	630468	MBL1P	NR_002724.1	8512		ILMN_1745141	630468	A	CTCCTGCACCTCCTCCTTCATTGCCATCTGTGAGTTTCCTGCCTGAAGAG	"\Homo sapiens mannose-binding lectin (protein A) 1, pseudogene 1 (MBL1P1) on chromosome 10.\"""""	COLEC3P	ILMN_1745141	MBL1P1	"\Homo sapiens mannose-binding lectin (protein A) 1, pseudogene 1 (MBL1P1) on chromosome 10.\"""""	8512	 		0.172669719	-0.040123739	2.016262169	0.047333593	0.047333593	-3.81061865	1.127142342
18087	2810121	INTS4	NM_033547.3	92105	NP_291025.3	ILMN_1660844	2810121	S	CACAGGTGGAAACCAGCATCGAGGGCACCATTCCCTTCAGCAAGCCTGTA	"\Homo sapiens integrator complex subunit 4 (INTS4), mRNA.\"""""	INT4; MST093; MGC16733	ILMN_1660844	INTS4	"\Homo sapiens integrator complex subunit 4 (INTS4), mRNA.\"""""	92105	D	INTS4	0.172557527	0.018200053	2.193675331	0.031339559	0.031339559	-3.523252693	1.127054692
43546	6940605	ProbeID: 6940605				ILMN_1845037	6940605	S	gccccctaattgactgaatggaacccctcttgaccaaagtgaccccagaa	Homo sapiens cDNA clone IMAGE:5277162		ILMN_1845037		Homo sapiens cDNA clone IMAGE:5277162	-999	D	TRIM69	-0.170698187	0.07289218	-2.068696632	0.042001924	0.042001924	-3.727879807	-1.125603084
9911	1510019	MGST2	NM_002413.3	4258	NP_002404.1	ILMN_1802027	1510019	S	GGATCACCGGTTTCCGACTGAGTCTGGGGATTTTGGCCTTGTTGACCCTC	"\Homo sapiens microsomal glutathione S-transferase 2 (MGST2), mRNA.\"""""	MGC14097; MGST-II; GST2; FLJ27438	ILMN_1802027	MGST2	"\Homo sapiens microsomal glutathione S-transferase 2 (MGST2), mRNA.\"""""	4258	 	MGST2	-0.170398066	0.014504311	-2.138865573	0.035683353	0.035683353	-3.614268465	-1.125368952
16329	2570626	ProbeID: 2570626				ILMN_1881538	2570626	S	TTCCCAGAGGGTCACCCCAGTGTGGATGGGGGAGTCTTCTACCCTTCCTA	"\ov43g05.x1 Soares_testis_NHT Homo sapiens cDNA clone IMAGE:1640120 3, mRNA sequence\"""""		ILMN_1881538		"\ov43g05.x1 Soares_testis_NHT Homo sapiens cDNA clone IMAGE:1640120 3, mRNA sequence\"""""	-999	 		0.166843366	-0.002803748	2.04458166	0.044385996	0.044385996	-3.766162689	1.122599534
33150	5310445	KREMEN1	NM_001039571.1	83999	NP_001034660.1	ILMN_1700994	5310445	I	AGTGAGGCTGAGATGACAGAGGTGGTCATGGCTGGCACAGGGCTCAGGTA	"\Homo sapiens kringle containing transmembrane protein 1 (KREMEN1), transcript variant 4, mRNA.\"""""	KREMEN; FLJ31863; KRM1; KREMEM1	ILMN_1700994	KREMEN1	"\Homo sapiens kringle containing transmembrane protein 1 (KREMEN1), transcript variant 4, mRNA.\"""""	83999	D	KREMEN1	-0.165971812	0.035667626	-2.005403927	0.048507487	0.048507487	-3.827519622	-1.121921559
3055	460427	TESK2	NM_007170.2	10420	NP_009101.2	ILMN_1654370	460427	S	TTTCTATGCAAGGGGACAGCAAGGCAGCGTGGTGGTCATGGCTCTTAGCT	"\Homo sapiens testis-specific kinase 2 (TESK2), mRNA.\"""""		ILMN_1654370	TESK2	"\Homo sapiens testis-specific kinase 2 (TESK2), mRNA.\"""""	10420	 	TESK2	-0.164650517	-0.036081513	-2.609297652	0.010935895	0.010935895	-2.770673755	-1.120894516
13185	2070537	CCDC124	NM_138442.2	115098	NP_612451.1	ILMN_1811775	2070537	S	ATGAACCAGCGGGCCGTGCCCTTCAATGCCCCCAAGTGAGCCCAGAACTT	"\Homo sapiens coiled-coil domain containing 124 (CCDC124), mRNA.\"""""		ILMN_1811775	CCDC124	"\Homo sapiens coiled-coil domain containing 124 (CCDC124), mRNA.\"""""	115098	 	CCDC124	0.163691677	0.010192346	2.189174628	0.031677948	0.031677948	-3.530800954	1.120149798
2270	360114	CTXN1	NM_206833.2	404217	NP_996664.1	ILMN_1759766	360114	S	CCCTCCCATGCCGTTCCACTCCTCCCTGCCTCTGAGCCGAACATGATAAT	"\Homo sapiens cortexin 1 (CTXN1), mRNA.\"""""	CTXN; FLJ25968	ILMN_1759766	CTXN1	"\Homo sapiens cortexin 1 (CTXN1), mRNA.\"""""	404217	 	CTXN1	0.163133402	-0.062463673	2.20341474	0.030618104	0.030618104	-3.506873009	1.119716421
41428	6560343	PRDM9	NM_020227.2	56979	NP_064612.2	ILMN_1761598	6560343	S	ACGCGTGTGTGTATATATGTGTTCGGGTGTGGGGGTATGTGCCCTCCGTG	"\Homo sapiens PR domain containing 9 (PRDM9), mRNA.\"""""	PFM6	ILMN_1761598	PRDM9	"\Homo sapiens PR domain containing 9 (PRDM9), mRNA.\"""""	56979	D	PRDM9	0.162728465	0.022725255	2.099797557	0.03909102	0.03909102	-3.677929632	1.119402182
1107	110706	EFS	NM_032459.1	10278	NP_115835.1	ILMN_1702105	110706	A	GCACCTTAATAAACCCTGCTGTCTGCCTCCCTGACTCTGCTTCTTGGGAG	"\Homo sapiens embryonal Fyn-associated substrate (EFS), transcript variant 2, mRNA.\"""""	HEFS; EFS1; EFS2; SIN	ILMN_1702105	EFS	"\Homo sapiens embryonal Fyn-associated substrate (EFS), transcript variant 2, mRNA.\"""""	10278	D	EFS	0.162458227	-0.034632521	2.16510991	0.033542025	0.033542025	-3.570934834	1.119192521
17628	2710541	RNF4	NM_002938.2	6047	NP_002929.1	ILMN_2142695	2710541	S	CCGCAGCTCTCATCATTGTGATGTGTAGCATGTCTGCCCTCTGACTGGAC	"\Homo sapiens ring finger protein 4 (RNF4), mRNA.\"""""	RES4-26; SNURF	ILMN_2142695	RNF4	"\Homo sapiens ring finger protein 4 (RNF4), mRNA.\"""""	6047	D	RNF4	-0.162294691	0.025706616	-2.599337555	0.011230867	0.011230867	-2.789953709	-1.119065663
21165	3390343	SREBF1	NM_001005291.1	6720	NP_001005291.1	ILMN_1663035	3390343	A	CCTCCTGTGTACAGGGAAGAGAGGGGTACATTTCCCTGTGCTGACGGAAG	"\Homo sapiens sterol regulatory element binding transcription factor 1 (SREBF1), transcript variant 1, mRNA.\"""""	SREBP1	ILMN_1663035	SREBF1	"\Homo sapiens sterol regulatory element binding transcription factor 1 (SREBF1), transcript variant 1, mRNA.\"""""	6720	D	SREBF1	-0.16212443	0.013541184	-2.607396623	0.010991647	0.010991647	-2.774358178	-1.118933603
17906	2760180	ProbeID: 2760180	XM_497731.2	441920	XP_497731.2	ILMN_1711072	2760180	S	CACGGCCCTTCTCACCTCTATGCTTATTTTCGGCTGGAGAAACAGTGTCC	"\PREDICTED: Homo sapiens similar to F-box only protein 25 isoform 2 (LOC441920), mRNA.\"""""		ILMN_1711072	LOC441920	"\PREDICTED: Homo sapiens similar to F-box only protein 25 isoform 2 (LOC441920), mRNA.\"""""	441920	 		0.162109313	-0.024511611	2.161451179	0.033833659	0.033833659	-3.577003285	1.118921879
42679	6770021	ProbeID: 6770021	XR_039490.1	100131336		ILMN_3203815	6770021	A	TCTTAGATGTAGGCAACCATGAACAATCTATTTTGAGCCCCTTTAGGGAG	"\PREDICTED: Homo sapiens misc_RNA (LOC100131336), miscRNA.\"""""		ILMN_3203815	LOC100131336	"\PREDICTED: Homo sapiens misc_RNA (LOC100131336), miscRNA.\"""""	100131336	 		0.161976973	0.028442223	2.850464093	0.005626983	0.005626983	-2.286171282	1.118819243
12471	2000010	POLE	NM_006231.2	5426	NP_006222.2	ILMN_1728199	2000010	S	GCCTCAGGAAAACAAGACCTCTGTGCACCTCACTTTTGGCTCACTGCAGC	"\Homo sapiens polymerase (DNA directed), epsilon (POLE), mRNA.\"""""	DKFZp434F222; FLJ21434; POLE1	ILMN_1728199	POLE	"\Homo sapiens polymerase (DNA directed), epsilon (POLE), mRNA.\"""""	5426	 	POLE	0.161633901	-0.001865755	2.723402554	0.008023873	0.008023873	-2.545622253	1.118553221
39388	6330356	LASS5	NM_147190.1	91012	NP_671723.1	ILMN_2208495	6330356	S	TTTGCCCTTGGCTCTTGACACTCTAAACCCCTGGACCATCTGAATGGAGC	"\Homo sapiens LAG1 homolog, ceramide synthase 5 (S. cerevisiae) (LASS5), mRNA.\"""""	Trh4; MGC45411; FLJ25304	ILMN_2208495	LASS5	"\Homo sapiens LAG1 homolog, ceramide synthase 5 (S. cerevisiae) (LASS5), mRNA.\"""""	91012	 	LASS5	-0.161499969	0.012729258	-2.063933372	0.042463876	0.042463876	-3.735472597	-1.118449385
838	70324	ProbeID: 70324				ILMN_1843855	70324	S	CGGAGGGGGGAAGTTTGAAATTGGGGTGCCAACTTGATTGGGTTCTCGTG	"\xe79e11.x1 NCI_CGAP_Brn35 Homo sapiens cDNA clone IMAGE:2614124 3 similar to contains MER18.b3 MER18 repetitive element ;, mRNA sequence\"""""		ILMN_1843855		"\xe79e11.x1 NCI_CGAP_Brn35 Homo sapiens cDNA clone IMAGE:2614124 3 similar to contains MER18.b3 MER18 repetitive element ;, mRNA sequence\"""""	-999	 		0.161322319	0.056498683	2.008495464	0.048170746	0.048170746	-3.822715776	1.11831167
41675	6580608	PEX16	NM_004813.1	9409	NP_004804.1	ILMN_1745655	6580608	A	CTGCGGCGCCGGACCATCCTGCTGCTCTACTACCTGCTGCGCTCTCCTTT	"\Homo sapiens peroxisomal biogenesis factor 16 (PEX16), transcript variant 1, mRNA.\"""""		ILMN_1745655	PEX16	"\Homo sapiens peroxisomal biogenesis factor 16 (PEX16), transcript variant 1, mRNA.\"""""	9409	D	PEX16	0.159620981	-0.03437143	2.202640243	0.030674938	0.030674938	-3.508177826	1.116993647
46744	7570142	DGCR11	NR_024157.1	25786		ILMN_3236211	7570142	S	GCCAGTGCCAGAAGGCAAGAAGAAATGAAAAACCATCCAGGCCAGAGGGG	"\Homo sapiens DiGeorge syndrome critical region gene 11 (DGCR11), non-coding RNA.\"""""		ILMN_3236211	DGCR11	"\Homo sapiens DiGeorge syndrome critical region gene 11 (DGCR11), non-coding RNA.\"""""	25786	 	DGCR11	0.159280858	0.040113962	2.030420127	0.045839628	0.045839628	-3.788461379	1.116730341
41986	6620291	CBLN3	NM_001039771.2	643866	NP_001034860.1	ILMN_2053829	6620291	S	AGGAGAAGATGCCTCTGGAGTTTGGATCGGGTGTTACAGGTACAAGTAGG	"\Homo sapiens cerebellin 3 precursor (CBLN3), mRNA.\"""""	PRO1486	ILMN_2053829	CBLN3	"\Homo sapiens cerebellin 3 precursor (CBLN3), mRNA.\"""""	643866	D	CBLN3	0.159109514	0.001586731	2.484099538	0.015206667	0.015206667	-3.008679271	1.116597719
22918	3780451	CORO1B	NM_020441.2	57175	NP_065174.1	ILMN_2377019	3780451	A	AAGCTGGAGGAGGTGATGCAGGAGCTGCGGGCCCTGAGGGCGCTGGTCAA	"\Homo sapiens coronin, actin binding protein, 1B (CORO1B), transcript variant 1, mRNA.\"""""	CORONIN-2; DKFZP762I166	ILMN_2377019	CORO1B	"\Homo sapiens coronin, actin binding protein, 1B (CORO1B), transcript variant 1, mRNA.\"""""	57175	D	CORO1B	-0.158936036	0.038547711	-2.849701275	0.005639159	0.005639159	-2.287756119	-1.116463461
5142	780022	ProbeID: 780022	XM_001717905.1	100132299	XP_001717957.1	ILMN_3249261	780022	S	AGACCAGTCACTCCCTCTGCCTTCAGGCTTCTGTCAATTTCATTATCATC	"\PREDICTED: Homo sapiens similar to MSTP075 (LOC100132299), mRNA.\"""""		ILMN_3249261	LOC100132299	"\PREDICTED: Homo sapiens similar to MSTP075 (LOC100132299), mRNA.\"""""	100132299	D	RPA1	-0.157669289	-0.033448753	-2.114971816	0.037735344	0.037735344	-3.653323924	-1.115483589
17422	2690487	CLTCL1	XM_939535.1	284485	XP_944628.1	ILMN_1691194	2690487	A	GAGCTCTAACCTCTCCCCGACCCCTGCAGTATCTCCCTTTGTTCAGTCTT	"\PREDICTED: Homo sapiens hypothetical protein FLJ36032 (FLJ36032), mRNA.\"""""		ILMN_1691194	FLJ36032	"\PREDICTED: Homo sapiens hypothetical protein FLJ36032 (FLJ36032), mRNA.\"""""	284485	D	RIIAD1	0.15639656	-0.019504967	2.567529149	0.012221762	0.012221762	-2.851128693	1.114499956
35245	5700669	WDR55	NM_017706.4	54853	NP_060176.2	ILMN_1678957	5700669	S	GAAGATGCACTCAAAGCACTGATGTGAGGAAGTACTTGCCCCGTAGCAGC	"\Homo sapiens WD repeat domain 55 (WDR55), mRNA.\"""""	FLJ21702; FLJ20195	ILMN_1678957	WDR55	"\Homo sapiens WD repeat domain 55 (WDR55), mRNA.\"""""	54853	 	WDR55	-0.154214929	-0.001023106	-2.107405042	0.038406178	0.038406178	-3.665612972	-1.112815893
33666	5390280	EIF3B	NM_001037283.1	8662	NP_001032360.1	ILMN_2278729	5390280	I	CGCGCTGAGCTACAGGACTCCCGAGTGTGAGCCGCGGTTCCTCTGTTGCA	"\Homo sapiens eukaryotic translation initiation factor 3, subunit B (EIF3B), transcript variant 2, mRNA.\"""""	EIF3-P116; MGC131875; EIF3-P110; EIF3S9; PRT1; MGC104664; EIF3-ETA; eIF3b	ILMN_2278729	EIF3B	"\Homo sapiens eukaryotic translation initiation factor 3, subunit B (EIF3B), transcript variant 2, mRNA.\"""""	8662	D	EIF3B	0.153569405	0.021933368	2.050355281	0.043804838	0.043804838	-3.757032674	1.112318082
21388	3400537	ITGA7	NM_002206.1	3679	NP_002197.1	ILMN_1791409	3400537	S	TCAGGGGCACAGACCTCTCCCACCCACAAGAACTCCTCCCACCCAACTTC	"\Homo sapiens integrin, alpha 7 (ITGA7), mRNA.\"""""	FLJ25220	ILMN_1791409	ITGA7	"\Homo sapiens integrin, alpha 7 (ITGA7), mRNA.\"""""	3679	 	ITGA7	0.152189044	0.016560958	2.641301627	0.010035006	0.010035006	-2.708324043	1.111254333
2476	380301	ProbeID: 380301				ILMN_1850238	380301	S	GGGGCAGCATTGTCAGACTTTCCGGGTTGACCCGCTGTTGGGAGTCCTTT	"\PREDICTED: Homo sapiens hypothetical LOC388227 (LOC388227), mRNA\"""""		ILMN_1850238		"\PREDICTED: Homo sapiens hypothetical LOC388227 (LOC388227), mRNA\"""""	-999	 		0.150964106	-0.001225038	2.191471289	0.031504875	0.031504875	-3.526950816	1.110311209
32411	5220612	ECHDC3	NM_024693.2	79746	NP_078969.2	ILMN_2072178	5220612	S	AGCAAAAGGTGGCAACCCATGGAGGCAGAAAGAAGGACGCCAGCCTGACC	"\Homo sapiens enoyl Coenzyme A hydratase domain containing 3 (ECHDC3), mRNA.\"""""	FLJ20909	ILMN_2072178	ECHDC3	"\Homo sapiens enoyl Coenzyme A hydratase domain containing 3 (ECHDC3), mRNA.\"""""	79746	 	ECHDC3	-0.149666049	-0.002010239	-2.365604292	0.020571228	0.020571228	-3.225083716	-1.109312662
10970	1710523	GRK5	NM_005308.2	2869	NP_005299.1	ILMN_1728830	1710523	S	ACCCTTCTCCTTAGAAGTGGAAGTAGTGGAGCCCCTGCTCTGGTGGGGCT	"\Homo sapiens G protein-coupled receptor kinase 5 (GRK5), mRNA.\"""""	GPRK5	ILMN_1728830	GRK5	"\Homo sapiens G protein-coupled receptor kinase 5 (GRK5), mRNA.\"""""	2869	D	GRK5	0.148995079	-0.013388601	2.408432799	0.018463604	0.018463604	-3.147877339	1.108796862
15269	2450047	CASZ1	NM_017766.3	54897	NP_060236.3	ILMN_1655191	2450047	S	CCTTGCAGGGAGAACGGTGACTTTGTATTGTCATGTGTGCGGCTTCCTGT	"\Homo sapiens castor zinc finger 1 (CASZ1), transcript variant 2, mRNA.\"""""	dJ734G22.1; FLJ12223; ZNF693; SRG; CST; cst; RP4-734G22.2; FLJ20321	ILMN_1655191	CASZ1	"\Homo sapiens castor zinc finger 1 (CASZ1), transcript variant 2, mRNA.\"""""	54897	D	CASZ1	-0.148542802	-0.020784331	-2.506709344	0.014338998	0.014338998	-2.966400861	-1.108449314
28561	4570010	LOC100131825	XM_001722692.1	100131825	XP_001722744.1	ILMN_3202521	4570010	A	GGAGTGGGAATCACCCATCCAGACATTCTGATCCCAAGAACTCAGACCTC	"\PREDICTED: Homo sapiens hypothetical protein LOC100131825 (LOC100131825), mRNA.\"""""		ILMN_3202521	LOC100131825	"\PREDICTED: Homo sapiens hypothetical protein LOC100131825 (LOC100131825), mRNA.\"""""	100131825	 	LOC100131825	0.148535647	0.033473081	2.048710251	0.043969751	0.043969751	-3.759636306	1.108443817
34353	5560053	ATP5S	NM_001003805.1	27109	NP_001003805.1	ILMN_1679188	5560053	A	CCCATGGTCATGTGACTCCAGATACTTCTGGGGCTGGTTGAATGCAGTGT	"\Homo sapiens ATP synthase, H+ transporting, mitochondrial F0 complex, subunit s (factor B) (ATP5S), nuclear gene encoding mitochondrial protein, transcript variant 2, mRNA.\"""""	ATPW; HSU79253	ILMN_1679188	ATP5S	"\Homo sapiens ATP synthase, H+ transporting, mitochondrial F0 complex, subunit s (factor B) (ATP5S), nuclear gene encoding mitochondrial protein, transcript variant 2, mRNA.\"""""	27109	D	ATP5S	0.148507878	0.049515616	2.324937586	0.0227678	0.0227678	-3.297321685	1.108422482
1573	160255	LSM10	NM_032881.1	84967	NP_116270.1	ILMN_1751803	160255	S	TCCATCGGGTGCGAAACTTTGGTGGCAAGGGCCAAGGCCGGTGGGAATTT	"\Homo sapiens LSM10, U7 small nuclear RNA associated (LSM10), mRNA.\"""""	MST074; MSTP074; MGC15749	ILMN_1751803	LSM10	"\Homo sapiens LSM10, U7 small nuclear RNA associated (LSM10), mRNA.\"""""	84967	 	LSM10	0.148164984	0.016276305	2.054014036	0.04343996	0.04343996	-3.751235322	1.108159068
14497	2320646	ProbeID: 2320646				ILMN_1823207	2320646	S	GCTCTTTGTACCCCTCCTTGGTTTATGTTCCTGGTGATCGGGTGTTGGGT	"\BX335012 Homo sapiens PLACENTA COT 25-NORMALIZED Homo sapiens cDNA clone CS0DI009YH24 5-PRIME, mRNA sequence\"""""		ILMN_1823207		"\BX335012 Homo sapiens PLACENTA COT 25-NORMALIZED Homo sapiens cDNA clone CS0DI009YH24 5-PRIME, mRNA sequence\"""""	-999	 		0.146733682	-0.033113792	2.234330556	0.028423497	0.028423497	-3.454468562	1.107060205
6002	940431	CALU	NM_001219.2	813	NP_001210.1	ILMN_1727194	940431	S	GAACTGTGTGGCAAGAGAGCCTCACACCTCACTAGGTGCAGAGAGCCCAG	"\Homo sapiens calumenin (CALU), mRNA.\"""""	FLJ90608	ILMN_1727194	CALU	"\Homo sapiens calumenin (CALU), mRNA.\"""""	813	 	CALU	-0.146491284	-0.021163954	-2.500740087	0.014563637	0.014563637	-2.977593258	-1.106874215
35498	5810138	ProbeID: 5810138	XM_929297.1	646372	XP_934390.1	ILMN_1710614	5810138	S	ACCTGTGTCCTGTGGGGCACAGCCACCTGCTGATCCCGGGCCTCCTCTAA	"\PREDICTED: Homo sapiens similar to Ig heavy chain V-II region ARH-77 precursor (LOC646372), mRNA.\"""""		ILMN_1710614	LOC646372	"\PREDICTED: Homo sapiens similar to Ig heavy chain V-II region ARH-77 precursor (LOC646372), mRNA.\"""""	646372	 		0.146479263	0.044551617	2.111631228	0.038030241	0.038030241	-3.658754011	1.106864993
46501	7550735	MPST	NM_021126.4	4357	NP_066949.2	ILMN_1800096	7550735	A	TGTCATCTCAGAGGGCCGGGGGAAGACCCACTGAAGCTGGGCAGGACACA	"\Homo sapiens mercaptopyruvate sulfurtransferase (MPST), nuclear gene encoding mitochondrial protein, transcript variant 1, mRNA.\"""""	MGC24539; TST2; MST	ILMN_1800096	MPST	"\Homo sapiens mercaptopyruvate sulfurtransferase (MPST), nuclear gene encoding mitochondrial protein, transcript variant 1, mRNA.\"""""	4357	D	MPST	0.146321272	-0.014738742	2.081113918	0.040818009	0.040818009	-3.708014572	1.106743785
34962	5690167	SEMA3F	NM_004186.2	6405	NP_004177.2	ILMN_1761540	5690167	S	GCAGGGCCACCCCACTCTACCTCCTTAGCTTTCCCTGTGCCACTTTGACT	"\Homo sapiens sema domain, immunoglobulin domain (Ig), short basic domain, secreted, (semaphorin) 3F (SEMA3F), mRNA.\"""""	SEMAK; SEMA-IV; sema IV; SEMA4	ILMN_1761540	SEMA3F	"\Homo sapiens sema domain, immunoglobulin domain (Ig), short basic domain, secreted, (semaphorin) 3F (SEMA3F), mRNA.\"""""	6405	 	SEMA3F	0.146267795	-0.013658078	2.844853723	0.005717103	0.005717103	-2.297819839	1.106702762
11379	1780020	ALKBH1	NM_006020.2	8846	NP_006011.2	ILMN_2276750	1780020	I	CCCCTTCCTCCCAGGTTACCAGTGGCACTGGGTGAAACAGTGCCTTAAGT	"\Homo sapiens alkB, alkylation repair homolog 1 (E. coli) (ALKBH1), mRNA.\"""""	alkB; hABH; ALKBH; ABH	ILMN_2276750	ALKBH1	"\Homo sapiens alkB, alkylation repair homolog 1 (E. coli) (ALKBH1), mRNA.\"""""	8846	D	ALKBH1	0.145272165	-0.054397784	2.022502774	0.046670005	0.046670005	-3.800868832	1.105939269
45447	7320110	C6orf106	NM_024294.2	64771	NP_077270.1	ILMN_1704253	7320110	A	CCAGCAGGAGAGGATGGTAGGGTTGCCAGGGCTCAGAAGTGCAAGCTGAT	"\Homo sapiens chromosome 6 open reading frame 106 (C6orf106), transcript variant 1, mRNA.\"""""	FP852; FLJ32402; MGC4614; dJ391O22.4; RP3-391O22.4; FLJ22195	ILMN_1704253	C6ORF106	"\Homo sapiens chromosome 6 open reading frame 106 (C6orf106), transcript variant 1, mRNA.\"""""	64771	D	C6orf106	0.144973776	-0.017683851	2.160190787	0.033934635	0.033934635	-3.579091754	1.105710554
21307	3400180	ProbeID: 3400180	XM_001131284.1	729777	XP_001131284.1	ILMN_1686060	3400180	S	ATGCCGGCTCCTCCCCTTCAAAACTCTTTGATTACTCATTGCCTTTCTGT	"\PREDICTED: Homo sapiens similar to Peroxisomal coenzyme A diphosphatase NUDT7 (Nucleoside diphosphate-linked moiety X motif 7) (Nudix motif 7) (LOC729777), mRNA.\"""""		ILMN_1686060	LOC729777	"\PREDICTED: Homo sapiens similar to Peroxisomal coenzyme A diphosphatase NUDT7 (Nucleoside diphosphate-linked moiety X motif 7) (Nudix motif 7) (LOC729777), mRNA.\"""""	729777	D	NUDT7	0.143652874	-0.066605944	2.270743535	0.026016929	0.026016929	-3.391949904	1.104698652
10743	1690348	SNRNP40	NM_004814.1	9410	NP_004805.1	ILMN_1799814	1690348	S	TGCCCGGCCATGCTGGCTCCATCAATGAAGTGGCTTTCCACCCTGATGAG	"\Homo sapiens WD repeat domain 57 (U5 snRNP specific) (WDR57), mRNA.\"""""	SPF38; HPRP8BP; PRPF8BP; PRP8BP; SFP38; RP11-490K7.3	ILMN_1799814	WDR57	"\Homo sapiens WD repeat domain 57 (U5 snRNP specific) (WDR57), mRNA.\"""""	9410	D	SNRNP40	-0.143145431	0.000277956	-2.084121938	0.040535591	0.040535591	-3.70318676	-1.104310162
36253	5890181	C15orf34	XR_040823.1	80072		ILMN_3268535	5890181	M	GCTGGGGCTTTGGGTGCAAGATGGAGAGTGCTCAGAGATAATGACAGGGG	"\PREDICTED: Homo sapiens misc_RNA (C15orf34), miscRNA.\"""""		ILMN_3268535	C15ORF34	"\PREDICTED: Homo sapiens misc_RNA (C15orf34), miscRNA.\"""""	80072	 	C15orf34	-0.142455335	0.035007799	-2.721748588	0.008060462	0.008060462	-2.548938701	-1.103782054
3433	520463	GPER	NM_001039966.1	2852	NP_001035055.1	ILMN_1795298	520463	A	AATTGCACTCATGTGGACTGGGACCGTGCGAGCTGCCGTGTGGGTTAGTC	"\Homo sapiens G protein-coupled estrogen receptor 1 (GPER), transcript variant 3, mRNA.\"""""	LyGPR; DRY12; GPCR-Br; LERGU; MGC99678; GPR30; CEPR; CMKRL2; FEG-1; LERGU2	ILMN_1795298	GPER	"\Homo sapiens G protein-coupled estrogen receptor 1 (GPER), transcript variant 3, mRNA.\"""""	2852	D	GPER	-0.141606684	-0.020589869	-2.905832359	0.004805156	0.004805156	-2.170274421	-1.103132957
10522	1660132	ProbeID: 1660132	XM_942254.1	652673	XP_947347.1	ILMN_1696320	1660132	S	TAGGGGCATTTTCGGAGCCGCCAGTTCTGATGTACACGCCTTCCTCCCAA	"\PREDICTED: Homo sapiens similar to tripartite motif protein 15 isoform alpha (LOC652673), mRNA.\"""""		ILMN_1696320	LOC652673	"\PREDICTED: Homo sapiens similar to tripartite motif protein 15 isoform alpha (LOC652673), mRNA.\"""""	652673	 		0.141396704	0.045075478	2.013286228	0.047652875	0.047652875	-3.815258709	1.10297241
2723	430551	MSL1	NM_001012241.1	339287	NP_001012241.1	ILMN_3245973	430551	S	GCCCTACCCAGGGGACTCCCCAGTTTCTGACTTGAAGTAGACTGAGAAGA	"\Homo sapiens male-specific lethal 1 homolog (Drosophila) (MSL1), mRNA.\"""""	DKFZp686J17211; MGC141861	ILMN_3245973	MSL1	"\Homo sapiens male-specific lethal 1 homolog (Drosophila) (MSL1), mRNA.\"""""	339287	 	MSL1	-0.141196352	0.01953062	-2.282342034	0.025289042	0.025289042	-3.371856245	-1.102819247
11268	1770333	PDE5A	NM_001083.3	8654	NP_001074.2	ILMN_1810836	1770333	A	GAGATGGTCAAGGTGGTTTTCCATTGTGCAAATTCTTCACCTGTCAGTGG	"\Homo sapiens phosphodiesterase 5A, cGMP-specific (PDE5A), transcript variant 1, mRNA.\"""""	CGB-PDE; PDE5; PDE5A1; CN5A	ILMN_1810836	PDE5A	"\Homo sapiens phosphodiesterase 5A, cGMP-specific (PDE5A), transcript variant 1, mRNA.\"""""	8654	D	PDE5A	-0.140714923	0.001901564	-2.05761893	0.043083017	0.043083017	-3.745514486	-1.102451297
5822	870437	TRPM4	NM_017636.2	54795	NP_060106.2	ILMN_1679401	870437	S	GTCCTTGGGGTAACAGGGACCACAGACCCCTCACCACTCACAGATTCCTC	"\Homo sapiens transient receptor potential cation channel, subfamily M, member 4 (TRPM4), mRNA.\"""""	FLJ20041; TRPM4B	ILMN_1679401	TRPM4	"\Homo sapiens transient receptor potential cation channel, subfamily M, member 4 (TRPM4), mRNA.\"""""	54795	 	TRPM4	-0.139331061	-0.000100166	-3.190915232	0.002067711	0.002067711	-1.547446164	-1.10139431
42801	6770519	COL11A2	NM_080680.2	1302	NP_542411.2	ILMN_1748166	6770519	I	CACCTATGGCTATGGGGATGATTATCGTGAGGAGACAGAGCTTGGCCCTG	"\Homo sapiens collagen, type XI, alpha 2 (COL11A2), transcript variant 1, mRNA.\"""""	PARP; STL3; HKE5; DFNB53; DFNA13	ILMN_1748166	COL11A2	"\Homo sapiens collagen, type XI, alpha 2 (COL11A2), transcript variant 1, mRNA.\"""""	1302	D	COL11A2	-0.138828831	0.044303353	-2.533053031	0.013384403	0.013384403	-2.916746822	-1.101010961
15409	2450608	ACO1	NM_002197.1	48	NP_002188.1	ILMN_1750800	2450608	S	CCTTTTCCTTCAGAGTGAATCATCCAGACTCCTCATGGATAGGTCGGGTG	"\Homo sapiens aconitase 1, soluble (ACO1), mRNA.\"""""	IREBP; IRP1; IREB1	ILMN_1750800	ACO1	"\Homo sapiens aconitase 1, soluble (ACO1), mRNA.\"""""	48	 	ACO1	-0.138821333	-0.014565969	-2.100692747	0.039009888	0.039009888	-3.676482309	-1.101005238
17891	2760129	OGG1	NM_016821.1	4968	NP_058214.1	ILMN_2352609	2760129	A	GGTGGCTCAGAAATTCCAAGGTGTGCGACTGCTGCGACAAGACCCCATCG	"\Homo sapiens 8-oxoguanine DNA glycosylase (OGG1), nuclear gene encoding mitochondrial protein, transcript variant 2a, mRNA.\"""""	HOGG1; MUTM; HMMH; OGH1	ILMN_2352609	OGG1	"\Homo sapiens 8-oxoguanine DNA glycosylase (OGG1), nuclear gene encoding mitochondrial protein, transcript variant 2a, mRNA.\"""""	4968	D	OGG1	0.138490549	0.077686597	2.325789473	0.022719734	0.022719734	-3.295819211	1.100752826
46933	7610168	CNTLN	NM_017738.2	54875	NP_060208.2	ILMN_1684754	7610168	S	CCTCATGGCTGGCTCCTTGTCATCATTCAGCTCCACCTTCCCCGGTCCCT	"\Homo sapiens centlein, centrosomal protein (CNTLN), transcript variant 1, mRNA.\"""""	FLJ25636; bA340N12.1; C9orf101; RP11-340N12.1; C9orf39; FLJ20276	ILMN_1684754	CNTLN	"\Homo sapiens centlein, centrosomal protein (CNTLN), transcript variant 1, mRNA.\"""""	54875	 	CNTLN	0.138331239	-0.003552876	2.392853238	0.019206888	0.019206888	-3.176095663	1.100631283
7256	1110296	PXMP4	NM_007238.4	11264	NP_009169.3	ILMN_1664025	1110296	I	ACGCATTCCTGGCGGCCTTCCTCGGGGGTATCCTGGTGTTTGGAGAAAAC	"\Homo sapiens peroxisomal membrane protein 4, 24kDa (PXMP4), transcript variant 1, mRNA.\"""""	PMP24	ILMN_1664025	PXMP4	"\Homo sapiens peroxisomal membrane protein 4, 24kDa (PXMP4), transcript variant 1, mRNA.\"""""	11264	D	PXMP4	0.138130945	0.034536226	2.083514634	0.040592473	0.040592473	-3.70416196	1.100478489
34974	5690228	CDK5RAP2	NM_018249.4	55755	NP_060719.4	ILMN_1655990	5690228	A	AGTTGAGGCTGTGCGCCTTGGTGGGCTTCACGTCTTCCCCTGGATTTGCT	"\Homo sapiens CDK5 regulatory subunit associated protein 2 (CDK5RAP2), transcript variant 1, mRNA.\"""""	MCPH3; DKFZp686D1070; Cep215; KIAA1633; C48; DKFZp686B1070	ILMN_1655990	CDK5RAP2	"\Homo sapiens CDK5 regulatory subunit associated protein 2 (CDK5RAP2), transcript variant 1, mRNA.\"""""	55755	D	CDK5RAP2	-0.137736358	-0.002834205	-2.106724857	0.038466983	0.038466983	-3.666715776	-1.100177542
1470	150619	ProbeID: 150619				ILMN_1916543	150619	S	CCAACACAGGTATCATCTCCACCCTTTCCCTCCGCTCCAAGCCACAGGGA	"\UI-H-BI3-akd-d-08-0-UI.s1 NCI_CGAP_Sub5 Homo sapiens cDNA clone IMAGE:2733759 3, mRNA sequence\"""""		ILMN_1916543		"\UI-H-BI3-akd-d-08-0-UI.s1 NCI_CGAP_Sub5 Homo sapiens cDNA clone IMAGE:2733759 3, mRNA sequence\"""""	-999	 		0.137680282	0.0279955	2.480878427	0.015334045	0.015334045	-3.014676973	1.10013478
17868	2760053	ProbeID: 2760053	XM_001133039.1	729238	XP_001133039.1	ILMN_1680449	2760053	I	CCAGGGTAACATAGTGAGGCACTGAAAGAAAGGAGACTGCACTGGAGCCC	"\PREDICTED: Homo sapiens similar to Pulmonary surfactant-associated protein A2 precursor (SP-A2) (SP-A) (PSP-A) (PSPA) (Alveolar proteinosis protein) (35 kDa pulmonary surfactant-associated protein), transcript variant 4 (LOC729238), mRNA.\"""""		ILMN_1680449	LOC729238	"\PREDICTED: Homo sapiens similar to Pulmonary surfactant-associated protein A2 precursor (SP-A2) (SP-A) (PSP-A) (PSPA) (Alveolar proteinosis protein) (35 kDa pulmonary surfactant-associated protein), transcript variant 4 (LOC729238), mRNA.\"""""	729238	 	SFTPA2	0.137584737	-0.016745357	2.791469187	0.006643465	0.006643465	-2.407775203	1.100061924
43655	6960301	ProbeID: 6960301	XM_935251.1	653673	XP_940344.1	ILMN_1709741	6960301	I	TCCTTGCCCTGCAGTGCCCTGCTTCCCCAGCCCGGGGGTCTGGCTCACTC	"\PREDICTED: Homo sapiens similar to TBC1 domain family, member 3B, transcript variant 9 (LOC653673), mRNA.\"""""		ILMN_1709741	LOC653673	"\PREDICTED: Homo sapiens similar to TBC1 domain family, member 3B, transcript variant 9 (LOC653673), mRNA.\"""""	653673	D	TBC1D3F (includes others)	0.136603752	-0.001861971	2.004234278	0.048635415	0.048635415	-3.829335408	1.099314172
2108	290121	ProbeID: 290121	XM_001724100.1	100134188	XP_001724152.1	ILMN_3244920	290121	S	AAAGACCACCTAGAAGCAGCCCCCAGCGAGGGTTCTTGAAAGTCATGGGG	"\PREDICTED: Homo sapiens hypothetical protein LOC100134188 (LOC100134188), mRNA.\"""""		ILMN_3244920	LOC100134188	"\PREDICTED: Homo sapiens hypothetical protein LOC100134188 (LOC100134188), mRNA.\"""""	100134188	 		0.13462689	-0.025216762	2.007157039	0.048316285	0.048316285	-3.824796313	1.097808862
2659	430300	TSHR	NM_000369.2	7253	NP_000360.2	ILMN_1661143	430300	A	CATAGACCCTGATGCCCTCAAAGAGCTCCCCCTCCTAAAGTTCCTTGGCA	"\Homo sapiens thyroid stimulating hormone receptor (TSHR), transcript variant 1, mRNA.\"""""	hTSHR-I; LGR3; MGC75129	ILMN_1661143	TSHR	"\Homo sapiens thyroid stimulating hormone receptor (TSHR), transcript variant 1, mRNA.\"""""	7253	D	TSHR	0.134453769	0.023691297	2.776673575	0.006923541	0.006923541	-2.437964275	1.097677134
43774	6980064	BMP6	NM_001718.4	654	NP_001709.1	ILMN_1747650	6980064	S	AATGAGGGTGCCCAGCTTATAAGAATGGTGTTAGGGGGATGAGCATGCTG	"\Homo sapiens bone morphogenetic protein 6 (BMP6), mRNA.\"""""	VGR1; VGR	ILMN_1747650	BMP6	"\Homo sapiens bone morphogenetic protein 6 (BMP6), mRNA.\"""""	654	 	BMP6	-0.134286451	-0.016157827	-2.229805295	0.02873584	0.02873584	-3.462178087	-1.097549837
19669	3140408	PPP1R16A	NM_032902.5	84988	NP_116291.1	ILMN_1757882	3140408	S	TACTGTACAGGACACTGGCCCCTCTCAGGTCAGAAGACATGCCTGGAGGG	"\Homo sapiens protein phosphatase 1, regulatory (inhibitor) subunit 16A (PPP1R16A), mRNA.\"""""	MYPT3; MGC14333	ILMN_1757882	PPP1R16A	"\Homo sapiens protein phosphatase 1, regulatory (inhibitor) subunit 16A (PPP1R16A), mRNA.\"""""	84988	 	PPP1R16A	-0.133398676	0.023292911	-2.153694103	0.034459291	0.034459291	-3.589840119	-1.096874658
3122	460730	BMPR2	NM_001204.5	659	NP_001195.2	ILMN_2070896	460730	S	AGGCTAGAAAATACTCGCACTTCCTCAGAACCCTCTTTCTTGTTAACGGG	"\Homo sapiens bone morphogenetic protein receptor, type II (serine/threonine kinase) (BMPR2), mRNA.\"""""	BRK-3; FLJ76945; BMPR3; BMPR-II; BMR2; TRG10; PPH1; T-ALK	ILMN_2070896	BMPR2	"\Homo sapiens bone morphogenetic protein receptor, type II (serine/threonine kinase) (BMPR2), mRNA.\"""""	659	D	BMPR2	-0.133076003	-0.005037113	-2.82560158	0.006036538	0.006036538	-2.337658179	-1.096629359
46522	7560039	TAPBP	NM_172209.1	6892	NP_757346.1	ILMN_1782851	7560039	A	CTGTGTACAAACCCCCCAAAGTGTCCCTGATGCCAGCAACCCTTGCACGG	"\Homo sapiens TAP binding protein (tapasin) (TAPBP), transcript variant 3, mRNA.\"""""	TAPA; NGS17; TPSN; TPN	ILMN_1782851	TAPBP	"\Homo sapiens TAP binding protein (tapasin) (TAPBP), transcript variant 3, mRNA.\"""""	6892	D	TAPBP	-0.131039509	-0.005540959	-2.416093489	0.018107624	0.018107624	-3.133946324	-1.09508246
11577	1820097	ZNF410	NM_021188.1	57862	NP_067011.1	ILMN_1773247	1820097	S	GAAGCAATGACTGTGGGCTGGGAAACTGTACCTACCTCTCTTCCCACTGC	"\Homo sapiens zinc finger protein 410 (ZNF410), mRNA.\"""""	APA1; APA-1	ILMN_1773247	ZNF410	"\Homo sapiens zinc finger protein 410 (ZNF410), mRNA.\"""""	57862	 	ZNF410	0.13088466	0.023619002	2.033605239	0.045509169	0.045509169	-3.783457944	1.094964928
46566	7560189	RNF5P1	NR_003129.1	286140		ILMN_2052863	7560189	S	CTATGTCTGCTTCCCGCCCACCTCCAGCCAGAGGAGAATCAGTATTGAGG	"\Homo sapiens ring finger protein 5 pseudogene 1 (RNF5P1), non-coding RNA.\"""""		ILMN_2052863	RNF5P1	"\Homo sapiens ring finger protein 5 pseudogene 1 (RNF5P1), non-coding RNA.\"""""	286140	 		0.130225577	-0.014068745	2.021910441	0.046732645	0.046732645	-3.801795381	1.094464816
36977	6020176	OR10C1	NM_013941.2	442194	NP_039229.2	ILMN_1790706	6020176	S	CCAGCCTGTCCTGCAGCTGGTATGTGGAGACACCTCGCTTAATGAACTGC	"\Homo sapiens olfactory receptor, family 10, subfamily C, member 1 (OR10C1), mRNA.\"""""	OR10C2; OR6-31; OR10C1P; hs6M1-17	ILMN_1790706	OR10C1	"\Homo sapiens olfactory receptor, family 10, subfamily C, member 1 (OR10C1), mRNA.\"""""	442194	 	OR10C1	0.130205818	0.017051326	2.442551146	0.016924862	0.016924862	-3.085551731	1.094449827
7317	1110674	ZNF420	NM_144689.3	147923	NP_653290.2	ILMN_1720431	1110674	S	AGCTCTTAGAATGGTGCCTTGAACGTAGCATACCACAAATATTAGCTACC	"\Homo sapiens zinc finger protein 420 (ZNF420), mRNA.\"""""	FLJ32191	ILMN_1720431	ZNF420	"\Homo sapiens zinc finger protein 420 (ZNF420), mRNA.\"""""	147923	 	ZNF420	-0.12973814	-0.015785413	-2.750212947	0.00745155	0.00745155	-2.491643396	-1.094095097
41454	6560435	ProbeID: 6560435	XM_001719960.1	100128163	XP_001720012.1	ILMN_3257564	6560435	M	CCTTTCCCTGGAATGATCCGGAATGGACGACACCTGAGCTCTCTCTGCCA	"\PREDICTED: Homo sapiens hypothetical protein LOC100128163 (LOC100128163), mRNA.\"""""		ILMN_3257564	LOC100128163	"\PREDICTED: Homo sapiens hypothetical protein LOC100128163 (LOC100128163), mRNA.\"""""	100128163	 		0.129500445	-0.01694807	3.228485616	0.001843425	0.001843425	-1.462227009	1.093914851
5495	830669	ProbeID: 830669	XM_001716591.1	100129022	XP_001716643.1	ILMN_3193858	830669	A	TCACATATAGGTAGAAAAGGCTCTGAGAGGGGCCGGGTGAGGTGGCTCAC	"\PREDICTED: Homo sapiens hypothetical protein LOC100129022 (LOC100129022), mRNA.\"""""		ILMN_3193858	LOC100129022	"\PREDICTED: Homo sapiens hypothetical protein LOC100129022 (LOC100129022), mRNA.\"""""	100129022	 		0.129487237	-0.023765776	2.035417002	0.045322112	0.045322112	-3.780608811	1.093904836
35015	5690398	TNFSF4	NM_003326.2	7292	NP_003317.1	ILMN_2089875	5690398	S	CTGGACAAGCTTACATCTTCCTCAGCCATCTTTGTGAGTCCTTCAAGAGC	"\Homo sapiens tumor necrosis factor (ligand) superfamily, member 4 (tax-transcriptionally activated glycoprotein 1, 34kDa) (TNFSF4), mRNA.\"""""	TXGP1; OX4OL; CD252; CD134L; OX-40L; GP34	ILMN_2089875	TNFSF4	"\Homo sapiens tumor necrosis factor (ligand) superfamily, member 4 (tax-transcriptionally activated glycoprotein 1, 34kDa) (TNFSF4), mRNA.\"""""	7292	D	TNFSF4	-0.129481565	0.014424308	-2.090315253	0.039959426	0.039959426	-3.693227516	-1.093900535
20892	3370019	FGFR3	NM_000142.2	2261	NP_000133.1	ILMN_1651966	3370019	I	GAGGAGGAGCTGGTGGAGGCTGACGAGGCGGGCAGTGTGTATGCAGGCAT	"\Homo sapiens fibroblast growth factor receptor 3 (achondroplasia, thanatophoric dwarfism) (FGFR3), transcript variant 1, mRNA.\"""""	HSFGFR3EX; JTK4; CD333; ACH; CEK2	ILMN_1651966	FGFR3	"\Homo sapiens fibroblast growth factor receptor 3 (achondroplasia, thanatophoric dwarfism) (FGFR3), transcript variant 1, mRNA.\"""""	2261	D	FGFR3	0.129268289	0.006080864	2.481275204	0.015318303	0.015318303	-3.013938519	1.093738834
22711	3710400	AHNAK	NM_024060.2	79026	NP_076965.2	ILMN_1752159	3710400	I	GCCAAGGGCAACAAACACCTGCAGTTAAAGGAATACCTTCCGCGAGGCGG	"\Homo sapiens AHNAK nucleoprotein (AHNAK), transcript variant 2, mRNA.\"""""	MGC5395; AHNAKRS	ILMN_1752159	AHNAK	"\Homo sapiens AHNAK nucleoprotein (AHNAK), transcript variant 2, mRNA.\"""""	79026	D	AHNAK	-0.128685355	-0.057736096	-1.996708631	0.049465442	0.049465442	-3.840996091	-1.093296989
43399	6940008	PNLDC1	NM_173516.1	154197	NP_775787.1	ILMN_1656132	6940008	S	CCCCAAACGTCAACTGCCTGCTCCAAGTCTGTGGCATAGTGACTGCCTGG	"\Homo sapiens poly(A)-specific ribonuclease (PARN)-like domain containing 1 (PNLDC1), mRNA.\"""""	FLJ40240; MGC138451; dJ195P10.2	ILMN_1656132	PNLDC1	"\Homo sapiens poly(A)-specific ribonuclease (PARN)-like domain containing 1 (PNLDC1), mRNA.\"""""	154197	 	PNLDC1	0.128419606	-0.01527418	2.083639804	0.040580744	0.040580744	-3.703960983	1.093095618
19033	3060195	ProbeID: 3060195	XM_926425.1	643055	XP_931518.1	ILMN_1727398	3060195	S	GACGTGGGAATGTGCCAAGAGGCCAAACACAAGGATGAAGACATGAAGAG	"\PREDICTED: Homo sapiens similar to protein kinase CHK2 isoform b (LOC643055), mRNA.\"""""		ILMN_1727398	LOC643055	"\PREDICTED: Homo sapiens similar to protein kinase CHK2 isoform b (LOC643055), mRNA.\"""""	643055	 		-0.127311722	0.031973171	-2.748786042	0.007481043	0.007481043	-2.494526681	-1.092256523
3169	510132	ProbeID: 510132	XM_941861.1	650029	XP_946954.1	ILMN_1778381	510132	A	CCATCTCCGGGACGTTCTCGGCTCTGCCTCATTGTGTGCAGAAACTGTGG	"\PREDICTED: Homo sapiens similar to RNA-binding protein 4 (RNA-binding motif protein 4) (Lark homolog) (Hlark) (RNA-binding motif protein 4a), transcript variant 1 (LOC650029), mRNA.\"""""		ILMN_1778381	LOC650029	"\PREDICTED: Homo sapiens similar to RNA-binding protein 4 (RNA-binding motif protein 4) (Lark homolog) (Hlark) (RNA-binding motif protein 4a), transcript variant 1 (LOC650029), mRNA.\"""""	650029	 		-0.126971643	-0.029072602	-2.263688891	0.026468638	0.026468638	-3.404129225	-1.091999082
17139	2680072	OLFM1	NM_014279.4	10439	NP_055094.1	ILMN_1742025	2680072	I	CTCTGGTTTCCGATGGGACAGGAAAGTCATACGGGCAACAGTATGCGGAA	"\Homo sapiens olfactomedin 1 (OLFM1), transcript variant 1, mRNA.\"""""	AMY; NOELIN1; NOE1; OlfA	ILMN_1742025	OLFM1	"\Homo sapiens olfactomedin 1 (OLFM1), transcript variant 1, mRNA.\"""""	10439	D	OLFM1	-0.126909614	-0.007109124	-2.258289752	0.026818999	0.026818999	-3.413428735	-1.091952132
26519	4210598	BTN2A3	NM_024018.1	54718	NP_076923.1	ILMN_1721813	4210598	S	ACCCACTCCAGACCTCAGCCCCTGTTCACCTCCTCATTAGGTGTGGCTTT	"\Homo sapiens butyrophilin, subfamily 2, member A3 (BTN2A3), mRNA.\"""""		ILMN_1721813	BTN2A3	"\Homo sapiens butyrophilin, subfamily 2, member A3 (BTN2A3), mRNA.\"""""	54718	 	BTN2A3	0.126895569	-0.009429476	3.273480458	0.001604832	0.001604832	-1.359241847	1.091941502
30236	4830064	RASGRP4	NM_170603.1	115727	NP_733748.1	ILMN_2395827	4830064	A	CCGGTGATGGACCCACCATCAACTGCATCCTCCAAGCTGGATTCCTAGAC	"\Homo sapiens RAS guanyl releasing protein 4 (RASGRP4), transcript variant 1, mRNA.\"""""		ILMN_2395827	RASGRP4	"\Homo sapiens RAS guanyl releasing protein 4 (RASGRP4), transcript variant 1, mRNA.\"""""	115727	D	RASGRP4	-0.126617068	0.005479458	-3.290887722	0.001520557	0.001520557	-1.319132027	-1.091730731
27167	4260176	MKS1	NM_017777.1	54903	NP_060247.1	ILMN_1737953	4260176	S	GGCCTTGACTCACTTTTCTGGCTTGTACTCACAGTAGCAGGGGATCTGCT	"\Homo sapiens Meckel syndrome, type 1 (MKS1), mRNA.\"""""	FLJ20345; MES; MKS	ILMN_1737953	MKS1	"\Homo sapiens Meckel syndrome, type 1 (MKS1), mRNA.\"""""	54903	 	MKS1	0.126179588	0.003906898	2.74214466	0.007619729	0.007619729	-2.507931251	1.091399727
45895	7380440	ProbeID: 7380440				ILMN_1915629	7380440	S	TTGCTTGTTATGTGGGTGTAGAGGGAGGCAAGCTAGAGAGAGGAAGAGGG	"\DKFZp434D0616_s1 434 (synonym: htes3) Homo sapiens cDNA clone DKFZp434D0616 3, mRNA sequence\"""""		ILMN_1915629		"\DKFZp434D0616_s1 434 (synonym: htes3) Homo sapiens cDNA clone DKFZp434D0616 3, mRNA sequence\"""""	-999	 		-0.124122912	-0.010552586	-2.451215406	0.016552845	0.016552845	-3.069609173	-1.089844959
6830	1050709	RPL8	NM_033301.1	6132	NP_150644.1	ILMN_1811433	1050709	I	ATGGGCAGTATCCGCCGCCATCCTCTTCCGTGAGGCGCGCTGAGACCCGG	"\Homo sapiens ribosomal protein L8 (RPL8), transcript variant 2, mRNA.\"""""		ILMN_1811433	RPL8	"\Homo sapiens ribosomal protein L8 (RPL8), transcript variant 2, mRNA.\"""""	6132	D	RPL8	0.123552859	0.057613548	2.377754257	0.019952578	0.019952578	-3.203298275	1.089414413
40854	6510278	PLK3	NM_004073.2	1263	NP_004064.2	ILMN_1679979	6510278	S	AGGGAATCAGGGACCAGCTTTACTGGAGTTGGGGGCGGCTTGTCTTCGCT	"\Homo sapiens polo-like kinase 3 (Drosophila) (PLK3), mRNA.\"""""	CNK; FNK; PRK	ILMN_1679979	PLK3	"\Homo sapiens polo-like kinase 3 (Drosophila) (PLK3), mRNA.\"""""	1263	 	PLK3	-0.123540943	-0.059633096	-2.022621657	0.046657442	0.046657442	-3.800682842	-1.089405415
10857	1710068	FAM182A	XM_945481.1	284800	XP_950574.1	ILMN_1697431	1710068	I	GCTGCAGAACCTGTCCTCCAGGACACCCACAAGTGTTCATCTTGGTCATG	"\PREDICTED: Homo sapiens chromosome 20 open reading frame 91, transcript variant 5 (C20orf91), mRNA.\"""""		ILMN_1697431	C20ORF91	"\PREDICTED: Homo sapiens chromosome 20 open reading frame 91, transcript variant 5 (C20orf91), mRNA.\"""""	284800	D	FAM182A	0.123401309	-0.007099487	2.717309237	0.008159423	0.008159423	-2.557832436	1.08929998
36800	5960176	SCARNA22	NR_003004.1	677770		ILMN_3238358	5960176	S	ACTGGTTTGGGGGTGTCCTGTCTCAGTGGACACAGGACACCACGGTTTTC	"\Homo sapiens small Cajal body-specific RNA 22 (SCARNA22), guide RNA.\"""""	ACA11	ILMN_3238358	SCARNA22	"\Homo sapiens small Cajal body-specific RNA 22 (SCARNA22), guide RNA.\"""""	677770	 	SCARNA22	0.123080584	0.040739784	2.944660722	0.004296528	0.004296528	-2.087991992	1.089057845
9660	1470500	HOXB5	NM_002147.3	3215	NP_002138.1	ILMN_1674908	1470500	S	AGTGAGCGAGTGGATGCTGTGCTACGTGTGAAATCTGTCTTTGCGGGGCC	"\Homo sapiens homeobox B5 (HOXB5), mRNA.\"""""	HU-1; HOX2; HHO.C10; HOX2A; Hox2.1	ILMN_1674908	HOXB5	"\Homo sapiens homeobox B5 (HOXB5), mRNA.\"""""	3215	 	HOXB5	0.122199201	-0.020261881	2.159107349	0.034021643	0.034021643	-3.580886171	1.088392712
17560	2710278	TCEAL1	NM_001006639.1	9338	NP_001006640.1	ILMN_2398403	2710278	A	GCACTGGAAGGCAAAACGGAGCCGTCCTTATCCTATTTAATGTGTTCGGC	"\Homo sapiens transcription elongation factor A (SII)-like 1 (TCEAL1), transcript variant 2, mRNA.\"""""	SIIR; p21; pp21	ILMN_2398403	TCEAL1	"\Homo sapiens transcription elongation factor A (SII)-like 1 (TCEAL1), transcript variant 2, mRNA.\"""""	9338	D	TCEAL1	0.122162562	-0.004317163	2.456475936	0.016330564	0.016330564	-3.059906935	1.088365071
44291	7040670	DHRS3	NM_004753.4	9249	NP_004744.2	ILMN_1752478	7040670	S	TGACCCCCACAGGGAGGCAGGAAAACAGCCAGAAGCCACCTTGACACTTT	"\Homo sapiens dehydrogenase/reductase (SDR family) member 3 (DHRS3), mRNA.\"""""	retSDR1; SDR1; Rsdr1; RDH17	ILMN_1752478	DHRS3	"\Homo sapiens dehydrogenase/reductase (SDR family) member 3 (DHRS3), mRNA.\"""""	9249	 	DHRS3	-0.122051216	0.046807734	-2.006665624	0.048369816	0.048369816	-3.825559894	-1.088281075
22575	3610626	ADM2	NM_024866.4	79924	NP_079142.2	ILMN_1702933	3610626	S	CGCCCTAACAACTTCCCATCCGCTGACCCCTCCAACGCCATCAATCTCCA	"\Homo sapiens adrenomedullin 2 (ADM2), mRNA.\"""""	AM2; FLJ21135; dJ579N16.4	ILMN_1702933	ADM2	"\Homo sapiens adrenomedullin 2 (ADM2), mRNA.\"""""	79924	 	ADM2	0.122028347	-0.027432772	2.229157117	0.028780825	0.028780825	-3.463281276	1.088263824
29116	4640110	ATF6B	NM_004381.4	1388	NP_004372.3	ILMN_3194911	4640110	A	CCAGGTGGCCAGGTGGGACTGTTTCAAATTTCCCTGATCCCCAGGCTTGG	"\Homo sapiens activating transcription factor 6 beta (ATF6B), transcript variant 1, mRNA.\"""""		ILMN_3194911	ATF6B	"\Homo sapiens activating transcription factor 6 beta (ATF6B), transcript variant 1, mRNA.\"""""	1388	D	ATF6B	-0.122012802	0.022490791	-2.420678808	0.017897497	0.017897497	-3.12559037	-1.088252099
35118	5700091	LOC729086	XM_001129280.2	729086	XP_001129280.1	ILMN_3220718	5700091	A	CTGAAGGGTGCTTTCAAAACAGGGGGCACATCTGGCTGGGAAGTCACATG	"\PREDICTED: Homo sapiens similar to EGFR-coamplified and overexpressed protein (LOC729086), mRNA.\"""""		ILMN_3220718	LOC729086	"\PREDICTED: Homo sapiens similar to EGFR-coamplified and overexpressed protein (LOC729086), mRNA.\"""""	729086	D	LOC729086	-0.121824625	0.007891115	-2.06779108	0.042089411	0.042089411	-3.72932446	-1.088110162
34439	5560372	DCTN1	NM_004082.2	1639	NP_004073.2	ILMN_1789089	5560372	I	GAGGGAACTGATACAACTGCAAAGACTAGCAAACTGCGGGGACTGAAGCC	"\Homo sapiens dynactin 1 (p150, glued homolog, Drosophila) (DCTN1), transcript variant 1, mRNA.\"""""	P135; DAP-150; HMN7B; DP-150	ILMN_1789089	DCTN1	"\Homo sapiens dynactin 1 (p150, glued homolog, Drosophila) (DCTN1), transcript variant 1, mRNA.\"""""	1639	D	DCTN1	0.12166728	0.02635359	2.407536599	0.018505654	0.018505654	-3.149504689	1.087991496
10967	1710504	NFKB2	NM_001077493.1	4791	NP_001070961.1	ILMN_1799062	1710504	S	AGCACAGAGGTGAAGGAAGACAGTGCGTACGGGAGCCAGTCAGTGGAGCA	"\Homo sapiens nuclear factor of kappa light polypeptide gene enhancer in B-cells 2 (p49/p100) (NFKB2), transcript variant 3, mRNA.\"""""	LYT10; LYT-10	ILMN_1799062	NFKB2	"\Homo sapiens nuclear factor of kappa light polypeptide gene enhancer in B-cells 2 (p49/p100) (NFKB2), transcript variant 3, mRNA.\"""""	4791	D	NFKB2	-0.120818228	-0.062557202	-2.13409053	0.036085494	0.036085494	-3.622103811	-1.087351382
21959	3450538	SERPING1	NM_000062.2	710	NP_000053.2	ILMN_1711272	3450538	I	TGACCCTGGGGGACTCTCTACTCAGTCTGCACTGGAGCTGCCTGGTGACC	"\Homo sapiens serpin peptidase inhibitor, clade G (C1 inhibitor), member 1 (SERPING1), transcript variant 1, mRNA.\"""""	C1NH; HAE2; C1IN; HAE1; C1INH	ILMN_1711272	SERPING1	"\Homo sapiens serpin peptidase inhibitor, clade G (C1 inhibitor), member 1 (SERPING1), transcript variant 1, mRNA.\"""""	710	D	SERPING1	0.120745267	0.03003435	2.182168594	0.032211063	0.032211063	-3.542524538	1.087296393
34579	5570164	ProbeID: 5570164				ILMN_1871162	5570164	S	AGCCCGCTTGAATGGGGGCTTCACTATTGTGTGCTGCTGAACCTAGGCCT	"\BX102092 Soares_testis_NHT Homo sapiens cDNA clone IMAGp998C034413, mRNA sequence\"""""		ILMN_1871162		"\BX102092 Soares_testis_NHT Homo sapiens cDNA clone IMAGp998C034413, mRNA sequence\"""""	-999	 		0.120654217	0.017338693	2.011200763	0.04787772	0.04787772	-3.818506758	1.087227774
35884	5860187	PHYH	NM_001037537.1	5264	NP_001032626.1	ILMN_1773073	5860187	S	GGGCATAGGAACGGTGTCATGGAGTCCAAATAAAGTGGATATTCCTGCTC	"\Homo sapiens phytanoyl-CoA 2-hydroxylase (PHYH), transcript variant 2, mRNA.\"""""	LN1; PAHX; LNAP1; PHYH1; RD	ILMN_1773073	PHYH	"\Homo sapiens phytanoyl-CoA 2-hydroxylase (PHYH), transcript variant 2, mRNA.\"""""	5264	D	PHYH	-0.120510932	-0.021622928	-2.337334421	0.022077136	0.022077136	-3.275411843	-1.087119799
38435	6220242	ETFB	NM_001985.2	2109	NP_001976.1	ILMN_1729374	6220242	I	AAGATGGCGGAGCTGCGCGTGCTCGTAGCTGTCAAGAGGGTCATCGACTA	"\Homo sapiens electron-transfer-flavoprotein, beta polypeptide (ETFB), transcript variant 1, mRNA.\"""""	FP585; MADD	ILMN_1729374	ETFB	"\Homo sapiens electron-transfer-flavoprotein, beta polypeptide (ETFB), transcript variant 1, mRNA.\"""""	2109	D	ETFB	0.120471241	0.027987406	2.058460245	0.043000078	0.043000078	-3.744178089	1.087089891
26958	4250114	CCDC26	NM_145050.2	137196	NP_659487.1	ILMN_1733191	4250114	S	GACTGCACATCTTGCCTTGTTCCTGGTCCCACAGAGAGAATATCCAGTAC	"\Homo sapiens coiled-coil domain containing 26 (CCDC26), mRNA.\"""""	MGC27434	ILMN_1733191	CCDC26	"\Homo sapiens coiled-coil domain containing 26 (CCDC26), mRNA.\"""""	137196	 	CCDC26	0.120415311	-0.011042756	2.878491393	0.005196043	0.005196043	-2.227716811	1.087047748
13096	2070184	NTHL1	NM_002528.4	4913	NP_002519.1	ILMN_2227968	2070184	S	TGTGGCACGAGATCAATGGACTCTTGGTGGGCTTCGGCCAGCAGACCTGT	"\Homo sapiens nth endonuclease III-like 1 (E. coli) (NTHL1), mRNA.\"""""	NTH1; OCTS3	ILMN_2227968	NTHL1	"\Homo sapiens nth endonuclease III-like 1 (E. coli) (NTHL1), mRNA.\"""""	4913	 	NTHL1	-0.120176454	-0.008736515	-2.027513099	0.046143032	0.046143032	-3.793021982	-1.086867788
2811	450196	REEP4	NM_025232.2	80346	NP_079508.2	ILMN_1729611	450196	S	TTTATTGCCTTGCTCTGCCCTCTCCCTTCCCCGGTTGTGGGACAAGAGCC	"\Homo sapiens receptor accessory protein 4 (REEP4), mRNA.\"""""	FLJ22246; PP432; C8orf20; FLJ22277	ILMN_1729611	REEP4	"\Homo sapiens receptor accessory protein 4 (REEP4), mRNA.\"""""	80346	 	REEP4	0.12013902	0.022984716	2.10280232	0.038819271	0.038819271	-3.673069482	1.086839587
20984	3370360	ProbeID: 3370360	XM_944627.1	651380	XP_949720.1	ILMN_1797025	3370360	S	GAGTCTGGCCTTGGTCTGCATCTGTGCTCTCCCCTTCACAAAAGGCAGGC	"\PREDICTED: Homo sapiens hypothetical protein LOC651380 (LOC651380), mRNA.\"""""		ILMN_1797025	LOC651380	"\PREDICTED: Homo sapiens hypothetical protein LOC651380 (LOC651380), mRNA.\"""""	651380	 		0.11997028	0.004604899	2.404114397	0.018667015	0.018667015	-3.155714222	1.086712476
36033	5870079	FAM197Y2P	NR_001553.1	252946		ILMN_2068522	5870079	S	AAAGGATTCCTCTGCCTGCTGATGCTGCTTTTCCCCCACATGAGGAGAAC	"\Homo sapiens family with sequence similarity 197, Y-linked, member 2 (FAM197Y2), non-coding RNA.\"""""		ILMN_2068522	FAM197Y2	"\Homo sapiens family with sequence similarity 197, Y-linked, member 2 (FAM197Y2), non-coding RNA.\"""""	252946	 	FAM197Y2	0.119873504	-0.035078857	2.152515459	0.034555229	0.034555229	-3.591787124	1.086639581
11510	1780575	ProbeID: 1780575	XM_928606.1	645590	XP_933699.1	ILMN_1700590	1780575	S	ATGTCGTCTCTCGGTCTGACTCACATCCCGGCGTACACCCTACTCGAACG	"\PREDICTED: Homo sapiens similar to cAMP-dependent protein kinase type I-beta regulatory subunit (LOC645590), mRNA.\"""""		ILMN_1700590	LOC645590	"\PREDICTED: Homo sapiens similar to cAMP-dependent protein kinase type I-beta regulatory subunit (LOC645590), mRNA.\"""""	645590	D	PRKAR1B	-0.119869824	0.004458208	-2.985591228	0.003814616	0.003814616	-2.000367632	-1.086636809
14535	2340008	PDZD8	NM_173791.3	118987	NP_776152.1	ILMN_1696962	2340008	S	CCTCGTATGCACTCTGGCCTGCTTCTCCAGTTACTTGCTTGTGTAAGAAC	"\Homo sapiens PDZ domain containing 8 (PDZD8), mRNA.\"""""	FLJ25412; PDZK8; bA129M16.2; FLJ34427	ILMN_1696962	PDZD8	"\Homo sapiens PDZ domain containing 8 (PDZD8), mRNA.\"""""	118987	 	PDZD8	0.119620835	-0.042270809	2.15488461	0.034362623	0.034362623	-3.587872585	1.086449287
3894	610048	KRTAP21-1	NM_181619.1	337977	NP_853650.1	ILMN_2195721	610048	S	CTGTGGGTTTGGCTCCCATTATGGCTGTGGTTATGGAACTGGCTATGGCT	"\Homo sapiens keratin associated protein 21-1 (KRTAP21-1), mRNA.\"""""	KAP21.1	ILMN_2195721	KRTAP21-1	"\Homo sapiens keratin associated protein 21-1 (KRTAP21-1), mRNA.\"""""	337977	 	KRTAP21-1	0.119509891	0.005987887	3.728638053	0.000370229	0.000370229	-0.264033183	1.086365743
46372	7550167	SV2A	NM_014849.2	9900	NP_055664.2	ILMN_1702009	7550167	S	GGTTAGGCTGCCCCATCCCACCCTACTCTGTGTGGCTGCTTTCTTTGGTG	"\Homo sapiens synaptic vesicle glycoprotein 2A (SV2A), mRNA.\"""""	SV2; KIAA0736	ILMN_1702009	SV2A	"\Homo sapiens synaptic vesicle glycoprotein 2A (SV2A), mRNA.\"""""	9900	 	SV2A	-0.119467321	-0.023053318	-2.244298099	0.027746018	0.027746018	-3.437440305	-1.086333687
6865	1070079	RNY4	NR_004393.1	6086		ILMN_3241021	1070079	S	GTGTCACTAAAGTTGGTATACAACCCCCCACTGCTAAATTTGACTGGCTT	"\Homo sapiens RNA, Ro-associated Y4 (RNY4), small cytoplasmic RNA.\"""""	Y4; HY4	ILMN_3241021	RNY4	"\Homo sapiens RNA, Ro-associated Y4 (RNY4), small cytoplasmic RNA.\"""""	6086	 	RNY4	0.119032106	-0.009831543	2.335259021	0.022191451	0.022191451	-3.27908666	1.086006024
29035	4610561	CSGALNACT1	NM_018371.3	55790	NP_060841.3	ILMN_2055523	4610561	S	CCAGAATCTAGTGGGATGGAAGTTTTTGCTACATGTTATCCACCCCAGGC	"\Homo sapiens chondroitin sulfate N-acetylgalactosaminyltransferase 1 (CSGALNACT1), mRNA.\"""""	ChGn; beta4GalNAcT; FLJ11264; CSGalNAcT-1	ILMN_2055523	CSGALNACT1	"\Homo sapiens chondroitin sulfate N-acetylgalactosaminyltransferase 1 (CSGALNACT1), mRNA.\"""""	55790	 	CSGALNACT1	-0.118839016	-0.022973097	-2.840956234	0.005780487	0.005780487	-2.305901659	-1.085860683
41652	6580491	CUL9	NM_015089.2	23113	NP_055904.1	ILMN_1806010	6580491	S	GGAGGAAGACGATGAGGATGATGTGCCCGAGTGGCAGCAGGATGAGTTTG	"\Homo sapiens cullin 9 (CUL9), mRNA.\"""""	DKFZp686G1042; DKFZp686P2024; RP3-330M21.2; H7AP1	ILMN_1806010	CUL9	"\Homo sapiens cullin 9 (CUL9), mRNA.\"""""	23113	 	CUL9	-0.118796011	-0.048857027	-2.323855158	0.022829005	0.022829005	-3.299230097	-1.085828316
8326	1300390	LOC653557	XM_001719826.1	653557	XP_001719878.1	ILMN_3209194	1300390	A	AGGGAATATTTAATTCTGCCTTGGAAGTGGCCAAATTTGAAGGTGCTGTG	"\PREDICTED: Homo sapiens similar to Ribosome biogenesis protein BMS1 homolog (LOC653557), mRNA.\"""""		ILMN_3209194	LOC653557	"\PREDICTED: Homo sapiens similar to Ribosome biogenesis protein BMS1 homolog (LOC653557), mRNA.\"""""	653557	D	LOC653557	0.11845688	0.008337874	3.369996791	0.001187338	0.001187338	-1.134996098	1.085573102
27980	4480435	ASNA1	NM_004317.2	439	NP_004308.2	ILMN_1657571	4480435	S	CCCATAATACAGGGGGAGCCACTTGGGCAGGAGGCAGGGAGGGGTCCATT	"\Homo sapiens arsA arsenite transporter, ATP-binding, homolog 1 (bacterial) (ASNA1), mRNA.\"""""	ARSA1; ARSA-I; MGC3821	ILMN_1657571	ASNA1	"\Homo sapiens arsA arsenite transporter, ATP-binding, homolog 1 (bacterial) (ASNA1), mRNA.\"""""	439	 	ASNA1	-0.118271894	0.002825885	-2.01402182	0.047573784	0.047573784	-3.81411234	-1.085433916
46562	7560170	ProbeID: 7560170	XM_497642.2	441864	XP_497642.2	ILMN_1683604	7560170	S	GGGTCTGGCTGCCGTAATTGTGGTTATCATGGGAGCTTTCCTGGTGGAGG	"\PREDICTED: Homo sapiens similar to osteoclast-associated receptor isoform 5 (LOC441864), mRNA.\"""""		ILMN_1683604	LOC441864	"\PREDICTED: Homo sapiens similar to osteoclast-associated receptor isoform 5 (LOC441864), mRNA.\"""""	441864	 	TARM1	0.118231844	-0.024651497	2.290277878	0.024801426	0.024801426	-3.358058047	1.085403784
2032	270593	GPER	NM_001039966.1	2852	NP_001035055.1	ILMN_2384056	270593	A	GAGGCTGGTGACGTTCAGCCTTTGTCAATAAACCTGTCATGTGCGGATCC	"\Homo sapiens G protein-coupled estrogen receptor 1 (GPER), transcript variant 3, mRNA.\"""""	LyGPR; DRY12; GPCR-Br; LERGU; MGC99678; GPR30; CEPR; CMKRL2; FEG-1; LERGU2	ILMN_2384056	GPER	"\Homo sapiens G protein-coupled estrogen receptor 1 (GPER), transcript variant 3, mRNA.\"""""	2852	D	GPER	-0.117990082	-0.034676637	-2.589110196	0.011541236	0.011541236	-2.809689398	-1.085221912
18015	2760601	C16orf73	NM_152764.1	254528	NP_689977.1	ILMN_1754241	2760601	S	TGTTATGGTGGAGGTGGTCTGGGTGAGTCTGAAGGCCTCTCTCATCTGAC	"\Homo sapiens chromosome 16 open reading frame 73 (C16orf73), mRNA.\"""""	gs129; MGC35212	ILMN_1754241	C16ORF73	"\Homo sapiens chromosome 16 open reading frame 73 (C16orf73), mRNA.\"""""	254528	 	C16orf73	0.117921751	0.007543184	2.966392623	0.004034058	0.004034058	-2.041580889	1.085170513
22788	3710739	ProbeID: 3710739				ILMN_1832720	3710739	S	TTTGGTTCCTGTTTGCCCTTGTACTGTGCTGGAGCTCACTGTCCTGGAGC	"\AGENCOURT_6552744 NIH_MGC_85 Homo sapiens cDNA clone IMAGE:5551930 5, mRNA sequence\"""""		ILMN_1832720		"\AGENCOURT_6552744 NIH_MGC_85 Homo sapiens cDNA clone IMAGE:5551930 5, mRNA sequence\"""""	-999	 		0.117174664	0.007206051	3.055979744	0.003101261	0.003101261	-1.847580708	1.084608712
46085	7400471	C16orf85	NM_001001682.1	400555	NP_001001682.1	ILMN_1806657	7400471	S	GTGTGGCAGACCTCACTGAAGATCCCCCTACCCCAGGCTCAAGTCAGAGA	"\Homo sapiens chromosome 16 open reading frame 85 (C16orf85), mRNA.\"""""	FLJ45530	ILMN_1806657	C16ORF85	"\Homo sapiens chromosome 16 open reading frame 85 (C16orf85), mRNA.\"""""	400555	 	C16orf85	0.116704004	-0.026084628	2.769195211	0.007069183	0.007069183	-2.453175759	1.084254931
7398	1170300	MT1G	NM_005950.1	4495	NP_005941.1	ILMN_1715401	1170300	S	CGCCTGATGTCGGGACAGCCCTGCTCCCAAGTACAAATAGAGTGACCCGT	"\Homo sapiens metallothionein 1G (MT1G), mRNA.\"""""	MT1; MT1K; MGC12386	ILMN_1715401	MT1G	"\Homo sapiens metallothionein 1G (MT1G), mRNA.\"""""	4495	 	MT1G	-0.11650848	0.003397723	-2.008550095	0.048164813	0.048164813	-3.822630827	-1.084107995
27422	4280379	ProbeID: 4280379	XR_000268.2	441762		ILMN_1657285	4280379	S	CTGTGGACAGAGAAGGGGATAAAGCGGCGGTGTCCCATGGGTGCCCGGGA	"\PREDICTED: Homo sapiens similar to CG7467-PA, isoform A (LOC441762), mRNA.\"""""		ILMN_1657285	LOC441762	"\PREDICTED: Homo sapiens similar to CG7467-PA, isoform A (LOC441762), mRNA.\"""""	441762	 		0.116491492	0.01549331	2.339193064	0.021975204	0.021975204	-3.272118503	1.08409523
5522	830767	ProbeID: 830767	XM_933600.1	643556	XP_938693.1	ILMN_1781916	830767	I	CTGGGAGCCGGAAGTTACAGTCTGCTTGCGTCGCTGTTTGACCTGTAGAG	"\PREDICTED: Homo sapiens similar to Aurora kinase A-interacting protein (AURKA-interacting protein), transcript variant 23 (LOC643556), mRNA.\"""""		ILMN_1781916	LOC643556	"\PREDICTED: Homo sapiens similar to Aurora kinase A-interacting protein (AURKA-interacting protein), transcript variant 23 (LOC643556), mRNA.\"""""	643556	D	CCNL2	0.116006468	-0.049747125	2.805694434	0.006384019	0.006384019	-2.378632759	1.083730826
1519	160056	LOC285423	XM_938311.2	285423	XP_943404.1	ILMN_1686646	160056	A	CTGCCCAGCTATGCCCAGCCTAGACCAGATGAACCCCACCTGACTCACAT	"\PREDICTED: Homo sapiens hypothetical LOC285423 (LOC285423), mRNA.\"""""		ILMN_1686646	LOC285423	"\PREDICTED: Homo sapiens hypothetical LOC285423 (LOC285423), mRNA.\"""""	285423	D	LOC285423	0.115787437	-0.030880448	2.08769491	0.040202326	0.040202326	-3.69744433	1.083566306
2957	460053	LOC402207	XM_377884.2	402207	XP_377884.2	ILMN_3244846	460053	S	CCGTTCGCAGGTTAAAGCCCAAGGGCCTCTTCCCCAACAGCAACTGCAGA	"\PREDICTED: Homo sapiens similar to hCG1809904 (LOC402207), mRNA.\"""""		ILMN_3244846	LOC402207	"\PREDICTED: Homo sapiens similar to hCG1809904 (LOC402207), mRNA.\"""""	402207	D	LOC391746 (includes others)	0.115243941	0.006424268	2.38787078	0.019450163	0.019450163	-3.185087985	1.083158178
2117	290148	MIR325	NR_029905.1	442899		ILMN_3309985	290148	S	ATTTGTTTATTGAGGACCTCCTATCAATCAAGCACTGTGCTAGGCTCTGG	"\Homo sapiens microRNA 325 (MIR325), microRNA.\"""""		ILMN_3309985	MIR325	"\Homo sapiens microRNA 325 (MIR325), microRNA.\"""""	442899	 	mir-325	0.115177589	-0.01900971	3.814224348	0.00027751	0.00027751	-0.047957332	1.083108363
15473	2470113	EFHB	NM_144715.3	151651	NP_653316.3	ILMN_1704617	2470113	S	CCCCATTTGTGGTGTTCCAACCATTCGATCTGACATTCCTGCTCCCCGAA	"\Homo sapiens EF-hand domain family, member B (EFHB), mRNA.\"""""	FLJ25200	ILMN_1704617	EFHB	"\Homo sapiens EF-hand domain family, member B (EFHB), mRNA.\"""""	151651	D	EFHB	0.114846227	-0.023927621	2.001525639	0.048932775	0.048932775	-3.833536778	1.08285962
8575	1340626	CCL21	NM_002989.2	6366	NP_002980.1	ILMN_1677505	1340626	S	CTGGAGCAGCCACCCCATGCTGGCCTTGCCACACTCTTTCTCCTGCTTTA	"\Homo sapiens chemokine (C-C motif) ligand 21 (CCL21), mRNA.\"""""	MGC34555; 6Ckine; TCA4; SLC; ECL; CKb9; SCYA21	ILMN_1677505	CCL21	"\Homo sapiens chemokine (C-C motif) ligand 21 (CCL21), mRNA.\"""""	6366	 	CCL21	0.114792198	0.015333087	2.01965482	0.046971842	0.046971842	-3.805321526	1.082819068
31576	5050100	FAM19A4	NM_001005527.1	151647	NP_001005527.1	ILMN_2415474	5050100	A	AACCACAAGCCACCACCCATTTGACATCCTCTCTGGATTCCCAAGGAGCA	"\Homo sapiens family with sequence similarity 19 (chemokine (C-C motif)-like), member A4 (FAM19A4), transcript variant 2, mRNA.\"""""	FLJ25161; TAFA-4; TAFA4	ILMN_2415474	FAM19A4	"\Homo sapiens family with sequence similarity 19 (chemokine (C-C motif)-like), member A4 (FAM19A4), transcript variant 2, mRNA.\"""""	151647	D	FAM19A4	0.114583488	0.009050272	2.153152216	0.03450337	0.03450337	-3.590735378	1.082662431
36377	5890706	SHB	NM_003028.2	6461	NP_003019.2	ILMN_1732612	5890706	S	AAGCTACCCATCAAAGGGGCTGAGCACTTGTCCCTCCTCTATCCCGTGGC	"\Homo sapiens Src homology 2 domain containing adaptor protein B (SHB), mRNA.\"""""	RP11-3J10.8; bA3J10.2	ILMN_1732612	SHB	"\Homo sapiens Src homology 2 domain containing adaptor protein B (SHB), mRNA.\"""""	6461	 	SHB	0.11417932	0.041069685	2.099693427	0.039100467	0.039100467	-3.678097952	1.082359168
17403	2690408	ZNF611	NM_030972.2	81856	NP_112234.2	ILMN_1757900	2690408	S	GCTTACAAATGTAAGGTTTCTGACAAGACTTGGGAGTGATTCACACCTGG	"\Homo sapiens zinc finger protein 611 (ZNF611), mRNA.\"""""	MGC5384	ILMN_1757900	ZNF611	"\Homo sapiens zinc finger protein 611 (ZNF611), mRNA.\"""""	81856	D	ZNF611	0.11416136	-0.022935373	2.160118326	0.033940448	0.033940448	-3.579211789	1.082345694
34409	5560274	ProbeID: 5560274	XR_038390.1	100129751		ILMN_3188449	5560274	A	GGTATCATGTGTGTTCACCTGCCTATCTTGCCCTATTTCTTTGGTTGCTG	"\PREDICTED: Homo sapiens misc_RNA (LOC100129751), miscRNA.\"""""		ILMN_3188449	LOC100129751	"\PREDICTED: Homo sapiens misc_RNA (LOC100129751), miscRNA.\"""""	100129751	 		0.114092411	0.0143473	2.158906442	0.034037799	0.034037799	-3.581218834	1.082293968
6352	1010309	SLC4A2	NM_003040.2	6522	NP_003031.2	ILMN_2078389	1010309	S	CATGCCGCCCAAACACCACCCAGATGTCACTTACGTCAAGAAGGTCCGGA	"\Homo sapiens solute carrier family 4, anion exchanger, member 2 (erythrocyte membrane protein band 3-like 1) (SLC4A2), mRNA.\"""""	HKB3; NBND3; EPB3L1; AE2; BND3L	ILMN_2078389	SLC4A2	"\Homo sapiens solute carrier family 4, anion exchanger, member 2 (erythrocyte membrane protein band 3-like 1) (SLC4A2), mRNA.\"""""	6522	 	SLC4A2	0.113609234	0.013118116	2.226163377	0.028989399	0.028989399	-3.468373022	1.081931554
8986	1430095	LOC100130079	XR_038559.1	100130079		ILMN_3178284	1430095	A	GGGTGAGTCCGGGGCTATGCAGGGTAGGCATTTTCCTGGATATGGGTATG	"\PREDICTED: Homo sapiens misc_RNA (LOC100130079), miscRNA.\"""""		ILMN_3178284	LOC100130079	"\PREDICTED: Homo sapiens misc_RNA (LOC100130079), miscRNA.\"""""	100130079	 		0.113476199	0.037328836	2.111179189	0.038070299	0.038070299	-3.659488225	1.081831791
21454	3420037	SELS	NM_203472.1	55829	NP_982298.1	ILMN_1784534	3420037	I	ACACATCGCATGAGTAGAGGGGCTCTGGGTCGGGGTTTCATATGCAGCAG	"\Homo sapiens selenoprotein S (SELS), transcript variant 1, mRNA.\"""""	SEPS1; ADO15; MGC2553; SBBI8; VIMP; AD-015; MGC104346	ILMN_1784534	SELS	"\Homo sapiens selenoprotein S (SELS), transcript variant 1, mRNA.\"""""	55829	D	SELS	0.113138584	-0.025971683	2.145055001	0.035167903	0.035167903	-3.60408977	1.081578654
6080	940750	ProbeID: 940750				ILMN_1863484	940750	S	CTATAGCTGCAGGTACAAGAGTGACCCAGTGACACCAGCAGATGAACCGG	"\DA645971 MAMMA1 Homo sapiens cDNA clone MAMMA1000318 5, mRNA sequence\"""""		ILMN_1863484		"\DA645971 MAMMA1 Homo sapiens cDNA clone MAMMA1000318 5, mRNA sequence\"""""	-999	 		-0.112996799	0.012782388	-2.644383434	0.009951914	0.009951914	-2.702288106	-1.081472364
13560	2120537	SPOCD1	NM_144569.4	90853	NP_653170.3	ILMN_1784948	2120537	S	TGAAGCCTGTTCCAGAGAGAGGTGGGACTGCAAGGAGAGGATGGTCAGCC	"\Homo sapiens SPOC domain containing 1 (SPOCD1), mRNA.\"""""	FLJ39908; FLJ25348; RP11-84A19.1	ILMN_1784948	SPOCD1	"\Homo sapiens SPOC domain containing 1 (SPOCD1), mRNA.\"""""	90853	 	SPOCD1	-0.11250593	-0.031063984	-2.826219813	0.006026031	0.006026031	-2.336382106	-1.081104462
10385	1580376	ProbeID: 1580376				ILMN_1824807	1580376	S	TCAGACACTCCAGGAAGCAGAGCATCACTCCCCACTTCTAAACTGTGGGC	"\xn75g02.x1 Soares_NFL_T_GBC_S1 Homo sapiens cDNA clone IMAGE:2700338 3, mRNA sequence\"""""		ILMN_1824807		"\xn75g02.x1 Soares_NFL_T_GBC_S1 Homo sapiens cDNA clone IMAGE:2700338 3, mRNA sequence\"""""	-999	 		0.112177883	0.031809098	2.069957295	0.04188039	0.04188039	-3.725867715	1.080858662
12873	2060056	ProbeID: 2060056	XM_938401.1	648304	XP_943494.1	ILMN_1741518	2060056	S	CGTCCACCAGCCAATGCTTTATTGGAAGTCAACGAATGAGACCGAGGGTG	"\PREDICTED: Homo sapiens hypothetical protein LOC648304 (LOC648304), mRNA.\"""""		ILMN_1741518	LOC648304	"\PREDICTED: Homo sapiens hypothetical protein LOC648304 (LOC648304), mRNA.\"""""	648304	 		0.112174123	0.004018303	2.34102337	0.021875234	0.021875234	-3.268873231	1.080855846
26981	4250195	ProbeID: 4250195	XM_925881.1	642348	XP_930974.1	ILMN_1758678	4250195	S	TGGGTCATCACTCTGGAGGGTGCAAGCCATGAGCATTTGTGGCATCCATG	"\PREDICTED: Homo sapiens hypothetical protein LOC642348 (LOC642348), mRNA.\"""""		ILMN_1758678	LOC642348	"\PREDICTED: Homo sapiens hypothetical protein LOC642348 (LOC642348), mRNA.\"""""	642348	 		0.111776913	0.011246213	2.64209998	0.01001342	0.01001342	-2.706760949	1.0805583
20631	3310451	PIGO	NM_152850.2	84720	NP_690577.2	ILMN_1653613	3310451	A	TCTGCAAGACAGGCTCAGCCATACTCTTACTATCATGCAGCCAGGGGCCG	"\Homo sapiens phosphatidylinositol glycan anchor biosynthesis, class O (PIGO), transcript variant 2, mRNA.\"""""	RP11-182N22.4; DKFZp434M222; FLJ00135; MGC3079; MGC20536	ILMN_1653613	PIGO	"\Homo sapiens phosphatidylinositol glycan anchor biosynthesis, class O (PIGO), transcript variant 2, mRNA.\"""""	84720	D	PIGO	-0.111508598	0.015906683	-2.031725318	0.045703964	0.045703964	-3.786411909	-1.080357355
35962	5860528	LEFTY1	NM_020997.2	10637	NP_066277.1	ILMN_1660317	5860528	S	CAGGAGAGCTGGCGATGACTGAACTGCTGATGGACAAATGCTCTGTGCTC	"\Homo sapiens left-right determination factor 1 (LEFTY1), mRNA.\"""""	LEFTYB; LEFTB	ILMN_1660317	LEFTY1	"\Homo sapiens left-right determination factor 1 (LEFTY1), mRNA.\"""""	10637	 	LEFTY1	0.111349911	-0.007398899	3.052247543	0.003135733	0.003135733	-1.855747835	1.080238529
39964	6380376	USP21	NM_012475.4	27005	NP_036607.3	ILMN_1780887	6380376	A	AGGTGGCATCCAGCGAGGGCTACGTGCTGTTCTACCAACTGATGCAGGAG	"\Homo sapiens ubiquitin specific peptidase 21 (USP21), transcript variant 1, mRNA.\"""""	MGC3394; USP16; USP23	ILMN_1780887	USP21	"\Homo sapiens ubiquitin specific peptidase 21 (USP21), transcript variant 1, mRNA.\"""""	27005	D	USP21	-0.110812118	0.040657608	-1.997348435	0.049394407	0.049394407	-3.840006241	-1.079835924
21464	3420075	SPIN4	NM_001012968.2	139886	NP_001012986.2	ILMN_1684563	3420075	S	TATTGCTGATTGTACTGGTTGTTGCTTGTTGACTGTACTATTCAGATGGC	"\Homo sapiens spindlin family, member 4 (SPIN4), mRNA.\"""""	MGC133224; FLJ44984	ILMN_1684563	SPIN4	"\Homo sapiens spindlin family, member 4 (SPIN4), mRNA.\"""""	139886	 	SPIN4	-0.110648157	0.004440748	-2.133663253	0.036121669	0.036121669	-3.622804191	-1.079713209
30150	4810470	ProbeID: 4810470				ILMN_1854170	4810470	S	GGCTCACAGTTATGGGGGGCTGAGGAGTCCAAGATTGAGAGGCCAGTATC	"\qh09e12.x1 Soares_NFL_T_GBC_S1 Homo sapiens cDNA clone IMAGE:1844206 3, mRNA sequence\"""""		ILMN_1854170		"\qh09e12.x1 Soares_NFL_T_GBC_S1 Homo sapiens cDNA clone IMAGE:1844206 3, mRNA sequence\"""""	-999	 		0.110647743	-0.002697457	2.143459248	0.035300172	0.035300172	-3.60671646	1.079712898
27908	4480131	ProbeID: 4480131	XM_001721666.1	100129095	XP_001721718.1	ILMN_3176937	4480131	A	GCCAAGCAAGAATTAGAGGGTAAGGGGGCTTCTGATGCCTGGTCCAAGGC	"\PREDICTED: Homo sapiens similar to CXorf2 protein (LOC100129095), mRNA.\"""""		ILMN_3176937	LOC100129095	"\PREDICTED: Homo sapiens similar to CXorf2 protein (LOC100129095), mRNA.\"""""	100129095	 		-0.110130488	0.042688962	-2.61870061	0.010663885	0.010663885	-2.752418071	-1.079325854
23118	3800528	LOC100132314	XM_001721393.1	100132314	XP_001721445.1	ILMN_3236065	3800528	S	GATCCTTTAGATCGACCACTTAAAAATATACCTTAGGCCCTCTCCCCGCG	"\PREDICTED: Homo sapiens hypothetical protein LOC100132314 (LOC100132314), mRNA.\"""""		ILMN_3236065	LOC100132314	"\PREDICTED: Homo sapiens hypothetical protein LOC100132314 (LOC100132314), mRNA.\"""""	100132314	 	LOC100132314	0.109834662	0.021840187	3.132685156	0.002466321	0.002466321	-1.678116151	1.07910456
9133	1430689	LOC55908	NM_018687.3	55908	NP_061157.2	ILMN_1764714	1430689	S	GCAGAGACAGACGCAGGCGGGGACAAAGGCAGAGGATGTAGCCCCATTGG	"\Homo sapiens hepatocellular carcinoma-associated gene TD26 (LOC55908), mRNA.\"""""	PRO1185; PVPA599	ILMN_1764714	LOC55908	"\Homo sapiens hepatocellular carcinoma-associated gene TD26 (LOC55908), mRNA.\"""""	55908	 	LOC55908	0.109776476	0.037759682	2.11975233	0.037316787	0.037316787	-3.645540322	1.079061039
27512	4280754	LOC644893	XM_938702.2	644893	XP_943795.2	ILMN_3275433	4280754	M	TTCTGCGTGGAGGTACATGGAATGGCCCCGTCCTCACCCCGTATCCAATC	"\PREDICTED: Homo sapiens similar to hCG201263 (LOC644893), mRNA.\"""""		ILMN_3275433	LOC644893	"\PREDICTED: Homo sapiens similar to hCG201263 (LOC644893), mRNA.\"""""	644893	 	LOC644893	0.109689432	0.00380379	2.894695801	0.004960977	0.004960977	-2.193721715	1.078995937
8486	1340270	ProbeID: 1340270				ILMN_1880997	1340270	S	TGACCTAGTACATATCTGAGAGCAGCAGAAGGCCAAGGGGAGCCCTAGAG	"\UI-H-FT2-bjj-o-11-0-UI.s1 NCI_CGAP_FT2 Homo sapiens cDNA clone UI-H-FT2-bjj-o-11-0-UI 3, mRNA sequence\"""""		ILMN_1880997		"\UI-H-FT2-bjj-o-11-0-UI.s1 NCI_CGAP_FT2 Homo sapiens cDNA clone UI-H-FT2-bjj-o-11-0-UI 3, mRNA sequence\"""""	-999	 		0.109637245	0.011827508	2.260324909	0.026686456	0.026686456	-3.409925579	1.078956907
10187	1570349	KLHL5	NM_001007075.1	51088	NP_001007076.1	ILMN_2342437	1570349	A	CTGTGGAGGCTTATGATCCCCAGACAAATGAGTGGACCCAGGTTGCTCCA	"\Homo sapiens kelch-like 5 (Drosophila) (KLHL5), transcript variant 3, mRNA.\"""""		ILMN_2342437	KLHL5	"\Homo sapiens kelch-like 5 (Drosophila) (KLHL5), transcript variant 3, mRNA.\"""""	51088	D	KLHL5	-0.109541711	-0.016054626	-2.014954382	0.047473676	0.047473676	-3.81265848	-1.078885461
15781	2480717	FCGR2B	XM_938851.1	2213	XP_943944.1	ILMN_1804174	2480717	I	TAGGGGCAATAGGCTATACGCTACAGCCTAGGTGTGTAGTAGGCCACACC	"\PREDICTED: Homo sapiens Fc fragment of IgG, low affinity IIb, receptor (CD32) (FCGR2B), mRNA.\"""""		ILMN_1804174	FCGR2B	"\PREDICTED: Homo sapiens Fc fragment of IgG, low affinity IIb, receptor (CD32) (FCGR2B), mRNA.\"""""	2213	D	FCGR2B	-0.109421076	0.028578387	-2.119787335	0.037313737	0.037313737	-3.645483271	-1.078795251
42652	6760681	ProbeID: 6760681	XM_939844.1	650761	XP_944937.1	ILMN_1694127	6760681	S	GTGTCTACCTTCTGCAGACTCCAATGGCTCAGGAACTGGGAATGCAGTGC	"\PREDICTED: Homo sapiens similar to T-cell receptor alpha chain V region CTL-L17 precursor (LOC650761), mRNA.\"""""		ILMN_1694127	LOC650761	"\PREDICTED: Homo sapiens similar to T-cell receptor alpha chain V region CTL-L17 precursor (LOC650761), mRNA.\"""""	650761	 		-0.109223598	0.007440862	-2.436146874	0.017204635	0.017204635	-3.097305917	-1.078647594
5433	830386	PLGLA	XM_934130.1	285189	XP_939223.1	ILMN_1658740	830386	I	ATGCGTGTGGGGGCAGGGTGAATTAACATTTGTGATGCAAGGAGAAGAGC	"\PREDICTED: Homo sapiens plasminogen-like A1, transcript variant 7 (PLGLA1), mRNA.\"""""		ILMN_1658740	PLGLA1	"\PREDICTED: Homo sapiens plasminogen-like A1, transcript variant 7 (PLGLA1), mRNA.\"""""	285189	D	PLGLA1	-0.108891594	-0.00344775	-2.042153275	0.044632407	0.044632407	-3.769996048	-1.078399397
14821	2350451	MAP4K5	NM_006575.3	11183	NP_006566.2	ILMN_2408908	2350451	A	GGGTTGTCGTTTTGGAAAGTAGGCCAACAGAAAATCCTACTGCACACAGC	"\Homo sapiens mitogen-activated protein kinase kinase kinase kinase 5 (MAP4K5), transcript variant 1, mRNA.\"""""	KHS1; KHS; MAPKKKK5; GCKR	ILMN_2408908	MAP4K5	"\Homo sapiens mitogen-activated protein kinase kinase kinase kinase 5 (MAP4K5), transcript variant 1, mRNA.\"""""	11183	D	MAP4K5	0.108798492	-0.02907399	2.121258887	0.037185719	0.037185719	-3.643084204	1.078329806
35221	5700538	PSEN1	NM_000021.2	5663	NP_000012.1	ILMN_1796669	5700538	A	CCTCGCTGGTGAAGACCCAGAGGAAAGGGGAGTAAAACTTGGATTGGGAG	"\Homo sapiens presenilin 1 (Alzheimer disease 3) (PSEN1), mRNA.\"""""	PS1; AD3; FAD; S182	ILMN_1796669	PSEN1	"\Homo sapiens presenilin 1 (Alzheimer disease 3) (PSEN1), mRNA.\"""""	5663	D	PSEN1	-0.108743911	0.035091495	-2.06646461	0.042217848	0.042217848	-3.731439622	-1.07828901
45091	7200204	GJB3	NM_024009.2	2707	NP_076872.1	ILMN_1731525	7200204	I	CACCGATGCCCCCATTTCACGCCTGAGGAAGCGGAGGCTCAGACGGGCCA	"\Homo sapiens gap junction protein, beta 3, 31kDa (GJB3), transcript variant 1, mRNA.\"""""	EKV; CX31; DFNA2; MGC102938; FLJ22486	ILMN_1731525	GJB3	"\Homo sapiens gap junction protein, beta 3, 31kDa (GJB3), transcript variant 1, mRNA.\"""""	2707	D	GJB3	0.108619566	-0.01902164	2.438044998	0.017121286	0.017121286	-3.093824816	1.078196077
7151	1090520	MAGEF1	NM_022149.4	64110	NP_071432.2	ILMN_1730202	1090520	S	AGACGAGGCCGACAGGGCCAGAGCCAAGGCCAGAGCTGAAGCCAGTATGA	"\Homo sapiens melanoma antigen family F, 1 (MAGEF1), mRNA.\"""""	MGC19617	ILMN_1730202	MAGEF1	"\Homo sapiens melanoma antigen family F, 1 (MAGEF1), mRNA.\"""""	64110	 	MAGEF1	-0.108437991	0.025432398	-2.116679836	0.037585333	0.037585333	-3.650544683	-1.078060386
18410	2850646	BAG4	NM_004874.2	9530	NP_004865.1	ILMN_2221014	2850646	S	CTACAAGCTGCTTCTTACCAGCAGGAGGGAAACACACTTCACACAACAGG	"\Homo sapiens BCL2-associated athanogene 4 (BAG4), mRNA.\"""""	SODD; BAG-4	ILMN_2221014	BAG4	"\Homo sapiens BCL2-associated athanogene 4 (BAG4), mRNA.\"""""	9530	D	BAG4	-0.108188603	-0.00219585	-2.193360372	0.031363136	0.031363136	-3.523781351	-1.077874046
30601	4860010	MIR1227	NR_031596.1	100302283		ILMN_3308320	4860010	S	ACAGCAGCCATGCAGAGCGGGCATTTGACCCCGTGCCACCCTTTTCCCCA	"\Homo sapiens microRNA 1227 (MIR1227), microRNA.\"""""		ILMN_3308320	MIR1227	"\Homo sapiens microRNA 1227 (MIR1227), microRNA.\"""""	100302283	 	mir-1227	-0.107005221	-0.00012792	-2.357736161	0.020980902	0.020980902	-3.239141944	-1.076990274
15306	2450189	CEP170P1	NR_003135.1	645455		ILMN_1687168	2450189	S	GTATGACCTCAGCTCATGGCTCTGCTTCAGGTAAATTGGATCCAGATTTC	Homo sapiens centrosomal protein 170kDa-like (CEP170L) on chromosome 4.	KIAA0470L; KIAA0470; MGC26143; FAM68B	ILMN_1687168	CEP170L	Homo sapiens centrosomal protein 170kDa-like (CEP170L) on chromosome 4.	645455	D	CEP170L	0.106992424	-0.011895408	3.033284562	0.003316455	0.003316455	-1.897130771	1.076980721
17729	2750240	MYH14	NM_001077186.1	79784	NP_001070654.1	ILMN_1804461	2750240	S	ACGTAGCCACTCTCCTTCCCCCATTTCTGCGTCCACCCCTGAACTCCTGA	"\Homo sapiens myosin, heavy chain 14, non-muscle (MYH14), transcript variant 1, mRNA.\"""""	MHC16; FP17425; FLJ13881; FLJ43092; NMHC-II-C; myosin; DKFZp667A1311; KIAA2034; DFNA4	ILMN_1804461	MYH14	"\Homo sapiens myosin, heavy chain 14, non-muscle (MYH14), transcript variant 1, mRNA.\"""""	79784	D	MYH14	0.106889474	0.029602226	2.431600053	0.017405768	0.017405768	-3.105635542	1.076903871
243	20180	F11	NM_000128.3	2160	NP_000119.1	ILMN_1764061	20180	I	CTGCCACTTTTTCACGTACGCCACAAGGCAGTTTCCCAGCCTGGAGCATC	"\Homo sapiens coagulation factor XI (F11), mRNA.\"""""	FXI; MGC141891	ILMN_1764061	F11	"\Homo sapiens coagulation factor XI (F11), mRNA.\"""""	2160	D	F11	-0.106887645	0.045702112	-2.17285308	0.032932049	0.032932049	-3.558062749	-1.076902505
8482	1340246	MYCL1	NM_001033081.1	4610	NP_001028253.1	ILMN_1754541	1340246	I	AAGCTGGTGGGGTTGGGGAGGAACGAGAGCCCGGCAGCCGACTGTGCCGA	"\Homo sapiens v-myc myelocytomatosis viral oncogene homolog 1, lung carcinoma derived (avian) (MYCL1), transcript variant 1, mRNA.\"""""	MYCL; LMYC	ILMN_1754541	MYCL1	"\Homo sapiens v-myc myelocytomatosis viral oncogene homolog 1, lung carcinoma derived (avian) (MYCL1), transcript variant 1, mRNA.\"""""	4610	D	MYCL1	0.106765931	0.000580141	2.404798103	0.018634677	0.018634677	-3.154474233	1.076811656
2755	430731	WDR53	NM_182627.1	348793	NP_872433.1	ILMN_1724986	430731	S	CCTGCTGGCTTCTGCTGACGACTCTGGGGCAATCAAAATCCTAGACTTGG	"\Homo sapiens WD repeat domain 53 (WDR53), mRNA.\"""""	MGC64882	ILMN_1724986	WDR53	"\Homo sapiens WD repeat domain 53 (WDR53), mRNA.\"""""	348793	 	WDR53	0.106717603	0.030535895	2.260692901	0.026662552	0.026662552	-3.409291862	1.076775584
40107	6400209	ERCC8	NM_000082.2	1161	NP_000073.1	ILMN_2348146	6400209	A	TCTCCAGTCTCCACCAAGCACTGTTTGGTAGCAGTTGGTACTAGAGGACC	"\Homo sapiens excision repair cross-complementing rodent repair deficiency, complementation group 8 (ERCC8), transcript variant 1, mRNA.\"""""	CSA; CKN1	ILMN_2348146	ERCC8	"\Homo sapiens excision repair cross-complementing rodent repair deficiency, complementation group 8 (ERCC8), transcript variant 1, mRNA.\"""""	1161	D	ERCC8	0.106674817	0.009754524	2.389864657	0.019352482	0.019352482	-3.181491314	1.076743651
29296	4670091	TMEM191B	XM_001128423.1	728229	XP_001128423.2	ILMN_1794989	4670091	S	TGCAGGAGCAGTGGGAGGAGCTGTCGAGTCAGCTCTTCTACGGAGGGGAA	"\PREDICTED: Homo sapiens transmembrane protein 191B, transcript variant 2 (TMEM191B), mRNA.\"""""		ILMN_1794989	TMEM191B	"\PREDICTED: Homo sapiens transmembrane protein 191B, transcript variant 2 (TMEM191B), mRNA.\"""""	728229	D	TMEM191B/TMEM191C	0.10636039	0.036392215	2.349776917	0.021402682	0.021402682	-3.25332314	1.076509007
2803	450167	PLA2G2C	NM_001105572.1	391013	NP_001099042.1	ILMN_3237030	450167	S	GTTTCTGGCAGTTTCAGAGGAGGGTCAAACACATCACGGGGCGAAGTGCC	"\Homo sapiens phospholipase A2, group IIC (PLA2G2C), mRNA.\"""""		ILMN_3237030	PLA2G2C	"\Homo sapiens phospholipase A2, group IIC (PLA2G2C), mRNA.\"""""	391013	D	PLA2G2C	-0.105967952	-0.007189613	-2.480431502	0.015351794	0.015351794	-3.015508643	-1.076216218
16634	2630307	CCNI2	NM_001039780.1	645121	NP_001034869.1	ILMN_2184575	2630307	S	AGCTGGGGCTGTGTAAGTTGTGTTGGGGGCATGAATGACTGAGCCACACA	"\Homo sapiens similar to cyclin I (FLJ16793), mRNA.\"""""		ILMN_2184575	FLJ16793	"\Homo sapiens similar to cyclin I (FLJ16793), mRNA.\"""""	645121	D	CCNI2	0.10587856	0.000135885	2.027400542	0.046154814	0.046154814	-3.793198449	1.076149535
38055	6180121	CLYBL	NM_138280.3	171425	NP_612124.3	ILMN_1734631	6180121	I	GTAACTCAGAGTCCCATTCCACAAGCCCATGCTAGTGAGCCAACACAAAC	"\Homo sapiens citrate lyase beta like (CLYBL), transcript variant 1, mRNA.\"""""	bA134O15.1; CLB	ILMN_1734631	CLYBL	"\Homo sapiens citrate lyase beta like (CLYBL), transcript variant 1, mRNA.\"""""	171425	D	CLYBL	0.105697359	0.0093528	2.074861863	0.041410451	0.041410451	-3.718029582	1.076014381
38811	6270240	ProbeID: 6270240				ILMN_1827880	6270240	S	CAGGGCTGAGGGTGGGGCGGGAATCACCTGGAAGGTCACAGAAGTTCAAA	"\AGENCOURT_14364557 NIH_MGC_181 Homo sapiens cDNA clone IMAGE:30397891 5, mRNA sequence\"""""		ILMN_1827880		"\AGENCOURT_14364557 NIH_MGC_181 Homo sapiens cDNA clone IMAGE:30397891 5, mRNA sequence\"""""	-999	 		-0.105363751	0.022003676	-2.176821246	0.032623222	0.032623222	-3.551450852	-1.075765592
29046	4610603	ProbeID: 4610603	XM_930616.1	642252	XP_935709.1	ILMN_1719678	4610603	I	CCGGTCCCAAAGGGAAGACCCTAGTAGAAATGTGCCTCATGACCCTCAGG	"\PREDICTED: Homo sapiens similar to Homogentisate 1,2-dioxygenase (Homogentisicase) (Homogentisate oxygenase) (Homogentisic acid oxidase), transcript variant 3 (LOC642252), mRNA.\"""""		ILMN_1719678	LOC642252	"\PREDICTED: Homo sapiens similar to Homogentisate 1,2-dioxygenase (Homogentisicase) (Homogentisate oxygenase) (Homogentisic acid oxidase), transcript variant 3 (LOC642252), mRNA.\"""""	642252	 		0.104847541	0.012629511	2.712591636	0.008265802	0.008265802	-2.567271107	1.075380742
32519	5260255	ProbeID: 5260255	XM_933938.2	643872	XP_939031.1	ILMN_1665630	5260255	A	TGTGTACTTCTGGTGACTGTACAGTTTGAAATACTATTTTTATCAAGTTT	"\PREDICTED: Homo sapiens similar to Nonhistone chromosomal protein HMG-17 (High-mobility group nucleosome-binding domain-containing protein 2), transcript variant 3 (LOC643872), mRNA.\"""""		ILMN_1665630	LOC643872	"\PREDICTED: Homo sapiens similar to Nonhistone chromosomal protein HMG-17 (High-mobility group nucleosome-binding domain-containing protein 2), transcript variant 3 (LOC643872), mRNA.\"""""	643872	D	LOC649445	0.104747097	-0.023919624	3.336911244	0.001317331	0.001317331	-1.212373632	1.075305874
16287	2570465	ProbeID: 2570465	XM_929735.1	646783	XP_934828.1	ILMN_1730791	2570465	S	CACTGAACCTCAACTGCAGGAGCTTCATTCCTGAGGACGCTGTTACCAAC	"\PREDICTED: Homo sapiens hypothetical protein LOC646783 (LOC646783), mRNA.\"""""		ILMN_1730791	LOC646783	"\PREDICTED: Homo sapiens hypothetical protein LOC646783 (LOC646783), mRNA.\"""""	646783	D	C6orf124	0.104731746	0.006697367	2.189213371	0.031675022	0.031675022	-3.530736034	1.075294432
5538	840048	ProbeID: 840048	XM_001723531.1	729964	XP_001723583.1	ILMN_3220769	840048	A	TCGTGCTGCCCAAGGACATAGCCAAGCTGGTCCGTAAAACCCATTTGATG	"\PREDICTED: Homo sapiens similar to Cks1 protein homologue (LOC729964), mRNA.\"""""		ILMN_3220769	LOC729964	"\PREDICTED: Homo sapiens similar to Cks1 protein homologue (LOC729964), mRNA.\"""""	729964	 		-0.104588827	-0.012534152	-2.122447826	0.037082565	0.037082565	-3.641144828	-1.075187914
16097	2510484	SLC22A2	NM_153191.1	6582	NP_694861.1	ILMN_1715972	2510484	I	CCCATTCTGGGATGGGGAATTTGTCCTTACAGTCCCACTCTGGAGCACTG	"\Homo sapiens solute carrier family 22 (organic cation transporter), member 2 (SLC22A2), transcript variant 2, mRNA.\"""""	OCT2; MGC32628	ILMN_1715972	SLC22A2	"\Homo sapiens solute carrier family 22 (organic cation transporter), member 2 (SLC22A2), transcript variant 2, mRNA.\"""""	6582	D	SLC22A2	0.104587927	-0.000508478	2.095900227	0.039445946	0.039445946	-3.684224507	1.075187244
14491	2320619	OVCA2	NM_080822.2	124641	NP_543012.1	ILMN_1677610	2320619	S	TTCCGGCAGAGCGAGCGGGGCTTCCGTGAGAAGACCGGGGCGCTGAGGAA	"\Homo sapiens ovarian tumor suppressor candidate 2 (OVCA2), mRNA.\"""""		ILMN_1677610	OVCA2	"\Homo sapiens ovarian tumor suppressor candidate 2 (OVCA2), mRNA.\"""""	124641	 	OVCA2	-0.104186409	0.041797934	-2.331295711	0.022411214	0.022411214	-3.286096712	-1.074888049
8224	1260762	PGA3	NM_001079807.1	643834	NP_001073275.1	ILMN_1727539	1260762	A	GTGGCTTAAGCCTAAGTCTCTTCAGCCACCTCCCAGGAAGATCTGGCCTC	"\Homo sapiens pepsinogen 3, group I (pepsinogen A) (PGA3), mRNA.\"""""	DKFZp666J2410	ILMN_1727539	PGA3	"\Homo sapiens pepsinogen 3, group I (pepsinogen A) (PGA3), mRNA.\"""""	643834	D	PGA3 (includes others)	-0.103667989	-0.021594365	-2.232777027	0.028530387	0.028530387	-3.457116755	-1.074501867
23704	3850594	NAIF1	NM_197956.3	203245	NP_931045.1	ILMN_3245620	3850594	S	CTCTGTGGAGGCATTCGTGCAGTGCCAGCTAAAAGGGAGGTGAAGGGGGA	"\Homo sapiens nuclear apoptosis inducing factor 1 (NAIF1), mRNA.\"""""		ILMN_3245620	NAIF1	"\Homo sapiens nuclear apoptosis inducing factor 1 (NAIF1), mRNA.\"""""	203245	D	NAIF1	-0.103584267	-0.0270671	-2.232990432	0.028515683	0.028515683	-3.456753071	-1.074439513
30680	4860332	PPP6R2	XM_946090.1	9701	XP_951183.1	ILMN_1744035	4860332	I	ACTAGAGAGATTGTGGTTCCCAAAGAGCAGCCTCCAGGCCTGATGCCTCC	"\PREDICTED: Homo sapiens SAPS domain family, member 2, transcript variant 5 (SAPS2), mRNA.\"""""		ILMN_1744035	SAPS2	"\PREDICTED: Homo sapiens SAPS domain family, member 2, transcript variant 5 (SAPS2), mRNA.\"""""	9701	D	PPP6R2	0.103332744	-0.007350611	2.583968031	0.011700199	0.011700199	-2.819588577	1.074252209
3713	580082	LOC284672	XM_208234.4	284672	XP_208234.1	ILMN_1690137	580082	S	TCAACAAAGTGAGTTATCATTTGAACCAAGTGCCAGAACCTTGTGGCATT	"\PREDICTED: Homo sapiens similar to unactive progesterone receptor, 23 kD (LOC284672), mRNA.\"""""		ILMN_1690137	LOC284672	"\PREDICTED: Homo sapiens similar to unactive progesterone receptor, 23 kD (LOC284672), mRNA.\"""""	284672	 	hCG 2028557	0.103231561	-0.039659104	2.058442964	0.04300178	0.04300178	-3.744205543	1.074176869
21445	3420014	ELK3	NM_005230.2	2004	NP_005221.2	ILMN_1692335	3420014	S	AGGCTGCAAGGGCCAAGCACGCTGTTCCAGTTCCCCACACTGCTTAATGG	"\Homo sapiens ELK3, ETS-domain protein (SRF accessory protein 2) (ELK3), mRNA.\"""""	SAP2; NET; ERP	ILMN_1692335	ELK3	"\Homo sapiens ELK3, ETS-domain protein (SRF accessory protein 2) (ELK3), mRNA.\"""""	2004	 	ELK3	-0.103133189	-0.005596977	-2.272888415	0.025880946	0.025880946	-3.388240566	-1.074103628
6221	990537	NAALADL2	NM_207015.2	254827	NP_996898.2	ILMN_1808795	990537	S	GAGGTGGGAATACACAAGCAGGTGCATGTAAGCCCAAAAGCTAGAAAGCC	"\Homo sapiens N-acetylated alpha-linked acidic dipeptidase-like 2 (NAALADL2), mRNA.\"""""		ILMN_1808795	NAALADL2	"\Homo sapiens N-acetylated alpha-linked acidic dipeptidase-like 2 (NAALADL2), mRNA.\"""""	254827	 	NAALADL2	0.103123128	-0.004393407	3.375246523	0.001167858	0.001167858	-1.122670453	1.074096137
36059	5870170	ProbeID: 5870170	XM_937346.1	648287	XP_942439.1	ILMN_1690031	5870170	S	ATGGCGAACACCCTTCCCCCCACCAAACTCAAGCATCCCAGGTCAACTTC	"\PREDICTED: Homo sapiens hypothetical protein LOC648287 (LOC648287), mRNA.\"""""		ILMN_1690031	LOC648287	"\PREDICTED: Homo sapiens hypothetical protein LOC648287 (LOC648287), mRNA.\"""""	648287	 		0.103068095	-0.050341502	2.118926383	0.037388813	0.037388813	-3.646886211	1.074055166
9403	1450241	CLEC4GP1	NR_002931.1	440508		ILMN_1740502	1450241	A	AATCTCCATTTCTGGATCCCAGTGGTCTGACCCCACCTCTCCTCCTAGCC	"\Homo sapiens C-type lectin domain family 4, member G pseudogene 1 (CLEC4GP1), non-coding RNA.\"""""	FLJ33370; FLJ41145; MGC48640; FLJ33415	ILMN_1740502	CLEC4GP1	"\Homo sapiens C-type lectin domain family 4, member G pseudogene 1 (CLEC4GP1), non-coding RNA.\"""""	440508	 		0.102920841	-0.002599549	2.032400889	0.04563388	0.04563388	-3.785350643	1.073945544
40576	6450711	ProbeID: 6450711	XM_927081.1	643801	XP_932174.1	ILMN_1809297	6450711	S	AAAAAGCCAAAAGGGAGCTAGAGGTTCAAATCCAGAGGTTGAACATACAG	"\PREDICTED: Homo sapiens similar to GM88 autoantigen isoform c (LOC643801), mRNA.\"""""		ILMN_1809297	LOC643801	"\PREDICTED: Homo sapiens similar to GM88 autoantigen isoform c (LOC643801), mRNA.\"""""	643801	 		0.102816809	0.002068964	2.164732271	0.033572025	0.033572025	-3.571561602	1.073868105
18892	2970333	ProbeID: 2970333	NM_001126312.1	100131187	NP_001119784.1	ILMN_3235188	2970333	S	GATCCGGTCTCAGCTCTGGGAGGGAACGGGAGATGTTGCAGGCGCCGAGA	"\Homo sapiens KAT protein (LOC100131187), mRNA.\"""""		ILMN_3235188	LOC100131187	"\Homo sapiens KAT protein (LOC100131187), mRNA.\"""""	100131187	D	TSTD1	0.102735106	-0.001976866	2.032444991	0.045629308	0.045629308	-3.785281351	1.073807291
16201	2570129	SIGLEC12	NM_053003.2	89858	NP_443729.1	ILMN_1676363	2570129	A	CATCCCCAAGTGAGAAACTGCAGAGACTCAGGCCTGTTTGAGGGCTCACG	"\Homo sapiens sialic acid binding Ig-like lectin 12 (SIGLEC12), transcript variant 1, mRNA.\"""""	Siglec-XII; FLJ38600; SLG; Siglec-12; S2V; SIGLECL1; Siglec-L1	ILMN_1676363	SIGLEC12	"\Homo sapiens sialic acid binding Ig-like lectin 12 (SIGLEC12), transcript variant 1, mRNA.\"""""	89858	D	SIGLEC12	0.102449222	0.012816304	2.841493078	0.005771718	0.005771718	-2.304788965	1.073594527
32598	5260561	TRO	NM_001039705.1	7216	NP_001034794.1	ILMN_2409642	5260561	A	TCCCCATGTTTACAGATACCGCTAATAAATTGCAGTAGTCCTTCCCATGG	"\Homo sapiens trophinin (TRO), transcript variant 6, mRNA.\"""""	KIAA1114; MAGE-d3; MAGED3	ILMN_2409642	TRO	"\Homo sapiens trophinin (TRO), transcript variant 6, mRNA.\"""""	7216	D	TRO	0.102376893	0.017090396	2.209708043	0.030159697	0.030159697	-3.496255966	1.073540704
13565	2120554	TMPPE	NM_001039770.1	643853	NP_001034859.1	ILMN_2170643	2120554	S	CAGATTCTGGCCCTGGTGGGCAGGTCTCCATGACACCTTTAGTCCCTCTG	"\Homo sapiens similar to F40B5.2b (FLJ45032), mRNA.\"""""	FLJ46376	ILMN_2170643	FLJ45032	"\Homo sapiens similar to F40B5.2b (FLJ45032), mRNA.\"""""	643853	D	TMPPE	-0.102349882	-0.001554878	-2.345537337	0.021630407	0.021630407	-3.260860537	-1.073520605
11529	1780670	ProbeID: 1780670				ILMN_1861380	1780670	S	GCCACTACAGTAATGAGCTTCGGCTGCCTGCACCTCTTCCAGCCACAAAG	"\PREDICTED: Homo sapiens LOC440274 (LOC440274), mRNA\"""""		ILMN_1861380		"\PREDICTED: Homo sapiens LOC440274 (LOC440274), mRNA\"""""	-999	 		0.102260291	-0.006965428	2.292167966	0.024686522	0.024686522	-3.354765753	1.073453942
9138	1430722	ADRB3	NM_000025.1	155	NP_000016.1	ILMN_1694007	1430722	S	ATTGAGTAGCAAAGCCACGCTCCCCACAGGACTTGGACAGAGGGCCCACA	"\Homo sapiens adrenergic, beta-3-, receptor (ADRB3), mRNA.\"""""	BETA3AR	ILMN_1694007	ADRB3	"\Homo sapiens adrenergic, beta-3-, receptor (ADRB3), mRNA.\"""""	155	 	ADRB3	-0.102024977	0.027944569	-2.388595585	0.019414603	0.019414603	-3.183780829	-1.073278868
21599	3420661	CKMT1A	NM_001015001.1	548596	NP_001015001.1	ILMN_1732066	3420661	S	GCAAAGATAGCCGCTTCCCAAAGATCCTGGAGAACCTAAGACTCCAAAAG	"\Homo sapiens creatine kinase, mitochondrial 1A (CKMT1A), nuclear gene encoding mitochondrial protein, mRNA.\"""""	UMTCK; CKMT1	ILMN_1732066	CKMT1A	"\Homo sapiens creatine kinase, mitochondrial 1A (CKMT1A), nuclear gene encoding mitochondrial protein, mRNA.\"""""	548596	D	CKMT1A/CKMT1B	0.101837558	-0.017464467	2.101410259	0.038944964	0.038944964	-3.675321864	1.073139448
45078	7200154	ProbeID: 7200154				ILMN_1905488	7200154	S	CTCAGGGAGAAAGAACCCAGGCCTTCAACTCCTAGCTACGGCCCCTTCCT	"\CR738423 Soares_testis_NHT Homo sapiens cDNA clone IMAGp971E0466 ; IMAGE:1621185 5, mRNA sequence\"""""		ILMN_1905488		"\CR738423 Soares_testis_NHT Homo sapiens cDNA clone IMAGp971E0466 ; IMAGE:1621185 5, mRNA sequence\"""""	-999	 		-0.101643862	-0.001225446	-2.056584269	0.043185205	0.043185205	-3.747157352	-1.072995378
32400	5220553	ProbeID: 5220553				ILMN_1849041	5220553	S	CTGAAGTTGCCCGGAGGAAGTGCTGAACCCAGGAGTGGGGAAAGGAGCAT	"\601142925F1 NIH_MGC_14 Homo sapiens cDNA clone IMAGE:3506575 5, mRNA sequence\"""""		ILMN_1849041		"\601142925F1 NIH_MGC_14 Homo sapiens cDNA clone IMAGE:3506575 5, mRNA sequence\"""""	-999	 		0.101216872	0.032730927	2.33265977	0.022335361	0.022335361	-3.283685177	1.072677854
2356	360541	ProbeID: 360541	XM_929154.1	646198	XP_934247.1	ILMN_1786213	360541	S	CCCGGCGCGGTGCCCCAGGTCGGCCGCGGAGCCGACCCGGGGCCCCTCGA	"\PREDICTED: Homo sapiens hypothetical protein LOC646198 (LOC646198), mRNA.\"""""		ILMN_1786213	LOC646198	"\PREDICTED: Homo sapiens hypothetical protein LOC646198 (LOC646198), mRNA.\"""""	646198	 		-0.101092856	0.012079813	-2.121516396	0.037163356	0.037163356	-3.64266424	-1.072585649
5048	770435	LOC100133315	XM_001717628.1	100133315	XP_001717680.1	ILMN_3277511	770435	M	GTCTCTAACTGATTCAAAGCAGGGGAAGAACCGCTCCGGGGTCCGCATGT	"\PREDICTED: Homo sapiens similar to hCG1640299 (LOC100133315), mRNA.\"""""		ILMN_3277511	LOC100133315	"\PREDICTED: Homo sapiens similar to hCG1640299 (LOC100133315), mRNA.\"""""	100133315	D	LOC100133315	-0.100994551	0.000725609	-2.265824622	0.026331163	0.026331163	-3.400445432	-1.072512566
27053	4250474	LOC642335	XM_943378.2	642335	XP_948471.1	ILMN_1768072	4250474	S	ATTATAATCCTTCGATGTCTTATTATATAGAAATATAATTGATTTTTGTT	"\PREDICTED: Homo sapiens hypothetical LOC642335 (LOC642335), mRNA.\"""""		ILMN_1768072	LOC642335	"\PREDICTED: Homo sapiens hypothetical LOC642335 (LOC642335), mRNA.\"""""	642335	 		0.100712342	-0.005456219	2.525782814	0.013641955	0.013641955	-2.930492308	1.07230279
32597	5260553	C8orf42	NM_175075.2	157695	NP_778250.1	ILMN_1679241	5260553	S	AGGGAGGCTGGTGAGCATCCGACGGCAGAGTAAAGGCCACCTGACAGATA	"\Homo sapiens chromosome 8 open reading frame 42 (C8orf42), mRNA.\"""""	INM01	ILMN_1679241	C8ORF42	"\Homo sapiens chromosome 8 open reading frame 42 (C8orf42), mRNA.\"""""	157695	 	C8orf42	0.100417127	0.038606182	2.274181097	0.025799295	0.025799295	-3.38600358	1.072083389
28923	4610091	MANEA	NM_024641.2	79694	NP_078917.2	ILMN_1757026	4610091	I	CTTGGCCATGGATGTAGAACCTACAGATAAGGTGAGCCAACTGCATTAGG	"\Homo sapiens mannosidase, endo-alpha (MANEA), mRNA.\"""""	FLJ12838; hEndo; DKFZp686D20120	ILMN_1757026	MANEA	"\Homo sapiens mannosidase, endo-alpha (MANEA), mRNA.\"""""	79694	D	MANEA	-0.100403254	-0.007351226	-2.018957526	0.047045999	0.047045999	-3.806410886	-1.072073081
9114	1430608	C2orf78	XM_942014.2	388960	XP_947107.1	ILMN_1702613	1430608	A	CCTGAGCCAGTAATGTCAACGCCCATCACAGAAGAGCAGAGGCCAGAGCG	"\PREDICTED: Homo sapiens similar to RIKEN cDNA 4930433I11 gene (FLJ43987), mRNA.\"""""		ILMN_1702613	FLJ43987	"\PREDICTED: Homo sapiens similar to RIKEN cDNA 4930433I11 gene (FLJ43987), mRNA.\"""""	388960	D	C2orf78	0.100213433	0.008114131	2.143761929	0.035275051	0.035275051	-3.606218362	1.071932033
32612	5260615	ProbeID: 5260615	XR_038990.1	728128		ILMN_3296588	5260615	M	TGGCAGACAGCCATCCTCTATAAGCGGCTGCAATTAACCTCTGTAAGTGC	"\PREDICTED: Homo sapiens misc_RNA (LOC728128), miscRNA.\"""""		ILMN_3296588	LOC728128	"\PREDICTED: Homo sapiens misc_RNA (LOC728128), miscRNA.\"""""	728128	 		0.100077628	0.022450858	2.085826529	0.0403763	0.0403763	-3.700448233	1.071831134
15720	2480437	LOC649873	XR_037451.1	649873		ILMN_3203868	2480437	A	GTTCCCTGTTCAACACACTATCAGCCGTGGTCAACCCCACCATGTTCTTC	"\PREDICTED: Homo sapiens misc_RNA (LOC649873), miscRNA.\"""""		ILMN_3203868	LOC649873	"\PREDICTED: Homo sapiens misc_RNA (LOC649873), miscRNA.\"""""	649873	 		0.100012692	0.015182286	2.05150688	0.043689709	0.043689709	-3.755208922	1.071782891
1167	130189	CYP4Z2P	XR_000161.4	163720		ILMN_1797170	130189	I	CACAGTGCTTGGTGACTGGCTCATGAGGTGTCCATGTGATGTTCATGAGA	"\PREDICTED: Homo sapiens cytochrome P450 4Z2 pseudogene, transcript variant 3 (CYP4Z2P), misc RNA.\"""""		ILMN_1797170	CYP4Z2P	"\PREDICTED: Homo sapiens cytochrome P450 4Z2 pseudogene, transcript variant 3 (CYP4Z2P), misc RNA.\"""""	163720	 		-0.099707862	-0.000652665	-2.335416735	0.022182746	0.022182746	-3.278807499	-1.071556456
46674	7560605	RBP2	NM_004164.2	5948	NP_004155.2	ILMN_2219681	7560605	S	AGAAGGAGAACCGCGGCTGGAAGCAGTGGATTGAGGGGGACAAGCTGTAC	"\Homo sapiens retinol binding protein 2, cellular (RBP2), mRNA.\"""""	CRABP-II; RBPC2; CRBPII; CRBP2	ILMN_2219681	RBP2	"\Homo sapiens retinol binding protein 2, cellular (RBP2), mRNA.\"""""	5948	 	RBP2	0.0996391	0.034558995	2.201890367	0.030730054	0.030730054	-3.509440789	1.071505384
17079	2650608	CCNA2	NM_001237.2	890	NP_001228.1	ILMN_1786125	2650608	S	CCTTGTCTCATGGACCTTCACCAGACCTACCTCAAAGCACCACAGCATGC	"\Homo sapiens cyclin A2 (CCNA2), mRNA.\"""""	CCNA; CCN1	ILMN_1786125	CCNA2	"\Homo sapiens cyclin A2 (CCNA2), mRNA.\"""""	890	 	CCNA2	-0.09948432	-5.27E-05	-2.064900757	0.042369704	0.042369704	-3.73393179	-1.071390434
45120	7200338	BMP2K	NM_198892.1	55589	NP_942595.1	ILMN_1814200	7200338	I	TGAGCGACATCCGTGCTGATCACAATACTGTCCTGCCAGGGCGGCCAAGA	"\Homo sapiens BMP2 inducible kinase (BMP2K), transcript variant 1, mRNA.\"""""	DKFZp434P0116; DKFZp434K0614; BIKE; HRIHFB2017	ILMN_1814200	BMP2K	"\Homo sapiens BMP2 inducible kinase (BMP2K), transcript variant 1, mRNA.\"""""	55589	D	BMP2K	-0.099241891	-0.003412809	-2.461567163	0.016117987	0.016117987	-3.050500664	-1.071210414
9445	1450402	SLC2A9	NM_020041.2	56606	NP_064425.2	ILMN_1738406	1450402	I	CTGGAGTGTGACCACCTGAGGAGTGGGGTGCCAGGTGGAAGGAGAAGAAA	"\Homo sapiens solute carrier family 2 (facilitated glucose transporter), member 9 (SLC2A9), transcript variant 1, mRNA.\"""""	GLUTX; GLUT9	ILMN_1738406	SLC2A9	"\Homo sapiens solute carrier family 2 (facilitated glucose transporter), member 9 (SLC2A9), transcript variant 1, mRNA.\"""""	56606	D	SLC2A9	0.099050476	-0.027561284	2.329870783	0.022490696	0.022490696	-3.288614592	1.071068297
22772	3710674	MIR759	NR_031582.1	100313778		ILMN_3310533	3710674	S	CTGGCAGAGTGCAAACAATTTTGACTCAGATCTAAATGTTTGCACTGGCT	"\Homo sapiens microRNA 759 (MIR759), microRNA.\"""""		ILMN_3310533	MIR759	"\Homo sapiens microRNA 759 (MIR759), microRNA.\"""""	100313778	 	mir-759	0.099029617	-0.004208473	2.474957441	0.015570689	0.015570689	-3.025685205	1.071052811
17138	2680070	EFNB3	NM_001406.3	1949	NP_001397.1	ILMN_1695606	2680070	S	GGTTGGCCACCTCAATCACCAGCCAAGATGGTTGCTTTGTCCACCAGAGG	"\Homo sapiens ephrin-B3 (EFNB3), mRNA.\"""""	EPLG8; LERK8; EFL6	ILMN_1695606	EFNB3	"\Homo sapiens ephrin-B3 (EFNB3), mRNA.\"""""	1949	 	EFNB3	0.099020798	0.031384176	2.734317779	0.007786185	0.007786185	-2.523695995	1.071046264
31355	4900739	KRTAP13-1	NM_181599.1	140258	NP_853630.1	ILMN_1791951	4900739	S	CTGAACTCACATCTCCCATCAACATGTCCTACAACTGCTGCTCTGGAAAC	"\Homo sapiens keratin associated protein 13-1 (KRTAP13-1), mRNA.\"""""	KAP13.1	ILMN_1791951	KRTAP13-1	"\Homo sapiens keratin associated protein 13-1 (KRTAP13-1), mRNA.\"""""	140258	D	KRTAP13-1	0.099013435	-0.031318364	2.078401889	0.041074094	0.041074094	-3.712362124	1.071040797
17448	2690619	SNORA45	NR_002977.1	677826		ILMN_3238078	2690619	S	CCGAGACTAGAGTCACATCCTGACACAACTCTTGTCCTGGTGTGCTAGAG	"\Homo sapiens small nucleolar RNA, H/ACA box 45 (SNORA45), small nucleolar RNA.\"""""	ACA3-2	ILMN_3238078	SNORA45	"\Homo sapiens small nucleolar RNA, H/ACA box 45 (SNORA45), small nucleolar RNA.\"""""	677826	 	SNORA45	0.098482701	0.054731817	2.285403364	0.025099945	0.025099945	-3.366538247	1.070646859
38434	6220241	C6orf227	NM_207497.1	401253	NP_997380.1	ILMN_1717726	6220241	S	CTGGAACCCAAACTGCCTGCACTCAAGTCCCAGCTCTGCCCATCACTAGC	"\Homo sapiens FLJ43752 protein (FLJ43752), mRNA.\"""""		ILMN_1717726	FLJ43752	"\Homo sapiens FLJ43752 protein (FLJ43752), mRNA.\"""""	401253	 	NCRNA00336	0.098311666	-0.015496305	2.14028593	0.03556449	0.03556449	-3.611934891	1.070519938
14387	2320170	CDC45	NM_003504.3	8318	NP_003495.1	ILMN_1670238	2320170	S	GCTGAAAGCTGAGGATCGGAGCAAGTTTCTGGACGCACTTATTTCCCTCC	"\Homo sapiens CDC45 cell division cycle 45-like (S. cerevisiae) (CDC45L), mRNA.\"""""	CDC45L2; CDC45; PORC-PI-1	ILMN_1670238	CDC45L	"\Homo sapiens CDC45 cell division cycle 45-like (S. cerevisiae) (CDC45L), mRNA.\"""""	8318	 	CDC45	-0.098271365	0.00017669	-2.066438321	0.042220397	0.042220397	-3.73148153	-1.070490034
29209	4640487	ProbeID: 4640487	XM_938110.1	649025	XP_943203.1	ILMN_1750262	4640487	S	CCTTATGAACTTAGCCTTCCCTAGCAGATTGAGTTTCCTAATTTGTCCGG	"\PREDICTED: Homo sapiens hypothetical protein LOC649025 (LOC649025), mRNA.\"""""		ILMN_1750262	LOC649025	"\PREDICTED: Homo sapiens hypothetical protein LOC649025 (LOC649025), mRNA.\"""""	649025	 		-0.098231532	-0.003005636	-2.034543565	0.045412208	0.045412208	-3.781982634	-1.070460478
36818	5960241	ProbeID: 5960241	XM_928412.1	645373	XP_933505.1	ILMN_1784763	5960241	S	CCAGCGTGCTGTTGCAAACAGACAAGGGCAAGATTCCTGCCGAGAGAATT	"\PREDICTED: Homo sapiens similar to 60S ribosomal protein L21 (LOC645373), mRNA.\"""""		ILMN_1784763	LOC645373	"\PREDICTED: Homo sapiens similar to 60S ribosomal protein L21 (LOC645373), mRNA.\"""""	645373	 		-0.098043657	-0.020937452	-2.238969846	0.028106384	0.028106384	-3.446550957	-1.070321086
47169	7650441	FGFBP1	NM_005130.3	9982	NP_005121.1	ILMN_1785404	7650441	S	CGATGTTCAGAGGCTGTTTCCTGCAGCATGTATTTCCATGGCCCACACAG	"\Homo sapiens fibroblast growth factor binding protein 1 (FGFBP1), mRNA.\"""""	FGFBP; HBP17	ILMN_1785404	FGFBP1	"\Homo sapiens fibroblast growth factor binding protein 1 (FGFBP1), mRNA.\"""""	9982	 	FGFBP1	0.097992558	0.018624677	2.563478946	0.012353449	0.012353449	-2.858874595	1.070283177
28224	4540059	CACNB4	NM_001005746.1	785	NP_001005746.1	ILMN_2257652	4540059	I	CGGATGCCGGGGACTCGGACCCCGCACCCTGAGAGTCTTTGTTAATGGAT	"\Homo sapiens calcium channel, voltage-dependent, beta 4 subunit (CACNB4), transcript variant 3, mRNA.\"""""	EA5; CACNLB4; CAB4; EJM	ILMN_2257652	CACNB4	"\Homo sapiens calcium channel, voltage-dependent, beta 4 subunit (CACNB4), transcript variant 3, mRNA.\"""""	785	D	CACNB4	-0.097833731	-0.01563113	-2.596603656	0.011313084	0.011313084	-2.79523542	-1.070165356
10815	1690673	PHF12	NM_001033561.1	57649	NP_001028733.1	ILMN_1808781	1690673	A	CTTGGCCACAACAGCCAACCAACGATTCAGCTCACCAGCGCCATCGTCAG	"\Homo sapiens PHD finger protein 12 (PHF12), transcript variant 1, mRNA.\"""""	KIAA1523; PF1; FLJ34122; MGC131914	ILMN_1808781	PHF12	"\Homo sapiens PHD finger protein 12 (PHF12), transcript variant 1, mRNA.\"""""	57649	D	PHF12	0.097828918	0.027119882	2.205235416	0.030484862	0.030484862	-3.503804121	1.070161786
9857	1500553	NUSAP1	NM_018454.5	51203	NP_060924.4	ILMN_1726720	1500553	A	CTAGGCTTTGCTTAGTATCATGTCCATGTTTCCTTCACCTCAGTGGAGCT	"\Homo sapiens nucleolar and spindle associated protein 1 (NUSAP1), transcript variant 2, mRNA.\"""""	LNP; FLJ13421; SAPL; BM037; PRO0310p1; Q0310; ANKT	ILMN_1726720	NUSAP1	"\Homo sapiens nucleolar and spindle associated protein 1 (NUSAP1), transcript variant 2, mRNA.\"""""	51203	D	NUSAP1	-0.097743765	-0.011630296	-2.111748687	0.038019838	0.038019838	-3.65856321	-1.070098623
44368	7050195	F8A3	NM_001007524.1	474384	NP_001007525.1	ILMN_1727984	7050195	S	TCGGACAGCTGGGCCGGGAGCTGCGCGCCCAGGAGTGTCTGCCCTACGCG	"\Homo sapiens coagulation factor VIII-associated (intronic transcript) 3 (F8A3), mRNA.\"""""		ILMN_1727984	F8A3	"\Homo sapiens coagulation factor VIII-associated (intronic transcript) 3 (F8A3), mRNA.\"""""	474384	D	F8A1 (includes others)	0.097461899	-0.010409182	2.238015957	0.02817133	0.02817133	-3.448180046	1.069889573
11125	1740437	ProbeID: 1740437				ILMN_1880245	1740437	S	GCTCCAGGTCACACAGCAAGTGATGGAAGGTCTTGAACCCTGCTTGACTC	"\yz85f09.s1 Soares_multiple_sclerosis_2NbHMSP Homo sapiens cDNA clone IMAGE:289865 3, mRNA sequence\"""""		ILMN_1880245		"\yz85f09.s1 Soares_multiple_sclerosis_2NbHMSP Homo sapiens cDNA clone IMAGE:289865 3, mRNA sequence\"""""	-999	 		-0.097393318	0.010072189	-2.041538169	0.044695008	0.044695008	-3.770966398	-1.069838715
30928	4880524	ProbeID: 4880524	XM_942247.1	652670	XP_947340.1	ILMN_1731771	4880524	S	GCACCTGCTATGTTCAATATAAGAAATATTGGAAAGACTTGGTCACCAGG	"\PREDICTED: Homo sapiens similar to 40S ribosomal protein S3a (V-fos transformation effector protein) (LOC652670), mRNA.\"""""		ILMN_1731771	LOC652670	"\PREDICTED: Homo sapiens similar to 40S ribosomal protein S3a (V-fos transformation effector protein) (LOC652670), mRNA.\"""""	652670	 		-0.097375737	0.031831065	-2.013561938	0.047623218	0.047623218	-3.814829077	-1.069825678
29485	4730059	BATF2	NM_138456.3	116071	NP_612465.3	ILMN_1690241	4730059	S	CAGGCCCTCATCACCCTCAGACCCCTCCTAAGCAGTTCCCTCATTGCTCT	"\Homo sapiens basic leucine zipper transcription factor, ATF-like 2 (BATF2), mRNA.\"""""	MGC20410	ILMN_1690241	BATF2	"\Homo sapiens basic leucine zipper transcription factor, ATF-like 2 (BATF2), mRNA.\"""""	116071	 	BATF2	-0.097055942	0.070618224	-2.020323501	0.046900823	0.046900823	-3.804276557	-1.069588561
25605	4120020	LOC148696	XR_040948.1	148696		ILMN_3277119	4120020	M	GGCACTGGCAGGGGGCATGGAGGAGAAAGAGAAGAAAAACAGTAAGCAGG	"\PREDICTED: Homo sapiens misc_RNA (LOC148696), miscRNA.\"""""		ILMN_3277119	LOC148696	"\PREDICTED: Homo sapiens misc_RNA (LOC148696), miscRNA.\"""""	148696	 	LOC148696	-0.097024987	0.030147813	-2.290074829	0.024813798	0.024813798	-3.358411597	-1.069565612
5970	940296	ProbeID: 940296	XM_935522.2	653841	XP_940615.2	ILMN_1690480	940296	S	GACAGCTCCAGAAGCTCATCGGCATCTCCATTGGCAGCCTGCGCGGGCTG	"\PREDICTED: Homo sapiens similar to integrator complex subunit 4 (LOC653841), mRNA.\"""""		ILMN_1690480	LOC653841	"\PREDICTED: Homo sapiens similar to integrator complex subunit 4 (LOC653841), mRNA.\"""""	653841	 		0.096904157	-0.000179289	2.235391626	0.028350693	0.028350693	-3.45265893	1.069476037
32172	5130367	SMAGP	NM_001033873.1	57228	NP_001029045.1	ILMN_1657429	5130367	I	ACCTCGGCCGTGGCAGGAACCGAAACCCGGAGCGGCCGAAGCTCAGCGCT	"\Homo sapiens small cell adhesion glycoprotein (SMAGP), transcript variant 2, mRNA.\"""""	MGC149454; MGC149453	ILMN_1657429	SMAGP	"\Homo sapiens small cell adhesion glycoprotein (SMAGP), transcript variant 2, mRNA.\"""""	57228	D	SMAGP	0.096755804	-0.003998803	2.355470013	0.021100232	0.021100232	-3.243183681	1.069366068
43863	6980435	ZNF232	NM_014519.2	7775	NP_055334.2	ILMN_2139351	6980435	S	CTCAGAGCTCATTAGACATCGGAGAGTTCATGCCAGAAAAGAGCCTTCCC	"\Homo sapiens zinc finger protein 232 (ZNF232), mRNA.\"""""	ZSCAN11	ILMN_2139351	ZNF232	"\Homo sapiens zinc finger protein 232 (ZNF232), mRNA.\"""""	7775	D	ZNF232	-0.096706385	-0.013755162	-2.3071982	0.023789408	0.023789408	-3.328503483	-1.069329437
16567	2630039	LOC100132330	XM_001719152.1	100132330	XP_001719204.1	ILMN_3203688	2630039	A	GGATCCTGGTAGCCACCACCCAGGTAGCAAACCCATTGCTGCAAGGATGG	"\PREDICTED: Homo sapiens similar to mal, T-cell differentiation protein-like (LOC100132330), mRNA.\"""""		ILMN_3203688	LOC100132330	"\PREDICTED: Homo sapiens similar to mal, T-cell differentiation protein-like (LOC100132330), mRNA.\"""""	100132330	 	LOC100132330	0.096700454	0.023545497	2.176069931	0.032681499	0.032681499	-3.552703515	1.069325042
13019	2060653	ProbeID: 2060653	XM_942585.1	652871	XP_947678.1	ILMN_1802573	2060653	S	CTACTAATGGCCGCTCAAAAATGGCCATAGTGCGTGGCTTCTGGGACCCC	"\PREDICTED: Homo sapiens similar to nodal modulator 1 (LOC652871), mRNA.\"""""		ILMN_1802573	LOC652871	"\PREDICTED: Homo sapiens similar to nodal modulator 1 (LOC652871), mRNA.\"""""	652871	 		0.096519102	0.014000602	2.037134605	0.045145387	0.045145387	-3.777905703	1.069190632
14173	2260050	PSD3	NM_015310.3	23362	NP_056125.3	ILMN_1656915	2260050	I	ACCAATGGGCTGAATGATGCCAGCGACTCCATCTACACGAAAGGCACCCC	"\Homo sapiens pleckstrin and Sec7 domain containing 3 (PSD3), transcript variant 1, mRNA.\"""""	EFA6R; DKFZp761K1423; HCA67	ILMN_1656915	PSD3	"\Homo sapiens pleckstrin and Sec7 domain containing 3 (PSD3), transcript variant 1, mRNA.\"""""	23362	D	PSD3	0.096403866	0.01095586	2.119052947	0.037377768	0.037377768	-3.646680003	1.069105233
16011	2510132	CRABP1	NM_004378.1	1381	NP_004369.1	ILMN_1658040	2510132	S	GCAGCTGGCTTGCTCCTACTTTCAGGAAGGGATGCAGGTCCCCGAGGAAT	"\Homo sapiens cellular retinoic acid binding protein 1 (CRABP1), mRNA.\"""""	RBP5; CRABPI; CRABP; CRABP-I	ILMN_1658040	CRABP1	"\Homo sapiens cellular retinoic acid binding protein 1 (CRABP1), mRNA.\"""""	1381	 	CRABP1	0.096398366	-0.034719856	2.548022123	0.01286787	0.01286787	-2.888344483	1.069101157
15673	2480240	ProbeID: 2480240				ILMN_1862105	2480240	S	ACCCCCGTCCCTCCCAGGCCATCAGCGCACATCAGAGTTAGCACATTACA	"\UI-H-BW1-ano-d-10-0-UI.s1 NCI_CGAP_Sub7 Homo sapiens cDNA clone IMAGE:3082819 3, mRNA sequence\"""""		ILMN_1862105		"\UI-H-BW1-ano-d-10-0-UI.s1 NCI_CGAP_Sub7 Homo sapiens cDNA clone IMAGE:3082819 3, mRNA sequence\"""""	-999	 		0.096204374	-0.048563363	2.016630062	0.04729425	0.04729425	-3.810044617	1.06895741
27451	4280491	LOC643962	XM_943665.2	643962	XP_948758.1	ILMN_1754983	4280491	S	GGTTGAGAATGGTACTTCCTTTAAAGGTCCTTATGAAGAGCACACAGTGC	"\PREDICTED: Homo sapiens hypothetical LOC643962 (LOC643962), mRNA.\"""""		ILMN_1754983	LOC643962	"\PREDICTED: Homo sapiens hypothetical LOC643962 (LOC643962), mRNA.\"""""	643962	 		0.096089184	0.025343264	2.073279313	0.041561586	0.041561586	-3.720560466	1.068872065
14475	2320546	DNM1	NM_001005336.1	1759	NP_001005336.1	ILMN_1805200	2320546	A	CCAACTACCAGAGAACGCTGTCCCCCGACATCCCACTCCAAAGTGTGCCA	"\Homo sapiens dynamin 1 (DNM1), transcript variant 2, mRNA.\"""""	DNM	ILMN_1805200	DNM1	"\Homo sapiens dynamin 1 (DNM1), transcript variant 2, mRNA.\"""""	1759	 	DNM1	0.095835082	-0.004693106	2.077733015	0.041137466	0.041137466	-3.713433612	1.06868382
6180	990372	COL17A1	NM_000494.3	1308	NP_000485.3	ILMN_1651282	990372	A	GCTGGGGACACAGCATCAGCTCAAGACGTCACCCTCCATTCTGCACTCAG	"\Homo sapiens collagen, type XVII, alpha 1 (COL17A1), mRNA.\"""""	KIAA0204; BA16H23.2; BPAG2; BP180; LAD-1	ILMN_1651282	COL17A1	"\Homo sapiens collagen, type XVII, alpha 1 (COL17A1), mRNA.\"""""	1308	D	COL17A1	0.095640429	-0.012513871	2.142343743	0.035392891	0.035392891	-3.608551636	1.06853964
32032	5090465	PPP2R3A	NM_181897.1	5523	NP_871626.1	ILMN_1718805	5090465	I	CCTGGCAAGGGGCTGTGATTTTGTTCTCCCTTCACGGTTTAAGAAGCGGC	"\Homo sapiens protein phosphatase 2 (formerly 2A), regulatory subunit B'', alpha (PPP2R3A), transcript variant 2, mRNA.\"""""	PR72; PPP2R3; PR130	ILMN_1718805	PPP2R3A	"\Homo sapiens protein phosphatase 2 (formerly 2A), regulatory subunit B'', alpha (PPP2R3A), transcript variant 2, mRNA.\"""""	5523	D	PPP2R3A	0.095487604	0.040839244	2.048343474	0.044006593	0.044006593	-3.760216564	1.068426455
1127	130026	ProbeID: 130026	XM_929132.1	646173	XP_934225.1	ILMN_1736254	130026	S	CAGAGGAGCAGCTGCCAGGCCGTGTTTCCAGCATCCTCCTCCAGGAGGAC	"\PREDICTED: Homo sapiens similar to chromosome 9 open reading frame 79 (LOC646173), mRNA.\"""""		ILMN_1736254	LOC646173	"\PREDICTED: Homo sapiens similar to chromosome 9 open reading frame 79 (LOC646173), mRNA.\"""""	646173	 		0.095390711	-0.011879431	2.250199675	0.027351625	0.027351625	-3.427327858	1.068354701
11202	1770039	ProbeID: 1770039	XM_372878.4	391282	XP_372878.4	ILMN_1767047	1770039	S	AAGCACCAGATCAAACAGGCTGTGAAGAGGCTCTATGATATTGACATGAT	"\PREDICTED: Homo sapiens similar to ribosomal protein L23a (LOC391282), mRNA.\"""""		ILMN_1767047	LOC391282	"\PREDICTED: Homo sapiens similar to ribosomal protein L23a (LOC391282), mRNA.\"""""	391282	D	LOC391282	-0.09536459	0.00760263	-2.564518815	0.012319518	0.012319518	-2.856886816	-1.068335358
18741	2940465	ProbeID: 2940465	XM_936875.2	647816	XP_941968.2	ILMN_1661957	2940465	S	TGGTGCTGATATCAGCGGCTCCTTATTTGAAGAAAGCACTAAACAATGGA	"\PREDICTED: Homo sapiens similar to jumonji domain containing 2D (LOC647816), mRNA.\"""""		ILMN_1661957	LOC647816	"\PREDICTED: Homo sapiens similar to jumonji domain containing 2D (LOC647816), mRNA.\"""""	647816	 	KDM4DL	-0.095268238	-0.028662622	-2.074589075	0.041436469	0.041436469	-3.718465955	-1.06826401
10852	1710044	ZNF695	NM_020394.2	57116	NP_065127.2	ILMN_1747943	1710044	S	CAGTGCCTGGACTCCCTGCTCCGTGAGGCGAATTTACACCGGGTCCAGCT	"\Homo sapiens zinc finger protein 695 (ZNF695), mRNA.\"""""	MGC61907; RP11-551G24.1; SBZF3	ILMN_1747943	ZNF695	"\Homo sapiens zinc finger protein 695 (ZNF695), mRNA.\"""""	57116	D	ZNF695	0.095218579	0.024306027	2.078692518	0.041046585	0.041046585	-3.711896465	1.06822724
38183	6180703	C6orf35	NM_018452.3	729515	NP_060922.2	ILMN_1730629	6180703	S	CCGGACCCTTCTTCAGATTGCACAGGAGGAGGCGGTAGCGGAACCTTTCT	"\Homo sapiens chromosome 6 open reading frame 35 (C6orf35), mRNA.\"""""	FLJ10029; MGC34308; BM033	ILMN_1730629	C6ORF35	"\Homo sapiens chromosome 6 open reading frame 35 (C6orf35), mRNA.\"""""	729515	D	C6orf35	0.095123531	0.029063978	2.260659912	0.026664694	0.026664694	-3.409348676	1.068156865
34104	5490575	ProbeID: 5490575				ILMN_1853505	5490575	S	CTGTGGCTCCCTTCTTTGTGCTCTTAAAAAGGCCGACATCTGGCTAGTCT	"\BX117351 Soares_NFL_T_GBC_S1 Homo sapiens cDNA clone IMAGp998C073966, mRNA sequence\"""""		ILMN_1853505		"\BX117351 Soares_NFL_T_GBC_S1 Homo sapiens cDNA clone IMAGp998C073966, mRNA sequence\"""""	-999	 		0.094946378	-0.021134052	2.33565266	0.022169729	0.022169729	-3.278389871	1.068025711
46423	7550373	ProbeID: 7550373	XM_929789.1	646829	XP_934882.1	ILMN_1671985	7550373	S	ATGTACAAAGAGACTAATGTTGCTTTCATACCTGCTAAGATAACATCTAT	"\PREDICTED: Homo sapiens hypothetical protein LOC646829 (LOC646829), mRNA.\"""""		ILMN_1671985	LOC646829	"\PREDICTED: Homo sapiens hypothetical protein LOC646829 (LOC646829), mRNA.\"""""	646829	 		-0.094905368	-0.030258399	-2.333456171	0.02229118	0.02229118	-3.282276666	-1.067995352
3072	460484	CCRN4L	NM_012118.2	25819	NP_036250.2	ILMN_1689378	460484	S	TCATTTTCTGCGTTTCCAGCATGCCCTTGGAAAAGACTCCCTTTAGTCCC	"\Homo sapiens CCR4 carbon catabolite repression 4-like (S. cerevisiae) (CCRN4L), mRNA.\"""""	CCR4L; MGC142060; MGC142054; MGC4120817; MGC78549; NOC	ILMN_1689378	CCRN4L	"\Homo sapiens CCR4 carbon catabolite repression 4-like (S. cerevisiae) (CCRN4L), mRNA.\"""""	25819	 	CCRN4L	-0.094903812	-0.009094454	-2.264532004	0.026414292	0.026414292	-3.402675342	-1.0679942
2013	270494	TTTY22	NR_001539.1	252954		ILMN_3249639	270494	S	CCCAAGACGATGGAGGAGTGTCACCTCACAACATGAAGCACCCACTCAGC	"\Homo sapiens testis-specific transcript, Y-linked 22 (non-protein coding) (TTTY22), non-coding RNA.\"""""		ILMN_3249639	TTTY22	"\Homo sapiens testis-specific transcript, Y-linked 22 (non-protein coding) (TTTY22), non-coding RNA.\"""""	252954	 	TTTY22	0.094901973	-0.020714093	2.274928463	0.025752192	0.025752192	-3.384709771	1.067992838
17627	2710538	ATAT1	NM_001031722.1	79969	NP_001026892.1	ILMN_1775999	2710538	I	AGGCCTTGTCACAGGATGGGTCTGGGGAGAAGCCCATGCACACAGCTCCT	"\Homo sapiens chromosome 6 open reading frame 134 (C6orf134), transcript variant 1, mRNA.\"""""	FLJ13158; Nbla00487; DKFZp547J097	ILMN_1775999	C6ORF134	"\Homo sapiens chromosome 6 open reading frame 134 (C6orf134), transcript variant 1, mRNA.\"""""	79969	D	ATAT1	-0.094695698	0.023364154	-2.113328093	0.037880198	0.037880198	-3.655996706	-1.067840149
35116	5700086	CENPK	NM_022145.3	64105	NP_071428.2	ILMN_1737195	5700086	S	CTGCTGCGTAATGGAATTGCCTTGAGACATCCAGAAGATCCAACCCGAAT	"\Homo sapiens centromere protein K (CENPK), mRNA.\"""""	AF5alpha; P33; FKSG14; CENP-K; Solt	ILMN_1737195	CENPK	"\Homo sapiens centromere protein K (CENPK), mRNA.\"""""	64105	 	CENPK	-0.094664939	0.008108218	-2.007595289	0.048268589	0.048268589	-3.824115202	-1.067817382
11707	1820685	GRHL3	NM_021180.2	57822	NP_067003.2	ILMN_2388874	1820685	A	GAAGAGGCCCTTGAGTCACAGACCCACAGACGTCAGGGCCAGGGAGAGAC	"\Homo sapiens grainyhead-like 3 (Drosophila) (GRHL3), transcript variant 1, mRNA.\"""""	SOM; TFCP2L4; MGC46624	ILMN_2388874	GRHL3	"\Homo sapiens grainyhead-like 3 (Drosophila) (GRHL3), transcript variant 1, mRNA.\"""""	57822	D	GRHL3	-0.094496516	0.037929691	-2.064011515	0.042456262	0.042456262	-3.735348158	-1.067692731
32135	5130167	C20orf194	NM_001009984.1	25943	NP_001009984.1	ILMN_1689585	5130167	I	CTGAAGCCTGGACACTGGGCCCTTCAGGTCGCAAGAAAAAGTTCCCTCCT	"\Homo sapiens chromosome 20 open reading frame 194 (C20orf194), mRNA.\"""""	MGC141683; MGC117480; DKFZp434N061	ILMN_1689585	C20ORF194	"\Homo sapiens chromosome 20 open reading frame 194 (C20orf194), mRNA.\"""""	25943	D	C20orf194	0.094109584	0.001816377	2.043281981	0.04451773	0.04451773	-3.76821481	1.067406413
40815	6510114	HAPLN4	NM_023002.1	404037	NP_075378.1	ILMN_2165463	6510114	S	GTCCCCCTGGGGCCCTCTTTACTGTCACGTCATCTCTAGGAAACCTATCT	"\Homo sapiens hyaluronan and proteoglycan link protein 4 (HAPLN4), mRNA.\"""""	BRAL2; KIAA1926	ILMN_2165463	HAPLN4	"\Homo sapiens hyaluronan and proteoglycan link protein 4 (HAPLN4), mRNA.\"""""	404037	 	HAPLN4	0.094092127	0.024796838	2.312886476	0.023457489	0.023457489	-3.318526669	1.067393497
20507	3290706	ProbeID: 3290706	XM_945483.1	650029	XP_950576.1	ILMN_1760991	3290706	I	ATGGCATCATCTTAATCTTGAAGCGTATTTCTGACATTCCTGAACCGTTC	"\PREDICTED: Homo sapiens similar to RNA-binding protein 4 (RNA-binding motif protein 4) (Lark homolog) (Hlark) (RNA-binding motif protein 4a), transcript variant 2 (LOC650029), mRNA.\"""""		ILMN_1760991	LOC650029	"\PREDICTED: Homo sapiens similar to RNA-binding protein 4 (RNA-binding motif protein 4) (Lark homolog) (Hlark) (RNA-binding motif protein 4a), transcript variant 2 (LOC650029), mRNA.\"""""	650029	 		0.09391147	0.020417473	2.597632717	0.011282073	0.011282073	-2.793247866	1.067259844
44275	7040592	ITGAX	XM_001127869.1	3687	XP_001127869.1	ILMN_1730176	7040592	A	CCTTCGGTGCTCCTCAGAGAAAATCGCACCCCCAGCATCTGACTTCCTGG	"\PREDICTED: Homo sapiens integrin, alpha X (complement component 3 receptor 4 subunit) (ITGAX), mRNA.\"""""		ILMN_1730176	ITGAX	"\PREDICTED: Homo sapiens integrin, alpha X (complement component 3 receptor 4 subunit) (ITGAX), mRNA.\"""""	3687	D	ITGAX	-0.093856383	-0.006400532	-2.482123981	0.015284677	0.015284677	-3.01235851	-1.067219093
29487	4730068	ProbeID: 4730068				ILMN_1885475	4730068	S	CTGCTGAACCCCAATACCGCTCAGCATACATTTGCATACTAGAGGCTCAC	"\qa90f08.x1 Soares_fetal_heart_NbHH19W Homo sapiens cDNA clone IMAGE:1694055 3, mRNA sequence\"""""		ILMN_1885475		"\qa90f08.x1 Soares_fetal_heart_NbHH19W Homo sapiens cDNA clone IMAGE:1694055 3, mRNA sequence\"""""	-999	 		0.093841314	0.028274151	2.301754291	0.024110953	0.024110953	-3.338032316	1.067207947
3111	460687	BRSK2	NM_003957.2	9024	NP_003948.2	ILMN_1708496	460687	S	CCAGCGCCCCTCTGTCAGGCTGGGGCAATCTTGGTTTTGTGTCCAAAGGT	"\Homo sapiens BR serine/threonine kinase 2 (BRSK2), mRNA.\"""""	SAD1; PEN11B; FLJ41362; C11orf7; STK29	ILMN_1708496	BRSK2	"\Homo sapiens BR serine/threonine kinase 2 (BRSK2), mRNA.\"""""	9024	 	BRSK2	0.093699251	0.033860171	2.222655997	0.029235445	0.029235445	-3.474330946	1.067102863
24070	3890564	LOC728611	XM_001720819.1	728611	XP_001720871.1	ILMN_3297562	3890564	M	TATGATGAAGGAGAAAGCACATATTTTGATGATCTTAAAGGAGAAATGCA	"\PREDICTED: Homo sapiens similar to BMS1-like, ribosome assembly protein (yeast) (LOC728611), mRNA.\"""""		ILMN_3297562	LOC728611	"\PREDICTED: Homo sapiens similar to BMS1-like, ribosome assembly protein (yeast) (LOC728611), mRNA.\"""""	728611	D	LOC728611	0.09354732	0.001031443	2.287682076	0.024960002	0.024960002	-3.362575867	1.066990492
11556	1820020	NACAD	XM_166571.5	23148	XP_166571.4	ILMN_1815502	1820020	I	TACGATCAGATCTGTCCTGCGATGCGGCCGCTGCCACCACCATCCTGGGA	"\PREDICTED: Homo sapiens KIAA0363 protein, transcript variant 1 (KIAA0363), mRNA.\"""""		ILMN_1815502	KIAA0363	"\PREDICTED: Homo sapiens KIAA0363 protein, transcript variant 1 (KIAA0363), mRNA.\"""""	23148	D	NACAD	0.093270218	-0.009393903	2.243019764	0.027832103	0.027832103	-3.439627778	1.066785572
37386	6060324	PRND	NM_012409.2	23627	NP_036541.2	ILMN_1684795	6060324	S	CATTGCCTTGTTGATGGGCCTTCAGATTATTTCCAGTTTTTTGCCACTGC	"\Homo sapiens prion protein 2 (dublet) (PRND), mRNA.\"""""	PrPLP; DPL; DOPPEL; dJ1068H6.4; MGC41841	ILMN_1684795	PRND	"\Homo sapiens prion protein 2 (dublet) (PRND), mRNA.\"""""	23627	 	PRND	0.093245478	0.013694839	2.480610771	0.015344672	0.015344672	-3.015175062	1.066767278
20921	3370113	FRZB	NM_001463.2	2487	NP_001454.2	ILMN_1716246	3370113	S	GCCTGATTGAGAAGCACAACTGAAACCAGTAGCCGCTGGGGTGTTAATGG	"\Homo sapiens frizzled-related protein (FRZB), mRNA.\"""""	FRZB-1; FRZB-PEN; SRFP3; FRP-3; FZRB; hFIZ; FRITZ; SFRP3; FRE; FRZB1	ILMN_1716246	FRZB	"\Homo sapiens frizzled-related protein (FRZB), mRNA.\"""""	2487	 	FRZB	0.093160008	0.029949064	2.592487745	0.011437889	0.011437889	-2.803178669	1.066704081
23265	3830356	ProbeID: 3830356	XM_001128517.1	728601	XP_001128517.1	ILMN_1653583	3830356	S	ATTCGTGATTCATGGGAGATCAAAGTATCAACATGAATAGGAGTTTGAAA	"\PREDICTED: Homo sapiens hypothetical protein LOC728601 (LOC728601), mRNA.\"""""		ILMN_1653583	LOC728601	"\PREDICTED: Homo sapiens hypothetical protein LOC728601 (LOC728601), mRNA.\"""""	728601	 		-0.093137639	-0.029860365	-2.07159892	0.041722585	0.041722585	-3.723245985	-1.066687542
33242	5340066	CRAMP1L	NM_020825.2	57585	NP_065876.2	ILMN_1660551	5340066	S	AAAACCCACAGCACACCCTTCGCGGCTGTCAGCGCTCTCCTGATGTCACA	"\Homo sapiens Crm, cramped-like (Drosophila) (CRAMP1L), mRNA.\"""""	TCE4	ILMN_1660551	CRAMP1L	"\Homo sapiens Crm, cramped-like (Drosophila) (CRAMP1L), mRNA.\"""""	57585	 	CRAMP1L	-0.093082249	-0.013945081	-2.068843279	0.041987771	0.041987771	-3.727645804	-1.066646589
26955	4250102	PLGLB2	NM_002665.4	5342	NP_002656.1	ILMN_3238364	4250102	S	ACCTCTCGGAAAGGAGCAAAACTTTGCTCAGATCCCAGAATTAACCTGAT	"\Homo sapiens plasminogen-like B2 (PLGLB2), mRNA.\"""""	PLGP1	ILMN_3238364	PLGLB2	"\Homo sapiens plasminogen-like B2 (PLGLB2), mRNA.\"""""	5342	D	PLGLB1/PLGLB2	0.093064182	0.038628067	2.29077696	0.024771039	0.024771039	-3.357188932	1.066633232
34636	5570414	ProbeID: 5570414				ILMN_1863574	5570414	S	GGCACATGTGAAACCAACCGAACTAAACCCTTAATCCTGTGTAGTCCCTC	"\RST23175 Athersys RAGE Library Homo sapiens cDNA, mRNA sequence\"""""		ILMN_1863574		"\RST23175 Athersys RAGE Library Homo sapiens cDNA, mRNA sequence\"""""	-999	 		0.09305006	-0.030254726	2.071570389	0.041725323	0.041725323	-3.723291565	1.066622791
16946	2650093	NFAT5	NM_138713.2	10725	NP_619727.2	ILMN_1780291	2650093	A	CATCCAGACTCCTATGCTTTCCCAAGAACAGGCACAACCCCCGCAGCAGG	"\Homo sapiens nuclear factor of activated T-cells 5, tonicity-responsive (NFAT5), transcript variant 2, mRNA.\"""""	NFATL1; OREBP; TONEBP; NF-AT5; KIAA0827; NFATZ	ILMN_1780291	NFAT5	"\Homo sapiens nuclear factor of activated T-cells 5, tonicity-responsive (NFAT5), transcript variant 2, mRNA.\"""""	10725	D	NFAT5	-0.093003934	0.030621626	-2.324123216	0.022813835	0.022813835	-3.298757557	-1.06658869
31234	4900239	CD274	NM_014143.2	29126	NP_054862.1	ILMN_1701914	4900239	S	GACGCCTGTGACAGGGAGAAAGGATACTTCTGAACAAGGAGCCTCCAAGC	"\Homo sapiens CD274 molecule (CD274), mRNA.\"""""	PDL1; PDCD1LG1; B7-H; PDCD1L1; PD-L1; B7H1	ILMN_1701914	CD274	"\Homo sapiens CD274 molecule (CD274), mRNA.\"""""	29126	 	CD274	0.092910681	0.055969788	2.214548006	0.029811254	0.029811254	-3.488073162	1.06651975
1989	270402	WWP2	NM_007014.3	11060	NP_008945.2	ILMN_1759173	270402	I	GGCAGGTTTTACTATGTGGATCACAATACTCGGACCACCACCTGGCAGCG	"\Homo sapiens WW domain containing E3 ubiquitin protein ligase 2 (WWP2), transcript variant 1, mRNA.\"""""	WWp2-like; AIP2	ILMN_1759173	WWP2	"\Homo sapiens WW domain containing E3 ubiquitin protein ligase 2 (WWP2), transcript variant 1, mRNA.\"""""	11060	D	WWP2	-0.092634871	-0.010076668	-2.542419027	0.013059069	0.013059069	-2.898991679	-1.066315875
10631	1660609	ProbeID: 1660609	XR_039638.1	727789		ILMN_3288981	1660609	M	CTACAATCCTCCTGACCCAGACAGTGACTCAGCTGACTAATGGACATCCC	"\PREDICTED: Homo sapiens misc_RNA (LOC727789), miscRNA.\"""""		ILMN_3288981	LOC727789	"\PREDICTED: Homo sapiens misc_RNA (LOC727789), miscRNA.\"""""	727789	 	RWDD1L1	0.092405857	0.001854948	2.579200027	0.011849363	0.011849363	-2.828753305	1.066146621
26139	4180598	SCFD1	NM_016106.2	23256	NP_057190.2	ILMN_1687332	4180598	I	GAAGCGTATGTTGAATTTCAATGTGCCTCATATTAAAAACAGCACAGGAG	"\Homo sapiens sec1 family domain containing 1 (SCFD1), transcript variant 1, mRNA.\"""""	KIAA0917; C14orf163; SLY1; RA410; STXBP1L2	ILMN_1687332	SCFD1	"\Homo sapiens sec1 family domain containing 1 (SCFD1), transcript variant 1, mRNA.\"""""	23256	D	SCFD1	-0.092362626	0.011616526	-2.12245624	0.037081836	0.037081836	-3.6411311	-1.066114674
12016	1940411	MIR1276	NR_031682.1	100302121		ILMN_3308698	1940411	S	AGGTAAAGAGCCCTGTGGAGACACCTGGATTCAGAGAACATGTCTCCACT	"\Homo sapiens microRNA 1276 (MIR1276), microRNA.\"""""		ILMN_3308698	MIR1276	"\Homo sapiens microRNA 1276 (MIR1276), microRNA.\"""""	100302121	 	mir-1276	0.09222664	-0.01006185	2.135837394	0.035937923	0.035937923	-3.619239145	1.066014188
34538	5570022	ProbeID: 5570022	XM_001721704.1	100134170	XP_001721756.1	ILMN_3242466	5570022	S	CATCTGCCCTGGAGTACATCTGATACCATGCTTTTGCCCTACCAAAGTGC	"\PREDICTED: Homo sapiens hypothetical protein LOC100134170 (LOC100134170), mRNA.\"""""		ILMN_3242466	LOC100134170	"\PREDICTED: Homo sapiens hypothetical protein LOC100134170 (LOC100134170), mRNA.\"""""	100134170	 		-0.091954959	0.010760177	-2.039370175	0.044916257	0.044916257	-3.774384445	-1.065813461
42893	6840161	ProbeID: 6840161				ILMN_1836827	6840161	S	GATGTGTGCCTGGGTCACCAATACCAGAACAGGGGATGTGGGCAGAAGGC	"\wf59c08.x1 Soares_NFL_T_GBC_S1 Homo sapiens cDNA clone IMAGE:2359886 3, mRNA sequence\"""""		ILMN_1836827		"\wf59c08.x1 Soares_NFL_T_GBC_S1 Homo sapiens cDNA clone IMAGE:2359886 3, mRNA sequence\"""""	-999	 		0.091895864	0.035543467	2.200628271	0.030823014	0.030823014	-3.511565619	1.065769804
11774	1850156	CLDN23	NM_194284.2	137075	NP_919260.2	ILMN_1725338	1850156	S	TGCTGTACTATTCCACCCTTTGGACGCCTCATCCAGGACGCAGAGGACTC	"\Homo sapiens claudin 23 (CLDN23), mRNA.\"""""	CLDNL; hCG1646163	ILMN_1725338	CLDN23	"\Homo sapiens claudin 23 (CLDN23), mRNA.\"""""	137075	 	CLDN23	-0.091580325	0.032592748	-2.695326258	0.008666005	0.008666005	-2.601704446	-1.06553673
9107	1430563	ANKAR	NM_144708.2	150709	NP_653309.2	ILMN_2112834	1430563	S	CAGTTGAAACTGAGAAGGCAATGGCAGCATTTCAGATTGTTGTACTGGCT	"\Homo sapiens ankyrin and armadillo repeat containing (ANKAR), mRNA.\"""""	FLJ25415	ILMN_2112834	ANKAR	"\Homo sapiens ankyrin and armadillo repeat containing (ANKAR), mRNA.\"""""	150709	D	ANKAR	-0.091440712	-0.02070641	-2.489518815	0.014994507	0.014994507	-2.998574217	-1.065433621
35369	5720408	ZFHX2	XM_941446.1	22830	XP_946539.1	ILMN_1750205	5720408	A	GGACTGTGGCTGGAGGCTGGGTCTGCTATAATGCCTTCCTATCTGGCTAG	"\PREDICTED: Homo sapiens zinc finger protein 409 (ZNF409), mRNA.\"""""		ILMN_1750205	ZNF409	"\PREDICTED: Homo sapiens zinc finger protein 409 (ZNF409), mRNA.\"""""	22830	D	LOC100505868/ZFHX2	0.091381524	-0.01029842	2.011960167	0.047795739	0.047795739	-3.817324351	1.065389911
32667	5270091	FOXL2	XM_001131060.1	668	XP_001131060.1	ILMN_1796851	5270091	A	ACAGGACTGATGGCGGGACCGCGCTGCCCGAGAAAGGGACGGACCAATAC	"\PREDICTED: Homo sapiens forkhead box L2 (FOXL2), mRNA.\"""""		ILMN_1796851	FOXL2	"\PREDICTED: Homo sapiens forkhead box L2 (FOXL2), mRNA.\"""""	668	D	FOXL2	-0.09136097	-0.00396226	-2.079108944	0.041007197	0.041007197	-3.711229146	-1.065374733
14995	2360411	MANEA	NM_024641.2	79694	NP_078917.2	ILMN_2269092	2360411	I	TTATTAACTTCACTTGAGTTGTTTAACTTCCTTCTGTTTTAAGATTGTAA	"\Homo sapiens mannosidase, endo-alpha (MANEA), mRNA.\"""""	FLJ12838; hEndo; DKFZp686D20120	ILMN_2269092	MANEA	"\Homo sapiens mannosidase, endo-alpha (MANEA), mRNA.\"""""	79694	D	MANEA	0.09113188	0.014342465	2.195303664	0.031217913	0.031217913	-3.520518495	1.065205571
20795	3360373	SSPN	NM_005086.3	8082	NP_005077.2	ILMN_1775486	3360373	S	GGCCTTCCTACACATTAGCTCCAGCTAAAAAGACACATTGGAGAGCTTAG	"\Homo sapiens sarcospan (Kras oncogene-associated gene) (SSPN), mRNA.\"""""	SPN1; SPN2; KRAG	ILMN_1775486	SSPN	"\Homo sapiens sarcospan (Kras oncogene-associated gene) (SSPN), mRNA.\"""""	8082	 	SSPN	-0.091092518	-0.038941231	-2.027282422	0.046167182	0.046167182	-3.793383627	-1.06517651
18352	2850392	CCDC93	NM_019044.2	54520	NP_061917.2	ILMN_1694269	2850392	S	GATCAGCCCATGTAGTGTTGGTCACTTGGGCCTTTCACCTGCCATGGTAC	"\Homo sapiens hypothetical protein FLJ10996 (FLJ10996), mRNA.\"""""	MGC13033	ILMN_1694269	FLJ10996	"\Homo sapiens hypothetical protein FLJ10996 (FLJ10996), mRNA.\"""""	54520	D	CCDC93	0.090967235	0.023589974	2.112599872	0.037944527	0.037944527	-3.657180257	1.065084014
5638	840433	RSPH9	NM_152732.3	221421	NP_689945.2	ILMN_1659985	840433	S	GCTAAAGAATAAGACCTTGCTTGAGAAGGCTGACCTGGACCCCTCCCTGG	"\Homo sapiens radial spoke head 9 homolog (Chlamydomonas) (RSPH9), mRNA.\"""""	MRPS18AL1; FLJ30845	ILMN_1659985	RSPH9	"\Homo sapiens radial spoke head 9 homolog (Chlamydomonas) (RSPH9), mRNA.\"""""	221421	D	RSPH9	0.090965652	0.005700805	2.169424849	0.033200906	0.033200906	-3.563766641	1.065082846
31	10095	GAK	XM_943590.1	2580	XP_948683.1	ILMN_1701042	10095	I	AAGCTGTGACCGCCAGTGGCCAAGAGGCTGCTCCGTGACGTTGTCTTTCA	"\PREDICTED: Homo sapiens cyclin G associated kinase, transcript variant 4 (GAK), mRNA.\"""""		ILMN_1701042	GAK	"\PREDICTED: Homo sapiens cyclin G associated kinase, transcript variant 4 (GAK), mRNA.\"""""	2580	D	GAK	0.090950586	-0.013363347	2.24947215	0.027399976	0.027399976	-3.428575702	1.065071723
29022	4610494	PIP4K2B	NM_003559.4	8396	NP_003550.1	ILMN_1701213	4610494	I	CCCAGGAAGGGGCCATAGGTAGGTCTGAACAACTGCCGCAAGACCACTAC	"\Homo sapiens phosphatidylinositol-5-phosphate 4-kinase, type II, beta (PIP4K2B), mRNA.\"""""	Pip4k2B; PIP5K2B; PIP5KIIbeta; PIP5KIIB	ILMN_1701213	PIP4K2B	"\Homo sapiens phosphatidylinositol-5-phosphate 4-kinase, type II, beta (PIP4K2B), mRNA.\"""""	8396	D	PIP4K2B	-0.090834334	-0.000874347	-2.33874251	0.021999875	0.021999875	-3.272917044	-1.064985903
1000	110241	ProbeID: 110241	XM_001125727.1	727778	XP_001125727.1	ILMN_1762243	110241	A	GTTTCCCGAGCTCGACAATCGGCTAGCCACTCCTGATAGCGTTCGGCGCT	"\PREDICTED: Homo sapiens similar to K07F5.15, transcript variant 2 (LOC727778), mRNA.\"""""		ILMN_1762243	LOC727778	"\PREDICTED: Homo sapiens similar to K07F5.15, transcript variant 2 (LOC727778), mRNA.\"""""	727778	 		0.090834002	0.011860639	2.073397492	0.041550283	0.041550283	-3.720371527	1.064985658
12408	1990475	ProbeID: 1990475	XM_942145.1	652612	XP_947238.1	ILMN_1675697	1990475	S	CTGGCCCGGCCTGCACTTTTCCCAGGGACTGACCTGCCTGACCAGTGCAC	"\PREDICTED: Homo sapiens similar to growth arrest-specific 6 (LOC652612), mRNA.\"""""		ILMN_1675697	LOC652612	"\PREDICTED: Homo sapiens similar to growth arrest-specific 6 (LOC652612), mRNA.\"""""	652612	 		0.090831763	-0.004504746	2.327769118	0.022608382	0.022608382	-3.292325925	1.064984005
8947	1410687	ProbeID: 1410687	XM_943180.1	648025	XP_948273.1	ILMN_1765678	1410687	S	CATTTGTCTGCCTTACCTCATTCATCCTGGACACAGGACAAGAACTTGGG	"\PREDICTED: Homo sapiens hypothetical protein LOC648025 (LOC648025), mRNA.\"""""		ILMN_1765678	LOC648025	"\PREDICTED: Homo sapiens hypothetical protein LOC648025 (LOC648025), mRNA.\"""""	648025	 		0.090395383	0.013700034	2.104764815	0.038642669	0.038642669	-3.669891925	1.064661922
12704	2030131	ProbeID: 2030131	XM_943879.1	648154	XP_948972.1	ILMN_1656746	2030131	I	AATTAATGGACCACGCACAGGAGCTCCACGCCCTCCTTGGATCCCTCCTC	"\PREDICTED: Homo sapiens similar to chromosome 1 open reading frame 80, transcript variant 2 (LOC648154), mRNA.\"""""		ILMN_1656746	LOC648154	"\PREDICTED: Homo sapiens similar to chromosome 1 open reading frame 80, transcript variant 2 (LOC648154), mRNA.\"""""	648154	 		-0.090367214	-0.006165058	-2.193905442	0.031322343	0.031322343	-3.522866408	-1.064641135
45555	7320543	KIAA1841	NM_032506.1	84542	NP_115895.1	ILMN_1735063	7320543	S	GAAAAGTACAGAGGATAATACAACAAATATCCAGGTACCCACCACCCAGC	"\Homo sapiens KIAA1841 (KIAA1841), mRNA.\"""""	MGC39557	ILMN_1735063	KIAA1841	"\Homo sapiens KIAA1841 (KIAA1841), mRNA.\"""""	84542	 	KIAA1841	-0.090354692	0.010130253	-2.14704344	0.03500369	0.03500369	-3.60081434	-1.064631894
30426	4850025	RPL10	NM_006013.2	6134	NP_006004.1	ILMN_1712250	4850025	S	GGGTCATTGCCCTTTCACTTCAGAAACAGGTTGACAACTCAGCCCTGCTC	"\Homo sapiens ribosomal protein L10 (RPL10), mRNA.\"""""	NOV; QM; FLJ23544; DXS648; FLJ27072; DXS648E; DKFZp686J1851	ILMN_1712250	RPL10	"\Homo sapiens ribosomal protein L10 (RPL10), mRNA.\"""""	6134	D	RPL10 (includes others)	-0.090183118	-0.026641981	-2.232271053	0.028565276	0.028565276	-3.457978914	-1.064505289
3559	540162	GABRA6	NM_000811.1	2559	NP_000802.1	ILMN_1798681	540162	S	CCCCACCACTCCCGCCAGCCTTTGGAGGCACCAGTAAAATAGACCAGTAT	"\Homo sapiens gamma-aminobutyric acid (GABA) A receptor, alpha 6 (GABRA6), mRNA.\"""""	MGC116903; MGC116904	ILMN_1798681	GABRA6	"\Homo sapiens gamma-aminobutyric acid (GABA) A receptor, alpha 6 (GABRA6), mRNA.\"""""	2559	 	GABRA6	0.090168554	-0.009561475	2.317684189	0.023180729	0.023180729	-3.310095772	1.064494543
15496	2470195	MGAT5B	NM_144677.2	146664	NP_653278.2	ILMN_1692477	2470195	A	CCTTGTCCCTACCTCCAGCTTCCTCCAGCCTCAAACCGCCTCTGGATCTA	"\Homo sapiens mannosyl (alpha-1,6-)-glycoprotein beta-1,6-N-acetyl-glucosaminyltransferase, isozyme B (MGAT5B), transcript variant 1, mRNA.\"""""	KIAA2008; GnT-VB; GnT-IX; FLJ25132	ILMN_1692477	MGAT5B	"\Homo sapiens mannosyl (alpha-1,6-)-glycoprotein beta-1,6-N-acetyl-glucosaminyltransferase, isozyme B (MGAT5B), transcript variant 1, mRNA.\"""""	146664	D	MGAT5B	0.090132916	-0.034749982	2.159036444	0.034027344	0.034027344	-3.581003578	1.064468248
11632	1820343	WNT5A	NM_003392.3	7474	NP_003383.2	ILMN_1800317	1820343	S	CTCCAAGAGATCGTTAGCAGCATCAGTCCACAAACACTTAGTGGCCCACA	"\Homo sapiens wingless-type MMTV integration site family, member 5A (WNT5A), mRNA.\"""""	hWNT5A	ILMN_1800317	WNT5A	"\Homo sapiens wingless-type MMTV integration site family, member 5A (WNT5A), mRNA.\"""""	7474	 	WNT5A	-0.090038919	-0.010534593	-2.141051241	0.035500587	0.035500587	-3.610676969	-1.064398896
21099	3390066	MBD2	NM_003927.3	8932	NP_003918.1	ILMN_1785587	3390066	I	CTTGGGCATGAGTCAGATACACAAGGACCCTTCAGGTGTTACTAGAAGGC	"\Homo sapiens methyl-CpG binding domain protein 2 (MBD2), transcript variant 1, mRNA.\"""""	DKFZp586O0821; NY-CO-41; DMTase	ILMN_1785587	MBD2	"\Homo sapiens methyl-CpG binding domain protein 2 (MBD2), transcript variant 1, mRNA.\"""""	8932	D	MBD2	-0.089872283	0.028428234	-2.025157814	0.046390115	0.046390115	-3.796712798	-1.064275961
24903	4040196	YTHDC1	NM_001031732.2	91746	NP_001026902.1	ILMN_1670878	4040196	I	TTTCGGGAGCGGGATTGTTTCGCGCAGGAAGCAGGCTCCATTTTAGCGCC	"\Homo sapiens YTH domain containing 1 (YTHDC1), transcript variant 1, mRNA.\"""""	YT521-B; YT521; KIAA1966	ILMN_1670878	YTHDC1	"\Homo sapiens YTH domain containing 1 (YTHDC1), transcript variant 1, mRNA.\"""""	91746	D	YTHDC1	-0.089862856	0.00144197	-2.10800868	0.038352285	0.038352285	-3.664634016	-1.064269007
25411	4060730	CNNM2	NM_199077.1	54805	NP_951059.1	ILMN_1663975	4060730	A	GCGCTCCAATATCGTGGACCTGCTGTTTGTCAAAGACTTGGCCTTCGTGG	"\Homo sapiens cyclin M2 (CNNM2), transcript variant 3, mRNA.\"""""	ACDP2	ILMN_1663975	CNNM2	"\Homo sapiens cyclin M2 (CNNM2), transcript variant 3, mRNA.\"""""	54805	D	CNNM2	-0.089530768	0.047089374	-2.046680604	0.044173959	0.044173959	-3.762846164	-1.064024056
21017	3370494	PLGLA	NR_003506.1	285189		ILMN_1662807	3370494	S	GAAGCTTCCCATTTAGGTGGGTCCTAATTTGGAGGGCTATGGCTCACTGC	Homo sapiens plasminogen-like A (PLGLA) on chromosome 2.	PRGA; PLGP2; PLGLA1	ILMN_1662807	PLGLA	Homo sapiens plasminogen-like A (PLGLA) on chromosome 2.	285189	D	PLGLA1	0.089435083	0.017618461	2.085841853	0.040374871	0.040374871	-3.700423605	1.063953488
34855	5670519	ProbeID: 5670519				ILMN_1894367	5670519	S	ACCCACAGCGCCATCTCCTGGTAATGAGGAGAATATAGCGATGGATGACA	"\Homo sapiens hypothetical gene supported by BC022555; BC050012, mRNA (cDNA clone IMAGE:5303997)\"""""		ILMN_1894367		"\Homo sapiens hypothetical gene supported by BC022555; BC050012, mRNA (cDNA clone IMAGE:5303997)\"""""	-999	D	LOC401463	0.089363428	-0.008888147	2.374527457	0.020115244	0.020115244	-3.209093146	1.063900645
5758	870156	CD1A	NM_001763.2	909	NP_001754.2	ILMN_1723520	870156	S	AGCAGTCTCTTCCTGGTCTGAACTCCCGCCACATTTTAGCCGTACTTTGC	"\Homo sapiens CD1a molecule (CD1A), mRNA.\"""""	R4; T6; CD1; HTA1; FCB6	ILMN_1723520	CD1A	"\Homo sapiens CD1a molecule (CD1A), mRNA.\"""""	909	 	CD1A	0.089345156	-0.03477444	2.119215926	0.03736355	0.03736355	-3.64641445	1.063887171
18233	2810709	SLC22A7	NM_006672.3	10864	NP_006663.2	ILMN_1797391	2810709	A	CATGTCATCCCAACCCCCACACTCCCCATCCTCCAACCCACTGGTCTCAT	"\Homo sapiens solute carrier family 22 (organic anion transporter), member 7 (SLC22A7), transcript variant 1, mRNA.\"""""	MGC45202; MGC24091; NLT; OAT2	ILMN_1797391	SLC22A7	"\Homo sapiens solute carrier family 22 (organic anion transporter), member 7 (SLC22A7), transcript variant 1, mRNA.\"""""	10864	D	SLC22A7	0.089169363	0.011156607	2.067179347	0.042148601	0.042148601	-3.730300065	1.063757544
14043	2230273	AFF3	NM_001025108.1	3899	NP_001020279.1	ILMN_1677951	2230273	I	GGAATGACTCTCTAGTTGTGGAATTTCAGTCATCAGCCAGCAGATGCAGG	"\Homo sapiens AF4/FMR2 family, member 3 (AFF3), transcript variant 2, mRNA.\"""""	MLLT2-like; LAF4	ILMN_1677951	AFF3	"\Homo sapiens AF4/FMR2 family, member 3 (AFF3), transcript variant 2, mRNA.\"""""	3899	D	AFF3	-0.089095407	0.008251274	-2.767962343	0.00709346	0.00709346	-2.455680429	-1.063703015
17554	2710246	ProbeID: 2710246	XM_001715983.1	100128332	XP_001716035.1	ILMN_3256986	2710246	M	ATGCAAATGAATCCTGATGCTCCAGCCAGTCAGAAGCCGCGGAGCCCTCC	"\PREDICTED: Homo sapiens hypothetical protein LOC100128332 (LOC100128332), mRNA.\"""""		ILMN_3256986	LOC100128332	"\PREDICTED: Homo sapiens hypothetical protein LOC100128332 (LOC100128332), mRNA.\"""""	100128332	 		0.089002704	0.023455955	2.593131416	0.01141829	0.01141829	-2.801937124	1.063634666
27684	4290707	ProbeID: 4290707	XM_925997.1	642497	XP_931090.1	ILMN_1810900	4290707	S	TGGCTGGGTTCCTGAGGGAGAATAGACACATGAGCTTGCGCATCTTCACT	"\PREDICTED: Homo sapiens similar to Probable DNA dC->dU editing enzyme APOBEC-3B (Phorbolin-1-related protein) (Phorbolin-2/3) (LOC642497), mRNA.\"""""		ILMN_1810900	LOC642497	"\PREDICTED: Homo sapiens similar to Probable DNA dC->dU editing enzyme APOBEC-3B (Phorbolin-1-related protein) (Phorbolin-2/3) (LOC642497), mRNA.\"""""	642497	 		0.088632197	0.007961554	2.223330305	0.029187999	0.029187999	-3.473186133	1.063361543
1410	150377	B3GALT5	NM_033172.1	10317	NP_149362.1	ILMN_2378654	150377	A	ACTGCATTCTGACCTGCTGTACAGACTGCCCACACTGCTGACCTGCCTAG	"\Homo sapiens UDP-Gal:betaGlcNAc beta 1,3-galactosyltransferase, polypeptide 5 (B3GALT5), transcript variant 4, mRNA.\"""""	B3GalTx; GLCT5; beta3Gal-T5; B3GalT-V; B3T5	ILMN_2378654	B3GALT5	"\Homo sapiens UDP-Gal:betaGlcNAc beta 1,3-galactosyltransferase, polypeptide 5 (B3GALT5), transcript variant 4, mRNA.\"""""	10317	D	B3GALT5	0.088576117	0.029971267	2.177585808	0.032564011	0.032564011	-3.550175722	1.063320209
18182	2810477	ProbeID: 2810477	NM_001017437.1	550631	NP_001017437.1	ILMN_1808053	2810477	S	TTGCTGGAGGGTGTGACCCACTTGGACACCTGCACCCAGAACCCCATCAA	"\Homo sapiens hypothetical LOC550631 (LOC550631), mRNA.\"""""		ILMN_1808053	LOC550631	"\Homo sapiens hypothetical LOC550631 (LOC550631), mRNA.\"""""	550631	 	CCDC157	-0.088522813	-0.022079544	-1.996338197	0.049506609	0.049506609	-3.841569067	-1.063280923
13276	2100133	STRA8	NM_182489.1	346673	NP_872295.1	ILMN_1721689	2100133	S	CACGCCCGAGGAGATCCTTTTTGAGGATGCCTTTGATGTGGCAAGCTTCC	"\Homo sapiens stimulated by retinoic acid gene 8 homolog (mouse) (STRA8), mRNA.\"""""		ILMN_1721689	STRA8	"\Homo sapiens stimulated by retinoic acid gene 8 homolog (mouse) (STRA8), mRNA.\"""""	346673	 	STRA8	0.088399502	0.003617805	2.929410568	0.004490049	0.004490049	-2.120407331	1.063190045
44069	7000491	CACNB1	NM_199247.1	782	NP_954855.1	ILMN_2271304	7000491	I	AGACTAGTGTTAGCAGTGTCACCACCCCGCCACCCCATGGCAAACGCATC	"\Homo sapiens calcium channel, voltage-dependent, beta 1 subunit (CACNB1), transcript variant 2, mRNA.\"""""	CACNLB1; MGC41896; CAB1; CCHLB1	ILMN_2271304	CACNB1	"\Homo sapiens calcium channel, voltage-dependent, beta 1 subunit (CACNB1), transcript variant 2, mRNA.\"""""	782	D	CACNB1	-0.088398424	0.005949054	-2.625425309	0.010473131	0.010473131	-2.739329972	-1.063189251
4769	730066	LOC100127971	XM_001725504.1	100127971	XP_001725556.1	ILMN_3253857	730066	M	AGAGGCCCATAAAACCTCTCTTCACCTAATCCACCTGGCAGAGCCCTCAG	"\PREDICTED: Homo sapiens hypothetical protein LOC100127971 (LOC100127971), mRNA.\"""""		ILMN_3253857	LOC100127971	"\PREDICTED: Homo sapiens hypothetical protein LOC100127971 (LOC100127971), mRNA.\"""""	100127971	D	LOC100127971	0.088382166	0.001811123	2.694288197	0.008690621	0.008690621	-2.603769188	1.06317727
42602	6760458	CNGA4	XM_927349.1	1262	XP_932442.1	ILMN_1655095	6760458	I	TTGTTTCCTGGCAACGGCTAAACGCAAGGGCGGGGTCGCCGACGGCTATC	"\PREDICTED: Homo sapiens cyclic nucleotide gated channel alpha 4 (CNGA4), mRNA.\"""""		ILMN_1655095	CNGA4	"\PREDICTED: Homo sapiens cyclic nucleotide gated channel alpha 4 (CNGA4), mRNA.\"""""	1262	D	CNGA4	-0.088282391	0.005036898	-2.024117275	0.046499635	0.046499635	-3.798342163	-1.063103744
29567	4730367	C15orf60	NM_001042367.1	283677	NP_001035826.1	ILMN_2145490	4730367	S	CAGAACAACAGCAAGTGTGTGTAACAGCGGGCACAGGCGCTCCAGACGGA	"\Homo sapiens chromosome 15 open reading frame 60 (C15orf60), mRNA.\"""""	FLJ44083; FLJ27520; FLJ36860	ILMN_2145490	C15ORF60	"\Homo sapiens chromosome 15 open reading frame 60 (C15orf60), mRNA.\"""""	283677	 	C15orf60	-0.088244546	0.004115759	-2.512629405	0.014119294	0.014119294	-2.955279219	-1.063075857
5020	770333	ProbeID: 770333				ILMN_1876842	770333	S	AGGTCTTTTGCTTCCCACATAAGCTCCAGGCCCTGCTGGGTCACTAAGCC	"\ta18c03.x1 NCI_CGAP_Lym5 Homo sapiens cDNA clone IMAGE:2044420 3, mRNA sequence\"""""		ILMN_1876842		"\ta18c03.x1 NCI_CGAP_Lym5 Homo sapiens cDNA clone IMAGE:2044420 3, mRNA sequence\"""""	-999	 		0.088153065	0.001455978	2.310222614	0.023612415	0.023612415	-3.32320146	1.06300845
30311	4830332	ProbeID: 4830332				ILMN_1834190	4830332	S	GTCATGTCCTCTATATCCCTACTGATTCTGTTTACTTGTTCTACCAGCTG	"\UI-CF-DU1-adn-l-06-0-UI.s1 UI-CF-DU1 Homo sapiens cDNA clone UI-CF-DU1-adn-l-06-0-UI 3, mRNA sequence\"""""		ILMN_1834190		"\UI-CF-DU1-adn-l-06-0-UI.s1 UI-CF-DU1 Homo sapiens cDNA clone UI-CF-DU1-adn-l-06-0-UI 3, mRNA sequence\"""""	-999	 		0.087884672	0.01793621	2.474673548	0.015582118	0.015582118	-3.026212475	1.062810711
7035	1070747	PROKR2	NM_144773.2	128674	NP_658986.1	ILMN_2043553	1070747	S	CACCATGAAGTACTTCAAGAAGATGATGCTGCTGCACTGGCGTCCCTCCC	"\Homo sapiens prokineticin receptor 2 (PROKR2), mRNA.\"""""	PKR2; GPR73L1; GPR73b; KAL3; dJ680N4.3; GPRg2	ILMN_2043553	PROKR2	"\Homo sapiens prokineticin receptor 2 (PROKR2), mRNA.\"""""	128674	 	PROKR2	0.087569563	0.01610966	2.029189788	0.045967828	0.045967828	-3.790392258	1.0625786
21943	3450465	LOC390858	NR_024021.1	390858		ILMN_3243519	3450465	S	GTGCTTGTTGGTTGGACTGTTCTCTCTTGTTCCCTGCGGACCTGTCTGGG	"\Homo sapiens ACYL3 pseudogene (LOC390858), non-coding RNA.\"""""		ILMN_3243519	LOC390858	"\Homo sapiens ACYL3 pseudogene (LOC390858), non-coding RNA.\"""""	390858	 	hCG 33730	0.087478748	-0.043723657	2.0043495	0.0486228	0.0486228	-3.829156577	1.062511715
29760	4760403	ProbeID: 4760403	XM_001723002.1	100130267	XP_001723054.1	ILMN_3188269	4760403	A	CGCGCCCCGATCTTCTGCTTTCTTCTGCACAGGGAGTTGTGAGGTTGCTA	"\PREDICTED: Homo sapiens hypothetical protein LOC100130267 (LOC100130267), mRNA.\"""""		ILMN_3188269	LOC100130267	"\PREDICTED: Homo sapiens hypothetical protein LOC100130267 (LOC100130267), mRNA.\"""""	100130267	 		0.087478377	-0.005053691	2.759488653	0.007262402	0.007262402	-2.472871908	1.062511442
28516	4560592	SLIT2	NM_004787.1	9353	NP_004778.1	ILMN_1676449	4560592	S	CTGACGGCTCCTCCTTTGTGGACGAGGTTGAGAAAGTGGTGAAGTGCGGC	"\Homo sapiens slit homolog 2 (Drosophila) (SLIT2), mRNA.\"""""	Slit-2; SLIL3; FLJ14420	ILMN_1676449	SLIT2	"\Homo sapiens slit homolog 2 (Drosophila) (SLIT2), mRNA.\"""""	9353	 	SLIT2	-0.087309366	0.00582438	-2.22465293	0.029095134	0.029095134	-3.470939773	-1.062386976
11975	1940270	BICC1	NM_001080512.1	80114	NP_001073981.1	ILMN_1719570	1940270	A	TCCTGGAAGGTGGAGCGAGTGGAAGGCTACCCCGTCAGTATCACTCAGAC	"\Homo sapiens bicaudal C homolog 1 (Drosophila) (BICC1), mRNA.\"""""		ILMN_1719570	BICC1	"\Homo sapiens bicaudal C homolog 1 (Drosophila) (BICC1), mRNA.\"""""	80114	 	BICC1	0.087180914	-0.001694474	2.292177051	0.024685971	0.024685971	-3.354749923	1.062292389
30319	4830360	ProbeID: 4830360				ILMN_1866314	4830360	S	CTCAGCTCACTACAACTCACAGAACGCTCTCCCTTCTGACTTTCATTCAC	"\BX118075 Soares_NFL_T_GBC_S1 Homo sapiens cDNA clone IMAGp998N163901, mRNA sequence\"""""		ILMN_1866314		"\BX118075 Soares_NFL_T_GBC_S1 Homo sapiens cDNA clone IMAGp998N163901, mRNA sequence\"""""	-999	 		-0.087115115	0.009197786	-2.125214435	0.036843492	0.036843492	-3.636628346	-1.062243942
15325	2450274	ANKRD43	NM_175873.4	134548	NP_787069.3	ILMN_1779882	2450274	S	GTGGTTGTCTCCATCATGAAATAGAAACGTGTTTGGCACTTGTGGGTGGC	"\Homo sapiens ankyrin repeat domain 43 (ANKRD43), mRNA.\"""""		ILMN_1779882	ANKRD43	"\Homo sapiens ankyrin repeat domain 43 (ANKRD43), mRNA.\"""""	134548	 	ANKRD43	0.086610242	0.0124618	2.316817172	0.023230528	0.023230528	-3.311620446	1.061872272
8576	1340630	ADRA1D	NM_000678.3	146	NP_000669.1	ILMN_1716421	1340630	S	TGAGAAACACTGCCCCATCCTCCATGCCCTGAACCCTGAGTAGACAGCCC	"\Homo sapiens adrenergic, alpha-1D-, receptor (ADRA1D), mRNA.\"""""	DAR; ADRA1A; ADRA1R; ADRA1; dJ779E11.2; ALPHA1	ILMN_1716421	ADRA1D	"\Homo sapiens adrenergic, alpha-1D-, receptor (ADRA1D), mRNA.\"""""	146	 	ADRA1D	0.086600742	0.001024559	2.255857493	0.026978163	0.026978163	-3.417611918	1.06186528
10067	1510685	DOK4	NM_018110.2	55715	NP_060580.2	ILMN_1774261	1510685	S	TTGAGTTGTGGCAGGAGGATGATAAAGCACGCGGCCCCTCCCAAAGGAGC	"\Homo sapiens docking protein 4 (DOK4), mRNA.\"""""	FLJ10488	ILMN_1774261	DOK4	"\Homo sapiens docking protein 4 (DOK4), mRNA.\"""""	55715	 	DOK4	-0.086407021	0.016103476	-2.103829354	0.038726763	0.038726763	-3.67140689	-1.061722706
34821	5670390	SNX33	NM_153271.1	257364	NP_695003.1	ILMN_1736093	5670390	S	GAGTTCACCAGCAATAACTCCCCACACTCGAAGCAGGTCCAAACCCAGGA	"\Homo sapiens sorting nexin 33 (SNX33), mRNA.\"""""	MGC32065; SH3PXD3C; SNX30	ILMN_1736093	SNX33	"\Homo sapiens sorting nexin 33 (SNX33), mRNA.\"""""	257364	 	SNX33	-0.086387862	0.041451182	-2.414112461	0.018199087	0.018199087	-3.137552348	-1.061708606
25995	4180008	TRPC1	NM_003304.4	7220	NP_003295.1	ILMN_1674380	4180008	S	CCACAGGGTGCAGGTAACCCTTGGTCTGTAAGCACCACCGATCCAGGGAT	"\Homo sapiens transient receptor potential cation channel, subfamily C, member 1 (TRPC1), mRNA.\"""""	HTRP-1; MGC133335; TRP1; MGC133334	ILMN_1674380	TRPC1	"\Homo sapiens transient receptor potential cation channel, subfamily C, member 1 (TRPC1), mRNA.\"""""	7220	 	TRPC1	-0.086318897	-0.01667731	-2.807111456	0.00635869	0.00635869	-2.375723517	-1.061657854
27126	4260039	DKFZP547L112	XR_041954.1	81787		ILMN_3233455	4260039	I	GCGTCTTGGACTAAGGCACAAGCTGCGGACTCTTGCACGAGAGAACCTGC	"\PREDICTED: Homo sapiens misc_RNA (DKFZP547L112), miscRNA.\"""""		ILMN_3233455	DKFZP547L112	"\PREDICTED: Homo sapiens misc_RNA (DKFZP547L112), miscRNA.\"""""	81787	 	DKFZP547L112	0.086315506	-0.006721212	2.430735627	0.017444244	0.017444244	-3.107217688	1.061655359
8290	1300242	ZNF440	NM_152357.1	126070	NP_689570.1	ILMN_1740589	1300242	S	CACCTCGGCCTCCCAAAATGCTGGGATTGCAGACATGGACCATCATGCCC	"\Homo sapiens zinc finger protein 440 (ZNF440), mRNA.\"""""	FLJ37933	ILMN_1740589	ZNF440	"\Homo sapiens zinc finger protein 440 (ZNF440), mRNA.\"""""	126070	D	ZNF440/ZNF808	-0.086130983	-0.015546928	-2.530042984	0.013490499	0.013490499	-2.922441681	-1.061519581
11831	1850390	FLJ40292	NM_001039765.1	643210	NP_001034854.1	ILMN_1707318	1850390	S	CTAGAGTGTTCCCCGTTTCTCCTGATGCTTCTGGTCCAGGGACCACACTT	"\Homo sapiens hypothetical protein LOC643210 (FLJ40292), mRNA.\"""""	FLJ46107	ILMN_1707318	FLJ40292	"\Homo sapiens hypothetical protein LOC643210 (FLJ40292), mRNA.\"""""	643210	D	FLJ40292	0.086050499	0.045833016	2.09832124	0.03922514	0.03922514	-3.680315339	1.061460363
42793	6770475	ProbeID: 6770475	XM_937840.1	648754	XP_942933.1	ILMN_1787662	6770475	S	GTTCGCAGCCGCAACCTCTCCCGCAGAACATCTCATGAAACCACAACCAC	"\PREDICTED: Homo sapiens similar to vomeronasal 1 receptor, m5 (LOC648754), mRNA.\"""""		ILMN_1787662	LOC648754	"\PREDICTED: Homo sapiens similar to vomeronasal 1 receptor, m5 (LOC648754), mRNA.\"""""	648754	 		-0.086017902	-0.042131498	-2.291105864	0.024751032	0.024751032	-3.356616083	-1.06143638
19052	3060291	SLC39A6	NM_012319.2	25800	NP_036451.2	ILMN_2143566	3060291	S	AGTTTCAGTAGGTCATAGGGAGATGAGTTTGTATGCTGTACTATGCAGCG	"\Homo sapiens solute carrier family 39 (zinc transporter), member 6 (SLC39A6), mRNA.\"""""	LIV-1	ILMN_2143566	SLC39A6	"\Homo sapiens solute carrier family 39 (zinc transporter), member 6 (SLC39A6), mRNA.\"""""	25800	D	SLC39A6	-0.085902825	0.01728399	-2.066694154	0.042195598	0.042195598	-3.73107368	-1.061351718
4968	770100	LOC440896	XM_932224.1	440896	XP_937317.1	ILMN_1678440	770100	S	GGCGGAGTAAATTAAACGTTATTCTCCGATCAAACAGGAGCTTCGGGTCC	"\PREDICTED: Homo sapiens hypothetical gene supported by AK127288; AY343901 (LOC440896), mRNA.\"""""		ILMN_1678440	LOC440896	"\PREDICTED: Homo sapiens hypothetical gene supported by AK127288; AY343901 (LOC440896), mRNA.\"""""	440896	D	LOC440896	0.08569606	0.016826493	2.288536266	0.024907722	0.024907722	-3.361089684	1.061199617
44058	7000452	ProbeID: 7000452	XM_935484.1	641716	XP_940577.1	ILMN_1739531	7000452	S	TCCTGTGGCTGTGGAATTCTTGATAAGGTGGCGAACGTGTTGTGCAGCGG	"\PREDICTED: Homo sapiens similar to septin 7 (LOC641716), mRNA.\"""""		ILMN_1739531	LOC641716	"\PREDICTED: Homo sapiens similar to septin 7 (LOC641716), mRNA.\"""""	641716	 		0.085602776	-0.0194763	2.067225121	0.042144169	0.042144169	-3.730227071	1.061131002
2097	290088	WIPF1	NM_001077269.1	7456	NP_001070737.1	ILMN_2262957	290088	I	CCGGCTCAGCCCTGCGGACCCCGGGAGAAGTTTCCCAGAAAAAATGCCCA	"\Homo sapiens WAS/WASL interacting protein family, member 1 (WIPF1), transcript variant 2, mRNA.\"""""	WIP; WASPIP; PRPL-2; MGC111041	ILMN_2262957	WIPF1	"\Homo sapiens WAS/WASL interacting protein family, member 1 (WIPF1), transcript variant 2, mRNA.\"""""	7456	D	WIPF1	-0.085584904	0.004405859	-2.086547212	0.040309117	0.040309117	-3.699289826	-1.061117857
7039	1070762	PSRC1	NM_001032290.1	84722	NP_001027461.1	ILMN_1671843	1070762	A	CCTGAATCGCATTCTCTACTGGACTCTGGCCTGCTTGGAGAGGTGGCAGC	"\Homo sapiens proline/serine-rich coiled-coil 1 (PSRC1), transcript variant 4, mRNA.\"""""	RP11-297O4.2; MGC1780; FP3214; DDA3	ILMN_1671843	PSRC1	"\Homo sapiens proline/serine-rich coiled-coil 1 (PSRC1), transcript variant 4, mRNA.\"""""	84722	D	PSRC1	-0.085382414	0.009854739	-2.231646613	0.028608387	0.028608387	-3.459042708	-1.060968934
17558	2710273	ProbeID: 2710273	XM_945847.1	650990	XP_950940.1	ILMN_1673713	2710273	I	TTGCTTATCACCAGAAACCAATATTTTTTCAAAAATATGCCTTGTATCCT	"\PREDICTED: Homo sapiens hypothetical protein LOC650989, transcript variant 3 (LOC650990), mRNA.\"""""		ILMN_1673713	LOC650990	"\PREDICTED: Homo sapiens hypothetical protein LOC650989, transcript variant 3 (LOC650990), mRNA.\"""""	650990	D	LOC646168	0.085342762	-0.009125999	2.565055251	0.012302046	0.012302046	-2.855861128	1.060939774
47199	7650630	RFFL	NM_001017368.1	117584	NP_001017368.1	ILMN_1664111	7650630	I	TCTGAACATGGCTCCAGCGACCTCAGCCACAGGAACTAGAGACAGCTTGC	"\Homo sapiens ring finger and FYVE-like domain containing 1 (RFFL), transcript variant 2, mRNA.\"""""	RNF189; RNF34L	ILMN_1664111	RFFL	"\Homo sapiens ring finger and FYVE-like domain containing 1 (RFFL), transcript variant 2, mRNA.\"""""	117584	D	RFFL	-0.085206999	0.003044496	-2.098126787	0.039242835	0.039242835	-3.680629464	-1.060839941
29325	4670184	ProbeID: 4670184	XM_001127682.1	728534	XP_001127682.1	ILMN_1726372	4670184	A	GAAAAAGGACCATTTTAGAAATGACACAAATACTCAAAGTTTTTATCATG	"\PREDICTED: Homo sapiens hypothetical protein LOC728534 (LOC728534), mRNA.\"""""		ILMN_1726372	LOC728534	"\PREDICTED: Homo sapiens hypothetical protein LOC728534 (LOC728534), mRNA.\"""""	728534	 		0.085176391	-0.005738382	2.00468529	0.048586052	0.048586052	-3.828635359	1.060817434
41446	6560400	ProbeID: 6560400	XM_944066.1	653980	XP_949159.1	ILMN_1686927	6560400	I	TACAGAAAATGAGTTTGCTCTGTGATGTCATACAAGTTTGCTTTGTCCTG	"\PREDICTED: Homo sapiens similar to BTB and CNC homology 1, basic leucine zipper transcription factor 2, transcript variant 2 (LOC653980), mRNA.\"""""		ILMN_1686927	LOC653980	"\PREDICTED: Homo sapiens similar to BTB and CNC homology 1, basic leucine zipper transcription factor 2, transcript variant 2 (LOC653980), mRNA.\"""""	653980	D	BACH2	0.085159048	0.003582815	2.367867199	0.020454729	0.020454729	-3.221033273	1.060804682
2062	270719	IL1RAPL2	NM_017416.1	26280	NP_059112.1	ILMN_1767413	270719	S	ACCTGCCTCTGACGCTACTCAACGGACAGCTACCCCTTAATAACACCCTG	"\Homo sapiens interleukin 1 receptor accessory protein-like 2 (IL1RAPL2), mRNA.\"""""	IL-1R9; TIGIRR-1; IL1R9; IL1RAPL-2	ILMN_1767413	IL1RAPL2	"\Homo sapiens interleukin 1 receptor accessory protein-like 2 (IL1RAPL2), mRNA.\"""""	26280	 	IL1RAPL2	0.084880695	0.000303321	2.221734731	0.029300375	0.029300375	-3.475894555	1.06060003
28981	4610333	OLFM4	NM_006418.3	10562	NP_006409.3	ILMN_1753954	4610333	S	GAAGATTAGAACCAGACTTACTAACCAATTCCACCCCCCACCAACCCCCT	"\Homo sapiens olfactomedin 4 (OLFM4), mRNA.\"""""	bA209J19.1; OlfD; KIAA4294; GW112; GC1	ILMN_1753954	OLFM4	"\Homo sapiens olfactomedin 4 (OLFM4), mRNA.\"""""	10562	D	OLFM4	-0.084849913	-0.031669361	-2.265058163	0.026380427	0.026380427	-3.401767789	-1.060577401
39711	6370129	MMP17	XM_946329.1	4326	XP_951422.1	ILMN_1700213	6370129	I	TGTATGCTCAGAGCGTAGATCTCGGCCCCCGCCCGCTGAAGCGGTGGACA	"\PREDICTED: Homo sapiens matrix metallopeptidase 17 (membrane-inserted), transcript variant 2 (MMP17), mRNA.\"""""		ILMN_1700213	MMP17	"\PREDICTED: Homo sapiens matrix metallopeptidase 17 (membrane-inserted), transcript variant 2 (MMP17), mRNA.\"""""	4326	D	MMP17	0.084790127	-0.02260648	2.114240157	0.037799762	0.037799762	-3.654513863	1.060533451
29259	4640717	WWOX	NM_016373.1	51741	NP_057457.1	ILMN_1804841	4640717	I	TTTTGTGCCGCTCAGCTCCTGCCCGTGTCATTGTGGTCTCCTCAGAGTCC	"\Homo sapiens WW domain containing oxidoreductase (WWOX), transcript variant 1, mRNA.\"""""	FOR; HHCMA56; FRA16D; WWOX v8; WOX1; D16S432E; PRO0128	ILMN_1804841	WWOX	"\Homo sapiens WW domain containing oxidoreductase (WWOX), transcript variant 1, mRNA.\"""""	51741	D	WWOX	-0.084772838	-0.029427841	-2.007448246	0.048284587	0.048284587	-3.824343744	-1.060520742
31061	4890288	ProbeID: 4890288	XM_933652.1	653750	XP_938745.1	ILMN_1748175	4890288	S	TTTCCGGCCCCGTTTGCGACGATGTGCTCGAGAAGACTGAGGGAAGAGTG	"\PREDICTED: Homo sapiens similar to WD repeat domain 42A (LOC653750), mRNA.\"""""		ILMN_1748175	LOC653750	"\PREDICTED: Homo sapiens similar to WD repeat domain 42A (LOC653750), mRNA.\"""""	653750	 		0.084735713	-0.052394289	2.005857352	0.048457973	0.048457973	-3.826815465	1.060493452
39961	6380368	MIR555	NR_030282.1	693140		ILMN_3310231	6380368	S	TGTGACCCAAGGCCTGTGGACAGGGTAAGCTGAACCTCTGATAAAACTCT	"\Homo sapiens microRNA 555 (MIR555), microRNA.\"""""		ILMN_3310231	MIR555	"\Homo sapiens microRNA 555 (MIR555), microRNA.\"""""	693140	 	mir-555	-0.084711359	0.019042232	-2.465960919	0.01593653	0.01593653	-3.042370143	-1.06047555
3022	460307	LOC100132288	NM_001033515.1	100132288	NP_001028687.1	ILMN_3290546	460307	M	GGGAGACTCTGCGGCCACACACAACATGCAAGCACGCCTTAAACACACAG	"\Homo sapiens hypothetical protein LOC100132288 (LOC100132288), mRNA.\"""""	FLJ35473	ILMN_3290546	LOC100132288	"\Homo sapiens hypothetical protein LOC100132288 (LOC100132288), mRNA.\"""""	100132288	D	LOC100132288	0.084472147	-0.018331312	2.311463062	0.02354016	0.02354016	-3.321025173	1.060299728
39503	6350056	H2AFB2	NM_001017991.1	474381	NP_001017991.1	ILMN_2226763	6350056	S	ACGGCCAAGGTCCTGGAGCTGGCGGGCAACGAGGCCCAGAACAGCGGAGA	"\Homo sapiens H2A histone family, member B2 (H2AFB2), mRNA.\"""""	H2A.Bbd	ILMN_2226763	H2AFB2	"\Homo sapiens H2A histone family, member B2 (H2AFB2), mRNA.\"""""	474381	D	H2AFB3 (includes others)	-0.084408185	-0.0160402	-2.078134802	0.041099389	0.041099389	-3.712790015	-1.060252721
26948	4250086	ProbeID: 4250086				ILMN_1853632	4250086	S	CAAAGATGTGAAGGAGGTGTCTGGACCTGTGGAGCCGCTGAGCCTTGTGG	"\nad91a12.x1 NCI_CGAP_Pr28 Homo sapiens cDNA clone IMAGE:3410615 3, mRNA sequence\"""""		ILMN_1853632		"\nad91a12.x1 NCI_CGAP_Pr28 Homo sapiens cDNA clone IMAGE:3410615 3, mRNA sequence\"""""	-999	D	HPSE2	0.084383952	0.02712622	2.354199459	0.0211674	0.0211674	-3.245448329	1.060234912
15784	2480725	CDK16	NM_006201.3	5127	NP_006192.1	ILMN_1714569	2480725	I	CGCGATCAGACCGCTCTGTGCCGCGAGCCGCCGTGAGCACTCGGATTCAA	"\Homo sapiens PCTAIRE protein kinase 1 (PCTK1), transcript variant 1, mRNA.\"""""	PCTGAIRE; PCTAIRE1; PCTAIRE; FLJ16665	ILMN_1714569	PCTK1	"\Homo sapiens PCTAIRE protein kinase 1 (PCTK1), transcript variant 1, mRNA.\"""""	5127	D	CDK16	0.084329512	0.001731509	2.141584303	0.035456136	0.035456136	-3.60980056	1.060194904
38564	6220750	GRIA2	NM_000826.2	2891	NP_000817.2	ILMN_1660372	6220750	S	GCAGTGCATGCTGTCCCTTACGTGAGTCCTGGCATGGGAATGAATGTCAG	"\Homo sapiens glutamate receptor, ionotropic, AMPA 2 (GRIA2), mRNA.\"""""	HBGR2; GLURB; GLUR2	ILMN_1660372	GRIA2	"\Homo sapiens glutamate receptor, ionotropic, AMPA 2 (GRIA2), mRNA.\"""""	2891	 	GRIA2	0.084050009	-0.026549198	2.409029053	0.018435675	0.018435675	-3.146794363	1.059989526
43044	6860041	CNR2	NM_001841.1	1269	NP_001832.1	ILMN_1741577	6860041	S	CTTCATGCCTGCATCCTCCAGAGACCACCAGGAGCCAAAGCGAGCCTCCA	"\Homo sapiens cannabinoid receptor 2 (macrophage) (CNR2), mRNA.\"""""	CB2; CX5	ILMN_1741577	CNR2	"\Homo sapiens cannabinoid receptor 2 (macrophage) (CNR2), mRNA.\"""""	1269	 	CNR2	-0.083948033	-0.005596609	-2.353247238	0.021217864	0.021217864	-3.247144907	-1.059914604
22868	3780259	ProbeID: 3780259	XM_930140.1	647122	XP_935233.1	ILMN_1808864	3780259	S	CCGGATTTACACCCCTTTTGACCCAGCGTCCCCTGAAAATAGCCGTGCTC	"\PREDICTED: Homo sapiens hypothetical protein LOC647122 (LOC647122), mRNA.\"""""		ILMN_1808864	LOC647122	"\PREDICTED: Homo sapiens hypothetical protein LOC647122 (LOC647122), mRNA.\"""""	647122	 		0.083720651	0.000497957	2.282930178	0.025252615	0.025252615	-3.370835016	1.059747565
7042	1090010	ProbeID: 1090010	XM_937670.1	648603	XP_942763.1	ILMN_1662141	1090010	S	TTGGCAAGAAGCTGAAGTTGTTTTATGCGGAGGAACCAAAAGCATGAGCC	"\PREDICTED: Homo sapiens similar to 3-ketoacyl-CoA thiolase, mitochondrial (Beta-ketothiolase) (Acetyl-CoA acyltransferase) (Mitochondrial 3-oxoacyl-CoA thiolase) (T1) (LOC648603), mRNA.\"""""		ILMN_1662141	LOC648603	"\PREDICTED: Homo sapiens similar to 3-ketoacyl-CoA thiolase, mitochondrial (Beta-ketothiolase) (Acetyl-CoA acyltransferase) (Mitochondrial 3-oxoacyl-CoA thiolase) (T1) (LOC648603), mRNA.\"""""	648603	 		-0.083650783	0.012992742	-2.277420951	0.02559565	0.02559565	-3.380392284	-1.059696244
37086	6020632	FAM109B	NM_001002034.2	150368	NP_001002034.2	ILMN_1806487	6020632	S	AGAGACACCCCCTCCCAAACACATAAAACTTGCCCCTTCCTAGCCTCGGC	"\Homo sapiens family with sequence similarity 109, member B (FAM109B), mRNA.\"""""	MGC125831; DKFZp686J07229; MGC125832	ILMN_1806487	FAM109B	"\Homo sapiens family with sequence similarity 109, member B (FAM109B), mRNA.\"""""	150368	 	FAM109B	0.083523272	0.027046211	2.357286023	0.021004557	0.021004557	-3.239945036	1.059602587
18895	2970348	TRAF3IP1	NM_015650.2	26146	NP_056465.2	ILMN_2067032	2970348	S	TAAAGGCTGAGCTCGCGGAGCTGGAGCAGCTGATCAAAGACCAGCAAGAC	"\Homo sapiens TNF receptor-associated factor 3 interacting protein 1 (TRAF3IP1), mRNA.\"""""	MIP-T3; DKFZp434F124; MIPT3	ILMN_2067032	TRAF3IP1	"\Homo sapiens TNF receptor-associated factor 3 interacting protein 1 (TRAF3IP1), mRNA.\"""""	26146	D	TRAF3IP1	0.083478425	0.000877951	2.287125277	0.024994134	0.024994134	-3.363544377	1.05956965
27463	4280538	ProbeID: 4280538	XM_928864.1	645893	XP_933957.1	ILMN_1658687	4280538	S	AGTTCTAGATGGGCGCGGCCTCACGGACCCCACACTCAGAGCGGCCTGCT	"\PREDICTED: Homo sapiens hypothetical protein LOC645893 (LOC645893), mRNA.\"""""		ILMN_1658687	LOC645893	"\PREDICTED: Homo sapiens hypothetical protein LOC645893 (LOC645893), mRNA.\"""""	645893	 		0.08347841	0.009496575	2.315693941	0.023295185	0.023295185	-3.313594968	1.059569639
795	70152	C16orf46	NM_152337.1	123775	NP_689550.1	ILMN_1667665	70152	S	CGCTGCCTGCATTGGTCCCTCCTGTCTGAGAAAAACCTGGCGTGCCCTCC	"\Homo sapiens chromosome 16 open reading frame 46 (C16orf46), mRNA.\"""""	FLJ32702	ILMN_1667665	C16ORF46	"\Homo sapiens chromosome 16 open reading frame 46 (C16orf46), mRNA.\"""""	123775	 	C16orf46	0.083208316	-0.002175683	2.138559778	0.035708989	0.035708989	-3.614770696	1.05937129
34811	5670358	LOC100128346	XM_001716649.1	100128346	XP_001716701.1	ILMN_3192102	5670358	A	CTGCTTCAGCCTGGGAGAAAGAAAAACAGGAGTTGGGAGCTGACCAGCCC	"\PREDICTED: Homo sapiens hypothetical protein LOC100128346 (LOC100128346), mRNA.\"""""		ILMN_3192102	LOC100128346	"\PREDICTED: Homo sapiens hypothetical protein LOC100128346 (LOC100128346), mRNA.\"""""	100128346	 	LOC100128346	0.083185431	0.013770947	2.219389221	0.029466259	0.029466259	-3.479872952	1.059354486
30421	4850017	MYO1H	NM_173597.1	283446	NP_775868.1	ILMN_1654458	4850017	S	TGCGGCCACCACTGTGACCACCATCACTTACCGATTCACCAAAACTTAGG	"\Homo sapiens hypothetical protein FLJ37587 (FLJ37587), mRNA.\"""""		ILMN_1654458	FLJ37587	"\Homo sapiens hypothetical protein FLJ37587 (FLJ37587), mRNA.\"""""	283446	D	MYO1H	0.083102525	0.03743087	2.197968883	0.031019697	0.031019697	-3.516039476	1.059293611
9516	1450687	TM4SF20	NM_024795.2	79853	NP_079071.1	ILMN_1775830	1450687	S	GACTGCAACTCATCACATGAGGTCAGGTATGGAATTTTCCACTTGTGGTG	"\Homo sapiens transmembrane 4 L six family member 20 (TM4SF20), mRNA.\"""""	TCCE518; PRO994; FLJ22800	ILMN_1775830	TM4SF20	"\Homo sapiens transmembrane 4 L six family member 20 (TM4SF20), mRNA.\"""""	79853	 	TM4SF20	0.082997173	-0.0110853	2.00960137	0.048050774	0.048050774	-3.820995762	1.059216259
20922	3370114	ProbeID: 3370114	XM_001725492.1	100131438	XP_001725544.1	ILMN_3247190	3370114	S	CCCTAGCAAACCCCAATTATCTTTCAAGATAGGAGATATTTCCCATCCCC	"\PREDICTED: Homo sapiens similar to Matrix-remodelling-associated protein 6 (LOC100131438), mRNA.\"""""		ILMN_3247190	LOC100131438	"\PREDICTED: Homo sapiens similar to Matrix-remodelling-associated protein 6 (LOC100131438), mRNA.\"""""	100131438	 		0.082976962	0.034637924	1.996026257	0.049541299	0.049541299	-3.842051493	1.059201421
28067	4490086	LOC728147	XR_040743.1	728147		ILMN_3201900	4490086	A	GGGGACCACAGGCAGAAACTAGGAGAAACCACAGGAGGAAACTAGGGGTC	"\PREDICTED: Homo sapiens hypothetical protein LOC728147 (LOC728147), miscRNA.\"""""		ILMN_3201900	LOC728147	"\PREDICTED: Homo sapiens hypothetical protein LOC728147 (LOC728147), miscRNA.\"""""	728147	 		-0.082869071	0.009908924	-2.030075539	0.045875502	0.045875502	-3.789002275	-1.059122212
10338	1580193	ProbeID: 1580193				ILMN_1857833	1580193	S	GCAGCCAGCATGGGTTCCTGCAAACAAGGGCAACAAGCAGCTCAAAGCAA	"\op28g08.s1 Soares_NFL_T_GBC_S1 Homo sapiens cDNA clone IMAGE:1578206 3, mRNA sequence\"""""		ILMN_1857833		"\op28g08.s1 Soares_NFL_T_GBC_S1 Homo sapiens cDNA clone IMAGE:1578206 3, mRNA sequence\"""""	-999	 		-0.082834678	-0.005266717	-2.126910642	0.03669758	0.03669758	-3.633856777	-1.059096963
31385	4920079	OR7E37P	NR_002163.2	26636		ILMN_2199926	4920079	S	ATGATGTGTCATCTTCCCCCAGAAAGGGTGCAGTGGCCTCAGTGATGTAC	"\Homo sapiens olfactory receptor, family 7, subfamily E, member 37 pseudogene (OR7E37P), non-coding RNA.\"""""	OST193; OR7E48P; hg533	ILMN_2199926	OR7E37P	"\Homo sapiens olfactory receptor, family 7, subfamily E, member 37 pseudogene (OR7E37P), non-coding RNA.\"""""	26636	 		-0.082822157	0.017596247	-2.396987362	0.019007097	0.019007097	-3.168622588	-1.059087771
7762	1230382	LOC644285	XM_929631.1	644285	XP_934724.1	ILMN_1802489	1230382	S	ACTTATGGAATTTCTTTCAGTTCCTCAAACTGAAATATGCCTCAAAGAAC	"\PREDICTED: Homo sapiens hypothetical protein LOC644285 (LOC644285), mRNA.\"""""		ILMN_1802489	LOC644285	"\PREDICTED: Homo sapiens hypothetical protein LOC644285 (LOC644285), mRNA.\"""""	644285	 	LOC644285	-0.08274271	-0.007845233	-2.122315298	0.037094051	0.037094051	-3.641361051	-1.059029451
10255	1570661	CYP2J2	NM_000775.2	1573	NP_000766.2	ILMN_1758731	1570661	S	AGACATGGCACGTGTTCTGAAACCACTGGTGTCTGCTCAGATGTGTTGGG	"\Homo sapiens cytochrome P450, family 2, subfamily J, polypeptide 2 (CYP2J2), mRNA.\"""""	CPJ2	ILMN_1758731	CYP2J2	"\Homo sapiens cytochrome P450, family 2, subfamily J, polypeptide 2 (CYP2J2), mRNA.\"""""	1573	 	CYP2J2	-0.082720829	-0.0285018	-2.128589495	0.036553655	0.036553655	-3.63111168	-1.059013389
7198	1110022	KIF11	NM_004523.2	3832	NP_004514.2	ILMN_2143155	1110022	S	CCCTTAGGACTCTGGTATTTTTGATCTGGCAACCATATTTCTGGAAGTTG	"\Homo sapiens kinesin family member 11 (KIF11), mRNA.\"""""	KNSL1; EG5; HKSP; TRIP5	ILMN_2143155	KIF11	"\Homo sapiens kinesin family member 11 (KIF11), mRNA.\"""""	3832	D	KIF11	-0.082682313	-0.000184429	-2.208848163	0.030221974	0.030221974	-3.497708142	-1.058985116
3999	610433	ProbeID: 610433				ILMN_1884319	610433	S	GGACAGGGTTTGCAAGGACTTCGGAGCTAACCAGTTTGGAGCCATAACCC	"\DA311740 BRHIP3 Homo sapiens cDNA clone BRHIP3000462 5, mRNA sequence\"""""		ILMN_1884319		"\DA311740 BRHIP3 Homo sapiens cDNA clone BRHIP3000462 5, mRNA sequence\"""""	-999	 		-0.082647548	0.02955825	-2.212559488	0.029953984	0.029953984	-3.491436949	-1.058959598
34534	5570014	ProbeID: 5570014				ILMN_1849294	5570014	S	AAATCAGAGTGGCGCTTGAGCCTATTGTGGAGGAGTTGAAAGGGCAGGCC	"\oj93a05.s2 Soares_NFL_T_GBC_S1 Homo sapiens cDNA clone IMAGE:1505840 3, mRNA sequence\"""""		ILMN_1849294		"\oj93a05.s2 Soares_NFL_T_GBC_S1 Homo sapiens cDNA clone IMAGE:1505840 3, mRNA sequence\"""""	-999	 		-0.082541372	0.019553055	-2.076337971	0.04126991	0.04126991	-3.715667406	-1.058881666
42072	6620612	ProbeID: 6620612	XR_015714.1	402569		ILMN_1669819	6620612	S	GATGTGTCTCTGAGGCGACAGCAGAGGATGGCGGTCAGTCTGGAGCTCCG	"\PREDICTED: Homo sapiens similar to importin alpha 1b (LOC402569), misc RNA.\"""""		ILMN_1669819	LOC402569	"\PREDICTED: Homo sapiens similar to importin alpha 1b (LOC402569), misc RNA.\"""""	402569	D	KPNA7	-0.082465117	0.013043887	-2.208151533	0.03027251	0.03027251	-3.498884266	-1.058825699
14340	2320017	IL13	NM_002188.2	3596	NP_002179.2	ILMN_2052511	2320017	S	CAAGGGTTCAGAGACTCAGGGCCCCAGCACTAAAGCAGTGGACACCAGGA	"\Homo sapiens interleukin 13 (IL13), mRNA.\"""""	P600; IL-13; MGC116789; MGC116788; BHR1; ALRH; MGC116786	ILMN_2052511	IL13	"\Homo sapiens interleukin 13 (IL13), mRNA.\"""""	3596	 	IL13	-0.082439331	-0.008894073	-2.032975474	0.045574345	0.045574345	-3.784447775	-1.058806774
6652	1030753	ARHGEF16	NM_014448.2	27237	NP_055263.1	ILMN_1669928	1030753	S	GCCGGAGGGAGGGGACCCGGCAGGGAGATTTCGGTTTTGAGGTTTCTAAA	"\Homo sapiens Rho guanine exchange factor (GEF) 16 (ARHGEF16), mRNA.\"""""	GEF16; NBR	ILMN_1669928	ARHGEF16	"\Homo sapiens Rho guanine exchange factor (GEF) 16 (ARHGEF16), mRNA.\"""""	27237	 	ARHGEF16	-0.082297247	-0.018090913	-2.102963758	0.038804717	0.038804717	-3.672808188	-1.058702503
36286	5890326	ADAMTSL1	NM_052866.3	92949	NP_443098.3	ILMN_1705250	5890326	I	GCAGTGTCTCACTGGTTGTAGCTTTCATGGGTTCTGAACTAAGTGTAATC	"\Homo sapiens ADAMTS-like 1 (ADAMTSL1), transcript variant 2, mRNA.\"""""	FLJ46891; C9orf94; MGC118803; FLJ41032; MGC118805; MGC40193; ADAMTSR1; FLJ35283; DKFZp686L03130	ILMN_1705250	ADAMTSL1	"\Homo sapiens ADAMTS-like 1 (ADAMTSL1), transcript variant 2, mRNA.\"""""	92949	D	ADAMTSL1	0.082064908	0.003644286	2.018672939	0.047076293	0.047076293	-3.806855391	1.058532018
6356	1010327	ISM2	NM_199296.1	145501	NP_954993.1	ILMN_2405264	1010327	A	AGTAGCCAGGCTTGGGTGGGTTCAGCACTAGCTCGGGACGGTGTGTCACA	"\Homo sapiens thrombospondin, type I, domain containing 3 (THSD3), transcript variant 1, mRNA.\"""""	TAIL1; MGC119416; DKFZp686E0215; FLJ32147	ILMN_2405264	THSD3	"\Homo sapiens thrombospondin, type I, domain containing 3 (THSD3), transcript variant 1, mRNA.\"""""	145501	D	ISM2	0.08204941	0.008078992	2.571706224	0.01208728	0.01208728	-2.843129815	1.058520647
12911	2060196	ProbeID: 2060196	XM_937739.1	648672	XP_942832.1	ILMN_1678726	2060196	S	TTTCACCCCATACCGCTCACGGGCTGCCCTGGCTGAGCGGGTGCTGGGCA	"\PREDICTED: Homo sapiens similar to carbonic anhydrase 15 (LOC648672), mRNA.\"""""		ILMN_1678726	LOC648672	"\PREDICTED: Homo sapiens similar to carbonic anhydrase 15 (LOC648672), mRNA.\"""""	648672	 		-0.081812316	0.081918035	-2.025514174	0.046352658	0.046352658	-3.796154611	-1.058346703
5131	770747	ODF2	NM_002540.3	4957	NP_002531.3	ILMN_1671288	770747	A	GAACAAAGAGATTGAGGCGGCACGAAGGCAGTTCCAGTCTCAGCTGGCTG	"\Homo sapiens outer dense fiber of sperm tails 2 (ODF2), transcript variant 1, mRNA.\"""""	ODF84; MGC9034; MGC111096; ODF2/2; ODF2/1; FLJ44866	ILMN_1671288	ODF2	"\Homo sapiens outer dense fiber of sperm tails 2 (ODF2), transcript variant 1, mRNA.\"""""	4957	D	ODF2	-0.08147382	-0.013790223	-1.997464724	0.049381506	0.049381506	-3.839826299	-1.058098415
39221	6290450	ProbeID: 6290450	XM_941499.1	652155	XP_946592.1	ILMN_1737480	6290450	S	CCCTGGAAAAGGGCTTGAGTGGATGGGACTTGTTGATCCTGAAGATGGTG	"\PREDICTED: Homo sapiens similar to Ig heavy chain V-I region HG3 precursor (LOC652155), mRNA.\"""""		ILMN_1737480	LOC652155	"\PREDICTED: Homo sapiens similar to Ig heavy chain V-I region HG3 precursor (LOC652155), mRNA.\"""""	652155	 		0.081380342	0.018238331	2.014982142	0.047470699	0.047470699	-3.812615194	1.058029858
33693	5390392	ProbeID: 5390392	XM_928422.1	643082	XP_933515.1	ILMN_1789543	5390392	S	GCGGAGCTGGAACGGGCCAAGAGCGCCTTGCTGGAGGAGCAGAAGTCTGT	"\PREDICTED: Homo sapiens hypothetical protein LOC643082 (LOC643082), mRNA.\"""""		ILMN_1789543	LOC643082	"\PREDICTED: Homo sapiens hypothetical protein LOC643082 (LOC643082), mRNA.\"""""	643082	 		0.081369119	0.016154516	2.177498149	0.032570795	0.032570795	-3.55032194	1.058021628
26612	4220220	RCHY1	NM_001009922.1	25898	NP_001009922.1	ILMN_2386732	4220220	A	CTTCCAAGGGCTAGGATTACAGGCATGAGCCACTGTGCTTGGTCCAGATG	"\Homo sapiens ring finger and CHY zinc finger domain containing 1 (RCHY1), transcript variant 3, mRNA.\"""""	ARNIP; PRO1996; CHIMP; DKFZp586C1620; ZNF363; hARNIP; PIRH2; RNF199	ILMN_2386732	RCHY1	"\Homo sapiens ring finger and CHY zinc finger domain containing 1 (RCHY1), transcript variant 3, mRNA.\"""""	25898	D	RCHY1	0.081359064	0.026325254	2.016714156	0.047285261	0.047285261	-3.809913391	1.058014254
33639	5390176	ProbeID: 5390176	XR_038235.1	100132863		ILMN_3282529	5390176	M	GACATTGCTGCAGATGGCAAGCAGCCTTCTGAAAAGAAGGCTGCAAAGCT	"\PREDICTED: Homo sapiens misc_RNA (LOC100132863), miscRNA.\"""""		ILMN_3282529	LOC100132863	"\PREDICTED: Homo sapiens misc_RNA (LOC100132863), miscRNA.\"""""	100132863	 		0.081246602	-0.009622595	2.161981639	0.03379124	0.03379124	-3.576123999	1.057931782
26730	4220739	NACC2	NM_144653.3	138151	NP_653254.1	ILMN_3242377	4220739	S	ACCATCGTGGCTCTGAGAACTGACGCCGTGAATGTTGACCTGAGTGCCGC	"\Homo sapiens NACC family member 2, BEN and BTB (POZ) domain containing (NACC2), mRNA.\"""""	BTBD14; MGC23427	ILMN_3242377	NACC2	"\Homo sapiens NACC family member 2, BEN and BTB (POZ) domain containing (NACC2), mRNA.\"""""	138151	D	NACC2	-0.081145112	0.064188869	-2.032032314	0.045672105	0.045672105	-3.785929682	-1.057857362
9831	1500451	8-Sep	NM_001098813.1	23176	NP_001092283.1	ILMN_1721910	1500451	A	CACACTCTTCAACACGACCTTCGAGACTGAGGAAGCCAGTCACCATGAGG	"\Homo sapiens septin 8 (SEPT8), transcript variant 4, mRNA.\"""""	SEP2; KIAA0202	ILMN_1721910	8-Sep	"\Homo sapiens septin 8 (SEPT8), transcript variant 4, mRNA.\"""""	23176	 	8-Sep	0.081115692	0.00683643	2.139866324	0.035599569	0.035599569	-3.61262442	1.05783579
37488	6100044	OR51F1	NM_001004752.1	256892	NP_001004752.1	ILMN_1808825	6100044	S	TGGAATCTGGAGTGCTGGTGGCTACAGCCTTTGACCGTTATGTGGCCATC	"\Homo sapiens olfactory receptor, family 51, subfamily F, member 1 (OR51F1), mRNA.\"""""	OR11-21; OR51F1P	ILMN_1808825	OR51F1	"\Homo sapiens olfactory receptor, family 51, subfamily F, member 1 (OR51F1), mRNA.\"""""	256892	D	OR51F1	0.081084929	0.050236135	2.271287787	0.025982365	0.025982365	-3.39100896	1.057813234
25729	4120474	ZNF806	XM_001715118.1	646915	XP_001715170.1	ILMN_3225014	4120474	A	GGAATTCAGATCTTCATGTTCATCTCAGAGTCCACAGAGGACAGAGGCCC	"\PREDICTED: Homo sapiens zinc finger protein 806 (ZNF806), mRNA.\"""""		ILMN_3225014	ZNF806	"\PREDICTED: Homo sapiens zinc finger protein 806 (ZNF806), mRNA.\"""""	646915	D	ZNF806	-0.081078547	0.019288286	-2.24452318	0.027730885	0.027730885	-3.437055038	-1.057808554
24613	3990575	LOC100130097	XM_001717121.1	100130097	XP_001717173.1	ILMN_3262355	3990575	M	CCCCAGGGCATCCCTAGTTCTCAGGGGTACTTGCCTCCACAGGAAGTTGA	"\PREDICTED: Homo sapiens similar to Kinesin-Like Protein family member (klp-6) (LOC100130097), mRNA.\"""""		ILMN_3262355	LOC100130097	"\PREDICTED: Homo sapiens similar to Kinesin-Like Protein family member (klp-6) (LOC100130097), mRNA.\"""""	100130097	 	LOC100130097	0.08054847	0.005930867	2.152109113	0.034588358	0.034588358	-3.592458156	1.057419964
8825	1410100	ProbeID: 1410100				ILMN_1827068	1410100	S	ACAGACTAGCAAACTGAGGCACATGGAGGTGAAATCACTTGCCCAAAGCC	"\UI-CF-DU1-adt-f-12-0-UI.s1 UI-CF-DU1 Homo sapiens cDNA clone UI-CF-DU1-adt-f-12-0-UI 3, mRNA sequence\"""""		ILMN_1827068		"\UI-CF-DU1-adt-f-12-0-UI.s1 UI-CF-DU1 Homo sapiens cDNA clone UI-CF-DU1-adt-f-12-0-UI 3, mRNA sequence\"""""	-999	 		0.080430884	0.010202235	2.235524154	0.028341611	0.028341611	-3.452432855	1.057333783
44522	7100088	OR52A5	NM_001005160.1	390054	NP_001005160.1	ILMN_1661839	7100088	S	CCCAGCAGTTCTTAACTCATATTGGACTTGGGGTGACACTCAGGGCTGCC	"\Homo sapiens olfactory receptor, family 52, subfamily A, member 5 (OR52A5), mRNA.\"""""	OR11-33	ILMN_1661839	OR52A5	"\Homo sapiens olfactory receptor, family 52, subfamily A, member 5 (OR52A5), mRNA.\"""""	390054	D	OR52A5	-0.080391847	-0.012968672	-2.22986309	0.028731832	0.028731832	-3.462079709	-1.057305174
14068	2230370	ProbeID: 2230370				ILMN_1847793	2230370	S	GCGGGAGGGAAAGAGAAAACTAGAGAAGCAGGGCGGTCAAAAGTGAGACG	"\UI-H-EI1-ayt-m-14-0-UI.s1 NCI_CGAP_EI1 Homo sapiens cDNA clone UI-H-EI1-ayt-m-14-0-UI 3, mRNA sequence\"""""		ILMN_1847793		"\UI-H-EI1-ayt-m-14-0-UI.s1 NCI_CGAP_EI1 Homo sapiens cDNA clone UI-H-EI1-ayt-m-14-0-UI 3, mRNA sequence\"""""	-999	 		0.080244718	-0.035780343	2.210001478	0.03013847	0.03013847	-3.495760297	1.057197353
876	70458	BTN2A2	NM_006995.3	10385	NP_008926.2	ILMN_1752758	70458	A	AAACTGAGCCATGCTACCAGCATCCCAGGGTCTCCAGCCTACAGATGAGC	"\Homo sapiens butyrophilin, subfamily 2, member A2 (BTN2A2), transcript variant 1, mRNA.\"""""	BTF2; BT2.2; FLJ41908	ILMN_1752758	BTN2A2	"\Homo sapiens butyrophilin, subfamily 2, member A2 (BTN2A2), transcript variant 1, mRNA.\"""""	10385	D	BTN2A2	-0.080163128	0.009399595	-2.208188014	0.030269862	0.030269862	-3.498822683	-1.057137566
11943	1940128	NRG1	NM_013962.2	3084	NP_039256.2	ILMN_1737252	1940128	A	CTACATCCACCACTGGGACAAGCCATCTTGTAAAATGTGCGGAGAAGGAG	"\Homo sapiens neuregulin 1 (NRG1), transcript variant GGF2, mRNA.\"""""	HRG; GGF2; HGL; GGF; NDF; HRGA; HRG1; SMDF; ARIA	ILMN_1737252	NRG1	"\Homo sapiens neuregulin 1 (NRG1), transcript variant GGF2, mRNA.\"""""	3084	D	NRG1 (includes EG:112400)	0.080082139	-0.019370825	2.019153106	0.047025189	0.047025189	-3.806105371	1.057078223
8307	1300301	ProbeID: 1300301				ILMN_1853711	1300301	S	GAAGCGGGTACGAAGGTGGATCAAGAGCCCAATGGTCAGTGTGGACAAGC	"\AGENCOURT_14360408 NIH_MGC_186 Homo sapiens cDNA clone IMAGE:30406083 5, mRNA sequence\"""""		ILMN_1853711		"\AGENCOURT_14360408 NIH_MGC_186 Homo sapiens cDNA clone IMAGE:30406083 5, mRNA sequence\"""""	-999	D	SGK1	-0.08001812	-0.007349776	-2.101731841	0.038915896	0.038915896	-3.674801654	-1.057031316
46407	7550309	ProbeID: 7550309	NM_207328.1	150763	NP_997211.1	ILMN_1721765	7550309	S	CCGGCCTGTCCCCTCCAGCTCAGCCAGCAGTCACACTGCCCAGATTTCTT	"\Homo sapiens hypothetical protein LOC150763 (LOC150763), mRNA.\"""""		ILMN_1721765	LOC150763	"\Homo sapiens hypothetical protein LOC150763 (LOC150763), mRNA.\"""""	150763	D	GPAT2	-0.079918315	-0.008042427	-2.070090259	0.04186759	0.04186759	-3.725655434	-1.056958194
31968	5090195	CDH15	NM_004933.2	1013	NP_004924.1	ILMN_1784036	5090195	S	CGGGTCACCTCCCTAGTCCCACCTTTGCCTCCTACCAGTGAACCTCATCT	"\Homo sapiens cadherin 15, type 1, M-cadherin (myotubule) (CDH15), mRNA.\"""""	CDH3; CDH14; MCAD; CDHM	ILMN_1784036	CDH15	"\Homo sapiens cadherin 15, type 1, M-cadherin (myotubule) (CDH15), mRNA.\"""""	1013	 	CDH15	0.079789425	0.020384813	2.192242902	0.031446913	0.031446913	-3.525656502	1.05686377
43377	6900685	POTEB	NM_207355.2	339010	NP_997238.2	ILMN_3242275	6900685	S	CCTGACACTGAGAATGAAGAGTATCACAGTGACGAACAAAATGATACCCA	"\Homo sapiens POTE ankyrin domain family, member B (POTEB), mRNA.\"""""	MGC119371; MGC119373	ILMN_3242275	POTEB	"\Homo sapiens POTE ankyrin domain family, member B (POTEB), mRNA.\"""""	339010	D	POTEB (includes others)	-0.079783089	0.010123549	-2.081728303	0.040760188	0.040760188	-3.70702899	-1.056859129
41065	6520379	MOBKL3	NM_199482.1	25843	NP_955776.1	ILMN_1753166	6520379	I	GACTGCTGGCCTGTTTTCTACCCTGATTCCTTAGGTGGCTTCTGGGACAG	"\Homo sapiens preimplantation protein 3 (PREI3), transcript variant 2, mRNA.\"""""	2C4D; MGC12264; MOB1; CGI-95; MOB3	ILMN_1753166	PREI3	"\Homo sapiens preimplantation protein 3 (PREI3), transcript variant 2, mRNA.\"""""	25843	D	MOBKL3	0.079717923	0.032638212	2.120509813	0.037250837	0.037250837	-3.644305598	1.056811392
14839	2350523	DFFB	NM_001004285.1	1677	NP_001004285.1	ILMN_2384133	2350523	A	TGTCACAGTTTCAGGCTTTTATGAGGAAAGCGTTTCTGTGTAGAAACTGG	"\Homo sapiens DNA fragmentation factor, 40kDa, beta polypeptide (caspase-activated DNase) (DFFB), transcript variant 3, mRNA.\"""""	CAD; DFF40; DFF-40; DFF2; CPAN	ILMN_2384133	DFFB	"\Homo sapiens DNA fragmentation factor, 40kDa, beta polypeptide (caspase-activated DNase) (DFFB), transcript variant 3, mRNA.\"""""	1677	D	DFFB	0.079713129	-0.00319098	2.173659809	0.032869058	0.032869058	-3.556719387	1.05680788
33578	5360709	GPR75	NM_006794.1	10936	NP_006785.1	ILMN_1772727	5360709	S	GCACTTCAGCCAAGCAGATTCCAGTCCCCTCCGTTTAAAGTCATGGAGGC	"\Homo sapiens G protein-coupled receptor 75 (GPR75), mRNA.\"""""	GPR-chr2; WI-31133	ILMN_1772727	GPR75	"\Homo sapiens G protein-coupled receptor 75 (GPR75), mRNA.\"""""	10936	 	GPR75	-0.079524166	-0.007424691	-2.032951628	0.045576814	0.045576814	-3.784485249	-1.05666947
43911	6980647	TTYH2	NM_032646.5	94015	NP_116035.5	ILMN_2238132	6980647	I	AGCGTTGTTGTTCAGCTCTCAGGACTGCCCGTGTGGAGGGAGGTCACCAT	"\Homo sapiens tweety homolog 2 (Drosophila) (TTYH2), transcript variant 1, mRNA.\"""""	C17orf29; MGC4837; MGC126172	ILMN_2238132	TTYH2	"\Homo sapiens tweety homolog 2 (Drosophila) (TTYH2), transcript variant 1, mRNA.\"""""	94015	D	TTYH2	0.079444228	0.000601108	2.307697402	0.023760114	0.023760114	-3.327628747	1.056610922
13658	2140168	ProbeID: 2140168				ILMN_1909290	2140168	S	TTACATGTCTACCAGTAGAGTATAAGCCTCTTTATCCATGATGCTCACTC	"\hk58d01.x1 NCI_CGAP_Lym12 Homo sapiens cDNA clone IMAGE:3000865 3, mRNA sequence\"""""		ILMN_1909290		"\hk58d01.x1 NCI_CGAP_Lym12 Homo sapiens cDNA clone IMAGE:3000865 3, mRNA sequence\"""""	-999	 		0.079285575	0.050697701	2.17695302	0.03261301	0.03261301	-3.551231109	1.056494733
3481	520653	C18orf2	NM_031416.1	56651	NP_113604.1	ILMN_1722133	520653	S	GGCTAAATCTGATCCTCAGCCCACTCTCAGAATCGATAAATGCCCCTAGG	"\Homo sapiens chromosome 18 open reading frame 2 (C18orf2), mRNA.\"""""		ILMN_1722133	C18ORF2	"\Homo sapiens chromosome 18 open reading frame 2 (C18orf2), mRNA.\"""""	56651	D	C18orf2	0.079265661	0.02613868	2.352302755	0.021268023	0.021268023	-3.248827132	1.05648015
9575	1470164	DIO1	NM_001039716.1	1733	NP_001034805.1	ILMN_1686291	1470164	I	CCGGTGGTCCGCCTCTCAGGACAGAGGTGCAACATTTGGGAGTTTATGCA	"\Homo sapiens deiodinase, iodothyronine, type I (DIO1), transcript variant 4, mRNA.\"""""	5DI; MGC130050; MGC130051; TXDI1	ILMN_1686291	DIO1	"\Homo sapiens deiodinase, iodothyronine, type I (DIO1), transcript variant 4, mRNA.\"""""	1733	D	DIO1	0.079224279	-0.034871844	2.048434181	0.04399748	0.04399748	-3.760073071	1.056449846
36314	5890431	ProbeID: 5890431	XR_038347.1	100130513		ILMN_3266775	5890431	M	AGTACTGTGGGACGCCAAGGCAGGCGGATCAGTTGAGTCCAGGAGTTTGA	"\PREDICTED: Homo sapiens misc_RNA (LOC100130513), miscRNA.\"""""		ILMN_3266775	LOC100130513	"\PREDICTED: Homo sapiens misc_RNA (LOC100130513), miscRNA.\"""""	100130513	 		-0.079203981	-0.042076227	-2.017074578	0.04724675	0.04724675	-3.809350905	-1.056434983
44812	7150592	SS18	NM_001007559.1	6760	NP_001007560.1	ILMN_1686957	7150592	I	CGGTTATCAGCAACCGTCGTATCCTGAACAAGGCTACGATAGGCCTTATG	"\Homo sapiens synovial sarcoma translocation, chromosome 18 (SS18), transcript variant 1, mRNA.\"""""	SYT; SYT-SSX1; MGC116875; SYT-SSX2; SSXT	ILMN_1686957	SS18	"\Homo sapiens synovial sarcoma translocation, chromosome 18 (SS18), transcript variant 1, mRNA.\"""""	6760	D	SS18	-0.079189683	0.025721345	-2.152599753	0.03454836	0.03454836	-3.591647909	-1.056424513
141	10541	SDK1	NM_001079653.1	221935	NP_001073121.1	ILMN_1810540	10541	S	CCAAGCACTCCTTCGTGAACCACTACATGAGCGACCCCACCTACTACAAC	"\Homo sapiens sidekick homolog 1, cell adhesion molecule (chicken) (SDK1), transcript variant 2, mRNA.\"""""	FLJ31425	ILMN_1810540	SDK1	"\Homo sapiens sidekick homolog 1, cell adhesion molecule (chicken) (SDK1), transcript variant 2, mRNA.\"""""	221935	D	SDK1	-0.078881557	-0.022783893	-2.039380773	0.044915173	0.044915173	-3.774367744	-1.056198909
32707	5270221	ProbeID: 5270221				ILMN_1910322	5270221	S	CATCCTGGCAGAGGCACCAGGCAGTGAGGACAATGAGGGCTGGATATGGA	"\Homo sapiens cDNA FLJ44103 fis, clone TESTI4044084\"""""		ILMN_1910322		"\Homo sapiens cDNA FLJ44103 fis, clone TESTI4044084\"""""	-999	 	LOC100131034	-0.078707301	-0.008150918	-2.206239907	0.030411568	0.030411568	-3.502110045	-1.056071344
14466	2320520	ProbeID: 2320520	XM_939008.1	442726	XP_944101.1	ILMN_1708048	2320520	A	GGGCCGCATTTGCACTAAAATCCTGAAGAAGGTGGCCTGGGTCATCACTG	"\PREDICTED: Homo sapiens similar to ribosomal protein S17 (LOC442726), mRNA.\"""""		ILMN_1708048	LOC442726	"\PREDICTED: Homo sapiens similar to ribosomal protein S17 (LOC442726), mRNA.\"""""	442726	 	tcag7.955	0.07856205	0.007851323	2.159380705	0.033999672	0.033999672	-3.580433506	1.055965024
1067	110494	OR2T35	NM_001001827.1	403244	NP_001001827.1	ILMN_2148122	110494	S	GACCATTTCCTTCCTGGGCTGTGCAGTTCAAATCTTCTACCTGACCCTGA	"\Homo sapiens olfactory receptor, family 2, subfamily T, member 35 (OR2T35), mRNA.\"""""		ILMN_2148122	OR2T35	"\Homo sapiens olfactory receptor, family 2, subfamily T, member 35 (OR2T35), mRNA.\"""""	403244	D	OR2T2/OR2T35	0.078326912	-0.0004507	2.512210337	0.014134746	0.014134746	-2.956067198	1.055792931
40589	6450762	LOC644006	XM_001722645.1	644006	XP_001722697.1	ILMN_3211068	6450762	A	CTTCCGCTGCCCTCCTTCCTCAGAGGGCTTCAAGCAAAACAAACAGCCTT	"\PREDICTED: Homo sapiens hypothetical LOC644006 (LOC644006), mRNA.\"""""		ILMN_3211068	LOC644006	"\PREDICTED: Homo sapiens hypothetical LOC644006 (LOC644006), mRNA.\"""""	644006	D	LOC644006	-0.078232645	0.024309148	-1.994065769	0.049759793	0.049759793	-3.84508194	-1.055723947
29203	4640470	SGMS2	NM_152621.4	166929	NP_689834.1	ILMN_1685176	4640470	S	GACAAGCCCCCACCCCGGGACTTTACTAATGAGCTTGTTAAAGAGGTGCC	"\Homo sapiens sphingomyelin synthase 2 (SGMS2), mRNA.\"""""	SMS2; MGC26963	ILMN_1685176	SGMS2	"\Homo sapiens sphingomyelin synthase 2 (SGMS2), mRNA.\"""""	166929	 	SGMS2	-0.078109453	-0.010390531	-2.479239997	0.015399203	0.015399203	-3.017725281	-1.055633802
13847	2190170	ProbeID: 2190170	XM_001717034.1	100134274	XP_001717086.1	ILMN_3243343	2190170	S	AGCACCACAGCCAGCTCTAGCCCAGAGGGAAAGTAAGAGGATGTTTCTGC	"\PREDICTED: Homo sapiens hypothetical protein LOC100134274 (LOC100134274), mRNA.\"""""		ILMN_3243343	LOC100134274	"\PREDICTED: Homo sapiens hypothetical protein LOC100134274 (LOC100134274), mRNA.\"""""	100134274	 		-0.077155135	-0.017539065	-2.050976422	0.043742708	0.043742708	-3.756049104	-1.05493575
32490	5260148	EFCAB3	NM_173503.2	146779	NP_775774.1	ILMN_1726437	5260148	S	GAAATTCCTCCCATAACTCCAGATCCTCTTCCTCATCAGATACCAGTGAA	"\Homo sapiens EF-hand calcium binding domain 3 (EFCAB3), mRNA.\"""""	FLJ25818; MGC126827; MGC126801	ILMN_1726437	EFCAB3	"\Homo sapiens EF-hand calcium binding domain 3 (EFCAB3), mRNA.\"""""	146779	 	EFCAB3	0.077121048	0.037573955	2.015024034	0.047466206	0.047466206	-3.812549869	1.054910825
20723	3360072	LOC441601	XM_945948.1	441601	XP_951041.1	ILMN_1731707	3360072	A	ACCAGAGGAATGCCAACAGTTTAAAAAACAGGTAACTTTTCCGGTCACAC	"\PREDICTED: Homo sapiens similar to CDC10 (cell division cycle 10, S.cerevisiae, homolog), transcript variant 3 (LOC441601), mRNA.\"""""		ILMN_1731707	LOC441601	"\PREDICTED: Homo sapiens similar to CDC10 (cell division cycle 10, S.cerevisiae, homolog), transcript variant 3 (LOC441601), mRNA.\"""""	441601	 		-0.077041142	-0.024841692	-2.091458128	0.039853882	0.039853882	-3.691386894	-1.054852399
34501	5560639	MB	NM_203378.1	4151	NP_976312.1	ILMN_1748386	5560639	I	CCATGTGAGGGCTAGAGAAAGGAAAAGATTAGACCCTCCCTGGATGAGAG	"\Homo sapiens myoglobin (MB), transcript variant 3, mRNA.\"""""	PVALB; MGC13548	ILMN_1748386	MB	"\Homo sapiens myoglobin (MB), transcript variant 3, mRNA.\"""""	4151	D	MB	0.076867719	0.023751927	2.22953876	0.028754331	0.028754331	-3.46263176	1.054725605
27834	4390553	RORA	NM_134262.1	6095	NP_599024.1	ILMN_1813134	4390553	I	CCCTGCGCTCTCCGCACCGCGCTTAAATGATGTATTTTGTGATCGCAGCG	"\Homo sapiens RAR-related orphan receptor A (RORA), transcript variant 4, mRNA.\"""""	NR1F1; MGC119326; ROR2; RZRA; ROR1; MGC119329; ROR3	ILMN_1813134	RORA	"\Homo sapiens RAR-related orphan receptor A (RORA), transcript variant 4, mRNA.\"""""	6095	D	RORA	-0.076741668	0.015622567	-2.386996718	0.019493122	0.019493122	-3.186663883	-1.054633455
36642	5910273	ANKRD13B	NM_152345.4	124930	NP_689558.4	ILMN_1794070	5910273	S	GACTCTAAAACCCTTCATCCAATGGTGCTAACCCCCGGCTCTCCCCTGCC	"\Homo sapiens ankyrin repeat domain 13B (ANKRD13B), mRNA.\"""""	FLJ25555; FLJ20418	ILMN_1794070	ANKRD13B	"\Homo sapiens ankyrin repeat domain 13B (ANKRD13B), mRNA.\"""""	124930	 	ANKRD13B	0.076624831	-0.006316358	2.177881682	0.032541122	0.032541122	-3.549682163	1.054548049
43179	6860551	ProbeID: 6860551				ILMN_1916655	6860551	S	GATTGTTCCCTGAAGCAGGACACCAGACTCCACAGCCAGAGGAAAGGGGC	"\DB041946 TESTI2 Homo sapiens cDNA clone TESTI2029158 5, mRNA sequence\"""""		ILMN_1916655		"\DB041946 TESTI2 Homo sapiens cDNA clone TESTI2029158 5, mRNA sequence\"""""	-999	 		-0.076601545	0.011683214	-2.0193133	0.04700815	0.04700815	-3.805855112	-1.054531028
2930	450707	ProbeID: 450707	XM_944129.1	650278	XP_949222.1	ILMN_1807912	450707	S	ATGGAGGAAACGCGCCCACTTCCCACAGTCCCTCCTCTAAACCCCAGGCG	"\PREDICTED: Homo sapiens hypothetical protein LOC650278 (LOC650278), mRNA.\"""""		ILMN_1807912	LOC650278	"\PREDICTED: Homo sapiens hypothetical protein LOC650278 (LOC650278), mRNA.\"""""	650278	 		0.076570927	0.004321842	2.182660587	0.032173371	0.032173371	-3.54170231	1.054508648
13742	2140521	GPR32	NM_001506.1	2854	NP_001497.1	ILMN_1651457	2140521	S	ATCTGTGGCGACGGGTGATGCTCAAGGAAATCTACCACCCCCGGATGCTG	"\Homo sapiens G protein-coupled receptor 32 (GPR32), mRNA.\"""""		ILMN_1651457	GPR32	"\Homo sapiens G protein-coupled receptor 32 (GPR32), mRNA.\"""""	2854	 	GPR32	-0.07653448	0.025029853	-2.076289074	0.041274559	0.041274559	-3.715745679	-1.054482009
12947	2060349	ProbeID: 2060349	XM_208203.5	284428	XP_208203.2	ILMN_1779195	2060349	S	GGGCTTTCGGTCCCTTTCTTTTAATGCCCATCCTCATTCCTACTCTGAAT	"\PREDICTED: Homo sapiens similar to methyl-CpG binding domain protein 3-like 2 (LOC284428), mRNA.\"""""		ILMN_1779195	LOC284428	"\PREDICTED: Homo sapiens similar to methyl-CpG binding domain protein 3-like 2 (LOC284428), mRNA.\"""""	284428	D	MBD3L2 (includes others)	-0.076476368	0.00353569	-2.123110817	0.037025151	0.037025151	-3.640062961	-1.054439535
43570	6940743	ProbeID: 6940743	XM_001715263.1	100131435	XP_001715315.1	ILMN_3282632	6940743	M	TACGTTGAAGAATCTTGTCTCTTTCAGTTTTGTTTCCTGTGGCGTGTTGC	"\PREDICTED: Homo sapiens hypothetical LOC100131435 (LOC100131435), mRNA.\"""""		ILMN_3282632	LOC100131435	"\PREDICTED: Homo sapiens hypothetical LOC100131435 (LOC100131435), mRNA.\"""""	100131435	 		0.076404926	0.013488579	2.181764161	0.032242075	0.032242075	-3.543200312	1.05438732
28929	4610112	SYNRG	NM_007247.3	11276	NP_009178.3	ILMN_2415467	4610112	A	ATTCAGGGTGAAAATGTGGAGCTCTCGGCCTAGTGTAAAGTATCAAGATG	"\Homo sapiens AP1 gamma subunit binding protein 1 (AP1GBP1), transcript variant 1, mRNA.\"""""	MGC104959; SYNG	ILMN_2415467	AP1GBP1	"\Homo sapiens AP1 gamma subunit binding protein 1 (AP1GBP1), transcript variant 1, mRNA.\"""""	11276	D	SYNRG	-0.076389106	-0.00025363	-2.051827071	0.043657744	0.043657744	-3.754701687	-1.054375758
2991	460167	CTAGE5	NM_203355.1	4253	NP_976230.1	ILMN_2314080	460167	A	TCCAAATACAGCATTTGGCAGAGGCTCACGAGGCCCAGGGAATCCTCTGG	"\Homo sapiens CTAGE family, member 5 (CTAGE5), transcript variant 3, mRNA.\"""""	MEA6; cTAGE-5C; MGEA; MGEA6; cTAGE-5B; cTAGE-5D; MGEA11; CTAGE-5A	ILMN_2314080	CTAGE5	"\Homo sapiens CTAGE family, member 5 (CTAGE5), transcript variant 3, mRNA.\"""""	4253	D	CTAGE5	0.076344873	0.017418882	2.003911837	0.048670732	0.048670732	-3.829835809	1.054343432
32358	5220376	ProbeID: 5220376	XR_041739.1	728773		ILMN_3300789	5220376	M	GCTGCTGGCTCCACTCCTGCGGTCTACATCATTCCACAGTACAAATATGC	"\PREDICTED: Homo sapiens misc_RNA (LOC728773), miscRNA.\"""""		ILMN_3300789	LOC728773	"\PREDICTED: Homo sapiens misc_RNA (LOC728773), miscRNA.\"""""	728773	 		0.075988523	0.004799896	2.27292835	0.025878421	0.025878421	-3.388171474	1.054083037
28349	4540605	ProbeID: 4540605	XR_040560.1	360030		ILMN_3234496	4540605	I	TTTTGGCCTCCAGAAATGCTGTGATTACAAGCATGAGCCATCGCACTGGC	"\PREDICTED: Homo sapiens misc_RNA (LOC360030), miscRNA.\"""""		ILMN_3234496	LOC360030	"\PREDICTED: Homo sapiens misc_RNA (LOC360030), miscRNA.\"""""	360030	D	NANOGNB	-0.075804335	0.007907238	-2.075172187	0.041380871	0.041380871	-3.717533099	-1.053948473
37670	6110041	TP73	NM_005427.1	7161	NP_005418.1	ILMN_1778188	6110041	S	TTCGACCTGCCCGACTGCAAGGCCCGCAAGCAGCCCATCAAGGAGGAGTT	"\Homo sapiens tumor protein p73 (TP73), mRNA.\"""""	P73	ILMN_1778188	TP73	"\Homo sapiens tumor protein p73 (TP73), mRNA.\"""""	7161	 	TP73	-0.075735165	0.003695969	-2.15021492	0.034743157	0.034743157	-3.595584747	-1.053897942
13476	2120215	ProbeID: 2120215	XM_945606.1	650339	XP_950699.1	ILMN_1729791	2120215	A	CCAAACAGCAGGGTGACTTTAGAGACATGGGCTCCAACCCCTTAGCTCTG	"\PREDICTED: Homo sapiens similar to ataxin-1 ubiquitin-like interacting protein, transcript variant 2 (LOC650339), mRNA.\"""""		ILMN_1729791	LOC650339	"\PREDICTED: Homo sapiens similar to ataxin-1 ubiquitin-like interacting protein, transcript variant 2 (LOC650339), mRNA.\"""""	650339	 		-0.075419484	0.007326914	-2.194205663	0.031299895	0.031299895	-3.522362382	-1.05366736
39717	6370152	DRD1	NM_000794.3	1812	NP_000785.1	ILMN_1773210	6370152	S	CAAACAGGGACACTACAAACATGGGGAGCCATAAGGGACATGTCTTTGGC	"\Homo sapiens dopamine receptor D1 (DRD1), mRNA.\"""""	DRD1A; DADR	ILMN_1773210	DRD1	"\Homo sapiens dopamine receptor D1 (DRD1), mRNA.\"""""	1812	 	DRD1	-0.07533713	-0.005152392	-2.350083834	0.021386279	0.021386279	-3.252777042	-1.053607215
7900	1240215	ProbeID: 1240215	XM_936765.1	647704	XP_941858.1	ILMN_1693821	1240215	S	CTGAGAAATTGGTGCACAGTTACCCCGGCCTGTGCCTGTCCCCTGAGAAC	"\PREDICTED: Homo sapiens similar to keratinocytes proline-rich protein (LOC647704), mRNA.\"""""		ILMN_1693821	LOC647704	"\PREDICTED: Homo sapiens similar to keratinocytes proline-rich protein (LOC647704), mRNA.\"""""	647704	 		0.075142144	-0.003209814	2.000613249	0.049033288	0.049033288	-3.834950862	1.053464825
38498	6220475	ProbeID: 6220475	XM_936234.1	642104	XP_941327.1	ILMN_1772669	6220475	S	ATGAAAAATTGCCAAATCTAGAGTGTTCTCGGAGGGACCGGGATAGAGAC	"\PREDICTED: Homo sapiens similar to E3 ubiquitin protein ligase, HECT domain containing, 1 (LOC642104), mRNA.\"""""		ILMN_1772669	LOC642104	"\PREDICTED: Homo sapiens similar to E3 ubiquitin protein ligase, HECT domain containing, 1 (LOC642104), mRNA.\"""""	642104	 		-0.0751212	0.01012463	-1.993848501	0.049784058	0.049784058	-3.845417622	-1.053449532
36057	5870167	LOC154872	NM_001024603.1	154872	NP_001019774.1	ILMN_1779698	5870167	S	GAGACGTTAAAGTGAAGCAGGCAGAAATCCGCTTCTGAGAGAGGGCTTCC	"\Homo sapiens hypothetical LOC154872 (LOC154872), mRNA.\"""""		ILMN_1779698	LOC154872	"\Homo sapiens hypothetical LOC154872 (LOC154872), mRNA.\"""""	154872	 	LOC154872	0.075056834	0.009374552	2.083606834	0.040583833	0.040583833	-3.704013921	1.053402533
8152	1260465	OR4F4	NM_001004195.2	26682	NP_001004195.2	ILMN_1690200	1260465	S	ATGACCATCCAGCATTGCCCTTTAGATAAGTCGTCCAAAGCTCTGTCCAC	"\Homo sapiens olfactory receptor, family 4, subfamily F, member 4 (OR4F4), mRNA.\"""""	OR4F18; OLA-7501	ILMN_1690200	OR4F4	"\Homo sapiens olfactory receptor, family 4, subfamily F, member 4 (OR4F4), mRNA.\"""""	26682	D	OR4F17 (includes others)	-0.074822542	0.009406951	-2.206364211	0.030402509	0.030402509	-3.501900361	-1.053231476
21434	3400719	ProbeID: 3400719	XM_932552.2	644976	XP_937645.1	ILMN_1802661	3400719	S	GCCACAGTCAGCCCTGGTGACATTGCATATCAGCTTCTAAAGGGCCTCGC	"\PREDICTED: Homo sapiens hypothetical LOC644976 (LOC644976), mRNA.\"""""		ILMN_1802661	LOC644976	"\PREDICTED: Homo sapiens hypothetical LOC644976 (LOC644976), mRNA.\"""""	644976	 		0.074748394	-0.016103714	2.281392911	0.025347923	0.025347923	-3.373503792	1.053177345
24521	3990180	GDEP	NR_026555.1	118425		ILMN_3236437	3990180	S	CCCTATGCCGTTGCTCTGTTCACAGTAAGGATTGAGCCATTCTAATCCCC	"\Homo sapiens gene differentially expressed in prostate (GDEP), non-coding RNA.\"""""		ILMN_3236437	GDEP	"\Homo sapiens gene differentially expressed in prostate (GDEP), non-coding RNA.\"""""	118425	 	GDEP	0.074694154	-0.022716892	2.37393895	0.020145038	0.020145038	-3.210149313	1.053137751
46813	7570438	LOC100132815	XM_001726067.1	100132815	XP_001726119.1	ILMN_3275267	7570438	M	GGCCTAGCATCTGAGTTATTTGTTGTTTCCTGGGTCCAGCTCACAGTGCC	"\PREDICTED: Homo sapiens hypothetical protein LOC100132815 (LOC100132815), mRNA.\"""""		ILMN_3275267	LOC100132815	"\PREDICTED: Homo sapiens hypothetical protein LOC100132815 (LOC100132815), mRNA.\"""""	100132815	 	LOC100132815	0.074564097	0.015056174	2.254376302	0.027075497	0.027075497	-3.420157508	1.053042816
14088	2230446	ProbeID: 2230446	XM_001125033.1	730412	XP_001125033.1	ILMN_1812198	2230446	I	CCTGCCTCATTACATGGAGGTGGGTCTAAGTATTACCATTTTCAGATGAG	"\PREDICTED: Homo sapiens similar to hydroxysteroid (17-beta) dehydrogenase 7, transcript variant 2 (LOC730412), mRNA.\"""""		ILMN_1812198	LOC730412	"\PREDICTED: Homo sapiens similar to hydroxysteroid (17-beta) dehydrogenase 7, transcript variant 2 (LOC730412), mRNA.\"""""	730412	 		0.074515204	-0.012999126	2.328432349	0.022571184	0.022571184	-3.291155028	1.053007129
6112	990113	LOC100127888	NR_024470.1	100127888		ILMN_3243616	990113	S	TCTGAAGAATCAGGAACAGACGGTGCAGCCCTAGTTAGCCTCTGAGCCCC	"\Homo sapiens hypothetical protein LOC100127888 (LOC100127888), non-coding RNA.\"""""		ILMN_3243616	LOC100127888	"\Homo sapiens hypothetical protein LOC100127888 (LOC100127888), non-coding RNA.\"""""	100127888	 	LOC100127888	-0.074455596	0.002406391	-2.122949386	0.037039124	0.037039124	-3.640326411	-1.052963623
44341	7050086	ProbeID: 7050086	XM_936646.3	646056	XP_941739.3	ILMN_3278305	7050086	M	TGGATCGAGCTACCAGGGCTACTACCCCATGCTCCCCCAGCCAGGGATGA	"\PREDICTED: Homo sapiens hypothetical LOC646056 (LOC646056), mRNA.\"""""		ILMN_3278305	LOC646056	"\PREDICTED: Homo sapiens hypothetical LOC646056 (LOC646056), mRNA.\"""""	646056	D	JPX	0.074437453	-0.02751752	2.15973405	0.033971291	0.033971291	-3.579848307	1.052950381
16769	2640142	C17orf97	NM_001013672.3	400566	NP_001013694.3	ILMN_1713803	2640142	A	TTCGGTACACGGACGACGCCGACTCTCCCATCACCAAGCTGCCCTCGGTT	"\Homo sapiens chromosome 17 open reading frame 97 (C17orf97), mRNA.\"""""		ILMN_1713803	C17ORF97	"\Homo sapiens chromosome 17 open reading frame 97 (C17orf97), mRNA.\"""""	400566	D	C17orf97	0.074233159	-0.013887912	2.062836975	0.042570826	0.042570826	-3.737218129	1.052801288
24218	3930435	RTL1	XM_940870.1	388015	XP_945963.1	ILMN_1677845	3930435	S	ACCCAATGACCTACTCCAAGACCTGGAGGAGTCATGCAACGGTTCACACC	"\PREDICTED: Homo sapiens retrotransposon-like 1 (RTL1), mRNA.\"""""		ILMN_1677845	RTL1	"\PREDICTED: Homo sapiens retrotransposon-like 1 (RTL1), mRNA.\"""""	388015	D	RTL1	-0.074080605	0.008153515	-2.310349492	0.023605016	0.023605016	-3.322978906	-1.052689968
2022	270538	PMP22	NM_153321.1	5376	NP_696996.1	ILMN_1810864	270538	I	CCAACGCACCCGAGTTTGTGTTTGAGGCCACCCTGAGGATCGGGACAGCT	"\Homo sapiens peripheral myelin protein 22 (PMP22), transcript variant 2, mRNA.\"""""	CMT1A; GAS-3; DSS; CMT1E; MGC20769; HMSNIA; HNPP; Sp110	ILMN_1810864	PMP22	"\Homo sapiens peripheral myelin protein 22 (PMP22), transcript variant 2, mRNA.\"""""	5376	D	PMP22	0.07405408	-0.000918548	2.167209555	0.033375657	0.033375657	-3.567448331	1.052670614
5014	770301	TNRC6C	NM_018996.2	57690	NP_061869.2	ILMN_2094424	770301	S	AGTGAATCGCTTCTTAGCCCAAGGCCAGGCGCTGCCACCCACTTCCAGCT	"\Homo sapiens trinucleotide repeat containing 6C (TNRC6C), mRNA.\"""""	KIAA1582; FLJ20015	ILMN_2094424	TNRC6C	"\Homo sapiens trinucleotide repeat containing 6C (TNRC6C), mRNA.\"""""	57690	D	TNRC6C	-0.073926657	-0.028742804	-2.135597504	0.035958157	0.035958157	-3.619632658	-1.052577643
39134	6290092	ProbeID: 6290092	XM_944600.1	651326	XP_949693.1	ILMN_1657595	6290092	S	CGAGCGCAGCTGCACGCGCAGGGAGGCCCACAGCGTCCCGGGCCCCTCCT	"\PREDICTED: Homo sapiens hypothetical protein LOC651326 (LOC651326), mRNA.\"""""		ILMN_1657595	LOC651326	"\PREDICTED: Homo sapiens hypothetical protein LOC651326 (LOC651326), mRNA.\"""""	651326	 		0.073615215	-0.011799793	2.021216378	0.046806135	0.046806135	-3.802880757	1.052350442
20863	3360632	ProbeID: 3360632	XM_925787.1	653043	XP_930880.1	ILMN_1667903	3360632	S	TGGGCCGACGTAGCCTTTTCTAGTTCTCTGTGTGGTTCACCCGTTCACCG	"\PREDICTED: Homo sapiens similar to cell recognition molecule CASPR3 (LOC653043), mRNA.\"""""		ILMN_1667903	LOC653043	"\PREDICTED: Homo sapiens similar to cell recognition molecule CASPR3 (LOC653043), mRNA.\"""""	653043	 		0.073358588	-0.002961531	2.189617101	0.03164454	0.03164454	-3.530059459	1.052163267
32738	5270358	CERKL	NM_001030313.1	375298	NP_001025484.1	ILMN_2302692	5270358	A	GGAAGTTGCATCAGAGGTCCATATTAGATTGCATCCAAGACTTATCAGTC	"\Homo sapiens ceramide kinase-like (CERKL), transcript variant 4, mRNA.\"""""	RP26	ILMN_2302692	CERKL	"\Homo sapiens ceramide kinase-like (CERKL), transcript variant 4, mRNA.\"""""	375298	D	CERKL	0.072846904	0.021790097	2.064523287	0.042406428	0.042406428	-3.734533082	1.051790159
45579	7320661	GDAP2	NM_017686.2	54834	NP_060156.1	ILMN_1789059	7320661	S	CAGCATCTCTTGAGTTGCCTGCATCAGTGTGGAGGAAGTGTGTCACAGTG	"\Homo sapiens ganglioside induced differentiation associated protein 2 (GDAP2), mRNA.\"""""	FLJ20142; dJ776P7.1	ILMN_1789059	GDAP2	"\Homo sapiens ganglioside induced differentiation associated protein 2 (GDAP2), mRNA.\"""""	54834	 	GDAP2	-0.072740513	-0.014820538	-2.160390653	0.033918605	0.033918605	-3.578760646	-1.051712598
15130	2370195	DKFZP434I0714	XM_929673.1	54553	XP_934766.1	ILMN_1741621	2370195	A	GAGGGTTACACAGTCACACTAGGTATATATGAGTCCCATTGCTCCACACC	"\PREDICTED: Homo sapiens hypothetical protein DKFZP434I0714 (DKFZP434I0714), mRNA.\"""""		ILMN_1741621	DKFZP434I0714	"\PREDICTED: Homo sapiens hypothetical protein DKFZP434I0714 (DKFZP434I0714), mRNA.\"""""	54553	 	DKFZP434I0714	-0.072627292	0.010958178	-2.014028312	0.047573086	0.047573086	-3.814102221	-1.051630064
41873	6590608	FAM7A3	XM_930891.1	89837	XP_935984.1	ILMN_1720557	6590608	I	GGAATAATATTACAAGTTGGTGAAATATTGGAATTCTGGTCTGTTGGTGA	"\PREDICTED: Homo sapiens family with sequence similarity 7, member A3, transcript variant 3 (FAM7A3), mRNA.\"""""		ILMN_1720557	FAM7A3	"\PREDICTED: Homo sapiens family with sequence similarity 7, member A3, transcript variant 3 (FAM7A3), mRNA.\"""""	89837	D	FAM7A3	0.07262694	-0.020799284	2.050783383	0.043762009	0.043762009	-3.756354807	1.051629808
39697	6370072	LOC100131046	XR_036867.1	100131046		ILMN_3286470	6370072	M	GAGTGGCGGTGTTCCTACCCTCCTGGTTTCCTTGGGAGTCAGCTTCAATA	"\PREDICTED: Homo sapiens misc_RNA (LOC100131046), miscRNA.\"""""		ILMN_3286470	LOC100131046	"\PREDICTED: Homo sapiens misc_RNA (LOC100131046), miscRNA.\"""""	100131046	 		0.072585667	-0.003024344	2.038504082	0.045004907	0.045004907	-3.775749034	1.051599723
16455	2600360	C1orf9	NM_016227.1	51430	NP_057311.1	ILMN_1791524	2600360	I	GGGAAAGGGCTTGGTGCAGCTTCCCTCACAACACACACGTCATTCTAGGC	"\Homo sapiens chromosome 1 open reading frame 9 (C1orf9), transcript variant 2, mRNA.\"""""	CH1	ILMN_1791524	C1ORF9	"\Homo sapiens chromosome 1 open reading frame 9 (C1orf9), transcript variant 2, mRNA.\"""""	51430	D	C1orf9	-0.072384577	-0.001643694	-2.015616192	0.047402742	0.047402742	-3.811626362	-1.051453156
38381	6220037	UTP23	NM_032334.1	84294	NP_115710.1	ILMN_2043828	6220037	S	GTGGTCCCAATCCTCTTAGTTGTTTGAAGAAAAAGAAAAAGGCACCGGAC	"\Homo sapiens UTP23, small subunit (SSU) processome component, homolog (yeast) (UTP23), mRNA.\"""""	MGC14595	ILMN_2043828	UTP23	"\Homo sapiens UTP23, small subunit (SSU) processome component, homolog (yeast) (UTP23), mRNA.\"""""	84294	D	UTP23	-0.07184129	-0.000559456	-2.160997387	0.033869984	0.033869984	-3.577755338	-1.051057276
9153	1440010	ProbeID: 1440010	XR_039342.1	100131431		ILMN_3215552	1440010	A	GGACCTTAATTTAGCCCCCCTCCTTCACCAGCAGTGGGCAGCATCTGTGA	"\PREDICTED: Homo sapiens misc_RNA (LOC100131431), miscRNA.\"""""		ILMN_3215552	LOC100131431	"\PREDICTED: Homo sapiens misc_RNA (LOC100131431), miscRNA.\"""""	100131431	 		-0.071830826	0.033019488	-2.26736298	0.026232531	0.026232531	-3.397790189	-1.051049653
17927	2760280	PCDHB16	NM_020957.1	57717	NP_066008.1	ILMN_2100258	2760280	S	CATCATAGTATACATTGGCGGTATCTAGCCCTTTCTCTGTAAAATATCCC	"\Homo sapiens protocadherin beta 16 (PCDHB16), mRNA.\"""""	PCDHB8a; ME1; PCDH3X; PCDH-BETA16; KIAA1621	ILMN_2100258	PCDHB16	"\Homo sapiens protocadherin beta 16 (PCDHB16), mRNA.\"""""	57717	D	PCDHB16	0.071708708	0.024895443	2.056987615	0.043145344	0.043145344	-3.746516993	1.05096069
9156	1440019	CASP2	NM_032982.2	835	NP_116764.2	ILMN_2296057	1440019	I	CCCTTTTCCGGTGTGTGAGTCCTGTCCCCTTTACAAGAAGCTCCGCCTGT	"\Homo sapiens caspase 2, apoptosis-related cysteine peptidase (CASP2), transcript variant 1, mRNA.\"""""	NEDD2; ICH1; ICH-1L/1S; CASP-2; ICH-1L	ILMN_2296057	CASP2	"\Homo sapiens caspase 2, apoptosis-related cysteine peptidase (CASP2), transcript variant 1, mRNA.\"""""	835	D	CASP2	0.071520162	0.011695925	2.078241712	0.041089262	0.041089262	-3.712618743	1.050823349
20473	3290577	CCDC74A	NM_138770.1	90557	NP_620125.1	ILMN_1678086	3290577	S	AAGGTCTCCACCAAGAGCCTCTCCAAGAAATGCCTGAGCCCACCTGTGGC	"\Homo sapiens coiled-coil domain containing 74A (CCDC74A), mRNA.\"""""	FLJ40345	ILMN_1678086	CCDC74A	"\Homo sapiens coiled-coil domain containing 74A (CCDC74A), mRNA.\"""""	90557	 	CCDC74A	0.071308935	-0.022736625	2.073272448	0.041562242	0.041562242	-3.720571442	1.050669508
9269	1440471	RBMY1D	NM_001006120.2	378949	NP_001006120.2	ILMN_3242490	1440471	S	GTCGATCTGAAAAAGGAGACTCGAGCAGATATTAAAGCAAGCATTGAAAA	"\Homo sapiens RNA binding motif protein, Y-linked, family 1, member D (RBMY1D), mRNA.\"""""		ILMN_3242490	RBMY1D	"\Homo sapiens RNA binding motif protein, Y-linked, family 1, member D (RBMY1D), mRNA.\"""""	378949	D	RBMY1A1 (includes others)	0.071219393	-0.000646459	2.094006049	0.039619452	0.039619452	-3.687280272	1.050604299
19333	3120619	CBFA2T2	NM_005093.3	9139	NP_005084.1	ILMN_2251895	3120619	I	AACTCCTGGGCTAAAGCGATCTTCCCATGTTGGCTGCCCAAAGTGCTGGG	"\Homo sapiens core-binding factor, runt domain, alpha subunit 2; translocated to, 2 (CBFA2T2), transcript variant 2, mRNA.\"""""	ZMYND3; DKFZp313F2116; MTGR1; EHT	ILMN_2251895	CBFA2T2	"\Homo sapiens core-binding factor, runt domain, alpha subunit 2; translocated to, 2 (CBFA2T2), transcript variant 2, mRNA.\"""""	9139	D	CBFA2T2	-0.071128007	-0.002438096	-2.320161467	0.02303896	0.02303896	-3.305736766	-1.050537752
8968	1430021	ProbeID: 1430021				ILMN_1838187	1430021	S	GCGGCTCAGTTTGAGGACACTTGTGCGGAACCCTTTCACATCCCCACCCT	"\DA156353 BRAMY2 Homo sapiens cDNA clone BRAMY2015503 5, mRNA sequence\"""""		ILMN_1838187		"\DA156353 BRAMY2 Homo sapiens cDNA clone BRAMY2015503 5, mRNA sequence\"""""	-999	D	SYT1	-0.070932891	-0.002618535	-2.035267925	0.045337479	0.045337479	-3.780843331	-1.050395682
8369	1300551	RSPH10B	NM_173565.2	222967	NP_775836.2	ILMN_1777720	1300551	A	GCTCCTGGAGCGAGAGAGGTGGCATCTCACTACGTGGCCTAGGCTGATCT	"\Homo sapiens radial spoke head 10 homolog B (Chlamydomonas) (RSPH10B), mRNA.\"""""	MGC50833	ILMN_1777720	RSPH10B	"\Homo sapiens radial spoke head 10 homolog B (Chlamydomonas) (RSPH10B), mRNA.\"""""	222967	D	RSPH10B/RSPH10B2	-0.070931824	-0.005128817	-2.118018529	0.037468121	0.037468121	-3.648365044	-1.050394906
35988	5860632	SNORD114-30	NR_003223.1	767611		ILMN_3310050	5860632	S	GGTATTGGATGGGTCTTCGTCAGTGAATGCCTATCTGGAACTCTGAGGTC	"\Homo sapiens small nucleolar RNA, C/D box 114-30 (SNORD114-30), small nucleolar RNA.\"""""	14q(II-30)	ILMN_3310050	SNORD114-30	"\Homo sapiens small nucleolar RNA, C/D box 114-30 (SNORD114-30), small nucleolar RNA.\"""""	767611	 	SNORD114-30	-0.070872281	-0.010978386	-2.166676259	0.033417845	0.033417845	-3.568334154	-1.050351554
41146	6520722	C20orf71	NM_178466.3	128861	NP_848561.2	ILMN_2347534	6520722	A	TGGCCATCCTCACTGAGGCTATCCCACCAAAGATGAATCAGTTTCTCTAC	"\Homo sapiens chromosome 20 open reading frame 71 (C20orf71), transcript variant 1, mRNA.\"""""	SPLUNC3; MGC44525	ILMN_2347534	C20ORF71	"\Homo sapiens chromosome 20 open reading frame 71 (C20orf71), transcript variant 1, mRNA.\"""""	128861	D	C20orf71	-0.070777465	0.002062263	-2.341584717	0.021844654	0.021844654	-3.267877495	-1.050282526
30147	4810458	IL22RA2	NM_181309.1	116379	NP_851826.1	ILMN_2307721	4810458	A	GGGGGTGGAGGAGAATAAGAGGCAGAGCAAGAGCTAGAGAATTGGTTTCC	"\Homo sapiens interleukin 22 receptor, alpha 2 (IL22RA2), transcript variant 2, mRNA.\"""""	CRF2-S1; MGC150509; IL-22BP; MGC150510; CRF2-10; CRF2X	ILMN_2307721	IL22RA2	"\Homo sapiens interleukin 22 receptor, alpha 2 (IL22RA2), transcript variant 2, mRNA.\"""""	116379	D	IL22RA2	0.070607304	0.004612288	2.028951172	0.045992727	0.045992727	-3.79076662	1.050158656
15733	2480482	ZSWIM3	NM_080752.2	140831	NP_542790.2	ILMN_2387251	2480482	A	GTCCGCTTCCACAACCTCAACCATGGCACCTCCATCCGCGAAGACATCCT	"\Homo sapiens zinc finger, SWIM-type containing 3 (ZSWIM3), mRNA.\"""""	C20orf164	ILMN_2387251	ZSWIM3	"\Homo sapiens zinc finger, SWIM-type containing 3 (ZSWIM3), mRNA.\"""""	140831	D	ZSWIM3	0.070569641	-0.004014871	2.164517568	0.033589091	0.033589091	-3.571917904	1.050131241
42060	6620554	TSN	NM_004622.2	7247	NP_004613.1	ILMN_1768913	6620554	S	GAGAACTTAAGTGGCTAAAGAGATGAGACAAACATGCAGGTCGCTACTGG	"\Homo sapiens translin (TSN), mRNA.\"""""	REHF-1; TRSLN; BCLF-1	ILMN_1768913	TSN	"\Homo sapiens translin (TSN), mRNA.\"""""	7247	 	TSN	-0.070315895	-0.005282465	-2.139921846	0.035594926	0.035594926	-3.612533189	-1.049946557
10729	1690280	SUZ12P	XM_934910.1	440423	XP_940003.1	ILMN_1808515	1690280	I	GCTAAGTTAAATGAGTACAACTGCTTCTCTTGAGTTCTGCTCGGTAACAA	"\PREDICTED: Homo sapiens suppressor of zeste 12 homolog pseudogene, transcript variant 7 (SUZ12P), mRNA.\"""""		ILMN_1808515	SUZ12P	"\PREDICTED: Homo sapiens suppressor of zeste 12 homolog pseudogene, transcript variant 7 (SUZ12P), mRNA.\"""""	440423	D	SUZ12P	-0.069746695	0.008249835	-2.178733947	0.03247527	0.03247527	-3.548260145	-1.049532393
32332	5220253	NR0B2	NM_021969.1	8431	NP_068804.1	ILMN_2220978	5220253	S	TTCCAGCCCAGGCAGAGATCAGGTGGGCAGAGGCTGGCAGTGCTGATTCA	"\Homo sapiens nuclear receptor subfamily 0, group B, member 2 (NR0B2), mRNA.\"""""	SHP; SHP1	ILMN_2220978	NR0B2	"\Homo sapiens nuclear receptor subfamily 0, group B, member 2 (NR0B2), mRNA.\"""""	8431	 	NR0B2	0.069711772	0.040604886	2.042446203	0.044602621	0.044602621	-3.769533854	1.049506987
23356	3830739	TCEAL1	NM_001006640.1	9338	NP_001006641.1	ILMN_1809552	3830739	I	CTAGATGCGGACCGTCTCTGGCAACCAGGAAAAGGCAAATACAAAGAGAG	"\Homo sapiens transcription elongation factor A (SII)-like 1 (TCEAL1), transcript variant 3, mRNA.\"""""	SIIR; p21; pp21	ILMN_1809552	TCEAL1	"\Homo sapiens transcription elongation factor A (SII)-like 1 (TCEAL1), transcript variant 3, mRNA.\"""""	9338	D	TCEAL1	0.069673139	-0.002402532	2.007893731	0.048236131	0.048236131	-3.8236513	1.049478884
28807	4590386	RBMY1J	NM_001006117.2	378951	NP_001006117.2	ILMN_2194115	4590386	S	AAAGCAATAAAAGTAGAACAAGCCAAGAAACCATCTTTTCAAAGTGGTGG	"\Homo sapiens RNA binding motif protein, Y-linked, family 1, member J (RBMY1J), mRNA.\"""""		ILMN_2194115	RBMY1J	"\Homo sapiens RNA binding motif protein, Y-linked, family 1, member J (RBMY1J), mRNA.\"""""	378951	D	RBMY1A1 (includes others)	-0.069135434	0.020968705	-2.150559443	0.034714957	0.034714957	-3.595016248	-1.049087807
5741	870092	SLC18A3	NM_003055.2	6572	NP_003046.2	ILMN_2180171	870092	S	TCGCAGCCCGCCTGGCCCTTTTGATGCGTGCGAGGACGACTACAACTACT	"\Homo sapiens solute carrier family 18 (vesicular acetylcholine), member 3 (SLC18A3), mRNA.\"""""	MGC12716; VACHT	ILMN_2180171	SLC18A3	"\Homo sapiens solute carrier family 18 (vesicular acetylcholine), member 3 (SLC18A3), mRNA.\"""""	6572	 	SLC18A3	-0.069057925	0.010513357	-2.076290807	0.041274394	0.041274394	-3.715742905	-1.049031446
4102	620102	MALL	NM_005434.3	7851	NP_005425.1	ILMN_2063168	620102	S	GCTCTTCTGTTGACCCAGACGAATAGGGCACAGCCCTGTAACTGCACGTG	"\Homo sapiens mal, T-cell differentiation protein-like (MALL), mRNA.\"""""	MGC4419; BENE	ILMN_2063168	MALL	"\Homo sapiens mal, T-cell differentiation protein-like (MALL), mRNA.\"""""	7851	 	MALL	-0.068896644	-0.00181337	-2.187733928	0.031786942	0.031786942	-3.533214389	-1.04891418
14376	2320138	LOC100131392	XM_001713681.1	100131392	XP_001713733.1	ILMN_3237897	2320138	S	GCGGAGCTGATGAAAATGTGCCATAAACCAGATGTGGAGCTACTTCAGGC	"\PREDICTED: Homo sapiens similar to ring finger protein 18 (LOC100131392), mRNA.\"""""		ILMN_3237897	LOC100131392	"\PREDICTED: Homo sapiens similar to ring finger protein 18 (LOC100131392), mRNA.\"""""	100131392	 	LOC100131392	-0.068774934	0.009425027	-2.269344791	0.026105947	0.026105947	-3.394367283	-1.048825694
12647	2000685	SMPDL3B	NM_001009568.1	27293	NP_001009568.1	ILMN_1719660	2000685	I	TTCATCTTGTCTCCGTCCTGCTCAAAAACCTTCAGTGGCTCCCCAGTGCC	"\Homo sapiens sphingomyelin phosphodiesterase, acid-like 3B (SMPDL3B), transcript variant 2, mRNA.\"""""	ASML3B	ILMN_1719660	SMPDL3B	"\Homo sapiens sphingomyelin phosphodiesterase, acid-like 3B (SMPDL3B), transcript variant 2, mRNA.\"""""	27293	D	SMPDL3B	0.068595554	0.026342571	2.144802222	0.035188827	0.035188827	-3.60450597	1.048695294
40918	6510541	ProbeID: 6510541	XM_001722408.1	100132655	XP_001722460.1	ILMN_3201060	6510541	A	TGACAACAACCCCATGGAGGTGGATACATCAGAGTCAGCTGGAGGTGGTC	"\PREDICTED: Homo sapiens hypothetical protein LOC100132655 (LOC100132655), mRNA.\"""""		ILMN_3201060	LOC100132655	"\PREDICTED: Homo sapiens hypothetical protein LOC100132655 (LOC100132655), mRNA.\"""""	100132655	 		0.06822379	0.004763002	2.035789906	0.045283693	0.045283693	-3.780022116	1.048425094
11590	1820148	ProbeID: 1820148	XM_942266.2	253820	XP_947359.2	ILMN_1732497	1820148	A	CCGTGAACATGAAATTGGTGCTCCCCGTTGTTCCTGTAACCATGGACACC	"\PREDICTED: Homo sapiens similar to EGF-like-domain, multiple 3, transcript variant 3 (LOC253820), mRNA.\"""""		ILMN_1732497	LOC253820	"\PREDICTED: Homo sapiens similar to EGF-like-domain, multiple 3, transcript variant 3 (LOC253820), mRNA.\"""""	253820	D	NCRNA00259	-0.068023767	0.016470792	-2.003295423	0.048738308	0.048738308	-3.830792233	-1.048279745
3459	520546	PRKACB	NM_182948.2	5567	NP_891993.1	ILMN_1690314	520546	I	CTCTAAAGGTACTGCACATGATCAGAAAACAGCTCTGGAAAATGACAGCC	"\Homo sapiens protein kinase, cAMP-dependent, catalytic, beta (PRKACB), transcript variant 1, mRNA.\"""""	PKACB; MGC41879; MGC9320; DKFZp781I2452	ILMN_1690314	PRKACB	"\Homo sapiens protein kinase, cAMP-dependent, catalytic, beta (PRKACB), transcript variant 1, mRNA.\"""""	5567	D	PRKACB	-0.06758233	-0.00034749	-2.095477881	0.039484575	0.039484575	-3.684906061	-1.04795904
26709	4220646	GMPR2	NM_016576.3	51292	NP_057660.2	ILMN_1754788	4220646	I	TAATCGCAGCCACGGGATGGGTCGAGGTGACAGGCTTCAGGGACCACACT	"\Homo sapiens guanosine monophosphate reductase 2 (GMPR2), transcript variant 1, mRNA.\"""""	MGC830; MGC15084	ILMN_1754788	GMPR2	"\Homo sapiens guanosine monophosphate reductase 2 (GMPR2), transcript variant 1, mRNA.\"""""	51292	D	GMPR2	0.067416514	0.008312542	2.445499271	0.016797447	0.016797447	-3.080132292	1.0478386
31432	4920255	ProbeID: 4920255	XM_001719380.1	100133441	XP_001719432.1	ILMN_3237281	4920255	S	GGCTCCACAGCCTTCTTGTGGGACTTCACCCAGAGTGGCCCCATTGTGAG	"\PREDICTED: Homo sapiens similar to UDP-GalNAc: polypeptide N-acetylgalactosaminyltransferase (LOC100133441), mRNA.\"""""		ILMN_3237281	LOC100133441	"\PREDICTED: Homo sapiens similar to UDP-GalNAc: polypeptide N-acetylgalactosaminyltransferase (LOC100133441), mRNA.\"""""	100133441	 		0.067232398	-0.010642235	2.121077591	0.03720147	0.03720147	-3.643379848	1.047704884
16105	2510524	ProbeID: 2510524				ILMN_1899026	2510524	S	CTCTGCCAATTGTAATTCTAAGTTGCCGCTGATGGTAATGGTGCATTTAG	"\BX097307 NCI_CGAP_Lu5 Homo sapiens cDNA clone IMAGp998P074068, mRNA sequence\"""""		ILMN_1899026		"\BX097307 NCI_CGAP_Lu5 Homo sapiens cDNA clone IMAGp998P074068, mRNA sequence\"""""	-999	 		0.06715817	0.027193758	2.055722632	0.043270465	0.043270465	-3.748524934	1.04765098
45415	7210747	ProbeID: 7210747	XM_926448.1	653193	XP_931541.1	ILMN_1717994	7210747	S	AAAAATCTGCAGATGAACTGTGCGCGCCGCCCTACAGACGTTCGCACACC	"\PREDICTED: Homo sapiens similar to Amphiregulin precursor (AR) (Colorectum cell-derived growth factor) (CRDGF) (LOC653193), mRNA.\"""""		ILMN_1717994	LOC653193	"\PREDICTED: Homo sapiens similar to Amphiregulin precursor (AR) (Colorectum cell-derived growth factor) (CRDGF) (LOC653193), mRNA.\"""""	653193	 		-0.066617729	0.007988402	-2.268920693	0.02613299	0.02613299	-3.395099982	-1.047258598
6800	1050592	OTOGL	NM_173591.2	283310	NP_775862.2	ILMN_1670355	1050592	S	AATTCCCCTCATTTTGCAGGTGTAACAGATAACCAGAGAAGCTGTGTGAC	"\Homo sapiens chromosome 12 open reading frame 64 (C12orf64), mRNA.\"""""	FLJ90579; MGC119410	ILMN_1670355	C12ORF64	"\Homo sapiens chromosome 12 open reading frame 64 (C12orf64), mRNA.\"""""	283310	D	OTOGL	0.066607695	-0.011394604	2.038890209	0.044965366	0.044965366	-3.775140727	1.047251314
29714	4760196	ProbeID: 4760196	NM_001013640.1	388503	NP_001013662.1	ILMN_2057409	4760196	S	GGCCAGCAGATGGAGATGCCAGCAAGAAAGAATTGCGGGACCAACTGGAG	"\Homo sapiens similar to Complement C3 precursor (LOC388503), mRNA.\"""""		ILMN_2057409	LOC388503	"\Homo sapiens similar to Complement C3 precursor (LOC388503), mRNA.\"""""	388503	D	LOC388503	-0.06651963	-0.009868444	-2.106528588	0.038484544	0.038484544	-3.667033935	-1.04718739
1979	270367	DNM1P46	NR_003260.1	196968		ILMN_1709024	270367	I	CATGCTTCAGTTGGCTGGAGTGAGCAATTCAACTTGTGGAGGAGTGAGAA	"\Homo sapiens chromosome 15 open reading frame 51 (C15orf51), non-coding RNA.\"""""	DKFZp434I1020; FLJ45937; MGC119618	ILMN_1709024	C15ORF51	"\Homo sapiens chromosome 15 open reading frame 51 (C15orf51), non-coding RNA.\"""""	196968	D	C15orf51	0.065702717	-0.001854452	2.004565578	0.04859915	0.04859915	-3.828821186	1.046594597
32821	5270681	TMEM110	NM_198563.1	375346	NP_940965.1	ILMN_1705224	5270681	S	GACCACCGAGTGGCAAGGTGGAAGGAAGCACAGGCACACAGACCGTGGGT	"\Homo sapiens transmembrane protein 110 (TMEM110), mRNA.\"""""	DKFZp667E1121; MGC52022	ILMN_1705224	TMEM110	"\Homo sapiens transmembrane protein 110 (TMEM110), mRNA.\"""""	375346	 	TMEM110	-0.065510649	-0.00862643	-2.013116757	0.047671113	0.047671113	-3.815522765	-1.046455272
6003	940433	MIR107	NR_029524.1	406901		ILMN_3309779	940433	S	GTTGCCTTGTGGCATGGAGTTCAAGCAGCATTGTACAGGGCTATCAAAGC	"\Homo sapiens microRNA 107 (MIR107), microRNA.\"""""		ILMN_3309779	MIR107	"\Homo sapiens microRNA 107 (MIR107), microRNA.\"""""	406901	 	mir-103	0.065398738	-0.045803749	2.128993292	0.036519112	0.036519112	-3.630451152	1.046374101
121	10445	ProbeID: 10445	XM_001713766.1	100130224	XP_001713818.1	ILMN_3233132	10445	I	ATTTTTGTATTTTTGTAGAGACAGGGTTTCACCATGTTGGCCAGGCTTGT	"\PREDICTED: Homo sapiens hypothetical protein LOC100130224, transcript variant 3 (LOC100130224), mRNA.\"""""		ILMN_3233132	LOC100130224	"\PREDICTED: Homo sapiens hypothetical protein LOC100130224, transcript variant 3 (LOC100130224), mRNA.\"""""	100130224	 		-0.065370902	0.004453602	-2.006118111	0.048429517	0.048429517	-3.826410451	-1.046353912
24231	3930475	POM121	NM_172020.1	9883	NP_742017.1	ILMN_2145050	3930475	S	TCCTTGACAGGCGCTTACGCAAGTGGCATCCCTAGCTCCAGCCGCAATGC	"\Homo sapiens POM121 membrane glycoprotein (rat) (POM121), mRNA.\"""""	DKFZp586P2220; MGC3792; DKFZp586G1822; FLJ41820; KIAA0618; DKFZP586G1822; DKFZP586P2220; POM121A	ILMN_2145050	POM121	"\Homo sapiens POM121 membrane glycoprotein (rat) (POM121), mRNA.\"""""	9883	D	POM121/POM121C	-0.065085349	-0.009807179	-2.11910498	0.037373228	0.037373228	-3.646595223	-1.046146827
14729	2350072	LOC343384	XM_939456.1	343384	XP_944549.1	ILMN_1743660	2350072	A	AAGCCAGCTCCAGGAAGTGGGAACCAGGCCCTGAACAAGAAGACAGCTGG	"\PREDICTED: Homo sapiens similar to peptidylprolyl isomerase A isoform 1 (LOC343384), mRNA.\"""""		ILMN_1743660	LOC343384	"\PREDICTED: Homo sapiens similar to peptidylprolyl isomerase A isoform 1 (LOC343384), mRNA.\"""""	343384	 	LOC343384	0.064503926	0.006850881	2.018225432	0.047123964	0.047123964	-3.807554257	1.045725303
15082	2370021	ZNF274	NM_133502.1	10782	NP_598009.1	ILMN_1714274	2370021	I	GTGGTATCTCAGTTAGAGGAGGCAGAAGATTTCTGGCCAGTGGAGAGAGG	"\Homo sapiens zinc finger protein 274 (ZNF274), transcript variant ZNF274c, mRNA.\"""""	ZKSCAN19; DKFZp686K08243; FLJ37843; HFB101; ZF2	ILMN_1714274	ZNF274	"\Homo sapiens zinc finger protein 274 (ZNF274), transcript variant ZNF274c, mRNA.\"""""	10782	D	ZNF274	-0.064441706	-0.032761685	-2.040926056	0.044757381	0.044757381	-3.771931774	-1.045680205
6917	1070279	DLK2	NM_206539.1	65989	NP_996262.1	ILMN_1676728	1070279	A	CTGGAGTGGTCCGTTCTCACCACCCTTCAGCTTGGGTACACACACAGAGG	"\Homo sapiens delta-like 2 homolog (Drosophila) (DLK2), transcript variant 2, mRNA.\"""""	MGC2487; EGFL9; MGC111055	ILMN_1676728	DLK2	"\Homo sapiens delta-like 2 homolog (Drosophila) (DLK2), transcript variant 2, mRNA.\"""""	65989	D	DLK2	-0.064338599	-0.016702614	-2.030192968	0.045863274	0.045863274	-3.788817957	-1.045605474
30120	4810370	UBR1	NM_174916.1	197131	NP_777576.1	ILMN_1795964	4810370	S	ATCAGAGAATGCCGAGTGGTCCTGGTTGAAGGTAAAGCCAGAGGCTGTGC	"\Homo sapiens ubiquitin protein ligase E3 component n-recognin 1 (UBR1), mRNA.\"""""		ILMN_1795964	UBR1	"\Homo sapiens ubiquitin protein ligase E3 component n-recognin 1 (UBR1), mRNA.\"""""	197131	 	UBR1	0.06403514	-0.003128972	2.255802006	0.026981803	0.026981803	-3.417707304	1.045385562
39547	6350215	OR5H6	NM_001005479.1	79295	NP_001005479.1	ILMN_1766438	6350215	S	GCCCCCTCACCTTCAAATATCTGGGCTCTGCATCTCCGCAAGCAGATGAC	"\Homo sapiens olfactory receptor, family 5, subfamily H, member 6 (OR5H6), mRNA.\"""""	OR3-11	ILMN_1766438	OR5H6	"\Homo sapiens olfactory receptor, family 5, subfamily H, member 6 (OR5H6), mRNA.\"""""	79295	 	OR5H6	0.063557413	0.030640939	2.000963104	0.048994726	0.048994726	-3.8344087	1.045039456
1747	240142	AIPL1	NM_014336.3	23746	NP_055151.3	ILMN_2368268	240142	A	AGCTTGTCTCCACCCAGCAGGGGTTCCCCCAGCGCTAACTGTATCCCTAA	"\Homo sapiens aryl hydrocarbon receptor interacting protein-like 1 (AIPL1), transcript variant 1, mRNA.\"""""	AIPL2; LCA4	ILMN_2368268	AIPL1	"\Homo sapiens aryl hydrocarbon receptor interacting protein-like 1 (AIPL1), transcript variant 1, mRNA.\"""""	23746	D	AIPL1	-0.063507669	-0.01660899	-2.003331373	0.048734365	0.048734365	-3.830736459	-1.045003424
23047	3800243	BBS10	NM_024685.3	79738	NP_078961.3	ILMN_1741985	3800243	S	GCCTCTGTGTCTCAGCTCTGTGTTAGCCTATGTGTTTAGGGGAGGGTTTT	"\Homo sapiens Bardet-Biedl syndrome 10 (BBS10), mRNA.\"""""	C12orf58; FLJ23560	ILMN_1741985	BBS10	"\Homo sapiens Bardet-Biedl syndrome 10 (BBS10), mRNA.\"""""	79738	 	BBS10	-0.063486627	0.009424469	-2.042593368	0.044587663	0.044587663	-3.769301629	-1.044988182
32802	5270577	LOC727941	XR_037165.1	727941		ILMN_3201563	5270577	A	GTGAACCTTATTAGAACTCGCATGCAGGCTTCAGCCCCAGTGGAAAAAGG	"\PREDICTED: Homo sapiens similar to mitochondrial Ca2+-dependent solute carrier (LOC727941), miscRNA.\"""""		ILMN_3201563	LOC727941	"\PREDICTED: Homo sapiens similar to mitochondrial Ca2+-dependent solute carrier (LOC727941), miscRNA.\"""""	727941	 		0.063413926	-0.01599384	2.028943462	0.045993531	0.045993531	-3.790778717	1.044935524
24713	4010184	FAM167A	NM_053279.1	83648	NP_444509.1	ILMN_1687213	4010184	S	GGCTTGACGATGCCTGACCGAGTTCAAGACCCACACCCTGTAGCAATACC	"\Homo sapiens chromosome 8 open reading frame 13 (C8orf13), mRNA.\"""""	DKFZp761G151; MGC120651; MGC120650; D8S265; MGC120649	ILMN_1687213	C8ORF13	"\Homo sapiens chromosome 8 open reading frame 13 (C8orf13), mRNA.\"""""	83648	D	FAM167A	0.06327584	0.000930308	2.149580088	0.034795172	0.034795172	-3.596632083	1.044835514
9175	1440088	ASPHD1	NM_181718.3	253982	NP_859069.2	ILMN_1662390	1440088	A	AGGCCCTCGACTTTGTCTTCGCCCCAGACCCTTGAAGGAAGGTGCTCCCT	"\Homo sapiens aspartate beta-hydroxylase domain containing 1 (ASPHD1), mRNA.\"""""		ILMN_1662390	ASPHD1	"\Homo sapiens aspartate beta-hydroxylase domain containing 1 (ASPHD1), mRNA.\"""""	253982	D	ASPHD1	0.062911497	-0.020788132	2.120114692	0.037285225	0.037285225	-3.644949707	1.044571681
18769	2940598	LOC100127989	XM_001724172.1	100127989	XP_001724224.1	ILMN_3264164	2940598	M	CTGCATATTCATGCCAACCCTGATTGCCATCCACAGCCCACCTATCACGT	"\PREDICTED: Homo sapiens similar to hCG2014450 (LOC100127989), mRNA.\"""""		ILMN_3264164	LOC100127989	"\PREDICTED: Homo sapiens similar to hCG2014450 (LOC100127989), mRNA.\"""""	100127989	D	LOC100127989	0.062589893	0.023236285	2.022792788	0.046639362	0.046639362	-3.800415095	1.044338853
19658	3140372	NPHP1	NM_207181.1	4867	NP_997064.1	ILMN_1764127	3140372	I	CCCATGAGAGATGGAAAGAAGTGTAAGTCATAGTCTCTGCCCTCAGGCAA	"\Homo sapiens nephronophthisis 1 (juvenile) (NPHP1), transcript variant 2, mRNA.\"""""	NPH1; JBTS4; SLSN1	ILMN_1764127	NPHP1	"\Homo sapiens nephronophthisis 1 (juvenile) (NPHP1), transcript variant 2, mRNA.\"""""	4867	D	NPHP1	0.062133272	0.008060439	2.085249186	0.040430191	0.040430191	-3.701375986	1.044008365
42064	6620577	TTC23	NM_022905.4	64927	NP_075056.3	ILMN_1690320	6620577	A	GCCCTCACCAGGAAATGAAACTGTTGGCACCTTGAGACTTCCCAGCTTCC	"\Homo sapiens tetratricopeptide repeat domain 23 (TTC23), transcript variant 2, mRNA.\"""""	FLJ12572; HCC-8; FLJ12939	ILMN_1690320	TTC23	"\Homo sapiens tetratricopeptide repeat domain 23 (TTC23), transcript variant 2, mRNA.\"""""	64927	D	TTC23	0.061977327	0.010722276	2.066203714	0.042243149	0.042243149	-3.731855502	1.043895522
43588	6960040	CCKAR	NM_000730.2	886	NP_000721.1	ILMN_1656330	6960040	S	GTGCCACCCCAGTGAGATGTCCCCTGACCCTCCACCGCAGAAGGAAGGCA	"\Homo sapiens cholecystokinin A receptor (CCKAR), mRNA.\"""""	CCK1-R; CCKRA; CCK-A	ILMN_1656330	CCKAR	"\Homo sapiens cholecystokinin A receptor (CCKAR), mRNA.\"""""	886	 	CCKAR	0.06144258	0.000745004	2.052685477	0.04357215	0.04357215	-3.753341488	1.043508665
23285	3830438	MIR548F5	NR_031646.1	100302239		ILMN_3310945	3830438	S	GCTGCAAAAGTAATCATGTTTTTTTCCATTGTAAGTAATGGGAAAAACTG	"\Homo sapiens microRNA 548f-5 (MIR548F5), microRNA.\"""""		ILMN_3310945	MIR548F5	"\Homo sapiens microRNA 548f-5 (MIR548F5), microRNA.\"""""	100302239	D	mir-548	-0.060711958	-0.015057031	-2.03734894	0.045123376	0.045123376	-3.77756825	-1.042980336
7366	1170112	LCAT	NM_000229.1	3931	NP_000220.1	ILMN_1815102	1170112	S	GACTGCCAGCCCAGAGCCCCCGCCTCCTGAATAAAGACCTTCCTTTGCTA	"\Homo sapiens lecithin-cholesterol acyltransferase (LCAT), mRNA.\"""""		ILMN_1815102	LCAT	"\Homo sapiens lecithin-cholesterol acyltransferase (LCAT), mRNA.\"""""	3931	 	LCAT	-0.06054988	-0.003786768	-2.021474706	0.046778771	0.046778771	-3.802476821	-1.04286317
10293	1580037	HRC	NM_002152.2	3270	NP_002143.1	ILMN_1738773	1580037	S	CTGTCAGTTCTGCTATCTCTGCCCGCTGGTCTGCGAAACGGTCTGCGCTC	"\Homo sapiens histidine rich calcium binding protein (HRC), mRNA.\"""""	MGC133236	ILMN_1738773	HRC	"\Homo sapiens histidine rich calcium binding protein (HRC), mRNA.\"""""	3270	 	HRC	0.059107656	0.032980987	2.001886831	0.048893032	0.048893032	-3.832976822	1.041821168
3788	580372	ProbeID: 580372	XR_038841.1	642546		ILMN_3274226	580372	M	CCCACTGGACAGGGTTTTGTCTCTGCATCTCATCGTAGAGCTTGGTGGCC	"\PREDICTED: Homo sapiens misc_RNA (LOC642546), miscRNA.\"""""		ILMN_3274226	LOC642546	"\PREDICTED: Homo sapiens misc_RNA (LOC642546), miscRNA.\"""""	642546	 		0.055724066	0.00625466	2.017371342	0.047215062	0.047215062	-3.808887701	1.039380621
