# Supplementary material for: Activation of HIV Transcription with Short-Course Vorinostat in HIV-Infected Patients on Suppressive Antiretroviral Therapy
Source: PLoS Pathog. 2014 Nov 13;10(11):e1004473. doi: 10.1371/journal.ppat.1004473 (PMC4231123; doi:10.1371/journal.ppat.1004473)
Supplement: Dataset S1 — Complete gene set enrichment lists. (ZIP) [file ppat.1004473.s010.zip › heatmap4-D1,D14,D84/D84-D1.xls]

	ProbeID	SYMBOL	RefSeq_ID	Entrez_Gene_ID	Protein_Product	Probe_Id	Array_Address_Id	Probe_Type	Probe_Sequence	Definition	Synonyms	BROAD.Probe.Set.ID	BROAD.Gene.Symbol	BROAD.Gene.Title	BROAD.Entrez.Gene.ID	IPA.Notes	IPA.Symbol	logFC	AveExpr	t	P.Value	adj.P.Val	B	FC
2351	360500	SRGN	NM_002727.2	5552	NP_002718.2	ILMN_2169152	360500	S	GTACCAATGGGTGCGCTGCAATCCAGACAGTAATTCTGCAAACTGCCTTG	"\Homo sapiens serglycin (SRGN), mRNA.\"""""	PRG1; PPG; PRG; FLJ12930; MGC9289	ILMN_2169152	SRGN	"\Homo sapiens serglycin (SRGN), mRNA.\"""""	5552	D	SRGN	0.460990532	0.130101356	2.207998117	0.03028365	0.03028365	-3.499143236	1.376486568
2898	450546	ProbeID: 450546	XR_036905.1	100132863		ILMN_3205271	450546	A	GTATGGTTAACACACTACCAAATGTGTCTTTAGATAGCCCTGTCCTGGTG	"\PREDICTED: Homo sapiens misc_RNA (LOC100132863), miscRNA.\"""""		ILMN_3205271	LOC100132863	"\PREDICTED: Homo sapiens misc_RNA (LOC100132863), miscRNA.\"""""	100132863	 		0.343761645	-0.007944824	2.052180626	0.043622472	0.043622472	-3.754141516	1.269061201
1357	150148	MAP1S	NM_018174.4	55201	NP_060644.4	ILMN_1796336	150148	S	CAGGTGACCCTGATCCCCACTTTCGACTCGGTGGCCATGCATACGTGGTA	"\Homo sapiens microtubule-associated protein 1S (MAP1S), mRNA.\"""""	VCY2IP-1; C19orf5; VCY2IP1; BPY2IP1; FLJ10669; MAP8; MGC133087	ILMN_1796336	MAP1S	"\Homo sapiens microtubule-associated protein 1S (MAP1S), mRNA.\"""""	55201	 	MAP1S	-0.271502925	-0.079593924	-2.452935112	0.016479883	0.016479883	-3.066439322	-1.20706463
44744	7150288	ProbeID: 7150288	XM_933004.1	653648	XP_938097.1	ILMN_1651984	7150288	S	ATGCCCTACGTGGGGGTGGGCATCGCGGGGAGTGAATCCACGATCTGGGA	"\PREDICTED: Homo sapiens similar to neurotrophic tyrosine kinase, receptor, type 2 (LOC653648), mRNA.\"""""		ILMN_1651984	LOC653648	"\PREDICTED: Homo sapiens similar to neurotrophic tyrosine kinase, receptor, type 2 (LOC653648), mRNA.\"""""	653648	 		-0.264543406	-0.076803281	-2.06381274	0.042475632	0.042475632	-3.735664691	-1.201255808
36781	5960095	ProbeID: 5960095				ILMN_1886493	5960095	S	tttCCTTTGGCAGGAAGGTGTCTTGCTGCAGGTAACTAATGAAGAAGTGG	"\Homo sapiens cDNA: FLJ22720 fis, clone HSI14320\"""""		ILMN_1886493		"\Homo sapiens cDNA: FLJ22720 fis, clone HSI14320\"""""	-999	D	HNRNPA2B1	0.253584329	-0.006547215	2.054738983	0.043367974	0.043367974	-3.75008556	1.192165334
39115	6290019	ProbeID: 6290019				ILMN_1823347	6290019	S	GCCCAGGGGGAGCCAGGGGCTTTCATTCCTAAATCAAGAGGTTTCCAGAA	"\hf46g01.x1 Soares_NFL_T_GBC_S1 Homo sapiens cDNA clone IMAGE:2934960 3, mRNA sequence\"""""		ILMN_1823347		"\hf46g01.x1 Soares_NFL_T_GBC_S1 Homo sapiens cDNA clone IMAGE:2934960 3, mRNA sequence\"""""	-999	 		0.237923726	0.025937863	2.165519586	0.033509507	0.033509507	-3.570254787	1.179294243
6285	1010026	ProbeID: 1010026				ILMN_1885762	1010026	S	AGCTCTCTCCCACATGCAGGGTGGGGTCTTGCAAACAGGAGGACGCTTCT	"\qe05e12.x1 Soares_testis_NHT Homo sapiens cDNA clone IMAGE:1738126 3, mRNA sequence\"""""		ILMN_1885762		"\qe05e12.x1 Soares_testis_NHT Homo sapiens cDNA clone IMAGE:1738126 3, mRNA sequence\"""""	-999	 		-0.235529419	0.050610945	-2.074258154	0.04146805	0.04146805	-3.718995259	-1.177338701
29208	4640484	CNOT8	NM_004779.4	9337	NP_004770.4	ILMN_2174612	4640484	S	TGAGTTGTTTTGGAGTAATATCCCACAACTGGGGTAGGAAGCTCAGGACT	"\Homo sapiens CCR4-NOT transcription complex, subunit 8 (CNOT8), mRNA.\"""""	hCAF1; POP2; CAF1; CALIF	ILMN_2174612	CNOT8	"\Homo sapiens CCR4-NOT transcription complex, subunit 8 (CNOT8), mRNA.\"""""	9337	D	CNOT8	0.235186587	0.065013603	2.201266115	0.030776003	0.030776003	-3.510491892	1.177058959
8109	1260288	MAP3K7	NM_145331.1	6885	NP_663304.1	ILMN_1810176	1260288	A	GGGCTTTGATGCCAGCATCCTTGGATCAGTACTGAACTCAGTTCCATCCG	"\Homo sapiens mitogen-activated protein kinase kinase kinase 7 (MAP3K7), transcript variant B, mRNA.\"""""	TAK1; TGF1a	ILMN_1810176	MAP3K7	"\Homo sapiens mitogen-activated protein kinase kinase kinase 7 (MAP3K7), transcript variant B, mRNA.\"""""	6885	D	MAP3K7	0.230491235	-0.002424351	2.391517428	0.019271843	0.019271843	-3.178508057	1.173234365
11627	1820324	APAF1	NM_013229.2	317	NP_037361.1	ILMN_1659463	1820324	A	TGATGGAGCTGCAAATTTCATGGCAGTTCATGCAGTCGGTCAAGAGGAGG	"\Homo sapiens apoptotic peptidase activating factor 1 (APAF1), transcript variant 1, mRNA.\"""""	CED4; DKFZp781B1145	ILMN_1659463	APAF1	"\Homo sapiens apoptotic peptidase activating factor 1 (APAF1), transcript variant 1, mRNA.\"""""	317	D	APAF1	0.227789022	-0.113776683	2.228277731	0.028841954	0.028841954	-3.464777538	1.171038918
7975	1240504	KDM3A	NM_018433.3	55818	NP_060903.2	ILMN_1722532	1240504	S	CCAGGCTGTAAAAGCAAAACCTCGTATCAGCTCTGGAACAATACCTGCAG	"\Homo sapiens jumonji domain containing 1A (JMJD1A), mRNA.\"""""	TSGA; JHMD2A; KIAA0742; DKFZp686A24246; JMJD1; DKFZp686P07111	ILMN_1722532	JMJD1A	"\Homo sapiens jumonji domain containing 1A (JMJD1A), mRNA.\"""""	55818	 	KDM3A	0.223630603	0.005606229	2.353795934	0.021188772	0.021188772	-3.246167362	1.167668379
5755	870148	MSH6	NM_000179.1	2956	NP_000170.1	ILMN_1729051	870148	S	TCGGGAAGTTTGCCTGGCTAGTGAAAGGTCAACTGTAGATGCTGAAGCTG	"\Homo sapiens mutS homolog 6 (E. coli) (MSH6), mRNA.\"""""	HSAP; HNPCC5; GTBP	ILMN_1729051	MSH6	"\Homo sapiens mutS homolog 6 (E. coli) (MSH6), mRNA.\"""""	2956	 	MSH6	0.222825062	0.057354935	2.005301228	0.048518708	0.048518708	-3.827679092	1.167016584
15246	2370689	LOC647979	XM_944029.2	647979	XP_949122.1	ILMN_1655026	2370689	I	TCCTCCAGGGCCCTCCAGGCCCTCCGGCCCCGGGCCGGCGGGTGAACTGG	"\PREDICTED: Homo sapiens hypothetical LOC647979, transcript variant 2 (LOC647979), mRNA.\"""""		ILMN_1655026	LOC647979	"\PREDICTED: Homo sapiens hypothetical LOC647979, transcript variant 2 (LOC647979), mRNA.\"""""	647979	 	LOC647979	-0.214319153	0.001576988	-3.022251403	0.003426009	0.003426009	-1.921120866	-1.160156276
44878	7160088	TMEM14D	XM_928242.2	645203	XP_933335.1	ILMN_3244248	7160088	S	GCCGGCGTGGGTGCTTACCAGCTGTATCAGGATCCAAGGAATGTTTGGGA	"\PREDICTED: Homo sapiens transmembrane protein 14D (TMEM14D), mRNA.\"""""		ILMN_3244248	TMEM14D	"\PREDICTED: Homo sapiens transmembrane protein 14D (TMEM14D), mRNA.\"""""	645203	D	TMEM14D	0.207394184	0.016545406	2.221097497	0.029345362	0.029345362	-3.47697577	1.154600843
42254	6650594	ATP11B	NM_014616.1	23200	NP_055431.1	ILMN_2124155	6650594	S	GGACCTGAGACACTGTGGCTGTCTAATGTAATCCTTTAAAAATTCTCTGC	"\Homo sapiens ATPase, class VI, type 11B (ATP11B), mRNA.\"""""	DKFZP434N1615; KIAA0956; ATPIR; DKFZP434J238; ATPIF; MGC46576	ILMN_2124155	ATP11B	"\Homo sapiens ATPase, class VI, type 11B (ATP11B), mRNA.\"""""	23200	D	ATP11B	0.20550925	0.011931476	2.000328255	0.049064721	0.049064721	-3.835392448	1.1530933
1510	160026	MTMR6	NM_004685.3	9107	NP_004676.3	ILMN_1717180	160026	S	TGCTCACAGGTGGACTGAGAAATCAGTTACATCTTAAGTGACCTACAGGG	"\Homo sapiens myotubularin related protein 6 (MTMR6), mRNA.\"""""		ILMN_1717180	MTMR6	"\Homo sapiens myotubularin related protein 6 (MTMR6), mRNA.\"""""	9107	 	MTMR6	0.205503776	-0.015131702	2.183332513	0.032121956	0.032121956	-3.54057912	1.153088925
15199	2370494	FUBP3	NM_003934.1	8939	NP_003925.1	ILMN_2353033	2370494	A	GTGCTCGTGTGTTTAGCCTACGTTTTTCTCATGCCTCCATTACCAGTTGC	"\Homo sapiens far upstream element (FUSE) binding protein 3 (FUBP3), mRNA. XM_945904 XM_945906 XM_945907\"""""	FBP3	ILMN_2353033	FUBP3	"\Homo sapiens far upstream element (FUSE) binding protein 3 (FUBP3), mRNA. XM_945904 XM_945906 XM_945907\"""""	8939	D	FUBP3	0.204957106	-0.043974193	2.2117152	0.030014765	0.030014765	-3.492864372	1.152652076
36704	5910523	LMO4	NM_006769.2	8543	NP_006760.1	ILMN_1703487	5910523	S	CTACCCTCATTAACAATTAGCAGGGCACTGGCCAGAGTTTGTACCCTGTG	"\Homo sapiens LIM domain only 4 (LMO4), mRNA.\"""""		ILMN_1703487	LMO4	"\Homo sapiens LIM domain only 4 (LMO4), mRNA.\"""""	8543	D	LMO4	0.199439009	0.066719425	2.288348354	0.024919215	0.024919215	-3.361416668	1.148251772
21724	3440368	PPP1R7	NM_002712.1	5510	NP_002703.1	ILMN_1808333	3440368	S	GAGTTCTGGATGAACGACAATCTCCTTGAGAGCTGGAGCGACCTCGACGA	"\Homo sapiens protein phosphatase 1, regulatory (inhibitor) subunit 7 (PPP1R7), mRNA.\"""""	SDS22	ILMN_1808333	PPP1R7	"\Homo sapiens protein phosphatase 1, regulatory (inhibitor) subunit 7 (PPP1R7), mRNA.\"""""	5510	 	PPP1R7	-0.197216356	-0.066616131	-2.482725375	0.015260891	0.015260891	-3.011238738	-1.146484107
23392	3840110	TRIM66	NM_014818.1	9866	NP_055633.1	ILMN_3235584	3840110	S	GGCCCTTGTTAGGAGTGGCTATTGGATTCTAAGCGGTTGGGGCATGAGGG	"\Homo sapiens tripartite motif-containing 66 (TRIM66), mRNA.\"""""		ILMN_3235584	TRIM66	"\Homo sapiens tripartite motif-containing 66 (TRIM66), mRNA.\"""""	9866	 	TRIM66	-0.194230322	0.025053202	-2.270773401	0.026015031	0.026015031	-3.391898275	-1.144113613
8941	1410653	TERF2IP	NM_018975.2	54386	NP_061848.2	ILMN_1657983	1410653	S	TCCCCAAACCCTTGTCATTTCCCCCAGTGAGCTCTGATTTCTAGACTGCT	"\Homo sapiens telomeric repeat binding factor 2, interacting protein (TERF2IP), mRNA.\"""""	RAP1; DRIP5	ILMN_1657983	TERF2IP	"\Homo sapiens telomeric repeat binding factor 2, interacting protein (TERF2IP), mRNA.\"""""	54386	 	TERF2IP	0.189303247	0.04165418	2.318161643	0.023153345	0.023153345	-3.30925595	1.140212915
44833	7150685	CBX5	NM_012117.1	23468	NP_036249.1	ILMN_1813028	7150685	S	TCAGAGGATGAGGAGGAGTATGTTGTGGAGAAGGTGCTAGACAGGCGCGT	"\Homo sapiens chromobox homolog 5 (HP1 alpha homolog, Drosophila) (CBX5), mRNA.\"""""	HP1-ALPHA; HP1; HP1Hs-alpha	ILMN_1813028	CBX5	"\Homo sapiens chromobox homolog 5 (HP1 alpha homolog, Drosophila) (CBX5), mRNA.\"""""	23468	 	CBX5	0.189033379	0.014911473	2.491318773	0.014924631	0.014924631	-2.995213941	1.139999648
33614	5390092	RBM34	NM_015014.1	23029	NP_055829.1	ILMN_1661485	5390092	S	CCGTGAGGATTGTGAGAGACAAAATGACAGGCATCGGCAAAGGGTTTGGC	"\Homo sapiens RNA binding motif protein 34 (RBM34), mRNA.\"""""	KIAA0117	ILMN_1661485	RBM34	"\Homo sapiens RNA binding motif protein 34 (RBM34), mRNA.\"""""	23029	 	RBM34	0.18808662	0.01845545	2.310043713	0.023622852	0.023622852	-3.32351525	1.139251777
35166	5700301	C14orf129	NM_016472.3	51527	NP_057556.2	ILMN_1712748	5700301	S	CAGCACCCCACCTTCCCCAACAGATGTACAGTGTTCTGTCTCCATTCGAA	"\Homo sapiens chromosome 14 open reading frame 129 (C14orf129), mRNA.\"""""	HSPC210; GSKIP; MGC4945	ILMN_1712748	C14ORF129	"\Homo sapiens chromosome 14 open reading frame 129 (C14orf129), mRNA.\"""""	51527	D	C14orf129	0.186067304	-0.043046625	2.121119404	0.037197837	0.037197837	-3.643311664	1.1376583
3823	580520	ProbeID: 580520				ILMN_1892765	580520	S	TTCATTCACAGTAGCAATCTTCTGGCACAATCAGTAATGCAAACCAGGGG	"\hd01g11.x1 Soares_NFL_T_GBC_S1 Homo sapiens cDNA clone IMAGE:2908292 3 similar to contains L1.t2 L1 repetitive element ;, mRNA sequence\"""""		ILMN_1892765		"\hd01g11.x1 Soares_NFL_T_GBC_S1 Homo sapiens cDNA clone IMAGE:2908292 3 similar to contains L1.t2 L1 repetitive element ;, mRNA sequence\"""""	-999	 		-0.185863109	0.024571215	-2.710225001	0.008319644	0.008319644	-2.572001261	-1.137497291
24423	3940484	MEF2D	NM_005920.2	4209	NP_005911.1	ILMN_1763228	3940484	S	TCTTCCTGGGTCCTGGGGCAGGGCGAGTCCAAGTGTGAGGCTGTTGATTT	"\Homo sapiens myocyte enhancer factor 2D (MEF2D), mRNA.\"""""	DKFZp686I1536	ILMN_1763228	MEF2D	"\Homo sapiens myocyte enhancer factor 2D (MEF2D), mRNA.\"""""	4209	 	MEF2D	-0.183328604	0.011405915	-2.179109309	0.032446304	0.032446304	-3.547633696	-1.135500707
20861	3360619	ZFP106	NM_022473.1	64397	NP_071918.1	ILMN_2043265	3360619	S	CCAAGCCCAAGTATATGGCCCTGCTGGGTTACCTGGTGACTACATTTCCC	"\Homo sapiens zinc finger protein 106 homolog (mouse) (ZFP106), mRNA.\"""""	ZNF474; FLJ45841; DKFZp451A239; FLJ34610; SH3BP3	ILMN_2043265	ZFP106	"\Homo sapiens zinc finger protein 106 homolog (mouse) (ZFP106), mRNA.\"""""	64397	D	ZFP106	0.181339727	0.025659966	2.045946953	0.044247973	0.044247973	-3.764005738	1.133936401
1600	160364	ZNF282	NM_003575.2	8427	NP_003566.1	ILMN_1668185	160364	S	TGTGTCAAAAATGACTTTCCCTGCCCTTGCCGTGGGTCCGGCGTTCCTCC	"\Homo sapiens zinc finger protein 282 (ZNF282), mRNA.\"""""	HUB1	ILMN_1668185	ZNF282	"\Homo sapiens zinc finger protein 282 (ZNF282), mRNA.\"""""	8427	 	ZNF282	-0.179860321	0.017148637	-2.213054314	0.029918411	0.029918411	-3.490600141	-1.132774207
42869	6840056	MYL6B	NM_002475.3	140465	NP_002466.1	ILMN_1713450	6840056	S	CTTGAAACACATCCTAAGCGTCTGAGTGCTGCAGATCCAGTGGGGTCCGG	"\Homo sapiens myosin, light chain 6B, alkali, smooth muscle and non-muscle (MYL6B), mRNA.\"""""	MLC1SA	ILMN_1713450	MYL6B	"\Homo sapiens myosin, light chain 6B, alkali, smooth muscle and non-muscle (MYL6B), mRNA.\"""""	140465	 	MYL6B	-0.177433118	0.025243515	-2.018467608	0.047098161	0.047098161	-3.807176072	-1.13087002
3468	520598	KLRAQ1	NM_152994.2	129285	NP_694539.1	ILMN_1667356	520598	S	CTCTCTGAGGGAGAGGGAGCCCTCCAAACTTCAGATCCTGTGGGTTTAGT	"\Homo sapiens coiled-coil domain containing 128 (CCDC128), mRNA.\"""""	MGC111781; FLJ16566	ILMN_1667356	CCDC128	"\Homo sapiens coiled-coil domain containing 128 (CCDC128), mRNA.\"""""	129285	D	KLRAQ1	0.175850472	-0.006319694	2.330019479	0.02248239	0.02248239	-3.288351904	1.129630128
21857	3450110	ProbeID: 3450110	XM_001719031.1	730134	XP_001719083.1	ILMN_3302715	3450110	M	GGCTACGGCAATAAAGGGGGGCGCATAGGAGAGGGGCTGATGTTACACTA	"\PREDICTED: Homo sapiens similar to hCG1815165 (LOC730134), mRNA.\"""""		ILMN_3302715	LOC730134	"\PREDICTED: Homo sapiens similar to hCG1815165 (LOC730134), mRNA.\"""""	730134	 		-0.17567863	0.057293502	-2.242946488	0.027837044	0.027837044	-3.439753135	-1.129495584
6173	990356	TRIM33	NM_033020.2	51592	NP_148980.2	ILMN_2351930	990356	A	ACTGGAGTAAACCCACCTTTACCACCCCAATTACAGCACCCGAGGCCGAT	"\Homo sapiens tripartite motif-containing 33 (TRIM33), transcript variant b, mRNA.\"""""	FLJ32925; TIF1G; RFG7; PTC7; TF1G; TIF1GAMMA; TIFGAMMA	ILMN_2351930	TRIM33	"\Homo sapiens tripartite motif-containing 33 (TRIM33), transcript variant b, mRNA.\"""""	51592	D	TRIM33	0.169111377	-0.003532154	2.21508775	0.029772616	0.029772616	-3.487159683	1.124365723
27159	4260142	DHX37	NM_032656.2	57647	NP_116045.2	ILMN_2192683	4260142	S	GGATTCTGCTCCTGGCTTTGCTTCTGCGGCTTCGGTGGAGACAGTTATGG	"\Homo sapiens DEAH (Asp-Glu-Ala-His) box polypeptide 37 (DHX37), mRNA.\"""""	MGC46245; KIAA1517; FLJ41974; MGC2695; DDX37; MGC4322	ILMN_2192683	DHX37	"\Homo sapiens DEAH (Asp-Glu-Ala-His) box polypeptide 37 (DHX37), mRNA.\"""""	57647	D	DHX37	-0.167952183	0.02182118	-2.041319139	0.044717318	0.044717318	-3.771311864	-1.123462666
42583	6760370	ADCY10	NM_018417.2	55811	NP_060887.1	ILMN_1808797	6760370	S	AATGTGGCCTCTTCCTGAACACAGCCTTGCGGCTCTCTGAAACACAGGGG	"\Homo sapiens testicular soluble adenylyl cyclase (SAC), mRNA.\"""""	RP1-313L4.2; HCA2; SACI	ILMN_1808797	SAC	"\Homo sapiens testicular soluble adenylyl cyclase (SAC), mRNA.\"""""	55811	D	ADCY10	-0.166711442	0.029040732	-2.062302118	0.042623083	0.042623083	-3.738069361	-1.122496886
37739	6110291	RDX	NM_002906.3	5962	NP_002897.1	ILMN_1708611	6110291	S	CTGGTTAACCTTGAAGTGACTGTTGTACCATGGTTGTGCACATGCTTCAG	"\Homo sapiens radixin (RDX), mRNA.\"""""		ILMN_1708611	RDX	"\Homo sapiens radixin (RDX), mRNA.\"""""	5962	 	RDX	0.166660581	0.005206091	2.12634012	0.036746602	0.036746602	-3.634789211	1.122457314
42218	6650440	INSR	NM_000208.2	3643	NP_000199.2	ILMN_1670918	6650440	S	TGGCGGGGGCGGGCAGGGGTTCCCATTTTCGCTTTCCTCTGGTTTGAAAG	"\Homo sapiens insulin receptor (INSR), transcript variant 1, mRNA.\"""""	CD220; HHF5	ILMN_1670918	INSR	"\Homo sapiens insulin receptor (INSR), transcript variant 1, mRNA.\"""""	3643	 	INSR	-0.163016303	0.04285938	-2.206863337	0.030366156	0.030366156	-3.5010583	-1.119625541
20954	3370242	SGK223	XM_291277.4	157285	XP_291277.2	ILMN_1757872	3370242	A	TCCCTGCCTAACCCTTTCCTGTCTCGCCTTGGAAGCACCCATGTCTCCCT	"\PREDICTED: Homo sapiens hypothetical protein DKFZp761P0423 (DKFZp761P0423), mRNA.\"""""		ILMN_1757872	DKFZP761P0423	"\PREDICTED: Homo sapiens hypothetical protein DKFZp761P0423 (DKFZp761P0423), mRNA.\"""""	157285	D	SGK223	-0.161171823	-0.021500214	-2.187602511	0.0317969	0.0317969	-3.533434468	-1.118195019
21442	3400762	LOC643870	XM_927140.1	643870	XP_932233.1	ILMN_1782611	3400762	S	CCCACATTTACAAAATCCGGGAGACTGCGGATGGGCTGTGCCTGGAGGTG	"\PREDICTED: Homo sapiens similar to Translationally-controlled tumor protein (TCTP) (p23) (Histamine-releasing factor) (HRF) (Fortilin) (LOC643870), mRNA.\"""""		ILMN_1782611	LOC643870	"\PREDICTED: Homo sapiens similar to Translationally-controlled tumor protein (TCTP) (p23) (Histamine-releasing factor) (HRF) (Fortilin) (LOC643870), mRNA.\"""""	643870	 		0.158659989	0.045431288	2.006873474	0.048347168	0.048347168	-3.825236948	1.116249856
33666	5390280	EIF3B	NM_001037283.1	8662	NP_001032360.1	ILMN_2278729	5390280	I	CGCGCTGAGCTACAGGACTCCCGAGTGTGAGCCGCGGTTCCTCTGTTGCA	"\Homo sapiens eukaryotic translation initiation factor 3, subunit B (EIF3B), transcript variant 2, mRNA.\"""""	EIF3-P116; MGC131875; EIF3-P110; EIF3S9; PRT1; MGC104664; EIF3-ETA; eIF3b	ILMN_2278729	EIF3B	"\Homo sapiens eukaryotic translation initiation factor 3, subunit B (EIF3B), transcript variant 2, mRNA.\"""""	8662	D	EIF3B	-0.15764423	0.021933368	-2.104759592	0.038643138	0.038643138	-3.669900386	-1.115464213
38450	6220309	KCNH3	NM_012284.1	23416	NP_036416.1	ILMN_1704063	6220309	S	GACAAGGAAGAGCTTTGCCATCCCCTGCATGTGCCCCTGCCTCTACCTGT	"\Homo sapiens potassium voltage-gated channel, subfamily H (eag-related), member 3 (KCNH3), mRNA.\"""""	BEC1; ELK2; KIAA1282; Kv12.2	ILMN_1704063	KCNH3	"\Homo sapiens potassium voltage-gated channel, subfamily H (eag-related), member 3 (KCNH3), mRNA.\"""""	23416	 	KCNH3	-0.156415959	-0.007280108	-2.181369572	0.032272359	0.032272359	-3.543859537	-1.114514943
12740	2030270	TM9SF3	NM_020123.2	56889	NP_064508.2	ILMN_1669931	2030270	S	ATCTGTTCAGGTTGGTGTACCGTGTAAAGTGGGGATGGGGTAAAAGTGGT	"\Homo sapiens transmembrane 9 superfamily member 3 (TM9SF3), mRNA.\"""""	RP11-34E5.1; SMBP; EP70-P-iso	ILMN_1669931	TM9SF3	"\Homo sapiens transmembrane 9 superfamily member 3 (TM9SF3), mRNA.\"""""	56889	 	TM9SF3	0.155091929	-0.063273744	2.271189437	0.025988608	0.025988608	-3.391179009	1.113492568
1275	130619	PRPS2	NM_001039091.1	5634	NP_001034180.1	ILMN_1758104	130619	S	CTGAATGGGGGTGGACCTGGCATTTATCTGGCCAAAAACAGGAGCCAGAG	"\Homo sapiens phosphoribosyl pyrophosphate synthetase 2 (PRPS2), transcript variant 1, mRNA.\"""""	PRS II; PRSII	ILMN_1758104	PRPS2	"\Homo sapiens phosphoribosyl pyrophosphate synthetase 2 (PRPS2), transcript variant 1, mRNA.\"""""	5634	D	PRPS2	0.154277677	0.054887501	2.107796656	0.038371207	0.038371207	-3.664977895	1.112864294
10423	1580521	RNF167	NM_015528.1	26001	NP_056343.1	ILMN_1794726	1580521	S	CCCAAGCTTCTCCCTTACCCACACCTATCCTTTTGAGGGGCTTTGGGGTG	"\Homo sapiens ring finger protein 167 (RNF167), mRNA.\"""""	5730408C10Rik; DKFZP566H073; LP2254	ILMN_1794726	RNF167	"\Homo sapiens ring finger protein 167 (RNF167), mRNA.\"""""	26001	 	RNF167	-0.153877377	0.007758334	-2.441637514	0.016964524	0.016964524	-3.087230135	-1.112555554
32513	5260221	ATAD1	NM_032810.2	84896	NP_116199.2	ILMN_1654497	5260221	S	GCATTGAATGGTTGTTAGGCAGCCATGTGCTCAACACTGATTTCACCTCT	"\Homo sapiens ATPase family, AAA domain containing 1 (ATAD1), mRNA.\"""""	AFDC1; FNP001; FLJ14600	ILMN_1654497	ATAD1	"\Homo sapiens ATPase family, AAA domain containing 1 (ATAD1), mRNA.\"""""	84896	D	ATAD1	0.15365393	-0.036089393	2.4072497	0.018519134	0.018519134	-3.150025544	1.112383253
21152	3390289	PARL	NM_018622.5	55486	NP_061092.3	ILMN_2341467	3390289	A	AACTGGGATTGGACAGTAGTGGTGCATCTGGTCCTTGCCGCCTGAGAGCC	"\Homo sapiens presenilin associated, rhomboid-like (PARL), nuclear gene encoding mitochondrial protein, transcript variant 1, mRNA.\"""""	PSARL; PSENIP2; PSARL1; RHBDS1; PRO2207	ILMN_2341467	PARL	"\Homo sapiens presenilin associated, rhomboid-like (PARL), nuclear gene encoding mitochondrial protein, transcript variant 1, mRNA.\"""""	55486	D	PARL	0.152494962	-0.028083985	2.033033432	0.045568343	0.045568343	-3.784356691	1.111489995
45037	7160767	RBBP4	NM_005610.1	5928	NP_005601.1	ILMN_2062524	7160767	S	CCTGACAGTTATACCACAGGTAGACTGTCAAGTTGAGAAGAGTGAATCAA	"\Homo sapiens retinoblastoma binding protein 4 (RBBP4), mRNA.\"""""	RBAP48; NURF55	ILMN_2062524	RBBP4	"\Homo sapiens retinoblastoma binding protein 4 (RBBP4), mRNA.\"""""	5928	D	RBBP4	0.150786204	0.045798344	2.232562584	0.028545169	0.028545169	-3.457482179	1.110174303
8486	1340270	ProbeID: 1340270				ILMN_1880997	1340270	S	TGACCTAGTACATATCTGAGAGCAGCAGAAGGCCAAGGGGAGCCCTAGAG	"\UI-H-FT2-bjj-o-11-0-UI.s1 NCI_CGAP_FT2 Homo sapiens cDNA clone UI-H-FT2-bjj-o-11-0-UI 3, mRNA sequence\"""""		ILMN_1880997		"\UI-H-FT2-bjj-o-11-0-UI.s1 NCI_CGAP_FT2 Homo sapiens cDNA clone UI-H-FT2-bjj-o-11-0-UI 3, mRNA sequence\"""""	-999	 		-0.148362423	0.011827508	-3.05869853	0.003076371	0.003076371	-1.841626609	-1.108310735
15280	2450093	VCP	NM_007126.2	7415	NP_009057.1	ILMN_1777220	2450093	S	ACTTGACTCAATGCTGCCCGAGCCCTCCCTTCCCCCTATCCAACCTGGGT	"\Homo sapiens valosin-containing protein (VCP), mRNA.\"""""	IBMPFD; MGC8560; TERA; p97; MGC131997	ILMN_1777220	VCP	"\Homo sapiens valosin-containing protein (VCP), mRNA.\"""""	7415	 	VCP	-0.148075819	0.053257605	-2.043842034	0.044460922	0.044460922	-3.767330657	-1.108090581
31935	5090070	MMP14	NM_004995.2	4323	NP_004986.1	ILMN_1774739	5090070	S	TCTCGCTCCCCCACCCAGCCCACCCATTGAAGTCTCCTTGGGCCACCAAA	"\Homo sapiens matrix metallopeptidase 14 (membrane-inserted) (MMP14), mRNA.\"""""	MTMMP1; MT1-MMP; MMP-X1	ILMN_1774739	MMP14	"\Homo sapiens matrix metallopeptidase 14 (membrane-inserted) (MMP14), mRNA.\"""""	4323	 	MMP14	-0.146849972	-0.029671788	-3.139725764	0.002414571	0.002414571	-1.662408806	-1.107149444
36048	5870138	VWF	NM_000552.3	7450	NP_000543.2	ILMN_1752755	5870138	S	AGTGCTGCCAGTCCTCTGCATGTTCTGCTCTTGTGCCCTTCTGAGCCCAC	"\Homo sapiens von Willebrand factor (VWF), mRNA.\"""""	F8VWF; VWD	ILMN_1752755	VWF	"\Homo sapiens von Willebrand factor (VWF), mRNA.\"""""	7450	 	VWF	-0.146012255	0.044525204	-2.113138092	0.037896973	0.037896973	-3.656305542	-1.106506752
28923	4610091	MANEA	NM_024641.2	79694	NP_078917.2	ILMN_1757026	4610091	I	CTTGGCCATGGATGTAGAACCTACAGATAAGGTGAGCCAACTGCATTAGG	"\Homo sapiens mannosidase, endo-alpha (MANEA), mRNA.\"""""	FLJ12838; hEndo; DKFZp686D20120	ILMN_1757026	MANEA	"\Homo sapiens mannosidase, endo-alpha (MANEA), mRNA.\"""""	79694	D	MANEA	0.145894568	-0.007351226	2.933719009	0.004434575	0.004434575	-2.111262264	1.106416493
44793	7150497	ProbeID: 7150497	XR_038933.1	730052		ILMN_3301168	7150497	M	TCTAATGGAGTGGTGGACCCAAGAGCATATCAGTGCTAGCAAAATGGCAG	"\PREDICTED: Homo sapiens misc_RNA (LOC730052), miscRNA.\"""""		ILMN_3301168	LOC730052	"\PREDICTED: Homo sapiens misc_RNA (LOC730052), miscRNA.\"""""	730052	 		0.143578309	-0.003103712	2.030048147	0.045878355	0.045878355	-3.78904527	1.104641558
24672	4010048	NMD3	NM_015938.2	51068	NP_057022.2	ILMN_2232430	4010048	S	TTGCCAGTTTAGGGCAGTAGCTGCTTTTGTCATAAATATCTTCCTACCAC	"\Homo sapiens NMD3 homolog (S. cerevisiae) (NMD3), mRNA.\"""""	CGI-07; FLJ21053	ILMN_2232430	NMD3	"\Homo sapiens NMD3 homolog (S. cerevisiae) (NMD3), mRNA.\"""""	51068	D	NMD3	0.143539742	-0.049521309	2.156946977	0.03419572	0.03419572	-3.584461923	1.104612028
23633	3850291	CCDC77	NM_032358.2	84318	NP_115734.1	ILMN_2101375	3850291	S	CTGGAAAGATTCGGGAGACACTTTGCCGAGGGGATGAAGCTGAGATGATG	"\Homo sapiens coiled-coil domain containing 77 (CCDC77), mRNA.\"""""	MGC13183	ILMN_2101375	CCDC77	"\Homo sapiens coiled-coil domain containing 77 (CCDC77), mRNA.\"""""	84318	 	CCDC77	0.141029306	0.026958603	2.489923132	0.014978786	0.014978786	-2.997819586	1.102691562
26191	4200047	RNF14	NM_183401.1	9604	NP_899648.1	ILMN_1812581	4200047	I	GTGGGCCCCAGGCAAGGGCGGAGGGCGGAACTTTGGGGTTCGGCACTGCC	"\Homo sapiens ring finger protein 14 (RNF14), transcript variant 5, mRNA.\"""""	ARA54; HRIHFB2038; FLJ26004; TRIAD2; HFB30	ILMN_1812581	RNF14	"\Homo sapiens ring finger protein 14 (RNF14), transcript variant 5, mRNA.\"""""	9604	D	RNF14	-0.140927234	0.06244503	-2.140371963	0.035557301	0.035557301	-3.6117935	-1.102613549
30004	4780647	TMEM150A	NM_001031738.1	129303	NP_001026908.1	ILMN_2299612	4780647	A	CACTCTGCCCCTCACTTCCTTTAGGGCAAATAACACAGCAGAACCACGTG	"\Homo sapiens transmembrane protein 150A (TMEM150A), transcript variant 1, mRNA.\"""""	TM6P1; FLJ90024	ILMN_2299612	TMEM150A	"\Homo sapiens transmembrane protein 150A (TMEM150A), transcript variant 1, mRNA.\"""""	129303	 	TMEM150A	0.13691756	0.051348956	2.052943612	0.043546438	0.043546438	-3.752932359	1.099553316
499	50494	MYH15	XM_938225.1	22989	XP_943318.1	ILMN_1797164	50494	A	CACAGTCGACCTACAGTGACTTCAGGCCCAGAACCAGATGCAGAGGGAAC	"\PREDICTED: Homo sapiens myosin, heavy polypeptide 15 (MYH15), mRNA.\"""""		ILMN_1797164	MYH15	"\PREDICTED: Homo sapiens myosin, heavy polypeptide 15 (MYH15), mRNA.\"""""	22989	 	MYH15	0.136877523	0.022038615	3.088476765	0.002815655	0.002815655	-1.776159096	1.099522802
28196	4490709	FILIP1L	NM_001042459.1	11259	NP_001035924.1	ILMN_2391150	4490709	A	ATGCAAGCTGTAGCCAGCCCTGTGAGACCTGCCAGCCCTTCAGCACCACT	"\Homo sapiens filamin A interacting protein 1-like (FILIP1L), transcript variant 3, mRNA.\"""""	DOC-1; GIP90; DOC1	ILMN_2391150	FILIP1L	"\Homo sapiens filamin A interacting protein 1-like (FILIP1L), transcript variant 3, mRNA.\"""""	11259	D	FILIP1L	-0.136244729	0.057132169	-2.692571652	0.008731466	0.008731466	-2.607182083	-1.099040635
46249	7510408	NRIP1	NM_003489.2	8204	NP_003480.2	ILMN_1718629	7510408	S	GTGATTACCTGCTGCATGAAAAGTGCATGGGGGACCCTGTGCATCTGTGC	"\Homo sapiens nuclear receptor interacting protein 1 (NRIP1), mRNA.\"""""	RIP140	ILMN_1718629	NRIP1	"\Homo sapiens nuclear receptor interacting protein 1 (NRIP1), mRNA.\"""""	8204	 	NRIP1	0.13437596	-0.004766689	2.200198133	0.030854752	0.030854752	-3.512289548	1.097617934
2723	430551	MSL1	NM_001012241.1	339287	NP_001012241.1	ILMN_3245973	430551	S	GCCCTACCCAGGGGACTCCCCAGTTTCTGACTTGAAGTAGACTGAGAAGA	"\Homo sapiens male-specific lethal 1 homolog (Drosophila) (MSL1), mRNA.\"""""	DKFZp686J17211; MGC141861	ILMN_3245973	MSL1	"\Homo sapiens male-specific lethal 1 homolog (Drosophila) (MSL1), mRNA.\"""""	339287	 	MSL1	0.131738336	0.01953062	2.129459714	0.036479246	0.036479246	-3.629688047	1.095613036
11324	1770546	ATIC	NM_004044.4	471	NP_004035.2	ILMN_1673991	1770546	S	CGTAGACAGAGCTAAAAGGAGTGGTGTGGCGTACATTGCGGCTCCCTCCG	"\Homo sapiens 5-aminoimidazole-4-carboxamide ribonucleotide formyltransferase/IMP cyclohydrolase (ATIC), mRNA.\"""""	PURH; IMPCHASE; AICARFT; AICAR	ILMN_1673991	ATIC	"\Homo sapiens 5-aminoimidazole-4-carboxamide ribonucleotide formyltransferase/IMP cyclohydrolase (ATIC), mRNA.\"""""	471	 	ATIC	-0.131348313	-0.054678355	-2.002082738	0.048871488	0.048871488	-3.83267307	-1.095316883
34100	5490554	HLA-L	NM_001004349.1	441140	NP_001004349.1	ILMN_2187899	5490554	S	TTGGGGTCCAGCTTTTGTCTACCCCAGTTTTCACACACAGATACGTGGAG	"\Homo sapiens FLJ45422 protein (FLJ45422), mRNA.\"""""		ILMN_2187899	FLJ45422	"\Homo sapiens FLJ45422 protein (FLJ45422), mRNA.\"""""	441140	D	HLA-L	-0.130022926	0.015233467	-2.182847872	0.032159033	0.032159033	-3.541389275	-1.094311091
3122	460730	BMPR2	NM_001204.5	659	NP_001195.2	ILMN_2070896	460730	S	AGGCTAGAAAATACTCGCACTTCCTCAGAACCCTCTTTCTTGTTAACGGG	"\Homo sapiens bone morphogenetic protein receptor, type II (serine/threonine kinase) (BMPR2), mRNA.\"""""	BRK-3; FLJ76945; BMPR3; BMPR-II; BMR2; TRG10; PPH1; T-ALK	ILMN_2070896	BMPR2	"\Homo sapiens bone morphogenetic protein receptor, type II (serine/threonine kinase) (BMPR2), mRNA.\"""""	659	D	BMPR2	0.129218331	-0.005037113	2.743691651	0.007587216	0.007587216	-2.50481116	1.093700961
31058	4890279	HIST2H4A	NM_003548.2	8370	NP_003539.1	ILMN_2115340	4890279	S	GCCGCTCCAGCTTTGCACGTTTCGATCCCAAAGGCCCTTTTTAGGGCCGA	"\Homo sapiens histone cluster 2, H4a (HIST2H4A), mRNA.\"""""	H4FN; H4F2; H4/n; HIST2H4; FO108; H4	ILMN_2115340	HIST2H4A	"\Homo sapiens histone cluster 2, H4a (HIST2H4A), mRNA.\"""""	8370	D	HIST1H4A (includes others)	-0.129118129	0.028939769	-2.069249246	0.041948612	0.041948612	-3.726997933	-1.093625001
34271	5550465	CDK5RAP3	NM_176096.1	80279	NP_788276.1	ILMN_1812557	5550465	A	GTGAACCTGATGGGAACCTCTCTGTGACACCCTCCGTGTTCTTGCCTGCC	"\Homo sapiens CDK5 regulatory subunit associated protein 3 (CDK5RAP3), mRNA.\"""""	MST016; LZAP; HSF-27; IC53; C53; OK/SW-cl.114	ILMN_1812557	CDK5RAP3	"\Homo sapiens CDK5 regulatory subunit associated protein 3 (CDK5RAP3), mRNA.\"""""	80279	D	CDK5RAP3	-0.128605334	0.020727227	-2.063267642	0.042528788	0.042528788	-3.736532577	-1.093236349
8810	1410050	C14orf147	NM_138288.3	171546	NP_612145.2	ILMN_1699676	1410050	S	GGTGACCTATCCTGGCCCTCTACTCAGAAACCGGCAATTTGTCTTCACTC	"\Homo sapiens chromosome 14 open reading frame 147 (C14orf147), mRNA.\"""""	MGC24447	ILMN_1699676	C14ORF147	"\Homo sapiens chromosome 14 open reading frame 147 (C14orf147), mRNA.\"""""	171546	 	C14orf147	0.127683328	0.007513354	2.086868244	0.040279221	0.040279221	-3.698773696	1.0925379
36345	5890563	RFX6	NM_173560.1	222546	NP_775831.1	ILMN_2054261	5890563	S	GGAACAGCAGCTGGAGGCACTTAAACCACCAATGTGGGAGGGGGTGCTAA	"\Homo sapiens regulatory factor X, 6 (RFX6), mRNA.\"""""	dJ955L16.1; MGC33442	ILMN_2054261	RFX6	"\Homo sapiens regulatory factor X, 6 (RFX6), mRNA.\"""""	222546	D	RFX6	-0.127450811	0.039648691	-2.665317336	0.009403843	0.009403843	-2.661139505	-1.092361832
11373	1770762	ProbeID: 1770762	XM_929415.1	646492	XP_934508.1	ILMN_1737519	1770762	S	ATGGTCTGCCCGATGGCGGCTACACAGGGGCGAGAACCTGCCACTTAATC	"\PREDICTED: Homo sapiens hypothetical protein LOC646492 (LOC646492), mRNA.\"""""		ILMN_1737519	LOC646492	"\PREDICTED: Homo sapiens hypothetical protein LOC646492 (LOC646492), mRNA.\"""""	646492	 		0.127419182	-0.007806446	2.555037087	0.012632054	0.012632054	-2.874987659	1.092337884
6872	1070102	THAP5	NM_182529.1	168451	NP_872335.1	ILMN_1769150	1070102	S	CTGCACAAAAAGAAACCACGGAAATGGAAGACACAGACATTGAAGACTCC	"\Homo sapiens THAP domain containing 5 (THAP5), mRNA.\"""""	DKFZp313O1132	ILMN_1769150	THAP5	"\Homo sapiens THAP domain containing 5 (THAP5), mRNA.\"""""	168451	D	THAP5	-0.127015951	0.006958649	-3.124856053	0.002525082	0.002525082	-1.695552685	-1.09203262
41310	6550630	ProbeID: 6550630				ILMN_1891851	6550630	S	TTGTCCTAAGAGGGGCAGGTCAGGGCGAGGCCAGTCGGCTCACACGAATT	"\UI-H-EZ0-bar-h-13-0-UI.s1 NCI_CGAP_Ch1 Homo sapiens cDNA clone UI-H-EZ0-bar-h-13-0-UI 3, mRNA sequence\"""""		ILMN_1891851		"\UI-H-EZ0-bar-h-13-0-UI.s1 NCI_CGAP_Ch1 Homo sapiens cDNA clone UI-H-EZ0-bar-h-13-0-UI 3, mRNA sequence\"""""	-999	 		-0.126128905	-0.024461036	-1.999131902	0.049196858	0.049196858	-3.837245544	-1.091361386
48	10148	ProbeID: 10148	XM_926548.1	653227	XP_931641.1	ILMN_1787840	10148	S	CCCATGGACGAACACTCCTGCCCGCTGATTTTCTCCAGCTGTGAGTACCA	"\PREDICTED: Homo sapiens similar to Gamma-aminobutyric-acid receptor gamma-3 subunit precursor (GABA(A) receptor) (LOC653227), mRNA.\"""""		ILMN_1787840	LOC653227	"\PREDICTED: Homo sapiens similar to Gamma-aminobutyric-acid receptor gamma-3 subunit precursor (GABA(A) receptor) (LOC653227), mRNA.\"""""	653227	D	GABRG3	-0.125622481	-0.08990929	-2.055224481	0.043319823	0.043319823	-3.749315365	-1.090978357
899	70554	LOC146880	XR_016048.1	146880		ILMN_1659110	70554	I	ACTTCACCATGCCTATGTGTTGCTTTCTAATTTGGGGTCTTTAATGTTGC	"\PREDICTED: Homo sapiens hypothetical protein MGC40489 (MGC40489), misc RNA.\"""""		ILMN_1659110	MGC40489	"\PREDICTED: Homo sapiens hypothetical protein MGC40489 (MGC40489), misc RNA.\"""""	146880	D	LOC146880	0.125090306	0.01632238	2.81582488	0.00620496	0.00620496	-2.357809332	1.090575995
8986	1430095	LOC100130079	XR_038559.1	100130079		ILMN_3178284	1430095	A	GGGTGAGTCCGGGGCTATGCAGGGTAGGCATTTTCCTGGATATGGGTATG	"\PREDICTED: Homo sapiens misc_RNA (LOC100130079), miscRNA.\"""""		ILMN_3178284	LOC100130079	"\PREDICTED: Homo sapiens misc_RNA (LOC100130079), miscRNA.\"""""	100130079	 		-0.125012316	0.037328836	-2.32580401	0.022718914	0.022718914	-3.295793568	-1.090517042
38846	6270392	ProbeID: 6270392	XM_944135.1	441378	XP_949228.1	ILMN_1654452	6270392	A	ATCAGTTTGGAAGGCACTGGCAGGATGGGAAGGCAGGCGGGGAGTGAGGT	"\PREDICTED: Homo sapiens hypothetical LOC441378 (LOC441378), mRNA.\"""""		ILMN_1654452	LOC441378	"\PREDICTED: Homo sapiens hypothetical LOC441378 (LOC441378), mRNA.\"""""	441378	 		-0.124880941	-0.018944603	-2.197631058	0.03104476	0.03104476	-3.516607463	-1.090417741
41131	6520647	LOC649385	XM_938457.1	649385	XP_943550.1	ILMN_1802730	6520647	S	TGAGGGGATCTCCCAACTGGCCACGACATGCGGGGATTTTGCCTACGCCA	"\PREDICTED: Homo sapiens similar to double homeobox, 4 (LOC649385), mRNA.\"""""		ILMN_1802730	LOC649385	"\PREDICTED: Homo sapiens similar to double homeobox, 4 (LOC649385), mRNA.\"""""	649385	 		-0.124501582	0.014025475	-2.083729104	0.040572377	0.040572377	-3.703817595	-1.090131052
41207	6550187	COL20A1	NM_020882.2	57642	NP_065933.2	ILMN_1753182	6550187	S	CTTCCTCCCTGGGTTTGTCTGGACACCGAGAGCGACCACATCCTGGAGAA	"\Homo sapiens collagen, type XX, alpha 1 (COL20A1), mRNA.\"""""	KIAA1510; bA261N11.4	ILMN_1753182	COL20A1	"\Homo sapiens collagen, type XX, alpha 1 (COL20A1), mRNA.\"""""	57642	 	COL20A1	-0.124189723	-0.046617184	-2.040880116	0.044762065	0.044762065	-3.772004216	-1.089895431
5338	830021	ProbeID: 830021				ILMN_1869034	830021	S	CAGTGGGATGAGATGGACTTAGGGGAATTGGGGTTAGAACTTGAGGGTTA	"\BX088983 Soares_parathyroid_tumor_NbHPA Homo sapiens cDNA clone IMAGp998K073119 ; IMAGE:1240062, mRNA sequence\"""""		ILMN_1869034		"\BX088983 Soares_parathyroid_tumor_NbHPA Homo sapiens cDNA clone IMAGp998K073119 ; IMAGE:1240062, mRNA sequence\"""""	-999	 		-0.123969178	-0.052152914	-2.202128097	0.030712572	0.030712572	-3.509040437	-1.089728831
37598	6100484	TNNI2	NM_003282.2	7136	NP_003273.1	ILMN_2169261	6100484	S	TGCCCGGCTCCCAGCAGAACATACTAGGGAGATGCACCCAGAGCCTGCCA	"\Homo sapiens troponin I type 2 (skeletal, fast) (TNNI2), mRNA.\"""""	DA2B; AMCD2B; FSSV	ILMN_2169261	TNNI2	"\Homo sapiens troponin I type 2 (skeletal, fast) (TNNI2), mRNA.\"""""	7136	 	TNNI2	-0.123343322	0.008641463	-2.017449815	0.047206686	0.047206686	-3.808765206	-1.089256197
42787	6770458	ProbeID: 6770458				ILMN_1868503	6770458	S	GCAAACACTACGGAGGGGAGAGGGCTACACAGAAAAAGCTCCAGGTATCT	"\AV651250 GLC Homo sapiens cDNA clone GLCCNH01 3, mRNA sequence\"""""		ILMN_1868503		"\AV651250 GLC Homo sapiens cDNA clone GLCCNH01 3, mRNA sequence\"""""	-999	 		-0.123334952	0.012865323	-2.098957041	0.03916733	0.03916733	-3.679288073	-1.089249878
36376	5890703	MUT	NM_000255.1	4594	NP_000246.1	ILMN_1785113	5890703	S	CTCCCTTGGACGGCCAGATATTCTTGTCATGTGTGGAGGGGTGATACCAC	"\Homo sapiens methylmalonyl Coenzyme A mutase (MUT), nuclear gene encoding mitochondrial protein, mRNA.\"""""	MCM	ILMN_1785113	MUT	"\Homo sapiens methylmalonyl Coenzyme A mutase (MUT), nuclear gene encoding mitochondrial protein, mRNA.\"""""	4594	D	MUT	-0.123044017	0.004958506	-2.001455394	0.048940507	0.048940507	-3.833645669	-1.089030241
22918	3780451	CORO1B	NM_020441.2	57175	NP_065174.1	ILMN_2377019	3780451	A	AAGCTGGAGGAGGTGATGCAGGAGCTGCGGGCCCTGAGGGCGCTGGTCAA	"\Homo sapiens coronin, actin binding protein, 1B (CORO1B), transcript variant 1, mRNA.\"""""	CORONIN-2; DKFZP762I166	ILMN_2377019	CORO1B	"\Homo sapiens coronin, actin binding protein, 1B (CORO1B), transcript variant 1, mRNA.\"""""	57175	D	CORO1B	0.122414431	0.038547711	2.194873914	0.031249978	0.031249978	-3.521240274	1.088555097
25682	4120327	TTC16	NM_144965.1	158248	NP_659402.1	ILMN_1737271	4120327	S	GGGGACCCAGCCCAAGTCTCAGCAAAACTGAGGTTGATCAGGACCTCACC	"\Homo sapiens tetratricopeptide repeat domain 16 (TTC16), mRNA.\"""""	RP11-56D16.6; FLJ32780	ILMN_1737271	TTC16	"\Homo sapiens tetratricopeptide repeat domain 16 (TTC16), mRNA.\"""""	158248	 	TTC16	-0.121855221	0.050829503	-2.047939904	0.044047162	0.044047162	-3.760854926	-1.088133239
28490	4560474	GFRA4	NM_145762.2	64096	NP_665705.1	ILMN_1662378	4560474	I	GCCGTGGCGAGGGTGGGGACGGGGCCTCTCTCCGGCTCACCGCCCTCCCG	"\Homo sapiens GDNF family receptor alpha 4 (GFRA4), transcript variant 2, mRNA.\"""""		ILMN_1662378	GFRA4	"\Homo sapiens GDNF family receptor alpha 4 (GFRA4), transcript variant 2, mRNA.\"""""	64096	D	GFRA4	-0.121672402	0.058030971	-2.182105464	0.032215902	0.032215902	-3.542630029	-1.087995359
18090	2810131	LOC646179	XM_944443.2	646179	XP_949536.1	ILMN_1726464	2810131	S	AGGGCAGTCACATAGAAGTATCATGGTGACCTTGGGGATGGTGACAGTGG	"\PREDICTED: Homo sapiens hypothetical LOC646179 (LOC646179), mRNA.\"""""		ILMN_1726464	LOC646179	"\PREDICTED: Homo sapiens hypothetical LOC646179 (LOC646179), mRNA.\"""""	646179	 	hCG 2045614	-0.121639021	0.021201277	-2.526835973	0.013604372	0.013604372	-2.928503134	-1.087970185
16634	2630307	CCNI2	NM_001039780.1	645121	NP_001034869.1	ILMN_2184575	2630307	S	AGCTGGGGCTGTGTAAGTTGTGTTGGGGGCATGAATGACTGAGCCACACA	"\Homo sapiens similar to cyclin I (FLJ16793), mRNA.\"""""		ILMN_2184575	FLJ16793	"\Homo sapiens similar to cyclin I (FLJ16793), mRNA.\"""""	645121	D	CCNI2	-0.121596544	0.000135885	-2.328374112	0.022574448	0.022574448	-3.291257853	-1.087938152
29296	4670091	TMEM191B	XM_001128423.1	728229	XP_001128423.2	ILMN_1794989	4670091	S	TGCAGGAGCAGTGGGAGGAGCTGTCGAGTCAGCTCTTCTACGGAGGGGAA	"\PREDICTED: Homo sapiens transmembrane protein 191B, transcript variant 2 (TMEM191B), mRNA.\"""""		ILMN_1794989	TMEM191B	"\PREDICTED: Homo sapiens transmembrane protein 191B, transcript variant 2 (TMEM191B), mRNA.\"""""	728229	D	TMEM191B/TMEM191C	-0.121461431	0.036392215	-2.683398091	0.008952727	0.008952727	-2.625392149	-1.087836268
11783	1850193	ISCA1	NM_030940.3	81689	NP_112202.2	ILMN_1715931	1850193	S	CCCTTGTAGGTGACACATGCTCTGCCCTCTGAGGCAGTCAGCGAAGGCAA	"\Homo sapiens iron-sulfur cluster assembly 1 homolog (S. cerevisiae) (ISCA1), mRNA.\"""""	hIscA; RP11-507D14.2; HBLD2; ISA1; MGC4276	ILMN_1715931	ISCA1	"\Homo sapiens iron-sulfur cluster assembly 1 homolog (S. cerevisiae) (ISCA1), mRNA.\"""""	81689	D	ISCA1	0.120828076	-0.005588042	2.04385894	0.044459209	0.044459209	-3.767303965	1.087358804
24629	3990634	ProbeID: 3990634	XM_927430.2	644251	XP_932523.2	ILMN_1786654	3990634	S	CTATCACTGGAGCCGATCCCAGAGTGACCGTCCCTATCACTGGAGCCGAT	"\PREDICTED: Homo sapiens similar to splicing coactivator subunit SRm300 (LOC644251), mRNA.\"""""		ILMN_1786654	LOC644251	"\PREDICTED: Homo sapiens similar to splicing coactivator subunit SRm300 (LOC644251), mRNA.\"""""	644251	 		-0.120402057	-0.016791819	-3.066286665	0.003007883	0.003007883	-1.824988167	-1.087037761
15033	2360576	ProbeID: 2360576	XM_932717.2	643224	XP_937810.2	ILMN_1802181	2360576	A	GATCTCTGATGAACATGCTATCGACTCCGCTGGCACCTACCACGGGGACA	"\PREDICTED: Homo sapiens similar to tubulin, beta 8, transcript variant 2 (LOC643224), mRNA.\"""""		ILMN_1802181	LOC643224	"\PREDICTED: Homo sapiens similar to tubulin, beta 8, transcript variant 2 (LOC643224), mRNA.\"""""	643224	 		0.119946792	0.027716648	2.496634606	0.014719969	0.014719969	-2.98527842	1.086694783
40107	6400209	ERCC8	NM_000082.2	1161	NP_000073.1	ILMN_2348146	6400209	A	TCTCCAGTCTCCACCAAGCACTGTTTGGTAGCAGTTGGTACTAGAGGACC	"\Homo sapiens excision repair cross-complementing rodent repair deficiency, complementation group 8 (ERCC8), transcript variant 1, mRNA.\"""""	CSA; CKN1	ILMN_2348146	ERCC8	"\Homo sapiens excision repair cross-complementing rodent repair deficiency, complementation group 8 (ERCC8), transcript variant 1, mRNA.\"""""	1161	D	ERCC8	-0.119820595	0.009754524	-2.684373059	0.008928971	0.008928971	-2.623459111	-1.086599731
45655	7330196	EXOC6	NM_019053.3	54536	NP_061926.3	ILMN_1651628	7330196	A	GTGCGAGGGTAGATGGTTCCTGCACACAGAAGTTACCACAGGGGTCAGGT	"\Homo sapiens exocyst complex component 6 (EXOC6), transcript variant 1, mRNA.\"""""	SEC15L1; SEC15L3; EXOC6A; Sec15p; DKFZp761I2124; FLJ1125; FLJ11251; SEC15L; MGC33397	ILMN_1651628	EXOC6	"\Homo sapiens exocyst complex component 6 (EXOC6), transcript variant 1, mRNA.\"""""	54536	D	EXOC6	0.119647627	0.007465859	2.469479177	0.015792553	0.015792553	-3.035851122	1.086469464
13448	2120100	ATP5S	NM_001003803.1	27109	NP_001003803.1	ILMN_1700625	2120100	I	AGGCTGTGCAAGTGTCATTATATCGAGGATGACTGTTTGCTGAGACTTAG	"\Homo sapiens ATP synthase, H+ transporting, mitochondrial F0 complex, subunit s (factor B) (ATP5S), nuclear gene encoding mitochondrial protein, transcript variant 1, mRNA.\"""""	ATPW; HSU79253	ILMN_1700625	ATP5S	"\Homo sapiens ATP synthase, H+ transporting, mitochondrial F0 complex, subunit s (factor B) (ATP5S), nuclear gene encoding mitochondrial protein, transcript variant 1, mRNA.\"""""	27109	D	ATP5S	0.119019737	-0.020081438	2.250112359	0.027357424	0.027357424	-3.427477638	1.085996713
930	70689	MTCH2	NM_014342.2	23788	NP_055157.1	ILMN_1785218	70689	S	AGACAGAACGAGAATGCAGGGGTCTCTTCCCTCCCCTGGGGTTTAGGAAG	"\Homo sapiens mitochondrial carrier homolog 2 (C. elegans) (MTCH2), nuclear gene encoding mitochondrial protein, mRNA.\"""""	HSPC032	ILMN_1785218	MTCH2	"\Homo sapiens mitochondrial carrier homolog 2 (C. elegans) (MTCH2), nuclear gene encoding mitochondrial protein, mRNA.\"""""	23788	 	MTCH2	-0.11891871	0.051148709	-2.267755713	0.026207403	0.026207403	-3.397112077	-1.085920667
20141	3190035	ProbeID: 3190035	XM_001720620.1	729277	XP_001720672.1	ILMN_3241396	3190035	S	AAGTGAAGGTTTTAAAGGCCAAGAAGGCAGTGTTGAAAGTCGGCCGGAAG	"\PREDICTED: Homo sapiens similar to hCG15392 (LOC729277), partial mRNA.\"""""		ILMN_3241396	LOC729277	"\PREDICTED: Homo sapiens similar to hCG15392 (LOC729277), partial mRNA.\"""""	729277	 	LOC729277	-0.118845868	-0.008110187	-2.567570423	0.012220427	0.012220427	-2.851049706	-1.08586584
27214	4260369	ProbeID: 4260369	XM_928880.1	645908	XP_933973.1	ILMN_1784487	4260369	S	AAGAGAGAGTCTCTCAGACCTGGACAGGCCCAGCACCCAAATCCGGGCTT	"\PREDICTED: Homo sapiens similar to S100 calcium binding protein A15 (LOC645908), mRNA.\"""""		ILMN_1784487	LOC645908	"\PREDICTED: Homo sapiens similar to S100 calcium binding protein A15 (LOC645908), mRNA.\"""""	645908	 		-0.118681541	0.027606255	-2.25889963	0.026779219	0.026779219	-3.412379222	-1.085742164
4152	620332	USP41	XM_036729.5	373856	XP_036729.4	ILMN_1801931	620332	I	GCTTAAAGGCTGTCATCTCTGTGGCCTGCCTCCCCTTTCCCTTCACCCTG	"\PREDICTED: Homo sapiens ubiquitin specific peptidase 41 (USP41), mRNA.\"""""		ILMN_1801931	USP41	"\PREDICTED: Homo sapiens ubiquitin specific peptidase 41 (USP41), mRNA.\"""""	373856	D	USP41	-0.11857764	0.012152305	-2.023355051	0.046580002	0.046580002	-3.799535252	-1.085663973
22552	3610543	ProbeID: 3610543	XM_932068.1	642780	XP_937161.1	ILMN_1666935	3610543	I	CACAGTGGAGTTACTGTTCATCATGGGGGTACCGTGGACAATCCCAGGGC	"\PREDICTED: Homo sapiens similar to hypothetical protein LOC284701, transcript variant 2 (LOC642780), mRNA.\"""""		ILMN_1666935	LOC642780	"\PREDICTED: Homo sapiens similar to hypothetical protein LOC284701, transcript variant 2 (LOC642780), mRNA.\"""""	642780	D	FAM157C	-0.117429166	0.048994316	-2.135221672	0.035989878	0.035989878	-3.620249093	-1.084800062
28665	4570491	ProbeID: 4570491				ILMN_1904791	4570491	S	CTCCTTATGAGCAATTGGGTGAGGGTGGCAGCGGGTGGAAGATGACCATC	"\AGENCOURT_14556906 NIA Homo sapiens cDNA clone IMAGE:30424836 5, mRNA sequence\"""""		ILMN_1904791		"\AGENCOURT_14556906 NIA Homo sapiens cDNA clone IMAGE:30424836 5, mRNA sequence\"""""	-999	 		0.117167889	-0.021191435	2.061860773	0.042666246	0.042666246	-3.738771621	1.084603619
1470	150619	ProbeID: 150619				ILMN_1916543	150619	S	CCAACACAGGTATCATCTCCACCCTTTCCCTCCGCTCCAAGCCACAGGGA	"\UI-H-BI3-akd-d-08-0-UI.s1 NCI_CGAP_Sub5 Homo sapiens cDNA clone IMAGE:2733759 3, mRNA sequence\"""""		ILMN_1916543		"\UI-H-BI3-akd-d-08-0-UI.s1 NCI_CGAP_Sub5 Homo sapiens cDNA clone IMAGE:2733759 3, mRNA sequence\"""""	-999	 		-0.11716625	0.0279955	-2.111233479	0.038065486	0.038065486	-3.659400052	-1.084602386
5774	870220	ZNF610	NM_173530.1	162963	NP_775801.1	ILMN_1746924	870220	S	CATGCTGGAGAGAATTCACTGCGTACCTTACAGATGGAATGAATGTGGCA	"\Homo sapiens zinc finger protein 610 (ZNF610), mRNA.\"""""	MGC102679; FLJ36040; DKFZp547A1010	ILMN_1746924	ZNF610	"\Homo sapiens zinc finger protein 610 (ZNF610), mRNA.\"""""	162963	 	ZNF610	-0.117129528	0.024927228	-2.000055364	0.049094835	0.049094835	-3.835815229	-1.08457478
2691	430402	ABCA3	NM_001089.1	21	NP_001080.1	ILMN_1758523	430402	S	ACCCTAAGGGCTGGGTGGCTGTCTCAAGGACACATTGAATACGTTGTGAC	"\Homo sapiens ATP-binding cassette, sub-family A (ABC1), member 3 (ABCA3), mRNA.\"""""	ABC-C; EST111653; MGC72201; LBM180; ABC3	ILMN_1758523	ABCA3	"\Homo sapiens ATP-binding cassette, sub-family A (ABC1), member 3 (ABCA3), mRNA.\"""""	21	 	ABCA3	-0.116922078	0.006917752	-2.076940873	0.041212626	0.041212626	-3.71470218	-1.084418836
16087	2510435	ZNF98	NM_001098626.1	148198	NP_001092096.1	ILMN_1691705	2510435	S	CCCCCAGTTGTATATTCTTATTTTGCCCAAGACCTTTGGCCAAAGCAGGG	"\Homo sapiens zinc finger protein 98 (F7175) (ZNF98), mRNA.\"""""	MGC129634	ILMN_1691705	ZNF98	"\Homo sapiens zinc finger protein 98 (F7175) (ZNF98), mRNA.\"""""	148198	D	ZNF492 (includes others)	-0.116152937	-0.025528488	-2.632715529	0.010269838	0.010269838	-2.725110929	-1.083840856
1067	110494	OR2T35	NM_001001827.1	403244	NP_001001827.1	ILMN_2148122	110494	S	GACCATTTCCTTCCTGGGCTGTGCAGTTCAAATCTTCTACCTGACCCTGA	"\Homo sapiens olfactory receptor, family 2, subfamily T, member 35 (OR2T35), mRNA.\"""""		ILMN_2148122	OR2T35	"\Homo sapiens olfactory receptor, family 2, subfamily T, member 35 (OR2T35), mRNA.\"""""	403244	D	OR2T2/OR2T35	-0.116130557	-0.0004507	-3.724701715	0.000375136	0.000375136	-0.273898153	-1.083824043
23369	3840037	SPDYE3	NM_001004351.2	441272	NP_001004351.2	ILMN_2411384	3840037	A	GGGGTACTTCTAGGAGTCCTTGGAGAAAAGTAAGAAACCAGGAGTGTTTC	"\Homo sapiens similar to Williams Beuren syndrome chromosome region 19 (MGC57359), mRNA.\"""""	MGC119294	ILMN_2411384	MGC57359	"\Homo sapiens similar to Williams Beuren syndrome chromosome region 19 (MGC57359), mRNA.\"""""	441272	D	SPDYE3	0.115695	0.023164641	2.846786314	0.00568591	0.00568591	-2.293809274	1.083496881
8641	1400102	PDXDC2P	NR_003610.1	283970		ILMN_3251217	1400102	S	GGCCGAGGCAGAAAAATCACTGAAACCCAAGAGGCAGAGGTTGAGTAAGC	"\Homo sapiens pyridoxal-dependent decarboxylase domain containing 2 (PDXDC2), non-coding RNA.\"""""	FLJ23482	ILMN_3251217	PDXDC2	"\Homo sapiens pyridoxal-dependent decarboxylase domain containing 2 (PDXDC2), non-coding RNA.\"""""	283970	D	PDXDC2	0.115670439	0.00099835	2.700500609	0.008544251	0.008544251	-2.591403119	1.083478435
30249	4830102	DGKZ	NM_003646.3	8525	NP_003637.2	ILMN_1757143	4830102	I	AAGGCGCCGCGGCGACTCAACAAGCGGCGCTTCCCGGGGCTGCGGCTCTT	"\Homo sapiens diacylglycerol kinase, zeta 104kDa (DGKZ), transcript variant 2, mRNA.\"""""	hDGKzeta; DAGK6; DAGK5; DGK-ZETA	ILMN_1757143	DGKZ	"\Homo sapiens diacylglycerol kinase, zeta 104kDa (DGKZ), transcript variant 2, mRNA.\"""""	8525	D	DGKZ	0.114690504	0.042637248	2.309391501	0.023660937	0.023660937	-3.324659045	1.082742744
41422	6560327	ACAD10	NM_025247.4	80724	NP_079523.3	ILMN_1687303	6560327	S	AGGACCTGGGCGCCTGGGAAAATGGAATGCAACCCACATTGTAAAGCCAC	"\Homo sapiens acyl-Coenzyme A dehydrogenase family, member 10 (ACAD10), mRNA.\"""""	MGC5601	ILMN_1687303	ACAD10	"\Homo sapiens acyl-Coenzyme A dehydrogenase family, member 10 (ACAD10), mRNA.\"""""	80724	 	ACAD10	-0.113907908	0.042037697	-2.171996311	0.032999062	0.032999062	-3.559488967	-1.082155565
11125	1740437	ProbeID: 1740437				ILMN_1880245	1740437	S	GCTCCAGGTCACACAGCAAGTGATGGAAGGTCTTGAACCCTGCTTGACTC	"\yz85f09.s1 Soares_multiple_sclerosis_2NbHMSP Homo sapiens cDNA clone IMAGE:289865 3, mRNA sequence\"""""		ILMN_1880245		"\yz85f09.s1 Soares_multiple_sclerosis_2NbHMSP Homo sapiens cDNA clone IMAGE:289865 3, mRNA sequence\"""""	-999	 		0.113592162	0.010072189	2.381094921	0.019785408	0.019785408	-3.197292015	1.081918752
40756	6480634	ADAM6	NR_002224.1	8755		ILMN_1783312	6480634	S	GGACAGCCAAAAATGTGCGAACTATCAGGACCACCACCGTTAAGGAAGGG	"\Homo sapiens ADAM metallopeptidase domain 6 (pseudogene) (ADAM6), non-coding RNA.\"""""	tMDCIV; C14orf96	ILMN_1783312	ADAM6	"\Homo sapiens ADAM metallopeptidase domain 6 (pseudogene) (ADAM6), non-coding RNA.\"""""	8755	D	ADAM6	-0.11338315	0.038570972	-2.89435719	0.004965787	0.004965787	-2.194433567	-1.081762019
44125	7000743	ZWILCH	NR_003105.1	55055		ILMN_2374633	7000743	A	AGGCACTGGACATCCTCACGTGGAGTTCACAGGCTCATCAGTGAATTCTG	"\Homo sapiens Zwilch, kinetochore associated, homolog (Drosophila) (ZWILCH), transcript variant 2, transcribed RNA.\"""""	FLJ10036; FLJ16343; KNTC1AP; MGC111034; hZwilch	ILMN_2374633	ZWILCH	"\Homo sapiens Zwilch, kinetochore associated, homolog (Drosophila) (ZWILCH), transcript variant 2, transcribed RNA.\"""""	55055	D	ZWILCH	0.113379173	-0.020918483	2.033928255	0.045475771	0.045475771	-3.782950139	1.081759037
1120	110754	ESRP1	NM_001034915.1	54845	NP_001030087.1	ILMN_1749180	110754	S	TAATCTTAGCGGTGTCCCTCCACAGCCTGGCACGGTGGTCAGAATGCAGG	"\Homo sapiens RNA binding motif protein 35A (RBM35A), transcript variant 2, mRNA.\"""""	FLJ20171	ILMN_1749180	RBM35A	"\Homo sapiens RNA binding motif protein 35A (RBM35A), transcript variant 2, mRNA.\"""""	54845	 	ESRP1	-0.113124958	0.025251223	-2.826028771	0.006029276	0.006029276	-2.336776453	-1.081568439
11759	1850102	ProbeID: 1850102	XM_060328.1	127099	XP_060328.1	ILMN_1784634	1850102	A	GGCCTCAATCTCCCAGCTTGCCTGCATCTATTTGGTCTTCATTCTGTATG	"\PREDICTED: Homo sapiens similar to 60S acidic ribosomal protein P1 (LOC127099), mRNA.\"""""		ILMN_1784634	LOC127099	"\PREDICTED: Homo sapiens similar to 60S acidic ribosomal protein P1 (LOC127099), mRNA.\"""""	127099	 	LOC127099	-0.112978391	0.003174781	-2.620434802	0.010614393	0.010614393	-2.749045429	-1.081458565
5787	870288	ProbeID: 870288	XM_941760.2	143678	XP_946853.2	ILMN_1690877	870288	A	GGCCCGACCTTGCCGAGTATTACTATGATGCACACCTATGACCCAAGGCC	"\PREDICTED: Homo sapiens hypothetical LOC143678 (LOC143678), mRNA.\"""""		ILMN_1690877	LOC143678	"\PREDICTED: Homo sapiens hypothetical LOC143678 (LOC143678), mRNA.\"""""	143678	 	C11orf94	0.112821532	-0.009755689	2.358294246	0.020951607	0.020951607	-3.238146084	1.081340988
3168	510131	ProbeID: 510131	XM_001722582.1	100132091	XP_001722634.1	ILMN_3239073	510131	S	GTTGTGAGCCTGCGAAAGAAGTTTGTGTGGGGACTGTGGGCAGTGAACGC	"\PREDICTED: Homo sapiens hypothetical protein LOC100132091 (LOC100132091), mRNA.\"""""		ILMN_3239073	LOC100132091	"\PREDICTED: Homo sapiens hypothetical protein LOC100132091 (LOC100132091), mRNA.\"""""	100132091	 		-0.112354684	-0.011243657	-2.377594053	0.019960627	0.019960627	-3.203586131	-1.080991129
22482	3610291	ALG8	NM_001007027.2	79053	NP_001007028.1	ILMN_2271014	3610291	I	TTCACCCTTGTTGCCCAGGCTGGAGTGCAATGGCACGATCTCAGCTAACT	"\Homo sapiens asparagine-linked glycosylation 8, alpha-1,3-glucosyltransferase homolog (S. cerevisiae) (ALG8), transcript variant 2, mRNA.\"""""	MGC2840	ILMN_2271014	ALG8	"\Homo sapiens asparagine-linked glycosylation 8, alpha-1,3-glucosyltransferase homolog (S. cerevisiae) (ALG8), transcript variant 2, mRNA.\"""""	79053	D	ALG8	-0.112124761	0.012436143	-2.299927942	0.024219685	0.024219685	-3.341224845	-1.080818865
13728	2140458	ProbeID: 2140458	XM_935975.1	641939	XP_941068.1	ILMN_1690981	2140458	S	AAGATGGCTGTTTGGAGAAGGGGGAGAAGTTAAGACGGTCGCCAGCGCGG	"\PREDICTED: Homo sapiens hypothetical protein LOC641939 (LOC641939), mRNA.\"""""		ILMN_1690981	LOC641939	"\PREDICTED: Homo sapiens hypothetical protein LOC641939 (LOC641939), mRNA.\"""""	641939	 		-0.112060555	-0.025839456	-2.103900327	0.038720377	0.038720377	-3.67129197	-1.080770765
8507	1340364	P2RY14	NM_014879.3	9934	NP_055694.3	ILMN_2258409	1340364	I	GTATTTCAAAATGAGTGAAGCATGACTCTCACAGATGAAGGCCTAGACGC	"\Homo sapiens purinergic receptor P2Y, G-protein coupled, 14 (P2RY14), transcript variant 2, mRNA.\"""""	P2Y14; GPR105; KIAA0001	ILMN_2258409	P2RY14	"\Homo sapiens purinergic receptor P2Y, G-protein coupled, 14 (P2RY14), transcript variant 2, mRNA.\"""""	9934	D	P2RY14	-0.111611946	-0.008088726	-2.704493335	0.008451369	0.008451369	-2.58344358	-1.080434749
11837	1850411	PCDHA9	NM_014005.3	9752	NP_054724.1	ILMN_1702420	1850411	I	GCCTGTTCCAGACAAATTGGGGCCTATGGTCAACCTATCCTTAGACCTGC	"\Homo sapiens protocadherin alpha 9 (PCDHA9), transcript variant 2, mRNA.\"""""	PCDH-ALPHA9; KIAA0345	ILMN_1702420	PCDHA9	"\Homo sapiens protocadherin alpha 9 (PCDHA9), transcript variant 2, mRNA.\"""""	9752	D	PCDHA9	-0.11148608	0.009408571	-2.228161581	0.028850037	0.028850037	-3.464975128	-1.080340492
36072	5870221	GOLIM4	NM_014498.2	27333	NP_055313.1	ILMN_2186216	5870221	S	AAACTAATGAGTGTTTGCGTGTGGTGTTTCTATGCGAGCACCCATTCTCA	"\Homo sapiens golgi phosphoprotein 4 (GOLPH4), mRNA.\"""""	P138; GIMPC; GPP130	ILMN_2186216	GOLPH4	"\Homo sapiens golgi phosphoprotein 4 (GOLPH4), mRNA.\"""""	27333	D	GOLIM4	0.111337093	-0.023820394	2.519912859	0.013853151	0.013853151	-2.941566944	1.080228931
879	70468	MREG	NM_018000.2	55686	NP_060470.2	ILMN_1713679	70468	S	TTACCCCAAGAAGCCTGGGGTTCCATGCCTGGCAGATGGCCAGAAAGAAC	"\Homo sapiens melanoregulin (MREG), mRNA.\"""""	WDT2; MGC90296; DSU; FLJ10116	ILMN_1713679	MREG	"\Homo sapiens melanoregulin (MREG), mRNA.\"""""	55686	 	MREG	-0.111078396	0.00069706	-2.179033437	0.032452157	0.032452157	-3.547760327	-1.080035248
7683	1230066	ProbeID: 1230066	XM_945912.2	650826	XP_951005.2	ILMN_1717690	1230066	A	CACATCGTGCCCTGTGGACTGGTTGGGTCAGGCGTCACTTCCTTGAGTAA	"\PREDICTED: Homo sapiens similar to CG9804-PA, transcript variant 2 (LOC650826), mRNA.\"""""		ILMN_1717690	LOC650826	"\PREDICTED: Homo sapiens similar to CG9804-PA, transcript variant 2 (LOC650826), mRNA.\"""""	650826	 	LIPT2	0.110758321	-0.022104521	2.157462917	0.034154076	0.034154076	-3.583608241	1.079795658
14525	2320736	ProbeID: 2320736	XM_941802.1	652369	XP_946895.1	ILMN_1721592	2320736	S	GAGGGCGCACACTGCCCACAATCTAGGAAGGGCATGAAAACGGACCTCCA	"\PREDICTED: Homo sapiens similar to GRG protein (ESP1 protein) (Amino enhancer of split) (R-esp1) (LOC652369), mRNA.\"""""		ILMN_1721592	LOC652369	"\PREDICTED: Homo sapiens similar to GRG protein (ESP1 protein) (Amino enhancer of split) (R-esp1) (LOC652369), mRNA.\"""""	652369	 		-0.110589371	0.011680907	-2.350740193	0.021351238	0.021351238	-3.251608978	-1.079669214
21644	3440066	OR4S1	NM_001004725.1	256148	NP_001004725.1	ILMN_1670149	3440066	S	AATGCCATGAGGAAGCTGTTTAGGGTCAAGAGGAGCTTAGGGGAGAAGTG	"\Homo sapiens olfactory receptor, family 4, subfamily S, member 1 (OR4S1), mRNA.\"""""	OR11-100	ILMN_1670149	OR4S1	"\Homo sapiens olfactory receptor, family 4, subfamily S, member 1 (OR4S1), mRNA.\"""""	256148	 	OR4S1	-0.110083025	-0.00124573	-2.376526534	0.02001433	0.02001433	-3.205503862	-1.079290347
33264	5340152	ProbeID: 5340152	XM_943938.1	649826	XP_949031.1	ILMN_1802460	5340152	S	CCCCAGCGAGGCTCTTTCCTGCTGGCCTTCTCCACCCGGGGAAGCCTACA	"\PREDICTED: Homo sapiens hypothetical protein LOC649826 (LOC649826), mRNA.\"""""		ILMN_1802460	LOC649826	"\PREDICTED: Homo sapiens hypothetical protein LOC649826 (LOC649826), mRNA.\"""""	649826	 		-0.109925278	-0.026225241	-2.266851708	0.026265275	0.026265275	-3.398672826	-1.079172341
15721	2480440	C3orf64	NM_173654.1	285203	NP_775925.1	ILMN_2136455	2480440	S	GGGATGACAAAAGCATGTTGCGCTTTGCATCAGCAAGGCATTGACTTCTG	"\Homo sapiens chromosome 3 open reading frame 64 (C3orf64), mRNA.\"""""	FLJ41219; FLJ33770; AER61; MGC34132; FLJ13078	ILMN_2136455	C3ORF64	"\Homo sapiens chromosome 3 open reading frame 64 (C3orf64), mRNA.\"""""	285203	D	C3orf64	0.109012251	0.004952498	2.414016811	0.018203513	0.018203513	-3.137726396	1.07848959
31417	4920195	ProbeID: 4920195				ILMN_1901723	4920195	S	GACCTGCTTCAGGGGAGAAGGACAAGGGAAGTACAGCGCCTACAACAATG	"\DA938998 SPLEN2 Homo sapiens cDNA clone SPLEN2012410 5, mRNA sequence\"""""		ILMN_1901723		"\DA938998 SPLEN2 Homo sapiens cDNA clone SPLEN2012410 5, mRNA sequence\"""""	-999	 		-0.108977015	-0.012313693	-2.047095014	0.044132198	0.044132198	-3.762191006	-1.07846325
14200	2260138	TECTB	NM_058222.1	6975	NP_478129.1	ILMN_1731213	2260138	S	TGCGACAGTGAGAAACTCTCCTGCCCAGTGACCTGCGATAAACGGAAGCG	"\Homo sapiens tectorin beta (TECTB), mRNA.\"""""	MGC142059; MGC142057; KIAA1560	ILMN_1731213	TECTB	"\Homo sapiens tectorin beta (TECTB), mRNA.\"""""	6975	 	TECTB	-0.108840471	-0.009212255	-2.349392912	0.02142322	0.02142322	-3.254006319	-1.078361183
6040	940600	PDP2	NM_020786.1	57546	NP_065837.1	ILMN_1797965	940600	S	GGAGGGAGGAGTGAGACTTATCAGATGGGACGCTTGCCCCAAGACTGTGG	"\Homo sapiens pyruvate dehyrogenase phosphatase catalytic subunit 2 (PDP2), mRNA.\"""""	KIAA1348	ILMN_1797965	PDP2	"\Homo sapiens pyruvate dehyrogenase phosphatase catalytic subunit 2 (PDP2), mRNA.\"""""	57546	D	PDP2	-0.108774378	0.010075542	-2.335905854	0.022155767	0.022155767	-3.277941636	-1.078311782
462	50373	PKP3	XM_943689.1	11187	XP_948782.1	ILMN_1796141	50373	I	TGAGCGATGGGCCCAGCCCGAGGGGGACGATCTGAGCTCTGCAGTCTGGA	"\PREDICTED: Homo sapiens plakophilin 3, transcript variant 4 (PKP3), mRNA.\"""""		ILMN_1796141	PKP3	"\PREDICTED: Homo sapiens plakophilin 3, transcript variant 4 (PKP3), mRNA.\"""""	11187	D	PKP3	-0.108603729	0.033380191	-2.131666116	0.036291175	0.036291175	-3.626076231	-1.078184242
30345	4830450	ProbeID: 4830450	XM_942174.1	652628	XP_947267.1	ILMN_1751475	4830450	S	GGAAGACTTGGTGGCAGGTGGGAGAAACAGCAGTGAAGTGTTGGCAAGTG	"\PREDICTED: Homo sapiens similar to hydrocephalus inducing (LOC652628), mRNA.\"""""		ILMN_1751475	LOC652628	"\PREDICTED: Homo sapiens similar to hydrocephalus inducing (LOC652628), mRNA.\"""""	652628	 		-0.108232373	0.007477145	-2.444782656	0.016828339	0.016828339	-3.081450116	-1.077906748
14147	2230722	ADAT2	NM_182503.1	134637	NP_872309.1	ILMN_1786688	2230722	S	ACTGCAGATTGGAGGGCAGGACCACTGAGGGTGTCATAGACATTAGCTCT	"\Homo sapiens deaminase domain containing 1 (DEADC1), mRNA.\"""""	dJ20N2.1; DKFZp686L1118	ILMN_1786688	DEADC1	"\Homo sapiens deaminase domain containing 1 (DEADC1), mRNA.\"""""	134637	D	ADAT2	0.108001229	-0.01612962	2.423891032	0.017751593	0.017751593	-3.119728842	1.077734063
45829	7380184	ProbeID: 7380184	XM_001716952.1	100134147	XP_001717004.1	ILMN_3246042	7380184	S	AAAGTGGAGGGAGGACTGGCAACTGGGTCTCCAGCGTGGGGGAAATGACG	"\PREDICTED: Homo sapiens hypothetical LOC100134147 (LOC100134147), mRNA.\"""""		ILMN_3246042	LOC100134147	"\PREDICTED: Homo sapiens hypothetical LOC100134147 (LOC100134147), mRNA.\"""""	100134147	 		-0.107886765	-0.002228067	-2.404090877	0.018668128	0.018668128	-3.155756872	-1.077648558
15366	2450431	PIK3C2A	NM_002645.1	5286	NP_002636.1	ILMN_2166093	2450431	S	CAGTGCAGAATCTCTGCGGGAGAATTTTTTCTTGGGTGGAGTAACCCTGC	"\Homo sapiens phosphoinositide-3-kinase, class 2, alpha polypeptide (PIK3C2A), mRNA.\"""""	PI3-K-C2A; DKFZp686L193; PI3-K-C2(ALPHA); MGC142218; CPK	ILMN_2166093	PIK3C2A	"\Homo sapiens phosphoinositide-3-kinase, class 2, alpha polypeptide (PIK3C2A), mRNA.\"""""	5286	D	PIK3C2A	0.107726374	-0.016910702	2.398672582	0.018926188	0.018926188	-3.165573219	1.077528758
26119	4180500	TP53	NM_000546.3	7157	NP_000537.3	ILMN_1779356	4180500	S	CTGTGAAATGCTGGCATTTGCACCTACCTCACAGAGTGCATTGTGAGGGT	"\Homo sapiens tumor protein p53 (TP53), mRNA.\"""""	p53; TRP53; LFS1	ILMN_1779356	TP53	"\Homo sapiens tumor protein p53 (TP53), mRNA.\"""""	7157	 	TP53	-0.107704649	0.004827221	-2.019765751	0.046960054	0.046960054	-3.80514819	-1.077512533
40576	6450711	ProbeID: 6450711	XM_927081.1	643801	XP_932174.1	ILMN_1809297	6450711	S	AAAAAGCCAAAAGGGAGCTAGAGGTTCAAATCCAGAGGTTGAACATACAG	"\PREDICTED: Homo sapiens similar to GM88 autoantigen isoform c (LOC643801), mRNA.\"""""		ILMN_1809297	LOC643801	"\PREDICTED: Homo sapiens similar to GM88 autoantigen isoform c (LOC643801), mRNA.\"""""	643801	 		-0.107320372	0.002068964	-2.259551483	0.026736759	0.026736759	-3.411257208	-1.077225564
29035	4610561	CSGALNACT1	NM_018371.3	55790	NP_060841.3	ILMN_2055523	4610561	S	CCAGAATCTAGTGGGATGGAAGTTTTTGCTACATGTTATCCACCCCAGGC	"\Homo sapiens chondroitin sulfate N-acetylgalactosaminyltransferase 1 (CSGALNACT1), mRNA.\"""""	ChGn; beta4GalNAcT; FLJ11264; CSGalNAcT-1	ILMN_2055523	CSGALNACT1	"\Homo sapiens chondroitin sulfate N-acetylgalactosaminyltransferase 1 (CSGALNACT1), mRNA.\"""""	55790	 	CSGALNACT1	0.107096361	-0.022973097	2.560237228	0.012459772	0.012459772	-2.865067176	1.077058313
5927	940114	LOC652637	XM_942188.1	652637	XP_947281.1	ILMN_1773276	940114	S	GGAAGATGAAGCCTACCAGGAATTAGTTACCGTGGCAACCACGTTCTTCC	"\PREDICTED: Homo sapiens similar to WAS protein homology region 2 domain containing 1 (LOC652637), mRNA.\"""""		ILMN_1773276	LOC652637	"\PREDICTED: Homo sapiens similar to WAS protein homology region 2 domain containing 1 (LOC652637), mRNA.\"""""	652637	 	LOC652637	0.106752333	0.008787003	2.906148345	0.004800801	0.004800801	-2.169608138	1.076801506
4369	630524	CDK17	NM_002595.2	5128	NP_002586.2	ILMN_1780824	630524	S	ATTGAGTCACAGTTCTTTCTTGGGGATGAAGGCTGTGCCGAGTGGGGTCC	"\Homo sapiens PCTAIRE protein kinase 2 (PCTK2), mRNA.\"""""	PCTAIRE2	ILMN_1780824	PCTK2	"\Homo sapiens PCTAIRE protein kinase 2 (PCTK2), mRNA.\"""""	5128	 	CDK17	-0.106705666	0.015074591	-2.36429286	0.020639013	0.020639013	-3.227429605	-1.076766676
7198	1110022	KIF11	NM_004523.2	3832	NP_004514.2	ILMN_2143155	1110022	S	CCCTTAGGACTCTGGTATTTTTGATCTGGCAACCATATTTCTGGAAGTTG	"\Homo sapiens kinesin family member 11 (KIF11), mRNA.\"""""	KNSL1; EG5; HKSP; TRIP5	ILMN_2143155	KIF11	"\Homo sapiens kinesin family member 11 (KIF11), mRNA.\"""""	3832	D	KIF11	0.106408676	-0.000184429	2.842695119	0.005752128	0.005752128	-2.302296962	1.076545037
44110	7000685	C1orf192	NM_001013625.2	257177	NP_001013647.2	ILMN_1691299	7000685	S	ACAAGAGCCCCCAGTCAGAACTGTGAAACAGGGAAATTTTGGGGTGGGAG	"\Homo sapiens chromosome 1 open reading frame 192 (C1orf192), mRNA.\"""""		ILMN_1691299	C1ORF192	"\Homo sapiens chromosome 1 open reading frame 192 (C1orf192), mRNA.\"""""	257177	 	C1orf192	0.105896565	-0.010472183	2.216017558	0.029706158	0.029706158	-3.485585602	1.076162966
18895	2970348	TRAF3IP1	NM_015650.2	26146	NP_056465.2	ILMN_2067032	2970348	S	TAAAGGCTGAGCTCGCGGAGCTGGAGCAGCTGATCAAAGACCAGCAAGAC	"\Homo sapiens TNF receptor-associated factor 3 interacting protein 1 (TRAF3IP1), mRNA.\"""""	MIP-T3; DKFZp434F124; MIPT3	ILMN_2067032	TRAF3IP1	"\Homo sapiens TNF receptor-associated factor 3 interacting protein 1 (TRAF3IP1), mRNA.\"""""	26146	D	TRAF3IP1	-0.105254714	0.000877951	-2.883747727	0.005118691	0.005118691	-2.216705501	-1.075684291
27833	4390551	FAM25C	NM_001137548.1	644054	NP_001131020.1	ILMN_3248127	4390551	S	GCCCAGGAGTCAGGGGACAAAAAGATGAAGGAAATCACCGAGACAGTGAC	"\Homo sapiens family with sequence similarity 25, member C (FAM25C), mRNA.\"""""		ILMN_3248127	FAM25C	"\Homo sapiens family with sequence similarity 25, member C (FAM25C), mRNA.\"""""	644054	D	FAM25A (includes others)	-0.104964881	0.000700703	-2.056440324	0.043199439	0.043199439	-3.747385855	-1.07546821
45105	7200279	TPP2	NM_003291.1	7174	NP_003282.1	ILMN_2128358	7200279	S	GGGGAAAAAGTAGAACCAGCACAAATGAGTGGCAGTTGCTGGAGCATAAC	"\Homo sapiens tripeptidyl peptidase II (TPP2), mRNA.\"""""	FLJ40359	ILMN_2128358	TPP2	"\Homo sapiens tripeptidyl peptidase II (TPP2), mRNA.\"""""	7174	D	TPP2	0.104700403	0.020673696	2.348006524	0.021497517	0.021497517	-3.256472043	1.075271071
6989	1070543	ProbeID: 1070543	XR_038888.1	100132430		ILMN_3280605	1070543	M	CTACATCAATTATAAACCTCTTATATCCTTAAAGAAAATTTTAAGTGAAA	"\PREDICTED: Homo sapiens misc_RNA (LOC100132430), miscRNA.\"""""		ILMN_3280605	LOC100132430	"\PREDICTED: Homo sapiens misc_RNA (LOC100132430), miscRNA.\"""""	100132430	 		-0.104685025	-0.0052773	-2.971268624	0.003977244	0.003977244	-2.031132496	-1.07525961
33887	5420440	ABP1	NM_001091.2	26	NP_001082.2	ILMN_1731433	5420440	S	TATAGACCTGTGTGACCAGCCCCCAGTTCCTCCCCCAGTTCCTCCCAGGA	"\Homo sapiens amiloride binding protein 1 (amine oxidase (copper-containing)) (ABP1), mRNA.\"""""	AOC1; DAO; DAO1; ABP; KAO	ILMN_1731433	ABP1	"\Homo sapiens amiloride binding protein 1 (amine oxidase (copper-containing)) (ABP1), mRNA.\"""""	26	 	ABP1	-0.104623563	-0.004826022	-2.147441324	0.034970911	0.034970911	-3.600158617	-1.075213802
16832	2640402	DIDO1	NM_022105.3	11083	NP_071388.2	ILMN_1812934	2640402	A	CAATGCAGTAAAGCCAGAAAAGACTGCTGCTCCCTCGCCGTCACTGTTGT	"\Homo sapiens death inducer-obliterator 1 (DIDO1), transcript variant 1, mRNA.\"""""	dJ885L7.8; DIDO3; DATF1; MGC16140; FLJ11265; DIO1; DKFZp434P1115; C20orf158; KIAA0333; DIO-1; BYE1; DIDO2	ILMN_1812934	DIDO1	"\Homo sapiens death inducer-obliterator 1 (DIDO1), transcript variant 1, mRNA.\"""""	11083	D	DIDO1	-0.10455133	-0.00169313	-2.799120435	0.00650274	0.00650274	-2.392114776	-1.07515997
35681	5820079	TSGA10	NM_025244.1	80705	NP_079520.1	ILMN_1680430	5820079	I	TCCATTGATGGTTTGATAGTGGGCTGGGAAGGAAAGCTGTGTTCCTCCAC	"\Homo sapiens testis specific, 10 (TSGA10), mRNA.\"""""	CEP4L	ILMN_1680430	TSGA10	"\Homo sapiens testis specific, 10 (TSGA10), mRNA.\"""""	80705	D	TSGA10	-0.104251427	0.008243188	-2.591859088	0.011457061	0.011457061	-2.804391016	-1.074936492
29116	4640110	ATF6B	NM_004381.4	1388	NP_004372.3	ILMN_3194911	4640110	A	CCAGGTGGCCAGGTGGGACTGTTTCAAATTTCCCTGATCCCCAGGCTTGG	"\Homo sapiens activating transcription factor 6 beta (ATF6B), transcript variant 1, mRNA.\"""""		ILMN_3194911	ATF6B	"\Homo sapiens activating transcription factor 6 beta (ATF6B), transcript variant 1, mRNA.\"""""	1388	D	ATF6B	0.103272106	0.022490791	2.048871879	0.043953525	0.043953525	-3.759380574	1.074207059
37068	6020551	KRTAP9-8	NM_031963.2	83901	NP_114169.2	ILMN_1716822	6020551	S	CCAGCCCACCTGTGTGTCCAGCTGCTGCCAGCCTTCTTGCTGCTGATCAC	"\Homo sapiens keratin associated protein 9-8 (KRTAP9-8), mRNA.\"""""	KAP9.8; KRTAP9.8	ILMN_1716822	KRTAP9-8	"\Homo sapiens keratin associated protein 9-8 (KRTAP9-8), mRNA.\"""""	83901	D	KRTAP9-8	-0.102856962	0.012088574	-2.180698932	0.032323884	0.032323884	-3.544979714	-1.073897994
2210	290563	ProbeID: 290563	XM_929985.1	644889	XP_935078.1	ILMN_1696186	290563	S	CATAGTATATATAAAAACCTGGCTTCTTTCCGCGCCGATAGCGCTCACGC	"\PREDICTED: Homo sapiens similar to large subunit ribosomal protein L36a (LOC644889), mRNA.\"""""		ILMN_1696186	LOC644889	"\PREDICTED: Homo sapiens similar to large subunit ribosomal protein L36a (LOC644889), mRNA.\"""""	644889	 		-0.102710999	-0.010063348	-2.477125572	0.015483658	0.015483658	-3.021656741	-1.073789349
11632	1820343	WNT5A	NM_003392.3	7474	NP_003383.2	ILMN_1800317	1820343	S	CTCCAAGAGATCGTTAGCAGCATCAGTCCACAAACACTTAGTGGCCCACA	"\Homo sapiens wingless-type MMTV integration site family, member 5A (WNT5A), mRNA.\"""""	hWNT5A	ILMN_1800317	WNT5A	"\Homo sapiens wingless-type MMTV integration site family, member 5A (WNT5A), mRNA.\"""""	7474	 	WNT5A	0.102516541	-0.010534593	2.437758804	0.01713383	0.01713383	-3.09434983	1.073644624
21099	3390066	MBD2	NM_003927.3	8932	NP_003918.1	ILMN_1785587	3390066	I	CTTGGGCATGAGTCAGATACACAAGGACCCTTCAGGTGTTACTAGAAGGC	"\Homo sapiens methyl-CpG binding domain protein 2 (MBD2), transcript variant 1, mRNA.\"""""	DKFZp586O0821; NY-CO-41; DMTase	ILMN_1785587	MBD2	"\Homo sapiens methyl-CpG binding domain protein 2 (MBD2), transcript variant 1, mRNA.\"""""	8932	D	MBD2	0.102223487	0.028428234	2.303476531	0.024008816	0.024008816	-3.335019815	1.073426558
18012	2760594	CTNND1	XM_943087.1	1500	XP_948180.1	ILMN_1651944	2760594	I	GAAGGACCCTCCCCCGCTTCATAGTTTATGAATGCGAGAGTTGGTAAGGG	"\PREDICTED: Homo sapiens catenin (cadherin-associated protein), delta 1, transcript variant 3 (CTNND1), mRNA.\"""""		ILMN_1651944	CTNND1	"\PREDICTED: Homo sapiens catenin (cadherin-associated protein), delta 1, transcript variant 3 (CTNND1), mRNA.\"""""	1500	D	CTNND1	0.101989303	-0.056538074	1.992459107	0.049939467	0.049939467	-3.847563501	1.073252328
46634	7560438	WASH3P	NR_003659.1	374666		ILMN_1723657	7560438	A	TGTCCCTACTGAGAGTGCAGGGAACTCAGCACCGTCAACTCCTCGACCCT	"\Homo sapiens family with sequence similarity 39, member D pseudogene (FAM39DP) on chromosome 15.\"""""	FLJ25222	ILMN_1723657	FAM39DP	"\Homo sapiens family with sequence similarity 39, member D pseudogene (FAM39DP) on chromosome 15.\"""""	374666	D	FAM39DP	-0.10188944	-0.030388231	-2.179935458	0.03238263	0.03238263	-3.546254591	-1.073178041
40558	6450632	TCF19	NM_007109.2	6941	NP_009040.2	ILMN_2280480	6450632	I	GGCCAGAAGATCGGGGCGCAGGCAAGCAGGAGTGCTCTATTAGGATAAGC	"\Homo sapiens transcription factor 19 (TCF19), transcript variant 1, mRNA.\"""""	SC1; SC1-1	ILMN_2280480	TCF19	"\Homo sapiens transcription factor 19 (TCF19), transcript variant 1, mRNA.\"""""	6941	D	TCF19	0.101815333	0.02650993	2.459844498	0.016189635	0.016189635	-3.053685156	1.073122917
18405	2850615	OR1C1	NM_012353.2	26188	NP_036485.2	ILMN_1813390	2850615	S	TACGGCACAGCCATCGCCGTCTATTTCAGCCCTTCATCCCCCCATATGCC	"\Homo sapiens olfactory receptor, family 1, subfamily C, member 1 (OR1C1), mRNA.\"""""	HSTPCR27; TPCR27; OR1-42	ILMN_1813390	OR1C1	"\Homo sapiens olfactory receptor, family 1, subfamily C, member 1 (OR1C1), mRNA.\"""""	26188	 	OR1C1	-0.101618858	-0.016280316	-2.61095738	0.01088743	0.01088743	-2.767455244	-1.072976782
24367	3940259	ProbeID: 3940259	XM_945536.1	652470	XP_950629.1	ILMN_1658093	3940259	S	GGTGAGACGTGGTCTTGTAACACAGTGGTTAAGAATGTGACTTTGGAGCC	"\PREDICTED: Homo sapiens hypothetical protein LOC652470 (LOC652470), mRNA.\"""""		ILMN_1658093	LOC652470	"\PREDICTED: Homo sapiens hypothetical protein LOC652470 (LOC652470), mRNA.\"""""	652470	 	LOC400960	-0.10158857	0.010901687	-2.157668327	0.034137509	0.034137509	-3.583268318	-1.072954256
46011	7400176	HEATR7B2	NM_173489.4	133558	NP_775760.3	ILMN_1719283	7400176	S	CCTCCACACACACTCCTTCACCTTCTTCACCAGCACCTGGGAGGTGATCA	"\Homo sapiens HEAT repeat family member 7B2 (HEATR7B2), mRNA.\"""""	DKFZp781F0822	ILMN_1719283	HEATR7B2	"\Homo sapiens HEAT repeat family member 7B2 (HEATR7B2), mRNA.\"""""	133558	D	HEATR7B2	0.101495706	-0.005580734	2.157343018	0.03416375	0.03416375	-3.583806644	1.072885194
21290	3400121	ANO9	NM_001012302.2	338440	NP_001012302.2	ILMN_1769259	3400121	A	TTGTGCATCAAGCTCATCGCCGCCTGGTTCGTGCCCGACATCCCTCAGTC	"\Homo sapiens anoctamin 9 (ANO9), mRNA.\"""""	TP53I5; PIG5	ILMN_1769259	ANO9	"\Homo sapiens anoctamin 9 (ANO9), mRNA.\"""""	338440	D	ANO9	-0.101342576	-0.037313468	-2.101760859	0.038913274	0.038913274	-3.674754708	-1.072771322
37700	6110148	ProbeID: 6110148	XM_928974.1	646011	XP_934067.1	ILMN_1671273	6110148	S	CATCAGAAAGGTGAAAGGGAAAAGGCAGAAGGAAACCGTTGGGCAGATGC	"\PREDICTED: Homo sapiens hypothetical protein LOC646011 (LOC646011), mRNA.\"""""		ILMN_1671273	LOC646011	"\PREDICTED: Homo sapiens hypothetical protein LOC646011 (LOC646011), mRNA.\"""""	646011	 		-0.101297667	0.074375942	-2.407068768	0.018527639	0.018527639	-3.150353995	-1.072737929
36432	5900154	LOC728012	XM_001126358.1	728012	XP_001126358.1	ILMN_1655045	5900154	I	AGCAGAAGCTTCTTTAGCAGTAAAAGATATCTGGATATTCATATTTTGTT	"\PREDICTED: Homo sapiens hypothetical protein LOC728012 (LOC728012), mRNA.\"""""		ILMN_1655045	LOC728012	"\PREDICTED: Homo sapiens hypothetical protein LOC728012 (LOC728012), mRNA.\"""""	728012	D	LOC728012	-0.100746513	-0.011438764	-2.763642008	0.007179141	0.007179141	-2.464450682	-1.072328188
23718	3850647	ProbeID: 3850647	XM_937744.1	26095	XP_942837.1	ILMN_1680945	3850647	S	GCATCCTGAGGTGGCCAAGGGCAGTGGTGCTCCAGATGTTTCTGTTTCTG	"\PREDICTED: Homo sapiens protein tyrosine phosphatase, non-receptor type 20 (PTPN20), mRNA.\"""""		ILMN_1680945	PTPN20	"\PREDICTED: Homo sapiens protein tyrosine phosphatase, non-receptor type 20 (PTPN20), mRNA.\"""""	26095	D	PTPN20A/PTPN20B	0.100508449	-0.010704759	2.015250291	0.047441949	0.047441949	-3.812197036	1.072151254
27126	4260039	DKFZP547L112	XR_041954.1	81787		ILMN_3233455	4260039	I	GCGTCTTGGACTAAGGCACAAGCTGCGGACTCTTGCACGAGAGAACCTGC	"\PREDICTED: Homo sapiens misc_RNA (DKFZP547L112), miscRNA.\"""""		ILMN_3233455	DKFZP547L112	"\PREDICTED: Homo sapiens misc_RNA (DKFZP547L112), miscRNA.\"""""	81787	 	DKFZP547L112	-0.100453775	-0.006721212	-2.828884189	0.005980938	0.005980938	-2.330880202	-1.072110624
13009	2060609	FBXO48	NM_001024680.1	554251	NP_001019851.1	ILMN_1656342	2060609	S	CTGTAACGTTTGCCTTCTAGCCCCACTTCCACCCTCTAGAACCAGGCTGA	"\Homo sapiens F-box protein 48 (FBXO48), mRNA.\"""""		ILMN_1656342	FBXO48	"\Homo sapiens F-box protein 48 (FBXO48), mRNA.\"""""	554251	D	FBXO48	0.100198119	0.039914032	2.580554051	0.011806829	0.011806829	-2.82615208	1.071920655
6629	1030647	LOC644768	XR_016834.1	644768		ILMN_1691336	1030647	S	GGTGTATGACCTGGTCAATCTTAGGCTCTGAAGCTCTCCCTGGTGGAAAT	"\PREDICTED: Homo sapiens misc_RNA (LOC644768), miscRNA.\"""""		ILMN_1691336	LOC644768	"\PREDICTED: Homo sapiens misc_RNA (LOC644768), miscRNA.\"""""	644768	 		-0.100129679	-0.003681352	-2.085830803	0.040375902	0.040375902	-3.700441362	-1.071869805
46230	7510343	LOC92973	NR_024006.1	92973		ILMN_3242362	7510343	S	GCCTGGGTGTCTGGGTTGTGAAATGGGGTGTCTCCTTCCAGGATTGCCGT	"\Homo sapiens hypothetical LOC92973 (LOC92973), non-coding RNA.\"""""		ILMN_3242362	LOC92973	"\Homo sapiens hypothetical LOC92973 (LOC92973), non-coding RNA.\"""""	92973	 	FP588	-0.100009054	0.007120106	-1.996920162	0.049441947	0.049441947	-3.84066886	-1.071780189
12827	2030630	SKA1	NM_145060.3	220134	NP_659497.1	ILMN_1771224	2030630	S	GATGGGCACCTGGATAACTCAGGATGGGGGCTGCTCACAAAGACCACATC	"\Homo sapiens spindle and kinetochore associated complex subunit 1 (SKA1), transcript variant 2, mRNA.\"""""	MGC10200; Ska1	ILMN_1771224	SKA1	"\Homo sapiens spindle and kinetochore associated complex subunit 1 (SKA1), transcript variant 2, mRNA.\"""""	220134	 	SKA1	0.09996049	0.01270317	2.01804228	0.047143487	0.047143487	-3.807840244	1.071744111
33286	5340221	STX16	NM_001001433.1	8675	NP_001001433.1	ILMN_1803698	5340221	I	TGAGTAGTCACATCACCTCCAGCCCTCTGCATTCACGTAGCATTGCTGCG	"\Homo sapiens syntaxin 16 (STX16), transcript variant 1, mRNA.\"""""	hsyn16; SYN16; MGC90328	ILMN_1803698	STX16	"\Homo sapiens syntaxin 16 (STX16), transcript variant 1, mRNA.\"""""	8675	D	STX16	-0.099686723	0.017918314	-2.051879047	0.043652557	0.043652557	-3.754619342	-1.071540755
32644	5270017	OR10W1	NM_207374.1	81341	NP_997257.1	ILMN_2200853	5270017	S	GGAAAGACGAGGGGACAGCCTATCAGGCAAGTATTTGGTTCCAGCCCACC	"\Homo sapiens olfactory receptor, family 10, subfamily W, member 1 (OR10W1), mRNA.\"""""	OR10W1Q; OR11-236; OR10W1P; UNQ6469	ILMN_2200853	OR10W1	"\Homo sapiens olfactory receptor, family 10, subfamily W, member 1 (OR10W1), mRNA.\"""""	81341	D	OR10W1	-0.099657628	0.014162675	-2.004314767	0.048626602	0.048626602	-3.829210486	-1.071519146
1682	160682	AGTR1	NM_000685.4	185	NP_000676.1	ILMN_1814327	160682	A	CAACAGGAGATGAGAGTTCCAGATTGTTCTGTCCAGTTTCCAAAGGGCAG	"\Homo sapiens angiotensin II receptor, type 1 (AGTR1), transcript variant 1, mRNA.\"""""	AT2R1A; AT2R1B; AT2R1; AT1; AT1B; AGTR1B; AGTR1A; AG2S; HAT1R	ILMN_1814327	AGTR1	"\Homo sapiens angiotensin II receptor, type 1 (AGTR1), transcript variant 1, mRNA.\"""""	185	D	AGTR1	0.099652779	0.010418597	2.271528897	0.025967065	0.025967065	-3.390592049	1.071515544
3136	510017	GLUD2	NM_012084.3	2747	NP_036216.2	ILMN_1777521	510017	S	AGTGCTGGGGAAGGGACAGTCAAGAGCAGTCAGTTGCTTACTTATTTTGC	"\Homo sapiens glutamate dehydrogenase 2 (GLUD2), mRNA.\"""""	GLUDP1; GDH2	ILMN_1777521	GLUD2	"\Homo sapiens glutamate dehydrogenase 2 (GLUD2), mRNA.\"""""	2747	 	GLUD2	-0.099630681	0.034235012	-2.129193323	0.03650201	0.03650201	-3.630123902	-1.071499132
6697	1050162	SPG21	XM_945619.1	51324	XP_950712.1	ILMN_1656525	1050162	I	CTGTGAGCAGAGGCCAGTAATTTTGGAGACAGGACCTCGGCCTGAAAGTG	"\PREDICTED: Homo sapiens spastic paraplegia 21 (autosomal recessive, Mast syndrome), transcript variant 11 (SPG21), mRNA.\"""""		ILMN_1656525	SPG21	"\PREDICTED: Homo sapiens spastic paraplegia 21 (autosomal recessive, Mast syndrome), transcript variant 11 (SPG21), mRNA.\"""""	51324	D	SPG21	0.099359873	0.007433941	2.193470132	0.031354918	0.031354918	-3.523597126	1.07129802
26745	4230048	ProbeID: 4230048	XM_942114.1	652593	XP_947207.1	ILMN_1654171	4230048	S	TAGTTCTCAGGAGGGACCACAAGAACCTCCACAAGGAGATCAATTTCTTG	"\PREDICTED: Homo sapiens similar to Dihydrofolate reductase (LOC652593), mRNA.\"""""		ILMN_1654171	LOC652593	"\PREDICTED: Homo sapiens similar to Dihydrofolate reductase (LOC652593), mRNA.\"""""	652593	 		-0.098923281	0.017527574	-2.757515592	0.007302264	0.007302264	-2.47686897	-1.07097387
17942	2760347	CPEB1	NM_030594.3	64506	NP_085097.3	ILMN_2288905	2760347	I	CAGGAAGGATAAAAGATTGCTGGGACAACCAGGAAGCACCTGCTCTCTCC	"\Homo sapiens cytoplasmic polyadenylation element binding protein 1 (CPEB1), transcript variant 1, mRNA.\"""""	MGC34136; CEBP; CPE-BP1; MGC60106; CPEB; FLJ13203	ILMN_2288905	CPEB1	"\Homo sapiens cytoplasmic polyadenylation element binding protein 1 (CPEB1), transcript variant 1, mRNA.\"""""	64506	D	CPEB1	-0.098661435	-0.038613945	-2.110654171	0.038116869	0.038116869	-3.660340801	-1.070779508
21731	3440382	ProbeID: 3440382	XM_380121.3	402538	XP_380121.3	ILMN_1674685	3440382	S	CGGCTCGGACGCCAGCGGACACGCGGGCGAGTGCGCGGCCTCTCCGTCCA	"\PREDICTED: Homo sapiens hypothetical LOC402538 (LOC402538), mRNA.\"""""		ILMN_1674685	LOC402538	"\PREDICTED: Homo sapiens hypothetical LOC402538 (LOC402538), mRNA.\"""""	402538	 		0.098137545	0.00051408	2.488712744	0.015025895	0.015025895	-3.000078398	1.070390743
759	70037	CLUAP1	NM_015041.1	23059	NP_055856.1	ILMN_1774974	70037	I	CAGCCAGGCAGCTTGCGTCTGAAATCACCTCCAAAGGAGCATCTCTGTAT	"\Homo sapiens clusterin associated protein 1 (CLUAP1), transcript variant 1, mRNA.\"""""	FLJ13297; KIAA0643	ILMN_1774974	CLUAP1	"\Homo sapiens clusterin associated protein 1 (CLUAP1), transcript variant 1, mRNA.\"""""	23059	D	CLUAP1	0.098014962	0.015945658	2.226470158	0.028967964	0.028967964	-3.467851517	1.070299798
40066	6400053	CASP1	NM_033292.2	834	NP_150634.1	ILMN_1727762	6400053	I	CATCTGGAAATTACCTTAATATGCAAGACTCTCAAGGAGTACTTTCTTCC	"\Homo sapiens caspase 1, apoptosis-related cysteine peptidase (interleukin 1, beta, convertase) (CASP1), transcript variant alpha, mRNA.\"""""	IL1BC; ICE; P45	ILMN_1727762	CASP1	"\Homo sapiens caspase 1, apoptosis-related cysteine peptidase (interleukin 1, beta, convertase) (CASP1), transcript variant alpha, mRNA.\"""""	834	D	CASP1	-0.097979781	-0.011603856	-2.634543663	0.010219424	0.010219424	-2.721540353	-1.070273698
42452	6660634	CELA2B	NM_015849.2	51032	NP_056933.2	ILMN_1688458	6660634	S	CCGTGAAGACGAATATGATCTGTGCTGGGGGTGATGGCGTGATATGCACC	"\Homo sapiens chymotrypsin-like elastase family, member 2B (CELA2B), mRNA.\"""""	MGC142102; MGC142100; MGC97052; RP11-265F14.2	ILMN_1688458	CELA2B	"\Homo sapiens chymotrypsin-like elastase family, member 2B (CELA2B), mRNA.\"""""	51032	 	CELA2B	0.097791726	0.054939899	2.461434154	0.016123509	0.016123509	-3.050746609	1.070134198
41893	6590685	MTMR12	NM_001040446.1	54545	NP_001035536.1	ILMN_1802831	6590685	S	ACCTCCACTTCCTTCTCTGCCCCATTGCCTCCCAAATATGCTATGGAGCT	"\Homo sapiens myotubularin related protein 12 (MTMR12), mRNA.\"""""	3-PAP; PIP3AP	ILMN_1802831	MTMR12	"\Homo sapiens myotubularin related protein 12 (MTMR12), mRNA.\"""""	54545	 	MTMR12	-0.097675694	0.004603264	-2.133589481	0.036127919	0.036127919	-3.622925104	-1.070048134
26298	4200491	BMP4	NM_001202.2	652	NP_001193.1	ILMN_1709734	4200491	I	ACGCCGCTGCTGCTCCGGCTGAGTATCTAGCTTGTCTCCCCGATGGGATT	"\Homo sapiens bone morphogenetic protein 4 (BMP4), transcript variant 1, mRNA.\"""""	BMP2B1; BMP2B; ZYME	ILMN_1709734	BMP4	"\Homo sapiens bone morphogenetic protein 4 (BMP4), transcript variant 1, mRNA.\"""""	652	D	BMP4	0.097646164	0.007682509	2.602392256	0.011139644	0.011139644	-2.784046951	1.070026231
36645	5910288	INSC	NM_001042536.1	387755	NP_001036001.1	ILMN_1756070	5910288	S	AGATCCCCATCAGAGAGGAACAGCAGTGACGCCGTGCTTGTGGCCTGCCT	"\Homo sapiens inscuteable homolog (Drosophila) (INSC), transcript variant 2, mRNA.\"""""		ILMN_1756070	INSC	"\Homo sapiens inscuteable homolog (Drosophila) (INSC), transcript variant 2, mRNA.\"""""	387755	D	INSC	-0.097632198	0.007987119	-2.144406078	0.035221639	0.035221639	-3.605158133	-1.070015873
37880	6130091	TGM4	NM_003241.2	7047	NP_003232.1	ILMN_1669363	6130091	S	CCATGGGTTCACCAGCCCTGAAGGCACCTGTCAACTGGAGTGCTCTCTCA	"\Homo sapiens transglutaminase 4 (prostate) (TGM4), mRNA.\"""""	hTGP; TGP	ILMN_1669363	TGM4	"\Homo sapiens transglutaminase 4 (prostate) (TGM4), mRNA.\"""""	7047	 	TGM4	-0.097615483	-0.005913246	-2.973070991	0.003956431	0.003956431	-2.027267102	-1.070003476
23500	3840546	ProbeID: 3840546	XM_943100.2	642681	XP_948193.1	ILMN_1711114	3840546	S	TTTCCTATACAGATGGGAAAACAGCCTGCAAAAATGTTAAGTAGCTTCCT	"\PREDICTED: Homo sapiens hypothetical LOC642681 (LOC642681), mRNA.\"""""		ILMN_1711114	LOC642681	"\PREDICTED: Homo sapiens hypothetical LOC642681 (LOC642681), mRNA.\"""""	642681	 		0.097497588	0.019751323	2.477804161	0.015456508	0.015456508	-3.020395305	1.06991604
7148	1090491	IFT81	NM_014055.2	28981	NP_054774.2	ILMN_1655504	1090491	I	GCCAAACTTCCATTGGTCAGGTAATTCAGGAGGGTGGGGAGGACCGGCTA	"\Homo sapiens intraflagellar transport 81 homolog (Chlamydomonas) (IFT81), transcript variant 1, mRNA.\"""""	CDV1R; MGC102777; CDV-1R; CDV-1; CDV1; MGC4027	ILMN_1655504	IFT81	"\Homo sapiens intraflagellar transport 81 homolog (Chlamydomonas) (IFT81), transcript variant 1, mRNA.\"""""	28981	D	IFT81	-0.097385497	-0.011271871	-2.544635206	0.01298314	0.01298314	-2.89478269	-1.069832916
31922	5090026	COL15A1	NM_001855.3	1306	NP_001846.3	ILMN_1768940	5090026	S	CTGCAGGAAACCCCAGCAGTGTGAACGCATCCCAACATAGGTTAAGAGCA	"\Homo sapiens collagen, type XV, alpha 1 (COL15A1), mRNA.\"""""	FLJ38566	ILMN_1768940	COL15A1	"\Homo sapiens collagen, type XV, alpha 1 (COL15A1), mRNA.\"""""	1306	 	COL15A1	-0.097047082	0.032528036	-2.60602997	0.011031886	0.011031886	-2.777005587	-1.069581993
37291	6040687	ProbeID: 6040687	XM_936951.1	647891	XP_942044.1	ILMN_1803531	6040687	S	TGTCTTTTTCAGTGAGGTCAAGAATTGGCTACTGTCCTCAATTTGATGCC	"\PREDICTED: Homo sapiens similar to ATP-binding cassette transporter sub-family A member 15 (LOC647891), mRNA.\"""""		ILMN_1803531	LOC647891	"\PREDICTED: Homo sapiens similar to ATP-binding cassette transporter sub-family A member 15 (LOC647891), mRNA.\"""""	647891	 		0.097001098	0.001316126	2.211193957	0.030052344	0.030052344	-3.493745395	1.069547902
30459	4850148	SLC5A12	NM_178498.3	159963	NP_848593.2	ILMN_3307836	4850148	S	GCAACTATGACTCTCAAAATAGCAACAGAAGGTGGGGAGGGTCTTTTCCC	"\Homo sapiens solute carrier family 5 (sodium/glucose cotransporter), member 12 (SLC5A12), mRNA.\"""""	DKFZp564G223; MGC52019	ILMN_3307836	SLC5A12	"\Homo sapiens solute carrier family 5 (sodium/glucose cotransporter), member 12 (SLC5A12), mRNA.\"""""	159963	D	SLC5A12	-0.096999182	-0.039423924	-1.998959399	0.049215936	0.049215936	-3.837512663	-1.069546481
6893	1070168	ProbeID: 1070168				ILMN_1855791	1070168	S	GCTGCACCGATCCAGTGAGTGTCTGGGTAAATGCCTTCACTGCTCTGGGC	"\UI-1-BB1p-axy-f-04-0-UI.s2 NCI_CGAP_Pl6 Homo sapiens cDNA clone UI-1-BB1p-axy-f-04-0-UI 3, mRNA sequence\"""""		ILMN_1855791		"\UI-1-BB1p-axy-f-04-0-UI.s2 NCI_CGAP_Pl6 Homo sapiens cDNA clone UI-1-BB1p-axy-f-04-0-UI 3, mRNA sequence\"""""	-999	 		0.096947267	-0.009846908	2.300850091	0.024164731	0.024164731	-3.33961316	1.069507995
46825	7570474	FLJ12334	XM_943793.1	400946	XP_948886.1	ILMN_1775664	7570474	A	GCTGAGCGTGGGTCCAGATGGGAAACCATTCTCCTACCCTGCAGAAATGG	"\PREDICTED: Homo sapiens hypothetical gene supported by AK022396; AK097927, transcript variant 4 (FLJ12334), mRNA.\"""""		ILMN_1775664	FLJ12334	"\PREDICTED: Homo sapiens hypothetical gene supported by AK022396; AK097927, transcript variant 4 (FLJ12334), mRNA.\"""""	400946	 	FLJ12334	0.096910571	-0.03456775	2.30415722	0.023968553	0.023968553	-3.333828648	1.069480791
20617	3310397	ACCN5	NM_017419.2	51802	NP_059115.1	ILMN_1750295	3310397	S	CATAACTCTAGCTGCCCCGTTTCTTGTGAAGAAATAGAATACCCGGCCAC	"\Homo sapiens amiloride-sensitive cation channel 5, intestinal (ACCN5), mRNA.\"""""	INAC; HINAC	ILMN_1750295	ACCN5	"\Homo sapiens amiloride-sensitive cation channel 5, intestinal (ACCN5), mRNA.\"""""	51802	 	ACCN5	0.096654775	-0.014473214	2.243808218	0.027778979	0.027778979	-3.438278709	1.069291184
7255	1110292	ProbeID: 1110292	XM_930819.1	642439	XP_935912.1	ILMN_1789957	1110292	S	GAACTCCCACCTCCACAGACCCGTCCGGGTGCTGAAAGTCCACGGATGCT	"\PREDICTED: Homo sapiens hypothetical protein LOC642439 (LOC642439), mRNA.\"""""		ILMN_1789957	LOC642439	"\PREDICTED: Homo sapiens hypothetical protein LOC642439 (LOC642439), mRNA.\"""""	642439	 		0.096651816	0.01502272	2.070301674	0.041847244	0.041847244	-3.725317881	1.069288991
25003	4040608	STEAP1	XM_940149.1	26872	XP_945242.1	ILMN_1772260	4040608	I	TTGAGAGGAAACTGGGAGAGGCCGGAGTGCGACTTGGGGAGTCTTAGCCT	"\PREDICTED: Homo sapiens six transmembrane epithelial antigen of the prostate 1 (STEAP1), mRNA.\"""""		ILMN_1772260	STEAP1	"\PREDICTED: Homo sapiens six transmembrane epithelial antigen of the prostate 1 (STEAP1), mRNA.\"""""	26872	D	STEAP1	-0.096614861	-0.059022468	-2.017811265	0.047168121	0.047168121	-3.808200935	-1.069261602
28138	4490408	C5orf43	NM_001048249.3	643155	NP_001041714.1	ILMN_3240730	4490408	S	GTGTAAGGGGCTGGAGTATAGAGAATATTGTGAGGTTTGGGATTCTTCAG	"\Homo sapiens chromosome 5 open reading frame 43 (C5orf43), mRNA.\"""""	DKFZp686O1385	ILMN_3240730	C5ORF43	"\Homo sapiens chromosome 5 open reading frame 43 (C5orf43), mRNA.\"""""	643155	D	C5orf43	-0.096423371	0.001286463	-2.195303682	0.031217912	0.031217912	-3.520518464	-1.069119688
43708	6960528	QKI	XM_945803.1	9444	XP_950896.1	ILMN_1698749	6960528	I	TTAGATGAACTAACAAGTCCATATTATACCGGTTAGGAAGGAGCTCGGGC	"\PREDICTED: Homo sapiens quaking homolog, KH domain RNA binding (mouse), transcript variant 6 (QKI), mRNA.\"""""		ILMN_1698749	QKI	"\PREDICTED: Homo sapiens quaking homolog, KH domain RNA binding (mouse), transcript variant 6 (QKI), mRNA.\"""""	9444	D	QKI	0.096395752	-0.011171335	2.459286234	0.016212915	0.016212915	-3.054716763	1.06909922
795	70152	C16orf46	NM_152337.1	123775	NP_689550.1	ILMN_1667665	70152	S	CGCTGCCTGCATTGGTCCCTCCTGTCTGAGAAAAACCTGGCGTGCCCTCC	"\Homo sapiens chromosome 16 open reading frame 46 (C16orf46), mRNA.\"""""	FLJ32702	ILMN_1667665	C16ORF46	"\Homo sapiens chromosome 16 open reading frame 46 (C16orf46), mRNA.\"""""	123775	 	C16orf46	-0.09620157	-0.002175683	-2.47250297	0.015669744	0.015669744	-3.030242207	-1.068955333
11815	1850349	HEPH	NM_138737.1	9843	NP_620074.1	ILMN_1714523	1850349	A	CTGCCATGAGCATGTACAACCTCTGGAGCTAGAAGCTCCTCAGGAAAGCC	"\Homo sapiens hephaestin (HEPH), transcript variant 1, mRNA.\"""""	KIAA0698; CPL	ILMN_1714523	HEPH	"\Homo sapiens hephaestin (HEPH), transcript variant 1, mRNA.\"""""	9843	D	HEPH	-0.096037852	-0.000814193	-2.059030283	0.04294396	0.04294396	-3.743272333	-1.068834034
4403	630703	LOC100128264	XM_001719386.1	100128264	XP_001719438.1	ILMN_3182017	630703	A	CGCACTTGCGGGTGCGGAGCGTGTATTCCATGTGGCGCGTGATGGACCAG	"\PREDICTED: Homo sapiens hypothetical protein LOC100128264 (LOC100128264), mRNA.\"""""		ILMN_3182017	LOC100128264	"\PREDICTED: Homo sapiens hypothetical protein LOC100128264 (LOC100128264), mRNA.\"""""	100128264	 	LOC100128264	0.09596633	0.011830934	2.336798116	0.022106626	0.022106626	-3.276361715	1.068781047
1423	150431	SNORD114-2	NR_003194.1	767578		ILMN_3311085	150431	S	GACTGTTGGGGTATGAGTCAGTGAGGTTGAATAACAGTTTGTATCTGGAA	"\Homo sapiens small nucleolar RNA, C/D box 114-2 (SNORD114-2), small nucleolar RNA.\"""""	14q(II-2)	ILMN_3311085	SNORD114-2	"\Homo sapiens small nucleolar RNA, C/D box 114-2 (SNORD114-2), small nucleolar RNA.\"""""	767578	 	SNORD114-2	-0.095930061	0.031058819	-2.332682854	0.022334079	0.022334079	-3.283644357	-1.068754179
36155	5870577	S100A13	NM_005979.2	6284	NP_005970.1	ILMN_1738707	5870577	I	AGGGACACTGGATGTCTTACCCCAAGCTGGGCCTTGCAGTACCTGTGGCT	"\Homo sapiens S100 calcium binding protein A13 (S100A13), transcript variant 2, mRNA.\"""""		ILMN_1738707	S100A13	"\Homo sapiens S100 calcium binding protein A13 (S100A13), transcript variant 2, mRNA.\"""""	6284	D	S100A13	-0.09588333	-0.016145601	-3.044932435	0.003204335	0.003204335	-1.8717341	-1.068719561
10912	1710300	ProbeID: 1710300	XM_934562.1	653539	XP_939655.1	ILMN_1665245	1710300	I	ATCTAGTAGAAAAAATAAGCTAGTTTTCACTCATAGGTGGGAGTTGAACA	"\PREDICTED: Homo sapiens similar to amyotrophic lateral sclerosis 2 (juvenile) chromosome region, candidate 16, transcript variant 2 (LOC653539), mRNA.\"""""		ILMN_1665245	LOC653539	"\PREDICTED: Homo sapiens similar to amyotrophic lateral sclerosis 2 (juvenile) chromosome region, candidate 16, transcript variant 2 (LOC653539), mRNA.\"""""	653539	D	NBEAL1	-0.095763903	-0.004771534	-2.042366024	0.044610772	0.044610772	-3.76966037	-1.068631096
21028	3370546	C20orf71	NM_178466.3	128861	NP_848561.2	ILMN_2260933	3370546	I	GCTGGACTGTGGTGGGATCCAGATATCATTCCATAAGGAGTGGTTCTCGG	"\Homo sapiens chromosome 20 open reading frame 71 (C20orf71), transcript variant 1, mRNA.\"""""	SPLUNC3; MGC44525	ILMN_2260933	C20ORF71	"\Homo sapiens chromosome 20 open reading frame 71 (C20orf71), transcript variant 1, mRNA.\"""""	128861	D	C20orf71	0.095707178	-0.027776579	2.273902779	0.025816856	0.025816856	-3.386485299	1.068589079
4836	730324	ONECUT1	NM_004498.1	3175	NP_004489.1	ILMN_1727970	730324	S	GGCAACACACCCAAAAAGCCCAGGTTGGTCTTCACAGATGTCCAGCGTCG	"\Homo sapiens one cut homeobox 1 (ONECUT1), mRNA.\"""""	HNF-6; HNF6; HNF6A	ILMN_1727970	ONECUT1	"\Homo sapiens one cut homeobox 1 (ONECUT1), mRNA.\"""""	3175	D	ONECUT1	-0.095572693	-0.015668222	-2.129696889	0.036458989	0.036458989	-3.629299953	-1.068489472
6890	1070162	FSTL5	NM_020116.2	56884	NP_064501.1	ILMN_1737981	1070162	S	GTCTGTCGCATACATCCTTCTTTTGTAGCTTACACCATGTGGATGCTCTG	"\Homo sapiens follistatin-like 5 (FSTL5), mRNA.\"""""	KIAA1263; DKFZp566D234	ILMN_1737981	FSTL5	"\Homo sapiens follistatin-like 5 (FSTL5), mRNA.\"""""	56884	 	FSTL5	-0.094851126	0.005995202	-2.721993129	0.008055042	0.008055042	-2.548448459	-1.067955198
24634	3990670	KITLG	NM_000899.3	4254	NP_000890.1	ILMN_1808508	3990670	A	GGCATGGTGGGATGGATGTTGCAAAAGATATCCGGAGCCTCCAGTCTGTC	"\Homo sapiens KIT ligand (KITLG), transcript variant b, mRNA.\"""""	DKFZp686F2250; SCF; SF; MGF; KL-1; Kitl	ILMN_1808508	KITLG	"\Homo sapiens KIT ligand (KITLG), transcript variant b, mRNA.\"""""	4254	D	KITLG	-0.094602927	0.015809928	-2.160201559	0.03393377	0.03393377	-3.579073908	-1.067771485
16812	2640343	MYPN	NM_032578.1	84665	NP_115967.1	ILMN_2191803	2640343	S	CACCTCATGGGCTCCTACCCCTTTCCCCAAAAGTCTGAAAGTGTAGGAGG	"\Homo sapiens myopalladin (MYPN), mRNA.\"""""	MYOP	ILMN_2191803	MYPN	"\Homo sapiens myopalladin (MYPN), mRNA.\"""""	84665	D	MYPN	0.094474281	-0.025111113	2.206381506	0.030401248	0.030401248	-3.501871187	1.067676276
18772	2940608	AGAP9	XM_374801.3	399761	XP_374801.3	ILMN_1660982	2940608	I	CCCAACTGGTGAAGTACTGAGAGGAAGCTACACAAAAGGCAGCAAGGTAT	"\PREDICTED: Homo sapiens similar to ARF GTPase-activating protein, transcript variant 1 (FLJ00312), mRNA.\"""""		ILMN_1660982	FLJ00312	"\PREDICTED: Homo sapiens similar to ARF GTPase-activating protein, transcript variant 1 (FLJ00312), mRNA.\"""""	399761	 		0.094197962	0.004253684	2.674278067	0.009177749	0.009177749	-2.643447218	1.067471803
18398	2850593	TAAR1	NM_138327.1	134864	NP_612200.1	ILMN_2197164	2850593	S	GTGAAGACATTGGGGATTGTGATGGGAGTTTTCCTAATATGCTGGTGCCC	"\Homo sapiens trace amine associated receptor 1 (TAAR1), mRNA.\"""""	TA1; MGC138399; MGC126874; TAR1; TRAR1; RP11-295F4.9	ILMN_2197164	TAAR1	"\Homo sapiens trace amine associated receptor 1 (TAAR1), mRNA.\"""""	134864	D	TAAR1	0.094148608	-0.030512504	2.032472719	0.045626434	0.045626434	-3.785237785	1.067435286
16136	2510671	ProbeID: 2510671				ILMN_1899338	2510671	S	TGCAGTGGTTTCTCTGGTCACTCACGGTCCAGCACTAGCACGCAGCAGTC	"\Homo sapiens HGC6.3 mRNA, complete cds\"""""		ILMN_1899338		"\Homo sapiens HGC6.3 mRNA, complete cds\"""""	-999	 	HGC6.3	0.093931339	-0.017424833	2.515349572	0.014019363	0.014019363	-2.950161848	1.067274543
32519	5260255	ProbeID: 5260255	XM_933938.2	643872	XP_939031.1	ILMN_1665630	5260255	A	TGTGTACTTCTGGTGACTGTACAGTTTGAAATACTATTTTTATCAAGTTT	"\PREDICTED: Homo sapiens similar to Nonhistone chromosomal protein HMG-17 (High-mobility group nucleosome-binding domain-containing protein 2), transcript variant 3 (LOC643872), mRNA.\"""""		ILMN_1665630	LOC643872	"\PREDICTED: Homo sapiens similar to Nonhistone chromosomal protein HMG-17 (High-mobility group nucleosome-binding domain-containing protein 2), transcript variant 3 (LOC643872), mRNA.\"""""	643872	D	LOC649445	-0.09390916	-0.023919624	-2.991648858	0.003747706	0.003747706	-1.987322693	-1.067258136
34105	5490592	ProbeID: 5490592				ILMN_1883745	5490592	S	CCGCTGGGGGCTTCAAGATAACGATGGACGGATAGGGTTCTCTCACCGCT	"\Homo sapiens cDNA clone IMAGE:5418341, partial cds\"""""		ILMN_1883745		"\Homo sapiens cDNA clone IMAGE:5418341, partial cds\"""""	-999	 		-0.093879801	0.033917189	-2.503620175	0.01445486	0.01445486	-2.972195792	-1.067236417
10700	1690133	TTPA	NM_000370.2	7274	NP_000361.1	ILMN_2160750	1690133	S	CAGCAGCATTTCTGAGAGCATTCAATGAGAAGTTATGTCATGTGAATGGC	"\Homo sapiens tocopherol (alpha) transfer protein (TTPA), mRNA.\"""""	ATTP; TTP1; AVED; alphaTTP	ILMN_2160750	TTPA	"\Homo sapiens tocopherol (alpha) transfer protein (TTPA), mRNA.\"""""	7274	D	TTPA	0.093811936	0.00705932	2.235771564	0.028324664	0.028324664	-3.452010775	1.067186215
34137	5490719	FCAMR	NM_032029.2	83953	NP_114418.2	ILMN_2206009	5490719	S	CCCCAGAGAGAAATCCAGGACCCTGAGGGACAGAGAGATGAACTGCTCAG	"\Homo sapiens Fc receptor, IgA, IgM, high affinity (FCAMR), mRNA.\"""""	FCA/MR; FKSG87	ILMN_2206009	FCAMR	"\Homo sapiens Fc receptor, IgA, IgM, high affinity (FCAMR), mRNA.\"""""	83953	D	FCAMR	-0.093742831	-0.006086967	-2.927227701	0.004518399	0.004518399	-2.125036801	-1.067135098
34522	5560730	WDR63	NM_145172.2	126820	NP_660155.1	ILMN_1653771	5560730	S	TCAACCTTGGCCTAATCAAAGTCACAGAGAAGGGGTCATACATGGAGGTG	"\Homo sapiens WD repeat domain 63 (WDR63), mRNA.\"""""	RP11-507C22.2; FLJ30067; NYD-SP29	ILMN_1653771	WDR63	"\Homo sapiens WD repeat domain 63 (WDR63), mRNA.\"""""	126820	 	WDR63	0.093544049	-0.019225916	2.123137315	0.037022858	0.037022858	-3.640019715	1.066988072
6355	1010326	LOC284801	XM_944897.2	284801	XP_949990.1	ILMN_1722640	1010326	A	CAAGCTGATCCACCTACGTTCAACCTGAGAGAGTCCACATCCACAGACTG	"\PREDICTED: Homo sapiens hypothetical protein LOC284801 (LOC284801), mRNA.\"""""		ILMN_1722640	LOC284801	"\PREDICTED: Homo sapiens hypothetical protein LOC284801 (LOC284801), mRNA.\"""""	284801	 	LOC284801	-0.09340439	-0.002642812	-2.060236263	0.042825445	0.042825445	-3.741355385	-1.066884789
11295	1770427	ProbeID: 1770427	XM_001724246.1	100128406	XP_001724298.1	ILMN_3261122	1770427	M	GCCGTGTGAATTTATGGTTATTCAGGAAGAGGTGGGTAGGTTGAGATGGG	"\PREDICTED: Homo sapiens similar to AML-associated zinc finger protein (LOC100128406), mRNA.\"""""		ILMN_3261122	LOC100128406	"\PREDICTED: Homo sapiens similar to AML-associated zinc finger protein (LOC100128406), mRNA.\"""""	100128406	 	AZFP	-0.093399235	0.011085862	-2.05428477	0.043413064	0.043413064	-3.750805982	-1.066880976
46168	7510092	CREB1	NM_134442.2	1385	NP_604391.1	ILMN_2382758	7510092	A	TCAACGCCAGGAATCATGAAGAGACTTCTGCTTTTCAACCCCCACCCTCC	"\Homo sapiens cAMP responsive element binding protein 1 (CREB1), transcript variant B, mRNA.\"""""	MGC9284; CREB	ILMN_2382758	CREB1	"\Homo sapiens cAMP responsive element binding protein 1 (CREB1), transcript variant B, mRNA.\"""""	1385	D	CREB1	0.093337985	-0.005417928	2.354664321	0.021142803	0.021142803	-3.244619873	1.066835683
8119	1260332	ProbeID: 1260332				ILMN_1857101	1260332	S	CACAATGCCTTTGGTGATAGCTCTTGCTGGGACATGTGGATGAATGCAGT	"\tc45d07.x1 Soares_total_fetus_Nb2HF8_9w Homo sapiens cDNA clone IMAGE:2067565 3, mRNA sequence\"""""		ILMN_1857101		"\tc45d07.x1 Soares_total_fetus_Nb2HF8_9w Homo sapiens cDNA clone IMAGE:2067565 3, mRNA sequence\"""""	-999	 		-0.093230747	-0.03442662	-2.107120626	0.038431593	0.038431593	-3.666074141	-1.066756386
24873	4040091	PTPRN2	NM_130842.1	5799	NP_570857.1	ILMN_1728844	4040091	A	CCGATTCGCCATCACCCCCTACCCCAGAAATAGGACAATTCACTTCATTG	"\Homo sapiens protein tyrosine phosphatase, receptor type, N polypeptide 2 (PTPRN2), transcript variant 2, mRNA.\"""""	PTPRP; ICAAR; IAR; IA-2beta	ILMN_1728844	PTPRN2	"\Homo sapiens protein tyrosine phosphatase, receptor type, N polypeptide 2 (PTPRN2), transcript variant 2, mRNA.\"""""	5799	 	PTPRN2	0.092918984	-0.004255524	2.481321347	0.015316473	0.015316473	-3.013852635	1.066525887
42604	6760465	ProbeID: 6760465	XM_941161.1	651900	XP_946254.1	ILMN_1693205	6760465	S	ACCTGCAGCGCAAACACGTGACTAAGCATCTTCCTGTCCCGGGCCCTATC	"\PREDICTED: Homo sapiens hypothetical protein LOC651900 (LOC651900), mRNA.\"""""		ILMN_1693205	LOC651900	"\PREDICTED: Homo sapiens hypothetical protein LOC651900 (LOC651900), mRNA.\"""""	651900	 	LOC100287030	-0.092900254	0.015251525	-2.094055343	0.039614928	0.039614928	-3.687200779	-1.066512041
44278	7040600	ARSB	NM_000046.2	411	NP_000037.2	ILMN_1712587	7040600	I	ATAGCTGAGCCCAGATGTTCCTTCTGCATCCTCCGAATCCCAGGGCTGGG	"\Homo sapiens arylsulfatase B (ARSB), transcript variant 1, mRNA.\"""""	MPS6; G4S; ASB	ILMN_1712587	ARSB	"\Homo sapiens arylsulfatase B (ARSB), transcript variant 1, mRNA.\"""""	411	D	ARSB	-0.092883786	-0.009672801	-2.228289127	0.028841162	0.028841162	-3.464758152	-1.066499867
46188	7510154	DIDO1	NM_080796.2	11083	NP_542986.1	ILMN_2264482	7510154	I	ACTCCGCGGCGTTCGGGGAAATGGCTGCGAGACCCTAGAGGCCTGCGGCC	"\Homo sapiens death inducer-obliterator 1 (DIDO1), transcript variant 2, mRNA.\"""""	dJ885L7.8; DIDO3; DATF1; MGC16140; FLJ11265; DIO1; DKFZp434P1115; C20orf158; KIAA0333; DIO-1; BYE1; DIDO2	ILMN_2264482	DIDO1	"\Homo sapiens death inducer-obliterator 1 (DIDO1), transcript variant 2, mRNA.\"""""	11083	D	DIDO1	-0.09278343	0.009843831	-2.19157158	0.031497336	0.031497336	-3.526782609	-1.066425682
36415	5900086	ProbeID: 5900086	XM_936305.1	642154	XP_941398.1	ILMN_1681189	5900086	S	TGATGCTGCTGTTGCTGTGTCTGGGGTTGACCCTCGTCTGTGCCCAGGAG	"\PREDICTED: Homo sapiens similar to Major urinary protein 5 precursor (MUP 5) (LOC642154), mRNA.\"""""		ILMN_1681189	LOC642154	"\PREDICTED: Homo sapiens similar to Major urinary protein 5 precursor (MUP 5) (LOC642154), mRNA.\"""""	642154	 		-0.092411236	0.015146013	-2.28060715	0.025396762	0.025396762	-3.374867327	-1.066150596
18705	2940333	ProbeID: 2940333				ILMN_1874566	2940333	S	CAGAGTCACTTGTGTTTCTGAAGCCTCTCTGCATCAAGATGATTGGGGTG	"\on58f08.s1 Soares_NFL_T_GBC_S1 Homo sapiens cDNA clone IMAGE:1560903 3, mRNA sequence\"""""		ILMN_1874566		"\on58f08.s1 Soares_NFL_T_GBC_S1 Homo sapiens cDNA clone IMAGE:1560903 3, mRNA sequence\"""""	-999	 		0.092355952	0.016566167	2.118496121	0.037426382	0.037426382	-3.647587147	1.066109742
41829	6590438	REG4	NM_032044.2	83998	NP_114433.1	ILMN_2169383	6590438	S	GGTCTGGCAAGTCCATGGGTGGGAACAAGCACTGTGCTGAGATGAGCTCC	"\Homo sapiens regenerating islet-derived family, member 4 (REG4), mRNA.\"""""	GISP; RELP; REG-IV	ILMN_2169383	REG4	"\Homo sapiens regenerating islet-derived family, member 4 (REG4), mRNA.\"""""	83998	 	REG4	0.09228184	0.0105399	2.620695831	0.010606962	0.010606962	-2.748537627	1.066054976
25411	4060730	CNNM2	NM_199077.1	54805	NP_951059.1	ILMN_1663975	4060730	A	GCGCTCCAATATCGTGGACCTGCTGTTTGTCAAAGACTTGGCCTTCGTGG	"\Homo sapiens cyclin M2 (CNNM2), transcript variant 3, mRNA.\"""""	ACDP2	ILMN_1663975	CNNM2	"\Homo sapiens cyclin M2 (CNNM2), transcript variant 3, mRNA.\"""""	54805	D	CNNM2	0.09195893	0.047089374	2.1021886	0.038874642	0.038874642	-3.674062653	1.065816395
1469	150612	ROBO4	NM_019055.4	54538	NP_061928.4	ILMN_1665449	150612	S	ATCACAGGAAGTGGAGGAGCCAGAGGTGCCTTTGTGGAGGACAGCAGTGG	"\Homo sapiens roundabout homolog 4, magic roundabout (Drosophila) (ROBO4), mRNA.\"""""	FLJ20798; MGC133353; MRB; MGC133352	ILMN_1665449	ROBO4	"\Homo sapiens roundabout homolog 4, magic roundabout (Drosophila) (ROBO4), mRNA.\"""""	54538	 	ROBO4	0.091946612	0.024382212	2.201463646	0.030761457	0.030761457	-3.510159321	1.065807294
23986	3890189	TTLL4	NM_014640.3	9654	NP_055455.2	ILMN_1746846	3890189	S	GTGAGGACACCAGCAAAGAGCCCAGCCTTTCTACCCAGACGTTACCTGTG	"\Homo sapiens tubulin tyrosine ligase-like family, member 4 (TTLL4), mRNA.\"""""	KIAA0173	ILMN_1746846	TTLL4	"\Homo sapiens tubulin tyrosine ligase-like family, member 4 (TTLL4), mRNA.\"""""	9654	 	TTLL4	-0.091728126	0.013010833	-2.208834896	0.030222936	0.030222936	-3.497730545	-1.065645898
38585	6250056	ProbeID: 6250056	XM_001133504.1	729242	XP_001133504.1	ILMN_3297867	6250056	M	GTCCAGTTCCCATCCTTTATGGATGCCTAGCTCTGACCCTCAGAGGACCC	"\PREDICTED: Homo sapiens similar to keratin 17 (LOC729242), mRNA.\"""""		ILMN_3297867	LOC729242	"\PREDICTED: Homo sapiens similar to keratin 17 (LOC729242), mRNA.\"""""	729242	 		-0.091532244	-0.026738351	-2.281088666	0.025366824	0.025366824	-3.374031797	-1.065501219
18091	2810132	N4BP2L2	NM_033111.3	10443	NP_149102.3	ILMN_3229189	2810132	A	ACCATCAAGATGGGTACAGCAAAACAAGCTATCGATCAGGGAAGATCTCC	"\Homo sapiens NEDD4 binding protein 2-like 2 (N4BP2L2), transcript variant 1, mRNA.\"""""	FLJ43077; FLJ41089; 92M18.3; CG005; PFAAP5; FLJ36195	ILMN_3229189	N4BP2L2	"\Homo sapiens NEDD4 binding protein 2-like 2 (N4BP2L2), transcript variant 1, mRNA.\"""""	10443	D	N4BP2L2	-0.091528236	0.019605011	-2.799798445	0.006490403	0.006490403	-2.390725438	-1.065498259
15774	2480687	TOM1L2	NM_001082968.1	146691	NP_001076437.1	ILMN_1686261	2480687	I	CCGCTTCCACATCCTTGTGGCCAACCGAGATTTCATCGACAGTGTTCTGG	"\Homo sapiens target of myb1-like 2 (chicken) (TOM1L2), transcript variant 3, mRNA.\"""""	FLJ32746	ILMN_1686261	TOM1L2	"\Homo sapiens target of myb1-like 2 (chicken) (TOM1L2), transcript variant 3, mRNA.\"""""	146691	D	TOM1L2	0.091464206	0.024088841	2.172421603	0.032965782	0.032965782	-3.558781066	1.065450971
42283	6650725	GLUL	NM_002065.4	2752	NP_002056.2	ILMN_2269977	6650725	I	AGAGGCGCGAACGCCACTCCAAAAAGAGAAGGGTTAAAGAGGGCAACCCT	"\Homo sapiens glutamate-ammonia ligase (glutamine synthetase) (GLUL), transcript variant 1, mRNA.\"""""	GLNS; GS; PIG59; PIG43	ILMN_2269977	GLUL	"\Homo sapiens glutamate-ammonia ligase (glutamine synthetase) (GLUL), transcript variant 1, mRNA.\"""""	2752	D	GLUL	-0.091369889	0.010442172	-3.054578837	0.003114159	0.003114159	-1.850647154	-1.065381319
16614	2630220	SEPSECS	NM_153825.1	51091	NP_722547.1	ILMN_1750092	2630220	I	GAGGTCAGACATGTGTAAGGTAGACGCCTATGGCCACTGGCTTGACCACC	"\Homo sapiens Sep (O-phosphoserine) tRNA:Sec (selenocysteine) tRNA synthase (SEPSECS), transcript variant 2, mRNA.\"""""	SLA/LP; SLA; MGC161491	ILMN_1750092	SEPSECS	"\Homo sapiens Sep (O-phosphoserine) tRNA:Sec (selenocysteine) tRNA synthase (SEPSECS), transcript variant 2, mRNA.\"""""	51091	D	SEPSECS	0.091141111	0.029705591	2.404529091	0.018647395	0.018647395	-3.154962157	1.065212387
14539	2340021	LDHD	NM_153486.2	197257	NP_705690.2	ILMN_1722771	2340021	I	CCAGAAATCCCTCATCACACAGCCTGGTACTCACCTTGTGTGTCCCTGGG	"\Homo sapiens lactate dehydrogenase D (LDHD), nuclear gene encoding mitochondrial protein, transcript variant 1, mRNA.\"""""	MGC57726	ILMN_1722771	LDHD	"\Homo sapiens lactate dehydrogenase D (LDHD), nuclear gene encoding mitochondrial protein, transcript variant 1, mRNA.\"""""	197257	D	LDHD	0.091133565	-0.026729547	2.212374926	0.029967261	0.029967261	-3.491749025	1.065206816
30063	4810133	KLHL11	NM_018143.1	55175	NP_060613.1	ILMN_1752416	4810133	S	GCTTGCCTCCAGAAGTCCTAAGCATCGAAGGAGCAGCCATTTGCTATTAC	"\Homo sapiens kelch-like 11 (Drosophila) (KLHL11), mRNA.\"""""	FLJ10572	ILMN_1752416	KLHL11	"\Homo sapiens kelch-like 11 (Drosophila) (KLHL11), mRNA.\"""""	55175	D	KLHL11	-0.090999871	0.004982843	-2.463505311	0.016037717	0.016037717	-3.046915645	-1.065108108
9058	1430377	RERGL	NM_024730.2	79785	NP_079006.1	ILMN_3243185	1430377	S	ACAACATCACACTCACCCTAACCTACTGGCGGACAGCGATCCCAGTTTGC	"\Homo sapiens RERG/RAS-like (RERGL), mRNA.\"""""	FLJ22655	ILMN_3243185	RERGL	"\Homo sapiens RERG/RAS-like (RERGL), mRNA.\"""""	79785	 	RERGL	-0.090726942	-0.011041507	-2.095780592	0.039456885	0.039456885	-3.684417579	-1.06490663
16984	2650241	CORT	NM_001302.3	1325	NP_001293.2	ILMN_2071186	2650241	S	AGCAGGGTGGGAGAGAAGCTCCAGTCAGCCCACAAGATGCCATTGTCCCC	"\Homo sapiens cortistatin (CORT), mRNA.\"""""	CST-14; CST-29; CST-17	ILMN_2071186	CORT	"\Homo sapiens cortistatin (CORT), mRNA.\"""""	1325	 	CORT	-0.090721445	0.017655457	-2.55703756	0.012565525	0.012565525	-2.87117322	-1.064902572
37235	6040445	PGR	NM_000926.3	5241	NP_000917.3	ILMN_1811014	6040445	S	CTGCTTGAATACATTTATCCAGTCCCGGGCACTGAGTGTTGAATTTCCAG	"\Homo sapiens progesterone receptor (PGR), mRNA.\"""""	PR; NR3C3	ILMN_1811014	PGR	"\Homo sapiens progesterone receptor (PGR), mRNA.\"""""	5241	 	PGR	-0.09041701	0.022712263	-2.474370544	0.015594323	0.015594323	-3.026775182	-1.064677883
19206	3120114	HIST1H2AM	NM_003514.2	8336	NP_003505.1	ILMN_1756022	3120114	S	AACCCGCTCCTCTAGAGCTGGGCTCCAATTTCCTGTAGGACGAGTGCACC	"\Homo sapiens histone cluster 1, H2am (HIST1H2AM), mRNA.\"""""	H2AFN; H2A.1; dJ193B12.1; H2A/n	ILMN_1756022	HIST1H2AM	"\Homo sapiens histone cluster 1, H2am (HIST1H2AM), mRNA.\"""""	8336	D	HIST1H2AG (includes others)	-0.090374531	0.002648486	-2.333625145	0.022281816	0.022281816	-3.281977767	-1.064646535
42733	6770243	ATE1	NM_007041.2	11101	NP_008972.2	ILMN_1756867	6770243	I	GTATCAAGTGGCCATACACCAGGATCCACCCGATGAATGTGGGAAGACTG	"\Homo sapiens arginyltransferase 1 (ATE1), transcript variant 2, mRNA.\"""""	MGC26724	ILMN_1756867	ATE1	"\Homo sapiens arginyltransferase 1 (ATE1), transcript variant 2, mRNA.\"""""	11101	D	ATE1	-0.09025096	-0.004118516	-2.706304634	0.008409537	0.008409537	-2.579829684	-1.064555348
29046	4610603	ProbeID: 4610603	XM_930616.1	642252	XP_935709.1	ILMN_1719678	4610603	I	CCGGTCCCAAAGGGAAGACCCTAGTAGAAATGTGCCTCATGACCCTCAGG	"\PREDICTED: Homo sapiens similar to Homogentisate 1,2-dioxygenase (Homogentisicase) (Homogentisate oxygenase) (Homogentisic acid oxidase), transcript variant 3 (LOC642252), mRNA.\"""""		ILMN_1719678	LOC642252	"\PREDICTED: Homo sapiens similar to Homogentisate 1,2-dioxygenase (Homogentisicase) (Homogentisate oxygenase) (Homogentisic acid oxidase), transcript variant 3 (LOC642252), mRNA.\"""""	642252	 		-0.09019415	0.012629511	-2.333482452	0.022289723	0.022289723	-3.282230178	-1.064513429
16259	2570367	ProbeID: 2570367	XM_929695.1	644166	XP_934788.1	ILMN_1724354	2570367	S	TTGGAAGAATTCTCATATGTGTCGAGGGAAGAATCACTATTAAATGAAGC	"\PREDICTED: Homo sapiens similar to 40S ribosomal protein S26 (LOC644166), mRNA.\"""""		ILMN_1724354	LOC644166	"\PREDICTED: Homo sapiens similar to 40S ribosomal protein S26 (LOC644166), mRNA.\"""""	644166	 	LOC644166	-0.090019176	-0.010197155	-2.082075506	0.040727543	0.040727543	-3.706471903	-1.06438433
5177	780129	SLA2	NM_032214.2	84174	NP_115590.1	ILMN_2409720	780129	A	GCTGGGATTACAGGTGTGAGCCACGGCACCCAGCCTAGCTCTCAGATCTC	"\Homo sapiens Src-like-adaptor 2 (SLA2), transcript variant 1, mRNA.\"""""	FLJ21992; MGC49845; SLAP2; C20orf156; SLAP-2	ILMN_2409720	SLA2	"\Homo sapiens Src-like-adaptor 2 (SLA2), transcript variant 1, mRNA.\"""""	84174	D	SLA2	0.089922298	0.011027433	2.512177746	0.014135948	0.014135948	-2.956128475	1.064312858
5638	840433	RSPH9	NM_152732.3	221421	NP_689945.2	ILMN_1659985	840433	S	GCTAAAGAATAAGACCTTGCTTGAGAAGGCTGACCTGGACCCCTCCCTGG	"\Homo sapiens radial spoke head 9 homolog (Chlamydomonas) (RSPH9), mRNA.\"""""	MRPS18AL1; FLJ30845	ILMN_1659985	RSPH9	"\Homo sapiens radial spoke head 9 homolog (Chlamydomonas) (RSPH9), mRNA.\"""""	221421	D	RSPH9	-0.08990629	0.005700805	-2.144160292	0.035242011	0.035242011	-3.605562714	-1.064301049
39266	6290653	C11orf66	NM_145017.1	220004	NP_659454.1	ILMN_1732739	6290653	S	CGATACCTGACCACCTACAACCAAGGGTACTTTGAGAACATCCCCAAGGG	"\Homo sapiens chromosome 11 open reading frame 66 (C11orf66), mRNA.\"""""	FLJ32771; IIIG9	ILMN_1732739	C11ORF66	"\Homo sapiens chromosome 11 open reading frame 66 (C11orf66), mRNA.\"""""	220004	 	C11orf66	-0.089894981	0.010618801	-2.297264627	0.024379021	0.024379021	-3.345876595	-1.064292706
7021	1070687	SPAG9	NM_172345.1	9043	NP_758853.1	ILMN_1768798	1070687	I	GTACATGGGATTTCATGAGCCAGAGGAGGCATTTGGATCCATTGGGCCAC	"\Homo sapiens sperm associated antigen 9 (SPAG9), transcript variant 2, mRNA.\"""""	PHET; MGC74461; HSS; PIG6; KIAA0516; FLJ34602; MGC14967; MGC117291; JLP; HLC4; FLJ13450; FLJ14006	ILMN_1768798	SPAG9	"\Homo sapiens sperm associated antigen 9 (SPAG9), transcript variant 2, mRNA.\"""""	9043	D	SPAG9	-0.089883439	-0.005934587	-2.215413892	0.029749291	0.029749291	-3.486607618	-1.064284191
4678	670403	B4GALNT4	NM_178537.3	338707	NP_848632.2	ILMN_1796663	670403	S	CGGACTTTGACCGGGTTGGAGGAATGAACACGGAGGAGTTCCGAGACCAG	"\Homo sapiens beta-1,4-N-acetyl-galactosaminyl transferase 4 (B4GALNT4), mRNA.\"""""	Beta4GalNAc-T4; FLJ25045; NGalNAc-T1	ILMN_1796663	B4GALNT4	"\Homo sapiens beta-1,4-N-acetyl-galactosaminyl transferase 4 (B4GALNT4), mRNA.\"""""	338707	 	B4GALNT4	0.089844724	-0.045000736	2.034246265	0.04544291	0.04544291	-3.782450136	1.064255631
29792	4760544	LOC389662	XR_016813.2	389662		ILMN_3202863	4760544	A	AGCCAGTCCTTTCTGGCAACAGGCAGCAACCTGAGTAAGGACAAGGACCA	"\PREDICTED: Homo sapiens misc_RNA (LOC389662), miscRNA.\"""""		ILMN_3202863	LOC389662	"\PREDICTED: Homo sapiens misc_RNA (LOC389662), miscRNA.\"""""	389662	D	DKFZP564M1416	0.089780618	-0.014033419	2.907172413	0.004786713	0.004786713	-2.167448425	1.064208342
40128	6400315	LOC652607	XM_942139.1	652607	XP_947232.1	ILMN_1766196	6400315	S	GTCCATCAAGTTAAAGAGGCTTCCCAGAAAGCAGTTAACAGCGCCACTGG	"\PREDICTED: Homo sapiens similar to Polyadenylate-binding protein 1 (Poly(A)-binding protein 1) (PABP 1) (LOC652607), mRNA.\"""""		ILMN_1766196	LOC652607	"\PREDICTED: Homo sapiens similar to Polyadenylate-binding protein 1 (Poly(A)-binding protein 1) (PABP 1) (LOC652607), mRNA.\"""""	652607	 		-0.089507051	0.027444212	-2.180025718	0.03237568	0.03237568	-3.546103891	-1.064006564
32000	5090349	LOC286094	XM_944349.1	286094	XP_949442.1	ILMN_1728125	5090349	A	CCTGGCTTTCCGCTTCGGAGCACTCTCTCAACTTCAACACAGAGAAGTGA	"\PREDICTED: Homo sapiens hypothetical protein LOC286094 (LOC286094), mRNA.\"""""		ILMN_1728125	LOC286094	"\PREDICTED: Homo sapiens hypothetical protein LOC286094 (LOC286094), mRNA.\"""""	286094	 	LOC286094	-0.089453174	-0.027403906	-2.436303848	0.017197728	0.017197728	-3.097018115	-1.06396683
30821	4880100	ProbeID: 4880100	XM_292197.5	341651	XP_292197.5	ILMN_1703719	4880100	A	GCCCCTGAGACACTGGCAGCAACAGTGAGCAAAACAGAAAGGGCAAGTCC	"\PREDICTED: Homo sapiens similar to Fumarate hydratase, mitochondrial precursor (Fumarase) (LOC341651), mRNA.\"""""		ILMN_1703719	LOC341651	"\PREDICTED: Homo sapiens similar to Fumarate hydratase, mitochondrial precursor (Fumarase) (LOC341651), mRNA.\"""""	341651	 		-0.089057001	0.020429677	-2.028893883	0.045998706	0.045998706	-3.790856495	-1.063674698
31909	5080739	ProbeID: 5080739	XM_001715699.1	100127920	XP_001715751.1	ILMN_3187869	5080739	A	TATAATCACCTCTATCTTTCATCTTCATTCTGCCATTTTGGGTGGTTGTC	"\PREDICTED: Homo sapiens hypothetical protein LOC100127920 (LOC100127920), mRNA.\"""""		ILMN_3187869	LOC100127920	"\PREDICTED: Homo sapiens hypothetical protein LOC100127920 (LOC100127920), mRNA.\"""""	100127920	 		0.088852056	0.015353001	2.220969224	0.029354425	0.029354425	-3.477193384	1.063523606
18615	2900725	CYP27B1	NM_000785.3	1594	NP_000776.1	ILMN_1740418	2900725	S	ACCCCCTTCCTTCTTTGTCTTGCCCCTAGGAAGGTGAATCTGCCCTAGCC	"\Homo sapiens cytochrome P450, family 27, subfamily B, polypeptide 1 (CYP27B1), nuclear gene encoding mitochondrial protein, mRNA.\"""""	VDR; VDDRI; CP2B; CYP27B; PDDR; P450c1; CYP1alpha; VDDR; CYP1; VDD1	ILMN_1740418	CYP27B1	"\Homo sapiens cytochrome P450, family 27, subfamily B, polypeptide 1 (CYP27B1), nuclear gene encoding mitochondrial protein, mRNA.\"""""	1594	 	CYP27B1	0.088834168	0.017896475	2.38424485	0.019628926	0.019628926	-3.191622252	1.063510419
19580	3140075	ESPNP	XM_942409.2	284729	XP_947502.2	ILMN_1814434	3140075	A	ATGGAGCACTGCGTGCTCTCCCGGGATCCATCCGTGGAGCTGGAGGCGAA	"\PREDICTED: Homo sapiens espin pseudogene (ESPNP), mRNA.\"""""		ILMN_1814434	ESPNP	"\PREDICTED: Homo sapiens espin pseudogene (ESPNP), mRNA.\"""""	284729	 	ESPNP	-0.088641699	0.006434737	-2.435472022	0.017234355	0.017234355	-3.098543034	-1.063368547
1235	130445	HYI	NM_031207.2	81888	NP_112484.1	ILMN_1706660	130445	S	TACTTCCTGGACACGCCCCAGCAGGCGGCAGCCATCTTACAGAAGGTAGG	"\Homo sapiens hydroxypyruvate isomerase homolog (E. coli) (HYI), mRNA.\"""""	MGC20767; HT036; RP11-506B15.5	ILMN_1706660	HYI	"\Homo sapiens hydroxypyruvate isomerase homolog (E. coli) (HYI), mRNA.\"""""	81888	 	HYI	-0.088530744	-0.015573639	-2.227777214	0.028876798	0.028876798	-3.465628936	-1.063286768
11975	1940270	BICC1	NM_001080512.1	80114	NP_001073981.1	ILMN_1719570	1940270	A	TCCTGGAAGGTGGAGCGAGTGGAAGGCTACCCCGTCAGTATCACTCAGAC	"\Homo sapiens bicaudal C homolog 1 (Drosophila) (BICC1), mRNA.\"""""		ILMN_1719570	BICC1	"\Homo sapiens bicaudal C homolog 1 (Drosophila) (BICC1), mRNA.\"""""	80114	 	BICC1	-0.088416997	-0.001694474	-2.3246764	0.022782556	0.022782556	-3.297782246	-1.063202939
40055	6400019	RBMY1B	NM_001006121.1	378948	NP_001006121.1	ILMN_1716960	6400019	S	TGAGGGCCAGGCGAACCTCAGGCTCTTTGTCCTACTAAAAAGCGCAGGTA	"\Homo sapiens RNA binding motif protein, Y-linked, family 1, member B (RBMY1B), mRNA.\"""""		ILMN_1716960	RBMY1B	"\Homo sapiens RNA binding motif protein, Y-linked, family 1, member B (RBMY1B), mRNA.\"""""	378948	D	RBMY1A1 (includes others)	-0.087518116	0.036588528	-2.140582993	0.035539673	0.035539673	-3.611446661	-1.062540709
44527	7100100	LOC392288	XM_001716795.1	392288	XP_001716847.1	ILMN_3233881	7100100	I	ATGACAAGAAAAAATACTTTCTACCGCCCGCGCCGCCCCCAGGAGCCGCG	"\PREDICTED: Homo sapiens similar to microtubule-associated proteins 1A/1B light chain 3 (LOC392288), mRNA.\"""""		ILMN_3233881	LOC392288	"\PREDICTED: Homo sapiens similar to microtubule-associated proteins 1A/1B light chain 3 (LOC392288), mRNA.\"""""	392288	D	LOC392288	0.087337241	0.027162823	2.085547709	0.040402318	0.040402318	-3.700896307	1.062407503
27053	4250474	LOC642335	XM_943378.2	642335	XP_948471.1	ILMN_1768072	4250474	S	ATTATAATCCTTCGATGTCTTATTATATAGAAATATAATTGATTTTTGTT	"\PREDICTED: Homo sapiens hypothetical LOC642335 (LOC642335), mRNA.\"""""		ILMN_1768072	LOC642335	"\PREDICTED: Homo sapiens hypothetical LOC642335 (LOC642335), mRNA.\"""""	642335	 		-0.087274195	-0.005456219	-2.188765119	0.031708896	0.031708896	-3.531487096	-1.062361077
41351	6560056	JAG2	NM_145159.1	3714	NP_660142.1	ILMN_2399523	6560056	A	AAGTGCCGGTGAGACCCATGGCTGTGTTGGTGTGGCCCATGGCTGTTGGT	"\Homo sapiens jagged 2 (JAG2), transcript variant 2, mRNA.\"""""	HJ2	ILMN_2399523	JAG2	"\Homo sapiens jagged 2 (JAG2), transcript variant 2, mRNA.\"""""	3714	D	JAG2	-0.087099739	-0.04697903	-2.537267865	0.013237104	0.013237104	-2.908763328	-1.06223262
5522	830767	ProbeID: 830767	XM_933600.1	643556	XP_938693.1	ILMN_1781916	830767	I	CTGGGAGCCGGAAGTTACAGTCTGCTTGCGTCGCTGTTTGACCTGTAGAG	"\PREDICTED: Homo sapiens similar to Aurora kinase A-interacting protein (AURKA-interacting protein), transcript variant 23 (LOC643556), mRNA.\"""""		ILMN_1781916	LOC643556	"\PREDICTED: Homo sapiens similar to Aurora kinase A-interacting protein (AURKA-interacting protein), transcript variant 23 (LOC643556), mRNA.\"""""	643556	D	CCNL2	-0.086940337	-0.049747125	-2.102710492	0.038827551	0.038827551	-3.6732181	-1.062115261
40175	6400475	TMIGD2	NM_144615.1	126259	NP_653216.1	ILMN_2160577	6400475	S	CCAAAAGGGTTCCCCAAAGTGGGAGAGGAGTGAGAGATCCCAGGAGACCT	"\Homo sapiens transmembrane and immunoglobulin domain containing 2 (TMIGD2), mRNA.\"""""	MGC23244	ILMN_2160577	TMIGD2	"\Homo sapiens transmembrane and immunoglobulin domain containing 2 (TMIGD2), mRNA.\"""""	126259	 	TMIGD2	-0.086858296	0.004943083	-2.311272108	0.02355127	0.02355127	-3.321360253	-1.062054865
24072	3890576	ProbeID: 3890576				ILMN_1865368	3890576	S	CAGTGGATGGCCCCCTTCCAGGGTTAGGGGAAACAGAGGAGGAGaaaaaa	"\qf39b05.x1 Soares_testis_NHT Homo sapiens cDNA clone IMAGE:1752369 3, mRNA sequence\"""""		ILMN_1865368		"\qf39b05.x1 Soares_testis_NHT Homo sapiens cDNA clone IMAGE:1752369 3, mRNA sequence\"""""	-999	 		-0.086858147	0.038985413	-2.023771554	0.046536072	0.046536072	-3.79888336	-1.062054755
5499	830674	LOC100134189	XM_001722214.1	100134189	XP_001722266.1	ILMN_3232219	830674	I	GGCTCAGCCCACAACTCTTGTCCTACCACCTCAGTGAGTGATGGATTTGA	"\PREDICTED: Homo sapiens similar to cofactor required for Sp1 transcriptional activation, subunit 8, 34kDa, transcript variant 2 (LOC100134189), mRNA.\"""""		ILMN_3232219	LOC100134189	"\PREDICTED: Homo sapiens similar to cofactor required for Sp1 transcriptional activation, subunit 8, 34kDa, transcript variant 2 (LOC100134189), mRNA.\"""""	100134189	D	LOC100134189	-0.086722778	-0.001268667	-2.080102208	0.040913379	0.040913379	-3.709636984	-1.061955106
41016	6520193	MIR802	NR_030414.1	768219		ILMN_3308405	6520193	S	TTGCAGTCAGTAACAAAGATTCATCCTTGTGTCCATCATGCAACAAGGAG	"\Homo sapiens microRNA 802 (MIR802), microRNA.\"""""		ILMN_3308405	MIR802	"\Homo sapiens microRNA 802 (MIR802), microRNA.\"""""	768219	 	mir-802	-0.086703512	-0.002860257	-2.622818741	0.010546699	0.010546699	-2.74440625	-1.061940925
6616	1030600	ProbeID: 1030600				ILMN_1848095	1030600	S	ACAGCCCCGTCTGCTCTTTTTGTACCCTAAGAAATCATTTTGGAGATAGG	"\we58e01.x1 Soares_thymus_NHFTh Homo sapiens cDNA clone IMAGE:2345304 3, mRNA sequence\"""""		ILMN_1848095		"\we58e01.x1 Soares_thymus_NHFTh Homo sapiens cDNA clone IMAGE:2345304 3, mRNA sequence\"""""	-999	D	IKZF2	-0.086629747	0.01793741	-2.126278148	0.03675193	0.03675193	-3.634890482	-1.061886629
25354	4060474	DBNDD2	NM_001048221.1	55861	NP_001041686.1	ILMN_2338565	4060474	A	AGCGGCAAAAATTCTTCGAGGACATTTTACAGCCAGAGACAGAGTTTGTC	"\Homo sapiens dysbindin (dystrobrevin binding protein 1) domain containing 2 (DBNDD2), transcript variant 1, mRNA.\"""""	HSMNP1; CK1BP; C20orf35	ILMN_2338565	DBNDD2	"\Homo sapiens dysbindin (dystrobrevin binding protein 1) domain containing 2 (DBNDD2), transcript variant 1, mRNA.\"""""	55861	D	DBNDD2	0.086587329	0.00369288	2.347215015	0.021540036	0.021540036	-3.257879215	1.061855408
41806	6590360	OPTC	NM_014359.3	26254	NP_055174.1	ILMN_1781459	6590360	S	CGCCTGGATGGCAACCCCATCAACCTCAGCCTCTTCCCCAGCGCCTACTT	"\Homo sapiens opticin (OPTC), mRNA.\"""""	OPT	ILMN_1781459	OPTC	"\Homo sapiens opticin (OPTC), mRNA.\"""""	26254	 	OPTC	-0.086550168	-9.51E-05	-2.901518707	0.004864968	0.004864968	-2.179364634	-1.061828057
27456	4280519	ProbeID: 4280519	XM_001125868.1	727735	XP_001125868.1	ILMN_1675329	4280519	A	CCACATCCTCCTGGCATATGAGGAGTACAACCCGGAGGTGGGCTACTGCA	"\PREDICTED: Homo sapiens similar to TBC1 domain family member 3 (Rab GTPase-activating protein PRC17) (Prostate cancer gene 17 protein) (TRE17 alpha protein), transcript variant 4 (LOC727735), mRNA.\"""""		ILMN_1675329	LOC727735	"\PREDICTED: Homo sapiens similar to TBC1 domain family member 3 (Rab GTPase-activating protein PRC17) (Prostate cancer gene 17 protein) (TRE17 alpha protein), transcript variant 4 (LOC727735), mRNA.\"""""	727735	 		-0.086501836	0.039943781	-2.070507669	0.041827427	0.041827427	-3.724988951	-1.061792485
44127	7000747	RBMY1A3P	NR_001547.1	286557		ILMN_2174266	7000747	S	GCAGTGGAGGAACAGGAGGGTGGCTTCCCTCACATGAAGGACACCTGGAT	"\Homo sapiens RNA binding motif protein, Y-linked, family 1, member A3 pseudogene (RBMY1A3P), non-coding RNA.\"""""		ILMN_2174266	RBMY1A3P	"\Homo sapiens RNA binding motif protein, Y-linked, family 1, member A3 pseudogene (RBMY1A3P), non-coding RNA.\"""""	286557	 		-0.085955582	0.006731403	-2.170032948	0.033153077	0.033153077	-3.562755451	-1.06139053
44084	7000564	ProbeID: 7000564	XM_942461.1	652800	XP_947554.1	ILMN_1748294	7000564	S	ATCCCAAAGTCATCTGCACTCGTCATACCGGAGTTTGCCGAGGCCCAGTA	"\PREDICTED: Homo sapiens similar to neuron navigator 2 isoform 2 (LOC652800), mRNA.\"""""		ILMN_1748294	LOC652800	"\PREDICTED: Homo sapiens similar to neuron navigator 2 isoform 2 (LOC652800), mRNA.\"""""	652800	 		-0.085878392	0.01087527	-2.300054248	0.024212151	0.024212151	-3.341004127	-1.061333743
23318	3830592	ProbeID: 3830592	XM_934566.1	653539	XP_939659.1	ILMN_1654043	3830592	A	CTTTTTGTTTTTAACCAGAGGACAGTCCATTTGTTTCACTTCTTTTTGCT	"\PREDICTED: Homo sapiens similar to amyotrophic lateral sclerosis 2 (juvenile) chromosome region, candidate 16, transcript variant 4 (LOC653539), mRNA.\"""""		ILMN_1654043	LOC653539	"\PREDICTED: Homo sapiens similar to amyotrophic lateral sclerosis 2 (juvenile) chromosome region, candidate 16, transcript variant 4 (LOC653539), mRNA.\"""""	653539	D	NBEAL1	-0.085781854	-0.003173031	-2.663270485	0.009456194	0.009456194	-2.66517425	-1.061262726
30211	4810746	ProbeID: 4810746				ILMN_1886639	4810746	S	GCCAGGCTGCCCAAGGCCACAGTGAGCATCAGATAAGGGAGAACTATTCC	"\DB027317 TESTI2 Homo sapiens cDNA clone TESTI2009775 5, mRNA sequence\"""""		ILMN_1886639		"\DB027317 TESTI2 Homo sapiens cDNA clone TESTI2009775 5, mRNA sequence\"""""	-999	 		-0.085232372	-0.01946877	-2.186968144	0.031845009	0.031845009	-3.534496662	-1.060858598
11510	1780575	ProbeID: 1780575	XM_928606.1	645590	XP_933699.1	ILMN_1700590	1780575	S	ATGTCGTCTCTCGGTCTGACTCACATCCCGGCGTACACCCTACTCGAACG	"\PREDICTED: Homo sapiens similar to cAMP-dependent protein kinase type I-beta regulatory subunit (LOC645590), mRNA.\"""""		ILMN_1700590	LOC645590	"\PREDICTED: Homo sapiens similar to cAMP-dependent protein kinase type I-beta regulatory subunit (LOC645590), mRNA.\"""""	645590	D	PRKAR1B	0.085022659	0.004458208	2.117654771	0.037499939	0.037499939	-3.648957428	1.0607044
14502	2320671	CLVS2	NM_001010852.2	134829	NP_001010852.2	ILMN_1804788	2320671	S	CAGCATGCCTGTGAAGGAAGTAGAGAAGGAACTCTCCCCAAAGTCCATGA	"\Homo sapiens clavesin 2 (CLVS2), mRNA.\"""""	C6orf213; C6orf212; bA160A10.4; MGC120572	ILMN_1804788	CLVS2	"\Homo sapiens clavesin 2 (CLVS2), mRNA.\"""""	134829	 	CLVS2	-0.084865293	-0.003653079	-2.416013819	0.018111295	0.018111295	-3.134091392	-1.060588707
30398	4830685	FBLN1	NM_006486.2	2192	NP_006477.2	ILMN_1672536	4830685	I	TCACCAGGGGAATGGCTGGGATTTCTCGGCACTCTGCATCATCCATCTTT	"\Homo sapiens fibulin 1 (FBLN1), transcript variant D, mRNA.\"""""	FBLN	ILMN_1672536	FBLN1	"\Homo sapiens fibulin 1 (FBLN1), transcript variant D, mRNA.\"""""	2192	D	FBLN1	-0.08480269	-0.004017429	-2.078301541	0.041083596	0.041083596	-3.712522894	-1.060542687
31957	5090162	GH1	NM_022560.2	2688	NP_072054.1	ILMN_2328874	5090162	A	GAAGATGGCAGCCCCCGGACTGGGCAGATCTTCAAGCAGACCTACAGCAA	"\Homo sapiens growth hormone 1 (GH1), transcript variant 3, mRNA.\"""""	hGH-N; GHN; GH-N; GH	ILMN_2328874	GH1	"\Homo sapiens growth hormone 1 (GH1), transcript variant 3, mRNA.\"""""	2688	D	GH1	-0.084708291	0.011540801	-2.448530446	0.016667338	0.016667338	-3.074554569	-1.060473295
11202	1770039	ProbeID: 1770039	XM_372878.4	391282	XP_372878.4	ILMN_1767047	1770039	S	AAGCACCAGATCAAACAGGCTGTGAAGAGGCTCTATGATATTGACATGAT	"\PREDICTED: Homo sapiens similar to ribosomal protein L23a (LOC391282), mRNA.\"""""		ILMN_1767047	LOC391282	"\PREDICTED: Homo sapiens similar to ribosomal protein L23a (LOC391282), mRNA.\"""""	391282	D	LOC391282	0.08470029	0.00760263	2.277737345	0.025575839	0.025575839	-3.379843941	1.060467414
31125	4890546	SNORA71A	NR_002911.1	26777		ILMN_3245605	4890546	S	AGTGCAGGGAGAGGAACGCTGAAAGAGGTTGTCCCCGTGTTTGGAGGGTC	"\Homo sapiens small nucleolar RNA, H/ACA box 71A (SNORA71A), small nucleolar RNA.\"""""	U71a; RNU71A	ILMN_3245605	SNORA71A	"\Homo sapiens small nucleolar RNA, H/ACA box 71A (SNORA71A), small nucleolar RNA.\"""""	26777	 	SNORA71A	-0.084674384	-0.017799774	-2.598148449	0.011266561	0.011266561	-2.792251531	-1.060448372
45303	7210307	ProbeID: 7210307	XM_926638.1	643285	XP_931731.1	ILMN_1659817	7210307	S	GCAGCACAGGTAAGGAATCTCCTGGGGCAAGCAGAGCACTTGGAGGCCTG	"\PREDICTED: Homo sapiens hypothetical protein LOC643285 (LOC643285), mRNA.\"""""		ILMN_1659817	LOC643285	"\PREDICTED: Homo sapiens hypothetical protein LOC643285 (LOC643285), mRNA.\"""""	643285	 		0.084628533	0.018489972	2.032909973	0.045581128	0.045581128	-3.78455071	1.060414669
24251	3930563	ZNF365	NM_199450.2	22891	NP_955522.1	ILMN_1701881	3930563	I	GACTGCAGACTTCCTGAGGGCACAGCCCACCCCTCATGCTTTGAGTTTCT	"\Homo sapiens zinc finger protein 365 (ZNF365), transcript variant B, mRNA.\"""""	MGC87345; KIAA0844; MGC41821; UAN; ZNF365D; Su48	ILMN_1701881	ZNF365	"\Homo sapiens zinc finger protein 365 (ZNF365), transcript variant B, mRNA.\"""""	22891	D	ZNF365	-0.084389633	-0.02505545	-2.051752802	0.043665157	0.043665157	-3.754819347	-1.060239087
19739	3140689	KIAA1407	NM_020817.1	57577	NP_065868.1	ILMN_2095273	3140689	S	GAGGCACCAGAGATGCTTCTCTTCCGTGCACCTTGATAAGCATGAAGGAC	"\Homo sapiens KIAA1407 (KIAA1407), mRNA.\"""""	FLJ43314	ILMN_2095273	KIAA1407	"\Homo sapiens KIAA1407 (KIAA1407), mRNA.\"""""	57577	D	KIAA1407	0.084374523	0.013385507	2.355835395	0.021080951	0.021080951	-3.242532232	1.060227983
43055	6860091	PECI	NM_206836.1	10455	NP_996667.1	ILMN_1713833	6860091	I	GAAGGTTGGTAATTGTGGCTACTTCATACAACAGAGTTGAGCATTCATTG	"\Homo sapiens peroxisomal D3,D2-enoyl-CoA isomerase (PECI), transcript variant 2, mRNA.\"""""	ACBD2; DRS1; KIAA0536; HCA88; dJ1013A10.3	ILMN_1713833	PECI	"\Homo sapiens peroxisomal D3,D2-enoyl-CoA isomerase (PECI), transcript variant 2, mRNA.\"""""	10455	D	ECI2	-0.084331292	-0.003660493	-2.041261083	0.044723233	0.044723233	-3.771403427	-1.060196213
13230	2070717	ProbeID: 2070717	XM_001718266.1	100133586	XP_001718318.1	ILMN_3235266	2070717	S	CCATCCGAGTGGAATTTGAGTCCTAAAGAAATAAAAGAGTCGATGCATGG	"\PREDICTED: Homo sapiens hypothetical protein LOC100133586 (LOC100133586), mRNA.\"""""		ILMN_3235266	LOC100133586	"\PREDICTED: Homo sapiens hypothetical protein LOC100133586 (LOC100133586), mRNA.\"""""	100133586	 		0.084321176	0.005195197	2.101258984	0.038958644	0.038958644	-3.675566553	1.060188779
31484	4920452	ProbeID: 4920452	XM_941875.1	652433	XP_946968.1	ILMN_1742468	4920452	S	CGTGTGATATTTGGAGATGACCATCGCAGTGCACCCATGGATCCCCAAGG	"\PREDICTED: Homo sapiens similar to tripartite motif protein 17 (LOC652433), mRNA.\"""""		ILMN_1742468	LOC652433	"\PREDICTED: Homo sapiens similar to tripartite motif protein 17 (LOC652433), mRNA.\"""""	652433	D	TRIM64C	0.084237959	-0.006201089	2.171857569	0.033009925	0.033009925	-3.559719877	1.060127627
45703	7330386	ProbeID: 7330386	XM_001130083.1	729373	XP_001130083.1	ILMN_1742679	7330386	S	TTGCCTGCAAATCCGAGTTGTGTCCCACCAACGCGCTGGGACCGGTCTGT	"\PREDICTED: Homo sapiens hypothetical protein LOC729373 (LOC729373), mRNA.\"""""		ILMN_1742679	LOC729373	"\PREDICTED: Homo sapiens hypothetical protein LOC729373 (LOC729373), mRNA.\"""""	729373	 		0.084162967	0.005814337	2.33115612	0.022418989	0.022418989	-3.286343429	1.060072523
8796	1410014	GABRA4	NM_000809.2	2557	NP_000800.2	ILMN_1801408	1410014	S	GCTAGTGATTATTGCTTGTAGTCCCACCCCCTTCCCCACATTAGCCTTAG	"\Homo sapiens gamma-aminobutyric acid (GABA) A receptor, alpha 4 (GABRA4), mRNA.\"""""		ILMN_1801408	GABRA4	"\Homo sapiens gamma-aminobutyric acid (GABA) A receptor, alpha 4 (GABRA4), mRNA.\"""""	2557	 	GABRA4	-0.084005027	0.01730663	-2.420895099	0.017887639	0.017887639	-3.125195894	-1.059956477
30594	4850746	DCD	NM_053283.2	117159	NP_444513.1	ILMN_1722554	4850746	S	CCAGGGTTAGCCAGACAGGCACCAAAGCCAAGGAAGCAGAGATCCAGCCT	"\Homo sapiens dermcidin (DCD), mRNA.\"""""	MGC71930; DCD-1; PIF; HCAP; DSEP; AIDD	ILMN_1722554	DCD	"\Homo sapiens dermcidin (DCD), mRNA.\"""""	117159	 	DCD	-0.083945944	-0.026137014	-2.059980247	0.042850581	0.042850581	-3.741762414	-1.059913069
37661	6110019	CACNA1A	NM_000068.2	773	NP_000059.2	ILMN_2340815	6110019	A	TCTCAGTCCGTGGAGATGCGAGAGATGGGCAGAGATGGCTACTCCGACAG	"\Homo sapiens calcium channel, voltage-dependent, P/Q type, alpha 1A subunit (CACNA1A), transcript variant 1, mRNA.\"""""	FHM; CAV2.1; CACNL1A4; SCA6; HPCA; MHP1; APCA; MHP; EA2	ILMN_2340815	CACNA1A	"\Homo sapiens calcium channel, voltage-dependent, P/Q type, alpha 1A subunit (CACNA1A), transcript variant 1, mRNA.\"""""	773	D	CACNA1A	-0.083842006	-0.02699792	-2.036021912	0.045259805	0.045259805	-3.779657052	-1.059836711
27819	4390497	PRLHR	NM_004248.2	2834	NP_004239.1	ILMN_1655711	4390497	S	CATGAGTTCGGCCTGCTACAACCCCTTCATCTACGCCTGGCTGCACGACA	"\Homo sapiens prolactin releasing hormone receptor (PRLHR), mRNA.\"""""	MGC126541; MGC126539; GR3; GPR10; PrRPR	ILMN_1655711	PRLHR	"\Homo sapiens prolactin releasing hormone receptor (PRLHR), mRNA.\"""""	2834	 	PRLHR	0.083824725	0.015408529	2.233852004	0.028456386	0.028456386	-3.455284484	1.059824016
12419	1990524	ProbeID: 1990524				ILMN_1915913	1990524	S	TAGCTCTCTGGTGAGGGAGATCCGTGTGGAGGTCTCTGGCATTCCTGGGT	"\PREDICTED: Homo sapiens hypothetical LOC388477 (LOC388477), mRNA\"""""		ILMN_1915913		"\PREDICTED: Homo sapiens hypothetical LOC388477 (LOC388477), mRNA\"""""	-999	 		0.08381069	-0.015741427	2.018544933	0.047089925	0.047089925	-3.80705531	1.059813706
28256	4540184	SYTL4	NM_080737.1	94121	NP_542775.1	ILMN_1719599	4540184	S	AGGCATAACTTGGGATCCCGGGCTGTAACTTGCTCTTTTGTTTCCCACCC	"\Homo sapiens synaptotagmin-like 4 (granuphilin-a) (SYTL4), mRNA.\"""""	DKFZp451P0116; FLJ40960	ILMN_1719599	SYTL4	"\Homo sapiens synaptotagmin-like 4 (granuphilin-a) (SYTL4), mRNA.\"""""	94121	 	SYTL4	0.083793214	0.034971838	2.695343916	0.008665587	0.008665587	-2.601669319	1.059800868
24041	3890437	KCNQ1	NM_000218.2	3784	NP_000209.2	ILMN_2409520	3890437	A	TGCAGTTCCCCTGGAAGCAGTGCCCAGGTGGCTGTGGAATAGGAACGCTA	"\Homo sapiens potassium voltage-gated channel, KQT-like subfamily, member 1 (KCNQ1), transcript variant 1, mRNA.\"""""	JLNS1; ATFB1; WRS; LQT; Kv1.9; RWS; Kv7.1; FLJ26167; SQT2; KCNA8; KVLQT1; KCNA9; LQT1	ILMN_2409520	KCNQ1	"\Homo sapiens potassium voltage-gated channel, KQT-like subfamily, member 1 (KCNQ1), transcript variant 1, mRNA.\"""""	3784	D	KCNQ1	0.083764729	-0.00028714	2.097593587	0.039291392	0.039291392	-3.681490679	1.059779943
38692	6250452	ProbeID: 6250452	XM_937325.1	648271	XP_942418.1	ILMN_1723407	6250452	S	TCTACTGTTTGCAAAGTGTTACTACTGAAAAATATCCCTGAAACTGAGCT	"\PREDICTED: Homo sapiens hypothetical protein LOC648271 (LOC648271), mRNA.\"""""		ILMN_1723407	LOC648271	"\PREDICTED: Homo sapiens hypothetical protein LOC648271 (LOC648271), mRNA.\"""""	648271	D	FLJ43390	-0.083715077	0.029920216	-2.394265878	0.019138409	0.019138409	-3.173543301	-1.05974347
20105	3180639	SYT4	NM_020783.2	6860	NP_065834.1	ILMN_1768705	3180639	S	TGGAAGGAAGCATGGTGTGTGAGACAGTGTCTGTTCTTTTGTGCCAGCTC	"\Homo sapiens synaptotagmin IV (SYT4), mRNA.\"""""	KIAA1342; HsT1192	ILMN_1768705	SYT4	"\Homo sapiens synaptotagmin IV (SYT4), mRNA.\"""""	6860	 	SYT4	0.083561834	0.008822158	2.130155961	0.036419808	0.036419808	-3.62854866	1.05963091
33025	5290685	ProbeID: 5290685	XM_928218.2	645183	XP_933311.2	ILMN_1718636	5290685	S	GCACTGCCCCACTCCCCTCACCTGTCACCTCATCACCCAGCCCACGGTAC	"\PREDICTED: Homo sapiens hypothetical LOC645183 (LOC645183), mRNA.\"""""		ILMN_1718636	LOC645183	"\PREDICTED: Homo sapiens hypothetical LOC645183 (LOC645183), mRNA.\"""""	645183	 		-0.083294527	0.032950096	-2.102477476	0.03884857	0.03884857	-3.673595202	-1.059434596
6136	990189	CEP152	NM_014985.2	22995	NP_055800.2	ILMN_2199676	990189	S	GGAGCCAGGAAAGATCAGTGTGAATTGTGGACACCCATCTCGTCATAAGG	"\Homo sapiens centrosomal protein 152kDa (CEP152), mRNA.\"""""	KIAA0912	ILMN_2199676	CEP152	"\Homo sapiens centrosomal protein 152kDa (CEP152), mRNA.\"""""	22995	D	CEP152	0.083230918	-0.008517708	2.449234143	0.016637263	0.016637263	-3.073258868	1.059387887
141	10541	SDK1	NM_001079653.1	221935	NP_001073121.1	ILMN_1810540	10541	S	CCAAGCACTCCTTCGTGAACCACTACATGAGCGACCCCACCTACTACAAC	"\Homo sapiens sidekick homolog 1, cell adhesion molecule (chicken) (SDK1), transcript variant 2, mRNA.\"""""	FLJ31425	ILMN_1810540	SDK1	"\Homo sapiens sidekick homolog 1, cell adhesion molecule (chicken) (SDK1), transcript variant 2, mRNA.\"""""	221935	D	SDK1	0.083220882	-0.022783893	2.151568414	0.034632484	0.034632484	-3.593350886	1.059380517
31112	4890484	ProbeID: 4890484	XM_375042.3	26080	XP_375042.3	ILMN_1743195	4890484	I	GGTGTGGCATCCTTGCCTGGTTTCAATGTGAAGAGCCACCCTGATCCTGG	"\PREDICTED: Homo sapiens DKFZP434B061 protein (DKFZP434B061), mRNA.\"""""		ILMN_1743195	DKFZP434B061	"\PREDICTED: Homo sapiens DKFZP434B061 protein (DKFZP434B061), mRNA.\"""""	26080	D	NCRNA00281	-0.083220265	-0.001555492	-2.057539781	0.043090827	0.043090827	-3.745640187	-1.059380064
20921	3370113	FRZB	NM_001463.2	2487	NP_001454.2	ILMN_1716246	3370113	S	GCCTGATTGAGAAGCACAACTGAAACCAGTAGCCGCTGGGGTGTTAATGG	"\Homo sapiens frizzled-related protein (FRZB), mRNA.\"""""	FRZB-1; FRZB-PEN; SRFP3; FRP-3; FZRB; hFIZ; FRITZ; SFRP3; FRE; FRZB1	ILMN_1716246	FRZB	"\Homo sapiens frizzled-related protein (FRZB), mRNA.\"""""	2487	 	FRZB	-0.083099229	0.029949064	-2.312513046	0.023479153	0.023479153	-3.319182273	-1.059291191
21928	3450403	OCLM	NM_022375.2	10896	NP_071770.1	ILMN_1668899	3450403	S	TAGCTGCATTGCAGGTTTCAGGATTTGCAGGGTATGGGGATGTATCCACC	"\Homo sapiens oculomedin (OCLM), mRNA.\"""""	TISR	ILMN_1668899	OCLM	"\Homo sapiens oculomedin (OCLM), mRNA.\"""""	10896	 	OCLM	0.083084797	-0.0031436	2.348303111	0.021481604	0.021481604	-3.255944659	1.059280594
6681	1050093	ProbeID: 1050093				ILMN_1878129	1050093	S	GTGCTTTAGGAAAAGTCATCTGCTACTAGGGTCTCCTAACTCTTCTAGCC	"\AGENCOURT_8817234 Lupski_sciatic_nerve Homo sapiens cDNA clone IMAGE:6202690 5, mRNA sequence\"""""		ILMN_1878129		"\AGENCOURT_8817234 Lupski_sciatic_nerve Homo sapiens cDNA clone IMAGE:6202690 5, mRNA sequence\"""""	-999	 		-0.082861265	-0.03861792	-2.076905371	0.041215997	0.041215997	-3.714759023	-1.059116481
2022	270538	PMP22	NM_153321.1	5376	NP_696996.1	ILMN_1810864	270538	I	CCAACGCACCCGAGTTTGTGTTTGAGGCCACCCTGAGGATCGGGACAGCT	"\Homo sapiens peripheral myelin protein 22 (PMP22), transcript variant 2, mRNA.\"""""	CMT1A; GAS-3; DSS; CMT1E; MGC20769; HMSNIA; HNPP; Sp110	ILMN_1810864	PMP22	"\Homo sapiens peripheral myelin protein 22 (PMP22), transcript variant 2, mRNA.\"""""	5376	D	PMP22	-0.082796003	-0.000918548	-2.423043927	0.017789966	0.017789966	-3.121275226	-1.059068572
2534	380523	PDLIM5	NM_001011515.1	10611	NP_001011515.1	ILMN_2412281	380523	A	ACTCTGCAAAGAGCATCTGCTGCACCCAAGCCTGAGCCGGTTCCTGTTCA	"\Homo sapiens PDZ and LIM domain 5 (PDLIM5), transcript variant 4, mRNA.\"""""	ENH; LIM; L9; ENH1	ILMN_2412281	PDLIM5	"\Homo sapiens PDZ and LIM domain 5 (PDLIM5), transcript variant 4, mRNA.\"""""	10611	D	PDLIM5	-0.082572243	0.012700128	-2.120541726	0.037248061	0.037248061	-3.644253571	-1.058904324
44540	7100154	CACNB2	NM_201597.2	783	NP_963891.1	ILMN_1653878	7100154	A	AGACTAACGAAGAAACTAGAGACTGATATCGAGCATTCTGCCCACCTCGC	"\Homo sapiens calcium channel, voltage-dependent, beta 2 subunit (CACNB2), transcript variant 4, mRNA.\"""""	CACNLB2; FLJ23743; MYSB	ILMN_1653878	CACNB2	"\Homo sapiens calcium channel, voltage-dependent, beta 2 subunit (CACNB2), transcript variant 4, mRNA.\"""""	783	D	CACNB2	0.082564652	0.006138028	2.024540733	0.046455038	0.046455038	-3.797679165	1.058898753
43646	6960270	NUDT4	NM_019094.4	11163	NP_061967.3	ILMN_2353997	6960270	A	GGCTAAGTCACCGCCCCACCCGCCGCATTACATTTCCTAAAACATACTGC	"\Homo sapiens nudix (nucleoside diphosphate linked moiety X)-type motif 4 (NUDT4), transcript variant 1, mRNA.\"""""	DIPP2alpha; DIPP2beta; HDCMB47P; DKFZp686I1281; KIAA0487; DIPP2	ILMN_2353997	NUDT4	"\Homo sapiens nudix (nucleoside diphosphate linked moiety X)-type motif 4 (NUDT4), transcript variant 1, mRNA.\"""""	11163	D	NUDT4	-0.082242414	-0.007051743	-2.687228752	0.00885972	0.00885972	-2.617794027	-1.058662265
18656	2940128	ProbeID: 2940128	XM_001721959.1	100131746	XP_001722011.1	ILMN_3280331	2940128	M	TGGGACAGGAGAGAGGCTGAGGAAAGCCCTTCCATCCTCAAACCCGCAGG	"\PREDICTED: Homo sapiens hypothetical LOC100131746 (LOC100131746), mRNA.\"""""		ILMN_3280331	LOC100131746	"\PREDICTED: Homo sapiens hypothetical LOC100131746 (LOC100131746), mRNA.\"""""	100131746	 		0.081893687	0.016643084	2.310058189	0.023622008	0.023622008	-3.32348986	1.058406397
35638	5810707	LGALS7B	NM_001042507.3	653499	NP_001035972.1	ILMN_3243690	5810707	S	CTGCCCGAGGGCATCCGCCCTGGCACGGTGCTGAGAATTCGCGGCTTGGT	"\Homo sapiens lectin, galactoside-binding, soluble, 7B (LGALS7B), mRNA.\"""""		ILMN_3243690	LGALS7B	"\Homo sapiens lectin, galactoside-binding, soluble, 7B (LGALS7B), mRNA.\"""""	653499	D	LGALS7/LGALS7B	-0.081556617	-0.017035103	-2.289740553	0.024834178	0.024834178	-3.358993581	-1.058159141
20745	3360152	TTTY7	NR_001534.2	246122		ILMN_1810319	3360152	S	CAGCCAGACCCAAGAAACCTTAGGCTGATGAGGTACATGGATGTCAGGAA	"\Homo sapiens testis-specific transcript, Y-linked 7 (non-protein coding) (TTTY7), non-coding RNA.\"""""	TTY7	ILMN_1810319	TTTY7	"\Homo sapiens testis-specific transcript, Y-linked 7 (non-protein coding) (TTTY7), non-coding RNA.\"""""	246122	D	TTTY7	0.081188517	-0.002699206	2.025445687	0.046359855	0.046359855	-3.796261892	1.057889189
41483	6560538	ProbeID: 6560538	XM_942564.1	651006	XP_947657.1	ILMN_1775296	6560538	S	AAATTCCTATGTTGAAGCCCTAATCCCCAGCCTCTCAGAATGTGGCCGTA	"\PREDICTED: Homo sapiens hypothetical protein LOC651006 (LOC651006), mRNA.\"""""		ILMN_1775296	LOC651006	"\PREDICTED: Homo sapiens hypothetical protein LOC651006 (LOC651006), mRNA.\"""""	651006	 		-0.080957163	-0.023012555	-2.620797548	0.010604068	0.010604068	-2.748339737	-1.057719557
28782	4590280	SHC1	NM_183001.3	6464	NP_892113.3	ILMN_1701967	4590280	I	GATAGTCCCACTACCCTGTGCTCCTTCTTCCCCCGGATGAGCAACCTGAG	"\Homo sapiens SHC (Src homology 2 domain containing) transforming protein 1 (SHC1), transcript variant 1, mRNA.\"""""	p66; SHC; p66SHC; SHCA; FLJ26504; p52SHC	ILMN_1701967	SHC1	"\Homo sapiens SHC (Src homology 2 domain containing) transforming protein 1 (SHC1), transcript variant 1, mRNA.\"""""	6464	D	SHC1	-0.080899121	-0.001324386	-2.009322472	0.048081005	0.048081005	-3.821429611	-1.057677004
41875	6590612	GPD1	NM_005276.2	2819	NP_005267.2	ILMN_1764175	6590612	S	ATGCTAAAACCCTGTTACTCTCCAATGAACCAGGGAGGCGGGCTCCTCTC	"\Homo sapiens glycerol-3-phosphate dehydrogenase 1 (soluble) (GPD1), mRNA.\"""""	FLJ26652	ILMN_1764175	GPD1	"\Homo sapiens glycerol-3-phosphate dehydrogenase 1 (soluble) (GPD1), mRNA.\"""""	2819	 	GPD1	0.080867143	-0.004550986	2.067923718	0.042076587	0.042076587	-3.729112893	1.05765356
31775	5080152	GCK	NM_033508.1	2645	NP_277043.1	ILMN_1676437	5080152	I	GAACTCGGGCCTCACATGGCCAACTGCTACTTGGAACAAATCGCCCCTTG	"\Homo sapiens glucokinase (hexokinase 4) (GCK), transcript variant 3, mRNA.\"""""	HXKP; HHF3; GLK; GK; MODY2; HK4; HKIV	ILMN_1676437	GCK	"\Homo sapiens glucokinase (hexokinase 4) (GCK), transcript variant 3, mRNA.\"""""	2645	D	GCK	-0.080855797	0.031885424	-2.010577384	0.047945105	0.047945105	-3.819477078	-1.057645243
20851	3360593	ProbeID: 3360593	XM_001727033.1	729659	XP_001727085.1	ILMN_3225620	3360593	A	AAGCTTCATGAATACAGAGCTGGCTGCCTTTACAAAGAACCAGAAGGACC	"\PREDICTED: Homo sapiens hypothetical LOC729659 (LOC729659), mRNA.\"""""		ILMN_3225620	LOC729659	"\PREDICTED: Homo sapiens hypothetical LOC729659 (LOC729659), mRNA.\"""""	729659	D	LOC729659	0.08038541	-0.048150473	2.314749947	0.023349647	0.023349647	-3.315253785	1.057300456
20895	3370025	FLJ37786	XR_041473.1	642691		ILMN_3184599	3370025	A	ATGAAGTCAAAGCTGCCTCCTCCTTCAGGAAGACTTTGCTCCCATAGCTG	"\PREDICTED: Homo sapiens hypothetical LOC642691 (FLJ37786), miscRNA.\"""""		ILMN_3184599	FLJ37786	"\PREDICTED: Homo sapiens hypothetical LOC642691 (FLJ37786), miscRNA.\"""""	642691	 		0.08030403	0.030003517	2.004423653	0.048614683	0.048614683	-3.829041482	1.057240817
12819	2030592	TTTY14	NR_001543.1	83869		ILMN_2143383	2030592	S	AGAGTCAGAGGCCACCCTGAGATGGACCGAGATCTTCAGTTGGGGAGGCG	"\Homo sapiens testis-specific transcript, Y-linked 14 (non-protein coding) (TTTY14), non-coding RNA.\"""""	TTY14	ILMN_2143383	TTTY14	"\Homo sapiens testis-specific transcript, Y-linked 14 (non-protein coding) (TTTY14), non-coding RNA.\"""""	83869	D	TTTY14	-0.080192919	-0.000437571	-2.010540287	0.047949118	0.047949118	-3.819534813	-1.057159396
39332	6330133	BPGM	NM_001724.3	669	NP_001715.1	ILMN_2352926	6330133	A	TGGCCACAAGAATAAGCAGCAAATAAACAACTATGGCTGTTGAGGTTCTC	"\Homo sapiens 2,3-bisphosphoglycerate mutase (BPGM), transcript variant 1, mRNA.\"""""		ILMN_2352926	BPGM	"\Homo sapiens 2,3-bisphosphoglycerate mutase (BPGM), transcript variant 1, mRNA.\"""""	669	D	BPGM	0.080020596	-0.01215864	2.043826986	0.044462448	0.044462448	-3.767354416	1.057033131
5602	840301	MGC42157	XR_017710.2	439933		ILMN_3297934	840301	M	CCTCTCAAGTAGCTGGGACTGACTACAGGCATGAACCACCACACCTGGCT	"\PREDICTED: Homo sapiens misc_RNA (MGC42157), miscRNA.\"""""		ILMN_3297934	MGC42157	"\PREDICTED: Homo sapiens misc_RNA (MGC42157), miscRNA.\"""""	439933	 	MGC42157	-0.079843321	0.001945762	-2.478552182	0.01542663	0.01542663	-3.019004473	-1.056903253
15615	2470754	ProbeID: 2470754	XM_938930.1	649858	XP_944023.1	ILMN_1655909	2470754	S	ATGGACCTAGCCCTCCACCCCAAAGAGCAGGCCACAGCAGCTGGACAAAG	"\PREDICTED: Homo sapiens hypothetical protein LOC649858 (LOC649858), mRNA.\"""""		ILMN_1655909	LOC649858	"\PREDICTED: Homo sapiens hypothetical protein LOC649858 (LOC649858), mRNA.\"""""	649858	 		-0.079552528	-0.011290433	-1.994923445	0.049664104	0.049664104	-3.843756499	-1.056690243
7219	1110097	ProbeID: 1110097	XM_929851.1	646888	XP_934944.1	ILMN_1758680	1110097	S	GTCACTGGAGCAGCCCCGCTCTCTCGGAGTGACCGTTTCCTGAACGCAAT	"\PREDICTED: Homo sapiens hypothetical protein LOC646888 (LOC646888), mRNA.\"""""		ILMN_1758680	LOC646888	"\PREDICTED: Homo sapiens hypothetical protein LOC646888 (LOC646888), mRNA.\"""""	646888	 		-0.079508745	-0.008586081	-2.011736173	0.047819908	0.047819908	-3.817673155	-1.056658175
42573	6760328	ProbeID: 6760328	NM_001042490.2	653866	NP_001035955.1	ILMN_2185576	6760328	S	TTGATGTGATAATTTTATGTTTTTATAATTAAATATAGAATCTTTAAAAA	"\Homo sapiens similar to TFIIH basal transcription factor complex p44 subunit (Basic transcription factor 2 44 kDa subunit) (BTF2-p44) (General transcription factor IIH polypeptide 2) (LOC653866), mRNA.\"""""		ILMN_2185576	LOC653866	"\Homo sapiens similar to TFIIH basal transcription factor complex p44 subunit (Basic transcription factor 2 44 kDa subunit) (BTF2-p44) (General transcription factor IIH polypeptide 2) (LOC653866), mRNA.\"""""	653866	D	GTF2H2C/GTF2H2D	0.079470312	0.031057106	2.126326376	0.036747783	0.036747783	-3.634811671	1.056630026
43570	6940743	ProbeID: 6940743	XM_001715263.1	100131435	XP_001715315.1	ILMN_3282632	6940743	M	TACGTTGAAGAATCTTGTCTCTTTCAGTTTTGTTTCCTGTGGCGTGTTGC	"\PREDICTED: Homo sapiens hypothetical LOC100131435 (LOC100131435), mRNA.\"""""		ILMN_3282632	LOC100131435	"\PREDICTED: Homo sapiens hypothetical LOC100131435 (LOC100131435), mRNA.\"""""	100131435	 		-0.079406125	0.013488579	-2.267464253	0.026226049	0.026226049	-3.397615334	-1.056583017
19895	3170575	CYSLTR2	NM_020377.2	57105	NP_065110.1	ILMN_1773204	3170575	S	AGTACAGTAAAGGGTGGAGGTGATATGGCATTCTGAAAGTAGGGAGGGAC	"\Homo sapiens cysteinyl leukotriene receptor 2 (CYSLTR2), mRNA.\"""""	PSEC0146; HG57; KPG_011; CYSLT2; GPCR; HPN321; hGPCR21; CYSLT2R	ILMN_1773204	CYSLTR2	"\Homo sapiens cysteinyl leukotriene receptor 2 (CYSLTR2), mRNA.\"""""	57105	 	CYSLTR2	-0.07938999	-0.010005672	-2.114569567	0.037770748	0.037770748	-3.653978168	-1.056571199
12070	1940673	C11orf49	NM_001003678.1	79096	NP_001003678.1	ILMN_1724532	1940673	I	AGGCAGGATCCAGAGGACACTGCTTCACTCAGACCAACAGGGAGCCAGGC	"\Homo sapiens chromosome 11 open reading frame 49 (C11orf49), transcript variant 4, mRNA.\"""""	FLJ22210; MGC4707	ILMN_1724532	C11ORF49	"\Homo sapiens chromosome 11 open reading frame 49 (C11orf49), transcript variant 4, mRNA.\"""""	79096	D	C11orf49	-0.079337109	0.022864015	-2.551592343	0.012747361	0.012747361	-2.881550329	-1.056532473
25112	4050280	ProbeID: 4050280	XR_039782.1	100134540		ILMN_3244855	4050280	S	TGGTGAATGTTCCTAAAACCCACAGGACTTTCTGTAAGAAGTGTGGCAAA	"\PREDICTED: Homo sapiens misc_RNA (LOC100134540), miscRNA.\"""""		ILMN_3244855	LOC100134540	"\PREDICTED: Homo sapiens misc_RNA (LOC100134540), miscRNA.\"""""	100134540	 		-0.079335862	-0.0120507	-2.188297892	0.031744237	0.031744237	-3.532269809	-1.056531559
36642	5910273	ANKRD13B	NM_152345.4	124930	NP_689558.4	ILMN_1794070	5910273	S	GACTCTAAAACCCTTCATCCAATGGTGCTAACCCCCGGCTCTCCCCTGCC	"\Homo sapiens ankyrin repeat domain 13B (ANKRD13B), mRNA.\"""""	FLJ25555; FLJ20418	ILMN_1794070	ANKRD13B	"\Homo sapiens ankyrin repeat domain 13B (ANKRD13B), mRNA.\"""""	124930	 	ANKRD13B	-0.079167182	-0.006316358	-2.250142072	0.027355451	0.027355451	-3.42742667	-1.056408037
10431	1580551	FAM70B	XM_939435.1	348013	XP_944528.1	ILMN_1667437	1580551	I	CCTCTGTTGGAATGGCTTGGATCAGCTGCGATGCCCTTCACATGCCCCAG	"\PREDICTED: Homo sapiens family with sequence similarity 70, member B (FAM70B), mRNA.\"""""		ILMN_1667437	FAM70B	"\PREDICTED: Homo sapiens family with sequence similarity 70, member B (FAM70B), mRNA.\"""""	348013	D	FAM70B	-0.079122771	-0.024599358	-2.105652177	0.038563046	0.038563046	-3.668454317	-1.056375517
36004	5860719	LOC647013	XM_001724546.1	647013	XP_001724598.1	ILMN_3212980	5860719	A	GCCTCAGAGGAGCAACTCTGACAGGAACTGATTTAGAGAACTGTGATCTG	"\PREDICTED: Homo sapiens similar to Potassium channel tetramerisation domain containing 9 (LOC647013), mRNA.\"""""		ILMN_3212980	LOC647013	"\PREDICTED: Homo sapiens similar to Potassium channel tetramerisation domain containing 9 (LOC647013), mRNA.\"""""	647013	D	LOC647013	0.079005981	-0.032855489	2.072471345	0.041638931	0.041638931	-3.721851957	1.056290004
5766	870184	RGS12	NM_198587.1	6002	NP_940989.1	ILMN_1713219	870184	I	GCACGACTTTGCTGAAAACCTGCCTTCATCTTTACTAATCATCATACTAG	"\Homo sapiens regulator of G-protein signalling 12 (RGS12), transcript variant 7, mRNA.\"""""	DKFZp761K1817; DKFZp761K1617	ILMN_1713219	RGS12	"\Homo sapiens regulator of G-protein signalling 12 (RGS12), transcript variant 7, mRNA.\"""""	6002	D	RGS12	-0.07899433	0.021180353	-2.136149911	0.035911578	0.035911578	-3.618726436	-1.056281474
45640	7330133	SGK2	NM_016276.3	10110	NP_057360.2	ILMN_1679233	7330133	I	TGGATGGGCGGAGCTGACCCCCCAACACCAACTCTCTCATGCCTGCTCCT	"\Homo sapiens serum/glucocorticoid regulated kinase 2 (SGK2), transcript variant 2, mRNA.\"""""	H-SGK2; dJ138B7.2	ILMN_1679233	SGK2	"\Homo sapiens serum/glucocorticoid regulated kinase 2 (SGK2), transcript variant 2, mRNA.\"""""	10110	D	SGK2	-0.078930474	0.022991105	-1.996909317	0.049443151	0.049443151	-3.840685636	-1.056234722
13847	2190170	ProbeID: 2190170	XM_001717034.1	100134274	XP_001717086.1	ILMN_3243343	2190170	S	AGCACCACAGCCAGCTCTAGCCCAGAGGGAAAGTAAGAGGATGTTTCTGC	"\PREDICTED: Homo sapiens hypothetical protein LOC100134274 (LOC100134274), mRNA.\"""""		ILMN_3243343	LOC100134274	"\PREDICTED: Homo sapiens hypothetical protein LOC100134274 (LOC100134274), mRNA.\"""""	100134274	 		0.078833829	-0.017539065	2.095600307	0.039473374	0.039473374	-3.684708511	1.056163969
42384	6660372	ProbeID: 6660372				ILMN_1905711	6660372	S	TGGGCTGGCATTTCCGCACAGAACCAGTCAGCAGGAACTGAGCAGCAGGG	"\BX096541 Soares_NFL_T_GBC_S1 Homo sapiens cDNA clone IMAGp998O243862, mRNA sequence\"""""		ILMN_1905711		"\BX096541 Soares_NFL_T_GBC_S1 Homo sapiens cDNA clone IMAGp998O243862, mRNA sequence\"""""	-999	 		-0.078817271	0.00801213	-2.00381217	0.048681653	0.048681653	-3.82999047	-1.056151847
30363	4830523	ProbeID: 4830523				ILMN_1858289	4830523	S	TCACTGGTCTTGGGCTAAATGGTGACTTCAAGTGTAGTGGCTGCATAGTC	"\CR741548 Homo sapiens library (Ebert L) Homo sapiens cDNA clone IMAGp971I1950 ; IMAGE:767706 5, mRNA sequence\"""""		ILMN_1858289		"\CR741548 Homo sapiens library (Ebert L) Homo sapiens cDNA clone IMAGp971I1950 ; IMAGE:767706 5, mRNA sequence\"""""	-999	 		-0.078640525	-0.01404693	-2.014879389	0.04748172	0.04748172	-3.812775416	-1.056022464
33565	5360671	MED17	NM_004268.4	9440	NP_004259.3	ILMN_3240092	5360671	S	ATTGACCTCACCAGTTGAGACACCTAGTGTATGGCTCATGCCCAGCCTTC	"\Homo sapiens mediator complex subunit 17 (MED17), mRNA.\"""""	DRIP80; TRAP80; CRSP77; CRSP6; FLJ10812	ILMN_3240092	MED17	"\Homo sapiens mediator complex subunit 17 (MED17), mRNA.\"""""	9440	D	MED17	0.078615142	-0.029290631	2.058844196	0.042962273	0.042962273	-3.743568039	1.056003884
24217	3930431	NFAT5	NM_173215.1	10725	NP_775322.1	ILMN_1655218	3930431	I	GTAAGTATTGCATTTTGGCTTCTTATTGAAAAGCATCAGATTTTATTCTT	"\Homo sapiens nuclear factor of activated T-cells 5, tonicity-responsive (NFAT5), transcript variant 5, mRNA.\"""""	NFATL1; OREBP; TONEBP; NF-AT5; KIAA0827; NFATZ	ILMN_1655218	NFAT5	"\Homo sapiens nuclear factor of activated T-cells 5, tonicity-responsive (NFAT5), transcript variant 5, mRNA.\"""""	10725	D	NFAT5	-0.078448375	-0.009430137	-2.096064592	0.039430921	0.039430921	-3.683959234	-1.055881824
9751	1500100	MIA2	NM_054024.3	117153	NP_473365.3	ILMN_2158665	1500100	S	TACCCTGCTAAATAGTCAGATGGTTTCAACTGATAACTCTTTGTCTTCTC	"\Homo sapiens melanoma inhibitory activity 2 (MIA2), mRNA.\"""""	FLJ22404	ILMN_2158665	MIA2	"\Homo sapiens melanoma inhibitory activity 2 (MIA2), mRNA.\"""""	117153	D	MIA2	0.078420329	-0.016903817	2.64133449	0.010034116	0.010034116	-2.708259707	1.055861298
24713	4010184	FAM167A	NM_053279.1	83648	NP_444509.1	ILMN_1687213	4010184	S	GGCTTGACGATGCCTGACCGAGTTCAAGACCCACACCCTGTAGCAATACC	"\Homo sapiens chromosome 8 open reading frame 13 (C8orf13), mRNA.\"""""	DKFZp761G151; MGC120651; MGC120650; D8S265; MGC120649	ILMN_1687213	C8ORF13	"\Homo sapiens chromosome 8 open reading frame 13 (C8orf13), mRNA.\"""""	83648	D	FAM167A	-0.078252825	0.000930308	-2.658371884	0.009582561	0.009582561	-2.674820367	-1.055738714
47202	7650646	FRMD6	NM_152330.3	122786	NP_689543.1	ILMN_2251759	7650646	I	GCGCCGGTAGGAAGAGTCAGAGGGGTGACCAGAGAGCCCAACGCCTGGTG	"\Homo sapiens FERM domain containing 6 (FRMD6), transcript variant 2, mRNA.\"""""	EX1; c14_5320; MGC17921; C14orf31; Willin	ILMN_2251759	FRMD6	"\Homo sapiens FERM domain containing 6 (FRMD6), transcript variant 2, mRNA.\"""""	122786	D	FRMD6	-0.078156499	0.007094989	-2.281384877	0.025348422	0.025348422	-3.373517736	-1.055668227
7660	1190743	LOC729121	NR_024439.1	729121		ILMN_3236316	1190743	S	CTAGGCCCAAAGCAGGGAATGAGATGGCAGGGAAATTCAGGGTAAACTCC	"\Homo sapiens hypothetical LOC729121 (LOC729121), non-coding RNA.\"""""		ILMN_3236316	LOC729121	"\Homo sapiens hypothetical LOC729121 (LOC729121), non-coding RNA.\"""""	729121	 	LOC729121	-0.078083411	0.008150437	-2.52028907	0.013839527	0.013839527	-2.940857788	-1.055614747
24630	3990639	POLN	NM_181808.2	353497	NP_861524.2	ILMN_1725166	3990639	S	CAGTGGGAGGAGAGAACTGGTTTCCAGCAGTCCATTGTGTGGCCTTCCCC	"\Homo sapiens polymerase (DNA directed) nu (POLN), mRNA.\"""""	POL4P	ILMN_1725166	POLN	"\Homo sapiens polymerase (DNA directed) nu (POLN), mRNA.\"""""	353497	 	POLN	-0.077787114	-0.028193451	-2.128898817	0.036527191	0.036527191	-3.630605703	-1.05539797
3666	540639	MIR197	NR_029583.1	406974		ILMN_3310755	540639	S	AGTGGGAGGTAAGAGCTCTTCACCCTTCACCACCTTCTCCACCCAGCATG	"\Homo sapiens microRNA 197 (MIR197), microRNA.\"""""		ILMN_3310755	MIR197	"\Homo sapiens microRNA 197 (MIR197), microRNA.\"""""	406974	 	mir-197	0.07760052	0.015699532	2.35241745	0.021261926	0.021261926	-3.248622877	1.055261477
39748	6370278	MPV17L2	NM_032683.2	84769	NP_116072.2	ILMN_1757134	6370278	S	ACTCTGCCAACCAGTCTCAAGCACCAGCCCCTCAACACTGCCATCCACCT	"\Homo sapiens MPV17 mitochondrial membrane protein-like 2 (MPV17L2), nuclear gene encoding mitochondrial protein, mRNA.\"""""	MGC110861; MGC12972	ILMN_1757134	MPV17L2	"\Homo sapiens MPV17 mitochondrial membrane protein-like 2 (MPV17L2), nuclear gene encoding mitochondrial protein, mRNA.\"""""	84769	 	MPV17L2	0.077490282	0.009911377	2.166765015	0.03341082	0.03341082	-3.568186741	1.055180846
39186	6290326	ProbeID: 6290326				ILMN_1865817	6290326	S	CCCAGTCCCCTTTCTGTGATCTGCTTTACAACCCAGTTTTGTTGGGACAG	"\UI-H-EU1-azz-i-23-0-UI.s1 NCI_CGAP_Ct1 Homo sapiens cDNA clone UI-H-EU1-azz-i-23-0-UI 3, mRNA sequence\"""""		ILMN_1865817		"\UI-H-EU1-azz-i-23-0-UI.s1 NCI_CGAP_Ct1 Homo sapiens cDNA clone UI-H-EU1-azz-i-23-0-UI 3, mRNA sequence\"""""	-999	 		-0.07711026	0.000867992	-2.472630629	0.015664579	0.015664579	-3.030005285	-1.054902937
41990	6620301	ProbeID: 6620301	XR_015569.2	729677		ILMN_3225449	6620301	A	AGACCACCAATTTTGTAGAAGGTGGAGATGCTGACAACAGGGAAGACCAG	"\PREDICTED: Homo sapiens misc_RNA (LOC729677), miscRNA.\"""""		ILMN_3225449	LOC729677	"\PREDICTED: Homo sapiens misc_RNA (LOC729677), miscRNA.\"""""	729677	 		0.076932373	-0.005397937	2.003811213	0.048681757	0.048681757	-3.829991955	1.054772873
39486	6330767	HDAC2	NM_001527.2	3066	NP_001518.2	ILMN_3251283	6330767	S	GTTATGAGGTAAAGGTAGATAGATGGGTGAGAGTGGTGCCAGGGGAAGTG	"\Homo sapiens histone deacetylase 2 (HDAC2), mRNA.\"""""	YAF1; RPD3	ILMN_3251283	HDAC2	"\Homo sapiens histone deacetylase 2 (HDAC2), mRNA.\"""""	3066	D	HDAC2	-0.076924883	0.014074313	-2.174906616	0.032771913	0.032771913	-3.554642369	-1.054767397
6474	1030050	ProbeID: 1030050	XM_941800.1	652367	XP_946893.1	ILMN_1658945	1030050	S	GAGATGGACAAGGAAGATGTGGCTTTCAAGCAGAAACAAACAGAGGCTGA	"\PREDICTED: Homo sapiens similar to CG13364-PA (LOC652367), mRNA.\"""""		ILMN_1658945	LOC652367	"\PREDICTED: Homo sapiens similar to CG13364-PA (LOC652367), mRNA.\"""""	652367	 		0.076658591	0.005537691	2.201675561	0.030745858	0.030745858	-3.509802504	1.054572726
15073	2360753	TBX2	NM_005994.3	6909	NP_005985.3	ILMN_1792256	2360753	S	CTTGGGCCTAGACCGCGTGATAAAACTGGGTTGAGGGATGCTGGAACCAG	"\Homo sapiens T-box 2 (TBX2), mRNA.\"""""	FLJ10169	ILMN_1792256	TBX2	"\Homo sapiens T-box 2 (TBX2), mRNA.\"""""	6909	 	TBX2	-0.076607517	0.015544593	-2.08733776	0.040235532	0.040235532	-3.698018721	-1.054535393
14764	2350195	MRE11A	NM_005590.3	4361	NP_005581.2	ILMN_1760802	2350195	I	AGAAGACAGCCTTGGGTCGCGATTGTGGGGCTTCGAAGAGTCCAGCAGTG	"\Homo sapiens MRE11 meiotic recombination 11 homolog A (S. cerevisiae) (MRE11A), transcript variant 2, mRNA.\"""""	MRE11B; MRE11; ATLD; HNGS1	ILMN_1760802	MRE11A	"\Homo sapiens MRE11 meiotic recombination 11 homolog A (S. cerevisiae) (MRE11A), transcript variant 2, mRNA.\"""""	4361	D	MRE11A	0.076583176	0.024649616	2.329674759	0.022501649	0.022501649	-3.28896087	1.054517602
13790	2140743	DEPDC4	NM_152317.2	120863	NP_689530.1	ILMN_2135527	2140743	S	TACGACGGCTACTTACTTTTATGGCAATGGCATCAGAGCCCAATGCCTAC	"\Homo sapiens DEP domain containing 4 (DEPDC4), mRNA.\"""""	FLJ33505; DEP.4	ILMN_2135527	DEPDC4	"\Homo sapiens DEP domain containing 4 (DEPDC4), mRNA.\"""""	120863	D	DEPDC4	-0.076491873	0.022278829	-2.009066237	0.048108794	0.048108794	-3.821828158	-1.054450867
14142	2230685	ProbeID: 2230685	XM_939320.2	389816	XP_944413.1	ILMN_1722054	2230685	I	GATCCTCCTCTAGCCTGGGCCTCTCTCTCAGCCTGGCAGGGCCTGCTCCT	"\PREDICTED: Homo sapiens cytokeratin associated protein (LOC389816), mRNA.\"""""		ILMN_1722054	LOC389816	"\PREDICTED: Homo sapiens cytokeratin associated protein (LOC389816), mRNA.\"""""	389816	D	LRRC26	-0.076254066	-0.00129371	-2.14325399	0.035317217	0.035317217	-3.607054203	-1.054277071
26949	4250088	LOC730465	XM_001125970.2	730465	XP_001125970.2	ILMN_3304941	4250088	M	TTGTCAGTGGTGGCAAAATTGCTGTCCTGTGGTGCAGACATCGAAGTGAA	"\PREDICTED: Homo sapiens similar to hCG1793014 (LOC730465), mRNA.\"""""		ILMN_3304941	LOC730465	"\PREDICTED: Homo sapiens similar to hCG1793014 (LOC730465), mRNA.\"""""	730465	D	LOC730465	-0.076140714	-0.0140963	-2.176967852	0.032611861	0.032611861	-3.551206374	-1.05419424
15177	2370408	EVX2	NM_001080458.1	344191	NP_001073927.1	ILMN_1652291	2370408	S	GCGGGCAAGAGATTCTCCAATTTGTCCAACTCGGCTGGCAATGCTGTGCT	"\Homo sapiens even-skipped homeobox 2 (EVX2), mRNA.\"""""		ILMN_1652291	EVX2	"\Homo sapiens even-skipped homeobox 2 (EVX2), mRNA.\"""""	344191	D	EVX2	-0.075919621	0.000164081	-2.15915376	0.034017912	0.034017912	-3.58080932	-1.054032697
26350	4200703	CDC42BPB	NM_006035.3	9578	NP_006026.3	ILMN_1689989	4200703	S	CCCTTTGTACCAGATGTTGAGTGACCAGCTCTGTGGCCCTGTGTCGTCAG	"\Homo sapiens CDC42 binding protein kinase beta (DMPK-like) (CDC42BPB), mRNA.\"""""	KIAA1124; MRCKB	ILMN_1689989	CDC42BPB	"\Homo sapiens CDC42 binding protein kinase beta (DMPK-like) (CDC42BPB), mRNA.\"""""	9578	 	CDC42BPB	0.075595418	0.000874991	2.497737682	0.014677818	0.014677818	-2.983214554	1.053795861
15930	2490563	FAM132A	NM_001014980.1	388581	NP_001014980.1	ILMN_1662949	2490563	A	CGGGACGTGGTGTGTGTTCTCATCTGTATTGAGTCCCTGTGCCAGCGCCA	"\Homo sapiens family with sequence similarity 132, member A (FAM132A), mRNA.\"""""	MGC105127; C1QDC2	ILMN_1662949	FAM132A	"\Homo sapiens family with sequence similarity 132, member A (FAM132A), mRNA.\"""""	388581	 	FAM132A	0.075136134	0.010457967	2.432770734	0.017353782	0.017353782	-3.103492121	1.053460437
13821	2190075	STX7	NM_003569.1	8417	NP_003560.1	ILMN_2154094	2190075	S	GGTCCAATACATGGGTTGTATTTTTCTGGTTCACAACAGCACAAAGTGTC	"\Homo sapiens syntaxin 7 (STX7), mRNA.\"""""		ILMN_2154094	STX7	"\Homo sapiens syntaxin 7 (STX7), mRNA.\"""""	8417	D	STX7	0.074930878	0.029376435	2.137744626	0.035777405	0.035777405	-3.616109179	1.053310569
38548	6220682	ZC3H14	NM_024824.3	79882	NP_079100.2	ILMN_1686414	6220682	I	GATGGTGTCCCCAGCCCCCCAGGATACATGTCAGATCAAGAGGAGGACAT	"\Homo sapiens zinc finger CCCH-type containing 14 (ZC3H14), transcript variant 1, mRNA.\"""""	MGC26892; UKp68; FLJ11806; NY-REN-37	ILMN_1686414	ZC3H14	"\Homo sapiens zinc finger CCCH-type containing 14 (ZC3H14), transcript variant 1, mRNA.\"""""	79882	D	ZC3H14	0.074904908	-0.005957505	2.044673373	0.044376713	0.044376713	-3.766017836	1.053291609
25900	4150398	ProbeID: 4150398	XM_942460.1	652799	XP_947553.1	ILMN_1796919	4150398	S	GTCGACTCGATCCCATCCTGCCAAAGTTTGTGATTCCACATTTCTCTTCC	"\PREDICTED: Homo sapiens similar to Mast/stem cell growth factor receptor precursor (SCFR) (Proto-oncogene tyrosine-protein kinase Kit) (c-kit) (CD117 antigen) (LOC652799), mRNA.\"""""		ILMN_1796919	LOC652799	"\PREDICTED: Homo sapiens similar to Mast/stem cell growth factor receptor precursor (SCFR) (Proto-oncogene tyrosine-protein kinase Kit) (c-kit) (CD117 antigen) (LOC652799), mRNA.\"""""	652799	 		-0.074865969	0.024016832	-2.131692572	0.036288926	0.036288926	-3.626032904	-1.05326318
15733	2480482	ZSWIM3	NM_080752.2	140831	NP_542790.2	ILMN_2387251	2480482	A	GTCCGCTTCCACAACCTCAACCATGGCACCTCCATCCGCGAAGACATCCT	"\Homo sapiens zinc finger, SWIM-type containing 3 (ZSWIM3), mRNA.\"""""	C20orf164	ILMN_2387251	ZSWIM3	"\Homo sapiens zinc finger, SWIM-type containing 3 (ZSWIM3), mRNA.\"""""	140831	D	ZSWIM3	-0.074564552	-0.004014871	-2.287049793	0.024998764	0.024998764	-3.363675659	-1.053043148
3794	580397	AVP	NM_000490.3	551	NP_000481.2	ILMN_2230117	580397	S	TCTTCGCGCCCGCCCCTGCAGCACGGACAATAAACCTCCGCCAATGCAAA	"\Homo sapiens arginine vasopressin (neurophysin II, antidiuretic hormone, diabetes insipidus, neurohypophyseal) (AVP), mRNA.\"""""	AVRP; ADH; AVP-NPII; VP; ARVP	ILMN_2230117	AVP	"\Homo sapiens arginine vasopressin (neurophysin II, antidiuretic hormone, diabetes insipidus, neurohypophyseal) (AVP), mRNA.\"""""	551	D	AVP	-0.074527186	-0.015153813	-2.28730267	0.024983255	0.024983255	-3.363235835	-1.053015875
21434	3400719	ProbeID: 3400719	XM_932552.2	644976	XP_937645.1	ILMN_1802661	3400719	S	GCCACAGTCAGCCCTGGTGACATTGCATATCAGCTTCTAAAGGGCCTCGC	"\PREDICTED: Homo sapiens hypothetical LOC644976 (LOC644976), mRNA.\"""""		ILMN_1802661	LOC644976	"\PREDICTED: Homo sapiens hypothetical LOC644976 (LOC644976), mRNA.\"""""	644976	 		-0.074445886	-0.016103714	-2.27216008	0.025927052	0.025927052	-3.389500475	-1.052956536
24579	3990446	SNORD114-13	NR_003206.1	767591		ILMN_3311105	3990446	S	GACCAGTGATGACCACTGGTGGCATATGAGTCATACACATGAACACCATG	"\Homo sapiens small nucleolar RNA, C/D box 114-13 (SNORD114-13), small nucleolar RNA.\"""""	14q(II-13)	ILMN_3311105	SNORD114-13	"\Homo sapiens small nucleolar RNA, C/D box 114-13 (SNORD114-13), small nucleolar RNA.\"""""	767591	 	SNORD114-13	0.074011323	0.044466927	2.02825132	0.046065822	0.046065822	-3.791864388	1.052639416
26045	4180240	CSNK1G3	NM_004384.2	1456	NP_004375.2	ILMN_1813735	4180240	I	GGACTCCCAGCAGGCAAATCCCCACCATTTGAGAGCTCACCTTGCAGCAG	"\Homo sapiens casein kinase 1, gamma 3 (CSNK1G3), transcript variant 1, mRNA.\"""""		ILMN_1813735	CSNK1G3	"\Homo sapiens casein kinase 1, gamma 3 (CSNK1G3), transcript variant 1, mRNA.\"""""	1456	D	CSNK1G3	0.073923362	0.022275723	2.010720111	0.04792967	0.04792967	-3.81925494	1.052575239
34080	5490465	SNORA4	NR_002588.1	619568		ILMN_3238672	5490465	S	GCCAACTTGGGCTATTTGGAAGAGTAAAAGACCACACTCCACAGTGGGCT	"\Homo sapiens small nucleolar RNA, H/ACA box 4 (SNORA4), small nucleolar RNA.\"""""	ACA4	ILMN_3238672	SNORA4	"\Homo sapiens small nucleolar RNA, H/ACA box 4 (SNORA4), small nucleolar RNA.\"""""	619568	 	SNORA4	0.073905532	-0.013739679	2.054752914	0.043366592	0.043366592	-3.750063462	1.052562231
4253	630026	LOC100127983	XM_001722530.1	100127983	XP_001722582.1	ILMN_3193142	630026	A	CAAGGTCTTAATGAGCAACAGCAACAGCAGTCTCCAGTTAAGAAAGAGAG	"\PREDICTED: Homo sapiens hypothetical protein LOC100127983 (LOC100127983), mRNA.\"""""		ILMN_3193142	LOC100127983	"\PREDICTED: Homo sapiens hypothetical protein LOC100127983 (LOC100127983), mRNA.\"""""	100127983	D	LOC100127983	-0.073810491	0.017510754	-2.090698773	0.039923981	0.039923981	-3.692609947	-1.052492893
26307	4200538	SHC1	NM_003029.3	6464	NP_003020.2	ILMN_1812570	4200538	A	GCTATCAATGGCAGTGCACCCCGGGACCTGTTTGACATGAAGCCCTTCGA	"\Homo sapiens SHC (Src homology 2 domain containing) transforming protein 1 (SHC1), transcript variant 2, mRNA.\"""""	p66; SHC; p66SHC; SHCA; FLJ26504; p52SHC	ILMN_1812570	SHC1	"\Homo sapiens SHC (Src homology 2 domain containing) transforming protein 1 (SHC1), transcript variant 2, mRNA.\"""""	6464	D	SHC1	-0.073576108	-0.018191754	-2.228914066	0.028797709	0.028797709	-3.463694873	-1.052321916
23094	3800433	ProbeID: 3800433	XM_943994.1	649967	XP_949087.1	ILMN_1805464	3800433	S	GGCTGGAGAAAACAGAGGTCCTGCTGGTCATTGAGAGAAAAGGTGTGCAC	"\PREDICTED: Homo sapiens hypothetical protein LOC649967 (LOC649967), mRNA.\"""""		ILMN_1805464	LOC649967	"\PREDICTED: Homo sapiens hypothetical protein LOC649967 (LOC649967), mRNA.\"""""	649967	 		0.073376314	-0.020557114	2.041241552	0.044725223	0.044725223	-3.771434231	1.052176194
31841	5080433	LOC728728	XR_037358.1	728728		ILMN_3226260	5080433	A	CCTCTGTAGGCCAAGATCATGCCGTGAAGTGGCCTTCCCTAGCCTAACTT	"\PREDICTED: Homo sapiens misc_RNA (LOC728728), miscRNA.\"""""		ILMN_3226260	LOC728728	"\PREDICTED: Homo sapiens misc_RNA (LOC728728), miscRNA.\"""""	728728	D	LOC100128326 (includes others)	0.073373142	-0.002423116	2.043756596	0.044469585	0.044469585	-3.767465552	1.052173881
25182	4050564	ProbeID: 4050564	XM_926061.1	642576	XP_931154.1	ILMN_1653314	4050564	S	GCAGCTTGTATCTTCCCTTTCTACAGGAAATCTCAGCCGCCTAGCCCATG	"\PREDICTED: Homo sapiens similar to SLIT-ROBO Rho GTPase-activating protein 2 (srGAP2) (Formin-binding protein 2) (LOC642576), mRNA.\"""""		ILMN_1653314	LOC642576	"\PREDICTED: Homo sapiens similar to SLIT-ROBO Rho GTPase-activating protein 2 (srGAP2) (Formin-binding protein 2) (LOC642576), mRNA.\"""""	642576	 		-0.073275862	0.000623218	-2.242224547	0.027885772	0.027885772	-3.440988011	-1.052102935
4174	620427	ProbeID: 620427	XM_001128619.1	728847	XP_001128619.1	ILMN_3225329	620427	A	CCGTCTGTGGAAATGAGCCCCAGAGAGGAATAAAGCAGCCCTCACCTTGC	"\PREDICTED: Homo sapiens hypothetical LOC728847 (LOC728847), mRNA.\"""""		ILMN_3225329	LOC728847	"\PREDICTED: Homo sapiens hypothetical LOC728847 (LOC728847), mRNA.\"""""	728847	 		-0.073263431	-0.01242559	-2.463234402	0.016048915	0.016048915	-3.047416889	-1.05209387
5014	770301	TNRC6C	NM_018996.2	57690	NP_061869.2	ILMN_2094424	770301	S	AGTGAATCGCTTCTTAGCCCAAGGCCAGGCGCTGCCACCCACTTCCAGCT	"\Homo sapiens trinucleotide repeat containing 6C (TNRC6C), mRNA.\"""""	KIAA1582; FLJ20015	ILMN_2094424	TNRC6C	"\Homo sapiens trinucleotide repeat containing 6C (TNRC6C), mRNA.\"""""	57690	D	TNRC6C	0.07323579	-0.028742804	2.11563971	0.037676623	0.037676623	-3.652237377	1.052073713
43731	6960669	ACTL7A	NM_006687.2	10881	NP_006678.1	ILMN_1717900	6960669	S	GCAGAAGGAGCTAAGCAGCATGTGTCCCAATGACACCCCGCAGGTAAACG	"\Homo sapiens actin-like 7A (ACTL7A), mRNA.\"""""		ILMN_1717900	ACTL7A	"\Homo sapiens actin-like 7A (ACTL7A), mRNA.\"""""	10881	 	ACTL7A	-0.073194389	-0.003508057	-2.269557516	0.026092391	0.026092391	-3.393999724	-1.052043522
23121	3800541	ProbeID: 3800541	XM_927711.1	644598	XP_932804.1	ILMN_1677082	3800541	S	GACTCCACAGCGCACAGGCAAAGTATATTTGGCATAATTCCTAAGAACCC	"\PREDICTED: Homo sapiens hypothetical protein LOC644598 (LOC644598), mRNA.\"""""		ILMN_1677082	LOC644598	"\PREDICTED: Homo sapiens hypothetical protein LOC644598 (LOC644598), mRNA.\"""""	644598	 		-0.073164873	0.008210447	-2.086707641	0.040294175	0.040294175	-3.69903191	-1.052021999
31510	4920563	BIRC8	NM_033341.3	112401	NP_203127.3	ILMN_1727144	4920563	S	TGCAGAGAGAAATCAGCCCTGAAGAGCCGCTAAGGCGTCTGCAAGAGGAG	"\Homo sapiens baculoviral IAP repeat-containing 8 (BIRC8), mRNA.\"""""	ILP2; hILP2; ILP-2	ILMN_1727144	BIRC8	"\Homo sapiens baculoviral IAP repeat-containing 8 (BIRC8), mRNA.\"""""	112401	 	BIRC8	-0.073095336	0.022593912	-2.196992649	0.031092173	0.031092173	-3.517680621	-1.051971293
19714	3140598	SNORD114-3	NR_003195.1	767579		ILMN_3310416	3140598	S	GATGACCACTGGTGGCGTTTGAGTCATGGACGATGAATACTACGTGTCTG	"\Homo sapiens small nucleolar RNA, C/D box 114-3 (SNORD114-3), small nucleolar RNA.\"""""	14q(II-3)	ILMN_3310416	SNORD114-3	"\Homo sapiens small nucleolar RNA, C/D box 114-3 (SNORD114-3), small nucleolar RNA.\"""""	767579	 	SNORD114-3	-0.072919516	0.018985157	-1.994232652	0.049741162	0.049741162	-3.844824081	-1.051843098
25174	4050538	LOC100129186	XM_001722466.1	100129186	XP_001722518.1	ILMN_3265193	4050538	M	CGGCAAGACTCCAGCTCAGAAGGTGGGAATGATGGCAAAAGTCCGCTACC	"\PREDICTED: Homo sapiens hypothetical protein LOC100129186 (LOC100129186), mRNA.\"""""		ILMN_3265193	LOC100129186	"\PREDICTED: Homo sapiens hypothetical protein LOC100129186 (LOC100129186), mRNA.\"""""	100129186	D	LOC100129186	0.072790907	-0.002716328	2.366395952	0.020530405	0.020530405	-3.223667067	1.051749336
2135	290204	KLRC3	NM_002261.2	3823	NP_002252.2	ILMN_1691287	290204	I	ATTAAAATGCAGACCGTTATGATTGGAAAATAAATCAATGAACAATAAAA	"\Homo sapiens killer cell lectin-like receptor subfamily C, member 3 (KLRC3), transcript variant 1, mRNA.\"""""	NKG2E; NKG2-E	ILMN_1691287	KLRC3	"\Homo sapiens killer cell lectin-like receptor subfamily C, member 3 (KLRC3), transcript variant 1, mRNA.\"""""	3823	D	KLRC3	-0.072717513	0.002008254	-2.1422757	0.035398554	0.035398554	-3.60866355	-1.051695832
44690	7150064	ProbeID: 7150064	XR_017443.2	387924		ILMN_3290681	7150064	M	GCAGCCATCAGCATCAACGGCCAACAGAGCCATGAGCAGACAGACCGAGT	"\PREDICTED: Homo sapiens misc_RNA (LOC387924), miscRNA.\"""""		ILMN_3290681	LOC387924	"\PREDICTED: Homo sapiens misc_RNA (LOC387924), miscRNA.\"""""	387924	 		-0.072714967	0.009561247	-2.170343096	0.033128706	0.033128706	-3.56223962	-1.051693976
45341	7210446	MRFAP1L1	NM_152301.3	114932	NP_689514.1	ILMN_1764827	7210446	I	GCTTGGATGAAACTCAGTAGTCGCCCTAAGCATGGTTAAACCGCGCCCTG	"\Homo sapiens Morf4 family associated protein 1-like 1 (MRFAP1L1), transcript variant 1, mRNA.\"""""	PP784; MGC9651	ILMN_1764827	MRFAP1L1	"\Homo sapiens Morf4 family associated protein 1-like 1 (MRFAP1L1), transcript variant 1, mRNA.\"""""	114932	D	MRFAP1L1	-0.072704826	-0.024137155	-2.024698622	0.046438419	0.046438419	-3.797431931	-1.051686583
16788	2640215	MIR588	NR_030316.1	693173		ILMN_3309314	2640215	S	GCCACAATGGGTTAGAACACTATTCCATTGTGTTCTTACCCACCATGGCC	"\Homo sapiens microRNA 588 (MIR588), microRNA.\"""""		ILMN_3309314	MIR588	"\Homo sapiens microRNA 588 (MIR588), microRNA.\"""""	693173	 	mir-588	-0.072505969	-0.013245066	-2.124544494	0.036901261	0.036901261	-3.637722491	-1.051541631
22664	3710187	DISC1	NM_001012958.1	27185	NP_001012976.1	ILMN_1719203	3710187	A	CCACTCTTGGGACACCCTGCTCAGGAAATGGGAGCCAGTGCTGCGGGACT	"\Homo sapiens disrupted in schizophrenia 1 (DISC1), transcript variant Es, mRNA.\"""""	SCZD9; KIAA0457	ILMN_1719203	DISC1	"\Homo sapiens disrupted in schizophrenia 1 (DISC1), transcript variant Es, mRNA.\"""""	27185	D	DISC1	0.072420249	0.018512802	2.076174804	0.041285425	0.041285425	-3.71592859	1.051479154
6859	1070050	SCAI	NM_173690.1	286205	NP_775961.1	ILMN_1722387	1070050	S	TCCACAACTGCCAAGGGATGAAACAGTGGAGAATCCTCATCTCCAGAAGC	"\Homo sapiens chromosome 9 open reading frame 126 (C9orf126), mRNA.\"""""	MGC120528; FLJ36664; MGC120526; MGC120525	ILMN_1722387	C9ORF126	"\Homo sapiens chromosome 9 open reading frame 126 (C9orf126), mRNA.\"""""	286205	 	SCAI	0.072261467	-0.000433668	1.996135977	0.049529095	0.049529095	-3.841881814	1.051363436
38564	6220750	GRIA2	NM_000826.2	2891	NP_000817.2	ILMN_1660372	6220750	S	GCAGTGCATGCTGTCCCTTACGTGAGTCCTGGCATGGGAATGAATGTCAG	"\Homo sapiens glutamate receptor, ionotropic, AMPA 2 (GRIA2), mRNA.\"""""	HBGR2; GLURB; GLUR2	ILMN_1660372	GRIA2	"\Homo sapiens glutamate receptor, ionotropic, AMPA 2 (GRIA2), mRNA.\"""""	2891	 	GRIA2	-0.072118158	-0.026549198	-2.067040077	0.042162086	0.042162086	-3.730522139	-1.051259005
45741	7330592	ATM	NM_138292.3	472	NP_612149.1	ILMN_1716231	7330592	I	TCTACAGGTTGGCTGCATAGAAGAAAAAGGTAGAGTTATTTATAATCTTG	"\Homo sapiens ataxia telangiectasia mutated (ATM), transcript variant 2, mRNA.\"""""	ATD; DKFZp781A0353; ATE; TELO1; ATA; TEL1; ATDC; AT1; MGC74674; ATC	ILMN_1716231	ATM	"\Homo sapiens ataxia telangiectasia mutated (ATM), transcript variant 2, mRNA.\"""""	472	D	ATM	-0.072049391	0.012375595	-2.031052514	0.045773853	0.045773853	-3.787468521	-1.051208897
38532	6220609	LOC100129831	XM_001726093.1	100129831	XP_001726145.1	ILMN_3253560	6220609	M	TATTTTTGGCATCTTGGCAGCTGAGCCCCCCTCGGCATCCCCCCAGGCCC	"\PREDICTED: Homo sapiens EPWW6493 (LOC100129831), mRNA.\"""""		ILMN_3253560	LOC100129831	"\PREDICTED: Homo sapiens EPWW6493 (LOC100129831), mRNA.\"""""	100129831	 	UNQ6493	-0.072017082	0.03681602	-2.161322957	0.03384392	0.03384392	-3.577215797	-1.051185355
42415	6660468	CNTNAP3B	XM_497089.2	389734	XP_497089.2	ILMN_1686513	6660468	I	GAGCCCTTCTGGTGATTCGACTGTTTAGCTAGGTTTGAGAGCCACTACCC	"\PREDICTED: Homo sapiens contactin associated protein-like 3B, transcript variant 1 (CNTNAP3B), mRNA.\"""""		ILMN_1686513	CNTNAP3B	"\PREDICTED: Homo sapiens contactin associated protein-like 3B, transcript variant 1 (CNTNAP3B), mRNA.\"""""	389734	D	CNTNAP3B	0.071908154	0.017810138	2.009283554	0.048085225	0.048085225	-3.821490146	1.051105991
5005	770246	TAS2R39	NM_176881.2	259285	NP_795362.2	ILMN_1759475	770246	S	TGTGGTCGGTCTGGCTTTTTTCTTTAACCTGGGGATTGTGACTCCTCTGA	"\Homo sapiens taste receptor, type 2, member 39 (TAS2R39), mRNA.\"""""		ILMN_1759475	TAS2R39	"\Homo sapiens taste receptor, type 2, member 39 (TAS2R39), mRNA.\"""""	259285	 	TAS2R39	0.071684	-0.029195082	2.334027079	0.022259556	0.022259556	-3.28126671	1.050942691
2960	460066	HAO2	NM_001005783.1	51179	NP_001005783.1	ILMN_1740402	460066	I	AGCTGGTGAGGCAGTGAAAATCCAGGGCCTAGAAAGCTGGGAATGCCATG	"\Homo sapiens hydroxyacid oxidase 2 (long chain) (HAO2), transcript variant 2, mRNA.\"""""	HAOX2; GIG16	ILMN_1740402	HAO2	"\Homo sapiens hydroxyacid oxidase 2 (long chain) (HAO2), transcript variant 2, mRNA.\"""""	51179	D	HAO2	0.071069319	-0.004386692	1.997403301	0.04938832	0.04938832	-3.839921345	1.050495018
8326	1300390	LOC653557	XM_001719826.1	653557	XP_001719878.1	ILMN_3209194	1300390	A	AGGGAATATTTAATTCTGCCTTGGAAGTGGCCAAATTTGAAGGTGCTGTG	"\PREDICTED: Homo sapiens similar to Ribosome biogenesis protein BMS1 homolog (LOC653557), mRNA.\"""""		ILMN_3209194	LOC653557	"\PREDICTED: Homo sapiens similar to Ribosome biogenesis protein BMS1 homolog (LOC653557), mRNA.\"""""	653557	D	LOC653557	-0.070931058	0.008337874	-2.017927857	0.047155687	0.047155687	-3.808018901	-1.050394348
26249	4200280	TCEANC	NM_152634.2	170082	NP_689847.2	ILMN_3243621	4200280	S	CATCTGGGAAGCTTTGAAAACCCACTGGTGCTGAGACCCCACCCTAGAAC	"\Homo sapiens transcription elongation factor A (SII) N-terminal and central domain containing (TCEANC), mRNA.\"""""	MGC17403	ILMN_3243621	TCEANC	"\Homo sapiens transcription elongation factor A (SII) N-terminal and central domain containing (TCEANC), mRNA.\"""""	170082	 	TCEANC	-0.070491118	-0.010846431	-2.107343026	0.038411718	0.038411718	-3.665713533	-1.050074086
2978	460121	TRIM9	NM_052978.3	114088	NP_443210.1	ILMN_1786697	460121	I	ACAGGATTGGAACTGCGATCCTTGGTACCACAGTCACAGAACTGGGGGTC	"\Homo sapiens tripartite motif-containing 9 (TRIM9), transcript variant 2, mRNA.\"""""	SPRING; KIAA0282; RNF91	ILMN_1786697	TRIM9	"\Homo sapiens tripartite motif-containing 9 (TRIM9), transcript variant 2, mRNA.\"""""	114088	D	TRIM9	-0.070475621	-0.004235331	-2.0380696	0.045049435	0.045049435	-3.776433399	-1.050062806
22854	3780204	GRM6	NM_000843.3	2916	NP_000834.2	ILMN_1715977	3780204	S	CACCTCCCAAAGTGTTCGGATTACAAACGTGAGCCATCGCACCTAGCCTC	"\Homo sapiens glutamate receptor, metabotropic 6 (GRM6), mRNA.\"""""	DKFZp686H1993; GPRC1F; MGLUR6; CSNB1B; mGlu6	ILMN_1715977	GRM6	"\Homo sapiens glutamate receptor, metabotropic 6 (GRM6), mRNA.\"""""	2916	 	GRM6	-0.069232506	-0.005384074	-2.0758258	0.041318627	0.041318627	-3.716487186	-1.049158397
17029	2650414	BACE1	NM_138972.2	23621	NP_620428.1	ILMN_2320349	2650414	A	GCAGAGGTGGAAAATGATCTAGTTCCTGATAGCTACCCACAGAGCAAGTG	"\Homo sapiens beta-site APP-cleaving enzyme 1 (BACE1), transcript variant b, mRNA.\"""""	ASP2; KIAA1149; BACE; HSPC104; FLJ90568	ILMN_2320349	BACE1	"\Homo sapiens beta-site APP-cleaving enzyme 1 (BACE1), transcript variant b, mRNA.\"""""	23621	D	BACE1	0.069004041	-0.012746533	2.342219533	0.021810119	0.021810119	-3.266751194	1.048992266
2961	460068	LOC340888	XR_016984.2	340888		ILMN_3286287	460068	M	CACAGGGAATTCTCTTTCTTCGCTGAAGTGTGACATCTCCACTCAAGTCC	"\PREDICTED: Homo sapiens misc_RNA (LOC340888), miscRNA.\"""""		ILMN_3286287	LOC340888	"\PREDICTED: Homo sapiens misc_RNA (LOC340888), miscRNA.\"""""	340888	 		-0.068954984	0.010870387	-2.103251467	0.038778791	0.038778791	-3.672342476	-1.048956597
33245	5340075	ProbeID: 5340075	XM_001715430.1	100128104	XP_001715482.1	ILMN_3178585	5340075	A	GTGTGGGACTGAAGTTCTTGGAGAAGGGAGTCCAACTCTTCAAGGTAACT	"\PREDICTED: Homo sapiens hypothetical protein LOC100128104 (LOC100128104), mRNA.\"""""		ILMN_3178585	LOC100128104	"\PREDICTED: Homo sapiens hypothetical protein LOC100128104 (LOC100128104), mRNA.\"""""	100128104	 		0.068752938	0.033113328	2.205566892	0.030460658	0.030460658	-3.503245159	1.048809703
30427	4850026	GBP7	NM_207398.1	388646	NP_997281.1	ILMN_2052172	4850026	S	TAAGCAGGCTAAGAAGGAGGCAGCTGAAAAGGAACAGGAGCTGCTAAGAC	"\Homo sapiens guanylate binding protein 7 (GBP7), mRNA.\"""""	GBP4L; FLJ38822	ILMN_2052172	GBP7	"\Homo sapiens guanylate binding protein 7 (GBP7), mRNA.\"""""	388646	 	GBP7	-0.068420559	-0.023141384	-2.045452645	0.044297902	0.044297902	-3.764786814	-1.048568098
29954	4780452	CAMK1D	NM_153498.2	57118	NP_705718.1	ILMN_2280721	4780452	I	TTCCTCTTTAATAGTAGTTTTATGTTAACCTTTAAGAGATTTGTTTTTCC	"\Homo sapiens calcium/calmodulin-dependent protein kinase ID (CAMK1D), transcript variant 2, mRNA.\"""""	CKLiK; CaMKID; CaM-K1	ILMN_2280721	CAMK1D	"\Homo sapiens calcium/calmodulin-dependent protein kinase ID (CAMK1D), transcript variant 2, mRNA.\"""""	57118	D	CAMK1D	-0.068162593	-0.019387025	-2.129980514	0.036434778	0.036434778	-3.628835804	-1.048380622
32333	5220270	ProbeID: 5220270	XM_001715792.1	100130541	XP_001715844.1	ILMN_3234406	5220270	I	CCTGGAGTCCCTGTATACCCTTCACCCAGATTCCCCTACTGTTAAATACT	"\PREDICTED: Homo sapiens similar to hCG2045868 (LOC100130541), mRNA.\"""""		ILMN_3234406	LOC100130541	"\PREDICTED: Homo sapiens similar to hCG2045868 (LOC100130541), mRNA.\"""""	100130541	 		-0.067214336	0.002688755	-2.011317636	0.047865095	0.047865095	-3.818324811	-1.047691767
26147	4180626	AMY1A	NM_004038.3	276	NP_004029.2	ILMN_2408219	4180626	A	TGCTGAATCTAAATTGTAAAATTTAAAATTAAATGCAAATCCGCAAAGCA	"\Homo sapiens amylase, alpha 1A (salivary) (AMY1A), transcript variant 1, mRNA.\"""""	AMY1; AMY1B	ILMN_2408219	AMY1A	"\Homo sapiens amylase, alpha 1A (salivary) (AMY1A), transcript variant 1, mRNA.\"""""	276	D	AMY1A (includes others)	0.067199836	-0.016409153	1.998687609	0.049246008	0.049246008	-3.837933485	1.047681237
35836	5820762	SCML1	NM_001037540.1	6322	NP_001032629.1	ILMN_2257377	5820762	I	AAGAATACCTACTTACGATGAAGATGACAACACTATTCTTTATGCGTATG	"\Homo sapiens sex comb on midleg-like 1 (Drosophila) (SCML1), transcript variant 1, mRNA.\"""""		ILMN_2257377	SCML1	"\Homo sapiens sex comb on midleg-like 1 (Drosophila) (SCML1), transcript variant 1, mRNA.\"""""	6322	D	SCML1	-0.066653022	-0.006795972	-2.096256737	0.039413363	0.039413363	-3.683649102	-1.047284218
34818	5670377	STYK1	NM_018423.1	55359	NP_060893.1	ILMN_1802105	5670377	S	CCTCCTTCAAGAAAAGGTGGTAGGACACAAAGTTCTTCAGTCCTGAGCCC	"\Homo sapiens serine/threonine/tyrosine kinase 1 (STYK1), mRNA.\"""""	DKFZp761P1010; NOK; SuRTK106	ILMN_1802105	STYK1	"\Homo sapiens serine/threonine/tyrosine kinase 1 (STYK1), mRNA.\"""""	55359	D	STYK1	-0.066588413	-0.007302254	-2.001983875	0.048882359	0.048882359	-3.83282636	-1.047237318
12105	1980066	PRAMEF8	NM_001012276.1	391002	NP_001012276.1	ILMN_1672478	1980066	S	AGAGTGGGGCAAGCAGAGAAAAGGCTTACTGCATGTGTGTTGCCAGGAGC	"\Homo sapiens PRAME family member 8 (PRAMEF8), mRNA.\"""""		ILMN_1672478	PRAMEF8	"\Homo sapiens PRAME family member 8 (PRAMEF8), mRNA.\"""""	391002	D	PRAMEF8 (includes others)	-0.066293602	0.039696853	-2.238331026	0.028149864	0.028149864	-3.447642024	-1.047023339
6604	1030541	ZNF16	NM_001029976.2	7564	NP_001025147.2	ILMN_1713992	1030541	I	CCCCTTGACCACACCCTCATTCTCAGCTGGTGCTCATGAAGGACAGAAGA	"\Homo sapiens zinc finger protein 16 (ZNF16), transcript variant 2, mRNA.\"""""	KOX9	ILMN_1713992	ZNF16	"\Homo sapiens zinc finger protein 16 (ZNF16), transcript variant 2, mRNA.\"""""	7564	D	ZNF16	-0.066109681	-0.009337795	-2.145716864	0.03511317	0.03511317	-3.602999817	-1.046889869
24310	3940047	MACC1	NM_182762.3	346389	NP_877439.3	ILMN_3236169	3940047	S	GGTGACTGAGAAGAGGTGGCAAGCTGAACCATCTCACTTTGAGATTGACG	"\Homo sapiens metastasis associated in colon cancer 1 (MACC1), mRNA.\"""""		ILMN_3236169	MACC1	"\Homo sapiens metastasis associated in colon cancer 1 (MACC1), mRNA.\"""""	346389	D	MACC1	-0.065872219	-0.018464076	-2.16020372	0.033933597	0.033933597	-3.579070328	-1.046717569
14088	2230446	ProbeID: 2230446	XM_001125033.1	730412	XP_001125033.1	ILMN_1812198	2230446	I	CCTGCCTCATTACATGGAGGTGGGTCTAAGTATTACCATTTTCAGATGAG	"\PREDICTED: Homo sapiens similar to hydroxysteroid (17-beta) dehydrogenase 7, transcript variant 2 (LOC730412), mRNA.\"""""		ILMN_1812198	LOC730412	"\PREDICTED: Homo sapiens similar to hydroxysteroid (17-beta) dehydrogenase 7, transcript variant 2 (LOC730412), mRNA.\"""""	730412	 		-0.065812154	-0.012999126	-2.056481611	0.043195356	0.043195356	-3.747320315	-1.046673991
28743	4590092	OSBPL6	NM_032523.2	114880	NP_115912.1	ILMN_1756935	4590092	A	CCACACGATTGTTCCACTGTCTGGAAGCACCATCCCCTATCGCAGGACTC	"\Homo sapiens oxysterol binding protein-like 6 (OSBPL6), transcript variant 1, mRNA.\"""""	ORP6; MGC59642; FLJ36583	ILMN_1756935	OSBPL6	"\Homo sapiens oxysterol binding protein-like 6 (OSBPL6), transcript variant 1, mRNA.\"""""	114880	D	OSBPL6	0.06535914	-0.002668404	2.021636551	0.046761634	0.046761634	-3.802223729	1.046345381
14729	2350072	LOC343384	XM_939456.1	343384	XP_944549.1	ILMN_1743660	2350072	A	AAGCCAGCTCCAGGAAGTGGGAACCAGGCCCTGAACAAGAAGACAGCTGG	"\PREDICTED: Homo sapiens similar to peptidylprolyl isomerase A isoform 1 (LOC343384), mRNA.\"""""		ILMN_1743660	LOC343384	"\PREDICTED: Homo sapiens similar to peptidylprolyl isomerase A isoform 1 (LOC343384), mRNA.\"""""	343384	 	LOC343384	-0.065232421	0.006850881	-2.041018902	0.044747915	0.044747915	-3.771785362	-1.04625348
24859	4040047	ZNF780B	NM_001005851.1	163131	NP_001005851.1	ILMN_1668291	4040047	S	AGAAATGTGGGACAGCCTTCAGACATCAGTAGCAACTTACTGAACATCAG	"\Homo sapiens zinc finger protein 780B (ZNF780B), mRNA.\"""""	ZNF779	ILMN_1668291	ZNF780B	"\Homo sapiens zinc finger protein 780B (ZNF780B), mRNA.\"""""	163131	D	ZNF780A/ZNF780B	-0.063822624	0.020582801	-1.99196319	0.049995038	0.049995038	-3.848329112	-1.045231584
35363	5720386	ProbeID: 5720386	XM_001721476.1	730351	XP_001721528.2	ILMN_3302522	5720386	M	TTTAAGGAACAAAATAATGTTTTTATTAAAAATTGTACCCATAGCACCTC	"\PREDICTED: Homo sapiens hypothetical LOC730351 (LOC730351), mRNA.\"""""		ILMN_3302522	LOC730351	"\PREDICTED: Homo sapiens hypothetical LOC730351 (LOC730351), mRNA.\"""""	730351	 		0.063802512	0.02617906	2.255994048	0.026969205	0.026969205	-3.417377162	1.045217013
6901	1070193	ProbeID: 1070193	XM_927805.1	644711	XP_932898.1	ILMN_1709285	1070193	S	CTACCCAGACAGGCTCCCGGCATCTTCCCGGCAACTGTCCCATTTCAGTC	"\PREDICTED: Homo sapiens similar to formin 2 (LOC644711), mRNA.\"""""		ILMN_1709285	LOC644711	"\PREDICTED: Homo sapiens similar to formin 2 (LOC644711), mRNA.\"""""	644711	 		0.063393849	-0.015020598	2.011130299	0.047885333	0.047885333	-3.818616452	1.044920983
15061	2360717	OR6N1	NM_001005185.1	128372	NP_001005185.1	ILMN_1754929	2360717	S	CACAGTGCTCAGAATTCCCTCAGCTGCCGGCAAGAGGAAGGCCATCTCCA	"\Homo sapiens olfactory receptor, family 6, subfamily N, member 1 (OR6N1), mRNA.\"""""	OR1-22	ILMN_1754929	OR6N1	"\Homo sapiens olfactory receptor, family 6, subfamily N, member 1 (OR6N1), mRNA.\"""""	128372	 	OR6N1	-0.063127213	-0.017545382	-2.01720261	0.047233077	0.047233077	-3.809151074	-1.04472788
4701	670500	CKAP5	NM_001008938.1	9793	NP_001008938.1	ILMN_1716336	670500	I	CGATGAGGTCCTGAGACAGGAAGACAAAGCTGAAGCCATGTCCGGCCATA	"\Homo sapiens cytoskeleton associated protein 5 (CKAP5), transcript variant 1, mRNA.\"""""	KIAA0097; TOGp; FLJ35359; TOG; ch-TOG	ILMN_1716336	CKAP5	"\Homo sapiens cytoskeleton associated protein 5 (CKAP5), transcript variant 1, mRNA.\"""""	9793	D	CKAP5	0.062578955	-0.008204554	2.201160695	0.030783768	0.030783768	-3.510669371	1.044330935
6909	1070228	SPR	NM_003124.3	6697	NP_003115.1	ILMN_1705849	1070228	S	TAGGAGGACCCATGTAGATTCGCAGATGGCCTGGATGGGAGGAAGGGCAG	"\Homo sapiens sepiapterin reductase (7,8-dihydrobiopterin:NADP+ oxidoreductase) (SPR), mRNA.\"""""		ILMN_1705849	SPR	"\Homo sapiens sepiapterin reductase (7,8-dihydrobiopterin:NADP+ oxidoreductase) (SPR), mRNA.\"""""	6697	 	SPR	0.062241234	0.00356958	2.074097965	0.041483344	0.041483344	-3.719251451	1.044086495
39070	6280592	NWD1	NM_001007525.1	284434	NP_001007526.1	ILMN_1721540	6280592	S	GCTACTCTTTGCCACTGCTTCTCTGTGAATCAAGGGCTTACCCAATGCAG	"\Homo sapiens NACHT and WD repeat domain containing 1 (NWD1), mRNA.\"""""	MGC134940	ILMN_1721540	NWD1	"\Homo sapiens NACHT and WD repeat domain containing 1 (NWD1), mRNA.\"""""	284434	 	NWD1	0.061683723	-0.006670118	2.058531247	0.042993085	0.042993085	-3.744065283	1.0436831
27682	4290703	ProbeID: 4290703	XM_936088.1	642018	XP_941181.1	ILMN_2201573	4290703	S	TGCCTTGCCCATTCTGAGCCTCCGCGCCAGCCCATGTATGCCATGGAAAT	"\PREDICTED: Homo sapiens similar to cytochrome c oxidase subunit VIII (LOC642018), mRNA.\"""""		ILMN_2201573	LOC642018	"\PREDICTED: Homo sapiens similar to cytochrome c oxidase subunit VIII (LOC642018), mRNA.\"""""	642018	 		-0.061620062	-0.001958037	-2.153092814	0.034508205	0.034508205	-3.590833505	-1.043637046
36927	5960746	PPP4R2	NM_174907.1	151987	NP_777567.1	ILMN_2060891	5960746	S	CCATGGAAAATGATGACGAAGCCACAGAAGTCACCGATGAACCAATGGAA	"\Homo sapiens protein phosphatase 4, regulatory subunit 2 (PPP4R2), mRNA.\"""""	MGC131930	ILMN_2060891	PPP4R2	"\Homo sapiens protein phosphatase 4, regulatory subunit 2 (PPP4R2), mRNA.\"""""	151987	 	PPP4R2	-0.061164305	-0.00325305	-1.999105997	0.049199723	0.049199723	-3.837285659	-1.043307406
20489	3290639	RAB7B	NM_177403.3	338382	NP_796377.2	ILMN_1771688	3290639	S	GCGCCCTCATGGGAATGGCATTTTGCATATCACACAGGCTGTCCTGGGAG	"\Homo sapiens RAB7B, member RAS oncogene family (RAB7B), mRNA.\"""""	MGC9726; RAB7; MGC16212	ILMN_1771688	RAB7B	"\Homo sapiens RAB7B, member RAS oncogene family (RAB7B), mRNA.\"""""	338382	 	RAB7B	-0.060996739	-0.005583028	-2.083148388	0.04062681	0.04062681	-3.704749952	-1.043186236
45415	7210747	ProbeID: 7210747	XM_926448.1	653193	XP_931541.1	ILMN_1717994	7210747	S	AAAAATCTGCAGATGAACTGTGCGCGCCGCCCTACAGACGTTCGCACACC	"\PREDICTED: Homo sapiens similar to Amphiregulin precursor (AR) (Colorectum cell-derived growth factor) (CRDGF) (LOC653193), mRNA.\"""""		ILMN_1717994	LOC653193	"\PREDICTED: Homo sapiens similar to Amphiregulin precursor (AR) (Colorectum cell-derived growth factor) (CRDGF) (LOC653193), mRNA.\"""""	653193	 		0.059581338	0.007988402	2.029269574	0.045959505	0.045959505	-3.790267075	1.042163287
37196	6040289	SORBS1	NM_001034954.1	10580	NP_001030126.1	ILMN_2266224	6040289	I	CTATCTATAACACTGACCACCTCGCCTTGTCACCAAGGGCCAGTCCCTCC	"\Homo sapiens sorbin and SH3 domain containing 1 (SORBS1), transcript variant 3, mRNA.\"""""	SH3P12; DKFZp586P1422; SORB1; R85FL; DKFZp451C066; KIAA1296; FLJ12406; SH3D5; FLAF2; CAP	ILMN_2266224	SORBS1	"\Homo sapiens sorbin and SH3 domain containing 1 (SORBS1), transcript variant 3, mRNA.\"""""	10580	D	SORBS1	0.058737682	0.009158294	2.064569527	0.042401928	0.042401928	-3.734459429	1.041554031
26709	4220646	GMPR2	NM_016576.3	51292	NP_057660.2	ILMN_1754788	4220646	I	TAATCGCAGCCACGGGATGGGTCGAGGTGACAGGCTTCAGGGACCACACT	"\Homo sapiens guanosine monophosphate reductase 2 (GMPR2), transcript variant 1, mRNA.\"""""	MGC830; MGC15084	ILMN_1754788	GMPR2	"\Homo sapiens guanosine monophosphate reductase 2 (GMPR2), transcript variant 1, mRNA.\"""""	51292	D	GMPR2	-0.056099739	0.008312542	-2.034989072	0.045366234	0.045366234	-3.781281963	-1.039651307
