# Supplementary material for: Activation of HIV Transcription with Short-Course Vorinostat in HIV-Infected Patients on Suppressive Antiretroviral Therapy
Source: PLoS Pathog. 2014 Nov 13;10(11):e1004473. doi: 10.1371/journal.ppat.1004473 (PMC4231123; doi:10.1371/journal.ppat.1004473)
Supplement: Dataset S1 — Complete gene set enrichment lists. (ZIP) [file ppat.1004473.s010.zip › heatmap4-D1,D14,D84/Ftest_D1-D14-D84.xls]

	ProbeID	SYMBOL	RefSeq_ID	Entrez_Gene_ID	Protein_Product	Probe_Id	Array_Address_Id	Probe_Type	Probe_Sequence	Definition	Synonyms	BROAD.Probe.Set.ID	BROAD.Gene.Symbol	BROAD.Gene.Title	BROAD.Entrez.Gene.ID	IPA.Notes	IPA.Symbol	Off_Vorinostat_Day_84.On_Vorinostat_Day_1	On_Vorinostat_Day_14.On_Vorinostat_Day_1	On_Vorinostat_Day_14.Off_Vorinostat_Day_84	AveExpr	F	P.Value	adj.P.Val
650347	650347	NUDT1	NM_198948.1	4521	NP_945186.1	ILMN_2330243	650347	A	GGTCAGGACACCATCCTGGACTACACACTCCGCGAGGTGGACACGGTCTA	"\Homo sapiens nudix (nucleoside diphosphate linked moiety X)-type motif 1 (NUDT1), transcript variant 2A, mRNA.\"""""	MTH1	ILMN_2330243	NUDT1	"\Homo sapiens nudix (nucleoside diphosphate linked moiety X)-type motif 1 (NUDT1), transcript variant 2A, mRNA.\"""""	4521	D	NUDT1	-0.042002615	0.649976172	0.691978787	0.054487575	8.533481251	0.000456149	0.000456149
4570379	4570379	MPST	NM_001013436.1	4357	NP_001013454.1	ILMN_1764596	4570379	A	GGCATTGAACCTGGCCACATCCCAGGTACCGTGAACATCCCCTTCACAGA	"\Homo sapiens mercaptopyruvate sulfurtransferase (MPST), nuclear gene encoding mitochondrial protein, transcript variant 2, mRNA.\"""""	MGC24539; TST2; MST	ILMN_1764596	MPST	"\Homo sapiens mercaptopyruvate sulfurtransferase (MPST), nuclear gene encoding mitochondrial protein, transcript variant 2, mRNA.\"""""	4357	D	MPST	-0.013310568	0.545798471	0.559109039	0.087857267	7.419493601	0.001144092	0.001144092
610048	610048	KRTAP21-1	NM_181619.1	337977	NP_853650.1	ILMN_2195721	610048	S	CTGTGGGTTTGGCTCCCATTATGGCTGTGGTTATGGAACTGGCTATGGCT	"\Homo sapiens keratin associated protein 21-1 (KRTAP21-1), mRNA.\"""""	KAP21.1	ILMN_2195721	KRTAP21-1	"\Homo sapiens keratin associated protein 21-1 (KRTAP21-1), mRNA.\"""""	337977	 	KRTAP21-1	-0.033189863	0.086320028	0.119509891	0.005987887	7.409326943	0.001153854	0.001153854
290148	290148	MIR325	NR_029905.1	442899		ILMN_3309985	290148	S	ATTTGTTTATTGAGGACCTCCTATCAATCAAGCACTGTGCTAGGCTCTGG	"\Homo sapiens microRNA 325 (MIR325), microRNA.\"""""		ILMN_3309985	MIR325	"\Homo sapiens microRNA 325 (MIR325), microRNA.\"""""	442899	 	mir-325	-0.052568343	0.062609246	0.115177589	-0.01900971	7.292581372	0.001272278	0.001272278
110494	110494	OR2T35	NM_001001827.1	403244	NP_001001827.1	ILMN_2148122	110494	S	GACCATTTCCTTCCTGGGCTGTGCAGTTCAAATCTTCTACCTGACCCTGA	"\Homo sapiens olfactory receptor, family 2, subfamily T, member 35 (OR2T35), mRNA.\"""""		ILMN_2148122	OR2T35	"\Homo sapiens olfactory receptor, family 2, subfamily T, member 35 (OR2T35), mRNA.\"""""	403244	D	OR2T2/OR2T35	-0.116130557	-0.037803644	0.078326912	-0.0004507	7.218246329	0.001354118	0.001354118
4050564	4050564	ProbeID: 4050564	XM_926061.1	642576	XP_931154.1	ILMN_1653314	4050564	S	GCAGCTTGTATCTTCCCTTTCTACAGGAAATCTCAGCCGCCTAGCCCATG	"\PREDICTED: Homo sapiens similar to SLIT-ROBO Rho GTPase-activating protein 2 (srGAP2) (Formin-binding protein 2) (LOC642576), mRNA.\"""""		ILMN_1653314	LOC642576	"\PREDICTED: Homo sapiens similar to SLIT-ROBO Rho GTPase-activating protein 2 (srGAP2) (Formin-binding protein 2) (LOC642576), mRNA.\"""""	642576	 		-0.073275862	-0.120204692	-0.046928831	0.000623218	6.873039937	0.001811248	0.001811248
5260255	5260255	ProbeID: 5260255	XM_933938.2	643872	XP_939031.1	ILMN_1665630	5260255	A	TGTGTACTTCTGGTGACTGTACAGTTTGAAATACTATTTTTATCAAGTTT	"\PREDICTED: Homo sapiens similar to Nonhistone chromosomal protein HMG-17 (High-mobility group nucleosome-binding domain-containing protein 2), transcript variant 3 (LOC643872), mRNA.\"""""		ILMN_1665630	LOC643872	"\PREDICTED: Homo sapiens similar to Nonhistone chromosomal protein HMG-17 (High-mobility group nucleosome-binding domain-containing protein 2), transcript variant 3 (LOC643872), mRNA.\"""""	643872	D	LOC649445	-0.09390916	0.010837937	0.104747097	-0.023919624	6.734715218	0.002036431	0.002036431
3710609	3710609	TSPAN17	NM_012171.1	26262	NP_036303.1	ILMN_1777881	3710609	A	TCCTGGGCCCCTGACAGGCGCTGGCTGTGAGTGGTTTGTACATGCTACAA	"\Homo sapiens tetraspanin 17 (TSPAN17), transcript variant 1, mRNA.\"""""	FBX23; MGC14859; TM4SF17; FBXO23; MGC71255	ILMN_1777881	TSPAN17	"\Homo sapiens tetraspanin 17 (TSPAN17), transcript variant 1, mRNA.\"""""	26262	D	TSPAN17	0.028568493	0.437001424	0.408432931	0.042520116	6.545402653	0.002392094	0.002392094
5570653	5570653	TM7SF2	NM_003273.2	7108	NP_003264.2	ILMN_1690040	5570653	S	TGTCACACCTGCTGCCCTACTTCTACCTCCTCTACTTCACCGCGCTGCTG	"\Homo sapiens transmembrane 7 superfamily member 2 (TM7SF2), mRNA.\"""""	ANG1; DHCR14A	ILMN_1690040	TM7SF2	"\Homo sapiens transmembrane 7 superfamily member 2 (TM7SF2), mRNA.\"""""	7108	 	TM7SF2	-0.044792706	0.331093295	0.375886001	-0.0186126	6.232702996	0.003125417	0.003125417
1070543	1070543	ProbeID: 1070543	XR_038888.1	100132430		ILMN_3280605	1070543	M	CTACATCAATTATAAACCTCTTATATCCTTAAAGAAAATTTTAAGTGAAA	"\PREDICTED: Homo sapiens misc_RNA (LOC100132430), miscRNA.\"""""		ILMN_3280605	LOC100132430	"\PREDICTED: Homo sapiens misc_RNA (LOC100132430), miscRNA.\"""""	100132430	 		-0.104685025	-0.110415897	-0.005730872	-0.0052773	6.225465816	0.00314489	0.00314489
990537	990537	NAALADL2	NM_207015.2	254827	NP_996898.2	ILMN_1808795	990537	S	GAGGTGGGAATACACAAGCAGGTGCATGTAAGCCCAAAAGCTAGAAAGCC	"\Homo sapiens N-acetylated alpha-linked acidic dipeptidase-like 2 (NAALADL2), mRNA.\"""""		ILMN_1808795	NAALADL2	"\Homo sapiens N-acetylated alpha-linked acidic dipeptidase-like 2 (NAALADL2), mRNA.\"""""	254827	 	NAALADL2	-0.02557507	0.077548057	0.103123128	-0.004393407	6.178428645	0.003274526	0.003274526
7160088	7160088	TMEM14D	XM_928242.2	645203	XP_933335.1	ILMN_3244248	7160088	S	GCCGGCGTGGGTGCTTACCAGCTGTATCAGGATCCAAGGAATGTTTGGGA	"\PREDICTED: Homo sapiens transmembrane protein 14D (TMEM14D), mRNA.\"""""		ILMN_3244248	TMEM14D	"\PREDICTED: Homo sapiens transmembrane protein 14D (TMEM14D), mRNA.\"""""	645203	D	TMEM14D	0.207394184	0.323921805	0.116527621	0.016545406	6.175006061	0.00328417	0.00328417
2640402	2640402	DIDO1	NM_022105.3	11083	NP_071388.2	ILMN_1812934	2640402	A	CAATGCAGTAAAGCCAGAAAAGACTGCTGCTCCCTCGCCGTCACTGTTGT	"\Homo sapiens death inducer-obliterator 1 (DIDO1), transcript variant 1, mRNA.\"""""	dJ885L7.8; DIDO3; DATF1; MGC16140; FLJ11265; DIO1; DKFZp434P1115; C20orf158; KIAA0333; DIO-1; BYE1; DIDO2	ILMN_1812934	DIDO1	"\Homo sapiens death inducer-obliterator 1 (DIDO1), transcript variant 1, mRNA.\"""""	11083	D	DIDO1	-0.10455133	-0.119322209	-0.014770879	-0.00169313	6.065593525	0.003608345	0.003608345
2470386	2470386	DEXI	NM_014015.3	28955	NP_054734.2	ILMN_1738866	2470386	S	CGCTCCTTCATTTCAGGTTACTCGTTCTTCAGCAAGTTGGCAAAACAGAC	"\Homo sapiens Dexi homolog (mouse) (DEXI), mRNA.\"""""	MYLE	ILMN_1738866	DEXI	"\Homo sapiens Dexi homolog (mouse) (DEXI), mRNA.\"""""	28955	 	DEXI	-0.081068341	0.275766201	0.356834542	0.086794661	5.879629404	0.004236714	0.004236714
5490719	5490719	FCAMR	NM_032029.2	83953	NP_114418.2	ILMN_2206009	5490719	S	CCCCAGAGAGAAATCCAGGACCCTGAGGGACAGAGAGATGAACTGCTCAG	"\Homo sapiens Fc receptor, IgA, IgM, high affinity (FCAMR), mRNA.\"""""	FCA/MR; FKSG87	ILMN_2206009	FCAMR	"\Homo sapiens Fc receptor, IgA, IgM, high affinity (FCAMR), mRNA.\"""""	83953	D	FCAMR	-0.093742831	-0.095055176	-0.001312345	-0.006086967	5.793531728	0.004564671	0.004564671
5220762	5220762	GSR	NM_000637.2	2936	NP_000628.2	ILMN_1775182	5220762	S	GAACCAGGAGACACGTGTGGCGGGCAGTGGGACCCATAGATCTTCTGAAA	"\Homo sapiens glutathione reductase (GSR), mRNA.\"""""	MGC78522	ILMN_1775182	GSR	"\Homo sapiens glutathione reductase (GSR), mRNA.\"""""	2936	D	GSR	-0.116061529	0.214232063	0.330293592	0.08915256	5.775975078	0.004634684	0.004634684
1300390	1300390	LOC653557	XM_001719826.1	653557	XP_001719878.1	ILMN_3209194	1300390	A	AGGGAATATTTAATTCTGCCTTGGAAGTGGCCAAATTTGAAGGTGCTGTG	"\PREDICTED: Homo sapiens similar to Ribosome biogenesis protein BMS1 homolog (LOC653557), mRNA.\"""""		ILMN_3209194	LOC653557	"\PREDICTED: Homo sapiens similar to Ribosome biogenesis protein BMS1 homolog (LOC653557), mRNA.\"""""	653557	D	LOC653557	-0.070931058	0.047525822	0.11845688	0.008337874	5.75233387	0.004730708	0.004730708
1580521	1580521	RNF167	NM_015528.1	26001	NP_056343.1	ILMN_1794726	1580521	S	CCCAAGCTTCTCCCTTACCCACACCTATCCTTTTGAGGGGCTTTGGGGTG	"\Homo sapiens ring finger protein 167 (RNF167), mRNA.\"""""	5730408C10Rik; DKFZP566H073; LP2254	ILMN_1794726	RNF167	"\Homo sapiens ring finger protein 167 (RNF167), mRNA.\"""""	26001	 	RNF167	-0.153877377	-0.202943487	-0.04906611	0.007758334	5.645787813	0.005189479	0.005189479
3390170	3390170	LOC648771	XR_039634.1	648771		ILMN_3281563	3390170	M	ACAGTGAAACTGACCATTCAGGACAGACAGGCCCAGATTGAGGTGGTGCC	"\PREDICTED: Homo sapiens misc_RNA (LOC648771), miscRNA.\"""""		ILMN_3281563	LOC648771	"\PREDICTED: Homo sapiens misc_RNA (LOC648771), miscRNA.\"""""	648771	 		0.079717427	0.375292629	0.295575201	-0.014285602	5.631747761	0.005253251	0.005253251
4640167	4640167	ProbeID: 4640167				ILMN_1842533	4640167	S	CTCAAGTTCTCTCCAGGAATTAGCTTCACCTCTTTGTGCTTTGGCTCCAC	Homo sapiens mRNA; cDNA DKFZp434C108 (from clone DKFZp434C108)		ILMN_1842533		Homo sapiens mRNA; cDNA DKFZp434C108 (from clone DKFZp434C108)	-999	 		-0.056270471	0.231666251	0.287936721	0.084597216	5.621295726	0.005301248	0.005301248
6590438	6590438	REG4	NM_032044.2	83998	NP_114433.1	ILMN_2169383	6590438	S	GGTCTGGCAAGTCCATGGGTGGGAACAAGCACTGTGCTGAGATGAGCTCC	"\Homo sapiens regenerating islet-derived family, member 4 (REG4), mRNA.\"""""	GISP; RELP; REG-IV	ILMN_2169383	REG4	"\Homo sapiens regenerating islet-derived family, member 4 (REG4), mRNA.\"""""	83998	 	REG4	0.09228184	0.109216246	0.016934406	0.0105399	5.573110551	0.005528409	0.005528409
2710719	2710719	SNORD15B	NR_000025.1	114599		ILMN_1713832	2710719	S	GCTCTTGGTCCTTGTCAGTGCCATGTTCTGTGGTGCTGTGCACGAGTTCC	"\Homo sapiens small nucleolar RNA, C/D box 15B (SNORD15B), small nucleolar RNA.\"""""	U15B; RNU15B	ILMN_1713832	SNORD15B	"\Homo sapiens small nucleolar RNA, C/D box 15B (SNORD15B), small nucleolar RNA.\"""""	114599	 	SNORD15B	0.062113823	0.106324952	0.044211129	-0.00584007	5.521829872	0.005781161	0.005781161
7330019	7330019	GYPA	NM_002099.3	2993	NP_002090.2	ILMN_1799708	7330019	S	GAGAATGGAGTCCTCATGACCTAATCGTGACCTTAAAGGCCCCTCCCAAC	"\Homo sapiens glycophorin A (MNS blood group) (GYPA), mRNA.\"""""	GPSAT; HGpSta(C); HGpMiX; MNS; HGpMiXI; HGpMiV; GPA; MN; CD235a; HGpMiIII; GPErik; GpMiIII	ILMN_1799708	GYPA	"\Homo sapiens glycophorin A (MNS blood group) (GYPA), mRNA.\"""""	2993	 	GYPA	-0.050847873	-0.093415932	-0.042568059	0.006697642	5.48217224	0.00598474	0.00598474
4830064	4830064	RASGRP4	NM_170603.1	115727	NP_733748.1	ILMN_2395827	4830064	A	CCGGTGATGGACCCACCATCAACTGCATCCTCCAAGCTGGATTCCTAGAC	"\Homo sapiens RAS guanyl releasing protein 4 (RASGRP4), transcript variant 1, mRNA.\"""""		ILMN_2395827	RASGRP4	"\Homo sapiens RAS guanyl releasing protein 4 (RASGRP4), transcript variant 1, mRNA.\"""""	115727	D	RASGRP4	0.074820324	-0.051796744	-0.126617068	0.005479458	5.474651996	0.006024167	0.006024167
3130220	3130220	TMEM158	NM_015444.2	25907	NP_056259.2	ILMN_1792455	3130220	S	GAACCTTTTCCAAGTTGATCTATCCAGTGACGTGGCCTGGTGGGCGTTTC	"\Homo sapiens transmembrane protein 158 (TMEM158), mRNA.\"""""	BBP; DKFZp586E1621; RIS1; p40BBP	ILMN_1792455	TMEM158	"\Homo sapiens transmembrane protein 158 (TMEM158), mRNA.\"""""	25907	 	TMEM158	0.12348574	-0.821184199	-0.94466994	-0.147143091	5.371870486	0.00659056	0.00659056
1300408	1300408	HCLS1	NM_005335.3	3059	NP_005326.1	ILMN_1727402	1300408	S	GTGTTCCTGACTCCTTCCCAATGAACACCTCTCTGCCACCCCAAGCTCTG	"\Homo sapiens hematopoietic cell-specific Lyn substrate 1 (HCLS1), mRNA.\"""""	HS1; CTTNL	ILMN_1727402	HCLS1	"\Homo sapiens hematopoietic cell-specific Lyn substrate 1 (HCLS1), mRNA.\"""""	3059	 	HCLS1	-0.097101048	-0.317839995	-0.220738947	0.061515447	5.366568345	0.00662122	0.00662122
4210598	4210598	BTN2A3	NM_024018.1	54718	NP_076923.1	ILMN_1721813	4210598	S	ACCCACTCCAGACCTCAGCCCCTGTTCACCTCCTCATTAGGTGTGGCTTT	"\Homo sapiens butyrophilin, subfamily 2, member A3 (BTN2A3), mRNA.\"""""		ILMN_1721813	BTN2A3	"\Homo sapiens butyrophilin, subfamily 2, member A3 (BTN2A3), mRNA.\"""""	54718	 	BTN2A3	-0.065737621	0.061157949	0.126895569	-0.009429476	5.360163337	0.006658453	0.006658453
2630220	2630220	SEPSECS	NM_153825.1	51091	NP_722547.1	ILMN_1750092	2630220	I	GAGGTCAGACATGTGTAAGGTAGACGCCTATGGCCACTGGCTTGACCACC	"\Homo sapiens Sep (O-phosphoserine) tRNA:Sec (selenocysteine) tRNA synthase (SEPSECS), transcript variant 2, mRNA.\"""""	SLA/LP; SLA; MGC161491	ILMN_1750092	SEPSECS	"\Homo sapiens Sep (O-phosphoserine) tRNA:Sec (selenocysteine) tRNA synthase (SEPSECS), transcript variant 2, mRNA.\"""""	51091	D	SEPSECS	0.091141111	0.118405014	0.027263903	0.029705591	5.352460138	0.006703517	0.006703517
870437	870437	TRPM4	NM_017636.2	54795	NP_060106.2	ILMN_1679401	870437	S	GTCCTTGGGGTAACAGGGACCACAGACCCCTCACCACTCACAGATTCCTC	"\Homo sapiens transient receptor potential cation channel, subfamily M, member 4 (TRPM4), mRNA.\"""""	FLJ20041; TRPM4B	ILMN_1679401	TRPM4	"\Homo sapiens transient receptor potential cation channel, subfamily M, member 4 (TRPM4), mRNA.\"""""	54795	 	TRPM4	0.042910797	-0.096420263	-0.139331061	-0.000100166	5.341260662	0.006769594	0.006769594
990092	990092	ANGPTL4	NM_139314.1	51129	NP_647475.1	ILMN_1674376	990092	I	TGGGCAGGGGCTCCAAGGAGGGGCCATCTGGAAACTTGTGGACAGAGAAG	"\Homo sapiens angiopoietin-like 4 (ANGPTL4), transcript variant 1, mRNA.\"""""	HFARP; ANGPTL2; PGAR; NL2; pp1158; PPARG; ARP4; FIAF	ILMN_1674376	ANGPTL4	"\Homo sapiens angiopoietin-like 4 (ANGPTL4), transcript variant 1, mRNA.\"""""	51129	D	ANGPTL4	0.053057504	0.126344872	0.073287368	-0.000571944	5.335563475	0.006803463	0.006803463
2450189	2450189	CEP170P1	NR_003135.1	645455		ILMN_1687168	2450189	S	GTATGACCTCAGCTCATGGCTCTGCTTCAGGTAAATTGGATCCAGATTTC	Homo sapiens centrosomal protein 170kDa-like (CEP170L) on chromosome 4.	KIAA0470L; KIAA0470; MGC26143; FAM68B	ILMN_1687168	CEP170L	Homo sapiens centrosomal protein 170kDa-like (CEP170L) on chromosome 4.	645455	D	CEP170L	-0.017484245	0.089508179	0.106992424	-0.011895408	5.295308225	0.00704779	0.00704779
6560435	6560435	ProbeID: 6560435	XM_001719960.1	100128163	XP_001720012.1	ILMN_3257564	6560435	M	CCTTTCCCTGGAATGATCCGGAATGGACGACACCTGAGCTCTCTCTGCCA	"\PREDICTED: Homo sapiens hypothetical protein LOC100128163 (LOC100128163), mRNA.\"""""		ILMN_3257564	LOC100128163	"\PREDICTED: Homo sapiens hypothetical protein LOC100128163 (LOC100128163), mRNA.\"""""	100128163	 		-0.074513608	0.054986837	0.129500445	-0.01694807	5.251056746	0.007326786	0.007326786
1850139	1850139	CEACAM3	NM_001815.2	1084	NP_001806.2	ILMN_1743570	1850139	S	GATGAATATCTGGAGACCTCGACAGCCTGCCCTAGGCCCTGGGTGGGTCA	"\Homo sapiens carcinoembryonic antigen-related cell adhesion molecule 3 (CEACAM3), mRNA.\"""""	W282; W264; MGC119875; CGM1; CEA; CD66D	ILMN_1743570	CEACAM3	"\Homo sapiens carcinoembryonic antigen-related cell adhesion molecule 3 (CEACAM3), mRNA.\"""""	1084	 	CEACAM3	0.093027052	-0.178819536	-0.271846588	0.018092059	5.183293289	0.007776179	0.007776179
460730	460730	BMPR2	NM_001204.5	659	NP_001195.2	ILMN_2070896	460730	S	AGGCTAGAAAATACTCGCACTTCCTCAGAACCCTCTTTCTTGTTAACGGG	"\Homo sapiens bone morphogenetic protein receptor, type II (serine/threonine kinase) (BMPR2), mRNA.\"""""	BRK-3; FLJ76945; BMPR3; BMPR-II; BMR2; TRG10; PPH1; T-ALK	ILMN_2070896	BMPR2	"\Homo sapiens bone morphogenetic protein receptor, type II (serine/threonine kinase) (BMPR2), mRNA.\"""""	659	D	BMPR2	0.129218331	-0.003857673	-0.133076003	-0.005037113	5.172859134	0.007847849	0.007847849
6650725	6650725	GLUL	NM_002065.4	2752	NP_002056.2	ILMN_2269977	6650725	I	AGAGGCGCGAACGCCACTCCAAAAAGAGAAGGGTTAAAGAGGGCAACCCT	"\Homo sapiens glutamate-ammonia ligase (glutamine synthetase) (GLUL), transcript variant 1, mRNA.\"""""	GLNS; GS; PIG59; PIG43	ILMN_2269977	GLUL	"\Homo sapiens glutamate-ammonia ligase (glutamine synthetase) (GLUL), transcript variant 1, mRNA.\"""""	2752	D	GLUL	-0.091369889	-0.069687943	0.021681946	0.010442172	5.094501541	0.008408208	0.008408208
3800528	3800528	LOC100132314	XM_001721393.1	100132314	XP_001721445.1	ILMN_3236065	3800528	S	GATCCTTTAGATCGACCACTTAAAAATATACCTTAGGCCCTCTCCCCGCG	"\PREDICTED: Homo sapiens hypothetical protein LOC100132314 (LOC100132314), mRNA.\"""""		ILMN_3236065	LOC100132314	"\PREDICTED: Homo sapiens hypothetical protein LOC100132314 (LOC100132314), mRNA.\"""""	100132314	 	LOC100132314	-0.037638032	0.07219663	0.109834662	0.021840187	5.068783785	0.008600946	0.008600946
2350661	2350661	TSTA3	NM_003313.2	7264	NP_003304.1	ILMN_1697777	2350661	S	GACAACTACGAGCAGGCCCGGAAGTGAAGCTGGAAGACAGGATCAGGTGC	"\Homo sapiens tissue specific transplantation antigen P35B (TSTA3), mRNA.\"""""	FX; P35B	ILMN_1697777	TSTA3	"\Homo sapiens tissue specific transplantation antigen P35B (TSTA3), mRNA.\"""""	7264	 	TSTA3	-0.012470216	0.558363122	0.570833338	0.085976271	5.052861695	0.008722539	0.008722539
6760066	6760066	ProbeID: 6760066	XM_942068.1	650274	XP_947161.1	ILMN_1766514	6760066	I	CTTACCTCCTCATGGCTTACAGCCTGGGCACCTCAGCCGCCTCACTCCTG	"\PREDICTED: Homo sapiens similar to unc-93 homolog B1, transcript variant 1 (LOC650274), mRNA.\"""""		ILMN_1766514	LOC650274	"\PREDICTED: Homo sapiens similar to unc-93 homolog B1, transcript variant 1 (LOC650274), mRNA.\"""""	650274	 		-0.067154642	-0.149965857	-0.082811215	0.010961289	5.049488408	0.008748526	0.008748526
1340270	1340270	ProbeID: 1340270				ILMN_1880997	1340270	S	TGACCTAGTACATATCTGAGAGCAGCAGAAGGCCAAGGGGAGCCCTAGAG	"\UI-H-FT2-bjj-o-11-0-UI.s1 NCI_CGAP_FT2 Homo sapiens cDNA clone UI-H-FT2-bjj-o-11-0-UI 3, mRNA sequence\"""""		ILMN_1880997		"\UI-H-FT2-bjj-o-11-0-UI.s1 NCI_CGAP_FT2 Homo sapiens cDNA clone UI-H-FT2-bjj-o-11-0-UI 3, mRNA sequence\"""""	-999	 		-0.148362423	-0.038725178	0.109637245	0.011827508	5.034035277	0.008868592	0.008868592
3710739	3710739	ProbeID: 3710739				ILMN_1832720	3710739	S	TTTGGTTCCTGTTTGCCCTTGTACTGTGCTGGAGCTCACTGTCCTGGAGC	"\AGENCOURT_6552744 NIH_MGC_85 Homo sapiens cDNA clone IMAGE:5551930 5, mRNA sequence\"""""		ILMN_1832720		"\AGENCOURT_6552744 NIH_MGC_85 Homo sapiens cDNA clone IMAGE:5551930 5, mRNA sequence\"""""	-999	 		-0.033208152	0.083966512	0.117174664	0.007206051	4.961583138	0.009454491	0.009454491
7650315	7650315	JMJD8	NM_001005920.2	339123	NP_001005920.2	ILMN_3249366	7650315	S	GCCAGATGTCTGACCACACCCCAATCTCAGAGCTAACATCCACACTTCCC	"\Homo sapiens jumonji domain containing 8 (JMJD8), mRNA.\"""""	PP14397	ILMN_3249366	JMJD8	"\Homo sapiens jumonji domain containing 8 (JMJD8), mRNA.\"""""	339123	D	JMJD8	-0.150993731	0.085069556	0.236063287	0.009157179	4.945805949	0.009587261	0.009587261
5090070	5090070	MMP14	NM_004995.2	4323	NP_004986.1	ILMN_1774739	5090070	S	TCTCGCTCCCCCACCCAGCCCACCCATTGAAGTCTCCTTGGGCCACCAAA	"\Homo sapiens matrix metallopeptidase 14 (membrane-inserted) (MMP14), mRNA.\"""""	MTMMP1; MT1-MMP; MMP-X1	ILMN_1774739	MMP14	"\Homo sapiens matrix metallopeptidase 14 (membrane-inserted) (MMP14), mRNA.\"""""	4323	 	MMP14	-0.146849972	-0.079013901	0.06783607	-0.029671788	4.938458116	0.009649747	0.009649747
4260176	4260176	MKS1	NM_017777.1	54903	NP_060247.1	ILMN_1737953	4260176	S	GGCCTTGACTCACTTTTCTGGCTTGTACTCACAGTAGCAGGGGATCTGCT	"\Homo sapiens Meckel syndrome, type 1 (MKS1), mRNA.\"""""	FLJ20345; MES; MKS	ILMN_1737953	MKS1	"\Homo sapiens Meckel syndrome, type 1 (MKS1), mRNA.\"""""	54903	 	MKS1	-0.00218895	0.123990638	0.126179588	0.003906898	4.927450177	0.009744142	0.009744142
50494	50494	MYH15	XM_938225.1	22989	XP_943318.1	ILMN_1797164	50494	A	CACAGTCGACCTACAGTGACTTCAGGCCCAGAACCAGATGCAGAGGGAAC	"\PREDICTED: Homo sapiens myosin, heavy polypeptide 15 (MYH15), mRNA.\"""""		ILMN_1797164	MYH15	"\PREDICTED: Homo sapiens myosin, heavy polypeptide 15 (MYH15), mRNA.\"""""	22989	 	MYH15	0.136877523	0.089205304	-0.047672219	0.022038615	4.915717557	0.009845796	0.009845796
4610561	4610561	CSGALNACT1	NM_018371.3	55790	NP_060841.3	ILMN_2055523	4610561	S	CCAGAATCTAGTGGGATGGAAGTTTTTGCTACATGTTATCCACCCCAGGC	"\Homo sapiens chondroitin sulfate N-acetylgalactosaminyltransferase 1 (CSGALNACT1), mRNA.\"""""	ChGn; beta4GalNAcT; FLJ11264; CSGalNAcT-1	ILMN_2055523	CSGALNACT1	"\Homo sapiens chondroitin sulfate N-acetylgalactosaminyltransferase 1 (CSGALNACT1), mRNA.\"""""	55790	 	CSGALNACT1	0.107096361	-0.011742656	-0.118839016	-0.022973097	4.901550049	0.009969998	0.009969998
1070102	1070102	THAP5	NM_182529.1	168451	NP_872335.1	ILMN_1769150	1070102	S	CTGCACAAAAAGAAACCACGGAAATGGAAGACACAGACATTGAAGACTCC	"\Homo sapiens THAP domain containing 5 (THAP5), mRNA.\"""""	DKFZp313O1132	ILMN_1769150	THAP5	"\Homo sapiens THAP domain containing 5 (THAP5), mRNA.\"""""	168451	D	THAP5	-0.127015951	-0.067448274	0.059567677	0.006958649	4.888627524	0.010084688	0.010084688
7570537	7570537	SIAH1	NM_001006610.1	6477	NP_001006611.1	ILMN_2380566	7570537	A	GGTGCTCTCTTTCTGTCTTCTACAGATGAGTCACACCTTTGAGCTTAATC	"\Homo sapiens seven in absentia homolog 1 (Drosophila) (SIAH1), transcript variant 2, mRNA.\"""""	Siah-1a; Siah-1; HUMSIAH; hSIAH1	ILMN_2380566	SIAH1	"\Homo sapiens seven in absentia homolog 1 (Drosophila) (SIAH1), transcript variant 2, mRNA.\"""""	6477	D	SIAH1	0.006897732	0.242890459	0.235992727	0.009879319	4.883190047	0.01013335	0.01013335
2760601	2760601	C16orf73	NM_152764.1	254528	NP_689977.1	ILMN_1754241	2760601	S	TGTTATGGTGGAGGTGGTCTGGGTGAGTCTGAAGGCCTCTCTCATCTGAC	"\Homo sapiens chromosome 16 open reading frame 73 (C16orf73), mRNA.\"""""	gs129; MGC35212	ILMN_1754241	C16ORF73	"\Homo sapiens chromosome 16 open reading frame 73 (C16orf73), mRNA.\"""""	254528	 	C16orf73	-0.02542625	0.092495501	0.117921751	0.007543184	4.8741649	0.010214654	0.010214654
2710541	2710541	RNF4	NM_002938.2	6047	NP_002929.1	ILMN_2142695	2710541	S	CCGCAGCTCTCATCATTGTGATGTGTAGCATGTCTGCCCTCTGACTGGAC	"\Homo sapiens ring finger protein 4 (RNF4), mRNA.\"""""	RES4-26; SNURF	ILMN_2142695	RNF4	"\Homo sapiens ring finger protein 4 (RNF4), mRNA.\"""""	6047	D	RNF4	-0.01218242	-0.174477111	-0.162294691	0.025706616	4.867864689	0.010271806	0.010271806
2450047	2450047	CASZ1	NM_017766.3	54897	NP_060236.3	ILMN_1655191	2450047	S	CCTTGCAGGGAGAACGGTGACTTTGTATTGTCATGTGTGCGGCTTCCTGT	"\Homo sapiens castor zinc finger 1 (CASZ1), transcript variant 2, mRNA.\"""""	dJ734G22.1; FLJ12223; ZNF693; SRG; CST; cst; RP4-734G22.2; FLJ20321	ILMN_1655191	CASZ1	"\Homo sapiens castor zinc finger 1 (CASZ1), transcript variant 2, mRNA.\"""""	54897	D	CASZ1	-0.020733461	-0.169276264	-0.148542802	-0.020784331	4.855378866	0.010386043	0.010386043
2190075	2190075	STX7	NM_003569.1	8417	NP_003560.1	ILMN_2154094	2190075	S	GGTCCAATACATGGGTTGTATTTTTCTGGTTCACAACAGCACAAAGTGTC	"\Homo sapiens syntaxin 7 (STX7), mRNA.\"""""		ILMN_2154094	STX7	"\Homo sapiens syntaxin 7 (STX7), mRNA.\"""""	8417	D	STX7	0.074930878	0.106088117	0.031157239	0.029376435	4.840230002	0.010526398	0.010526398
7560504	7560504	ProbeID: 7560504				ILMN_1859293	7560504	S	AGTGTTTTGGGAAGGAGAAGCATTAGTGGGACTGGGGTGCCTCCATAGGG	"\ai88d03.s1 Soares_parathyroid_tumor_NbHPA Homo sapiens cDNA clone IMAGE:1387877 3, mRNA sequence\"""""		ILMN_1859293		"\ai88d03.s1 Soares_parathyroid_tumor_NbHPA Homo sapiens cDNA clone IMAGE:1387877 3, mRNA sequence\"""""	-999	 		-0.103723023	0.094381986	0.198105009	-0.012916473	4.765145629	0.011251355	0.011251355
3830592	3830592	ProbeID: 3830592	XM_934566.1	653539	XP_939659.1	ILMN_1654043	3830592	A	CTTTTTGTTTTTAACCAGAGGACAGTCCATTTGTTTCACTTCTTTTTGCT	"\PREDICTED: Homo sapiens similar to amyotrophic lateral sclerosis 2 (juvenile) chromosome region, candidate 16, transcript variant 4 (LOC653539), mRNA.\"""""		ILMN_1654043	LOC653539	"\PREDICTED: Homo sapiens similar to amyotrophic lateral sclerosis 2 (juvenile) chromosome region, candidate 16, transcript variant 4 (LOC653539), mRNA.\"""""	653539	D	NBEAL1	-0.085781854	-0.086384688	-0.000602833	-0.003173031	4.762137479	0.011281445	0.011281445
5860528	5860528	LEFTY1	NM_020997.2	10637	NP_066277.1	ILMN_1660317	5860528	S	CAGGAGAGCTGGCGATGACTGAACTGCTGATGGACAAATGCTCTGTGCTC	"\Homo sapiens left-right determination factor 1 (LEFTY1), mRNA.\"""""	LEFTYB; LEFTB	ILMN_1660317	LEFTY1	"\Homo sapiens left-right determination factor 1 (LEFTY1), mRNA.\"""""	10637	 	LEFTY1	-0.041961752	0.069388159	0.111349911	-0.007398899	4.752306541	0.01138036	0.01138036
6250537	6250537	ProbeID: 6250537	XR_018655.2	729500		ILMN_3304049	6250537	M	CTGAGGTGCACTGGAGGTGAAGTCGCTGCTTCTGCGCTGGCCCCCAAGAT	"\PREDICTED: Homo sapiens misc_RNA (LOC729500), partial miscRNA.\"""""		ILMN_3304049	LOC729500	"\PREDICTED: Homo sapiens misc_RNA (LOC729500), partial miscRNA.\"""""	729500	 		-0.036657349	0.295064689	0.331722038	0.041369702	4.71849353	0.011727422	0.011727422
1780575	1780575	ProbeID: 1780575	XM_928606.1	645590	XP_933699.1	ILMN_1700590	1780575	S	ATGTCGTCTCTCGGTCTGACTCACATCCCGGCGTACACCCTACTCGAACG	"\PREDICTED: Homo sapiens similar to cAMP-dependent protein kinase type I-beta regulatory subunit (LOC645590), mRNA.\"""""		ILMN_1700590	LOC645590	"\PREDICTED: Homo sapiens similar to cAMP-dependent protein kinase type I-beta regulatory subunit (LOC645590), mRNA.\"""""	645590	D	PRKAR1B	0.085022659	-0.034847165	-0.119869824	0.004458208	4.717176801	0.011741155	0.011741155
3990634	3990634	ProbeID: 3990634	XM_927430.2	644251	XP_932523.2	ILMN_1786654	3990634	S	CTATCACTGGAGCCGATCCCAGAGTGACCGTCCCTATCACTGGAGCCGAT	"\PREDICTED: Homo sapiens similar to splicing coactivator subunit SRm300 (LOC644251), mRNA.\"""""		ILMN_1786654	LOC644251	"\PREDICTED: Homo sapiens similar to splicing coactivator subunit SRm300 (LOC644251), mRNA.\"""""	644251	 		-0.120402057	-0.054912172	0.065489885	-0.016791819	4.713151515	0.011783239	0.011783239
5270021	5270021	UBE2E2	NM_152653.2	7325	NP_689866.1	ILMN_1707475	5270021	S	GAGACTCTGTTTATCACTAGCCTTCTGTCCCTCCCGCAGAAGACTGTTGG	"\Homo sapiens ubiquitin-conjugating enzyme E2E 2 (UBC4/5 homolog, yeast) (UBE2E2), mRNA.\"""""	UBCH8; FLJ25157	ILMN_1707475	UBE2E2	"\Homo sapiens ubiquitin-conjugating enzyme E2E 2 (UBC4/5 homolog, yeast) (UBE2E2), mRNA.\"""""	7325	D	UBE2E2	0.056473415	-0.117528161	-0.174001576	-0.00430819	4.712030811	0.011794984	0.011794984
4260039	4260039	DKFZP547L112	XR_041954.1	81787		ILMN_3233455	4260039	I	GCGTCTTGGACTAAGGCACAAGCTGCGGACTCTTGCACGAGAGAACCTGC	"\PREDICTED: Homo sapiens misc_RNA (DKFZP547L112), miscRNA.\"""""		ILMN_3233455	DKFZP547L112	"\PREDICTED: Homo sapiens misc_RNA (DKFZP547L112), miscRNA.\"""""	81787	 	DKFZP547L112	-0.100453775	-0.014138269	0.086315506	-0.006721212	4.689861241	0.012029797	0.012029797
2370689	2370689	LOC647979	XM_944029.2	647979	XP_949122.1	ILMN_1655026	2370689	I	TCCTCCAGGGCCCTCCAGGCCCTCCGGCCCCGGGCCGGCGGGTGAACTGG	"\PREDICTED: Homo sapiens hypothetical LOC647979, transcript variant 2 (LOC647979), mRNA.\"""""		ILMN_1655026	LOC647979	"\PREDICTED: Homo sapiens hypothetical LOC647979, transcript variant 2 (LOC647979), mRNA.\"""""	647979	 	LOC647979	-0.214319153	-0.134428144	0.079891009	0.001576988	4.665578089	0.01229251	0.01229251
5870577	5870577	S100A13	NM_005979.2	6284	NP_005970.1	ILMN_1738707	5870577	I	AGGGACACTGGATGTCTTACCCCAAGCTGGGCCTTGCAGTACCTGTGGCT	"\Homo sapiens S100 calcium binding protein A13 (S100A13), transcript variant 2, mRNA.\"""""		ILMN_1738707	S100A13	"\Homo sapiens S100 calcium binding protein A13 (S100A13), transcript variant 2, mRNA.\"""""	6284	D	S100A13	-0.09588333	-0.041782271	0.054101059	-0.016145601	4.661313442	0.012339253	0.012339253
3400537	3400537	ITGA7	NM_002206.1	3679	NP_002197.1	ILMN_1791409	3400537	S	TCAGGGGCACAGACCTCTCCCACCCACAAGAACTCCTCCCACCCAACTTC	"\Homo sapiens integrin, alpha 7 (ITGA7), mRNA.\"""""	FLJ25220	ILMN_1791409	ITGA7	"\Homo sapiens integrin, alpha 7 (ITGA7), mRNA.\"""""	3679	 	ITGA7	-0.000465989	0.151723055	0.152189044	0.016560958	4.63678558	0.012611655	0.012611655
2970348	2970348	TRAF3IP1	NM_015650.2	26146	NP_056465.2	ILMN_2067032	2970348	S	TAAAGGCTGAGCTCGCGGAGCTGGAGCAGCTGATCAAAGACCAGCAAGAC	"\Homo sapiens TNF receptor-associated factor 3 interacting protein 1 (TRAF3IP1), mRNA.\"""""	MIP-T3; DKFZp434F124; MIPT3	ILMN_2067032	TRAF3IP1	"\Homo sapiens TNF receptor-associated factor 3 interacting protein 1 (TRAF3IP1), mRNA.\"""""	26146	D	TRAF3IP1	-0.105254714	-0.02177629	0.083478425	0.000877951	4.634300443	0.012639597	0.012639597
5860242	5860242	ProbeID: 5860242	XM_926382.2	642755	XP_931475.1	ILMN_1655244	5860242	I	GCTGGGTTTAGCCCGAGGCTGGTCTTAGATGCAGCGACTGTTTCAGAGTG	"\PREDICTED: Homo sapiens similar to DEXI, transcript variant 1 (LOC642755), mRNA.\"""""		ILMN_1655244	LOC642755	"\PREDICTED: Homo sapiens similar to DEXI, transcript variant 1 (LOC642755), mRNA.\"""""	642755	D	LOC100133165/LOC100289656	-0.006799658	0.331018388	0.337818046	0.088091762	4.630685622	0.012680354	0.012680354
3710673	3710673	HDDC3	NM_198527.2	374659	NP_940929.1	ILMN_1781638	3710673	S	CAGGCCGGACAGGATTCATACGCCATCTTTTCTGTGTCTCCTGAGCTCCC	"\Homo sapiens HD domain containing 3 (HDDC3), mRNA.\"""""	MGC45386	ILMN_1781638	HDDC3	"\Homo sapiens HD domain containing 3 (HDDC3), mRNA.\"""""	374659	 	HDDC3	-0.033979595	0.161372325	0.19535192	-0.002560365	4.621125958	0.01278879	0.01278879
4900465	4900465	RUVBL1	NM_003707.1	8607	NP_003698.1	ILMN_1693108	4900465	A	TGCACCGCGCCCTGGAGTCTTCTATCGCTCCCATCGTCATCTTTGCATCC	"\Homo sapiens RuvB-like 1 (E. coli) (RUVBL1), mRNA.\"""""	RVB1; Pontin52; NMP238; TIH1; TIP49; ECP54; TIP49A	ILMN_1693108	RUVBL1	"\Homo sapiens RuvB-like 1 (E. coli) (RUVBL1), mRNA.\"""""	8607	D	RUVBL1	-0.081345201	-0.180521193	-0.099175992	0.015589903	4.593059409	0.013112685	0.013112685
4490687	4490687	GBGT1	NM_021996.3	26301	NP_068836.2	ILMN_1652906	4490687	S	GAAATGGAACAGGTCTAGGCTCCCTCGGTTTCCTGCACCCCAAAGTGAGC	"\Homo sapiens globoside alpha-1,3-N-acetylgalactosaminyltransferase 1 (GBGT1), mRNA.\"""""	FS; MGC44848; UNQ2513; RP11-326L24.6; A3GALNT	ILMN_1652906	GBGT1	"\Homo sapiens globoside alpha-1,3-N-acetylgalactosaminyltransferase 1 (GBGT1), mRNA.\"""""	26301	 	GBGT1	-0.073445127	0.343153555	0.416598682	0.092718905	4.51842035	0.014015646	0.014015646
2450093	2450093	VCP	NM_007126.2	7415	NP_009057.1	ILMN_1777220	2450093	S	ACTTGACTCAATGCTGCCCGAGCCCTCCCTTCCCCCTATCCAACCTGGGT	"\Homo sapiens valosin-containing protein (VCP), mRNA.\"""""	IBMPFD; MGC8560; TERA; p97; MGC131997	ILMN_1777220	VCP	"\Homo sapiens valosin-containing protein (VCP), mRNA.\"""""	7415	 	VCP	-0.148075819	-0.212230205	-0.064154386	0.053257605	4.51415345	0.014069155	0.014069155
4610091	4610091	MANEA	NM_024641.2	79694	NP_078917.2	ILMN_1757026	4610091	I	CTTGGCCATGGATGTAGAACCTACAGATAAGGTGAGCCAACTGCATTAGG	"\Homo sapiens mannosidase, endo-alpha (MANEA), mRNA.\"""""	FLJ12838; hEndo; DKFZp686D20120	ILMN_1757026	MANEA	"\Homo sapiens mannosidase, endo-alpha (MANEA), mRNA.\"""""	79694	D	MANEA	0.145894568	0.045491314	-0.100403254	-0.007351226	4.506561763	0.014164878	0.014164878
2510672	2510672	TCF4	NM_003199.2	6925	NP_003190.1	ILMN_1814194	2510672	S	CGGCCCACACCCTGGAATGGGAGACGCATCGAATCACATGGGACAGATGT	"\Homo sapiens transcription factor 4 (TCF4), transcript variant 2, mRNA.\"""""	SEF2; ITF2; MGC149723; SEF2-1A; MGC149724; SEF2-1B; PTHS; SEF2-1; E2-2	ILMN_1814194	TCF4	"\Homo sapiens transcription factor 4 (TCF4), transcript variant 2, mRNA.\"""""	6925	 	TCF4	-0.122660442	-0.234338167	-0.111677724	-0.084366019	4.492860094	0.014339337	0.014339337
6130091	6130091	TGM4	NM_003241.2	7047	NP_003232.1	ILMN_1669363	6130091	S	CCATGGGTTCACCAGCCCTGAAGGCACCTGTCAACTGGAGTGCTCTCTCA	"\Homo sapiens transglutaminase 4 (prostate) (TGM4), mRNA.\"""""	hTGP; TGP	ILMN_1669363	TGM4	"\Homo sapiens transglutaminase 4 (prostate) (TGM4), mRNA.\"""""	7047	 	TGM4	-0.097615483	-0.058739666	0.038875817	-0.005913246	4.480578206	0.014497593	0.014497593
7200044	7200044	SH3BGRL2	NM_031469.2	83699	NP_113657.1	ILMN_1762764	7200044	S	CCCTGTCTGATAGAGGGAACCCCTGTACTGAACTTTGTGTTGACCATAGC	"\Homo sapiens SH3 domain binding glutamic acid-rich protein like 2 (SH3BGRL2), mRNA.\"""""	FLJ90025	ILMN_1762764	SH3BGRL2	"\Homo sapiens SH3 domain binding glutamic acid-rich protein like 2 (SH3BGRL2), mRNA.\"""""	83699	 	SH3BGRL2	0.105017931	-0.154596768	-0.259614699	-0.037231698	4.475855469	0.014558923	0.014558923
3780451	3780451	CORO1B	NM_020441.2	57175	NP_065174.1	ILMN_2377019	3780451	A	AAGCTGGAGGAGGTGATGCAGGAGCTGCGGGCCCTGAGGGCGCTGGTCAA	"\Homo sapiens coronin, actin binding protein, 1B (CORO1B), transcript variant 1, mRNA.\"""""	CORONIN-2; DKFZP762I166	ILMN_2377019	CORO1B	"\Homo sapiens coronin, actin binding protein, 1B (CORO1B), transcript variant 1, mRNA.\"""""	57175	D	CORO1B	0.122414431	-0.036521605	-0.158936036	0.038547711	4.455689243	0.014823816	0.014823816
1110022	1110022	KIF11	NM_004523.2	3832	NP_004514.2	ILMN_2143155	1110022	S	CCCTTAGGACTCTGGTATTTTTGATCTGGCAACCATATTTCTGGAAGTTG	"\Homo sapiens kinesin family member 11 (KIF11), mRNA.\"""""	KNSL1; EG5; HKSP; TRIP5	ILMN_2143155	KIF11	"\Homo sapiens kinesin family member 11 (KIF11), mRNA.\"""""	3832	D	KIF11	0.106408676	0.023726363	-0.082682313	-0.000184429	4.453895905	0.014847611	0.014847611
2600373	2600373	ProbeID: 2600373	XR_037619.1	100132795		ILMN_3280019	2600373	M	CTCTGCCCTGATCATCAAAGCCCTCAAGGAAGCACCAAGAGACAGAAATT	"\PREDICTED: Homo sapiens misc_RNA (LOC100132795), miscRNA.\"""""		ILMN_3280019	LOC100132795	"\PREDICTED: Homo sapiens misc_RNA (LOC100132795), miscRNA.\"""""	100132795	 		0.03625744	0.313825363	0.277567923	-0.026201713	4.417628232	0.015337329	0.015337329
150377	150377	B3GALT5	NM_033172.1	10317	NP_149362.1	ILMN_2378654	150377	A	ACTGCATTCTGACCTGCTGTACAGACTGCCCACACTGCTGACCTGCCTAG	"\Homo sapiens UDP-Gal:betaGlcNAc beta 1,3-galactosyltransferase, polypeptide 5 (B3GALT5), transcript variant 4, mRNA.\"""""	B3GalTx; GLCT5; beta3Gal-T5; B3GalT-V; B3T5	ILMN_2378654	B3GALT5	"\Homo sapiens UDP-Gal:betaGlcNAc beta 1,3-galactosyltransferase, polypeptide 5 (B3GALT5), transcript variant 4, mRNA.\"""""	10317	D	B3GALT5	0.026910249	0.115486366	0.088576117	0.029971267	4.41345546	0.015394727	0.015394727
1710719	1710719	RGN	NM_152869.2	9104	NP_690608.1	ILMN_1707592	1710719	A	CTGCCGGTGTGGTGAGTCTCCAGTATGGGAGGAAGTGTCCAACTCTCTGC	"\Homo sapiens regucalcin (senescence marker protein-30) (RGN), transcript variant 2, mRNA.\"""""	SMP30; RC	ILMN_1707592	RGN	"\Homo sapiens regucalcin (senescence marker protein-30) (RGN), transcript variant 2, mRNA.\"""""	9104	D	RGN	0.066255071	0.109392627	0.043137556	0.000472052	4.406332931	0.015493211	0.015493211
60022	60022	C3orf39	NM_032806.4	84892	NP_116195.2	ILMN_1792415	60022	S	AAGGGACCTGACTTCCCCTTCTCCCATCCTGAACATTTGTACCCCTGGAG	"\Homo sapiens chromosome 3 open reading frame 39 (C3orf39), mRNA.\"""""	AGO61; FLJ14566	ILMN_1792415	C3ORF39	"\Homo sapiens chromosome 3 open reading frame 39 (C3orf39), mRNA.\"""""	84892	 	C3orf39	-0.032745696	0.226684103	0.259429798	-0.018428509	4.402302216	0.01554923	0.01554923
1440471	1440471	RBMY1D	NM_001006120.2	378949	NP_001006120.2	ILMN_3242490	1440471	S	GTCGATCTGAAAAAGGAGACTCGAGCAGATATTAAAGCAAGCATTGAAAA	"\Homo sapiens RNA binding motif protein, Y-linked, family 1, member D (RBMY1D), mRNA.\"""""		ILMN_3242490	RBMY1D	"\Homo sapiens RNA binding motif protein, Y-linked, family 1, member D (RBMY1D), mRNA.\"""""	378949	D	RBMY1A1 (includes others)	0.026013099	0.097232493	0.071219393	-0.000646459	4.380952416	0.015849437	0.015849437
2230273	2230273	AFF3	NM_001025108.1	3899	NP_001020279.1	ILMN_1677951	2230273	I	GGAATGACTCTCTAGTTGTGGAATTTCAGTCATCAGCCAGCAGATGCAGG	"\Homo sapiens AF4/FMR2 family, member 3 (AFF3), transcript variant 2, mRNA.\"""""	MLLT2-like; LAF4	ILMN_1677951	AFF3	"\Homo sapiens AF4/FMR2 family, member 3 (AFF3), transcript variant 2, mRNA.\"""""	3899	D	AFF3	0.015452532	-0.073642875	-0.089095407	0.008251274	4.375511446	0.015926892	0.015926892
520463	520463	GPER	NM_001039966.1	2852	NP_001035055.1	ILMN_1795298	520463	A	AATTGCACTCATGTGGACTGGGACCGTGCGAGCTGCCGTGTGGGTTAGTC	"\Homo sapiens G protein-coupled estrogen receptor 1 (GPER), transcript variant 3, mRNA.\"""""	LyGPR; DRY12; GPCR-Br; LERGU; MGC99678; GPR30; CEPR; CMKRL2; FEG-1; LERGU2	ILMN_1795298	GPER	"\Homo sapiens G protein-coupled estrogen receptor 1 (GPER), transcript variant 3, mRNA.\"""""	2852	D	GPER	0.048410301	-0.093196383	-0.141606684	-0.020589869	4.362700323	0.016110802	0.016110802
4250102	4250102	PLGLB2	NM_002665.4	5342	NP_002656.1	ILMN_3238364	4250102	S	ACCTCTCGGAAAGGAGCAAAACTTTGCTCAGATCCCAGAATTAACCTGAT	"\Homo sapiens plasminogen-like B2 (PLGLB2), mRNA.\"""""	PLGP1	ILMN_3238364	PLGLB2	"\Homo sapiens plasminogen-like B2 (PLGLB2), mRNA.\"""""	5342	D	PLGLB1/PLGLB2	0.018856209	0.111920391	0.093064182	0.038628067	4.350897062	0.016282173	0.016282173
6590360	6590360	OPTC	NM_014359.3	26254	NP_055174.1	ILMN_1781459	6590360	S	CGCCTGGATGGCAACCCCATCAACCTCAGCCTCTTCCCCAGCGCCTACTT	"\Homo sapiens opticin (OPTC), mRNA.\"""""	OPT	ILMN_1781459	OPTC	"\Homo sapiens opticin (OPTC), mRNA.\"""""	26254	 	OPTC	-0.086550168	-0.056990867	0.029559301	-9.51E-05	4.350355331	0.016290083	0.016290083
5960176	5960176	SCARNA22	NR_003004.1	677770		ILMN_3238358	5960176	S	ACTGGTTTGGGGGTGTCCTGTCTCAGTGGACACAGGACACCACGGTTTTC	"\Homo sapiens small Cajal body-specific RNA 22 (SCARNA22), guide RNA.\"""""	ACA11	ILMN_3238358	SCARNA22	"\Homo sapiens small Cajal body-specific RNA 22 (SCARNA22), guide RNA.\"""""	677770	 	SCARNA22	-0.066693668	0.056386916	0.123080584	0.040739784	4.345647453	0.016358992	0.016358992
6400209	6400209	ERCC8	NM_000082.2	1161	NP_000073.1	ILMN_2348146	6400209	A	TCTCCAGTCTCCACCAAGCACTGTTTGGTAGCAGTTGGTACTAGAGGACC	"\Homo sapiens excision repair cross-complementing rodent repair deficiency, complementation group 8 (ERCC8), transcript variant 1, mRNA.\"""""	CSA; CKN1	ILMN_2348146	ERCC8	"\Homo sapiens excision repair cross-complementing rodent repair deficiency, complementation group 8 (ERCC8), transcript variant 1, mRNA.\"""""	1161	D	ERCC8	-0.119820595	-0.013145778	0.106674817	0.009754524	4.334682332	0.01652065	0.01652065
6400437	6400437	RPL32	NM_001007074.1	6161	NP_001007075.1	ILMN_1663799	6400437	S	TGTTTCCTCCAAGAACCGCAAAGCCATCGTGGAAAGAGCTGCCCAACTGG	"\Homo sapiens ribosomal protein L32 (RPL32), transcript variant 3, mRNA.\"""""	PP9932	ILMN_1663799	RPL32	"\Homo sapiens ribosomal protein L32 (RPL32), transcript variant 3, mRNA.\"""""	6161	D	RPL32	0.004311931	0.220867788	0.216555857	-0.046633038	4.32186258	0.016711732	0.016711732
4610603	4610603	ProbeID: 4610603	XM_930616.1	642252	XP_935709.1	ILMN_1719678	4610603	I	CCGGTCCCAAAGGGAAGACCCTAGTAGAAATGTGCCTCATGACCCTCAGG	"\PREDICTED: Homo sapiens similar to Homogentisate 1,2-dioxygenase (Homogentisicase) (Homogentisate oxygenase) (Homogentisic acid oxidase), transcript variant 3 (LOC642252), mRNA.\"""""		ILMN_1719678	LOC642252	"\PREDICTED: Homo sapiens similar to Homogentisate 1,2-dioxygenase (Homogentisicase) (Homogentisate oxygenase) (Homogentisic acid oxidase), transcript variant 3 (LOC642252), mRNA.\"""""	642252	 		-0.09019415	0.014653391	0.104847541	0.012629511	4.315672504	0.016804808	0.016804808
2100133	2100133	STRA8	NM_182489.1	346673	NP_872295.1	ILMN_1721689	2100133	S	CACGCCCGAGGAGATCCTTTTTGAGGATGCCTTTGATGTGGCAAGCTTCC	"\Homo sapiens stimulated by retinoic acid gene 8 homolog (mouse) (STRA8), mRNA.\"""""		ILMN_1721689	STRA8	"\Homo sapiens stimulated by retinoic acid gene 8 homolog (mouse) (STRA8), mRNA.\"""""	346673	 	STRA8	-0.045723524	0.042675977	0.088399502	0.003617805	4.292422988	0.017159173	0.017159173
1580376	1580376	ProbeID: 1580376				ILMN_1824807	1580376	S	TCAGACACTCCAGGAAGCAGAGCATCACTCCCCACTTCTAAACTGTGGGC	"\xn75g02.x1 Soares_NFL_T_GBC_S1 Homo sapiens cDNA clone IMAGE:2700338 3, mRNA sequence\"""""		ILMN_1824807		"\xn75g02.x1 Soares_NFL_T_GBC_S1 Homo sapiens cDNA clone IMAGE:2700338 3, mRNA sequence\"""""	-999	 		0.041210023	0.153387905	0.112177883	0.031809098	4.291347023	0.017175757	0.017175757
4670091	4670091	TMEM191B	XM_001128423.1	728229	XP_001128423.2	ILMN_1794989	4670091	S	TGCAGGAGCAGTGGGAGGAGCTGTCGAGTCAGCTCTTCTACGGAGGGGAA	"\PREDICTED: Homo sapiens transmembrane protein 191B, transcript variant 2 (TMEM191B), mRNA.\"""""		ILMN_1794989	TMEM191B	"\PREDICTED: Homo sapiens transmembrane protein 191B, transcript variant 2 (TMEM191B), mRNA.\"""""	728229	D	TMEM191B/TMEM191C	-0.121461431	-0.015101041	0.10636039	0.036392215	4.27779332	0.017386079	0.017386079
830767	830767	ProbeID: 830767	XM_933600.1	643556	XP_938693.1	ILMN_1781916	830767	I	CTGGGAGCCGGAAGTTACAGTCTGCTTGCGTCGCTGTTTGACCTGTAGAG	"\PREDICTED: Homo sapiens similar to Aurora kinase A-interacting protein (AURKA-interacting protein), transcript variant 23 (LOC643556), mRNA.\"""""		ILMN_1781916	LOC643556	"\PREDICTED: Homo sapiens similar to Aurora kinase A-interacting protein (AURKA-interacting protein), transcript variant 23 (LOC643556), mRNA.\"""""	643556	D	CCNL2	-0.086940337	0.029066132	0.116006468	-0.049747125	4.262499698	0.017626578	0.017626578
2900139	2900139	SLC48A1	NM_017842.1	55652	NP_060312.1	ILMN_1778144	2900139	S	CCAGCCCTGCGTTTCCATTCTGCCTTCTCAGAGTGCCCTTGCTGCACCCA	"\Homo sapiens hypothetical protein FLJ20489 (FLJ20489), mRNA.\"""""		ILMN_1778144	FLJ20489	"\Homo sapiens hypothetical protein FLJ20489 (FLJ20489), mRNA.\"""""	55652	D	SLC48A1	-0.205074256	0.566144769	0.771219025	0.053461743	4.25608806	0.017728417	0.017728417
1030026	1030026	CENPV	NM_181716.2	201161	NP_859067.2	ILMN_1729142	1030026	S	CAACTTTGCTCTCCCTGCCGTGCCTCGGTGGTGCTCCTGAATGTGGCTGA	"\Homo sapiens centromere protein V (CENPV), mRNA.\"""""	3110013H01Rik; p30	ILMN_1729142	CENPV	"\Homo sapiens centromere protein V (CENPV), mRNA.\"""""	201161	D	CENPV	-0.071684885	0.338298484	0.409983369	0.035975242	4.240285113	0.01798201	0.01798201
940114	940114	LOC652637	XM_942188.1	652637	XP_947281.1	ILMN_1773276	940114	S	GGAAGATGAAGCCTACCAGGAATTAGTTACCGTGGCAACCACGTTCTTCC	"\PREDICTED: Homo sapiens similar to WAS protein homology region 2 domain containing 1 (LOC652637), mRNA.\"""""		ILMN_1773276	LOC652637	"\PREDICTED: Homo sapiens similar to WAS protein homology region 2 domain containing 1 (LOC652637), mRNA.\"""""	652637	 	LOC652637	0.106752333	0.058841943	-0.04791039	0.008787003	4.237609337	0.018025316	0.018025316
4760544	4760544	LOC389662	XR_016813.2	389662		ILMN_3202863	4760544	A	AGCCAGTCCTTTCTGGCAACAGGCAGCAACCTGAGTAAGGACAAGGACCA	"\PREDICTED: Homo sapiens misc_RNA (LOC389662), miscRNA.\"""""		ILMN_3202863	LOC389662	"\PREDICTED: Homo sapiens misc_RNA (LOC389662), miscRNA.\"""""	389662	D	DKFZP564M1416	0.089780618	0.047145784	-0.042634834	-0.014033419	4.229381717	0.018159148	0.018159148
4730743	4730743	TCEB2	NM_007108.2	6923	NP_009039.1	ILMN_1733927	4730743	A	GATGACACCTTTGAGGCCCTGTGCATCGAGCCGTTTTCCAGCCCGCCAGA	"\Homo sapiens transcription elongation factor B (SIII), polypeptide 2 (18kDa, elongin B) (TCEB2), transcript variant 1, mRNA.\"""""	SIII	ILMN_1733927	TCEB2	"\Homo sapiens transcription elongation factor B (SIII), polypeptide 2 (18kDa, elongin B) (TCEB2), transcript variant 1, mRNA.\"""""	6923	D	TCEB2	-0.101028827	0.365429752	0.466458579	0.015242739	4.228017997	0.018181429	0.018181429
5960477	5960477	NTAN1	NM_173474.2	123803	NP_775745.1	ILMN_1815552	5960477	I	GCAGAGACAGAACAACTTCGTATAGGACCGTACTCCTGGACACCATTTCC	"\Homo sapiens N-terminal asparagine amidase (NTAN1), mRNA.\"""""	DKFZp666E058	ILMN_1815552	NTAN1	"\Homo sapiens N-terminal asparagine amidase (NTAN1), mRNA.\"""""	123803	D	NTAN1	0.01351212	0.385111625	0.371599505	0.043917263	4.227829864	0.018184505	0.018184505
5050537	5050537	OPLAH	NM_017570.2	26873	NP_060040.1	ILMN_1711030	5050537	I	TCTATGAGTATCGCCGGGCCCAGGAGGCCGTGTGAGGATCCCGCAATAAA	"\Homo sapiens 5-oxoprolinase (ATP-hydrolysing) (OPLAH), mRNA.\"""""	OPLA; DKFZP434H244; 5-Opase	ILMN_1711030	OPLAH	"\Homo sapiens 5-oxoprolinase (ATP-hydrolysing) (OPLAH), mRNA.\"""""	26873	D	OPLAH	-0.084000721	-0.160679469	-0.076678748	-0.018361932	4.212939762	0.018429659	0.018429659
6480634	6480634	ADAM6	NR_002224.1	8755		ILMN_1783312	6480634	S	GGACAGCCAAAAATGTGCGAACTATCAGGACCACCACCGTTAAGGAAGGG	"\Homo sapiens ADAM metallopeptidase domain 6 (pseudogene) (ADAM6), non-coding RNA.\"""""	tMDCIV; C14orf96	ILMN_1783312	ADAM6	"\Homo sapiens ADAM metallopeptidase domain 6 (pseudogene) (ADAM6), non-coding RNA.\"""""	8755	D	ADAM6	-0.11338315	-0.049834346	0.063548804	0.038570972	4.209079181	0.018493773	0.018493773
6130543	6130543	CPNE7	NM_153636.1	27132	NP_705900.1	ILMN_2313946	6130543	A	AGATCATGAGGGACTTGGAGGGAGCTGGGAGTTCATCCACGGGAGACCCT	"\Homo sapiens copine VII (CPNE7), transcript variant 1, mRNA.\"""""	MGC34192	ILMN_2313946	CPNE7	"\Homo sapiens copine VII (CPNE7), transcript variant 1, mRNA.\"""""	27132	D	CPNE7	0.05074283	0.109941916	0.059199086	-0.015872576	4.200379305	0.018639095	0.018639095
4250114	4250114	CCDC26	NM_145050.2	137196	NP_659487.1	ILMN_1733191	4250114	S	GACTGCACATCTTGCCTTGTTCCTGGTCCCACAGAGAGAATATCCAGTAC	"\Homo sapiens coiled-coil domain containing 26 (CCDC26), mRNA.\"""""	MGC27434	ILMN_1733191	CCDC26	"\Homo sapiens coiled-coil domain containing 26 (CCDC26), mRNA.\"""""	137196	 	CCDC26	-0.048397573	0.072017739	0.120415311	-0.011042756	4.1959914	0.018712834	0.018712834
2570129	2570129	SIGLEC12	NM_053003.2	89858	NP_443729.1	ILMN_1676363	2570129	A	CATCCCCAAGTGAGAAACTGCAGAGACTCAGGCCTGTTTGAGGGCTCACG	"\Homo sapiens sialic acid binding Ig-like lectin 12 (SIGLEC12), transcript variant 1, mRNA.\"""""	Siglec-XII; FLJ38600; SLG; Siglec-12; S2V; SIGLECL1; Siglec-L1	ILMN_1676363	SIGLEC12	"\Homo sapiens sialic acid binding Ig-like lectin 12 (SIGLEC12), transcript variant 1, mRNA.\"""""	89858	D	SIGLEC12	-0.033815703	0.068633519	0.102449222	0.012816304	4.192468892	0.018772247	0.018772247
4280754	4280754	LOC644893	XM_938702.2	644893	XP_943795.2	ILMN_3275433	4280754	M	TTCTGCGTGGAGGTACATGGAATGGCCCCGTCCTCACCCCGTATCCAATC	"\PREDICTED: Homo sapiens similar to hCG201263 (LOC644893), mRNA.\"""""		ILMN_3275433	LOC644893	"\PREDICTED: Homo sapiens similar to hCG201263 (LOC644893), mRNA.\"""""	644893	 	LOC644893	-0.052517149	0.057172284	0.109689432	0.00380379	4.192147189	0.018777683	0.018777683
6100044	6100044	OR51F1	NM_001004752.1	256892	NP_001004752.1	ILMN_1808825	6100044	S	TGGAATCTGGAGTGCTGGTGGCTACAGCCTTTGACCGTTATGTGGCCATC	"\Homo sapiens olfactory receptor, family 51, subfamily F, member 1 (OR51F1), mRNA.\"""""	OR11-21; OR51F1P	ILMN_1808825	OR51F1	"\Homo sapiens olfactory receptor, family 51, subfamily F, member 1 (OR51F1), mRNA.\"""""	256892	D	OR51F1	0.014889598	0.095974528	0.081084929	0.050236135	4.18666643	0.018870538	0.018870538
2120537	2120537	SPOCD1	NM_144569.4	90853	NP_653170.3	ILMN_1784948	2120537	S	TGAAGCCTGTTCCAGAGAGAGGTGGGACTGCAAGGAGAGGATGGTCAGCC	"\Homo sapiens SPOC domain containing 1 (SPOCD1), mRNA.\"""""	FLJ39908; FLJ25348; RP11-84A19.1	ILMN_1784948	SPOCD1	"\Homo sapiens SPOC domain containing 1 (SPOCD1), mRNA.\"""""	90853	 	SPOCD1	0.077580473	-0.034925457	-0.11250593	-0.031063984	4.185118711	0.018896844	0.018896844
2810132	2810132	N4BP2L2	NM_033111.3	10443	NP_149102.3	ILMN_3229189	2810132	A	ACCATCAAGATGGGTACAGCAAAACAAGCTATCGATCAGGGAAGATCTCC	"\Homo sapiens NEDD4 binding protein 2-like 2 (N4BP2L2), transcript variant 1, mRNA.\"""""	FLJ43077; FLJ41089; 92M18.3; CG005; PFAAP5; FLJ36195	ILMN_3229189	N4BP2L2	"\Homo sapiens NEDD4 binding protein 2-like 2 (N4BP2L2), transcript variant 1, mRNA.\"""""	10443	D	N4BP2L2	-0.091528236	-0.06550987	0.026018365	0.019605011	4.162655772	0.019282915	0.019282915
6770021	6770021	ProbeID: 6770021	XR_039490.1	100131336		ILMN_3203815	6770021	A	TCTTAGATGTAGGCAACCATGAACAATCTATTTTGAGCCCCTTTAGGGAG	"\PREDICTED: Homo sapiens misc_RNA (LOC100131336), miscRNA.\"""""		ILMN_3203815	LOC100131336	"\PREDICTED: Homo sapiens misc_RNA (LOC100131336), miscRNA.\"""""	100131336	 		-0.099994371	0.061982601	0.161976973	0.028442223	4.137150567	0.019731103	0.019731103
5560639	5560639	MB	NM_203378.1	4151	NP_976312.1	ILMN_1748386	5560639	I	CCATGTGAGGGCTAGAGAAAGGAAAAGATTAGACCCTCCCTGGATGAGAG	"\Homo sapiens myoglobin (MB), transcript variant 3, mRNA.\"""""	PVALB; MGC13548	ILMN_1748386	MB	"\Homo sapiens myoglobin (MB), transcript variant 3, mRNA.\"""""	4151	D	MB	0.015723685	0.092591404	0.076867719	0.023751927	4.130432261	0.01985093	0.01985093
4880600	4880600	PTCRA	NM_138296.2	171558	NP_612153.2	ILMN_2091920	4880600	S	CCCCTTGAGAATGGTGATCCACCCAGTTACAGGGGCATTTAGGGAGCAGA	"\Homo sapiens pre T-cell antigen receptor alpha (PTCRA), mRNA.\"""""	PT-ALPHA; PTA	ILMN_2091920	PTCRA	"\Homo sapiens pre T-cell antigen receptor alpha (PTCRA), mRNA.\"""""	171558	D	PTCRA	0.036603096	-0.280840908	-0.317444004	0.060287692	4.130170022	0.019855622	0.019855622
620008	620008	PLIN3	NM_005817.3	10226	NP_005808.2	ILMN_1660021	620008	S	TTGTTTACACCGATGTCCCTGAATATCAGCCTGTAGCTAATGGACTTGGG	"\Homo sapiens mannose-6-phosphate receptor binding protein 1 (M6PRBP1), mRNA.\"""""	MGC2012; TIP47; PP17; MGC11117	ILMN_1660021	M6PRBP1	"\Homo sapiens mannose-6-phosphate receptor binding protein 1 (M6PRBP1), mRNA.\"""""	10226	 	PLIN3	0.017177579	-0.212340619	-0.229518198	0.011330576	4.129800466	0.019862237	0.019862237
2680202	2680202	HYAL3	NM_003549.2	8372	NP_003540.2	ILMN_1667432	2680202	S	GGCAAGGAAGCAGTTCCAGGGAGAGTCAGGTTCCAGCTAGTTAGGGCTGC	"\Homo sapiens hyaluronoglucosaminidase 3 (HYAL3), mRNA.\"""""	LUCA14; Minna14; LUCA-3; LUCA3	ILMN_1667432	HYAL3	"\Homo sapiens hyaluronoglucosaminidase 3 (HYAL3), mRNA.\"""""	8372	 	HYAL3	-0.09197651	0.198543389	0.290519899	0.017918926	4.123223244	0.01998034	0.01998034
3840037	3840037	SPDYE3	NM_001004351.2	441272	NP_001004351.2	ILMN_2411384	3840037	A	GGGGTACTTCTAGGAGTCCTTGGAGAAAAGTAAGAAACCAGGAGTGTTTC	"\Homo sapiens similar to Williams Beuren syndrome chromosome region 19 (MGC57359), mRNA.\"""""	MGC119294	ILMN_2411384	MGC57359	"\Homo sapiens similar to Williams Beuren syndrome chromosome region 19 (MGC57359), mRNA.\"""""	441272	D	SPDYE3	0.115695	0.053700471	-0.061994529	0.023164641	4.05903782	0.021171428	0.021171428
5690167	5690167	SEMA3F	NM_004186.2	6405	NP_004177.2	ILMN_1761540	5690167	S	GCAGGGCCACCCCACTCTACCTCCTTAGCTTTCCCTGTGCCACTTTGACT	"\Homo sapiens sema domain, immunoglobulin domain (Ig), short basic domain, secreted, (semaphorin) 3F (SEMA3F), mRNA.\"""""	SEMAK; SEMA-IV; sema IV; SEMA4	ILMN_1761540	SEMA3F	"\Homo sapiens sema domain, immunoglobulin domain (Ig), short basic domain, secreted, (semaphorin) 3F (SEMA3F), mRNA.\"""""	6405	 	SEMA3F	-0.069611185	0.07665661	0.146267795	-0.013658078	4.04972593	0.021350187	0.021350187
3370113	3370113	FRZB	NM_001463.2	2487	NP_001454.2	ILMN_1716246	3370113	S	GCCTGATTGAGAAGCACAACTGAAACCAGTAGCCGCTGGGGTGTTAATGG	"\Homo sapiens frizzled-related protein (FRZB), mRNA.\"""""	FRZB-1; FRZB-PEN; SRFP3; FRP-3; FZRB; hFIZ; FRITZ; SFRP3; FRE; FRZB1	ILMN_1716246	FRZB	"\Homo sapiens frizzled-related protein (FRZB), mRNA.\"""""	2487	 	FRZB	-0.083099229	0.010060779	0.093160008	0.029949064	4.049031709	0.021363576	0.021363576
7330053	7330053	HLA-F	NM_018950.1	3134	NP_061823.1	ILMN_2186806	7330053	S	CTGCAGTCACTGACAGTGCCCAGGGCTCTGGGGTGTCTCTCACAGCTAAT	"\Homo sapiens major histocompatibility complex, class I, F (HLA-F), mRNA.\"""""	HLA-5.4; HLAF; HLA-CDA12	ILMN_2186806	HLA-F	"\Homo sapiens major histocompatibility complex, class I, F (HLA-F), mRNA.\"""""	3134	D	HLA-F	0.075601601	-0.262062298	-0.337663899	0.107723107	4.042050224	0.021498701	0.021498701
6450632	6450632	TCF19	NM_007109.2	6941	NP_009040.2	ILMN_2280480	6450632	I	GGCCAGAAGATCGGGGCGCAGGCAAGCAGGAGTGCTCTATTAGGATAAGC	"\Homo sapiens transcription factor 19 (TCF19), transcript variant 1, mRNA.\"""""	SC1; SC1-1	ILMN_2280480	TCF19	"\Homo sapiens transcription factor 19 (TCF19), transcript variant 1, mRNA.\"""""	6941	D	TCF19	0.101815333	0.101820619	5.29E-06	0.02650993	4.034099397	0.021653656	0.021653656
5900154	5900154	LOC728012	XM_001126358.1	728012	XP_001126358.1	ILMN_1655045	5900154	I	AGCAGAAGCTTCTTTAGCAGTAAAAGATATCTGGATATTCATATTTTGTT	"\PREDICTED: Homo sapiens hypothetical protein LOC728012 (LOC728012), mRNA.\"""""		ILMN_1655045	LOC728012	"\PREDICTED: Homo sapiens hypothetical protein LOC728012 (LOC728012), mRNA.\"""""	728012	D	LOC728012	-0.100746513	-0.029768539	0.070977974	-0.011438764	4.031841897	0.021697862	0.021697862
2360576	2360576	ProbeID: 2360576	XM_932717.2	643224	XP_937810.2	ILMN_1802181	2360576	A	GATCTCTGATGAACATGCTATCGACTCCGCTGGCACCTACCACGGGGACA	"\PREDICTED: Homo sapiens similar to tubulin, beta 8, transcript variant 2 (LOC643224), mRNA.\"""""		ILMN_1802181	LOC643224	"\PREDICTED: Homo sapiens similar to tubulin, beta 8, transcript variant 2 (LOC643224), mRNA.\"""""	643224	 		0.119946792	0.116233695	-0.003713097	0.027716648	4.030801206	0.021718271	0.021718271
1110674	1110674	ZNF420	NM_144689.3	147923	NP_653290.2	ILMN_1720431	1110674	S	AGCTCTTAGAATGGTGCCTTGAACGTAGCATACCACAAATATTAGCTACC	"\Homo sapiens zinc finger protein 420 (ZNF420), mRNA.\"""""	FLJ32191	ILMN_1720431	ZNF420	"\Homo sapiens zinc finger protein 420 (ZNF420), mRNA.\"""""	147923	 	ZNF420	0.093558671	-0.036179469	-0.12973814	-0.015785413	4.028414041	0.021765162	0.021765162
2350066	2350066	HLA-A	NM_002116.5	3105	NP_002107.3	ILMN_1671054	2350066	S	GAAAAGGAGGGAGTTACACTCAGGCTGCAAGCAGTGACAGTGCCCAGGGC	"\Homo sapiens major histocompatibility complex, class I, A (HLA-A), mRNA.\"""""		ILMN_1671054	HLA-A	"\Homo sapiens major histocompatibility complex, class I, A (HLA-A), mRNA.\"""""	3105	D	HLA-A	-0.019720121	-0.314036754	-0.294316634	-0.122136558	4.024278499	0.021846642	0.021846642
7610168	7610168	CNTLN	NM_017738.2	54875	NP_060208.2	ILMN_1684754	7610168	S	CCTCATGGCTGGCTCCTTGTCATCATTCAGCTCCACCTTCCCCGGTCCCT	"\Homo sapiens centlein, centrosomal protein (CNTLN), transcript variant 1, mRNA.\"""""	FLJ25636; bA340N12.1; C9orf101; RP11-340N12.1; C9orf39; FLJ20276	ILMN_1684754	CNTLN	"\Homo sapiens centlein, centrosomal protein (CNTLN), transcript variant 1, mRNA.\"""""	54875	 	CNTLN	0.006989073	0.145320313	0.138331239	-0.003552876	4.019767589	0.021935874	0.021935874
1710068	1710068	FAM182A	XM_945481.1	284800	XP_950574.1	ILMN_1697431	1710068	I	GCTGCAGAACCTGTCCTCCAGGACACCCACAAGTGTTCATCTTGGTCATG	"\PREDICTED: Homo sapiens chromosome 20 open reading frame 91, transcript variant 5 (C20orf91), mRNA.\"""""		ILMN_1697431	C20ORF91	"\PREDICTED: Homo sapiens chromosome 20 open reading frame 91, transcript variant 5 (C20orf91), mRNA.\"""""	284800	D	FAM182A	-0.029987721	0.093413588	0.123401309	-0.007099487	4.016987139	0.021991062	0.021991062
7040592	7040592	ITGAX	XM_001127869.1	3687	XP_001127869.1	ILMN_1730176	7040592	A	CCTTCGGTGCTCCTCAGAGAAAATCGCACCCCCAGCATCTGACTTCCTGG	"\PREDICTED: Homo sapiens integrin, alpha X (complement component 3 receptor 4 subunit) (ITGAX), mRNA.\"""""		ILMN_1730176	ITGAX	"\PREDICTED: Homo sapiens integrin, alpha X (complement component 3 receptor 4 subunit) (ITGAX), mRNA.\"""""	3687	D	ITGAX	0.002311541	-0.091544842	-0.093856383	-0.006400532	4.008627883	0.022157841	0.022157841
110754	110754	ESRP1	NM_001034915.1	54845	NP_001030087.1	ILMN_1749180	110754	S	TAATCTTAGCGGTGTCCCTCCACAGCCTGGCACGGTGGTCAGAATGCAGG	"\Homo sapiens RNA binding motif protein 35A (RBM35A), transcript variant 2, mRNA.\"""""	FLJ20171	ILMN_1749180	RBM35A	"\Homo sapiens RNA binding motif protein 35A (RBM35A), transcript variant 2, mRNA.\"""""	54845	 	ESRP1	-0.113124958	-0.05774589	0.055379068	0.025251223	3.993801968	0.022456839	0.022456839
4250195	4250195	ProbeID: 4250195	XM_925881.1	642348	XP_930974.1	ILMN_1758678	4250195	S	TGGGTCATCACTCTGGAGGGTGCAAGCCATGAGCATTTGTGGCATCCATG	"\PREDICTED: Homo sapiens hypothetical protein LOC642348 (LOC642348), mRNA.\"""""		ILMN_1758678	LOC642348	"\PREDICTED: Homo sapiens hypothetical protein LOC642348 (LOC642348), mRNA.\"""""	642348	 		-0.019289665	0.092487248	0.111776913	0.011246213	3.989272574	0.022549008	0.022549008
4010184	4010184	FAM167A	NM_053279.1	83648	NP_444509.1	ILMN_1687213	4010184	S	GGCTTGACGATGCCTGACCGAGTTCAAGACCCACACCCTGTAGCAATACC	"\Homo sapiens chromosome 8 open reading frame 13 (C8orf13), mRNA.\"""""	DKFZp761G151; MGC120651; MGC120650; D8S265; MGC120649	ILMN_1687213	C8ORF13	"\Homo sapiens chromosome 8 open reading frame 13 (C8orf13), mRNA.\"""""	83648	D	FAM167A	-0.078252825	-0.014976985	0.06327584	0.000930308	3.98216824	0.022694357	0.022694357
6180619	6180619	UBE2M	NM_003969.3	9040	NP_003960.1	ILMN_1701331	6180619	S	CAACCCACCCCTCCACCTCTGGAGGTCCCACCAGGCTATTAAAGGGGAAT	"\Homo sapiens ubiquitin-conjugating enzyme E2M (UBC12 homolog, yeast) (UBE2M), mRNA.\"""""	hUbc12; UBC12; UBC-RS2	ILMN_1701331	UBE2M	"\Homo sapiens ubiquitin-conjugating enzyme E2M (UBC12 homolog, yeast) (UBE2M), mRNA.\"""""	9040	 	UBE2M	-0.055396979	0.367931943	0.423328922	0.10077462	3.979010113	0.022759279	0.022759279
6960270	6960270	NUDT4	NM_019094.4	11163	NP_061967.3	ILMN_2353997	6960270	A	GGCTAAGTCACCGCCCCACCCGCCGCATTACATTTCCTAAAACATACTGC	"\Homo sapiens nudix (nucleoside diphosphate linked moiety X)-type motif 4 (NUDT4), transcript variant 1, mRNA.\"""""	DIPP2alpha; DIPP2beta; HDCMB47P; DKFZp686I1281; KIAA0487; DIPP2	ILMN_2353997	NUDT4	"\Homo sapiens nudix (nucleoside diphosphate linked moiety X)-type motif 4 (NUDT4), transcript variant 1, mRNA.\"""""	11163	D	NUDT4	-0.082242414	-0.063799165	0.018443249	-0.007051743	3.97664395	0.022808045	0.022808045
1030095	1030095	ProbeID: 1030095	XM_929508.1	646573	XP_934601.1	ILMN_1771049	1030095	S	GTGACCACTGTTTTCCTCATGCTCCCTGAAAGCTTTTCTGAAGGAAACCT	"\PREDICTED: Homo sapiens similar to CG33331-PA (LOC646573), mRNA.\"""""		ILMN_1771049	LOC646573	"\PREDICTED: Homo sapiens similar to CG33331-PA (LOC646573), mRNA.\"""""	646573	 		0.029878268	0.090280811	0.060402543	0.02584545	3.976239834	0.022816384	0.022816384
70554	70554	LOC146880	XR_016048.1	146880		ILMN_1659110	70554	I	ACTTCACCATGCCTATGTGTTGCTTTCTAATTTGGGGTCTTTAATGTTGC	"\PREDICTED: Homo sapiens hypothetical protein MGC40489 (MGC40489), misc RNA.\"""""		ILMN_1659110	MGC40489	"\PREDICTED: Homo sapiens hypothetical protein MGC40489 (MGC40489), misc RNA.\"""""	146880	D	LOC146880	0.125090306	0.067960904	-0.057129402	0.01632238	3.974342973	0.02285557	0.02285557
6180377	6180377	CARD8	NM_014959.1	22900	NP_055774.1	ILMN_2192281	6180377	S	CTATCCTGTGTGTGCCTATGAGATTGGGTGCAGTGTATCCTGTTAGCTCC	"\Homo sapiens caspase recruitment domain family, member 8 (CARD8), mRNA.\"""""	NDPP1; CARDINAL; TUCAN; KIAA0955; MGC57162; DKFZp779L0366; DACAR	ILMN_2192281	CARD8	"\Homo sapiens caspase recruitment domain family, member 8 (CARD8), mRNA.\"""""	22900	 	CARD8	0.080584212	0.194651267	0.114067055	0.001965259	3.970793008	0.022929092	0.022929092
1450608	1450608	VWCE	NM_152718.2	220001	NP_689931.2	ILMN_1760315	1450608	S	TCGTTTCCACTGTCAGCATCCTCCCTGGACCGCGTGGCTGGCTCATCTTT	"\Homo sapiens von Willebrand factor C and EGF domains (VWCE), mRNA.\"""""	VWC1; URG11; FLJ32009	ILMN_1760315	VWCE	"\Homo sapiens von Willebrand factor C and EGF domains (VWCE), mRNA.\"""""	220001	 	VWCE	-0.22397745	0.619902205	0.843879654	0.047984357	3.967259099	0.023002523	0.023002523
4180008	4180008	TRPC1	NM_003304.4	7220	NP_003295.1	ILMN_1674380	4180008	S	CCACAGGGTGCAGGTAACCCTTGGTCTGTAAGCACCACCGATCCAGGGAT	"\Homo sapiens transient receptor potential cation channel, subfamily C, member 1 (TRPC1), mRNA.\"""""	HTRP-1; MGC133335; TRP1; MGC133334	ILMN_1674380	TRPC1	"\Homo sapiens transient receptor potential cation channel, subfamily C, member 1 (TRPC1), mRNA.\"""""	7220	 	TRPC1	0.048935283	-0.037383614	-0.086318897	-0.01667731	3.963457819	0.023081779	0.023081779
2320736	2320736	ProbeID: 2320736	XM_941802.1	652369	XP_946895.1	ILMN_1721592	2320736	S	GAGGGCGCACACTGCCCACAATCTAGGAAGGGCATGAAAACGGACCTCCA	"\PREDICTED: Homo sapiens similar to GRG protein (ESP1 protein) (Amino enhancer of split) (R-esp1) (LOC652369), mRNA.\"""""		ILMN_1721592	LOC652369	"\PREDICTED: Homo sapiens similar to GRG protein (ESP1 protein) (Amino enhancer of split) (R-esp1) (LOC652369), mRNA.\"""""	652369	 		-0.110589371	-0.118149406	-0.007560035	0.011680907	3.953044718	0.023300328	0.023300328
1770039	1770039	ProbeID: 1770039	XM_372878.4	391282	XP_372878.4	ILMN_1767047	1770039	S	AAGCACCAGATCAAACAGGCTGTGAAGAGGCTCTATGATATTGACATGAT	"\PREDICTED: Homo sapiens similar to ribosomal protein L23a (LOC391282), mRNA.\"""""		ILMN_1767047	LOC391282	"\PREDICTED: Homo sapiens similar to ribosomal protein L23a (LOC391282), mRNA.\"""""	391282	D	LOC391282	0.08470029	-0.0106643	-0.09536459	0.00760263	3.949029259	0.023385171	0.023385171
460427	460427	TESK2	NM_007170.2	10420	NP_009101.2	ILMN_1654370	460427	S	TTTCTATGCAAGGGGACAGCAAGGCAGCGTGGTGGTCATGGCTCTTAGCT	"\Homo sapiens testis-specific kinase 2 (TESK2), mRNA.\"""""		ILMN_1654370	TESK2	"\Homo sapiens testis-specific kinase 2 (TESK2), mRNA.\"""""	10420	 	TESK2	0.025342503	-0.139308015	-0.164650517	-0.036081513	3.947863735	0.023409857	0.023409857
2810086	2810086	ProbeID: 2810086				ILMN_1895006	2810086	S	CATGAACCCTGTGGGCATAAGTGGCAGGGAAGAATTTGAACAGTCTATTG	"\od87e10.s1 NCI_CGAP_Ov2 Homo sapiens cDNA clone IMAGE:1374954, mRNA sequence\"""""		ILMN_1895006		"\od87e10.s1 NCI_CGAP_Ov2 Homo sapiens cDNA clone IMAGE:1374954, mRNA sequence\"""""	-999	 		-0.045820982	-0.100223532	-0.05440255	0.018430026	3.947358543	0.023420565	0.023420565
3780358	3780358	CLEC12A	NM_138337.4	160364	NP_612210.4	ILMN_2403228	3780358	A	GAACCCTGGAGGAAGAGGAAGTCCATTCAGATAGTTGTGGGGGGCCTTCG	"\Homo sapiens C-type lectin domain family 12, member A (CLEC12A), transcript variant 1, mRNA.\"""""	CLL1; MICL; CLL-1; DCAL-2; MGC70602	ILMN_2403228	CLEC12A	"\Homo sapiens C-type lectin domain family 12, member A (CLEC12A), transcript variant 1, mRNA.\"""""	160364	D	CLEC12A	0.188480683	0.274687762	0.086207078	0.077435104	3.941884815	0.023536911	0.023536911
5570279	5570279	HIST1H1C	NM_005319.3	3006	NP_005310.1	ILMN_1757406	5570279	S	GTGGCTAAGAGCCCAAAGAAGGCCAAGGTTGCGAAGCCCAAGAAAGCTGC	"\Homo sapiens histone cluster 1, H1c (HIST1H1C), mRNA.\"""""	MGC3992; H1F2; H1.2	ILMN_1757406	HIST1H1C	"\Homo sapiens histone cluster 1, H1c (HIST1H1C), mRNA.\"""""	3006	 	HIST1H1C	-0.212060422	-0.440520423	-0.228460001	0.104800433	3.93716062	0.023637803	0.023637803
4590092	4590092	OSBPL6	NM_032523.2	114880	NP_115912.1	ILMN_1756935	4590092	A	CCACACGATTGTTCCACTGTCTGGAAGCACCATCCCCTATCGCAGGACTC	"\Homo sapiens oxysterol binding protein-like 6 (OSBPL6), transcript variant 1, mRNA.\"""""	ORP6; MGC59642; FLJ36583	ILMN_1756935	OSBPL6	"\Homo sapiens oxysterol binding protein-like 6 (OSBPL6), transcript variant 1, mRNA.\"""""	114880	D	OSBPL6	0.06535914	0.087108877	0.021749737	-0.002668404	3.933098339	0.023724913	0.023724913
5690541	5690541	LOC100132249	XM_001720150.1	100132249	XP_001720202.1	ILMN_3234788	5690541	S	ACTTCCCACATCTCGGAACGAGGGCCAGATGTCCGTGTGGCTGCGGCCAA	"\PREDICTED: Homo sapiens similar to LOC339742 protein (LOC100132249), mRNA.\"""""		ILMN_3234788	LOC100132249	"\PREDICTED: Homo sapiens similar to LOC339742 protein (LOC100132249), mRNA.\"""""	100132249	D	LOC100132249/LOC643395	0.077863847	0.122602394	0.044738547	0.004880376	3.927235117	0.023851224	0.023851224
5310273	5310273	ProbeID: 5310273	XM_001714006.1	100132799	XP_001714058.1	ILMN_3246195	5310273	S	ATGGGCCCCAAAAGGTCTGCGGGCGACGCGGGCTCCCACCTCAGGGCGCA	"\PREDICTED: Homo sapiens hypothetical LOC100132799 (LOC100132799), mRNA.\"""""		ILMN_3246195	LOC100132799	"\PREDICTED: Homo sapiens hypothetical LOC100132799 (LOC100132799), mRNA.\"""""	100132799	 		0.05426272	0.11228724	0.058024521	-0.017147643	3.917711848	0.024057856	0.024057856
3930343	3930343	ALOX5AP	NM_001629.2	241	NP_001620.2	ILMN_1797875	3930343	S	TCTATTGGCCATCTGGGCTTCACAGCTTGAGTTAACCTTGCTTTTCCGGG	"\Homo sapiens arachidonate 5-lipoxygenase-activating protein (ALOX5AP), mRNA.\"""""	FLAP	ILMN_1797875	ALOX5AP	"\Homo sapiens arachidonate 5-lipoxygenase-activating protein (ALOX5AP), mRNA.\"""""	241	 	ALOX5AP	0.27404549	-0.197626012	-0.471671502	0.105956635	3.906518222	0.024303082	0.024303082
6220575	6220575	SPDYE1	NM_175064.2	285955	NP_778234.2	ILMN_2250830	6220575	I	TGAGCTGTGTGTTTTCAAGAGAACAATAGAGTGTGTCTCTTGGGGAAACG	"\Homo sapiens speedy homolog E1 (Xenopus laevis) (SPDYE1), mRNA. XM_943692\"""""	Ringo1; DKFZp434A1014	ILMN_2250830	SPDYE1	"\Homo sapiens speedy homolog E1 (Xenopus laevis) (SPDYE1), mRNA. XM_943692\"""""	285955	D	SPDYE1/SPDYE5	-0.051482358	-0.075042504	-0.023560147	0.012157583	3.906339205	0.024307024	0.024307024
2000224	2000224	FAM89B	NM_001098784.1	23625	NP_001092254.1	ILMN_1804117	2000224	S	GAGTGCCTGGCTCCCATCTCCTCCTCACCTTTTGTTGCTATCGGCAGCTG	"\Homo sapiens family with sequence similarity 89, member B (FAM89B), transcript variant 3, mRNA.\"""""	MTVR1	ILMN_1804117	FAM89B	"\Homo sapiens family with sequence similarity 89, member B (FAM89B), transcript variant 3, mRNA.\"""""	23625	 	FAM89B	-0.003879104	0.550708099	0.554587203	0.070288261	3.902729512	0.024386663	0.024386663
6400053	6400053	CASP1	NM_033292.2	834	NP_150634.1	ILMN_1727762	6400053	I	CATCTGGAAATTACCTTAATATGCAAGACTCTCAAGGAGTACTTTCTTCC	"\Homo sapiens caspase 1, apoptosis-related cysteine peptidase (interleukin 1, beta, convertase) (CASP1), transcript variant alpha, mRNA.\"""""	IL1BC; ICE; P45	ILMN_1727762	CASP1	"\Homo sapiens caspase 1, apoptosis-related cysteine peptidase (interleukin 1, beta, convertase) (CASP1), transcript variant alpha, mRNA.\"""""	834	D	CASP1	-0.097979781	-0.078913834	0.019065946	-0.011603856	3.902012982	0.024402504	0.024402504
4760403	4760403	ProbeID: 4760403	XM_001723002.1	100130267	XP_001723054.1	ILMN_3188269	4760403	A	CGCGCCCCGATCTTCTGCTTTCTTCTGCACAGGGAGTTGTGAGGTTGCTA	"\PREDICTED: Homo sapiens hypothetical protein LOC100130267 (LOC100130267), mRNA.\"""""		ILMN_3188269	LOC100130267	"\PREDICTED: Homo sapiens hypothetical protein LOC100130267 (LOC100130267), mRNA.\"""""	100130267	 		-0.03179605	0.055682327	0.087478377	-0.005053691	3.902012845	0.024402507	0.024402507
460400	460400	ProbeID: 460400	XM_001713834.1	100130019	XP_001713886.1	ILMN_3248460	460400	S	TTAGTGATGATTTTAAAATTAAAGCAGATGGGAATCTCTCTGAGAAAGAA	"\PREDICTED: Homo sapiens hypothetical protein LOC100130019 (LOC100130019), partial mRNA.\"""""		ILMN_3248460	LOC100130019	"\PREDICTED: Homo sapiens hypothetical protein LOC100130019 (LOC100130019), partial mRNA.\"""""	100130019	 		-0.032596539	-0.088242988	-0.055646449	0.006663914	3.899076187	0.024467538	0.024467538
2760053	2760053	ProbeID: 2760053	XM_001133039.1	729238	XP_001133039.1	ILMN_1680449	2760053	I	CCAGGGTAACATAGTGAGGCACTGAAAGAAAGGAGACTGCACTGGAGCCC	"\PREDICTED: Homo sapiens similar to Pulmonary surfactant-associated protein A2 precursor (SP-A2) (SP-A) (PSP-A) (PSPA) (Alveolar proteinosis protein) (35 kDa pulmonary surfactant-associated protein), transcript variant 4 (LOC729238), mRNA.\"""""		ILMN_1680449	LOC729238	"\PREDICTED: Homo sapiens similar to Pulmonary surfactant-associated protein A2 precursor (SP-A2) (SP-A) (PSP-A) (PSPA) (Alveolar proteinosis protein) (35 kDa pulmonary surfactant-associated protein), transcript variant 4 (LOC729238), mRNA.\"""""	729238	 	SFTPA2	-0.070131298	0.067453439	0.137584737	-0.016745357	3.896642092	0.024521575	0.024521575
4540184	4540184	SYTL4	NM_080737.1	94121	NP_542775.1	ILMN_1719599	4540184	S	AGGCATAACTTGGGATCCCGGGCTGTAACTTGCTCTTTTGTTTCCCACCC	"\Homo sapiens synaptotagmin-like 4 (granuphilin-a) (SYTL4), mRNA.\"""""	DKFZp451P0116; FLJ40960	ILMN_1719599	SYTL4	"\Homo sapiens synaptotagmin-like 4 (granuphilin-a) (SYTL4), mRNA.\"""""	94121	 	SYTL4	0.083793214	0.060725118	-0.023068096	0.034971838	3.876980245	0.024962583	0.024962583
3440053	3440053	MPRIP	NM_201274.2	23164	NP_958431.2	ILMN_1678692	3440053	I	AATTGAGCAGGTCTCGTGGGATACCTGAAATGCACCCGCTTCCCGGCCCA	"\Homo sapiens myosin phosphatase Rho interacting protein (MPRIP), transcript variant 2, mRNA.\"""""	p116Rip; RHOIP3; KIAA0864	ILMN_1678692	MPRIP	"\Homo sapiens myosin phosphatase Rho interacting protein (MPRIP), transcript variant 2, mRNA.\"""""	23164	D	MPRIP	0.043563376	0.102417839	0.058854463	0.008980198	3.873800487	0.025034665	0.025034665
5310768	5310768	PAF1	NM_019088.2	54623	NP_061961.2	ILMN_1669508	5310768	S	CCCAGGGCATTCAGGGCTGGTTCAGACACCATTATTGTGAGCAGCAAAGC	"\Homo sapiens Paf1, RNA polymerase II associated factor, homolog (S. cerevisiae) (PAF1), mRNA.\"""""	FLJ11123; F23149_1; PD2	ILMN_1669508	PAF1	"\Homo sapiens Paf1, RNA polymerase II associated factor, homolog (S. cerevisiae) (PAF1), mRNA.\"""""	54623	 	PAF1	-0.051372603	-0.156631352	-0.105258749	-0.046116549	3.869990221	0.025121322	0.025121322
430300	430300	TSHR	NM_000369.2	7253	NP_000360.2	ILMN_1661143	430300	A	CATAGACCCTGATGCCCTCAAAGAGCTCCCCCTCCTAAAGTTCCTTGGCA	"\Homo sapiens thyroid stimulating hormone receptor (TSHR), transcript variant 1, mRNA.\"""""	hTSHR-I; LGR3; MGC75129	ILMN_1661143	TSHR	"\Homo sapiens thyroid stimulating hormone receptor (TSHR), transcript variant 1, mRNA.\"""""	7253	D	TSHR	-0.071851303	0.062602466	0.134453769	0.023691297	3.861038395	0.025326126	0.025326126
3290706	3290706	ProbeID: 3290706	XM_945483.1	650029	XP_950576.1	ILMN_1760991	3290706	I	ATGGCATCATCTTAATCTTGAAGCGTATTTCTGACATTCCTGAACCGTTC	"\PREDICTED: Homo sapiens similar to RNA-binding protein 4 (RNA-binding motif protein 4) (Lark homolog) (Hlark) (RNA-binding motif protein 4a), transcript variant 2 (LOC650029), mRNA.\"""""		ILMN_1760991	LOC650029	"\PREDICTED: Homo sapiens similar to RNA-binding protein 4 (RNA-binding motif protein 4) (Lark homolog) (Hlark) (RNA-binding motif protein 4a), transcript variant 2 (LOC650029), mRNA.\"""""	650029	 		-0.016108368	0.077803102	0.09391147	0.020417473	3.859206935	0.025368238	0.025368238
4890537	4890537	RRP8	NM_015324.2	23378	NP_056139.1	ILMN_2066667	4890537	S	GTCTCTACAAGCGCAGGTGACCTCTGGATCTTCCTTGAAAGGGGAGGCAG	"\Homo sapiens ribosomal RNA processing 8, methyltransferase, homolog (yeast) (RRP8), mRNA.\"""""	RRP8	ILMN_2066667	RRP8	"\Homo sapiens ribosomal RNA processing 8, methyltransferase, homolog (yeast) (RRP8), mRNA.\"""""	23378	 	RRP8	-0.07237225	-0.188208771	-0.115836521	-0.026563741	3.843276354	0.025737585	0.025737585
7400471	7400471	C16orf85	NM_001001682.1	400555	NP_001001682.1	ILMN_1806657	7400471	S	GTGTGGCAGACCTCACTGAAGATCCCCCTACCCCAGGCTCAAGTCAGAGA	"\Homo sapiens chromosome 16 open reading frame 85 (C16orf85), mRNA.\"""""	FLJ45530	ILMN_1806657	C16ORF85	"\Homo sapiens chromosome 16 open reading frame 85 (C16orf85), mRNA.\"""""	400555	 	C16orf85	-0.061477056	0.055226948	0.116704004	-0.026084628	3.837886779	0.025863787	0.025863787
1850156	1850156	CLDN23	NM_194284.2	137075	NP_919260.2	ILMN_1725338	1850156	S	TGCTGTACTATTCCACCCTTTGGACGCCTCATCCAGGACGCAGAGGACTC	"\Homo sapiens claudin 23 (CLDN23), mRNA.\"""""	CLDNL; hCG1646163	ILMN_1725338	CLDN23	"\Homo sapiens claudin 23 (CLDN23), mRNA.\"""""	137075	 	CLDN23	0.064215178	-0.027365147	-0.091580325	0.032592748	3.828430966	0.026086741	0.026086741
730066	730066	LOC100127971	XM_001725504.1	100127971	XP_001725556.1	ILMN_3253857	730066	M	AGAGGCCCATAAAACCTCTCTTCACCTAATCCACCTGGCAGAGCCCTCAG	"\PREDICTED: Homo sapiens hypothetical protein LOC100127971 (LOC100127971), mRNA.\"""""		ILMN_3253857	LOC100127971	"\PREDICTED: Homo sapiens hypothetical protein LOC100127971 (LOC100127971), mRNA.\"""""	100127971	D	LOC100127971	-0.062005788	0.026376378	0.088382166	0.001811123	3.826213153	0.026139318	0.026139318
4570142	4570142	NOC4L	NM_024078.1	79050	NP_076983.1	ILMN_1733107	4570142	A	CTCCAGCGCCACTACCACCCTGAGGTGTCCAAAGCCGCCAGCGTCATCAA	"\Homo sapiens nucleolar complex associated 4 homolog (S. cerevisiae) (NOC4L), mRNA.\"""""	MGC3162; NOC4	ILMN_1733107	NOC4L	"\Homo sapiens nucleolar complex associated 4 homolog (S. cerevisiae) (NOC4L), mRNA.\"""""	79050	D	NOC4L	-0.038166711	-0.130379312	-0.092212601	-0.050386173	3.825090766	0.026165968	0.026165968
580520	580520	ProbeID: 580520				ILMN_1892765	580520	S	TTCATTCACAGTAGCAATCTTCTGGCACAATCAGTAATGCAAACCAGGGG	"\hd01g11.x1 Soares_NFL_T_GBC_S1 Homo sapiens cDNA clone IMAGE:2908292 3 similar to contains L1.t2 L1 repetitive element ;, mRNA sequence\"""""		ILMN_1892765		"\hd01g11.x1 Soares_NFL_T_GBC_S1 Homo sapiens cDNA clone IMAGE:2908292 3 similar to contains L1.t2 L1 repetitive element ;, mRNA sequence\"""""	-999	 		-0.185863109	-0.060681283	0.125181826	0.024571215	3.820094505	0.026284938	0.026284938
4290368	4290368	PSTPIP2	NM_024430.2	9050	NP_077748.2	ILMN_1713058	4290368	S	TTTGCAAAGGGCCAAATTTCCCCAAACTGAACGGGCTCAGGAAATGTTCC	"\Homo sapiens proline-serine-threonine phosphatase interacting protein 2 (PSTPIP2), mRNA.\"""""	MGC34175; MAYP	ILMN_1713058	PSTPIP2	"\Homo sapiens proline-serine-threonine phosphatase interacting protein 2 (PSTPIP2), mRNA.\"""""	9050	 	PSTPIP2	0.110759678	-0.136340784	-0.247100462	0.02014577	3.808293537	0.026568149	0.026568149
6290092	6290092	ProbeID: 6290092	XM_944600.1	651326	XP_949693.1	ILMN_1657595	6290092	S	CGAGCGCAGCTGCACGCGCAGGGAGGCCCACAGCGTCCCGGGCCCCTCCT	"\PREDICTED: Homo sapiens hypothetical protein LOC651326 (LOC651326), mRNA.\"""""		ILMN_1657595	LOC651326	"\PREDICTED: Homo sapiens hypothetical protein LOC651326 (LOC651326), mRNA.\"""""	651326	 		0.02245795	0.096073165	0.073615215	-0.011799793	3.807898542	0.026577683	0.026577683
2680070	2680070	EFNB3	NM_001406.3	1949	NP_001397.1	ILMN_1695606	2680070	S	GGTTGGCCACCTCAATCACCAGCCAAGATGGTTGCTTTGTCCACCAGAGG	"\Homo sapiens ephrin-B3 (EFNB3), mRNA.\"""""	EPLG8; LERK8; EFL6	ILMN_1695606	EFNB3	"\Homo sapiens ephrin-B3 (EFNB3), mRNA.\"""""	1949	 	EFNB3	-0.060806711	0.038214087	0.099020798	0.031384176	3.803114368	0.026693432	0.026693432
4230048	4230048	ProbeID: 4230048	XM_942114.1	652593	XP_947207.1	ILMN_1654171	4230048	S	TAGTTCTCAGGAGGGACCACAAGAACCTCCACAAGGAGATCAATTTCTTG	"\PREDICTED: Homo sapiens similar to Dihydrofolate reductase (LOC652593), mRNA.\"""""		ILMN_1654171	LOC652593	"\PREDICTED: Homo sapiens similar to Dihydrofolate reductase (LOC652593), mRNA.\"""""	652593	 		-0.098923281	-0.048179941	0.05074334	0.017527574	3.802797103	0.026701126	0.026701126
2360255	2360255	FGFR1OP	NM_007045.2	11116	NP_008976.1	ILMN_2411116	2360255	A	GTGGCTGCTGGTACGTGTGATCTTTGAAAACCTTGGCTTTAGCCCTCTGG	"\Homo sapiens FGFR1 oncogene partner (FGFR1OP), transcript variant 1, mRNA.\"""""	FOP	ILMN_2411116	FGFR1OP	"\Homo sapiens FGFR1 oncogene partner (FGFR1OP), transcript variant 1, mRNA.\"""""	11116	 	FGFR1OP	-0.051299071	-0.075724829	-0.024425758	0.004388491	3.800608699	0.02675426	0.02675426
5890181	5890181	C15orf34	XR_040823.1	80072		ILMN_3268535	5890181	M	GCTGGGGCTTTGGGTGCAAGATGGAGAGTGCTCAGAGATAATGACAGGGG	"\PREDICTED: Homo sapiens misc_RNA (C15orf34), miscRNA.\"""""		ILMN_3268535	C15ORF34	"\PREDICTED: Homo sapiens misc_RNA (C15orf34), miscRNA.\"""""	80072	 	C15orf34	0.090643742	-0.051811592	-0.142455335	0.035007799	3.795700109	0.026873836	0.026873836
3060195	3060195	ProbeID: 3060195	XM_926425.1	643055	XP_931518.1	ILMN_1727398	3060195	S	GACGTGGGAATGTGCCAAGAGGCCAAACACAAGGATGAAGACATGAAGAG	"\PREDICTED: Homo sapiens similar to protein kinase CHK2 isoform b (LOC643055), mRNA.\"""""		ILMN_1727398	LOC643055	"\PREDICTED: Homo sapiens similar to protein kinase CHK2 isoform b (LOC643055), mRNA.\"""""	643055	 		0.065158575	-0.062153147	-0.127311722	0.031973171	3.778614142	0.027294355	0.027294355
6560538	6560538	ProbeID: 6560538	XM_942564.1	651006	XP_947657.1	ILMN_1775296	6560538	S	AAATTCCTATGTTGAAGCCCTAATCCCCAGCCTCTCAGAATGTGGCCGTA	"\PREDICTED: Homo sapiens hypothetical protein LOC651006 (LOC651006), mRNA.\"""""		ILMN_1775296	LOC651006	"\PREDICTED: Homo sapiens hypothetical protein LOC651006 (LOC651006), mRNA.\"""""	651006	 		-0.080957163	-0.062669213	0.01828795	-0.023012555	3.778326352	0.027301495	0.027301495
1440088	1440088	ASPHD1	NM_181718.3	253982	NP_859069.2	ILMN_1662390	1440088	A	AGGCCCTCGACTTTGTCTTCGCCCCAGACCCTTGAAGGAAGGTGCTCCCT	"\Homo sapiens aspartate beta-hydroxylase domain containing 1 (ASPHD1), mRNA.\"""""		ILMN_1662390	ASPHD1	"\Homo sapiens aspartate beta-hydroxylase domain containing 1 (ASPHD1), mRNA.\"""""	253982	D	ASPHD1	0.013471014	0.076382512	0.062911497	-0.020788132	3.775634247	0.027368384	0.027368384
7560164	7560164	GCAT	NM_014291.2	23464	NP_055106.1	ILMN_1724437	7560164	S	CCGGGTACAGATCTCAGCAGTGCATAGCGAGGAAGACATTGACCGCTGCG	"\Homo sapiens glycine C-acetyltransferase (2-amino-3-ketobutyrate coenzyme A ligase) (GCAT), nuclear gene encoding mitochondrial protein, mRNA.\"""""	MGC23053; KBL	ILMN_1724437	GCAT	"\Homo sapiens glycine C-acetyltransferase (2-amino-3-ketobutyrate coenzyme A ligase) (GCAT), nuclear gene encoding mitochondrial protein, mRNA.\"""""	23464	 	GCAT	-0.066850205	0.203471287	0.270321491	0.000249697	3.771698722	0.027466471	0.027466471
4730367	4730367	C15orf60	NM_001042367.1	283677	NP_001035826.1	ILMN_2145490	4730367	S	CAGAACAACAGCAAGTGTGTGTAACAGCGGGCACAGGCGCTCCAGACGGA	"\Homo sapiens chromosome 15 open reading frame 60 (C15orf60), mRNA.\"""""	FLJ44083; FLJ27520; FLJ36860	ILMN_2145490	C15ORF60	"\Homo sapiens chromosome 15 open reading frame 60 (C15orf60), mRNA.\"""""	283677	 	C15orf60	0.010580398	-0.077664147	-0.088244546	0.004115759	3.764738606	0.027640825	0.027640825
6770243	6770243	ATE1	NM_007041.2	11101	NP_008972.2	ILMN_1756867	6770243	I	GTATCAAGTGGCCATACACCAGGATCCACCCGATGAATGTGGGAAGACTG	"\Homo sapiens arginyltransferase 1 (ATE1), transcript variant 2, mRNA.\"""""	MGC26724	ILMN_1756867	ATE1	"\Homo sapiens arginyltransferase 1 (ATE1), transcript variant 2, mRNA.\"""""	11101	D	ATE1	-0.09025096	-0.058090624	0.032160336	-0.004118516	3.762808184	0.027689384	0.027689384
4250474	4250474	LOC642335	XM_943378.2	642335	XP_948471.1	ILMN_1768072	4250474	S	ATTATAATCCTTCGATGTCTTATTATATAGAAATATAATTGATTTTTGTT	"\PREDICTED: Homo sapiens hypothetical LOC642335 (LOC642335), mRNA.\"""""		ILMN_1768072	LOC642335	"\PREDICTED: Homo sapiens hypothetical LOC642335 (LOC642335), mRNA.\"""""	642335	 		-0.087274195	0.013438147	0.100712342	-0.005456219	3.761284165	0.027727782	0.027727782
4040091	4040091	PTPRN2	NM_130842.1	5799	NP_570857.1	ILMN_1728844	4040091	A	CCGATTCGCCATCACCCCCTACCCCAGAAATAGGACAATTCACTTCATTG	"\Homo sapiens protein tyrosine phosphatase, receptor type, N polypeptide 2 (PTPRN2), transcript variant 2, mRNA.\"""""	PTPRP; ICAAR; IAR; IA-2beta	ILMN_1728844	PTPRN2	"\Homo sapiens protein tyrosine phosphatase, receptor type, N polypeptide 2 (PTPRN2), transcript variant 2, mRNA.\"""""	5799	 	PTPRN2	0.092918984	0.084349462	-0.008569522	-0.004255524	3.760996248	0.027735042	0.027735042
2570465	2570465	ProbeID: 2570465	XM_929735.1	646783	XP_934828.1	ILMN_1730791	2570465	S	CACTGAACCTCAACTGCAGGAGCTTCATTCCTGAGGACGCTGTTACCAAC	"\PREDICTED: Homo sapiens hypothetical protein LOC646783 (LOC646783), mRNA.\"""""		ILMN_1730791	LOC646783	"\PREDICTED: Homo sapiens hypothetical protein LOC646783 (LOC646783), mRNA.\"""""	646783	D	C6orf124	0.015950716	0.120682463	0.104731746	0.006697367	3.755831911	0.027865601	0.027865601
1820324	1820324	APAF1	NM_013229.2	317	NP_037361.1	ILMN_1659463	1820324	A	TGATGGAGCTGCAAATTTCATGGCAGTTCATGCAGTCGGTCAAGAGGAGG	"\Homo sapiens apoptotic peptidase activating factor 1 (APAF1), transcript variant 1, mRNA.\"""""	CED4; DKFZp781B1145	ILMN_1659463	APAF1	"\Homo sapiens apoptotic peptidase activating factor 1 (APAF1), transcript variant 1, mRNA.\"""""	317	D	APAF1	0.227789022	-0.026934114	-0.254723136	-0.113776683	3.747823924	0.028069297	0.028069297
2320546	2320546	DNM1	NM_001005336.1	1759	NP_001005336.1	ILMN_1805200	2320546	A	CCAACTACCAGAGAACGCTGTCCCCCGACATCCCACTCCAAAGTGTGCCA	"\Homo sapiens dynamin 1 (DNM1), transcript variant 2, mRNA.\"""""	DNM	ILMN_1805200	DNM1	"\Homo sapiens dynamin 1 (DNM1), transcript variant 2, mRNA.\"""""	1759	 	DNM1	0.023299901	0.119134983	0.095835082	-0.004693106	3.747809355	0.028069669	0.028069669
4490020	4490020	MXRA5	NM_015419.2	25878	NP_056234.2	ILMN_1803213	4490020	S	GCAGTATCTGGCTTGTCCATCTGGTCTAAGGTGGCTGCTTCTTCCCCAGC	"\Homo sapiens matrix-remodelling associated 5 (MXRA5), mRNA.\"""""	DKFZp564I1922	ILMN_1803213	MXRA5	"\Homo sapiens matrix-remodelling associated 5 (MXRA5), mRNA.\"""""	25878	 	MXRA5	0.043515427	0.136271201	0.092755774	0.032460399	3.741188923	0.028239227	0.028239227
3390343	3390343	SREBF1	NM_001005291.1	6720	NP_001005291.1	ILMN_1663035	3390343	A	CCTCCTGTGTACAGGGAAGAGAGGGGTACATTTCCCTGTGCTGACGGAAG	"\Homo sapiens sterol regulatory element binding transcription factor 1 (SREBF1), transcript variant 1, mRNA.\"""""	SREBP1	ILMN_1663035	SREBF1	"\Homo sapiens sterol regulatory element binding transcription factor 1 (SREBF1), transcript variant 1, mRNA.\"""""	6720	D	SREBF1	0.036565603	-0.125558827	-0.16212443	0.013541184	3.74067146	0.028252525	0.028252525
2000010	2000010	POLE	NM_006231.2	5426	NP_006222.2	ILMN_1728199	2000010	S	GCCTCAGGAAAACAAGACCTCTGTGCACCTCACTTTTGGCTCACTGCAGC	"\Homo sapiens polymerase (DNA directed), epsilon (POLE), mRNA.\"""""	DKFZp434F222; FLJ21434; POLE1	ILMN_1728199	POLE	"\Homo sapiens polymerase (DNA directed), epsilon (POLE), mRNA.\"""""	5426	 	POLE	-0.068186734	0.093447167	0.161633901	-0.001865755	3.738652542	0.028304466	0.028304466
6040647	6040647	HSH2D	NM_032855.2	84941	NP_116244.1	ILMN_1788017	6040647	S	TGACCAAGGCCACAGAGCTATGGGTGTCAGCACCAGGATTTGAAGCCAGG	"\Homo sapiens hematopoietic SH2 domain containing (HSH2D), mRNA.\"""""	HSH2; ALX; FLJ14886	ILMN_1788017	HSH2D	"\Homo sapiens hematopoietic SH2 domain containing (HSH2D), mRNA.\"""""	84941	 	HSH2D	0.094220673	-0.201061427	-0.295282099	0.074584642	3.73678812	0.028352519	0.028352519
4570112	4570112	ProbeID: 4570112	XM_928505.1	645476	XP_933598.1	ILMN_1660972	4570112	S	AACTTGGACGGCTGCAGCCCTGCCCAGGACAGTGGGGATCCTGCCTGCTC	"\PREDICTED: Homo sapiens hypothetical protein LOC645476 (LOC645476), mRNA.\"""""		ILMN_1660972	LOC645476	"\PREDICTED: Homo sapiens hypothetical protein LOC645476 (LOC645476), mRNA.\"""""	645476	 		-0.040690616	-0.111203672	-0.070513056	0.004513925	3.733513865	0.028437113	0.028437113
1070162	1070162	FSTL5	NM_020116.2	56884	NP_064501.1	ILMN_1737981	1070162	S	GTCTGTCGCATACATCCTTCTTTTGTAGCTTACACCATGTGGATGCTCTG	"\Homo sapiens follistatin-like 5 (FSTL5), mRNA.\"""""	KIAA1263; DKFZp566D234	ILMN_1737981	FSTL5	"\Homo sapiens follistatin-like 5 (FSTL5), mRNA.\"""""	56884	 	FSTL5	-0.094851126	-0.040815584	0.054035541	0.005995202	3.72861151	0.028564254	0.028564254
290563	290563	ProbeID: 290563	XM_929985.1	644889	XP_935078.1	ILMN_1696186	290563	S	CATAGTATATATAAAAACCTGGCTTCTTTCCGCGCCGATAGCGCTCACGC	"\PREDICTED: Homo sapiens similar to large subunit ribosomal protein L36a (LOC644889), mRNA.\"""""		ILMN_1696186	LOC644889	"\PREDICTED: Homo sapiens similar to large subunit ribosomal protein L36a (LOC644889), mRNA.\"""""	644889	 		-0.102710999	-0.092549076	0.010161923	-0.010063348	3.726081593	0.028630095	0.028630095
5890563	5890563	RFX6	NM_173560.1	222546	NP_775831.1	ILMN_2054261	5890563	S	GGAACAGCAGCTGGAGGCACTTAAACCACCAATGTGGGAGGGGGTGCTAA	"\Homo sapiens regulatory factor X, 6 (RFX6), mRNA.\"""""	dJ955L16.1; MGC33442	ILMN_2054261	RFX6	"\Homo sapiens regulatory factor X, 6 (RFX6), mRNA.\"""""	222546	D	RFX6	-0.127450811	-0.08808773	0.039363081	0.039648691	3.725003158	0.028658208	0.028658208
1340364	1340364	P2RY14	NM_014879.3	9934	NP_055694.3	ILMN_2258409	1340364	I	GTATTTCAAAATGAGTGAAGCATGACTCTCACAGATGAAGGCCTAGACGC	"\Homo sapiens purinergic receptor P2Y, G-protein coupled, 14 (P2RY14), transcript variant 2, mRNA.\"""""	P2Y14; GPR105; KIAA0001	ILMN_2258409	P2RY14	"\Homo sapiens purinergic receptor P2Y, G-protein coupled, 14 (P2RY14), transcript variant 2, mRNA.\"""""	9934	D	P2RY14	-0.111611946	-0.042947182	0.068664763	-0.008088726	3.721865221	0.028740172	0.028740172
5860376	5860376	BAD	NM_032989.1	572	NP_116784.1	ILMN_1738652	5860376	A	AGTGACCTTCGCTCCACATCCCGAAACTCCACCCGTTCCCACTGCCCTGG	"\Homo sapiens BCL2-antagonist of cell death (BAD), transcript variant 2, mRNA.\"""""	BBC2; BCL2L8	ILMN_1738652	BAD	"\Homo sapiens BCL2-antagonist of cell death (BAD), transcript variant 2, mRNA.\"""""	572	D	BAD	-0.039146586	0.22367677	0.262823356	-0.05265741	3.712456081	0.028987386	0.028987386
4150053	4150053	YBX1	NM_004559.3	4904	NP_004550.2	ILMN_2124769	4150053	S	AGATGGCAAAGAGACAAAAGCAGCCGATCCACCAGCTGAGAATTCGTCCG	"\Homo sapiens Y box binding protein 1 (YBX1), mRNA.\"""""	DBPB; MGC117250; NSEP-1; YB-1; CSDB; MGC104858; BP-8; YB1; NSEP1; CSDA2; MGC110976; MDR-NF1	ILMN_2124769	YBX1	"\Homo sapiens Y box binding protein 1 (YBX1), mRNA.\"""""	4904	 	YBX1	0.08152464	0.597739176	0.516214537	0.162537526	3.706379986	0.029148187	0.029148187
2230091	2230091	LHPP	NM_022126.2	64077	NP_071409.2	ILMN_1752199	2230091	S	CCAAGGCACACAGGGTACTTTCTGGACCCACTGCTGGACAGACTTGAAGG	"\Homo sapiens phospholysine phosphohistidine inorganic pyrophosphate phosphatase (LHPP), mRNA.\"""""	MGC142189; MGC142191; MGC117251	ILMN_1752199	LHPP	"\Homo sapiens phospholysine phosphohistidine inorganic pyrophosphate phosphatase (LHPP), mRNA.\"""""	64077	 	LHPP	-0.207800046	0.185606157	0.393406203	0.017670993	3.701806417	0.029269829	0.029269829
6760746	6760746	MRPL55	NM_181454.1	128308	NP_852119.1	ILMN_1813817	6760746	A	ACCGCCAGGCTTATGCACGACTCTACCCCGTGCTGCTGGTGAAGCAGGAT	"\Homo sapiens mitochondrial ribosomal protein L55 (MRPL55), nuclear gene encoding mitochondrial protein, transcript variant 1, mRNA.\"""""	DKFZp686D1387; MGC61802; PRO19675; AAVG5835	ILMN_1813817	MRPL55	"\Homo sapiens mitochondrial ribosomal protein L55 (MRPL55), nuclear gene encoding mitochondrial protein, transcript variant 1, mRNA.\"""""	128308	D	MRPL55	-0.088546184	0.086233714	0.174779898	0.041444385	3.700958069	0.029292449	0.029292449
130189	130189	CYP4Z2P	XR_000161.4	163720		ILMN_1797170	130189	I	CACAGTGCTTGGTGACTGGCTCATGAGGTGTCCATGTGATGTTCATGAGA	"\PREDICTED: Homo sapiens cytochrome P450 4Z2 pseudogene, transcript variant 3 (CYP4Z2P), misc RNA.\"""""		ILMN_1797170	CYP4Z2P	"\PREDICTED: Homo sapiens cytochrome P450 4Z2 pseudogene, transcript variant 3 (CYP4Z2P), misc RNA.\"""""	163720	 		-0.001716889	-0.101424752	-0.099707862	-0.000652665	3.699803295	0.029323269	0.029323269
3140075	3140075	ESPNP	XM_942409.2	284729	XP_947502.2	ILMN_1814434	3140075	A	ATGGAGCACTGCGTGCTCTCCCGGGATCCATCCGTGGAGCTGGAGGCGAA	"\PREDICTED: Homo sapiens espin pseudogene (ESPNP), mRNA.\"""""		ILMN_1814434	ESPNP	"\PREDICTED: Homo sapiens espin pseudogene (ESPNP), mRNA.\"""""	284729	 	ESPNP	-0.088641699	-0.082492821	0.006148879	0.006434737	3.699072747	0.029342784	0.029342784
6330133	6330133	BPGM	NM_001724.3	669	NP_001715.1	ILMN_2352926	6330133	A	TGGCCACAAGAATAAGCAGCAAATAAACAACTATGGCTGTTGAGGTTCTC	"\Homo sapiens 2,3-bisphosphoglycerate mutase (BPGM), transcript variant 1, mRNA.\"""""		ILMN_2352926	BPGM	"\Homo sapiens 2,3-bisphosphoglycerate mutase (BPGM), transcript variant 1, mRNA.\"""""	669	D	BPGM	0.080020596	0.100824174	0.020803578	-0.01215864	3.697031903	0.029397371	0.029397371
2510435	2510435	ZNF98	NM_001098626.1	148198	NP_001092096.1	ILMN_1691705	2510435	S	CCCCCAGTTGTATATTCTTATTTTGCCCAAGACCTTTGGCCAAAGCAGGG	"\Homo sapiens zinc finger protein 98 (F7175) (ZNF98), mRNA.\"""""	MGC129634	ILMN_1691705	ZNF98	"\Homo sapiens zinc finger protein 98 (F7175) (ZNF98), mRNA.\"""""	148198	D	ZNF492 (includes others)	-0.116152937	-0.083584829	0.032568107	-0.025528488	3.688449992	0.029628056	0.029628056
3190348	3190348	ProbeID: 3190348	XM_944816.1	440927	XP_949909.1	ILMN_1689712	3190348	A	AAGCTAAGGCCGCGTTGGGGTAAGGCCCTCACTTCATCCTGCGACTAGCA	"\PREDICTED: Homo sapiens similar to 60S acidic ribosomal protein P1, transcript variant 4 (LOC440927), mRNA.\"""""		ILMN_1689712	LOC440927	"\PREDICTED: Homo sapiens similar to 60S acidic ribosomal protein P1, transcript variant 4 (LOC440927), mRNA.\"""""	440927	D	LOC100129028	-0.081943879	0.199215739	0.281159618	0.048678068	3.68441748	0.029737093	0.029737093
4490709	4490709	FILIP1L	NM_001042459.1	11259	NP_001035924.1	ILMN_2391150	4490709	A	ATGCAAGCTGTAGCCAGCCCTGTGAGACCTGCCAGCCCTTCAGCACCACT	"\Homo sapiens filamin A interacting protein 1-like (FILIP1L), transcript variant 3, mRNA.\"""""	DOC-1; GIP90; DOC1	ILMN_2391150	FILIP1L	"\Homo sapiens filamin A interacting protein 1-like (FILIP1L), transcript variant 3, mRNA.\"""""	11259	D	FILIP1L	-0.136244729	-0.053383639	0.08286109	0.057132169	3.681532917	0.029815342	0.029815342
5550136	5550136	SMAP2	NM_022733.1	64744	NP_073570.1	ILMN_2081682	5550136	S	AGGCAGAGGGCCGGGACAGCTTTCCTCTCAGTCATTGTTCACCCCACTTG	"\Homo sapiens small ArfGAP2 (SMAP2), mRNA.\"""""	SMAP1L; RP1-228H13.3	ILMN_2081682	SMAP2	"\Homo sapiens small ArfGAP2 (SMAP2), mRNA.\"""""	64744	D	SMAP2	-0.068856313	-0.3634475	-0.294591188	0.102510128	3.677985291	0.029911868	0.029911868
2640142	2640142	C17orf97	NM_001013672.3	400566	NP_001013694.3	ILMN_1713803	2640142	A	TTCGGTACACGGACGACGCCGACTCTCCCATCACCAAGCTGCCCTCGGTT	"\Homo sapiens chromosome 17 open reading frame 97 (C17orf97), mRNA.\"""""		ILMN_1713803	C17ORF97	"\Homo sapiens chromosome 17 open reading frame 97 (C17orf97), mRNA.\"""""	400566	D	C17orf97	0.017645039	0.091878197	0.074233159	-0.013887912	3.671463063	0.030090167	0.030090167
2690487	2690487	CLTCL1	XM_939535.1	284485	XP_944628.1	ILMN_1691194	2690487	A	GAGCTCTAACCTCTCCCCGACCCCTGCAGTATCTCCCTTTGTTCAGTCTT	"\PREDICTED: Homo sapiens hypothetical protein FLJ36032 (FLJ36032), mRNA.\"""""		ILMN_1691194	FLJ36032	"\PREDICTED: Homo sapiens hypothetical protein FLJ36032 (FLJ36032), mRNA.\"""""	284485	D	RIIAD1	-0.032812778	0.123583782	0.15639656	-0.019504967	3.666203239	0.03023475	0.03023475
1400102	1400102	PDXDC2P	NR_003610.1	283970		ILMN_3251217	1400102	S	GGCCGAGGCAGAAAAATCACTGAAACCCAAGAGGCAGAGGTTGAGTAAGC	"\Homo sapiens pyridoxal-dependent decarboxylase domain containing 2 (PDXDC2), non-coding RNA.\"""""	FLJ23482	ILMN_3251217	PDXDC2	"\Homo sapiens pyridoxal-dependent decarboxylase domain containing 2 (PDXDC2), non-coding RNA.\"""""	283970	D	PDXDC2	0.115670439	0.063724672	-0.051945768	0.00099835	3.658955594	0.030435144	0.030435144
4540059	4540059	CACNB4	NM_001005746.1	785	NP_001005746.1	ILMN_2257652	4540059	I	CGGATGCCGGGGACTCGGACCCCGCACCCTGAGAGTCTTTGTTAATGGAT	"\Homo sapiens calcium channel, voltage-dependent, beta 4 subunit (CACNB4), transcript variant 3, mRNA.\"""""	EA5; CACNLB4; CAB4; EJM	ILMN_2257652	CACNB4	"\Homo sapiens calcium channel, voltage-dependent, beta 4 subunit (CACNB4), transcript variant 3, mRNA.\"""""	785	D	CACNB4	0.07356037	-0.02427336	-0.097833731	-0.01563113	3.656374142	0.030506849	0.030506849
4480131	4480131	ProbeID: 4480131	XM_001721666.1	100129095	XP_001721718.1	ILMN_3176937	4480131	A	GCCAAGCAAGAATTAGAGGGTAAGGGGGCTTCTGATGCCTGGTCCAAGGC	"\PREDICTED: Homo sapiens similar to CXorf2 protein (LOC100129095), mRNA.\"""""		ILMN_3176937	LOC100129095	"\PREDICTED: Homo sapiens similar to CXorf2 protein (LOC100129095), mRNA.\"""""	100129095	 		0.079396238	-0.03073425	-0.110130488	0.042688962	3.651940343	0.030630411	0.030630411
2940608	2940608	AGAP9	XM_374801.3	399761	XP_374801.3	ILMN_1660982	2940608	I	CCCAACTGGTGAAGTACTGAGAGGAAGCTACACAAAAGGCAGCAAGGTAT	"\PREDICTED: Homo sapiens similar to ARF GTPase-activating protein, transcript variant 1 (FLJ00312), mRNA.\"""""		ILMN_1660982	FLJ00312	"\PREDICTED: Homo sapiens similar to ARF GTPase-activating protein, transcript variant 1 (FLJ00312), mRNA.\"""""	399761	 		0.094197962	0.035675738	-0.058522224	0.004253684	3.64599768	0.030796828	0.030796828
3290168	3290168	AQP6	NM_053286.1	363	NP_445738.1	ILMN_1666519	3290168	I	GAGAGCAAGGGGCAAGGTCCCCTTACCTTGTGGGCTTGGGAAACACGACT	"\Homo sapiens aquaporin 6, kidney specific (AQP6), transcript variant 2, mRNA.\"""""	AQP2L	ILMN_1666519	AQP6	"\Homo sapiens aquaporin 6, kidney specific (AQP6), transcript variant 2, mRNA.\"""""	363	D	AQP6	0.078436501	0.104214888	0.025778387	0.009766515	3.637719097	0.031030209	0.031030209
7650441	7650441	FGFBP1	NM_005130.3	9982	NP_005121.1	ILMN_1785404	7650441	S	CGATGTTCAGAGGCTGTTTCCTGCAGCATGTATTTCCATGGCCCACACAG	"\Homo sapiens fibroblast growth factor binding protein 1 (FGFBP1), mRNA.\"""""	FGFBP; HBP17	ILMN_1785404	FGFBP1	"\Homo sapiens fibroblast growth factor binding protein 1 (FGFBP1), mRNA.\"""""	9982	 	FGFBP1	-0.021287551	0.076705007	0.097992558	0.018624677	3.635992079	0.031079124	0.031079124
7100605	7100605	ProbeID: 7100605	XM_928697.2	653657	XP_933790.1	ILMN_1744773	7100605	S	TGAATCTCTGGACAGGGCTGGTGCTGAGCGTGTGCGCAGCCCGCTTGAGC	"\PREDICTED: Homo sapiens similar to methyl-CpG binding domain protein 3-like 2 (LOC653657), mRNA.\"""""		ILMN_1744773	LOC653657	"\PREDICTED: Homo sapiens similar to methyl-CpG binding domain protein 3-like 2 (LOC653657), mRNA.\"""""	653657	D	MBD3L2 (includes others)	-0.038025836	-0.126461666	-0.088435831	-0.000130791	3.632640699	0.031174272	0.031174272
770435	770435	LOC100133315	XM_001717628.1	100133315	XP_001717680.1	ILMN_3277511	770435	M	GTCTCTAACTGATTCAAAGCAGGGGAAGAACCGCTCCGGGGTCCGCATGT	"\PREDICTED: Homo sapiens similar to hCG1640299 (LOC100133315), mRNA.\"""""		ILMN_3277511	LOC100133315	"\PREDICTED: Homo sapiens similar to hCG1640299 (LOC100133315), mRNA.\"""""	100133315	D	LOC100133315	-0.005856335	-0.106850886	-0.100994551	0.000725609	3.63261672	0.031174954	0.031174954
6400315	6400315	LOC652607	XM_942139.1	652607	XP_947232.1	ILMN_1766196	6400315	S	GTCCATCAAGTTAAAGAGGCTTCCCAGAAAGCAGTTAACAGCGCCACTGG	"\PREDICTED: Homo sapiens similar to Polyadenylate-binding protein 1 (Poly(A)-binding protein 1) (PABP 1) (LOC652607), mRNA.\"""""		ILMN_1766196	LOC652607	"\PREDICTED: Homo sapiens similar to Polyadenylate-binding protein 1 (Poly(A)-binding protein 1) (PABP 1) (LOC652607), mRNA.\"""""	652607	 		-0.089507051	-0.100742089	-0.011235038	0.027444212	3.615954731	0.031652467	0.031652467
620274	620274	ATXN1L	XM_292512.4	342371	XP_292512.3	ILMN_1689172	620274	S	TCACCAACTGGACTCCCATCTGTGGTGAATATGAGTCCCTTGCCCCCAAC	"\PREDICTED: Homo sapiens brother of ataxin-1 (BOAT), mRNA.\"""""		ILMN_1689172	BOAT	"\PREDICTED: Homo sapiens brother of ataxin-1 (BOAT), mRNA.\"""""	342371	D	ATXN1L	-0.074000199	0.207992764	0.281992964	0.009313386	3.614992311	0.031680277	0.031680277
1070670	1070670	SLC22A20	NM_001004326.2	440044	NP_001004326.2	ILMN_3239050	1070670	S	TACCACACTTGGGGAATACAGCACCATCCTGCCACCCGTGAGCTTTGGGG	"\Homo sapiens solute carrier family 22, member 20 (SLC22A20), mRNA.\"""""	FLJ16331; Oat6	ILMN_3239050	SLC22A20	"\Homo sapiens solute carrier family 22, member 20 (SLC22A20), mRNA.\"""""	440044	D	SLC22A20	0.037783449	0.130737338	0.092953889	0.052290517	3.611921007	0.031769194	0.031769194
3310427	3310427	PCBP2	NM_005016.5	5094	NP_005007.2	ILMN_3251155	3310427	M	GGCAGGAGAACTTCTCCAGACACCTCAGATAAAGTCCGGAGCCCAAGGCT	"\Homo sapiens poly(rC) binding protein 2 (PCBP2), transcript variant 1, mRNA.\"""""		ILMN_3251155	PCBP2	"\Homo sapiens poly(rC) binding protein 2 (PCBP2), transcript variant 1, mRNA.\"""""	5094	D	PCBP2	-0.11054725	-0.175566502	-0.065019253	-0.001265081	3.609058555	0.031852294	0.031852294
5560246	5560246	TPM1	NM_001018004.1	7168	NP_001018004.1	ILMN_2360710	5560246	A	GGAGGCTGAGACTCGGGCTGAGTTTGCGGAGAGGTCAGTAACTAAATTGG	"\Homo sapiens tropomyosin 1 (alpha) (TPM1), transcript variant 3, mRNA.\"""""	TPM1-alpha; TMSA; HTM-alpha; TPM1-kappa; C15orf13	ILMN_2360710	TPM1	"\Homo sapiens tropomyosin 1 (alpha) (TPM1), transcript variant 3, mRNA.\"""""	7168	D	TPM1 (includes EG:22003)	-0.021394863	0.24432133	0.265716193	0.047471038	3.606341112	0.031931392	0.031931392
3780379	3780379	ProbeID: 3780379				ILMN_1867777	3780379	S	CTGCTGAGGCCACCAAAAATGTTGTGATATGTAAAGGGAGTGGGCAGCTG	"\AGENCOURT_10313445 NIH_MGC_141 Homo sapiens cDNA clone IMAGE:6563696 5, mRNA sequence\"""""		ILMN_1867777		"\AGENCOURT_10313445 NIH_MGC_141 Homo sapiens cDNA clone IMAGE:6563696 5, mRNA sequence\"""""	-999	 		-0.025765649	-0.092953864	-0.067188215	-0.031156366	3.603396426	0.032017331	0.032017331
990372	990372	COL17A1	NM_000494.3	1308	NP_000485.3	ILMN_1651282	990372	A	GCTGGGGACACAGCATCAGCTCAAGACGTCACCCTCCATTCTGCACTCAG	"\Homo sapiens collagen, type XVII, alpha 1 (COL17A1), mRNA.\"""""	KIAA0204; BA16H23.2; BPAG2; BP180; LAD-1	ILMN_1651282	COL17A1	"\Homo sapiens collagen, type XVII, alpha 1 (COL17A1), mRNA.\"""""	1308	D	COL17A1	0.014720935	0.110361365	0.095640429	-0.012513871	3.60320392	0.032022958	0.032022958
6620576	6620576	ProbeID: 6620576	XM_935575.1	641825	XP_940668.1	ILMN_1660357	6620576	S	GGGAGGAAGGAACGAGGCAAGGAGCTAAAGCAGCGTGCGTTCAGCCCTGG	"\PREDICTED: Homo sapiens hypothetical protein LOC641825 (LOC641825), mRNA.\"""""		ILMN_1660357	LOC641825	"\PREDICTED: Homo sapiens hypothetical protein LOC641825 (LOC641825), mRNA.\"""""	641825	 		-0.095414072	-0.165905337	-0.070491265	0.002380822	3.602409039	0.032046201	0.032046201
70152	70152	C16orf46	NM_152337.1	123775	NP_689550.1	ILMN_1667665	70152	S	CGCTGCCTGCATTGGTCCCTCCTGTCTGAGAAAAACCTGGCGTGCCCTCC	"\Homo sapiens chromosome 16 open reading frame 46 (C16orf46), mRNA.\"""""	FLJ32702	ILMN_1667665	C16ORF46	"\Homo sapiens chromosome 16 open reading frame 46 (C16orf46), mRNA.\"""""	123775	 	C16orf46	-0.09620157	-0.012993254	0.083208316	-0.002175683	3.599408972	0.032134082	0.032134082
6290326	6290326	ProbeID: 6290326				ILMN_1865817	6290326	S	CCCAGTCCCCTTTCTGTGATCTGCTTTACAACCCAGTTTTGTTGGGACAG	"\UI-H-EU1-azz-i-23-0-UI.s1 NCI_CGAP_Ct1 Homo sapiens cDNA clone UI-H-EU1-azz-i-23-0-UI 3, mRNA sequence\"""""		ILMN_1865817		"\UI-H-EU1-azz-i-23-0-UI.s1 NCI_CGAP_Ct1 Homo sapiens cDNA clone UI-H-EU1-azz-i-23-0-UI 3, mRNA sequence\"""""	-999	 		-0.07711026	-0.066654238	0.010456022	0.000867992	3.598188728	0.032169897	0.032169897
2850100	2850100	RNASET2	NM_003730.3	8635	NP_003721.2	ILMN_1671565	2850100	S	GATGGCCCAGTCTTCTATCCCCCACCTAAAAAGACCAAGCATTGATGCCC	"\Homo sapiens ribonuclease T2 (RNASET2), mRNA.\"""""	RP11-514O12.3; RNASE6PL; bA514O12.3	ILMN_1671565	RNASET2	"\Homo sapiens ribonuclease T2 (RNASET2), mRNA.\"""""	8635	 	RNASET2	-0.090122174	-0.354211822	-0.264089648	0.060533882	3.59096814	0.032382669	0.032382669
1500100	1500100	MIA2	NM_054024.3	117153	NP_473365.3	ILMN_2158665	1500100	S	TACCCTGCTAAATAGTCAGATGGTTTCAACTGATAACTCTTTGTCTTCTC	"\Homo sapiens melanoma inhibitory activity 2 (MIA2), mRNA.\"""""	FLJ22404	ILMN_2158665	MIA2	"\Homo sapiens melanoma inhibitory activity 2 (MIA2), mRNA.\"""""	117153	D	MIA2	0.078420329	0.050736631	-0.027683697	-0.016903817	3.588806495	0.032446648	0.032446648
5080739	5080739	ProbeID: 5080739	XM_001715699.1	100127920	XP_001715751.1	ILMN_3187869	5080739	A	TATAATCACCTCTATCTTTCATCTTCATTCTGCCATTTTGGGTGGTTGTC	"\PREDICTED: Homo sapiens hypothetical protein LOC100127920 (LOC100127920), mRNA.\"""""		ILMN_3187869	LOC100127920	"\PREDICTED: Homo sapiens hypothetical protein LOC100127920 (LOC100127920), mRNA.\"""""	100127920	 		0.088852056	0.096299877	0.007447821	0.015353001	3.587223604	0.032493579	0.032493579
1010327	1010327	ISM2	NM_199296.1	145501	NP_954993.1	ILMN_2405264	1010327	A	AGTAGCCAGGCTTGGGTGGGTTCAGCACTAGCTCGGGACGGTGTGTCACA	"\Homo sapiens thrombospondin, type I, domain containing 3 (THSD3), transcript variant 1, mRNA.\"""""	TAIL1; MGC119416; DKFZp686E0215; FLJ32147	ILMN_2405264	THSD3	"\Homo sapiens thrombospondin, type I, domain containing 3 (THSD3), transcript variant 1, mRNA.\"""""	145501	D	ISM2	-0.020414484	0.061634925	0.08204941	0.008078992	3.58504201	0.032558376	0.032558376
150619	150619	ProbeID: 150619				ILMN_1916543	150619	S	CCAACACAGGTATCATCTCCACCCTTTCCCTCCGCTCCAAGCCACAGGGA	"\UI-H-BI3-akd-d-08-0-UI.s1 NCI_CGAP_Sub5 Homo sapiens cDNA clone IMAGE:2733759 3, mRNA sequence\"""""		ILMN_1916543		"\UI-H-BI3-akd-d-08-0-UI.s1 NCI_CGAP_Sub5 Homo sapiens cDNA clone IMAGE:2733759 3, mRNA sequence\"""""	-999	 		-0.11716625	0.020514033	0.137680282	0.0279955	3.582900654	0.032622107	0.032622107
6400386	6400386	MAP4K2	NM_004579.2	5871	NP_004570.2	ILMN_1723625	6400386	S	TTTCCTTTCTACTCTTTCTGCCAAGAGCCTGCCCCTGCATTTGTCCTGGG	"\Homo sapiens mitogen-activated protein kinase kinase kinase kinase 2 (MAP4K2), mRNA.\"""""	GCK; RAB8IP; BL44	ILMN_1723625	MAP4K2	"\Homo sapiens mitogen-activated protein kinase kinase kinase kinase 2 (MAP4K2), mRNA.\"""""	5871	 	MAP4K2	0.034136657	-0.17980021	-0.213936867	-0.061068744	3.582253677	0.032641387	0.032641387
5820079	5820079	TSGA10	NM_025244.1	80705	NP_079520.1	ILMN_1680430	5820079	I	TCCATTGATGGTTTGATAGTGGGCTGGGAAGGAAAGCTGTGTTCCTCCAC	"\Homo sapiens testis specific, 10 (TSGA10), mRNA.\"""""	CEP4L	ILMN_1680430	TSGA10	"\Homo sapiens testis specific, 10 (TSGA10), mRNA.\"""""	80705	D	TSGA10	-0.104251427	-0.075281965	0.028969462	0.008243188	3.579821858	0.032713962	0.032713962
6510601	6510601	SHARPIN	NM_030974.2	81858	NP_112236.2	ILMN_1794780	6510601	S	TTACGGGGTTCGGCAGGATGGGGACCCTGCTTTCCTCTACTTGCTGTCAG	"\Homo sapiens SHANK-associated RH domain interactor (SHARPIN), mRNA.\"""""	SIPL1; DKFZP434N1923	ILMN_1794780	SHARPIN	"\Homo sapiens SHANK-associated RH domain interactor (SHARPIN), mRNA.\"""""	81858	 	SHARPIN	-0.080816126	0.3853652	0.466181326	-0.03722553	3.579424243	0.032725844	0.032725844
3130736	3130736	ProbeID: 3130736	XR_017614.1	645688		ILMN_1772888	3130736	S	AAAGTCATATACCTGAGGTGCACCGGAGATGCCACTTCTGCCCTGGCCCC	"\PREDICTED: Homo sapiens similar to 60S ribosomal protein L12 (LOC645688), mRNA.\"""""		ILMN_1772888	LOC645688	"\PREDICTED: Homo sapiens similar to 60S ribosomal protein L12 (LOC645688), mRNA.\"""""	645688	 		-0.042501079	0.325985731	0.36848681	0.041937023	3.558486479	0.033357834	0.033357834
7050195	7050195	F8A3	NM_001007524.1	474384	NP_001007525.1	ILMN_1727984	7050195	S	TCGGACAGCTGGGCCGGGAGCTGCGCGCCCAGGAGTGTCTGCCCTACGCG	"\Homo sapiens coagulation factor VIII-associated (intronic transcript) 3 (F8A3), mRNA.\"""""		ILMN_1727984	F8A3	"\Homo sapiens coagulation factor VIII-associated (intronic transcript) 3 (F8A3), mRNA.\"""""	474384	D	F8A1 (includes others)	0.006007891	0.10346979	0.097461899	-0.010409182	3.557668524	0.033382776	0.033382776
1940270	1940270	BICC1	NM_001080512.1	80114	NP_001073981.1	ILMN_1719570	1940270	A	TCCTGGAAGGTGGAGCGAGTGGAAGGCTACCCCGTCAGTATCACTCAGAC	"\Homo sapiens bicaudal C homolog 1 (Drosophila) (BICC1), mRNA.\"""""		ILMN_1719570	BICC1	"\Homo sapiens bicaudal C homolog 1 (Drosophila) (BICC1), mRNA.\"""""	80114	 	BICC1	-0.088416997	-0.001236084	0.087180914	-0.001694474	3.553084068	0.033522926	0.033522926
940750	940750	ProbeID: 940750				ILMN_1863484	940750	S	CTATAGCTGCAGGTACAAGAGTGACCCAGTGACACCAGCAGATGAACCGG	"\DA645971 MAMMA1 Homo sapiens cDNA clone MAMMA1000318 5, mRNA sequence\"""""		ILMN_1863484		"\DA645971 MAMMA1 Homo sapiens cDNA clone MAMMA1000318 5, mRNA sequence\"""""	-999	 		0.044115942	-0.068880856	-0.112996799	0.012782388	3.552362657	0.033545035	0.033545035
1090491	1090491	IFT81	NM_014055.2	28981	NP_054774.2	ILMN_1655504	1090491	I	GCCAAACTTCCATTGGTCAGGTAATTCAGGAGGGTGGGGAGGACCGGCTA	"\Homo sapiens intraflagellar transport 81 homolog (Chlamydomonas) (IFT81), transcript variant 1, mRNA.\"""""	CDV1R; MGC102777; CDV-1R; CDV-1; CDV1; MGC4027	ILMN_1655504	IFT81	"\Homo sapiens intraflagellar transport 81 homolog (Chlamydomonas) (IFT81), transcript variant 1, mRNA.\"""""	28981	D	IFT81	-0.097385497	-0.074958186	0.022427311	-0.011271871	3.551592013	0.03356867	0.03356867
1300242	1300242	ZNF440	NM_152357.1	126070	NP_689570.1	ILMN_1740589	1300242	S	CACCTCGGCCTCCCAAAATGCTGGGATTGCAGACATGGACCATCATGCCC	"\Homo sapiens zinc finger protein 440 (ZNF440), mRNA.\"""""	FLJ37933	ILMN_1740589	ZNF440	"\Homo sapiens zinc finger protein 440 (ZNF440), mRNA.\"""""	126070	D	ZNF440/ZNF808	0.018475061	-0.067655922	-0.086130983	-0.015546928	3.548397519	0.033666822	0.033666822
430131	430131	ProbeID: 430131	XM_001722593.1	100132802	XP_001722645.1	ILMN_3249093	430131	S	TCATTTGATAAAAGCTGCCGCTGTGGAGTCTGCCTACCCAGCACCTGCCC	"\PREDICTED: Homo sapiens hypothetical protein LOC100132802 (LOC100132802), mRNA.\"""""		ILMN_3249093	LOC100132802	"\PREDICTED: Homo sapiens hypothetical protein LOC100132802 (LOC100132802), mRNA.\"""""	100132802	 		0.035250378	0.085290323	0.050039945	-0.013917549	3.546312755	0.033731036	0.033731036
6370403	6370403	ProbeID: 6370403				ILMN_1856538	6370403	S	GCCACATTCCCCTACCCCTGGAGATACAGAGGATTCAACATCTCTCCAAG	"\UI-E-EJ0-ahm-h-15-0-UI.s1 UI-E-EJ0 Homo sapiens cDNA clone UI-E-EJ0-ahm-h-15-0-UI 3, mRNA sequence\"""""		ILMN_1856538		"\UI-E-EJ0-ahm-h-15-0-UI.s1 UI-E-EJ0 Homo sapiens cDNA clone UI-E-EJ0-ahm-h-15-0-UI 3, mRNA sequence\"""""	-999	 		0.028063753	0.104088541	0.076024788	-0.004570708	3.546282114	0.03373198	0.03373198
270538	270538	PMP22	NM_153321.1	5376	NP_696996.1	ILMN_1810864	270538	I	CCAACGCACCCGAGTTTGTGTTTGAGGCCACCCTGAGGATCGGGACAGCT	"\Homo sapiens peripheral myelin protein 22 (PMP22), transcript variant 2, mRNA.\"""""	CMT1A; GAS-3; DSS; CMT1E; MGC20769; HMSNIA; HNPP; Sp110	ILMN_1810864	PMP22	"\Homo sapiens peripheral myelin protein 22 (PMP22), transcript variant 2, mRNA.\"""""	5376	D	PMP22	-0.082796003	-0.008741923	0.07405408	-0.000918548	3.544463451	0.033788102	0.033788102
1450687	1450687	TM4SF20	NM_024795.2	79853	NP_079071.1	ILMN_1775830	1450687	S	GACTGCAACTCATCACATGAGGTCAGGTATGGAATTTTCCACTTGTGGTG	"\Homo sapiens transmembrane 4 L six family member 20 (TM4SF20), mRNA.\"""""	TCCE518; PRO994; FLJ22800	ILMN_1775830	TM4SF20	"\Homo sapiens transmembrane 4 L six family member 20 (TM4SF20), mRNA.\"""""	79853	 	TM4SF20	0.020913835	0.103911009	0.082997173	-0.0110853	3.541702358	0.03387349	0.03387349
6110291	6110291	RDX	NM_002906.3	5962	NP_002897.1	ILMN_1708611	6110291	S	CTGGTTAACCTTGAAGTGACTGTTGTACCATGGTTGTGCACATGCTTCAG	"\Homo sapiens radixin (RDX), mRNA.\"""""		ILMN_1708611	RDX	"\Homo sapiens radixin (RDX), mRNA.\"""""	5962	 	RDX	0.166660581	-0.025173697	-0.191834279	0.005206091	3.538275631	0.033979771	0.033979771
1820343	1820343	WNT5A	NM_003392.3	7474	NP_003383.2	ILMN_1800317	1820343	S	CTCCAAGAGATCGTTAGCAGCATCAGTCCACAAACACTTAGTGGCCCACA	"\Homo sapiens wingless-type MMTV integration site family, member 5A (WNT5A), mRNA.\"""""	hWNT5A	ILMN_1800317	WNT5A	"\Homo sapiens wingless-type MMTV integration site family, member 5A (WNT5A), mRNA.\"""""	7474	 	WNT5A	0.102516541	0.012477622	-0.090038919	-0.010534593	3.538267928	0.03398001	0.03398001
4810332	4810332	ProbeID: 4810332	XM_373266.3	392275	XP_373266.3	ILMN_1761268	4810332	S	ATGGAGGCCAGGGCTTCCCTGAACCCCAGTGACCACAAGCTGGATGAGAA	"\PREDICTED: Homo sapiens similar to spermatogenesis and centriole associated 1 (LOC392275), mRNA.\"""""		ILMN_1761268	LOC392275	"\PREDICTED: Homo sapiens similar to spermatogenesis and centriole associated 1 (LOC392275), mRNA.\"""""	392275	D	SMPD5	0.026553471	0.075946335	0.049392864	-0.000458931	3.538014215	0.033987892	0.033987892
2850615	2850615	OR1C1	NM_012353.2	26188	NP_036485.2	ILMN_1813390	2850615	S	TACGGCACAGCCATCGCCGTCTATTTCAGCCCTTCATCCCCCCATATGCC	"\Homo sapiens olfactory receptor, family 1, subfamily C, member 1 (OR1C1), mRNA.\"""""	HSTPCR27; TPCR27; OR1-42	ILMN_1813390	OR1C1	"\Homo sapiens olfactory receptor, family 1, subfamily C, member 1 (OR1C1), mRNA.\"""""	26188	 	OR1C1	-0.101618858	-0.033722882	0.067895976	-0.016280316	3.537038912	0.034018212	0.034018212
7000491	7000491	CACNB1	NM_199247.1	782	NP_954855.1	ILMN_2271304	7000491	I	AGACTAGTGTTAGCAGTGTCACCACCCCGCCACCCCATGGCAAACGCATC	"\Homo sapiens calcium channel, voltage-dependent, beta 1 subunit (CACNB1), transcript variant 2, mRNA.\"""""	CACNLB1; MGC41896; CAB1; CCHLB1	ILMN_2271304	CACNB1	"\Homo sapiens calcium channel, voltage-dependent, beta 1 subunit (CACNB1), transcript variant 2, mRNA.\"""""	782	D	CACNB1	0.056242447	-0.032155977	-0.088398424	0.005949054	3.531720449	0.034184036	0.034184036
3120114	3120114	HIST1H2AM	NM_003514.2	8336	NP_003505.1	ILMN_1756022	3120114	S	AACCCGCTCCTCTAGAGCTGGGCTCCAATTTCCTGTAGGACGAGTGCACC	"\Homo sapiens histone cluster 1, H2am (HIST1H2AM), mRNA.\"""""	H2AFN; H2A.1; dJ193B12.1; H2A/n	ILMN_1756022	HIST1H2AM	"\Homo sapiens histone cluster 1, H2am (HIST1H2AM), mRNA.\"""""	8336	D	HIST1H2AG (includes others)	-0.090374531	-0.087725892	0.002648639	0.002648486	3.527254415	0.034323923	0.034323923
4610292	4610292	LOC728263	XR_037204.1	728263		ILMN_3213176	4610292	A	CCGCCTCATCCACCAGTAGCATTTCCAGCACATCCAGGTCTGCACCCCCT	"\PREDICTED: Homo sapiens misc_RNA (LOC728263), miscRNA.\"""""		ILMN_3213176	LOC728263	"\PREDICTED: Homo sapiens misc_RNA (LOC728263), miscRNA.\"""""	728263	 		-0.09016049	-0.116619952	-0.026459462	0.015351496	3.52396136	0.034427445	0.034427445
1500619	1500619	ProbeID: 1500619	XM_926382.2	642755	XP_931475.1	ILMN_1793287	1500619	A	TGGCAAAACAGATATCATGCTGGTGAGTGCCACGTTACTCCCCTGGCTGG	"\PREDICTED: Homo sapiens similar to DEXI, transcript variant 1 (LOC642755), mRNA.\"""""		ILMN_1793287	LOC642755	"\PREDICTED: Homo sapiens similar to DEXI, transcript variant 1 (LOC642755), mRNA.\"""""	642755	D	LOC100133165/LOC100289656	-0.057440598	0.337731225	0.395171823	0.109452626	3.520425536	0.034538957	0.034538957
2070324	2070324	LOC285741	XR_017420.2	285741		ILMN_3216336	2070324	A	TCTACCGCGACCTCATCAGCCACGATGAGATGTTTTCCGACATCTACAAG	"\PREDICTED: Homo sapiens misc_RNA (LOC285741), miscRNA.\"""""		ILMN_3216336	LOC285741	"\PREDICTED: Homo sapiens misc_RNA (LOC285741), miscRNA.\"""""	285741	 		0.186548718	0.568890502	0.382341784	0.025824842	3.514189657	0.034736526	0.034736526
6060138	6060138	RBBP8	NM_203292.1	5932	NP_976037.1	ILMN_1678695	6060138	I	AAGGAATACACACAAATTACAGGCCTTTGAGCCCAGAATGCAACTTGGGA	"\Homo sapiens retinoblastoma binding protein 8 (RBBP8), transcript variant 3, mRNA.\"""""	CTIP; RIM	ILMN_1678695	RBBP8	"\Homo sapiens retinoblastoma binding protein 8 (RBBP8), transcript variant 3, mRNA.\"""""	5932	D	RBBP8	-0.047341233	-0.116876939	-0.069535706	-0.000845873	3.505419802	0.035016343	0.035016343
780129	780129	SLA2	NM_032214.2	84174	NP_115590.1	ILMN_2409720	780129	A	GCTGGGATTACAGGTGTGAGCCACGGCACCCAGCCTAGCTCTCAGATCTC	"\Homo sapiens Src-like-adaptor 2 (SLA2), transcript variant 1, mRNA.\"""""	FLJ21992; MGC49845; SLAP2; C20orf156; SLAP-2	ILMN_2409720	SLA2	"\Homo sapiens Src-like-adaptor 2 (SLA2), transcript variant 1, mRNA.\"""""	84174	D	SLA2	0.089922298	0.01912501	-0.070797288	0.011027433	3.502838599	0.035099141	0.035099141
4220110	4220110	ProbeID: 4220110	XM_936518.1	647450	XP_941611.1	ILMN_1699214	4220110	S	CGCCTGGGGCTCCTGCTGCTCTGGTTCCCAGGTGCCAGATGTGCCATCCG	"\PREDICTED: Homo sapiens similar to Ig kappa chain V-I region HK101 precursor (LOC647450), mRNA.\"""""		ILMN_1699214	LOC647450	"\PREDICTED: Homo sapiens similar to Ig kappa chain V-I region HK101 precursor (LOC647450), mRNA.\"""""	647450	 		0.143239251	-0.36840794	-0.511647191	-0.005039457	3.498930377	0.035224888	0.035224888
4830102	4830102	DGKZ	NM_003646.3	8525	NP_003637.2	ILMN_1757143	4830102	I	AAGGCGCCGCGGCGACTCAACAAGCGGCGCTTCCCGGGGCTGCGGCTCTT	"\Homo sapiens diacylglycerol kinase, zeta 104kDa (DGKZ), transcript variant 2, mRNA.\"""""	hDGKzeta; DAGK6; DAGK5; DGK-ZETA	ILMN_1757143	DGKZ	"\Homo sapiens diacylglycerol kinase, zeta 104kDa (DGKZ), transcript variant 2, mRNA.\"""""	8525	D	DGKZ	0.114690504	0.112749313	-0.001941191	0.042637248	3.496365663	0.035307659	0.035307659
7150592	7150592	SS18	NM_001007559.1	6760	NP_001007560.1	ILMN_1686957	7150592	I	CGGTTATCAGCAACCGTCGTATCCTGAACAAGGCTACGATAGGCCTTATG	"\Homo sapiens synovial sarcoma translocation, chromosome 18 (SS18), transcript variant 1, mRNA.\"""""	SYT; SYT-SSX1; MGC116875; SYT-SSX2; SSXT	ILMN_1686957	SS18	"\Homo sapiens synovial sarcoma translocation, chromosome 18 (SS18), transcript variant 1, mRNA.\"""""	6760	D	SS18	-0.009316247	-0.088505929	-0.079189683	0.025721345	3.495297166	0.035342202	0.035342202
2810131	2810131	LOC646179	XM_944443.2	646179	XP_949536.1	ILMN_1726464	2810131	S	AGGGCAGTCACATAGAAGTATCATGGTGACCTTGGGGATGGTGACAGTGG	"\PREDICTED: Homo sapiens hypothetical LOC646179 (LOC646179), mRNA.\"""""		ILMN_1726464	LOC646179	"\PREDICTED: Homo sapiens hypothetical LOC646179 (LOC646179), mRNA.\"""""	646179	 	hCG 2045614	-0.121639021	-0.028507775	0.093131246	0.021201277	3.492806891	0.035422842	0.035422842
2120554	2120554	TMPPE	NM_001039770.1	643853	NP_001034859.1	ILMN_2170643	2120554	S	CAGATTCTGGCCCTGGTGGGCAGGTCTCCATGACACCTTTAGTCCCTCTG	"\Homo sapiens similar to F40B5.2b (FLJ45032), mRNA.\"""""	FLJ46376	ILMN_2170643	FLJ45032	"\Homo sapiens similar to F40B5.2b (FLJ45032), mRNA.\"""""	643853	D	TMPPE	0.005365728	-0.096984155	-0.102349882	-0.001554878	3.48549702	0.035660645	0.035660645
6770360	6770360	2-Mar	NM_001005416.1	51257	NP_001005416.1	ILMN_1669592	6770360	A	GAGTGGAGAAAGACCAACCAGAAAGTTCGCCTGAAGATCCGGGAGGCGGA	"\Homo sapiens membrane-associated ring finger (C3HC4) 2 (MARCH2), transcript variant 3, mRNA.\"""""	HSPC240; RNF172; MARCH-II	ILMN_1669592	2-Mar	"\Homo sapiens membrane-associated ring finger (C3HC4) 2 (MARCH2), transcript variant 3, mRNA.\"""""	51257	D	2-Mar	-0.06537378	0.370062689	0.435436469	0.078014577	3.47630596	0.035961973	0.035961973
3140689	3140689	KIAA1407	NM_020817.1	57577	NP_065868.1	ILMN_2095273	3140689	S	GAGGCACCAGAGATGCTTCTCTTCCGTGCACCTTGATAAGCATGAAGGAC	"\Homo sapiens KIAA1407 (KIAA1407), mRNA.\"""""	FLJ43314	ILMN_2095273	KIAA1407	"\Homo sapiens KIAA1407 (KIAA1407), mRNA.\"""""	57577	D	KIAA1407	0.084374523	0.078871588	-0.005502935	0.013385507	3.474398606	0.036024833	0.036024833
2120477	2120477	ProbeID: 2120477				ILMN_1857662	2120477	S	AGTTGTGGGGAGAACTGCTGGGCCAAGAGACAGCTCCGAGTTCTGTGTAG	"\AGENCOURT_14371938 NIH_MGC_181 Homo sapiens cDNA clone IMAGE:30395065 5, mRNA sequence\"""""		ILMN_1857662		"\AGENCOURT_14371938 NIH_MGC_181 Homo sapiens cDNA clone IMAGE:30395065 5, mRNA sequence\"""""	-999	 		0.057268504	0.143206551	0.085938047	0.033802455	3.463765655	0.036377328	0.036377328
1850102	1850102	ProbeID: 1850102	XM_060328.1	127099	XP_060328.1	ILMN_1784634	1850102	A	GGCCTCAATCTCCCAGCTTGCCTGCATCTATTTGGTCTTCATTCTGTATG	"\PREDICTED: Homo sapiens similar to 60S acidic ribosomal protein P1 (LOC127099), mRNA.\"""""		ILMN_1784634	LOC127099	"\PREDICTED: Homo sapiens similar to 60S acidic ribosomal protein P1 (LOC127099), mRNA.\"""""	127099	 	LOC127099	-0.112978391	-0.047341801	0.06563659	0.003174781	3.463348829	0.036391218	0.036391218
1510017	1510017	LOC388588	XM_932890.2	388588	XP_937983.1	ILMN_1749834	1510017	A	GGCGTGGCCCTCTTCTGGATCATCTTCATCCTGGGCTACCTCACAGGCTA	"\PREDICTED: Homo sapiens hypothetical LOC388588, transcript variant 2 (LOC388588), mRNA.\"""""		ILMN_1749834	LOC388588	"\PREDICTED: Homo sapiens hypothetical LOC388588, transcript variant 2 (LOC388588), mRNA.\"""""	388588	 	LOC388588	-0.03560557	0.715932576	0.751538145	0.162569221	3.458963682	0.036537678	0.036537678
7510398	7510398	LOC100132252	XM_001724521.1	100132252	XP_001724573.1	ILMN_3292072	7510398	M	GCTAAGAATAAAATTTTCAAGAAATACAGGATCAACTTACAGCAACTATA	"\PREDICTED: Homo sapiens similar to hCG1807547 (LOC100132252), mRNA.\"""""		ILMN_3292072	LOC100132252	"\PREDICTED: Homo sapiens similar to hCG1807547 (LOC100132252), mRNA.\"""""	100132252	 	LOC100132252	0.033403482	0.093102679	0.059699197	-0.008851623	3.456546186	0.036618679	0.036618679
3400719	3400719	ProbeID: 3400719	XM_932552.2	644976	XP_937645.1	ILMN_1802661	3400719	S	GCCACAGTCAGCCCTGGTGACATTGCATATCAGCTTCTAAAGGGCCTCGC	"\PREDICTED: Homo sapiens hypothetical LOC644976 (LOC644976), mRNA.\"""""		ILMN_1802661	LOC644976	"\PREDICTED: Homo sapiens hypothetical LOC644976 (LOC644976), mRNA.\"""""	644976	 		-0.074445886	0.000302508	0.074748394	-0.016103714	3.455850096	0.036642036	0.036642036
630270	630270	C5orf45	NM_001017987.2	51149	NP_001017987.1	ILMN_2409879	630270	A	TCAAGACCTGCCTAGAAAAAGGAAGTGGAGCAGGAGCACCGTCCAGCCTC	"\Homo sapiens chromosome 5 open reading frame 45 (C5orf45), transcript variant 2, mRNA.\"""""	MGC78537; MGC65027; DKFZp686L2452	ILMN_2409879	C5ORF45	"\Homo sapiens chromosome 5 open reading frame 45 (C5orf45), transcript variant 2, mRNA.\"""""	51149	D	C5orf45	0.035199485	0.094934551	0.059735066	-0.015336258	3.450814525	0.036811461	0.036811461
6550528	6550528	MAOA	NM_000240.2	4128	NP_000231.1	ILMN_1663640	6550528	S	GGTGCCTAATGTTCCATGTCTGAAGTTTGCCCCAGTGCTACACGTTGGAG	"\Homo sapiens monoamine oxidase A (MAOA), nuclear gene encoding mitochondrial protein, mRNA.\"""""		ILMN_1663640	MAOA	"\Homo sapiens monoamine oxidase A (MAOA), nuclear gene encoding mitochondrial protein, mRNA.\"""""	4128	 	MAOA	0.064130262	0.131060394	0.066930132	0.024865111	3.446622941	0.036953103	0.036953103
4670608	4670608	C1orf216	NM_152374.1	127703	NP_689587.1	ILMN_1659975	4670608	S	AAGTCACTGATGCAGCCTCTGGCCCTCAGTCTCCCTATCGGCAAAGTGGG	"\Homo sapiens chromosome 1 open reading frame 216 (C1orf216), mRNA.\"""""	FLJ38984	ILMN_1659975	C1ORF216	"\Homo sapiens chromosome 1 open reading frame 216 (C1orf216), mRNA.\"""""	127703	 	C1orf216	0.056154406	0.114601922	0.058447516	0.03099015	3.446621615	0.036953148	0.036953148
6520193	6520193	MIR802	NR_030414.1	768219		ILMN_3308405	6520193	S	TTGCAGTCAGTAACAAAGATTCATCCTTGTGTCCATCATGCAACAAGGAG	"\Homo sapiens microRNA 802 (MIR802), microRNA.\"""""		ILMN_3308405	MIR802	"\Homo sapiens microRNA 802 (MIR802), microRNA.\"""""	768219	 	mir-802	-0.086703512	-0.046045913	0.040657599	-0.002860257	3.444017177	0.037041439	0.037041439
1660041	1660041	STELLAR	XR_041310.1	400206		ILMN_3250322	1660041	A	CACCGAAAACCTCCAGTAGCCACCTGCTCTTTGCCCTGACAGTTCTCAAG	"\PREDICTED: Homo sapiens misc_RNA (STELLAR), miscRNA.\"""""		ILMN_3250322	STELLAR	"\PREDICTED: Homo sapiens misc_RNA (STELLAR), miscRNA.\"""""	400206	D	STELLAR	-0.024878801	-0.099953986	-0.075075186	-0.039371943	3.442408354	0.037096086	0.037096086
7560039	7560039	TAPBP	NM_172209.1	6892	NP_757346.1	ILMN_1782851	7560039	A	CTGTGTACAAACCCCCCAAAGTGTCCCTGATGCCAGCAACCCTTGCACGG	"\Homo sapiens TAP binding protein (tapasin) (TAPBP), transcript variant 3, mRNA.\"""""	TAPA; NGS17; TPSN; TPN	ILMN_1782851	TAPBP	"\Homo sapiens TAP binding protein (tapasin) (TAPBP), transcript variant 3, mRNA.\"""""	6892	D	TAPBP	0.017698062	-0.113341448	-0.131039509	-0.005540959	3.437054324	0.037278546	0.037278546
4010762	4010762	ATP2B3	NM_001001344.1	492	NP_001001344.1	ILMN_1660741	4010762	A	CTTGTTTTTGCAGTCTTCAAGGCTGGGGGCCCTGTCTCATTGGGAAGCCC	"\Homo sapiens ATPase, Ca++ transporting, plasma membrane 3 (ATP2B3), transcript variant 2, mRNA.\"""""	PMCA3a; PMCA3	ILMN_1660741	ATP2B3	"\Homo sapiens ATPase, Ca++ transporting, plasma membrane 3 (ATP2B3), transcript variant 2, mRNA.\"""""	492	D	ATP2B3	-0.058739547	-0.111811983	-0.053072436	0.049188348	3.43389358	0.037386692	0.037386692
270593	270593	GPER	NM_001039966.1	2852	NP_001035055.1	ILMN_2384056	270593	A	GAGGCTGGTGACGTTCAGCCTTTGTCAATAAACCTGTCATGTGCGGATCC	"\Homo sapiens G protein-coupled estrogen receptor 1 (GPER), transcript variant 3, mRNA.\"""""	LyGPR; DRY12; GPCR-Br; LERGU; MGC99678; GPR30; CEPR; CMKRL2; FEG-1; LERGU2	ILMN_2384056	GPER	"\Homo sapiens G protein-coupled estrogen receptor 1 (GPER), transcript variant 3, mRNA.\"""""	2852	D	GPER	0.043108531	-0.074881551	-0.117990082	-0.034676637	3.432762739	0.037425463	0.037425463
4220646	4220646	GMPR2	NM_016576.3	51292	NP_057660.2	ILMN_1754788	4220646	I	TAATCGCAGCCACGGGATGGGTCGAGGTGACAGGCTTCAGGGACCACACT	"\Homo sapiens guanosine monophosphate reductase 2 (GMPR2), transcript variant 1, mRNA.\"""""	MGC830; MGC15084	ILMN_1754788	GMPR2	"\Homo sapiens guanosine monophosphate reductase 2 (GMPR2), transcript variant 1, mRNA.\"""""	51292	D	GMPR2	-0.056099739	0.011316776	0.067416514	0.008312542	3.430055277	0.037518455	0.037518455
2370561	2370561	RORB	NM_006914.3	6096	NP_008845.2	ILMN_1746658	2370561	S	GAAATTTGTTCTGCCTGTGTCCTGGAGGCCTATACCTCTGTTATTTTCTG	"\Homo sapiens RAR-related orphan receptor B (RORB), mRNA.\"""""	NR1F2; RZRB; bA133M9.1; ROR-BETA	ILMN_1746658	RORB	"\Homo sapiens RAR-related orphan receptor B (RORB), mRNA.\"""""	6096	 	RORB	0.054726584	0.080894358	0.026167774	-0.021160468	3.428910738	0.037557838	0.037557838
3890564	3890564	LOC728611	XM_001720819.1	728611	XP_001720871.1	ILMN_3297562	3890564	M	TATGATGAAGGAGAAAGCACATATTTTGATGATCTTAAAGGAGAAATGCA	"\PREDICTED: Homo sapiens similar to BMS1-like, ribosome assembly protein (yeast) (LOC728611), mRNA.\"""""		ILMN_3297562	LOC728611	"\PREDICTED: Homo sapiens similar to BMS1-like, ribosome assembly protein (yeast) (LOC728611), mRNA.\"""""	728611	D	LOC728611	-0.001816079	0.091731242	0.09354732	0.001031443	3.422574321	0.037776637	0.037776637
5260221	5260221	ATAD1	NM_032810.2	84896	NP_116199.2	ILMN_1654497	5260221	S	GCATTGAATGGTTGTTAGGCAGCCATGTGCTCAACACTGATTTCACCTCT	"\Homo sapiens ATPase family, AAA domain containing 1 (ATAD1), mRNA.\"""""	AFDC1; FNP001; FLJ14600	ILMN_1654497	ATAD1	"\Homo sapiens ATPase family, AAA domain containing 1 (ATAD1), mRNA.\"""""	84896	D	ATAD1	0.15365393	0.133278197	-0.020375733	-0.036089393	3.418872981	0.03790505	0.03790505
6510075	6510075	ProbeID: 6510075	XM_001125904.1	730455	XP_001125904.1	ILMN_1801864	6510075	A	GTGGAAGGCTGGAAGTACACCTTGTTGGAGGCTTCAGTGACGACAGGCAG	"\PREDICTED: Homo sapiens similar to N-terminal Asn amidase (LOC730455), mRNA.\"""""		ILMN_1801864	LOC730455	"\PREDICTED: Homo sapiens similar to N-terminal Asn amidase (LOC730455), mRNA.\"""""	730455	 		-0.000505973	0.435195016	0.435700989	0.029620072	3.414498516	0.038057395	0.038057395
2070369	2070369	TREML1	NM_178174.2	340205	NP_835468.1	ILMN_1690783	2070369	S	ACCTTCACTCCCAGCTCCATCCTCATTGCCCCCTCTACCTCCTAAGGTCC	"\Homo sapiens triggering receptor expressed on myeloid cells-like 1 (TREML1), mRNA.\"""""	TLT1; MGC119173; dJ238O23.3; TLT-1; PRO3438; GLTL1825	ILMN_1690783	TREML1	"\Homo sapiens triggering receptor expressed on myeloid cells-like 1 (TREML1), mRNA.\"""""	340205	 	TREML1	0.058618371	-0.214971984	-0.273590355	-0.05062076	3.413653511	0.038086896	0.038086896
2710273	2710273	ProbeID: 2710273	XM_945847.1	650990	XP_950940.1	ILMN_1673713	2710273	I	TTGCTTATCACCAGAAACCAATATTTTTTCAAAAATATGCCTTGTATCCT	"\PREDICTED: Homo sapiens hypothetical protein LOC650989, transcript variant 3 (LOC650990), mRNA.\"""""		ILMN_1673713	LOC650990	"\PREDICTED: Homo sapiens hypothetical protein LOC650989, transcript variant 3 (LOC650990), mRNA.\"""""	650990	D	LOC646168	-0.028377967	0.056964794	0.085342762	-0.009125999	3.412792635	0.038116974	0.038116974
2510689	2510689	ROGDI	NM_024589.1	79641	NP_078865.1	ILMN_1722738	2510689	S	GGCCAAGGGTGTCCCACATTCCCAACACCGCCCTCTGATCACCATGGGAA	"\Homo sapiens rogdi homolog (Drosophila) (ROGDI), mRNA.\"""""	FLJ22386	ILMN_1722738	ROGDI	"\Homo sapiens rogdi homolog (Drosophila) (ROGDI), mRNA.\"""""	79641	 	ROGDI	-0.059512689	0.166038326	0.225551015	0.018674624	3.411953157	0.038146329	0.038146329
3120392	3120392	NCDN	NM_014284.2	23154	NP_055099.1	ILMN_1704354	3120392	I	CTTTGGGGGCTGTCTCCCATGTCGTGATTTTGACGTGATCTCTCCGTGAC	"\Homo sapiens neurochondrin (NCDN), transcript variant 3, mRNA.\"""""	KIAA0607	ILMN_1704354	NCDN	"\Homo sapiens neurochondrin (NCDN), transcript variant 3, mRNA.\"""""	23154	D	NCDN	0.030734762	0.155795608	0.125060846	-0.042816126	3.407084527	0.038317031	0.038317031
6520754	6520754	FBXO48	NM_001024680.1	554251	NP_001019851.1	ILMN_2102257	6520754	S	CTGCCCATTTACTCTTAACAAAAGAAAGGGGCTGTGCGCCATGGCTCACG	"\Homo sapiens F-box protein 48 (FBXO48), mRNA.\"""""		ILMN_2102257	FBXO48	"\Homo sapiens F-box protein 48 (FBXO48), mRNA.\"""""	554251	D	FBXO48	-0.081115398	-0.118415962	-0.037300564	-0.001948192	3.406643713	0.038332525	0.038332525
7330592	7330592	ATM	NM_138292.3	472	NP_612149.1	ILMN_1716231	7330592	I	TCTACAGGTTGGCTGCATAGAAGAAAAAGGTAGAGTTATTTATAATCTTG	"\Homo sapiens ataxia telangiectasia mutated (ATM), transcript variant 2, mRNA.\"""""	ATD; DKFZp781A0353; ATE; TELO1; ATA; TEL1; ATDC; AT1; MGC74674; ATC	ILMN_1716231	ATM	"\Homo sapiens ataxia telangiectasia mutated (ATM), transcript variant 2, mRNA.\"""""	472	D	ATM	-0.072049391	-0.086390087	-0.014340695	0.012375595	3.406449658	0.038339348	0.038339348
290037	290037	FBXO11	NM_018693.2	80204	NP_061163.2	ILMN_1733164	290037	I	CAATACTTTTCCTTTTGTAGCCACTTTGAGTCTGCAGTTGTCAGTAAGCC	"\Homo sapiens F-box protein 11 (FBXO11), transcript variant 2, mRNA.\"""""	FLJ12673; PRMT9; UG063H01; MGC44383; FBX11; VIT1	ILMN_1733164	FBXO11	"\Homo sapiens F-box protein 11 (FBXO11), transcript variant 2, mRNA.\"""""	80204	D	FBXO11	0.04668657	0.097039929	0.050353359	-0.002615951	3.405257535	0.038381291	0.038381291
4920255	4920255	ProbeID: 4920255	XM_001719380.1	100133441	XP_001719432.1	ILMN_3237281	4920255	S	GGCTCCACAGCCTTCTTGTGGGACTTCACCCAGAGTGGCCCCATTGTGAG	"\PREDICTED: Homo sapiens similar to UDP-GalNAc: polypeptide N-acetylgalactosaminyltransferase (LOC100133441), mRNA.\"""""		ILMN_3237281	LOC100133441	"\PREDICTED: Homo sapiens similar to UDP-GalNAc: polypeptide N-acetylgalactosaminyltransferase (LOC100133441), mRNA.\"""""	100133441	 		0.008048885	0.075281283	0.067232398	-0.010642235	3.401370212	0.038518385	0.038518385
4640110	4640110	ATF6B	NM_004381.4	1388	NP_004372.3	ILMN_3194911	4640110	A	CCAGGTGGCCAGGTGGGACTGTTTCAAATTTCCCTGATCCCCAGGCTTGG	"\Homo sapiens activating transcription factor 6 beta (ATF6B), transcript variant 1, mRNA.\"""""		ILMN_3194911	ATF6B	"\Homo sapiens activating transcription factor 6 beta (ATF6B), transcript variant 1, mRNA.\"""""	1388	D	ATF6B	0.103272106	-0.018740696	-0.122012802	0.022490791	3.398600754	0.038616363	0.038616363
6220750	6220750	GRIA2	NM_000826.2	2891	NP_000817.2	ILMN_1660372	6220750	S	GCAGTGCATGCTGTCCCTTACGTGAGTCCTGGCATGGGAATGAATGTCAG	"\Homo sapiens glutamate receptor, ionotropic, AMPA 2 (GRIA2), mRNA.\"""""	HBGR2; GLURB; GLUR2	ILMN_1660372	GRIA2	"\Homo sapiens glutamate receptor, ionotropic, AMPA 2 (GRIA2), mRNA.\"""""	2891	 	GRIA2	-0.072118158	0.011931851	0.084050009	-0.026549198	3.397677373	0.038649087	0.038649087
7570382	7570382	CST5	NM_001900.4	1473	NP_001891.2	ILMN_1688022	7570382	S	CCATTCTGAACTACAAGTGCCGGAAAGTCTAGGGGTCTGTGCAAGGCCTG	"\Homo sapiens cystatin D (CST5), mRNA.\"""""	MGC71922	ILMN_1688022	CST5	"\Homo sapiens cystatin D (CST5), mRNA.\"""""	1473	 	CST5	-0.062265741	-0.084209747	-0.021944006	0.008924602	3.396506196	0.038690633	0.038690633
5090026	5090026	COL15A1	NM_001855.3	1306	NP_001846.3	ILMN_1768940	5090026	S	CTGCAGGAAACCCCAGCAGTGTGAACGCATCCCAACATAGGTTAAGAGCA	"\Homo sapiens collagen, type XV, alpha 1 (COL15A1), mRNA.\"""""	FLJ38566	ILMN_1768940	COL15A1	"\Homo sapiens collagen, type XV, alpha 1 (COL15A1), mRNA.\"""""	1306	 	COL15A1	-0.097047082	-0.049505511	0.047541571	0.032528036	3.396159654	0.038702935	0.038702935
6040445	6040445	PGR	NM_000926.3	5241	NP_000917.3	ILMN_1811014	6040445	S	CTGCTTGAATACATTTATCCAGTCCCGGGCACTGAGTGTTGAATTTCCAG	"\Homo sapiens progesterone receptor (PGR), mRNA.\"""""	PR; NR3C3	ILMN_1811014	PGR	"\Homo sapiens progesterone receptor (PGR), mRNA.\"""""	5241	 	PGR	-0.09041701	-0.019328168	0.071088842	0.022712263	3.395663671	0.03872055	0.03872055
3440382	3440382	ProbeID: 3440382	XM_380121.3	402538	XP_380121.3	ILMN_1674685	3440382	S	CGGCTCGGACGCCAGCGGACACGCGGGCGAGTGCGCGGCCTCTCCGTCCA	"\PREDICTED: Homo sapiens hypothetical LOC402538 (LOC402538), mRNA.\"""""		ILMN_1674685	LOC402538	"\PREDICTED: Homo sapiens hypothetical LOC402538 (LOC402538), mRNA.\"""""	402538	 		0.098137545	0.02268584	-0.075451704	0.00051408	3.395269752	0.038734545	0.038734545
4200491	4200491	BMP4	NM_001202.2	652	NP_001193.1	ILMN_1709734	4200491	I	ACGCCGCTGCTGCTCCGGCTGAGTATCTAGCTTGTCTCCCCGATGGGATT	"\Homo sapiens bone morphogenetic protein 4 (BMP4), transcript variant 1, mRNA.\"""""	BMP2B1; BMP2B; ZYME	ILMN_1709734	BMP4	"\Homo sapiens bone morphogenetic protein 4 (BMP4), transcript variant 1, mRNA.\"""""	652	D	BMP4	0.097646164	0.052779354	-0.044866811	0.007682509	3.393634397	0.038792702	0.038792702
4890546	4890546	SNORA71A	NR_002911.1	26777		ILMN_3245605	4890546	S	AGTGCAGGGAGAGGAACGCTGAAAGAGGTTGTCCCCGTGTTTGGAGGGTC	"\Homo sapiens small nucleolar RNA, H/ACA box 71A (SNORA71A), small nucleolar RNA.\"""""	U71a; RNU71A	ILMN_3245605	SNORA71A	"\Homo sapiens small nucleolar RNA, H/ACA box 71A (SNORA71A), small nucleolar RNA.\"""""	26777	 	SNORA71A	-0.084674384	-0.047140048	0.037534336	-0.017799774	3.389666453	0.038934186	0.038934186
6370196	6370196	MRPL37	NM_016491.2	51253	NP_057575.2	ILMN_2041327	6370196	S	AGCCTCAGTGCCCGTTTGGCCTGCTGCTCTCGCTGACAATAAAGAGCCCT	"\Homo sapiens mitochondrial ribosomal protein L37 (MRPL37), nuclear gene encoding mitochondrial protein, mRNA.\"""""	MRPL2; MGC878; MRP-L2; RPML2	ILMN_2041327	MRPL37	"\Homo sapiens mitochondrial ribosomal protein L37 (MRPL37), nuclear gene encoding mitochondrial protein, mRNA.\"""""	51253	 	MRPL37	-0.111689995	0.178188654	0.289878649	0.012053142	3.388534185	0.038974656	0.038974656
1260661	1260661	ADAM11	NM_002390.4	4185	NP_002381.2	ILMN_1711374	1260661	S	GGAACATGAGACTTCCTGTGACCAGTCCACCCTGGCTCCCAGCTGTCTGT	"\Homo sapiens ADAM metallopeptidase domain 11 (ADAM11), mRNA.\"""""	MDC	ILMN_1711374	ADAM11	"\Homo sapiens ADAM metallopeptidase domain 11 (ADAM11), mRNA.\"""""	4185	 	ADAM11	-0.034994134	-0.103552945	-0.068558811	0.005502106	3.383479323	0.039155855	0.039155855
1110669	1110669	ITM2C	NM_001012516.1	81618	NP_001012534.1	ILMN_1680453	1110669	A	AGATAACACAGAGGGAAAGGGAGAGCCACCTGGTACTTGTCCACCCTGCC	"\Homo sapiens integral membrane protein 2C (ITM2C), transcript variant 2, mRNA.\"""""	E25; ITM3; BRI3; E25C; BRICD2C	ILMN_1680453	ITM2C	"\Homo sapiens integral membrane protein 2C (ITM2C), transcript variant 2, mRNA.\"""""	81618	D	ITM2C	0.074694765	-0.331803263	-0.406498027	-0.088429217	3.382014725	0.039208518	0.039208518
2710091	2710091	FCGR2C	NM_001005411.2	9103	NP_001005411.2	ILMN_2331121	2710091	A	CTACTGCAGGAAAAAGCGGATTTCAGCCACCTGGACGTCAAATGATTGCC	"\Homo sapiens Fc fragment of IgG, low affinity IIc, receptor for (CD32) (FCGR2C), transcript variant 3, mRNA.\"""""	FCGR2B; CD32; FcgammaRIIC; hFcRII-C; CD32C	ILMN_2331121	FCGR2C	"\Homo sapiens Fc fragment of IgG, low affinity IIc, receptor for (CD32) (FCGR2C), transcript variant 3, mRNA.\"""""	9103	 	FCGR2C	0.058036653	0.092029775	0.033993122	0.001652926	3.37261972	0.039548066	0.039548066
2710246	2710246	ProbeID: 2710246	XM_001715983.1	100128332	XP_001716035.1	ILMN_3256986	2710246	M	ATGCAAATGAATCCTGATGCTCCAGCCAGTCAGAAGCCGCGGAGCCCTCC	"\PREDICTED: Homo sapiens hypothetical protein LOC100128332 (LOC100128332), mRNA.\"""""		ILMN_3256986	LOC100128332	"\PREDICTED: Homo sapiens hypothetical protein LOC100128332 (LOC100128332), mRNA.\"""""	100128332	 		-0.048767633	0.04023507	0.089002704	0.023455955	3.372465584	0.039553662	0.039553662
6840161	6840161	ProbeID: 6840161				ILMN_1836827	6840161	S	GATGTGTGCCTGGGTCACCAATACCAGAACAGGGGATGTGGGCAGAAGGC	"\wf59c08.x1 Soares_NFL_T_GBC_S1 Homo sapiens cDNA clone IMAGE:2359886 3, mRNA sequence\"""""		ILMN_1836827		"\wf59c08.x1 Soares_NFL_T_GBC_S1 Homo sapiens cDNA clone IMAGE:2359886 3, mRNA sequence\"""""	-999	 		0.003789391	0.095685254	0.091895864	0.035543467	3.367129444	0.039747888	0.039747888
1770762	1770762	ProbeID: 1770762	XM_929415.1	646492	XP_934508.1	ILMN_1737519	1770762	S	ATGGTCTGCCCGATGGCGGCTACACAGGGGCGAGAACCTGCCACTTAATC	"\PREDICTED: Homo sapiens hypothetical protein LOC646492 (LOC646492), mRNA.\"""""		ILMN_1737519	LOC646492	"\PREDICTED: Homo sapiens hypothetical protein LOC646492 (LOC646492), mRNA.\"""""	646492	 		0.127419182	0.044333448	-0.083085734	-0.007806446	3.364746691	0.039834932	0.039834932
1660609	1660609	ProbeID: 1660609	XR_039638.1	727789		ILMN_3288981	1660609	M	CTACAATCCTCCTGACCCAGACAGTGACTCAGCTGACTAATGGACATCCC	"\PREDICTED: Homo sapiens misc_RNA (LOC727789), miscRNA.\"""""		ILMN_3288981	LOC727789	"\PREDICTED: Homo sapiens misc_RNA (LOC727789), miscRNA.\"""""	727789	 	RWDD1L1	-0.037781304	0.054624553	0.092405857	0.001854948	3.362972309	0.039899879	0.039899879
7560762	7560762	RNF40	NM_014771.2	9810	NP_055586.1	ILMN_1808712	7560762	A	TCCCTGGACCTAACCCTGCTTTCATCCTGGTGGCCTTAACTACAGTGGAG	"\Homo sapiens ring finger protein 40 (RNF40), mRNA.\"""""	KIAA0661; DKFZp686K191; STARING; BRE1B; RBP95; MGC13051	ILMN_1808712	RNF40	"\Homo sapiens ring finger protein 40 (RNF40), mRNA.\"""""	9810	D	RNF40	-0.197864028	0.09722267	0.295086698	-0.029675316	3.362603005	0.03991341	0.03991341
2650241	2650241	CORT	NM_001302.3	1325	NP_001293.2	ILMN_2071186	2650241	S	AGCAGGGTGGGAGAGAAGCTCCAGTCAGCCCACAAGATGCCATTGTCCCC	"\Homo sapiens cortistatin (CORT), mRNA.\"""""	CST-14; CST-29; CST-17	ILMN_2071186	CORT	"\Homo sapiens cortistatin (CORT), mRNA.\"""""	1325	 	CORT	-0.090721445	-0.058198058	0.032523387	0.017655457	3.356500159	0.040137698	0.040137698
630369	630369	ProbeID: 630369	XR_037873.1	100127993		ILMN_3262025	630369	M	AGTTCTTGCTGCGCAGCTTGGAGAAGGTGCAATACTCTCCAGCTCCACCG	"\PREDICTED: Homo sapiens misc_RNA (LOC100127993), miscRNA.\"""""		ILMN_3262025	LOC100127993	"\PREDICTED: Homo sapiens misc_RNA (LOC100127993), miscRNA.\"""""	100127993	 		0.120935644	0.291010315	0.170074672	0.038466421	3.353681863	0.040241711	0.040241711
4860332	4860332	PPP6R2	XM_946090.1	9701	XP_951183.1	ILMN_1744035	4860332	I	ACTAGAGAGATTGTGGTTCCCAAAGAGCAGCCTCCAGGCCTGATGCCTCC	"\PREDICTED: Homo sapiens SAPS domain family, member 2, transcript variant 5 (SAPS2), mRNA.\"""""		ILMN_1744035	SAPS2	"\PREDICTED: Homo sapiens SAPS domain family, member 2, transcript variant 5 (SAPS2), mRNA.\"""""	9701	D	PPP6R2	-0.057565554	0.045767189	0.103332744	-0.007350611	3.352952832	0.040268662	0.040268662
1050075	1050075	MAP4K4	NM_145686.2	9448	NP_663719.1	ILMN_1681657	1050075	I	TTTGCACACCACCATCTTCGTTCTCAGGACCCATGTCCACCTTCCCGCAG	"\Homo sapiens mitogen-activated protein kinase kinase kinase kinase 4 (MAP4K4), transcript variant 2, mRNA.\"""""	KIAA0687; FLJ90111; FLJ20373; HGK; NIK; FLJ10410; FLH21957	ILMN_1681657	MAP4K4	"\Homo sapiens mitogen-activated protein kinase kinase kinase kinase 4 (MAP4K4), transcript variant 2, mRNA.\"""""	9448	D	MAP4K4	0.054395021	0.093702044	0.039307023	0.009074521	3.350969949	0.040342059	0.040342059
6620612	6620612	ProbeID: 6620612	XR_015714.1	402569		ILMN_1669819	6620612	S	GATGTGTCTCTGAGGCGACAGCAGAGGATGGCGGTCAGTCTGGAGCTCCG	"\PREDICTED: Homo sapiens similar to importin alpha 1b (LOC402569), misc RNA.\"""""		ILMN_1669819	LOC402569	"\PREDICTED: Homo sapiens similar to importin alpha 1b (LOC402569), misc RNA.\"""""	402569	D	KPNA7	-0.002387775	-0.084852891	-0.082465117	0.013043887	3.347469081	0.04047198	0.04047198
4280113	4280113	NFKBIA	NM_020529.1	4792	NP_065390.1	ILMN_1773154	4280113	S	GAGGACGAGCTGCCCTATGATGACTGTGTGTTTGGAGGCCAGCGTCTGAC	"\Homo sapiens nuclear factor of kappa light polypeptide gene enhancer in B-cells inhibitor, alpha (NFKBIA), mRNA.\"""""	IKBA; NFKBI; MAD-3	ILMN_1773154	NFKBIA	"\Homo sapiens nuclear factor of kappa light polypeptide gene enhancer in B-cells inhibitor, alpha (NFKBIA), mRNA.\"""""	4792	 	NFKBIA	-0.198288724	-0.314146782	-0.115858058	0.026530002	3.345292199	0.040552983	0.040552983
1030270	1030270	FPR1	NM_002029.3	2357	NP_002020.1	ILMN_2092118	1030270	S	CAGCCTTTTTTCTCTGCTGGTCCCCATATCAGGTGGTGGCCCTTATAGCC	"\Homo sapiens formyl peptide receptor 1 (FPR1), mRNA.\"""""	FPR; FMLP	ILMN_2092118	FPR1	"\Homo sapiens formyl peptide receptor 1 (FPR1), mRNA.\"""""	2357	 	FPR1	0.181959232	-0.29180671	-0.473765943	0.08488375	3.341066139	0.040710712	0.040710712
240731	240731	SGTA	NM_003021.3	6449	NP_003012.1	ILMN_1677800	240731	S	CACCTTGGCCCTAAAACAGCCACCAGGAAAGCAGCCGGAGAGCCGGACAG	"\Homo sapiens small glutamine-rich tetratricopeptide repeat (TPR)-containing, alpha (SGTA), mRNA.\"""""	hSGT; SGT	ILMN_1677800	SGTA	"\Homo sapiens small glutamine-rich tetratricopeptide repeat (TPR)-containing, alpha (SGTA), mRNA.\"""""	6449	 	SGTA	0.062984288	-0.112241481	-0.175225769	-0.003692971	3.336960164	0.040864563	0.040864563
2060609	2060609	FBXO48	NM_001024680.1	554251	NP_001019851.1	ILMN_1656342	2060609	S	CTGTAACGTTTGCCTTCTAGCCCCACTTCCACCCTCTAGAACCAGGCTGA	"\Homo sapiens F-box protein 48 (FBXO48), mRNA.\"""""		ILMN_1656342	FBXO48	"\Homo sapiens F-box protein 48 (FBXO48), mRNA.\"""""	554251	D	FBXO48	0.100198119	0.046105823	-0.054092296	0.039914032	3.336680846	0.040875051	0.040875051
1430563	1430563	ANKAR	NM_144708.2	150709	NP_653309.2	ILMN_2112834	1430563	S	CAGTTGAAACTGAGAAGGCAATGGCAGCATTTCAGATTGTTGTACTGGCT	"\Homo sapiens ankyrin and armadillo repeat containing (ANKAR), mRNA.\"""""	FLJ25415	ILMN_2112834	ANKAR	"\Homo sapiens ankyrin and armadillo repeat containing (ANKAR), mRNA.\"""""	150709	D	ANKAR	0.067603995	-0.023836717	-0.091440712	-0.02070641	3.335498126	0.040919489	0.040919489
4640470	4640470	SGMS2	NM_152621.4	166929	NP_689834.1	ILMN_1685176	4640470	S	GACAAGCCCCCACCCCGGGACTTTACTAATGAGCTTGTTAAAGAGGTGCC	"\Homo sapiens sphingomyelin synthase 2 (SGMS2), mRNA.\"""""	SMS2; MGC26963	ILMN_1685176	SGMS2	"\Homo sapiens sphingomyelin synthase 2 (SGMS2), mRNA.\"""""	166929	 	SGMS2	0.058408304	-0.019701149	-0.078109453	-0.010390531	3.32488684	0.041320417	0.041320417
1500451	1500451	8-Sep	NM_001098813.1	23176	NP_001092283.1	ILMN_1721910	1500451	A	CACACTCTTCAACACGACCTTCGAGACTGAGGAAGCCAGTCACCATGAGG	"\Homo sapiens septin 8 (SEPT8), transcript variant 4, mRNA.\"""""	SEP2; KIAA0202	ILMN_1721910	8-Sep	"\Homo sapiens septin 8 (SEPT8), transcript variant 4, mRNA.\"""""	23176	 	8-Sep	0.006607723	0.087723415	0.081115692	0.00683643	3.321615479	0.041444831	0.041444831
1740437	1740437	ProbeID: 1740437				ILMN_1880245	1740437	S	GCTCCAGGTCACACAGCAAGTGATGGAAGGTCTTGAACCCTGCTTGACTC	"\yz85f09.s1 Soares_multiple_sclerosis_2NbHMSP Homo sapiens cDNA clone IMAGE:289865 3, mRNA sequence\"""""		ILMN_1880245		"\yz85f09.s1 Soares_multiple_sclerosis_2NbHMSP Homo sapiens cDNA clone IMAGE:289865 3, mRNA sequence\"""""	-999	 		0.113592162	0.016198844	-0.097393318	0.010072189	3.317596635	0.041598199	0.041598199
510132	510132	ProbeID: 510132	XM_941861.1	650029	XP_946954.1	ILMN_1778381	510132	A	CCATCTCCGGGACGTTCTCGGCTCTGCCTCATTGTGTGCAGAAACTGTGG	"\PREDICTED: Homo sapiens similar to RNA-binding protein 4 (RNA-binding motif protein 4) (Lark homolog) (Hlark) (RNA-binding motif protein 4a), transcript variant 1 (LOC650029), mRNA.\"""""		ILMN_1778381	LOC650029	"\PREDICTED: Homo sapiens similar to RNA-binding protein 4 (RNA-binding motif protein 4) (Lark homolog) (Hlark) (RNA-binding motif protein 4a), transcript variant 1 (LOC650029), mRNA.\"""""	650029	 		0.003793124	-0.123178519	-0.126971643	-0.029072602	3.317185773	0.041613911	0.041613911
6770519	6770519	COL11A2	NM_080680.2	1302	NP_542411.2	ILMN_1748166	6770519	I	CACCTATGGCTATGGGGATGATTATCGTGAGGAGACAGAGCTTGGCCCTG	"\Homo sapiens collagen, type XI, alpha 2 (COL11A2), transcript variant 1, mRNA.\"""""	PARP; STL3; HKE5; DFNB53; DFNA13	ILMN_1748166	COL11A2	"\Homo sapiens collagen, type XI, alpha 2 (COL11A2), transcript variant 1, mRNA.\"""""	1302	D	COL11A2	0.047334967	-0.091493864	-0.138828831	0.044303353	3.316375629	0.04164491	0.04164491
4810133	4810133	KLHL11	NM_018143.1	55175	NP_060613.1	ILMN_1752416	4810133	S	GCTTGCCTCCAGAAGTCCTAAGCATCGAAGGAGCAGCCATTTGCTATTAC	"\Homo sapiens kelch-like 11 (Drosophila) (KLHL11), mRNA.\"""""	FLJ10572	ILMN_1752416	KLHL11	"\Homo sapiens kelch-like 11 (Drosophila) (KLHL11), mRNA.\"""""	55175	D	KLHL11	-0.090999871	-0.021602137	0.069397734	0.004982843	3.313458617	0.041756723	0.041756723
2480482	2480482	ZSWIM3	NM_080752.2	140831	NP_542790.2	ILMN_2387251	2480482	A	GTCCGCTTCCACAACCTCAACCATGGCACCTCCATCCGCGAAGACATCCT	"\Homo sapiens zinc finger, SWIM-type containing 3 (ZSWIM3), mRNA.\"""""	C20orf164	ILMN_2387251	ZSWIM3	"\Homo sapiens zinc finger, SWIM-type containing 3 (ZSWIM3), mRNA.\"""""	140831	D	ZSWIM3	-0.074564552	-0.003994911	0.070569641	-0.004014871	3.310249069	0.041880106	0.041880106
3120630	3120630	ProbeID: 3120630	XM_001720504.1	100134172	XP_001720556.1	ILMN_3244405	3120630	S	CCTCCCAGAGTGCTGGGATTACAGTTGTGAGCCACTGTGCCTGGTCTTTC	"\PREDICTED: Homo sapiens hypothetical protein LOC100134172 (LOC100134172), mRNA.\"""""		ILMN_3244405	LOC100134172	"\PREDICTED: Homo sapiens hypothetical protein LOC100134172 (LOC100134172), mRNA.\"""""	100134172	 		-0.021236133	0.161660936	0.182897069	-0.013315998	3.304171431	0.042114771	0.042114771
1430095	1430095	LOC100130079	XR_038559.1	100130079		ILMN_3178284	1430095	A	GGGTGAGTCCGGGGCTATGCAGGGTAGGCATTTTCCTGGATATGGGTATG	"\PREDICTED: Homo sapiens misc_RNA (LOC100130079), miscRNA.\"""""		ILMN_3178284	LOC100130079	"\PREDICTED: Homo sapiens misc_RNA (LOC100130079), miscRNA.\"""""	100130079	 		-0.125012316	-0.011536116	0.113476199	0.037328836	3.304168558	0.042114882	0.042114882
3190035	3190035	ProbeID: 3190035	XM_001720620.1	729277	XP_001720672.1	ILMN_3241396	3190035	S	AAGTGAAGGTTTTAAAGGCCAAGAAGGCAGTGTTGAAAGTCGGCCGGAAG	"\PREDICTED: Homo sapiens similar to hCG15392 (LOC729277), partial mRNA.\"""""		ILMN_3241396	LOC729277	"\PREDICTED: Homo sapiens similar to hCG15392 (LOC729277), partial mRNA.\"""""	729277	 	LOC729277	-0.118845868	-0.054702916	0.064142952	-0.008110187	3.303141165	0.042154684	0.042154684
6940743	6940743	ProbeID: 6940743	XM_001715263.1	100131435	XP_001715315.1	ILMN_3282632	6940743	M	TACGTTGAAGAATCTTGTCTCTTTCAGTTTTGTTTCCTGTGGCGTGTTGC	"\PREDICTED: Homo sapiens hypothetical LOC100131435 (LOC100131435), mRNA.\"""""		ILMN_3282632	LOC100131435	"\PREDICTED: Homo sapiens hypothetical LOC100131435 (LOC100131435), mRNA.\"""""	100131435	 		-0.079406125	-0.003001199	0.076404926	0.013488579	3.302944501	0.042162308	0.042162308
5890390	5890390	RBMS1	NM_016839.2	5937	NP_058523.1	ILMN_1656436	5890390	I	TGTTAGTGGGATGGCAAACACTGTGAACATTGCTGTTTCTAGTGGGCCAG	"\Homo sapiens RNA binding motif, single stranded interacting protein 1 (RBMS1), transcript variant 2, mRNA.\"""""	MGC3331; MSSP-1; MSSP; YC1; SCR2; MSSP-3; MGC15146; MSSP-2	ILMN_1656436	RBMS1	"\Homo sapiens RNA binding motif, single stranded interacting protein 1 (RBMS1), transcript variant 2, mRNA.\"""""	5937	D	RBMS1	0.058970222	0.08468243	0.025712209	0.002894487	3.296787862	0.042401677	0.042401677
2510132	2510132	CRABP1	NM_004378.1	1381	NP_004369.1	ILMN_1658040	2510132	S	GCAGCTGGCTTGCTCCTACTTTCAGGAAGGGATGCAGGTCCCCGAGGAAT	"\Homo sapiens cellular retinoic acid binding protein 1 (CRABP1), mRNA.\"""""	RBP5; CRABPI; CRABP; CRABP-I	ILMN_1658040	CRABP1	"\Homo sapiens cellular retinoic acid binding protein 1 (CRABP1), mRNA.\"""""	1381	 	CRABP1	-0.037883262	0.058515103	0.096398366	-0.034719856	3.29577527	0.042441179	0.042441179
5870221	5870221	GOLIM4	NM_014498.2	27333	NP_055313.1	ILMN_2186216	5870221	S	AAACTAATGAGTGTTTGCGTGTGGTGTTTCTATGCGAGCACCCATTCTCA	"\Homo sapiens golgi phosphoprotein 4 (GOLPH4), mRNA.\"""""	P138; GIMPC; GPP130	ILMN_2186216	GOLPH4	"\Homo sapiens golgi phosphoprotein 4 (GOLPH4), mRNA.\"""""	27333	D	GOLIM4	0.111337093	0.074400641	-0.036936452	-0.023820394	3.294812377	0.042478778	0.042478778
5490689	5490689	PVALB	NM_002854.2	5816	NP_002845.1	ILMN_2069224	5490689	S	GAGCTGGGATTCATCCTAAAAGGCTTCTCCCCAGATGCCAGAGACCTGTC	"\Homo sapiens parvalbumin (PVALB), mRNA.\"""""	D22S749; MGC116759	ILMN_2069224	PVALB	"\Homo sapiens parvalbumin (PVALB), mRNA.\"""""	5816	 	PVALB (includes EG:19293)	-0.063236952	-0.156059846	-0.092822894	-0.036070934	3.293714408	0.042521694	0.042521694
6280128	6280128	KRT18	NM_199187.1	3875	NP_954657.1	ILMN_1730848	6280128	I	CAACAACACCTGCTGTCCGTGTCCATGCCCGGTTGGCCACCCCGTTTCTG	"\Homo sapiens keratin 18 (KRT18), transcript variant 2, mRNA.\"""""	K18; CYK18	ILMN_1730848	KRT18	"\Homo sapiens keratin 18 (KRT18), transcript variant 2, mRNA.\"""""	3875	D	KRT18	0.026096883	0.09846613	0.072369246	0.006016129	3.292161614	0.042582462	0.042582462
2570670	2570670	ProbeID: 2570670				ILMN_1898362	2570670	S	GCAATAGCACGCCAGGATGTCCAGAGAGCTGGGGGGAGTACAGGGGAGAG	"\UI-CF-FN0-aem-b-19-18-UI.s18 UI-CF-FN0 Homo sapiens cDNA clone UI-CF-FN0-aem-b-19-18-UI 3, mRNA sequence\"""""		ILMN_1898362		"\UI-CF-FN0-aem-b-19-18-UI.s18 UI-CF-FN0 Homo sapiens cDNA clone UI-CF-FN0-aem-b-19-18-UI 3, mRNA sequence\"""""	-999	 		-0.043267704	0.134401122	0.177668826	0.037068066	3.291986629	0.042589315	0.042589315
2900717	2900717	ProbeID: 2900717	XM_932213.1	643847	XP_937306.1	ILMN_1666985	2900717	I	CTAGCCCATTGATTCTGAGCAAGCTACAGCTCATCTCACCCTCAGTTTTC	"\PREDICTED: Homo sapiens similar to Pepsin A precursor, transcript variant 3 (LOC643847), mRNA.\"""""		ILMN_1666985	LOC643847	"\PREDICTED: Homo sapiens similar to Pepsin A precursor, transcript variant 3 (LOC643847), mRNA.\"""""	643847	D	PGA3 (includes others)	-0.060493332	-0.098413965	-0.037920633	0.027609771	3.291351115	0.042614216	0.042614216
6840220	6840220	LYPD6	NM_194317.2	130574	NP_919298.1	ILMN_1776724	6840220	S	ATCCCCAGCCTCAAGGAGCCAAGGAAGAGTCATTCACATGGAAGGTCCGG	"\Homo sapiens LY6/PLAUR domain containing 6 (LYPD6), mRNA.\"""""	MGC52057	ILMN_1776724	LYPD6	"\Homo sapiens LY6/PLAUR domain containing 6 (LYPD6), mRNA.\"""""	130574	 	LYPD6	-0.06890807	-0.098610728	-0.029702658	0.008125619	3.290296042	0.042655589	0.042655589
5490592	5490592	ProbeID: 5490592				ILMN_1883745	5490592	S	CCGCTGGGGGCTTCAAGATAACGATGGACGGATAGGGTTCTCTCACCGCT	"\Homo sapiens cDNA clone IMAGE:5418341, partial cds\"""""		ILMN_1883745		"\Homo sapiens cDNA clone IMAGE:5418341, partial cds\"""""	-999	 		-0.093879801	-0.064935078	0.028944723	0.033917189	3.287594176	0.042761725	0.042761725
380010	380010	CXCL5	NM_002994.3	6374	NP_002985.1	ILMN_1752562	380010	S	GCAAGTTCCCTCCCCACTCACAGCTTTGGCCCCTTTCACAGAGTAGAACC	"\Homo sapiens chemokine (C-X-C motif) ligand 5 (CXCL5), mRNA.\"""""	ENA-78; SCYB5	ILMN_1752562	CXCL5	"\Homo sapiens chemokine (C-X-C motif) ligand 5 (CXCL5), mRNA.\"""""	6374	D	CXCL5	0.068907997	0.116654102	0.047746105	-0.002736023	3.286497357	0.042804889	0.042804889
6370152	6370152	DRD1	NM_000794.3	1812	NP_000785.1	ILMN_1773210	6370152	S	CAAACAGGGACACTACAAACATGGGGAGCCATAAGGGACATGTCTTTGGC	"\Homo sapiens dopamine receptor D1 (DRD1), mRNA.\"""""	DRD1A; DADR	ILMN_1773210	DRD1	"\Homo sapiens dopamine receptor D1 (DRD1), mRNA.\"""""	1812	 	DRD1	0.00933928	-0.065997849	-0.07533713	-0.005152392	3.282076216	0.042979328	0.042979328
1940673	1940673	C11orf49	NM_001003678.1	79096	NP_001003678.1	ILMN_1724532	1940673	I	AGGCAGGATCCAGAGGACACTGCTTCACTCAGACCAACAGGGAGCCAGGC	"\Homo sapiens chromosome 11 open reading frame 49 (C11orf49), transcript variant 4, mRNA.\"""""	FLJ22210; MGC4707	ILMN_1724532	C11ORF49	"\Homo sapiens chromosome 11 open reading frame 49 (C11orf49), transcript variant 4, mRNA.\"""""	79096	D	C11orf49	-0.079337109	-0.033473689	0.04586342	0.022864015	3.281774943	0.042991242	0.042991242
7380184	7380184	ProbeID: 7380184	XM_001716952.1	100134147	XP_001717004.1	ILMN_3246042	7380184	S	AAAGTGGAGGGAGGACTGGCAACTGGGTCTCCAGCGTGGGGGAAATGACG	"\PREDICTED: Homo sapiens hypothetical LOC100134147 (LOC100134147), mRNA.\"""""		ILMN_3246042	LOC100134147	"\PREDICTED: Homo sapiens hypothetical LOC100134147 (LOC100134147), mRNA.\"""""	100134147	 		-0.107886765	-0.088227803	0.019658962	-0.002228067	3.278932351	0.043103816	0.043103816
4780452	4780452	CAMK1D	NM_153498.2	57118	NP_705718.1	ILMN_2280721	4780452	I	TTCCTCTTTAATAGTAGTTTTATGTTAACCTTTAAGAGATTTGTTTTTCC	"\Homo sapiens calcium/calmodulin-dependent protein kinase ID (CAMK1D), transcript variant 2, mRNA.\"""""	CKLiK; CaMKID; CaM-K1	ILMN_2280721	CAMK1D	"\Homo sapiens calcium/calmodulin-dependent protein kinase ID (CAMK1D), transcript variant 2, mRNA.\"""""	57118	D	CAMK1D	-0.068162593	-0.073454961	-0.005292368	-0.019387025	3.277613674	0.043156142	0.043156142
5910273	5910273	ANKRD13B	NM_152345.4	124930	NP_689558.4	ILMN_1794070	5910273	S	GACTCTAAAACCCTTCATCCAATGGTGCTAACCCCCGGCTCTCCCCTGCC	"\Homo sapiens ankyrin repeat domain 13B (ANKRD13B), mRNA.\"""""	FLJ25555; FLJ20418	ILMN_1794070	ANKRD13B	"\Homo sapiens ankyrin repeat domain 13B (ANKRD13B), mRNA.\"""""	124930	 	ANKRD13B	-0.079167182	-0.002542351	0.076624831	-0.006316358	3.270509843	0.04343915	0.04343915
6250452	6250452	ProbeID: 6250452	XM_937325.1	648271	XP_942418.1	ILMN_1723407	6250452	S	TCTACTGTTTGCAAAGTGTTACTACTGAAAAATATCCCTGAAACTGAGCT	"\PREDICTED: Homo sapiens hypothetical protein LOC648271 (LOC648271), mRNA.\"""""		ILMN_1723407	LOC648271	"\PREDICTED: Homo sapiens hypothetical protein LOC648271 (LOC648271), mRNA.\"""""	648271	D	FLJ43390	-0.083715077	-0.069005234	0.014709843	0.029920216	3.268149045	0.043533622	0.043533622
6450711	6450711	ProbeID: 6450711	XM_927081.1	643801	XP_932174.1	ILMN_1809297	6450711	S	AAAAAGCCAAAAGGGAGCTAGAGGTTCAAATCCAGAGGTTGAACATACAG	"\PREDICTED: Homo sapiens similar to GM88 autoantigen isoform c (LOC643801), mRNA.\"""""		ILMN_1809297	LOC643801	"\PREDICTED: Homo sapiens similar to GM88 autoantigen isoform c (LOC643801), mRNA.\"""""	643801	 		-0.107320372	-0.004503563	0.102816809	0.002068964	3.266876465	0.043584635	0.043584635
7330259	7330259	SH3GLB2	NM_020145.2	56904	NP_064530.1	ILMN_2158336	7330259	S	AGCTCAAGCCAAGTCCAGCGGCCGCAGTCTTCACCTCTCCACACTCACTT	"\Homo sapiens SH3-domain GRB2-like endophilin B2 (SH3GLB2), mRNA.\"""""	PP9455; PP6569; KIAA1848	ILMN_2158336	SH3GLB2	"\Homo sapiens SH3-domain GRB2-like endophilin B2 (SH3GLB2), mRNA.\"""""	56904	 	SH3GLB2	-0.151233834	0.349809794	0.501043629	0.011210294	3.265034843	0.043658566	0.043658566
1260022	1260022	C12orf10	NM_021640.3	60314	NP_067653.3	ILMN_1777765	1260022	S	CCGTGCCACCTTGGCCCAGCGCTCATACCTCCCACAAATCTCCTAGTCTA	"\Homo sapiens chromosome 12 open reading frame 10 (C12orf10), mRNA.\"""""	MYG; MST024; MSTP024; MYG1	ILMN_1777765	C12ORF10	"\Homo sapiens chromosome 12 open reading frame 10 (C12orf10), mRNA.\"""""	60314	 	C12orf10	-0.117184093	0.204851643	0.322035736	0.039602512	3.259007621	0.04390143	0.04390143
430551	430551	MSL1	NM_001012241.1	339287	NP_001012241.1	ILMN_3245973	430551	S	GCCCTACCCAGGGGACTCCCCAGTTTCTGACTTGAAGTAGACTGAGAAGA	"\Homo sapiens male-specific lethal 1 homolog (Drosophila) (MSL1), mRNA.\"""""	DKFZp686J17211; MGC141861	ILMN_3245973	MSL1	"\Homo sapiens male-specific lethal 1 homolog (Drosophila) (MSL1), mRNA.\"""""	339287	 	MSL1	0.131738336	-0.009458015	-0.141196352	0.01953062	3.255685612	0.044035881	0.044035881
5130367	5130367	SMAGP	NM_001033873.1	57228	NP_001029045.1	ILMN_1657429	5130367	I	ACCTCGGCCGTGGCAGGAACCGAAACCCGGAGCGGCCGAAGCTCAGCGCT	"\Homo sapiens small cell adhesion glycoprotein (SMAGP), transcript variant 2, mRNA.\"""""	MGC149454; MGC149453	ILMN_1657429	SMAGP	"\Homo sapiens small cell adhesion glycoprotein (SMAGP), transcript variant 2, mRNA.\"""""	57228	D	SMAGP	-0.0135035	0.083252304	0.096755804	-0.003998803	3.254652672	0.044077773	0.044077773
940370	940370	CDC42BPG	NM_017525.1	55561	NP_059995.1	ILMN_1692342	940370	S	TTCTTTTTCCGCGTGTCGGAGGAGCAGCAGAAGCAGCAGCGCAGGGAGAT	"\Homo sapiens CDC42 binding protein kinase gamma (DMPK-like) (CDC42BPG), mRNA.\"""""	KAPPA-200; DMPK2; MRCKgamma; HSMDPKIN	ILMN_1692342	CDC42BPG	"\Homo sapiens CDC42 binding protein kinase gamma (DMPK-like) (CDC42BPG), mRNA.\"""""	55561	 	CDC42BPG	0.027305774	0.08297888	0.055673106	0.039715199	3.24944982	0.044289403	0.044289403
270402	270402	WWP2	NM_007014.3	11060	NP_008945.2	ILMN_1759173	270402	I	GGCAGGTTTTACTATGTGGATCACAATACTCGGACCACCACCTGGCAGCG	"\Homo sapiens WW domain containing E3 ubiquitin protein ligase 2 (WWP2), transcript variant 1, mRNA.\"""""	WWp2-like; AIP2	ILMN_1759173	WWP2	"\Homo sapiens WW domain containing E3 ubiquitin protein ligase 2 (WWP2), transcript variant 1, mRNA.\"""""	11060	D	WWP2	0.052182134	-0.040452737	-0.092634871	-0.010076668	3.249219363	0.044298802	0.044298802
6220475	6220475	ProbeID: 6220475	XM_936234.1	642104	XP_941327.1	ILMN_1772669	6220475	S	ATGAAAAATTGCCAAATCTAGAGTGTTCTCGGAGGGACCGGGATAGAGAC	"\PREDICTED: Homo sapiens similar to E3 ubiquitin protein ligase, HECT domain containing, 1 (LOC642104), mRNA.\"""""		ILMN_1772669	LOC642104	"\PREDICTED: Homo sapiens similar to E3 ubiquitin protein ligase, HECT domain containing, 1 (LOC642104), mRNA.\"""""	642104	 		-0.014219135	-0.089340335	-0.0751212	0.01012463	3.246895471	0.044393685	0.044393685
620102	620102	MALL	NM_005434.3	7851	NP_005425.1	ILMN_2063168	620102	S	GCTCTTCTGTTGACCCAGACGAATAGGGCACAGCCCTGTAACTGCACGTG	"\Homo sapiens mal, T-cell differentiation protein-like (MALL), mRNA.\"""""	MGC4419; BENE	ILMN_2063168	MALL	"\Homo sapiens mal, T-cell differentiation protein-like (MALL), mRNA.\"""""	7851	 	MALL	-0.001156022	-0.070052666	-0.068896644	-0.00181337	3.245223263	0.04446209	0.04446209
6560056	6560056	JAG2	NM_145159.1	3714	NP_660142.1	ILMN_2399523	6560056	A	AAGTGCCGGTGAGACCCATGGCTGTGTTGGTGTGGCCCATGGCTGTTGGT	"\Homo sapiens jagged 2 (JAG2), transcript variant 2, mRNA.\"""""	HJ2	ILMN_2399523	JAG2	"\Homo sapiens jagged 2 (JAG2), transcript variant 2, mRNA.\"""""	3714	D	JAG2	-0.087099739	-0.036886926	0.050212813	-0.04697903	3.2439795	0.044513038	0.044513038
2230446	2230446	ProbeID: 2230446	XM_001125033.1	730412	XP_001125033.1	ILMN_1812198	2230446	I	CCTGCCTCATTACATGGAGGTGGGTCTAAGTATTACCATTTTCAGATGAG	"\PREDICTED: Homo sapiens similar to hydroxysteroid (17-beta) dehydrogenase 7, transcript variant 2 (LOC730412), mRNA.\"""""		ILMN_1812198	LOC730412	"\PREDICTED: Homo sapiens similar to hydroxysteroid (17-beta) dehydrogenase 7, transcript variant 2 (LOC730412), mRNA.\"""""	730412	 		-0.065812154	0.008703051	0.074515204	-0.012999126	3.241557009	0.044612443	0.044612443
6380368	6380368	MIR555	NR_030282.1	693140		ILMN_3310231	6380368	S	TGTGACCCAAGGCCTGTGGACAGGGTAAGCTGAACCTCTGATAAAACTCT	"\Homo sapiens microRNA 555 (MIR555), microRNA.\"""""		ILMN_3310231	MIR555	"\Homo sapiens microRNA 555 (MIR555), microRNA.\"""""	693140	 	mir-555	0.060982404	-0.023728955	-0.084711359	0.019042232	3.236488269	0.044821173	0.044821173
150609	150609	LOC652493	XM_941953.1	652493	XP_947046.1	ILMN_1739508	150609	S	CTGGGGCTCCTGCTGCTCTGGCTCCCAGGTGCCAGATGTGACATCCAGTT	"\PREDICTED: Homo sapiens similar to Ig kappa chain V-I region HK102 precursor (LOC652493), mRNA.\"""""		ILMN_1739508	LOC652493	"\PREDICTED: Homo sapiens similar to Ig kappa chain V-I region HK102 precursor (LOC652493), mRNA.\"""""	652493	 	LOC652493	0.114114818	-0.471355502	-0.585470319	-0.000782392	3.234434581	0.044906029	0.044906029
5420148	5420148	USP22	XM_042698.7	23326	XP_042698.3	ILMN_1705842	5420148	I	TCCCGGGAGGCGGCTCTGTACCAGACGGACTATACTGAGAGCCTATGACA	"\PREDICTED: Homo sapiens ubiquitin specific peptidase 22, transcript variant 1 (USP22), mRNA.\"""""		ILMN_1705842	USP22	"\PREDICTED: Homo sapiens ubiquitin specific peptidase 22, transcript variant 1 (USP22), mRNA.\"""""	23326	D	USP22	0.017590095	0.083465218	0.065875122	0.01228744	3.234098866	0.044919916	0.044919916
2680626	2680626	ProbeID: 2680626	XM_001721529.1	730839	XP_001721581.1	ILMN_3221821	2680626	A	TCTAGCTCAGGGCATTCCTCTGGTTACACTCAGCATGGATCTGGCTCAGG	"\PREDICTED: Homo sapiens similar to hornerin (LOC730839), mRNA.\"""""		ILMN_3221821	LOC730839	"\PREDICTED: Homo sapiens similar to hornerin (LOC730839), mRNA.\"""""	730839	 		0.025239409	0.077824902	0.052585493	-0.01882459	3.233221739	0.044956219	0.044956219
3850291	3850291	CCDC77	NM_032358.2	84318	NP_115734.1	ILMN_2101375	3850291	S	CTGGAAAGATTCGGGAGACACTTTGCCGAGGGGATGAAGCTGAGATGATG	"\Homo sapiens coiled-coil domain containing 77 (CCDC77), mRNA.\"""""	MGC13183	ILMN_2101375	CCDC77	"\Homo sapiens coiled-coil domain containing 77 (CCDC77), mRNA.\"""""	84318	 	CCDC77	0.141029306	0.095122271	-0.045907035	0.026958603	3.225693483	0.045269048	0.045269048
5870079	5870079	FAM197Y2P	NR_001553.1	252946		ILMN_2068522	5870079	S	AAAGGATTCCTCTGCCTGCTGATGCTGCTTTTCCCCCACATGAGGAGAAC	"\Homo sapiens family with sequence similarity 197, Y-linked, member 2 (FAM197Y2), non-coding RNA.\"""""		ILMN_2068522	FAM197Y2	"\Homo sapiens family with sequence similarity 197, Y-linked, member 2 (FAM197Y2), non-coding RNA.\"""""	252946	 	FAM197Y2	0.004950642	0.124824146	0.119873504	-0.035078857	3.221717639	0.045435161	0.045435161
6620291	6620291	CBLN3	NM_001039771.2	643866	NP_001034860.1	ILMN_2053829	6620291	S	AGGAGAAGATGCCTCTGGAGTTTGGATCGGGTGTTACAGGTACAAGTAGG	"\Homo sapiens cerebellin 3 precursor (CBLN3), mRNA.\"""""	PRO1486	ILMN_2053829	CBLN3	"\Homo sapiens cerebellin 3 precursor (CBLN3), mRNA.\"""""	643866	D	CBLN3	-0.107368176	0.051741338	0.159109514	0.001586731	3.211083336	0.04588255	0.04588255
1070687	1070687	SPAG9	NM_172345.1	9043	NP_758853.1	ILMN_1768798	1070687	I	GTACATGGGATTTCATGAGCCAGAGGAGGCATTTGGATCCATTGGGCCAC	"\Homo sapiens sperm associated antigen 9 (SPAG9), transcript variant 2, mRNA.\"""""	PHET; MGC74461; HSS; PIG6; KIAA0516; FLJ34602; MGC14967; MGC117291; JLP; HLC4; FLJ13450; FLJ14006	ILMN_1768798	SPAG9	"\Homo sapiens sperm associated antigen 9 (SPAG9), transcript variant 2, mRNA.\"""""	9043	D	SPAG9	-0.089883439	-0.088085794	0.001797645	-0.005934587	3.20790801	0.046017012	0.046017012
2630307	2630307	CCNI2	NM_001039780.1	645121	NP_001034869.1	ILMN_2184575	2630307	S	AGCTGGGGCTGTGTAAGTTGTGTTGGGGGCATGAATGACTGAGCCACACA	"\Homo sapiens similar to cyclin I (FLJ16793), mRNA.\"""""		ILMN_2184575	FLJ16793	"\Homo sapiens similar to cyclin I (FLJ16793), mRNA.\"""""	645121	D	CCNI2	-0.121596544	-0.015717984	0.10587856	0.000135885	3.207421351	0.046037655	0.046037655
6060324	6060324	PRND	NM_012409.2	23627	NP_036541.2	ILMN_1684795	6060324	S	CATTGCCTTGTTGATGGGCCTTCAGATTATTTCCAGTTTTTTGCCACTGC	"\Homo sapiens prion protein 2 (dublet) (PRND), mRNA.\"""""	PrPLP; DPL; DOPPEL; dJ1068H6.4; MGC41841	ILMN_1684795	PRND	"\Homo sapiens prion protein 2 (dublet) (PRND), mRNA.\"""""	23627	 	PRND	-0.062795968	0.03044951	0.093245478	0.013694839	3.200128748	0.046348143	0.046348143
6450056	6450056	MCOLN1	NM_020533.1	57192	NP_065394.1	ILMN_1764383	6450056	S	GTGAATTGATTCGACCTGACTGCCGTTGGACCGTAGGCCCTGGACTGCAG	"\Homo sapiens mucolipin 1 (MCOLN1), mRNA.\"""""	MSTP080; TRPML1; MLIV; MST080; TRP-ML1; ML4; TRPM-L1	ILMN_1764383	MCOLN1	"\Homo sapiens mucolipin 1 (MCOLN1), mRNA.\"""""	57192	 	MCOLN1	-0.155334328	0.52627325	0.681607578	0.056513996	3.197286987	0.046469714	0.046469714
540639	540639	MIR197	NR_029583.1	406974		ILMN_3310755	540639	S	AGTGGGAGGTAAGAGCTCTTCACCCTTCACCACCTTCTCCACCCAGCATG	"\Homo sapiens microRNA 197 (MIR197), microRNA.\"""""		ILMN_3310755	MIR197	"\Homo sapiens microRNA 197 (MIR197), microRNA.\"""""	406974	 	mir-197	0.07760052	0.012314467	-0.065286053	0.015699532	3.196702075	0.046494778	0.046494778
20491	20491	UBE2F	NM_080678.1	140739	NP_542409.1	ILMN_2164242	20491	S	CCCCTGGATTGCCCCAGTCCTGTGACCATGTTGCCCTGAAGAAGACCATC	"\Homo sapiens ubiquitin-conjugating enzyme E2F (putative) (UBE2F), mRNA.\"""""	NCE2; MGC18120	ILMN_2164242	UBE2F	"\Homo sapiens ubiquitin-conjugating enzyme E2F (putative) (UBE2F), mRNA.\"""""	140739	 	UBE2F	-0.058805079	0.316164914	0.374969994	0.051377455	3.194420924	0.046592657	0.046592657
2510671	2510671	ProbeID: 2510671				ILMN_1899338	2510671	S	TGCAGTGGTTTCTCTGGTCACTCACGGTCCAGCACTAGCACGCAGCAGTC	"\Homo sapiens HGC6.3 mRNA, complete cds\"""""		ILMN_1899338		"\Homo sapiens HGC6.3 mRNA, complete cds\"""""	-999	 	HGC6.3	0.093931339	0.039480726	-0.054450613	-0.017424833	3.190274874	0.046771097	0.046771097
4280538	4280538	ProbeID: 4280538	XM_928864.1	645893	XP_933957.1	ILMN_1658687	4280538	S	AGTTCTAGATGGGCGCGGCCTCACGGACCCCACACTCAGAGCGGCCTGCT	"\PREDICTED: Homo sapiens hypothetical protein LOC645893 (LOC645893), mRNA.\"""""		ILMN_1658687	LOC645893	"\PREDICTED: Homo sapiens hypothetical protein LOC645893 (LOC645893), mRNA.\"""""	645893	 		-0.010361476	0.073116935	0.08347841	0.009496575	3.1863057	0.046942582	0.046942582
5670390	5670390	SNX33	NM_153271.1	257364	NP_695003.1	ILMN_1736093	5670390	S	GAGTTCACCAGCAATAACTCCCCACACTCGAAGCAGGTCCAAACCCAGGA	"\Homo sapiens sorting nexin 33 (SNX33), mRNA.\"""""	MGC32065; SH3PXD3C; SNX30	ILMN_1736093	SNX33	"\Homo sapiens sorting nexin 33 (SNX33), mRNA.\"""""	257364	 	SNX33	0.065921458	-0.020466404	-0.086387862	0.041451182	3.182889213	0.047090705	0.047090705
2360594	2360594	TPT1	NM_003295.2	7178	NP_003286.1	ILMN_1789614	2360594	S	GACATCTACAAGATCCGGGAGATCGCGGACGGGTTGTGCCTGGAGGTGGA	"\Homo sapiens tumor protein, translationally-controlled 1 (TPT1), mRNA.\"""""	TCTP; p02; HRF; FLJ27337	ILMN_1789614	TPT1	"\Homo sapiens tumor protein, translationally-controlled 1 (TPT1), mRNA.\"""""	7178	D	TPT1	0.37031375	0.624345768	0.254032017	0.010364514	3.180669576	0.047187195	0.047187195
1190743	1190743	LOC729121	NR_024439.1	729121		ILMN_3236316	1190743	S	CTAGGCCCAAAGCAGGGAATGAGATGGCAGGGAAATTCAGGGTAAACTCC	"\Homo sapiens hypothetical LOC729121 (LOC729121), non-coding RNA.\"""""		ILMN_3236316	LOC729121	"\Homo sapiens hypothetical LOC729121 (LOC729121), non-coding RNA.\"""""	729121	 	LOC729121	-0.078083411	-0.041494964	0.036588446	0.008150437	3.180108522	0.047211617	0.047211617
940431	940431	CALU	NM_001219.2	813	NP_001210.1	ILMN_1727194	940431	S	GAACTGTGTGGCAAGAGAGCCTCACACCTCACTAGGTGCAGAGAGCCCAG	"\Homo sapiens calumenin (CALU), mRNA.\"""""	FLJ90608	ILMN_1727194	CALU	"\Homo sapiens calumenin (CALU), mRNA.\"""""	813	 	CALU	0.089599236	-0.056892049	-0.146491284	-0.021163954	3.178808043	0.047268275	0.047268275
6110736	6110736	IRS2	NM_003749.2	8660	NP_003740.2	ILMN_2083469	6110736	S	GTAACTCCCCCCAGGTACGATAGGGACTGAATATGGACCCTGCTGAAAGC	"\Homo sapiens insulin receptor substrate 2 (IRS2), mRNA.\"""""		ILMN_2083469	IRS2	"\Homo sapiens insulin receptor substrate 2 (IRS2), mRNA.\"""""	8660	 	IRS2	0.020471368	-0.157020411	-0.177491778	0.00980018	3.174929846	0.04743765	0.04743765
990189	990189	CEP152	NM_014985.2	22995	NP_055800.2	ILMN_2199676	990189	S	GGAGCCAGGAAAGATCAGTGTGAATTGTGGACACCCATCTCGTCATAAGG	"\Homo sapiens centrosomal protein 152kDa (CEP152), mRNA.\"""""	KIAA0912	ILMN_2199676	CEP152	"\Homo sapiens centrosomal protein 152kDa (CEP152), mRNA.\"""""	22995	D	CEP152	0.083230918	0.024458079	-0.058772839	-0.008517708	3.16931641	0.047683915	0.047683915
3190300	3190300	ProbeID: 3190300	XR_018431.1	728244		ILMN_3238782	3190300	S	GCTCTCATCCACCATGACCTAGCACGTGGAATTCGCGAAGCTGCCAAAGC	"\PREDICTED: Homo sapiens misc_RNA (LOC728244), miscRNA.\"""""		ILMN_3238782	LOC728244	"\PREDICTED: Homo sapiens misc_RNA (LOC728244), miscRNA.\"""""	728244	 		0.042351715	0.292892416	0.250540701	0.019689345	3.165171912	0.047866578	0.047866578
3390066	3390066	MBD2	NM_003927.3	8932	NP_003918.1	ILMN_1785587	3390066	I	CTTGGGCATGAGTCAGATACACAAGGACCCTTCAGGTGTTACTAGAAGGC	"\Homo sapiens methyl-CpG binding domain protein 2 (MBD2), transcript variant 1, mRNA.\"""""	DKFZp586O0821; NY-CO-41; DMTase	ILMN_1785587	MBD2	"\Homo sapiens methyl-CpG binding domain protein 2 (MBD2), transcript variant 1, mRNA.\"""""	8932	D	MBD2	0.102223487	0.012351205	-0.089872283	0.028428234	3.161576537	0.048025621	0.048025621
1050292	1050292	GP9	NM_000174.2	2815	NP_000165.1	ILMN_1743290	1050292	S	CCAAGCCTGGTCAGCCCAAACCACCAGAAGCCCAGAATAAACTGGCAGCT	"\Homo sapiens glycoprotein IX (platelet) (GP9), mRNA.\"""""	CD42a; GPIX	ILMN_1743290	GP9	"\Homo sapiens glycoprotein IX (platelet) (GP9), mRNA.\"""""	2815	 	GP9	0.196450267	-0.259406284	-0.455856551	0.030071153	3.161048152	0.04804904	0.04804904
2450431	2450431	PIK3C2A	NM_002645.1	5286	NP_002636.1	ILMN_2166093	2450431	S	CAGTGCAGAATCTCTGCGGGAGAATTTTTTCTTGGGTGGAGTAACCCTGC	"\Homo sapiens phosphoinositide-3-kinase, class 2, alpha polypeptide (PIK3C2A), mRNA.\"""""	PI3-K-C2A; DKFZp686L193; PI3-K-C2(ALPHA); MGC142218; CPK	ILMN_2166093	PIK3C2A	"\Homo sapiens phosphoinositide-3-kinase, class 2, alpha polypeptide (PIK3C2A), mRNA.\"""""	5286	D	PIK3C2A	0.107726374	0.024606829	-0.083119545	-0.016910702	3.159724312	0.048107766	0.048107766
1340246	1340246	MYCL1	NM_001033081.1	4610	NP_001028253.1	ILMN_1754541	1340246	I	AAGCTGGTGGGGTTGGGGAGGAACGAGAGCCCGGCAGCCGACTGTGCCGA	"\Homo sapiens v-myc myelocytomatosis viral oncogene homolog 1, lung carcinoma derived (avian) (MYCL1), transcript variant 1, mRNA.\"""""	MYCL; LMYC	ILMN_1754541	MYCL1	"\Homo sapiens v-myc myelocytomatosis viral oncogene homolog 1, lung carcinoma derived (avian) (MYCL1), transcript variant 1, mRNA.\"""""	4610	D	MYCL1	-0.081519496	0.025246435	0.106765931	0.000580141	3.159284488	0.048127293	0.048127293
7510270	7510270	ProbeID: 7510270	XM_371117.3	388476	XP_371117.3	ILMN_1719340	7510270	A	GGCCTGCATGAGTGGAAATCAACTAAAGCCCAGGTCTGCAAGTTTGGAAG	"\PREDICTED: Homo sapiens similar to Nonhistone chromosomal protein HMG-14 (High-mobility group nucleosome binding domain 1) (LOC388476), mRNA.\"""""		ILMN_1719340	LOC388476	"\PREDICTED: Homo sapiens similar to Nonhistone chromosomal protein HMG-14 (High-mobility group nucleosome binding domain 1) (LOC388476), mRNA.\"""""	388476	 		0.057006465	0.107957682	0.050951217	0.032474352	3.15385231	0.048369142	0.048369142
2940255	2940255	P2RY2	NM_176072.1	5029	NP_788086.1	ILMN_1690664	2940255	I	TGGAGGTTCCAGGTCCAGATCCAAGTCAGATGGCAATGAAAGCCCTGGTC	"\Homo sapiens purinergic receptor P2Y, G-protein coupled, 2 (P2RY2), transcript variant 1, mRNA.\"""""	P2U; MGC40010; P2RU1; P2Y2R; P2Y2; P2U1; P2UR; MGC20088; HP2U	ILMN_1690664	P2RY2	"\Homo sapiens purinergic receptor P2Y, G-protein coupled, 2 (P2RY2), transcript variant 1, mRNA.\"""""	5029	D	P2RY2	0.02139119	0.069382744	0.047991554	0.00985028	3.153575974	0.048381479	0.048381479
2140458	2140458	ProbeID: 2140458	XM_935975.1	641939	XP_941068.1	ILMN_1690981	2140458	S	AAGATGGCTGTTTGGAGAAGGGGGAGAAGTTAAGACGGTCGCCAGCGCGG	"\PREDICTED: Homo sapiens hypothetical protein LOC641939 (LOC641939), mRNA.\"""""		ILMN_1690981	LOC641939	"\PREDICTED: Homo sapiens hypothetical protein LOC641939 (LOC641939), mRNA.\"""""	641939	 		-0.112060555	-0.119243703	-0.007183148	-0.025839456	3.152212531	0.048442393	0.048442393
3120619	3120619	CBFA2T2	NM_005093.3	9139	NP_005084.1	ILMN_2251895	3120619	I	AACTCCTGGGCTAAAGCGATCTTCCCATGTTGGCTGCCCAAAGTGCTGGG	"\Homo sapiens core-binding factor, runt domain, alpha subunit 2; translocated to, 2 (CBFA2T2), transcript variant 2, mRNA.\"""""	ZMYND3; DKFZp313F2116; MTGR1; EHT	ILMN_2251895	CBFA2T2	"\Homo sapiens core-binding factor, runt domain, alpha subunit 2; translocated to, 2 (CBFA2T2), transcript variant 2, mRNA.\"""""	9139	D	CBFA2T2	0.010084219	-0.061043789	-0.071128007	-0.002438096	3.152101934	0.048447337	0.048447337
1980066	1980066	PRAMEF8	NM_001012276.1	391002	NP_001012276.1	ILMN_1672478	1980066	S	AGAGTGGGGCAAGCAGAGAAAAGGCTTACTGCATGTGTGTTGCCAGGAGC	"\Homo sapiens PRAME family member 8 (PRAMEF8), mRNA.\"""""		ILMN_1672478	PRAMEF8	"\Homo sapiens PRAME family member 8 (PRAMEF8), mRNA.\"""""	391002	D	PRAMEF8 (includes others)	-0.066293602	-0.062190553	0.004103049	0.039696853	3.14615375	0.048714033	0.048714033
5390253	5390253	FAM75C2	XM_938305.1	441452	XP_943398.1	ILMN_1748454	5390253	I	CTCCTGTCTCCTGCAGCCTCCTGGGGCCACACCTTGAAAAAGGTGACTTT	"\PREDICTED: Homo sapiens hypothetical LOC441452 (DKFZp434M131), mRNA.\"""""		ILMN_1748454	DKFZP434M131	"\PREDICTED: Homo sapiens hypothetical LOC441452 (DKFZp434M131), mRNA.\"""""	441452	D	FAM75C1	-0.093442159	0.131576995	0.225019154	-0.063062307	3.145530403	0.048742069	0.048742069
7570451	7570451	LOC283867	XM_933064.2	283867	XP_938157.1	ILMN_1720902	7570451	A	GGAAACCCAAAGGGAACACAGCAGAAGAGGAGGTGGTGGAGGAGCCACTG	"\PREDICTED: Homo sapiens hypothetical protein LOC283867, transcript variant 2 (LOC283867), mRNA.\"""""		ILMN_1720902	LOC283867	"\PREDICTED: Homo sapiens hypothetical protein LOC283867, transcript variant 2 (LOC283867), mRNA.\"""""	283867	 	LOC283867	-0.089817765	-0.13437601	-0.044558246	0.046662644	3.141513959	0.048923111	0.048923111
6980435	6980435	ZNF232	NM_014519.2	7775	NP_055334.2	ILMN_2139351	6980435	S	CTCAGAGCTCATTAGACATCGGAGAGTTCATGCCAGAAAAGAGCCTTCCC	"\Homo sapiens zinc finger protein 232 (ZNF232), mRNA.\"""""	ZSCAN11	ILMN_2139351	ZNF232	"\Homo sapiens zinc finger protein 232 (ZNF232), mRNA.\"""""	7775	D	ZNF232	0.01289248	-0.083813904	-0.096706385	-0.013755162	3.138740812	0.049048514	0.049048514
770246	770246	TAS2R39	NM_176881.2	259285	NP_795362.2	ILMN_1759475	770246	S	TGTGGTCGGTCTGGCTTTTTTCTTTAACCTGGGGATTGTGACTCCTCTGA	"\Homo sapiens taste receptor, type 2, member 39 (TAS2R39), mRNA.\"""""		ILMN_1759475	TAS2R39	"\Homo sapiens taste receptor, type 2, member 39 (TAS2R39), mRNA.\"""""	259285	 	TAS2R39	0.071684	0.060070674	-0.011613326	-0.029195082	3.138733482	0.049048845	0.049048845
1240215	1240215	ProbeID: 1240215	XM_936765.1	647704	XP_941858.1	ILMN_1693821	1240215	S	CTGAGAAATTGGTGCACAGTTACCCCGGCCTGTGCCTGTCCCCTGAGAAC	"\PREDICTED: Homo sapiens similar to keratinocytes proline-rich protein (LOC647704), mRNA.\"""""		ILMN_1693821	LOC647704	"\PREDICTED: Homo sapiens similar to keratinocytes proline-rich protein (LOC647704), mRNA.\"""""	647704	 		0.011452525	0.086594668	0.075142144	-0.003209814	3.13696481	0.049128998	0.049128998
2230722	2230722	ADAT2	NM_182503.1	134637	NP_872309.1	ILMN_1786688	2230722	S	ACTGCAGATTGGAGGGCAGGACCACTGAGGGTGTCATAGACATTAGCTCT	"\Homo sapiens deaminase domain containing 1 (DEADC1), mRNA.\"""""	dJ20N2.1; DKFZp686L1118	ILMN_1786688	DEADC1	"\Homo sapiens deaminase domain containing 1 (DEADC1), mRNA.\"""""	134637	D	ADAT2	0.108001229	0.078350455	-0.029650774	-0.01612962	3.136723186	0.049139959	0.049139959
4830332	4830332	ProbeID: 4830332				ILMN_1834190	4830332	S	GTCATGTCCTCTATATCCCTACTGATTCTGTTTACTTGTTCTACCAGCTG	"\UI-CF-DU1-adn-l-06-0-UI.s1 UI-CF-DU1 Homo sapiens cDNA clone UI-CF-DU1-adn-l-06-0-UI 3, mRNA sequence\"""""		ILMN_1834190		"\UI-CF-DU1-adn-l-06-0-UI.s1 UI-CF-DU1 Homo sapiens cDNA clone UI-CF-DU1-adn-l-06-0-UI 3, mRNA sequence\"""""	-999	 		-0.032057123	0.05582755	0.087884672	0.01793621	3.136672197	0.049142272	0.049142272
5270091	5270091	FOXL2	XM_001131060.1	668	XP_001131060.1	ILMN_1796851	5270091	A	ACAGGACTGATGGCGGGACCGCGCTGCCCGAGAAAGGGACGGACCAATAC	"\PREDICTED: Homo sapiens forkhead box L2 (FOXL2), mRNA.\"""""		ILMN_1796851	FOXL2	"\PREDICTED: Homo sapiens forkhead box L2 (FOXL2), mRNA.\"""""	668	D	FOXL2	-0.007424344	-0.098785314	-0.09136097	-0.00396226	3.135012681	0.049217621	0.049217621
540711	540711	LOC728602	XR_039532.1	728602		ILMN_3305993	540711	M	CCGGACCTTCAGCTTTTGGGGCTTTGAGATTGTGAGACCCCTTGTCCCCA	"\PREDICTED: Homo sapiens misc_RNA (LOC728602), partial miscRNA.\"""""		ILMN_3305993	LOC728602	"\PREDICTED: Homo sapiens misc_RNA (LOC728602), partial miscRNA.\"""""	728602	 		-0.098539892	0.495630879	0.594170771	0.038520726	3.13462495	0.049235243	0.049235243
6580491	6580491	CUL9	NM_015089.2	23113	NP_055904.1	ILMN_1806010	6580491	S	GGAGGAAGACGATGAGGATGATGTGCCCGAGTGGCAGCAGGATGAGTTTG	"\Homo sapiens cullin 9 (CUL9), mRNA.\"""""	DKFZp686G1042; DKFZp686P2024; RP3-330M21.2; H7AP1	ILMN_1806010	CUL9	"\Homo sapiens cullin 9 (CUL9), mRNA.\"""""	23113	 	CUL9	0.018146693	-0.100649318	-0.118796011	-0.048857027	3.134260283	0.049251823	0.049251823
5090162	5090162	GH1	NM_022560.2	2688	NP_072054.1	ILMN_2328874	5090162	A	GAAGATGGCAGCCCCCGGACTGGGCAGATCTTCAAGCAGACCTACAGCAA	"\Homo sapiens growth hormone 1 (GH1), transcript variant 3, mRNA.\"""""	hGH-N; GHN; GH-N; GH	ILMN_2328874	GH1	"\Homo sapiens growth hormone 1 (GH1), transcript variant 3, mRNA.\"""""	2688	D	GH1	-0.084708291	-0.057976029	0.026732262	0.011540801	3.133586737	0.04928246	0.04928246
6380292	6380292	ProbeID: 6380292	NM_001004355.1	441522	NP_001004355.1	ILMN_1673270	6380292	S	GCCTGTGGAGTGAGCCAAGATCAACCAGGAAATAAACCCTTTCCCTTGCG	"\Homo sapiens FLJ31132 protein (FLJ31132), mRNA.\"""""		ILMN_1673270	FLJ31132	"\Homo sapiens FLJ31132 protein (FLJ31132), mRNA.\"""""	441522	 		-0.023127723	-0.097467082	-0.074339359	0.002501081	3.13288927	0.049314207	0.049314207
3370152	3370152	ProbeID: 3370152	XM_927139.1	643869	XP_932232.1	ILMN_1685263	3370152	S	GTCTAACGCATTCAAGACCTCAGTGGAGGAAGCAGCTGCACATGTGGAAA	"\PREDICTED: Homo sapiens hypothetical protein LOC643869 (LOC643869), mRNA.\"""""		ILMN_1685263	LOC643869	"\PREDICTED: Homo sapiens hypothetical protein LOC643869 (LOC643869), mRNA.\"""""	643869	 		0.035236116	0.103288029	0.068051912	-0.011246362	3.129959683	0.049447781	0.049447781
3450307	3450307	LOC645128	XM_928159.1	645128	XP_933252.1	ILMN_1751814	3450307	S	TGCCCTTCCTTTGCTCTGCCCGCTGGAGACGGTGTTTGTCATGGGCCTGG	"\PREDICTED: Homo sapiens similar to DEAD/H (Asp-Glu-Ala-Asp/His) box polypeptide 11 isoform 1 (LOC645128), mRNA.\"""""		ILMN_1751814	LOC645128	"\PREDICTED: Homo sapiens similar to DEAD/H (Asp-Glu-Ala-Asp/His) box polypeptide 11 isoform 1 (LOC645128), mRNA.\"""""	645128	 	LOC645128	0.062682037	-0.179512653	-0.24219469	-0.015793351	3.127741221	0.049549179	0.049549179
4200703	4200703	CDC42BPB	NM_006035.3	9578	NP_006026.3	ILMN_1689989	4200703	S	CCCTTTGTACCAGATGTTGAGTGACCAGCTCTGTGGCCCTGTGTCGTCAG	"\Homo sapiens CDC42 binding protein kinase beta (DMPK-like) (CDC42BPB), mRNA.\"""""	KIAA1124; MRCKB	ILMN_1689989	CDC42BPB	"\Homo sapiens CDC42 binding protein kinase beta (DMPK-like) (CDC42BPB), mRNA.\"""""	9578	 	CDC42BPB	0.075595418	0.034426073	-0.041169345	0.000874991	3.127620333	0.04955471	0.04955471
460053	460053	LOC402207	XM_377884.2	402207	XP_377884.2	ILMN_3244846	460053	S	CCGTTCGCAGGTTAAAGCCCAAGGGCCTCTTCCCCAACAGCAACTGCAGA	"\PREDICTED: Homo sapiens similar to hCG1809904 (LOC402207), mRNA.\"""""		ILMN_3244846	LOC402207	"\PREDICTED: Homo sapiens similar to hCG1809904 (LOC402207), mRNA.\"""""	402207	D	LOC391746 (includes others)	-0.088710884	0.026533057	0.115243941	0.006424268	3.127597245	0.049555767	0.049555767
150148	150148	MAP1S	NM_018174.4	55201	NP_060644.4	ILMN_1796336	150148	S	CAGGTGACCCTGATCCCCACTTTCGACTCGGTGGCCATGCATACGTGGTA	"\Homo sapiens microtubule-associated protein 1S (MAP1S), mRNA.\"""""	VCY2IP-1; C19orf5; VCY2IP1; BPY2IP1; FLJ10669; MAP8; MGC133087	ILMN_1796336	MAP1S	"\Homo sapiens microtubule-associated protein 1S (MAP1S), mRNA.\"""""	55201	 	MAP1S	-0.271502925	-0.182498025	0.089004899	-0.079593924	3.127358844	0.049566677	0.049566677
7150685	7150685	CBX5	NM_012117.1	23468	NP_036249.1	ILMN_1813028	7150685	S	TCAGAGGATGAGGAGGAGTATGTTGTGGAGAAGGTGCTAGACAGGCGCGT	"\Homo sapiens chromobox homolog 5 (HP1 alpha homolog, Drosophila) (CBX5), mRNA.\"""""	HP1-ALPHA; HP1; HP1Hs-alpha	ILMN_1813028	CBX5	"\Homo sapiens chromobox homolog 5 (HP1 alpha homolog, Drosophila) (CBX5), mRNA.\"""""	23468	 	CBX5	0.189033379	0.080422068	-0.108611311	0.014911473	3.126338289	0.049613412	0.049613412
2340707	2340707	ENPEP	NM_001977.2	2028	NP_001968.2	ILMN_2164152	2340707	S	CTTGAGGATCATATGAATTAGCCAAAAGAATGGCTGACTGTTGCCTTTAC	"\Homo sapiens glutamyl aminopeptidase (aminopeptidase A) (ENPEP), mRNA.\"""""	APA; gp160; CD249	ILMN_2164152	ENPEP	"\Homo sapiens glutamyl aminopeptidase (aminopeptidase A) (ENPEP), mRNA.\"""""	2028	D	ENPEP	-0.049201704	-0.090089847	-0.040888143	0.008738472	3.125262766	0.049662712	0.049662712
270719	270719	IL1RAPL2	NM_017416.1	26280	NP_059112.1	ILMN_1767413	270719	S	ACCTGCCTCTGACGCTACTCAACGGACAGCTACCCCTTAATAACACCCTG	"\Homo sapiens interleukin 1 receptor accessory protein-like 2 (IL1RAPL2), mRNA.\"""""	IL-1R9; TIGIRR-1; IL1R9; IL1RAPL-2	ILMN_1767413	IL1RAPL2	"\Homo sapiens interleukin 1 receptor accessory protein-like 2 (IL1RAPL2), mRNA.\"""""	26280	 	IL1RAPL2	-0.004525548	0.080355147	0.084880695	0.000303321	3.12464044	0.049691262	0.049691262
6510541	6510541	ProbeID: 6510541	XM_001722408.1	100132655	XP_001722460.1	ILMN_3201060	6510541	A	TGACAACAACCCCATGGAGGTGGATACATCAGAGTCAGCTGGAGGTGGTC	"\PREDICTED: Homo sapiens hypothetical protein LOC100132655 (LOC100132655), mRNA.\"""""		ILMN_3201060	LOC100132655	"\PREDICTED: Homo sapiens hypothetical protein LOC100132655 (LOC100132655), mRNA.\"""""	100132655	 		0.007993525	0.076217315	0.06822379	0.004763002	3.124615777	0.049692393	0.049692393
6560400	6560400	ProbeID: 6560400	XM_944066.1	653980	XP_949159.1	ILMN_1686927	6560400	I	TACAGAAAATGAGTTTGCTCTGTGATGTCATACAAGTTTGCTTTGTCCTG	"\PREDICTED: Homo sapiens similar to BTB and CNC homology 1, basic leucine zipper transcription factor 2, transcript variant 2 (LOC653980), mRNA.\"""""		ILMN_1686927	LOC653980	"\PREDICTED: Homo sapiens similar to BTB and CNC homology 1, basic leucine zipper transcription factor 2, transcript variant 2 (LOC653980), mRNA.\"""""	653980	D	BACH2	-0.067539253	0.017619795	0.085159048	0.003582815	3.124498462	0.049697777	0.049697777
2480440	2480440	C3orf64	NM_173654.1	285203	NP_775925.1	ILMN_2136455	2480440	S	GGGATGACAAAAGCATGTTGCGCTTTGCATCAGCAAGGCATTGACTTCTG	"\Homo sapiens chromosome 3 open reading frame 64 (C3orf64), mRNA.\"""""	FLJ41219; FLJ33770; AER61; MGC34132; FLJ13078	ILMN_2136455	C3ORF64	"\Homo sapiens chromosome 3 open reading frame 64 (C3orf64), mRNA.\"""""	285203	D	C3orf64	0.109012251	0.029350344	-0.079661906	0.004952498	3.120616585	0.049876265	0.049876265
3450768	3450768	MYEOV2	NM_138336.1	150678	NP_612209.1	ILMN_1791171	3450768	S	GTGTGGCACCAACAAAGCAACAAGTGAGGGGAAAATGGGCACAGGACGCT	"\Homo sapiens myeloma overexpressed 2 (MYEOV2), transcript variant 1, mRNA.\"""""		ILMN_1791171	MYEOV2	"\Homo sapiens myeloma overexpressed 2 (MYEOV2), transcript variant 1, mRNA.\"""""	150678	 	MYEOV2	-0.099444276	-0.117946658	-0.018502382	0.047918084	3.118293962	0.049983374	0.049983374
