# Supplementary material for: Activation of HIV Transcription with Short-Course Vorinostat in HIV-Infected Patients on Suppressive Antiretroviral Therapy
Source: PLoS Pathog. 2014 Nov 13;10(11):e1004473. doi: 10.1371/journal.ppat.1004473 (PMC4231123; doi:10.1371/journal.ppat.1004473)
Supplement: Dataset S1 — Complete gene set enrichment lists. (ZIP) [file ppat.1004473.s010.zip › heatmaps3-All vs BL/2hr-BL.xls]

	ProbeID	SYMBOL	RefSeq_ID	Entrez_Gene_ID	Protein_Product	Probe_Id	Array_Address_Id	Probe_Type	Probe_Sequence	Definition	Synonyms	BROAD.Probe.Set.ID	BROAD.Gene.Symbol	BROAD.Gene.Title	BROAD.Entrez.Gene.ID	IPA.Notes	IPA.Symbol	logFC	AveExpr	t	P.Value	adj.P.Val	B	FC
23670	3850433	HSPA1B	NM_005346.3	3304	NP_005337.1	ILMN_1660436	3850433	S	GAGGTGGACTGTTGGGACTCAAGGACTTTGCTGCTGTTTTCCTATGTCAT	"\Homo sapiens heat shock 70kDa protein 1B (HSPA1B), mRNA.\"""""	HSP70-2; HSPA1A	ILMN_1660436	HSPA1B	"\Homo sapiens heat shock 70kDa protein 1B (HSPA1B), mRNA.\"""""	3304	D	HSPA1A/HSPA1B	1.083308324	-0.145867338	7.453276612	1.00E-10	1.00E-10	13.4395595	2.118889457
18990	3060022	PHF13	NM_153812.1	148479	NP_722519.1	ILMN_1761560	3060022	S	TAGGCACGACCCATCTGTGGTTCCTGGTTGGTGGCTAATGAAGTGAGGGG	"\Homo sapiens PHD finger protein 13 (PHF13), mRNA.\"""""	SPOC1; PHF5; MGC43399	ILMN_1761560	PHF13	"\Homo sapiens PHD finger protein 13 (PHF13), mRNA.\"""""	148479	 	PHF13	0.762601779	-0.09012696	9.097885568	6.26E-14	6.26E-14	19.89163863	1.696547447
15773	2480685	LOC100131726	NR_024479.1	100131726		ILMN_3235180	2480685	S	CACAGGGATTGGAGAGCTGGTGACCCTAGTCAAGGAAGCTGGTGACCCTG	"\Homo sapiens HCC-related HCC-C11_v3 (LOC100131726), non-coding RNA.\"""""		ILMN_3235180	LOC100131726	"\Homo sapiens HCC-related HCC-C11_v3 (LOC100131726), non-coding RNA.\"""""	100131726	D	LOC100131726	-0.724031876	0.222608811	-2.082362193	0.040545395	0.040545395	-3.937160155	-1.651791825
27807	4390450	SGK1	NM_005627.2	6446	NP_005618.2	ILMN_1702487	4390450	S	AGAAAGGGTTTTTATGGACCAATGCCCCAGTTGTCAGTCAGAGCCGTTGG	"\Homo sapiens serum/glucocorticoid regulated kinase (SGK), mRNA.\"""""	SGK1	ILMN_1702487	SGK	"\Homo sapiens serum/glucocorticoid regulated kinase (SGK), mRNA.\"""""	6446	D	SGK1	-0.709569016	-0.044561894	-3.745471886	0.000340554	0.000340554	0.11957242	-1.635315518
16922	2650019	FAM53C	NM_016605.1	51307	NP_057689.1	ILMN_1744508	2650019	S	GCCCTTCACTCCCACCTGCTGCCAAAGTCCCTGTGCTAATGGGATTACAA	"\Homo sapiens family with sequence similarity 53, member C (FAM53C), mRNA.\"""""	C5orf6	ILMN_1744508	FAM53C	"\Homo sapiens family with sequence similarity 53, member C (FAM53C), mRNA.\"""""	51307	 	FAM53C	0.707278565	-0.200873699	3.964667773	0.000160347	0.000160347	0.780013506	1.632721318
133	10487	SLC25A25	NM_052901.2	114789	NP_443133.2	ILMN_1791728	10487	A	CTGCCCTTGCTTAACAATGCCGGCCAACTGGCGACCTCACGGTTGCACTT	"\Homo sapiens solute carrier family 25 (mitochondrial carrier; phosphate carrier), member 25 (SLC25A25), nuclear gene encoding mitochondrial protein, transcript variant 1, mRNA.\"""""	MGC105138; KIAA1896; SCAMC-2; RP11-395P17.4; MCSC; MGC119517; MGC119514; MGC119516; MGC119515; PCSCL	ILMN_1791728	SLC25A25	"\Homo sapiens solute carrier family 25 (mitochondrial carrier; phosphate carrier), member 25 (SLC25A25), nuclear gene encoding mitochondrial protein, transcript variant 1, mRNA.\"""""	114789	D	SLC25A25	0.694703893	-0.033908402	8.41705758	1.34E-12	1.34E-12	17.22813575	1.618552198
17564	2710292	H2AFZ	NM_002106.3	3015	NP_002097.1	ILMN_1707858	2710292	S	ACTCTAACAGCTGTCCAGTGTTGGTGATTCCAGTGGACTGTATCTCTGTG	"\Homo sapiens H2A histone family, member Z (H2AFZ), mRNA.\"""""	H2A/z; H2AZ; H2A.z; MGC117173	ILMN_1707858	H2AFZ	"\Homo sapiens H2A histone family, member Z (H2AFZ), mRNA.\"""""	3015	 	H2AFZ	0.686663707	-0.179838212	4.954790766	4.04E-06	4.04E-06	4.035213212	1.609557042
44860	7160025	ING2	NM_001564.2	3622	NP_001555.1	ILMN_1671265	7160025	S	CCCCGCAGGCAGCGGACCAGTGAAAGCCGTGATTTATGTCACATGGCAAA	"\Homo sapiens inhibitor of growth family, member 2 (ING2), mRNA.\"""""	p33ING2; ING1L	ILMN_1671265	ING2	"\Homo sapiens inhibitor of growth family, member 2 (ING2), mRNA.\"""""	3622	D	ING2	0.675052921	-0.06110881	8.76376191	2.81E-13	2.81E-13	18.58743167	1.59665534
16803	2640301	TNF	NM_000594.2	7124	NP_000585.2	ILMN_1728106	2640301	S	CCGTGAAAACGGAGCTGAACAATAGGCTGTTCCCATGTAGCCCCCTGGCC	"\Homo sapiens tumor necrosis factor (TNF superfamily, member 2) (TNF), mRNA.\"""""	TNFSF2; DIF; TNF-alpha; TNFA	ILMN_1728106	TNF	"\Homo sapiens tumor necrosis factor (TNF superfamily, member 2) (TNF), mRNA.\"""""	7124	 	TNF	0.673913198	-0.025219722	9.618631029	6.05E-15	6.05E-15	21.90832015	1.595394487
27759	4390273	RASSF7	NM_003475.2	8045	NP_003466.1	ILMN_1733110	4390273	S	ACAGCAAGAGCATGTGTGTGCCACTTCCCCTACCCCAACGTGAAAACCTC	"\Homo sapiens Ras association (RalGDS/AF-6) domain family (N-terminal) member 7 (RASSF7), mRNA.\"""""	C11orf13; HRC1; MGC126070; MGC126069; HRAS1	ILMN_1733110	RASSF7	"\Homo sapiens Ras association (RalGDS/AF-6) domain family (N-terminal) member 7 (RASSF7), mRNA.\"""""	8045	 	RASSF7	0.665616943	-0.080424572	5.959273829	6.70E-08	6.70E-08	7.678406709	1.586246459
20965	3370288	CBX6	NM_014292.3	23466	NP_055107.3	ILMN_1691930	3370288	S	GTGAGTGACCACCTGGGTGCCAGTTACAGGTGTTTCCAGAGACCATAGAA	"\Homo sapiens chromobox homolog 6 (CBX6), mRNA.\"""""		ILMN_1691930	CBX6	"\Homo sapiens chromobox homolog 6 (CBX6), mRNA.\"""""	23466	 	CBX6	0.664170694	-0.074258303	6.862729871	1.37E-09	1.37E-09	11.13311392	1.584657101
43676	6960382	ING2	NM_001564.2	3622	NP_001555.1	ILMN_2085722	6960382	S	CGCTCCAAGGCCAAGCAGGAAAGGGAAGCTTCACCTGTTGAGTTTGCAAT	"\Homo sapiens inhibitor of growth family, member 2 (ING2), mRNA.\"""""	p33ING2; ING1L	ILMN_2085722	ING2	"\Homo sapiens inhibitor of growth family, member 2 (ING2), mRNA.\"""""	3622	D	ING2	0.662590882	-0.101679805	7.695655117	3.40E-11	3.40E-11	14.39149377	1.582922784
7507	1190040	GIMAP8	NM_175571.2	155038	NP_783161.1	ILMN_1747305	1190040	S	GGTGGCAGGAGGGTGAAGATTGAAAAGCTGCCTATTGCGTGTTATGCTGG	"\Homo sapiens GTPase, IMAP family member 8 (GIMAP8), mRNA.\"""""	hIAN6; MGC129545; IANT; DKFZp667I133	ILMN_1747305	GIMAP8	"\Homo sapiens GTPase, IMAP family member 8 (GIMAP8), mRNA.\"""""	155038	 	GIMAP8	-0.648789476	0.125990184	-6.248737515	1.96E-08	1.96E-08	8.771707491	-1.567852104
12755	2030324	SGK1	NM_005627.3	6446	NP_005618.2	ILMN_3305938	2030324	M	CCTTGTGGATATGCTGTGTGAACCGTCGTGTGAGTGTGGTATGCCTGATC	"\Homo sapiens serum/glucocorticoid regulated kinase 1 (SGK1), transcript variant 1, mRNA.\"""""	SGK	ILMN_3305938	SGK1	"\Homo sapiens serum/glucocorticoid regulated kinase 1 (SGK1), transcript variant 1, mRNA.\"""""	6446	D	SGK1	-0.646385959	-0.011689929	-3.693614512	0.000405483	0.000405483	-0.033002696	-1.565242251
38898	6270619	ZNF689	NM_138447.1	115509	NP_612456.1	ILMN_1759008	6270619	S	CCACTACACCTTCTGGGGCTGGACTTGTTTCAGCAGCTTTGGTTGCACTG	"\Homo sapiens zinc finger protein 689 (ZNF689), mRNA.\"""""	FLJ90415; DKFZp762C173; TIPUH1	ILMN_1759008	ZNF689	"\Homo sapiens zinc finger protein 689 (ZNF689), mRNA.\"""""	115509	 	ZNF689	-0.643209124	0.097061931	-7.269625624	2.27E-10	2.27E-10	12.7198527	-1.561799358
31392	4920110	GADD45B	NM_015675.2	4616	NP_056490.2	ILMN_1718977	4920110	S	GACCACACTTTGGGACTTGGGAGCTGGGGCTGAAGTTGCTCTGTACCCAT	"\Homo sapiens growth arrest and DNA-damage-inducible, beta (GADD45B), mRNA.\"""""	MYD118; DKFZP566B133; GADD45BETA	ILMN_1718977	GADD45B	"\Homo sapiens growth arrest and DNA-damage-inducible, beta (GADD45B), mRNA.\"""""	4616	 	GADD45B	0.632013366	-0.118332958	5.948662378	7.01E-08	7.01E-08	7.638627816	1.549726219
5755	870148	MSH6	NM_000179.1	2956	NP_000170.1	ILMN_1729051	870148	S	TCGGGAAGTTTGCCTGGCTAGTGAAAGGTCAACTGTAGATGCTGAAGCTG	"\Homo sapiens mutS homolog 6 (E. coli) (MSH6), mRNA.\"""""	HSAP; HNPCC5; GTBP	ILMN_1729051	MSH6	"\Homo sapiens mutS homolog 6 (E. coli) (MSH6), mRNA.\"""""	2956	 	MSH6	0.625738681	-0.077876102	7.570405488	5.95E-11	5.95E-11	13.89934669	1.543000662
32526	5260288	DUSP6	NM_022652.2	1848	NP_073143.2	ILMN_2396020	5260288	A	GTTGTCGCAAAGGGGATAATCTGGGAAAGACACCAAATCATGGGCTCACT	"\Homo sapiens dual specificity phosphatase 6 (DUSP6), transcript variant 2, mRNA.\"""""	MKP3; PYST1	ILMN_2396020	DUSP6	"\Homo sapiens dual specificity phosphatase 6 (DUSP6), transcript variant 2, mRNA.\"""""	1848	D	DUSP6	-0.622762278	-0.013127508	-4.041407391	0.000122468	0.000122468	1.016948014	-1.539820602
10740	1690326	PGRMC2	NM_006320.1	10424	NP_006311.1	ILMN_2195236	1690326	S	GTGAGGCCTTGGAAGGGACTCTTTCTGCAGATACTGTAAATACAAGTACC	"\Homo sapiens progesterone receptor membrane component 2 (PGRMC2), mRNA.\"""""	DG6; PMBP	ILMN_2195236	PGRMC2	"\Homo sapiens progesterone receptor membrane component 2 (PGRMC2), mRNA.\"""""	10424	 	PGRMC2	0.622182828	-0.055218878	7.463813046	9.57E-11	9.57E-11	13.48089859	1.539202266
43458	6940242	BRPF1	NM_004634.2	7862	NP_004625.2	ILMN_2365549	6940242	A	TATTCTCATTTGTAACTGCGTTTCCGGGTCGCGCCAGAGTCATTTGGTAC	"\Homo sapiens bromodomain and PHD finger containing, 1 (BRPF1), transcript variant 2, mRNA.\"""""	BR140	ILMN_2365549	BRPF1	"\Homo sapiens bromodomain and PHD finger containing, 1 (BRPF1), transcript variant 2, mRNA.\"""""	7862	D	BRPF1	0.593929099	-0.056396131	6.490400364	6.92E-09	6.92E-09	9.695178685	1.50935179
38587	6250064	IRF1	NM_002198.1	3659	NP_002189.1	ILMN_1708375	6250064	S	CCTCAACAGGCCCAGGGAGGGAAGTGTGAGCGCCTTGGTATGACTTAAAA	"\Homo sapiens interferon regulatory factor 1 (IRF1), mRNA.\"""""	IRF-1; MAR	ILMN_1708375	IRF1	"\Homo sapiens interferon regulatory factor 1 (IRF1), mRNA.\"""""	3659	 	IRF1	0.591787884	-0.143182523	3.233533474	0.001785271	0.001785271	-1.320403766	1.507113306
14990	2360392	SLC25A28	NM_031212.3	81894	NP_112489.3	ILMN_1790472	2360392	S	GCAGCAAAGCACACCACAGCACCTTTGATAACCTCTCTCCATCCTGGGCC	"\Homo sapiens solute carrier family 25, member 28 (SLC25A28), mRNA.\"""""	MRS4L; MFRN2; DKFZp547C109; NPD016; MRS3/4	ILMN_1790472	SLC25A28	"\Homo sapiens solute carrier family 25, member 28 (SLC25A28), mRNA.\"""""	81894	 	SLC25A28	0.568013537	-0.084254509	7.389686151	1.33E-10	1.33E-10	13.19016838	1.48248092
46523	7560041	CSRNP1	NM_033027.2	64651	NP_149016.1	ILMN_1703123	7560041	S	GGCCTTGCCAGCCTGTGTGCTTGTGGGAACACCTTGTACCTGAGCTTACA	"\Homo sapiens AXIN1 up-regulated 1 (AXUD1), mRNA.\"""""	FAM130B; TAIP-3; DKFZp566F164; URAX1	ILMN_1703123	AXUD1	"\Homo sapiens AXIN1 up-regulated 1 (AXUD1), mRNA.\"""""	64651	 	CSRNP1	0.565990127	-0.151501285	3.83797869	0.000248571	0.000248571	0.395281745	1.480403167
8848	1410209	SGK1	NM_005627.3	6446	NP_005618.2	ILMN_3229324	1410209	A	CGGACGCTGTTCTAAAAAAGGTCTCCTGCAGATCTGTCTGGGCTGTGATG	"\Homo sapiens serum/glucocorticoid regulated kinase 1 (SGK1), transcript variant 1, mRNA.\"""""	SGK	ILMN_3229324	SGK1	"\Homo sapiens serum/glucocorticoid regulated kinase 1 (SGK1), transcript variant 1, mRNA.\"""""	6446	D	SGK1	-0.562862125	-0.026687594	-3.157863437	0.002251192	0.002251192	-1.520089451	-1.477196885
8446	1340075	BAG3	NM_004281.3	9531	NP_004272.2	ILMN_1659766	1340075	S	TTCTGCAGCCCTGTCTACTTGGGCACCCCCACCACCTGTTAGCTGTGGTT	"\Homo sapiens BCL2-associated athanogene 3 (BAG3), mRNA.\"""""	BAG-3; MGC104307; CAIR-1; BIS	ILMN_1659766	BAG3	"\Homo sapiens BCL2-associated athanogene 3 (BAG3), mRNA.\"""""	9531	 	BAG3	0.55246014	-0.014255833	7.443677367	1.05E-10	1.05E-10	13.40190147	1.466584442
29777	4760474	TUBA4A	NM_006000.1	7277	NP_005991.1	ILMN_1784300	4760474	S	GAGGGAGAAGAATAAAGCAGCTGCCTGGAGCCTATTCACTATGTTTATTG	"\Homo sapiens tubulin, alpha 4a (TUBA4A), mRNA.\"""""	TUBA1; H2-ALPHA; FLJ30169	ILMN_1784300	TUBA4A	"\Homo sapiens tubulin, alpha 4a (TUBA4A), mRNA.\"""""	7277	 	TUBA4A	0.545377804	-0.101809772	3.888618553	0.000208822	0.000208822	0.548090064	1.459402473
23027	3800168	SLC2A3	NM_006931.1	6515	NP_008862.1	ILMN_1775708	3800168	S	CTTTCTGGCTCCTCAAACAGTAGGTTGGCAGTAAGGCAGGGTCCCATTTC	"\Homo sapiens solute carrier family 2 (facilitated glucose transporter), member 3 (SLC2A3), mRNA.\"""""	GLUT3; FLJ90380	ILMN_1775708	SLC2A3	"\Homo sapiens solute carrier family 2 (facilitated glucose transporter), member 3 (SLC2A3), mRNA.\"""""	6515	 	SLC2A3	0.545069374	-0.268835434	2.358235669	0.020834622	0.020834622	-3.397110381	1.459090505
31870	5080561	BARD1	NM_000465.1	580	NP_000456.1	ILMN_2074258	5080561	S	TGTAATTATCACCCAGAGAGGGTTCGGCAGGGCAAAGTCTGGAAGGCTCC	"\Homo sapiens BRCA1 associated RING domain 1 (BARD1), mRNA.\"""""		ILMN_2074258	BARD1	"\Homo sapiens BRCA1 associated RING domain 1 (BARD1), mRNA.\"""""	580	 	BARD1	0.539967922	-0.026566466	5.582474383	3.23E-07	3.23E-07	6.280864096	1.453940189
15372	2450452	SLC9A3R1	NM_004252.2	9368	NP_004243.1	ILMN_1680925	2450452	S	GGCCTCAGCCTTAAACTTTTGTTCCTACTCCCACCCTCAGCGAACTGGGC	"\Homo sapiens solute carrier family 9 (sodium/hydrogen exchanger), member 3 regulator 1 (SLC9A3R1), mRNA.\"""""	NHERF1; NHERF; EBP50	ILMN_1680925	SLC9A3R1	"\Homo sapiens solute carrier family 9 (sodium/hydrogen exchanger), member 3 regulator 1 (SLC9A3R1), mRNA.\"""""	9368	 	SLC9A3R1	0.536358212	-0.094845045	4.637643559	1.37E-05	1.37E-05	2.949141015	1.45030689
4616	670136	FLJ38717	NM_001004322.1	401261	NP_001004322.1	ILMN_1771320	670136	S	TTGCAGGGGCCCGAGACCCCACCATTGCACTCCAGTCCGGGAAACAAGAA	"\Homo sapiens FLJ38717 protein (FLJ38717), mRNA.\"""""	FLJ40915	ILMN_1771320	FLJ38717	"\Homo sapiens FLJ38717 protein (FLJ38717), mRNA.\"""""	401261	 	FLJ38717	-0.534225753	0.106211291	-4.904356654	4.92E-06	4.92E-06	3.860094916	-1.448164763
40057	6400025	C16orf61	NM_020188.2	56942	NP_064573.1	ILMN_1783333	6400025	S	GGGCAGGGCGTTTAGTACTGTCTCCCCTTTACCAGCAAACCTGACTTCAC	"\Homo sapiens chromosome 16 open reading frame 61 (C16orf61), mRNA.\"""""	DC13; 2310061C15Rik	ILMN_1783333	C16ORF61	"\Homo sapiens chromosome 16 open reading frame 61 (C16orf61), mRNA.\"""""	56942	 	C16orf61	0.530469646	-0.030322908	2.952703623	0.004146727	0.004146727	-2.043197315	1.44439932
29939	4780398	NXT1	NM_013248.2	29107	NP_037380.1	ILMN_1760280	4780398	S	TTCTGTTGTTGCGGAGACACTGCAGACTCCACTGTGCCGAGGTTGAACTC	"\Homo sapiens NTF2-like export factor 1 (NXT1), mRNA.\"""""	P15; MTR2	ILMN_1760280	NXT1	"\Homo sapiens NTF2-like export factor 1 (NXT1), mRNA.\"""""	29107	 	NXT1	0.527968081	-0.032327948	6.225626134	2.16E-08	2.16E-08	8.683870042	1.441896969
33918	5420564	NFIL3	NM_005384.2	4783	NP_005375.2	ILMN_1707312	5420564	S	CACTCAAGAGACTTATAGCCACACAACCAATCTCTGCTTCAGACTCTGGG	"\Homo sapiens nuclear factor, interleukin 3 regulated (NFIL3), mRNA.\"""""	IL3BP1; NF-IL3A; E4BP4; NFIL3A	ILMN_1707312	NFIL3	"\Homo sapiens nuclear factor, interleukin 3 regulated (NFIL3), mRNA.\"""""	4783	 	NFIL3	0.526604833	-0.189960796	3.344259894	0.001263684	0.001263684	-1.021874361	1.440535119
34063	5490408	CEBPD	NM_005195.3	1052	NP_005186.2	ILMN_1782050	5490408	S	CGCCGGGTGCCCGCTGCAGTTTCTTGGGACATAGGAGCGCAAAGAAGCTA	"\Homo sapiens CCAAT/enhancer binding protein (C/EBP), delta (CEBPD), mRNA.\"""""	C/EBP-delta; NF-IL6-beta; CELF; CRP3	ILMN_1782050	CEBPD	"\Homo sapiens CCAAT/enhancer binding protein (C/EBP), delta (CEBPD), mRNA.\"""""	1052	 	CEBPD	-0.512589587	-0.121056943	-2.021047136	0.046661939	0.046661939	-4.049131843	-1.426608611
41646	6580474	TUBB	NM_178014.2	203068	NP_821133.1	ILMN_2101885	6580474	S	CTCTGGAGTGGTGTATACTGCCACATCAGTGTTTGAGTCAGTCCCCAGAG	"\Homo sapiens tubulin, beta (TUBB), mRNA.\"""""	M40; OK/SW-cl.56; MGC117247; TUBB1; MGC16435; TUBB5	ILMN_2101885	TUBB	"\Homo sapiens tubulin, beta (TUBB), mRNA.\"""""	203068	D	TUBB	0.511398946	-0.034709337	4.960528057	3.95E-06	3.95E-06	4.055189369	1.425431731
20013	3180273	PDXP	NM_020315.4	57026	NP_064711.1	ILMN_1736441	3180273	S	GGGGCTTTCGTGTCCCCCTGTGCGGTCAGTGTTTTCAGTACCACCTCTCT	"\Homo sapiens pyridoxal (pyridoxine, vitamin B6) phosphatase (PDXP), mRNA.\"""""	CIN; FLJ32703; PLP; dJ37E16.5	ILMN_1736441	PDXP	"\Homo sapiens pyridoxal (pyridoxine, vitamin B6) phosphatase (PDXP), mRNA.\"""""	57026	 	PDXP	0.503042529	-0.045894448	7.11408211	4.52E-10	4.52E-10	12.11181012	1.417199174
5277	780528	CKS2	NM_001827.1	1164	NP_001818.1	ILMN_2072296	780528	S	CCAACAGAGTCTAGGCTGGGTTCATTACATGATTCATGAGCCAGAACCAC	"\Homo sapiens CDC28 protein kinase regulatory subunit 2 (CKS2), mRNA.\"""""	CKSHS2	ILMN_2072296	CKS2	"\Homo sapiens CDC28 protein kinase regulatory subunit 2 (CKS2), mRNA.\"""""	1164	D	CKS2	0.492733545	0.011334123	5.012176534	3.22E-06	3.22E-06	4.235517598	1.407108469
36704	5910523	LMO4	NM_006769.2	8543	NP_006760.1	ILMN_1703487	5910523	S	CTACCCTCATTAACAATTAGCAGGGCACTGGCCAGAGTTTGTACCCTGTG	"\Homo sapiens LIM domain only 4 (LMO4), mRNA.\"""""		ILMN_1703487	LMO4	"\Homo sapiens LIM domain only 4 (LMO4), mRNA.\"""""	8543	D	LMO4	0.489694733	-0.071373371	6.059587885	4.38E-08	4.38E-08	8.055544734	1.404147734
38903	6270646	MYC	NM_002467.3	4609	NP_002458.2	ILMN_1680618	6270646	S	CCTGCGTGACCAGATCCCGGAGTTGGAAAACAATGAAAAGGCCCCCAAGG	"\Homo sapiens v-myc myelocytomatosis viral oncogene homolog (avian) (MYC), mRNA.\"""""	c-Myc	ILMN_1680618	MYC	"\Homo sapiens v-myc myelocytomatosis viral oncogene homolog (avian) (MYC), mRNA.\"""""	4609	D	MYC	-0.481986	0.105296671	-4.348210051	4.05E-05	4.05E-05	1.991896425	-1.396664979
28510	4560554	C20orf24	NM_018840.2	55969	NP_061328.1	ILMN_2387599	4560554	A	CCTGGACCGCGAATCAGTGTGTTGGGCATCAGTGTTTTCTGCAAGGGTTG	"\Homo sapiens chromosome 20 open reading frame 24 (C20orf24), transcript variant 1, mRNA.\"""""	PNAS-11; RIP5	ILMN_2387599	C20ORF24	"\Homo sapiens chromosome 20 open reading frame 24 (C20orf24), transcript variant 1, mRNA.\"""""	55969	D	C20orf24	0.481613451	-0.118561419	2.894795789	0.004903307	0.004903307	-2.185874845	1.396304363
203	20022	SRF	NM_003131.2	6722	NP_003122.1	ILMN_1803398	20022	S	TATGTGCAGCGACCCTTGGTGTTTCCCTTCCTCGGTGGCTCTGGGGTATG	"\Homo sapiens serum response factor (c-fos serum response element-binding transcription factor) (SRF), mRNA.\"""""	MCM1	ILMN_1803398	SRF	"\Homo sapiens serum response factor (c-fos serum response element-binding transcription factor) (SRF), mRNA.\"""""	6722	 	SRF	0.479700273	-0.037417827	6.505325533	6.48E-09	6.48E-09	9.7524915	1.394453932
45342	7210450	LMO4	NM_006769.2	8543	NP_006760.1	ILMN_2117171	7210450	S	CAGGCTCATAGCAGCTACTGTGTAGAAAATTCCCCCTACTTCTAATTTGC	"\Homo sapiens LIM domain only 4 (LMO4), mRNA.\"""""		ILMN_2117171	LMO4	"\Homo sapiens LIM domain only 4 (LMO4), mRNA.\"""""	8543	D	LMO4	0.479565937	-0.055743218	6.43637249	8.74E-09	8.74E-09	9.487969194	1.394324094
44180	7040176	C20orf24	NM_018840.2	55969	NP_061328.1	ILMN_2283388	7040176	I	GTGGCACGTGGGAGCTCACGAAGGAAGGGTTTATGACCTCTTTTGCCTTG	"\Homo sapiens chromosome 20 open reading frame 24 (C20orf24), transcript variant 1, mRNA.\"""""	PNAS-11; RIP5	ILMN_2283388	C20ORF24	"\Homo sapiens chromosome 20 open reading frame 24 (C20orf24), transcript variant 1, mRNA.\"""""	55969	D	C20orf24	0.473412708	-0.113482222	2.883908046	0.005059048	0.005059048	-2.212450882	1.388389835
11851	1850468	CCDC56	NM_001040431.1	28958	NP_001035521.1	ILMN_2064898	1850468	S	CCCCTTCACCTTCCAGGGACGCAGTTGTTACGAGGTTAGACGTGGCAGCT	"\Homo sapiens coiled-coil domain containing 56 (CCDC56), mRNA.\"""""	HSPC009	ILMN_2064898	CCDC56	"\Homo sapiens coiled-coil domain containing 56 (CCDC56), mRNA.\"""""	28958	D	CCDC56	-0.467350218	0.088813305	-5.380511025	7.38E-07	7.38E-07	5.545918131	-1.382567788
17636	2710575	CD69	NM_001781.1	969	NP_001772.1	ILMN_2188333	2710575	S	TCCTCAGCTGTAGACAGGTCCTTTTCGATGGTACATATTTCTTTGCCTTT	"\Homo sapiens CD69 molecule (CD69), mRNA.\"""""	CLEC2C	ILMN_2188333	CD69	"\Homo sapiens CD69 molecule (CD69), mRNA.\"""""	969	D	CD69	0.464172821	-0.042982563	2.934135609	0.004376686	0.004376686	-2.089189351	1.379526166
22617	3710039	MRPL54	NM_172251.1	116541	NP_758455.1	ILMN_1658486	3710039	S	GGAAGGGCAGGATGTACCCCTGAAACCGGATGCTGAGTACCCTGAATGGC	"\Homo sapiens mitochondrial ribosomal protein L54 (MRPL54), nuclear gene encoding mitochondrial protein, mRNA.\"""""		ILMN_1658486	MRPL54	"\Homo sapiens mitochondrial ribosomal protein L54 (MRPL54), nuclear gene encoding mitochondrial protein, mRNA.\"""""	116541	 	MRPL54	-0.460038705	0.119870307	-3.638179811	0.000487851	0.000487851	-0.194496008	-1.375578722
9054	1430368	FKBP8	NM_012181.3	23770	NP_036313.3	ILMN_1733947	1430368	S	TAGGAGGAAAGCCCAGAGGGAGGGGGCCCTCATTCCTTCAGACCCAGTTT	"\Homo sapiens FK506 binding protein 8, 38kDa (FKBP8), mRNA.\"""""	FKBP38; FKBPr38	ILMN_1733947	FKBP8	"\Homo sapiens FK506 binding protein 8, 38kDa (FKBP8), mRNA.\"""""	23770	 	FKBP8	-0.454250307	0.120420337	-2.054250079	0.043258065	0.043258065	-3.988867848	-1.370070666
38348	6200630	RBM22	NM_018047.1	55696	NP_060517.1	ILMN_1760256	6200630	S	TCACCTTCGTGTGTCTTCAGTGTCTCATTGTCATCCCTGCTTCTGTTTGG	"\Homo sapiens RNA binding motif protein 22 (RBM22), mRNA.\"""""	FLJ10290; ZC3H16	ILMN_1760256	RBM22	"\Homo sapiens RNA binding motif protein 22 (RBM22), mRNA.\"""""	55696	 	RBM22	-0.451215642	0.005340738	-5.050355694	2.77E-06	2.77E-06	4.369386501	-1.367191793
3321	520017	PAPD5	NM_001040285.1	64282	NP_001035375.1	ILMN_1710571	520017	S	GTGCAATGATCTCATGCTCAGGACAGTTGCGCAGGGACTCCTGGGAGATA	"\Homo sapiens PAP associated domain containing 5 (PAPD5), transcript variant 2, mRNA.\"""""	FLJ40270; TRF4-2	ILMN_1710571	PAPD5	"\Homo sapiens PAP associated domain containing 5 (PAPD5), transcript variant 2, mRNA.\"""""	64282	 	PAPD5	0.449183277	-0.051365668	4.596214797	1.61E-05	1.61E-05	2.810042633	1.365267147
32184	5130414	C9orf23	NM_148178.1	138716	NP_680544.1	ILMN_1683175	5130414	A	TGAGCCAGCCTGTTCTCCGGGCCTGAATGTCTGGGGTGCTTGTGCCTTTT	"\Homo sapiens chromosome 9 open reading frame 23 (C9orf23), transcript variant 1, mRNA.\"""""	MGC29635; bA296L22.5	ILMN_1683175	C9ORF23	"\Homo sapiens chromosome 9 open reading frame 23 (C9orf23), transcript variant 1, mRNA.\"""""	138716	D	C9orf23	-0.448656942	0.064386736	-5.748912055	1.62E-07	1.62E-07	6.894232102	-1.364769151
17684	2750040	ZNF526	NM_133444.1	116115	NP_597701.1	ILMN_1756631	2750040	S	GGAGGCTGAGGCGGAGGCAGGATTGCTTGATATGAGGGAGATTGAGGCTG	"\Homo sapiens zinc finger protein 526 (ZNF526), mRNA.\"""""	KIAA1951; MGC4267; DKFZp762O059	ILMN_1756631	ZNF526	"\Homo sapiens zinc finger protein 526 (ZNF526), mRNA.\"""""	116115	 	ZNF526	0.446311486	-0.033847408	5.501242704	4.51E-07	4.51E-07	5.983974701	1.362552186
3690	540747	ProbeID: 540747				ILMN_1821176	540747	S	GCAGACCTCCTTAGAGACCTCCAGGCAGACCTCCTTACTGTCTTCAGGTG	"\601441142F1 NIH_MGC_72 Homo sapiens cDNA clone IMAGE:3915971 5, mRNA sequence\"""""		ILMN_1821176		"\601441142F1 NIH_MGC_72 Homo sapiens cDNA clone IMAGE:3915971 5, mRNA sequence\"""""	-999	D	RNF125	-0.446048102	0.075553454	-4.874424597	5.53E-06	5.53E-06	3.756580149	-1.362303455
18564	2900474	RINL	NM_198445.2	126432	NP_940847.1	ILMN_1790962	2900474	S	TGCCCTTTAAGGAGCCATGGGCAGAAGAGACTGTGACAGGGACCAGTGAC	"\Homo sapiens Ras and Rab interactor-like (RINL), mRNA.\"""""	FLJ44131	ILMN_1790962	RINL	"\Homo sapiens Ras and Rab interactor-like (RINL), mRNA.\"""""	126432	 	RINL	-0.441211392	0.073608274	-5.008390383	3.27E-06	3.27E-06	4.222268219	-1.35774391
29789	4760537	C20orf24	NM_199483.1	55969	NP_955777.1	ILMN_1679195	4760537	A	CCCGTGTTTCCTGGACCGCGAATCAGTGTGTTGGGCATCAGTGTTTTCTG	"\Homo sapiens chromosome 20 open reading frame 24 (C20orf24), transcript variant 2, mRNA.\"""""	PNAS-11; RIP5	ILMN_1679195	C20ORF24	"\Homo sapiens chromosome 20 open reading frame 24 (C20orf24), transcript variant 2, mRNA.\"""""	55969	D	C20orf24	0.436223607	-0.121503181	2.623011513	0.010455259	0.010455259	-2.825002774	1.353057929
20084	3180541	ProbeID: 3180541	NM_001013699.1	440093	NP_001013721.1	ILMN_1769705	3180541	S	TTCAACACTGACCTGAGGTTTCAGAGCGCAGTCGTCGGTGCGCTGCAGGA	"\Homo sapiens histone H3-like (LOC440093), mRNA.\"""""		ILMN_1769705	LOC440093	"\Homo sapiens histone H3-like (LOC440093), mRNA.\"""""	440093	D	H3F3C	0.435375142	-0.186590112	2.361274399	0.02067613	0.02067613	-3.390838041	1.352262414
10292	1580035	VPS26A	NM_001035260.1	9559	NP_001030337.1	ILMN_2344850	1580035	A	GGAACCAACTTTACTGGCAAAAGGGTCCATGTACCACCATGTGCTGGAGC	"\Homo sapiens vacuolar protein sorting 26 homolog A (S. pombe) (VPS26A), transcript variant 2, mRNA.\"""""	PEP8A; Hbeta58; VPS26; HB58; FLJ12930	ILMN_2344850	VPS26A	"\Homo sapiens vacuolar protein sorting 26 homolog A (S. pombe) (VPS26A), transcript variant 2, mRNA.\"""""	9559	D	VPS26A	0.434340416	-0.070004908	4.090415023	0.000102948	0.000102948	1.169752952	1.351292895
10062	1510673	ProbeID: 1510673	XR_017532.2	644132		ILMN_3237368	1510673	S	AGGGGCTGTGCACTCAGGCCTGACCCGTTGCACTGAACAAGACCAAATCT	"\PREDICTED: Homo sapiens misc_RNA (LOC644132), miscRNA.\"""""		ILMN_3237368	LOC644132	"\PREDICTED: Homo sapiens misc_RNA (LOC644132), miscRNA.\"""""	644132	 		0.433529366	-0.059679741	6.193006689	2.48E-08	2.48E-08	8.560048823	1.350533444
5016	770326	LDHA	NM_001135239.1	3939	NP_001128711.1	ILMN_3249748	770326	A	CACTGTCTAGGCTACAACAGGATTCTAGGTGGAGGTTGTGCATGTTGTCC	"\Homo sapiens lactate dehydrogenase A (LDHA), transcript variant 2, mRNA.\"""""		ILMN_3249748	LDHA	"\Homo sapiens lactate dehydrogenase A (LDHA), transcript variant 2, mRNA.\"""""	3939	D	LDHA	0.431462161	-0.048027068	3.536997496	0.000680748	0.000680748	-0.48488964	1.348599681
28774	4590228	GLRX	NM_002064.1	2745	NP_002055.1	ILMN_1737308	4590228	S	AGTTGGTCTTGGTGTCATATGGATCAGAGGCACAAGTGCAGAGGCTGTGG	"\Homo sapiens glutaredoxin (thioltransferase) (GLRX), mRNA.\"""""	GRX; GRX1; MGC117407	ILMN_1737308	GLRX	"\Homo sapiens glutaredoxin (thioltransferase) (GLRX), mRNA.\"""""	2745	 	GLRX	0.430990252	-0.047775218	2.120845891	0.037070978	0.037070978	-3.865364779	1.348158623
32124	5130129	C20orf4	NM_015511.3	25980	NP_056326.2	ILMN_1721225	5130129	S	ACCTGGTCAGCCTAAATCTTCCCAGTCCCGCTGTGGAGCTGTCAGTCACC	"\Homo sapiens chromosome 20 open reading frame 4 (C20orf4), mRNA.\"""""	bA234K24.2; CGI-23; DKFZp564N1363	ILMN_1721225	C20ORF4	"\Homo sapiens chromosome 20 open reading frame 4 (C20orf4), mRNA.\"""""	25980	 	C20orf4	-0.429452988	0.040504439	-5.914073421	8.11E-08	8.11E-08	7.509123373	-1.346722856
23506	3840564	MS4A7	NM_206938.1	58475	NP_996821.1	ILMN_2331087	3840564	A	CCTCTCAACACACAGCAAGCATGTCCCTGCCTCCCATGAATCTTACCATG	"\Homo sapiens membrane-spanning 4-domains, subfamily A, member 7 (MS4A7), transcript variant 2, mRNA.\"""""	CFFM4; MGC22368; MS4A8; 4SPAN2; CD20L4	ILMN_2331087	MS4A7	"\Homo sapiens membrane-spanning 4-domains, subfamily A, member 7 (MS4A7), transcript variant 2, mRNA.\"""""	58475	D	MS4A7	-0.426879743	0.171783081	-2.673128772	0.009126476	0.009126476	-2.711010587	-1.344322932
39106	6280750	ProbeID: 6280750				ILMN_1822307	6280750	S	GGACCAGCTACAAAATCTTCAGGACCAGCTCAGAATGAAAATGCCGGGGC	"\Homo sapiens cDNA FLJ46527 fis, clone THYMU3034853\"""""		ILMN_1822307		"\Homo sapiens cDNA FLJ46527 fis, clone THYMU3034853\"""""	-999	D	IL23A	-0.42317538	0.035564875	-3.635873187	0.000491602	0.000491602	-0.201179315	-1.340875584
8710	1400397	TMEM101	NM_032376.2	84336	NP_115752.1	ILMN_1667716	1400397	S	GAAGTCACATGGGTTCTCAGGGTATGCCAGGGGCAGAAACAGTACCGGCT	"\Homo sapiens transmembrane protein 101 (TMEM101), mRNA.\"""""	FLJ23987; MGC4251	ILMN_1667716	TMEM101	"\Homo sapiens transmembrane protein 101 (TMEM101), mRNA.\"""""	84336	 	TMEM101	-0.419151834	0.08879585	-3.920944186	0.000186711	0.000186711	0.646316999	-1.337141213
3955	610279	YY1	NM_003403.3	7528	NP_003394.1	ILMN_1770892	610279	S	AGACCCTTCTCGACCACGGGAAGCATCTTCCAGAAGTGTGATTGGGAATA	"\Homo sapiens YY1 transcription factor (YY1), mRNA.\"""""	UCRBP; YIN-YANG-1; DELTA; NF-E1	ILMN_1770892	YY1	"\Homo sapiens YY1 transcription factor (YY1), mRNA.\"""""	7528	D	YY1	0.419081221	-0.044830547	4.27614068	5.28E-05	5.28E-05	1.759037861	1.337075768
41582	6580189	LOC387820	XR_019393.1	387820		ILMN_1690844	6580189	I	CCTGCTTTTCATTGTGTCTGAAATGTGAGCCACGTAGTGTCGGCCTGCTG	"\PREDICTED: Homo sapiens similar to DnaJ (Hsp40) homolog, subfamily B, member 6 isoform a (LOC387820), mRNA.\"""""		ILMN_1690844	LOC387820	"\PREDICTED: Homo sapiens similar to DnaJ (Hsp40) homolog, subfamily B, member 6 isoform a (LOC387820), mRNA.\"""""	387820	 		0.418870807	-0.141913554	3.54077624	0.000672399	0.000672399	-0.474147728	1.336880773
46082	7400465	USP42	NM_032172.1	84132	NP_115548.1	ILMN_2115696	7400465	S	GCGTCTCTTGTCTTCACTGATACTGGAGTCTCCGTTGTCTGCTTGGTCCC	"\Homo sapiens ubiquitin specific peptidase 42 (USP42), mRNA.\"""""	FLJ12697	ILMN_2115696	USP42	"\Homo sapiens ubiquitin specific peptidase 42 (USP42), mRNA.\"""""	84132	D	USP42	0.418477647	-0.044733571	5.111725056	2.17E-06	2.17E-06	4.585557283	1.336516499
42871	6840064	BICD2	NM_001003800.1	23299	NP_001003800.1	ILMN_2380418	6840064	A	GCTGAGTGAGGTTAGTGGGAGTGGTCAAATTGGTACTCTTGGAGGAAGAA	"\Homo sapiens bicaudal D homolog 2 (Drosophila) (BICD2), transcript variant 1, mRNA.\"""""	bA526D8.1; KIAA0699	ILMN_2380418	BICD2	"\Homo sapiens bicaudal D homolog 2 (Drosophila) (BICD2), transcript variant 1, mRNA.\"""""	23299	D	BICD2	0.417960248	-0.096040289	3.913893603	0.000191334	0.000191334	0.624847608	1.336037264
27475	4280603	SLBP	NM_006527.2	7884	NP_006518.1	ILMN_2055700	4280603	S	GCACTAGTTAGACTCTTTAGAATACTCCAAGAGTTAGGGCAGCAGAGTGG	"\Homo sapiens stem-loop binding protein (SLBP), mRNA.\"""""	HBP	ILMN_2055700	SLBP	"\Homo sapiens stem-loop binding protein (SLBP), mRNA.\"""""	7884	D	SLBP	0.417011941	-0.096637589	4.035727827	0.000124947	0.000124947	0.999313895	1.335159354
44172	7040139	ZNF324	NM_014347.1	25799	NP_055162.1	ILMN_1745784	7040139	S	CAGACAAGATGGAGCTGCTCACTTTTGCCGGGTTTGGTGGCCACTTCACC	"\Homo sapiens zinc finger protein 324 (ZNF324), mRNA.\"""""	ZF5128; ZNF324A	ILMN_1745784	ZNF324	"\Homo sapiens zinc finger protein 324 (ZNF324), mRNA.\"""""	25799	D	ZNF324/ZNF324B	0.416374967	-0.081175392	4.32141128	4.47E-05	4.47E-05	1.905042537	1.334569989
44458	7050600	RARA	NM_000964.2	5914	NP_000955.1	ILMN_1659206	7050600	A	CCTGGAGCCCGTGGGTGCACCTGTTACTGTTGGGCTTTCCACTGAGATCT	"\Homo sapiens retinoic acid receptor, alpha (RARA), transcript variant 1, mRNA.\"""""	NR1B1; RAR	ILMN_1659206	RARA	"\Homo sapiens retinoic acid receptor, alpha (RARA), transcript variant 1, mRNA.\"""""	5914	D	RARA	0.415561639	-0.073951216	2.528167406	0.013459173	0.013459173	-3.0358167	1.333817829
18946	2970575	CCL4L2	NM_207007.2	388372	NP_996890.1	ILMN_1716276	2970575	S	AACTTTGTGGTAGATTACTATGAGACCAGCAGCCTCTGCTCCCAGCCAGC	"\Homo sapiens chemokine (C-C motif) ligand 4-like 2 (CCL4L2), mRNA.\"""""	AT744.2; SCYA4L; CCL4L	ILMN_1716276	CCL4L2	"\Homo sapiens chemokine (C-C motif) ligand 4-like 2 (CCL4L2), mRNA.\"""""	388372	D	CCL4L1/CCL4L2	-0.415482717	0.022404645	-3.675886811	0.000430265	0.000430265	-0.084829227	-1.333744866
4473	650241	IER5	NM_016545.4	51278	NP_057629.2	ILMN_1721833	650241	S	GGGATTTAGCCAAGAGCACAGACTTGGATTCCTTCTGTCCCTCCCCACCT	"\Homo sapiens immediate early response 5 (IER5), mRNA.\"""""	SBBI48; MGC102760	ILMN_1721833	IER5	"\Homo sapiens immediate early response 5 (IER5), mRNA.\"""""	51278	 	IER5	0.41479789	-0.055417562	4.804293257	7.26E-06	7.26E-06	3.515283162	1.333111905
2922	450673	SPATA2L	NM_152339.2	124044	NP_689552.2	ILMN_1691111	450673	S	ACCCCCTCCTCCCCAGAACACTCAGAGGGACGGTCAACATCAGAGCACAT	"\Homo sapiens spermatogenesis associated 2-like (SPATA2L), mRNA.\"""""	MGC26885; C16orf76; tamo	ILMN_1691111	SPATA2L	"\Homo sapiens spermatogenesis associated 2-like (SPATA2L), mRNA.\"""""	124044	 	SPATA2L	0.413828246	-0.081074727	2.610390287	0.010816444	0.010816444	-2.853428735	1.332216214
36068	5870202	FBXO33	NM_203301.1	254170	NP_976046.1	ILMN_1664826	5870202	S	CCTTTTGACAGGTGTGCACTGTTTTGTCTCCAGTGAGCACATACCATGCG	"\Homo sapiens F-box protein 33 (FBXO33), mRNA.\"""""	c14_5247; Fbx33	ILMN_1664826	FBXO33	"\Homo sapiens F-box protein 33 (FBXO33), mRNA.\"""""	254170	 	FBXO33	0.412906789	-0.108586739	4.20182786	6.91E-05	6.91E-05	1.521351982	1.331365593
376	50050	AMD1	NM_001033059.1	262	NP_001028231.1	ILMN_1788462	50050	A	GGAGCTCTGTTTTGAGGACCAATGCTTAAGGTGGACTTTGTTCGTAAACA	"\Homo sapiens adenosylmethionine decarboxylase 1 (AMD1), transcript variant 2, mRNA.\"""""	ADOMETDC; AMD; DKFZp313L1234; FLJ26964	ILMN_1788462	AMD1	"\Homo sapiens adenosylmethionine decarboxylase 1 (AMD1), transcript variant 2, mRNA.\"""""	262	D	AMD1	0.411553417	-0.105829327	3.770685506	0.000312689	0.000312689	0.194274095	1.330117242
24606	3990546	PLEKHO2	NM_025201.3	80301	NP_079477.2	ILMN_1689968	3990546	S	GCTATTAATTTCCATCCTTTAGCAGGCTGGGCCCTAGGCAGGAAGCTGGC	"\Homo sapiens pleckstrin homology domain containing, family O member 2 (PLEKHO2), mRNA.\"""""	pp9099; PP1628; DKFZp761K2312; FLJ38884	ILMN_1689968	PLEKHO2	"\Homo sapiens pleckstrin homology domain containing, family O member 2 (PLEKHO2), mRNA.\"""""	80301	 	PLEKHO2	0.411438129	-0.110430359	2.731657493	0.007770251	0.007770251	-2.575648325	1.330010955
41394	6560201	ProbeID: 6560201	XM_001133190.1	728835	XP_001133190.1	ILMN_3235832	6560201	S	GTCTGCGCTGACCCCAGTGAGTCCTGGGTCCAGGAGTACGTGTATGACCT	"\PREDICTED: Homo sapiens similar to cytokine, transcript variant 3 (LOC728835), mRNA.\"""""		ILMN_3235832	LOC728835	"\PREDICTED: Homo sapiens similar to cytokine, transcript variant 3 (LOC728835), mRNA.\"""""	728835	 		-0.409922457	0.025187015	-3.30722779	0.001419648	0.001419648	-1.122542983	-1.328614401
16351	2570725	PPCS	NM_001077447.1	79717	NP_001070915.1	ILMN_2396996	2570725	A	AGAAAGGGAAAAGGCAGTGGTGTGTAGGCAAATATGGTTTGGCATTTGTC	"\Homo sapiens phosphopantothenoylcysteine synthetase (PPCS), transcript variant 2, mRNA.\"""""	MGC138220; FLJ11838; RP11-163G10.1; MGC117357	ILMN_2396996	PPCS	"\Homo sapiens phosphopantothenoylcysteine synthetase (PPCS), transcript variant 2, mRNA.\"""""	79717	D	PPCS	-0.40897411	0.030066383	-3.73670297	0.000350789	0.000350789	0.093671387	-1.327741331
21012	3370474	SERTAD3	NM_013368.2	29946	NP_037500.2	ILMN_1801934	3370474	A	AAAGAAAGCTGGGCCTGTCGAAGGATGACAGGGATGTGCTGCCAGGTTGC	"\Homo sapiens SERTA domain containing 3 (SERTAD3), transcript variant 1, mRNA.\"""""	RBT1	ILMN_1801934	SERTAD3	"\Homo sapiens SERTA domain containing 3 (SERTAD3), transcript variant 1, mRNA.\"""""	29946	D	SERTAD3	0.403209345	-0.065678752	6.159353568	2.87E-08	2.87E-08	8.432495156	1.322446488
47203	7650653	EGLN2	NM_080732.1	112398	NP_542770.1	ILMN_2354391	7650653	A	TGCCACTGCTTGGGCAGAGTAAAAGGTGCCAGGAGGAGCATGGGTGTGGA	"\Homo sapiens egl nine homolog 2 (C. elegans) (EGLN2), transcript variant 3, mRNA.\"""""	DKFZp434E026; EIT6; PHD1; HIFPH1	ILMN_2354391	EGLN2	"\Homo sapiens egl nine homolog 2 (C. elegans) (EGLN2), transcript variant 3, mRNA.\"""""	112398	D	EGLN2	0.400488305	-0.099441072	4.116804806	9.37E-05	9.37E-05	1.252509742	1.319954597
42104	6620753	ZFAND5	NM_006007.1	7763	NP_005998.1	ILMN_1795228	6620753	S	TGTACTTGGGTGTAGGACTCTAGTGTTCTTGGGTGTATTGCATGGGCTGC	"\Homo sapiens zinc finger, AN1-type domain 5 (ZFAND5), mRNA.\"""""	ZFAND5A; ZA20D2; ZNF216	ILMN_1795228	ZFAND5	"\Homo sapiens zinc finger, AN1-type domain 5 (ZFAND5), mRNA.\"""""	7763	 	ZFAND5	0.399921329	-0.121785731	2.552706103	0.012615275	0.012615275	-2.981894839	1.319435959
39451	6330615	GIMAP6	NM_001007224.1	474344	NP_001007225.1	ILMN_2329429	6330615	A	GCCATCCCCCATCTTCCCTAGACACAGCAGACATCTGAGAAAGCTTCAGC	"\Homo sapiens GTPase, IMAP family member 6 (GIMAP6), transcript variant 3, mRNA.\"""""	IAN6; hIAN2; FLJ22690; DKFZp686A01175	ILMN_2329429	GIMAP6	"\Homo sapiens GTPase, IMAP family member 6 (GIMAP6), transcript variant 3, mRNA.\"""""	474344	D	GIMAP6	-0.399227617	0.076858374	-4.79658663	7.47E-06	7.47E-06	3.48887503	-1.318801668
40330	6420424	PAICS	NM_006452.3	10606	NP_006443.1	ILMN_2392546	6420424	A	ATTTTGGACTGCCACACATTGGTACCTTTAGTTCTCTGAAGGCCCACGTT	"\Homo sapiens phosphoribosylaminoimidazole carboxylase, phosphoribosylaminoimidazole succinocarboxamide synthetase (PAICS), transcript variant 2, mRNA.\"""""	MGC1343; MGC5024; PAIS; AIRC; ADE2; DKFZp781N1372; ADE2H1	ILMN_2392546	PAICS	"\Homo sapiens phosphoribosylaminoimidazole carboxylase, phosphoribosylaminoimidazole succinocarboxamide synthetase (PAICS), transcript variant 2, mRNA.\"""""	10606	D	PAICS	0.397901368	-0.000197802	4.297599654	4.88E-05	4.88E-05	1.828133573	1.317589869
40209	6400647	EHD4	NM_139265.2	30844	NP_644670.1	ILMN_1720083	6400647	S	TCAATCAAATCCTGTCCTAGTGTGTGCAGTGTCTTCGGCCCTGTGGACAC	"\Homo sapiens EH-domain containing 4 (EHD4), mRNA.\"""""	PAST4	ILMN_1720083	EHD4	"\Homo sapiens EH-domain containing 4 (EHD4), mRNA.\"""""	30844	 	EHD4	0.395946581	-0.014535608	5.021185292	3.11E-06	3.11E-06	4.267062177	1.315805804
27402	4280292	RNF126	NM_194460.1	55658	NP_919442.1	ILMN_1790741	4280292	A	GACCCGGAGTAGGGGGGCTCGGGACCATGAGGATGACCAGCAAAATTCAA	"\Homo sapiens ring finger protein 126 (RNF126), mRNA.\"""""	MGC14317; MGC1022; FLJ20552	ILMN_1790741	RNF126	"\Homo sapiens ring finger protein 126 (RNF126), mRNA.\"""""	55658	D	RNF126	0.392477137	-0.026359156	4.417685343	3.14E-05	3.14E-05	2.21850555	1.312645309
11084	1740242	KDSR	NM_002035.1	2531	NP_002026.1	ILMN_2154052	1740242	S	GACAGCCCTGTGTTGTGCTCAGGACTCACTCTGCTGCTGGTGGAAACTCA	"\Homo sapiens follicular lymphoma variant translocation 1 (FVT1), mRNA.\"""""		ILMN_2154052	FVT1	"\Homo sapiens follicular lymphoma variant translocation 1 (FVT1), mRNA.\"""""	2531	D	KDSR	0.392473405	-0.058288563	3.820636666	0.000263775	0.000263775	0.343254677	1.312641914
7817	1230639	TRAPPC4	NM_016146.3	51399	NP_057230.1	ILMN_1814650	1230639	S	TGGACCTGGGTCATAGGCTGAACCTGTTATGGACCCCCAAATTCTGAGAG	"\Homo sapiens trafficking protein particle complex 4 (TRAPPC4), mRNA.\"""""	SBDN; CGI-104; HSPC172; TRS23; PTD009	ILMN_1814650	TRAPPC4	"\Homo sapiens trafficking protein particle complex 4 (TRAPPC4), mRNA.\"""""	51399	 	TRAPPC4	0.390909369	0.003591651	3.665135136	0.00044599	0.00044599	-0.116178411	1.31121964
25742	4120538	ProbeID: 4120538	XM_001129173.1	731314	XP_001129173.1	ILMN_1785756	4120538	S	TGGCTTCACGGCTGGCTATGTGGACAGCAAGAGTCGTTTTCGCGGAAGCC	"\PREDICTED: Homo sapiens similar to H2A histone family, member X (LOC731314), mRNA.\"""""		ILMN_1785756	LOC731314	"\PREDICTED: Homo sapiens similar to H2A histone family, member X (LOC731314), mRNA.\"""""	731314	 		0.390206336	-0.030528078	5.159750492	1.79E-06	1.79E-06	4.755556406	1.310580831
17135	2680064	SYVN1	NM_032431.2	84447	NP_115807.1	ILMN_1803143	2680064	A	GCCAGACTCCTGGTCTTTCCAGTTTAGAAAAGGCTCTGTGCCAAGGAGGG	"\Homo sapiens synovial apoptosis inhibitor 1, synoviolin (SYVN1), transcript variant 1, mRNA.\"""""	KIAA1810; MGC40372; HRD1	ILMN_1803143	SYVN1	"\Homo sapiens synovial apoptosis inhibitor 1, synoviolin (SYVN1), transcript variant 1, mRNA.\"""""	84447	D	SYVN1	0.388968682	-0.096494148	4.613840476	1.50E-05	1.50E-05	2.86913936	1.309456997
18807	2940754	NPAT	NM_002519.1	4863	NP_002510.1	ILMN_2120965	2940754	S	AGGCTTGCTGATAGTAGTGATTTACCTGTGCCCCGGACACCTGGCTCAGG	"\Homo sapiens nuclear protein, ataxia-telangiectasia locus (NPAT), mRNA.\"""""	E14	ILMN_2120965	NPAT	"\Homo sapiens nuclear protein, ataxia-telangiectasia locus (NPAT), mRNA.\"""""	4863	 	NPAT	0.388683261	-0.034413358	4.701077325	1.08E-05	1.08E-05	3.163407703	1.309197962
25199	4050639	PAICS	NM_006452.3	10606	NP_006443.1	ILMN_1773760	4050639	S	TAATTTTGGACTGCCACACATTGGTACCTTTAGTTCTCTGAAGGCCCACG	"\Homo sapiens phosphoribosylaminoimidazole carboxylase, phosphoribosylaminoimidazole succinocarboxamide synthetase (PAICS), transcript variant 2, mRNA.\"""""	MGC1343; MGC5024; PAIS; AIRC; ADE2; DKFZp781N1372; ADE2H1	ILMN_1773760	PAICS	"\Homo sapiens phosphoribosylaminoimidazole carboxylase, phosphoribosylaminoimidazole succinocarboxamide synthetase (PAICS), transcript variant 2, mRNA.\"""""	10606	D	PAICS	0.387631877	-0.013896613	3.649740819	0.000469459	0.000469459	-0.160954665	1.308244213
30234	4830056	ARPC5L	NM_030978.1	81873	NP_112240.1	ILMN_2043816	4830056	S	ACTGCAGAACTGACATTTTGACGGTCTACCAGCGTGGCGGCTGGTGTTGG	"\Homo sapiens actin related protein 2/3 complex, subunit 5-like (ARPC5L), mRNA.\"""""	MGC3038; ARC16-2	ILMN_2043816	ARPC5L	"\Homo sapiens actin related protein 2/3 complex, subunit 5-like (ARPC5L), mRNA.\"""""	81873	 	ARPC5L	0.387347764	-0.016038065	4.077755719	0.000107682	0.000107682	1.13017138	1.307986603
3574	540221	NOP2	NM_001033714.1	4839	NP_001028886.1	ILMN_1723158	540221	A	GACGGGTGGCTCACTGCCATTGTCACCAGGTTGGAACTCTTGCCTCTGTG	"\Homo sapiens NOP2 nucleolar protein homolog (yeast) (NOP2), transcript variant 2, mRNA.\"""""	p120; NOP120; MGC149288; NSUN1; MGC117384; MGC149287	ILMN_1723158	NOP2	"\Homo sapiens NOP2 nucleolar protein homolog (yeast) (NOP2), transcript variant 2, mRNA.\"""""	4839	D	NOP2	0.386662521	0.001866546	4.381165968	3.59E-05	3.59E-05	2.09913191	1.307365491
11545	1780730	CCDC59	NM_014167.2	29080	NP_054886.1	ILMN_1662318	1780730	S	ATCTGCTGCCTATTAGGTTCTTCTGTGACATGTGCCTCCCAGCAGTGAAC	"\Homo sapiens coiled-coil domain containing 59 (CCDC59), mRNA.\"""""	FLJ10294; HSPC128	ILMN_1662318	CCDC59	"\Homo sapiens coiled-coil domain containing 59 (CCDC59), mRNA.\"""""	29080	 	CCDC59	-0.384558884	-0.014093857	-4.229699788	6.25E-05	6.25E-05	1.610206727	-1.30546057
9427	1450349	ProbeID: 1450349	XM_926814.1	653158	XP_931907.1	ILMN_1659490	1450349	I	GCTACTCAGGTGGCGGAGGTGAGAGGATTGCCCGAACCCAGGAGTCAAAA	"\PREDICTED: Homo sapiens similar to hypothetical protein MGC40405, transcript variant 1 (LOC653158), mRNA.\"""""		ILMN_1659490	LOC653158	"\PREDICTED: Homo sapiens similar to hypothetical protein MGC40405, transcript variant 1 (LOC653158), mRNA.\"""""	653158	D	LOC728153	0.381364322	-0.053988171	2.757294796	0.007236322	0.007236322	-2.515603602	1.302573085
6168	990328	MS4A7	NM_206938.1	58475	NP_996821.1	ILMN_2331082	990328	A	CAGTGCTCATTTTGAGATACCCTGCTATCGATGGTCGCTACAAACCAGGA	"\Homo sapiens membrane-spanning 4-domains, subfamily A, member 7 (MS4A7), transcript variant 2, mRNA.\"""""	CFFM4; MGC22368; MS4A8; 4SPAN2; CD20L4	ILMN_2331082	MS4A7	"\Homo sapiens membrane-spanning 4-domains, subfamily A, member 7 (MS4A7), transcript variant 2, mRNA.\"""""	58475	D	MS4A7	-0.378758803	0.057132025	-2.253767378	0.02698177	0.02698177	-3.608501926	-1.300222751
910	70605	HSPD1	NM_002156.4	3329	NP_002147.2	ILMN_2381397	70605	A	TCAGGATTTTAGTGCTTGCCACCACCAGATGAGAAGTTAAGCAGCCTTTC	"\Homo sapiens heat shock 60kDa protein 1 (chaperonin) (HSPD1), nuclear gene encoding mitochondrial protein, transcript variant 1, mRNA.\"""""	HuCHA60; GROEL; HSP60; SPG13; CPN60; HSP65	ILMN_2381397	HSPD1	"\Homo sapiens heat shock 60kDa protein 1 (chaperonin) (HSPD1), nuclear gene encoding mitochondrial protein, transcript variant 1, mRNA.\"""""	3329	D	HSPD1	0.378716213	-0.080986376	2.715324773	0.008128908	0.008128908	-2.613662755	1.300184367
43345	6900520	ProbeID: 6900520	XM_942586.1	651309	XP_947679.1	ILMN_1742431	6900520	S	TCTCCCTTTCCCATCTTGACTTCTGGAATAGCCCTTGCCAAATACCAGGG	"\PREDICTED: Homo sapiens hypothetical protein LOC651309 (LOC651309), mRNA.\"""""		ILMN_1742431	LOC651309	"\PREDICTED: Homo sapiens hypothetical protein LOC651309 (LOC651309), mRNA.\"""""	651309	 		-0.37570043	-0.039447402	-3.042993328	0.003179548	0.003179548	-1.816325606	-1.297469324
19462	3130358	ProbeID: 3130358				ILMN_1898124	3130358	S	CTTCTGGAAGGAGTCAGGAATTTCCAGTTCTGGGCCTGGGCTGTGGGTCT	"\Homo sapiens cDNA FLJ38860 fis, clone MESAN2011977\"""""		ILMN_1898124		"\Homo sapiens cDNA FLJ38860 fis, clone MESAN2011977\"""""	-999	D	C7orf40	0.375182551	-0.019223193	4.586998808	1.66E-05	1.66E-05	2.779191262	1.29700366
41854	6590528	MIR182	NR_029614.1	406958		ILMN_3309560	6590528	S	TCCCCCCGTTTTTGGCAATGGTAGAACTCACACTGGTGAGGTAACAGGAT	"\Homo sapiens microRNA 182 (MIR182), microRNA.\"""""		ILMN_3309560	MIR182	"\Homo sapiens microRNA 182 (MIR182), microRNA.\"""""	406958	 	mir-182	-0.374873584	0.066339035	-2.414331566	0.018076316	0.018076316	-3.280207526	-1.296725924
9708	1470706	C8orf55	NM_016647.2	51337	NP_057731.1	ILMN_1777740	1470706	S	AGCACTGCCCGATAGAACACGCCCGCCCTCACTGCTGTTCTTGCCTTACA	"\Homo sapiens chromosome 8 open reading frame 55 (C8orf55), mRNA.\"""""	DSCD75	ILMN_1777740	C8ORF55	"\Homo sapiens chromosome 8 open reading frame 55 (C8orf55), mRNA.\"""""	51337	 	C8orf55	0.373258801	-0.00016807	4.162245603	7.97E-05	7.97E-05	1.395776107	1.295275334
9219	1440296	H3F3B	NM_005324.3	3021	NP_005315.1	ILMN_1695706	1440296	S	GAGCACTCAACCCAGAAGGCGAAGATAGCTTTTGGTTGTAGGCGGCTTCC	"\Homo sapiens H3 histone, family 3B (H3.3B) (H3F3B), mRNA.\"""""	H3F3A; H3.3B	ILMN_1695706	H3F3B	"\Homo sapiens H3 histone, family 3B (H3.3B) (H3F3B), mRNA.\"""""	3021	D	H3F3A/H3F3B	0.370338212	-0.127274074	3.421294384	0.000989416	0.000989416	-0.809846716	1.292655834
3799	580411	LAX1	NM_017773.2	54900	NP_060243.2	ILMN_1769782	580411	S	GGCTGCAAAGGGAATAGGCTGATGGAGCTGTTCTGTATGGTACTGTGTGG	"\Homo sapiens lymphocyte transmembrane adaptor 1 (LAX1), mRNA.\"""""	LAX; FLJ20340	ILMN_1769782	LAX1	"\Homo sapiens lymphocyte transmembrane adaptor 1 (LAX1), mRNA.\"""""	54900	 	LAX1	-0.368567242	0.068283297	-4.324419494	4.42E-05	4.42E-05	1.914776446	-1.291070017
29208	4640484	CNOT8	NM_004779.4	9337	NP_004770.4	ILMN_2174612	4640484	S	TGAGTTGTTTTGGAGTAATATCCCACAACTGGGGTAGGAAGCTCAGGACT	"\Homo sapiens CCR4-NOT transcription complex, subunit 8 (CNOT8), mRNA.\"""""	hCAF1; POP2; CAF1; CALIF	ILMN_2174612	CNOT8	"\Homo sapiens CCR4-NOT transcription complex, subunit 8 (CNOT8), mRNA.\"""""	9337	D	CNOT8	0.368529547	-0.086176713	3.831384855	0.000254251	0.000254251	0.375481515	1.291036284
36843	5960358	PELO	NM_015946.4	53918	NP_057030.3	ILMN_1770811	5960358	S	CCGCTTCCCTGTTCCCGAACTTTCTGACCAAGAGGGTGATTCCAGTTCTG	"\Homo sapiens pelota homolog (Drosophila) (PELO), mRNA.\"""""	PRO1770; CGI-17	ILMN_1770811	PELO	"\Homo sapiens pelota homolog (Drosophila) (PELO), mRNA.\"""""	53918	 	PELO	0.366287089	-0.07829582	4.091642444	0.0001025	0.0001025	1.173594758	1.289031116
5937	940152	MKNK2	NM_017572.2	2872	NP_060042.2	ILMN_2347068	940152	A	GGTCAGAACCGTTACTGTGAATGAGTGAAGATCCTGGAGGACCCTGGGCC	"\Homo sapiens MAP kinase interacting serine/threonine kinase 2 (MKNK2), transcript variant 1, mRNA.\"""""	GPRK7; MNK2	ILMN_2347068	MKNK2	"\Homo sapiens MAP kinase interacting serine/threonine kinase 2 (MKNK2), transcript variant 1, mRNA.\"""""	2872	D	MKNK2	0.366220164	-0.109736581	2.091065451	0.03973593	0.03973593	-3.921025329	1.28897132
44036	7000379	USP38	NM_032557.4	84640	NP_115946.2	ILMN_1704876	7000379	S	CAGGGAGTATATCTTCTGTGGTTTTGAAGGAGGTGAGTTCTGTATGTGCC	"\Homo sapiens ubiquitin specific peptidase 38 (USP38), mRNA.\"""""	HP43.8KD; KIAA1891; FLJ35970	ILMN_1704876	USP38	"\Homo sapiens ubiquitin specific peptidase 38 (USP38), mRNA.\"""""	84640	 	USP38	0.365992843	-0.087851928	4.188810853	7.24E-05	7.24E-05	1.479975631	1.288768237
19829	3170286	ProbeID: 3170286	XM_929980.2	647000	XP_935073.1	ILMN_1704750	3170286	S	CCCTTTCCTCTCCCTCAGAATTTGTGTTTGCTGCCTCTATCTTGTTTTTT	"\PREDICTED: Homo sapiens similar to tubulin, beta 5 (LOC647000), mRNA.\"""""		ILMN_1704750	LOC647000	"\PREDICTED: Homo sapiens similar to tubulin, beta 5 (LOC647000), mRNA.\"""""	647000	D	LOC647000	0.362959691	0.015620877	3.442257412	0.000925132	0.000925132	-0.751544636	1.28606155
36908	5960670	ARID3B	NM_006465.2	10620	NP_006456.1	ILMN_1696956	5960670	S	AAGGTGCCATCAGCCAGGGCAGCTCTGTCCCCTCCTGCTCTCCATCTTAT	"\Homo sapiens AT rich interactive domain 3B (BRIGHT-like) (ARID3B), mRNA.\"""""	DRIL2; BDP	ILMN_1696956	ARID3B	"\Homo sapiens AT rich interactive domain 3B (BRIGHT-like) (ARID3B), mRNA.\"""""	10620	 	ARID3B	0.361506936	-0.090727054	5.384425711	7.26E-07	7.26E-07	5.560059883	1.284767173
145	10551	C14orf102	NM_017970.2	55051	NP_060440.2	ILMN_1740165	10551	I	GAAGCAGCTCCAGCCCATGTTTCTGAAGGGTTACCGCTGACAAGGAGTCA	"\Homo sapiens chromosome 14 open reading frame 102 (C14orf102), transcript variant 1, mRNA.\"""""	FLJ14051; FLJ10008	ILMN_1740165	C14ORF102	"\Homo sapiens chromosome 14 open reading frame 102 (C14orf102), transcript variant 1, mRNA.\"""""	55051	D	C14orf102	-0.360966408	0.02669062	-3.90859128	0.000194882	0.000194882	0.608718262	-1.284285905
42263	6650639	VAMP1	NM_199245.1	6843	NP_954740.1	ILMN_1737611	6650639	A	CATCCCGTTCTTCGGTTTGCCATGAGACGATGTGGGGTTTCCACTGTGTG	"\Homo sapiens vesicle-associated membrane protein 1 (synaptobrevin 1) (VAMP1), transcript variant 2, mRNA.\"""""	SYB1; VAMP-1; DKFZp686H12131	ILMN_1737611	VAMP1	"\Homo sapiens vesicle-associated membrane protein 1 (synaptobrevin 1) (VAMP1), transcript variant 2, mRNA.\"""""	6843	D	VAMP1	0.360747083	-0.084615183	4.206533479	6.79E-05	6.79E-05	1.536328517	1.284090677
42450	6660626	BRD3	NM_007371.2	8019	NP_031397.1	ILMN_1785635	6660626	S	GTCAACACGCATTGTCCTTGTCATTTGGGCCCCGAGCTCTGACCCTCGTG	"\Homo sapiens bromodomain containing 3 (BRD3), mRNA.\"""""	KIAA0043; RING3L; ORFX	ILMN_1785635	BRD3	"\Homo sapiens bromodomain containing 3 (BRD3), mRNA.\"""""	8019	 	BRD3	0.36071246	-0.047884725	3.381694103	0.001122512	0.001122512	-0.919279766	1.28405986
45466	7320176	CCR1	NM_001295.2	1230	NP_001286.1	ILMN_1678833	7320176	S	GGGGTGAGATTCTGTGTTGATGTAGGAGGCCGAGAAGGCCCTTAACTCAA	"\Homo sapiens chemokine (C-C motif) receptor 1 (CCR1), mRNA.\"""""	HM145; MIP1aR; CKR-1; CD191; CMKBR1; SCYAR1	ILMN_1678833	CCR1	"\Homo sapiens chemokine (C-C motif) receptor 1 (CCR1), mRNA.\"""""	1230	 	CCR1	-0.359556232	-0.016824536	-2.705675002	0.008347844	0.008347844	-2.636035164	-1.283031181
45184	7200598	MED6	NM_005466.2	10001	NP_005457.2	ILMN_1654543	7200598	S	CTTCTGTAACCTTTCCTCTCCCGGACTTGAGCAACCTACACACTCACATG	"\Homo sapiens mediator complex subunit 6 (MED6), mRNA.\"""""	NY-REN-28	ILMN_1654543	MED6	"\Homo sapiens mediator complex subunit 6 (MED6), mRNA.\"""""	10001	 	MED6	-0.358610591	0.026421865	-4.338003111	4.21E-05	4.21E-05	1.958779213	-1.28219047
15735	2480487	STX6	NM_005819.4	10228	NP_005810.1	ILMN_2157951	2480487	S	GGCTTTTCAATTCTGTGGACTTTGTACCATTTGGCTTCACCTTGTACTGC	"\Homo sapiens syntaxin 6 (STX6), mRNA.\"""""		ILMN_2157951	STX6	"\Homo sapiens syntaxin 6 (STX6), mRNA.\"""""	10228	D	STX6	0.357863254	-0.069592646	5.293111677	1.05E-06	1.05E-06	5.231311609	1.281526449
46783	7570324	ID3	NM_002167.2	3399	NP_002158.2	ILMN_1732296	7570324	S	CCCCAACTTCGCCCTGCCCACTTGACTTCACCAAATCCCTTCCTGGAGAC	"\Homo sapiens inhibitor of DNA binding 3, dominant negative helix-loop-helix protein (ID3), mRNA.\"""""	HEIR-1	ILMN_1732296	ID3	"\Homo sapiens inhibitor of DNA binding 3, dominant negative helix-loop-helix protein (ID3), mRNA.\"""""	3399	 	ID3	0.35782607	-0.037772744	3.760674303	0.000323482	0.000323482	0.164573106	1.281493419
45865	7380327	FBXO31	NM_024735.2	79791	NP_079011.3	ILMN_1771139	7380327	S	GTGACGGTGACTGTGGCCTTGAAGCCTGGAGGACTGTTGGGCATGTAGAC	"\Homo sapiens F-box protein 31 (FBXO31), mRNA.\"""""	FBX14; Fbx31; FLJ22477; DKFZP434B027; MGC15419; DKFZp434J1815; MGC9527; FBXO14; pp2386	ILMN_1771139	FBXO31	"\Homo sapiens F-box protein 31 (FBXO31), mRNA.\"""""	79791	 	FBXO31	0.357064085	-0.015544715	4.34855657	4.05E-05	4.05E-05	1.993021526	1.280816754
40240	6420017	SIN3A	NM_015477.1	25942	NP_056292.1	ILMN_1805996	6420017	S	CCTTGCTGCCTACCCTTTTCTCTCCTCTGGTTCTCAACCTCAACGAGTTC	"\Homo sapiens SIN3 homolog A, transcription regulator (yeast) (SIN3A), mRNA.\"""""	FLJ90319; KIAA0700; DKFZP434K2235	ILMN_1805996	SIN3A	"\Homo sapiens SIN3 homolog A, transcription regulator (yeast) (SIN3A), mRNA.\"""""	25942	 	SIN3A	0.357010172	-0.051988044	4.374730953	3.68E-05	3.68E-05	2.078156251	1.280768892
38825	6270301	RAB33A	NM_004794.2	9363	NP_004785.1	ILMN_1724708	6270301	S	CCAGGTGCCCTCCAACTTAGCCCTGAAATTTGCTGATGCCCACAACATGC	"\Homo sapiens RAB33A, member RAS oncogene family (RAB33A), mRNA.\"""""	RabS10; MGC1488	ILMN_1724708	RAB33A	"\Homo sapiens RAB33A, member RAS oncogene family (RAB33A), mRNA.\"""""	9363	 	RAB33A	0.355618685	-0.01764176	4.68487228	1.15E-05	1.15E-05	3.108524091	1.279534179
43635	6960215	PITPNM1	NM_004910.1	9600	NP_004901.1	ILMN_1653220	6960215	S	CCCAGCCCCACACCCTATATCTCCGTGTGCTCCTCGGTGTTACTTCCCTT	"\Homo sapiens phosphatidylinositol transfer protein, membrane-associated 1 (PITPNM1), mRNA.\"""""	NIR2; PITPNM; RDGBA1; FLJ44997; RDGB1; RDGB; Rd9; DRES9	ILMN_1653220	PITPNM1	"\Homo sapiens phosphatidylinositol transfer protein, membrane-associated 1 (PITPNM1), mRNA.\"""""	9600	 	PITPNM1	0.355382467	-0.092276532	3.697452811	0.000400299	0.000400299	-0.021759128	1.279324693
33768	5390730	PIK3IP1	NM_052880.3	113791	NP_443112.2	ILMN_1719986	5390730	S	GCTCCTAGCCATAGAGCTTCCTTTCCAGAACCCTTCCACTGCCCAATGTG	"\Homo sapiens phosphoinositide-3-kinase interacting protein 1 (PIK3IP1), mRNA.\"""""	HGFL; hHGFL(S); MGC17330	ILMN_1719986	PIK3IP1	"\Homo sapiens phosphoinositide-3-kinase interacting protein 1 (PIK3IP1), mRNA.\"""""	113791	 	PIK3IP1	-0.354814242	0.071637525	-2.944585339	0.00424586	0.00424586	-2.063333983	-1.278820913
26039	4180196	MMADHC	NM_015702.1	27249	NP_056517.1	ILMN_1810759	4180196	S	CGAGCTGAGGGTTATTGGGCTGACTTTATTGACCCATCATCTGGTTTGGC	"\Homo sapiens chromosome 2 open reading frame 25 (C2orf25), mRNA.\"""""	CL25022	ILMN_1810759	C2ORF25	"\Homo sapiens chromosome 2 open reading frame 25 (C2orf25), mRNA.\"""""	27249	D	MMADHC	-0.354296949	0.034103273	-3.33620057	0.001296188	0.001296188	-1.043853003	-1.27836246
3327	520040	AKIRIN1	NM_024595.1	79647	NP_078871.1	ILMN_1802799	520040	A	CAGGCCCCGGCAGCACTGCTACTTGGGAGGAGCCACTTCACCTTTGTATT	"\Homo sapiens akirin 1 (AKIRIN1), mRNA.\"""""	STRF2; FLJ12666; RP11-781D11.2	ILMN_1802799	AKIRIN1	"\Homo sapiens akirin 1 (AKIRIN1), mRNA.\"""""	79647	D	AKIRIN1	0.354174611	-0.003614593	3.837422147	0.000249046	0.000249046	0.393609666	1.278254062
34126	5490671	XAB2	NM_020196.2	56949	NP_064581.2	ILMN_1771057	5490671	S	AGCAGCAGAGCGTGCCAGCCGCAGTGTTTGGGAGCCTGAAGGAAGACTGA	"\Homo sapiens XPA binding protein 2 (XAB2), mRNA.\"""""	NTC90; SYF1; HCRN; HCNP; DKFZp762C1015	ILMN_1771057	XAB2	"\Homo sapiens XPA binding protein 2 (XAB2), mRNA.\"""""	56949	 	XAB2	-0.354075214	0.030467908	-3.687767125	0.000413503	0.000413503	-0.050116207	-1.278165998
11521	1780619	EHD1	NM_006795.2	10938	NP_006786.2	ILMN_1651832	1780619	S	CACTCCATACAGTATTAGGTGAGGATGGATGCGGGCGCTGTCCTTGCCGG	"\Homo sapiens EH-domain containing 1 (EHD1), mRNA.\"""""	PAST1; PAST; HPAST1; FLJ42622; FLJ44618; H-PAST	ILMN_1651832	EHD1	"\Homo sapiens EH-domain containing 1 (EHD1), mRNA.\"""""	10938	 	EHD1	0.353550747	-0.076658283	3.418935809	0.000996907	0.000996907	-0.816390291	1.277701427
3479	520639	TIGD5	NM_032862.2	84948	NP_116251.2	ILMN_1705774	520639	S	AGTCACATGCACTGGACGAGGGCCGAAACTCCTGTCTGCTATCGAGCCCT	"\Homo sapiens tigger transposable element derived 5 (TIGD5), mRNA.\"""""	FLJ14926; MGC44883	ILMN_1705774	TIGD5	"\Homo sapiens tigger transposable element derived 5 (TIGD5), mRNA.\"""""	84948	 	TIGD5	0.351797358	-0.029116463	5.258619433	1.21E-06	1.21E-06	5.107755626	1.276149508
30768	4860673	DDX39A	NM_005804.2	10212	NP_005795.2	ILMN_1747303	4860673	A	CCAGAGGAAATCGACATCTCCACATACATCGAGCAGAGCCGGTAACCACC	"\Homo sapiens DEAD (Asp-Glu-Ala-Asp) box polypeptide 39 (DDX39), mRNA.\"""""	BAT1; MGC18203; BAT1L; DDXL; URH49; MGC8417	ILMN_1747303	DDX39	"\Homo sapiens DEAD (Asp-Glu-Ala-Asp) box polypeptide 39 (DDX39), mRNA.\"""""	10212	D	DDX39A	0.351494001	0.000361508	3.676547727	0.000429315	0.000429315	-0.08290011	1.275881199
39098	6280725	C7orf40	NR_003697.1	285958		ILMN_3248773	6280725	S	CCTGTGCAGGGATGAGGCCTGCCTGTGTTAATACACCTAGTGAGGAGTGG	"\Homo sapiens chromosome 7 open reading frame 40 (C7orf40), non-coding RNA.\"""""	FLJ38860	ILMN_3248773	C7ORF40	"\Homo sapiens chromosome 7 open reading frame 40 (C7orf40), non-coding RNA.\"""""	285958	D	C7orf40	0.351408973	-0.019296181	4.559539546	1.85E-05	1.85E-05	2.687468566	1.275806004
18303	2850192	PPCS	NM_024664.2	79717	NP_078940.2	ILMN_1776094	2850192	S	AATATTGGTTGAATGCCTATGTATGTCAGGCCCTGTGCTGAGCCATGAGG	"\Homo sapiens phosphopantothenoylcysteine synthetase (PPCS), transcript variant 1, mRNA.\"""""	MGC138220; FLJ11838; RP11-163G10.1; MGC117357	ILMN_1776094	PPCS	"\Homo sapiens phosphopantothenoylcysteine synthetase (PPCS), transcript variant 1, mRNA.\"""""	79717	D	PPCS	-0.35077545	0.0270515	-3.510791822	0.000741407	0.000741407	-0.559162199	-1.275245889
10560	1660296	ID2	NM_002166.4	3398	NP_002157.2	ILMN_2086095	1660296	S	GCAGACTTTGCCTTTTTTCAAAGGTGGAGCGTGAATACCAGAAGGATCCA	"\Homo sapiens inhibitor of DNA binding 2, dominant negative helix-loop-helix protein (ID2), mRNA.\"""""	GIG8; MGC26389; ID2A; ID2H	ILMN_2086095	ID2	"\Homo sapiens inhibitor of DNA binding 2, dominant negative helix-loop-helix protein (ID2), mRNA.\"""""	3398	D	ID2	0.349687578	-0.009660807	2.458194342	0.016151665	0.016151665	-3.1871682	1.274284646
42939	6840356	MGEA5	NM_012215.2	10724	NP_036347.1	ILMN_1686750	6840356	S	CACAGGTGACTGTGAAACAGATGCCCCTGGTCTTGCTTTCATCACTCTAG	"\Homo sapiens meningioma expressed antigen 5 (hyaluronidase) (MGEA5), mRNA.\"""""	MEA5; FLJ23355; NCOAT; FLJ11229; KIAA0679	ILMN_1686750	MGEA5	"\Homo sapiens meningioma expressed antigen 5 (hyaluronidase) (MGEA5), mRNA.\"""""	10724	 	MGEA5	0.349467731	-0.17107271	2.259854233	0.026584021	0.026584021	-3.596412944	1.274090476
38247	6200187	TNFAIP8L1	NM_152362.1	126282	NP_689575.1	ILMN_1684346	6200187	S	CCCAGCTACTTGAGAGATGACGAGGGAAGATCACTTGAGCCCAGGAGTTA	"\Homo sapiens tumor necrosis factor, alpha-induced protein 8-like 1 (TNFAIP8L1), mRNA.\"""""	MGC17791	ILMN_1684346	TNFAIP8L1	"\Homo sapiens tumor necrosis factor, alpha-induced protein 8-like 1 (TNFAIP8L1), mRNA.\"""""	126282	 	TNFAIP8L1	0.349011308	-0.005372051	3.967326043	0.000158865	0.000158865	0.788172567	1.273687459
34667	5570538	AKAP17A	NM_005088.2	8227	NP_005079.2	ILMN_2117716	5570538	S	GGGCCGTTCTTTCTAAGGTGTCGGTATGTGGGGAGTGGTACAAAATGGTC	"\Homo sapiens splicing factor, arginine/serine-rich 17A (SFRS17A), transcript variant 1, mRNA.\"""""	CXYorf3; DXYS155E; MGC39904; XE7; MGC125365; 721P; CCDC133; MGC125366; XE7Y	ILMN_2117716	SFRS17A	"\Homo sapiens splicing factor, arginine/serine-rich 17A (SFRS17A), transcript variant 1, mRNA.\"""""	8227	D	AKAP17A	0.348838438	-0.099575035	4.06457826	0.000112833	0.000112833	1.089050941	1.273534849
32175	5130379	SDHAP2	NR_003265.3	727956		ILMN_3248781	5130379	S	GAGGGTGTCGAGAATGCCTCCTACGTGACGGAAAGCAGATCCGTGGTTCC	"\Homo sapiens succinate dehydrogenase complex, subunit A, flavoprotein pseudogene 2 (SDHAP2), non-coding RNA.\"""""		ILMN_3248781	SDHAP2	"\Homo sapiens succinate dehydrogenase complex, subunit A, flavoprotein pseudogene 2 (SDHAP2), non-coding RNA.\"""""	727956	D	SDHAL2	0.347981405	-0.036079564	3.43564171	0.000944981	0.000944981	-0.769971804	1.27277853
30463	4850164	NUP214	NM_005085.2	8021	NP_005076.3	ILMN_1666049	4850164	S	ATAACTCGTCTGTCCAGGGTTTTGGTGGCTGGCGAAGCTGAGGGCGTGTC	"\Homo sapiens nucleoporin 214kDa (NUP214), mRNA.\"""""	N214; MGC104525; CAIN; D9S46E; CAN	ILMN_1666049	NUP214	"\Homo sapiens nucleoporin 214kDa (NUP214), mRNA.\"""""	8021	 	NUP214	-0.347860877	0.001291073	-2.046943944	0.043988148	0.043988148	-4.002203818	-1.272672202
11131	1740451	IL1R2	NM_173343.1	7850	NP_775465.1	ILMN_1772131	1740451	A	GGGCATTGTGCTGGCCCCACTTTCACTGGCCTTCTTGGTTTTGGGGGGAA	"\Homo sapiens interleukin 1 receptor, type II (IL1R2), transcript variant 2, mRNA.\"""""	IL1RB; CD121b; MGC47725	ILMN_1772131	IL1R2	"\Homo sapiens interleukin 1 receptor, type II (IL1R2), transcript variant 2, mRNA.\"""""	7850	D	IL1R2	-0.347557519	-0.100239836	-2.015526067	0.047249668	0.047249668	-4.059067583	-1.272404623
23224	3830170	CBX4	NM_003655.2	8535	NP_003646.2	ILMN_1724145	3830170	S	GAAATGTATTGTTTGAGCTCAAAAGGCCCGACCACCCCCCTTCGGGCTGC	"\Homo sapiens chromobox homolog 4 (Pc class homolog, Drosophila) (CBX4), mRNA.\"""""	NBP16; PC2; hPC2	ILMN_1724145	CBX4	"\Homo sapiens chromobox homolog 4 (Pc class homolog, Drosophila) (CBX4), mRNA.\"""""	8535	 	CBX4	0.347176153	-0.102068076	3.703545089	0.000392201	0.000392201	-0.003896636	1.272068317
42624	6760546	TIPARP	NM_015508.3	25976	NP_056323.2	ILMN_1765578	6760546	S	CCTGTTGTTTGCTGCCATTGGCATGAAATGGCCAACTGTGGCTGTTACAG	"\Homo sapiens TCDD-inducible poly(ADP-ribose) polymerase (TIPARP), mRNA.\"""""	PARP-7; PARP-1; FLJ40466; DDF1; DKFZp686P1838; DKFZp686N0351; PARP7; DKFZP434J214	ILMN_1765578	TIPARP	"\Homo sapiens TCDD-inducible poly(ADP-ribose) polymerase (TIPARP), mRNA.\"""""	25976	 	TIPARP	0.347032021	-0.07806701	4.350261555	4.02E-05	4.02E-05	1.998558144	1.271941237
26420	4210192	DCTPP1	NM_024096.1	79077	NP_077001.1	ILMN_3242459	4210192	S	TAGAGATTGAAGGCTGTAAGAGTCCAGATGGTGGAGCCAGGCTGTCTGGG	"\Homo sapiens dCTP pyrophosphatase 1 (DCTPP1), mRNA.\"""""	RS21C6; CDA03; MGC5627	ILMN_3242459	DCTPP1	"\Homo sapiens dCTP pyrophosphatase 1 (DCTPP1), mRNA.\"""""	79077	D	DCTPP1	0.345094042	0.003255746	4.108917951	9.64E-05	9.64E-05	1.227742543	1.27023378
3863	580706	CCR2	NM_000647.4	1231	NP_000638.1	ILMN_1774761	580706	I	GCTTCGCAGATGTCCTTGATGCTCATATTGTTCCCTATTTTGCCAGTGGG	"\Homo sapiens chemokine (C-C motif) receptor 2 (CCR2), transcript variant A, mRNA.\"""""	CKR2A; MCP-1-R; CCR2B; CC-CKR-2; CMKBR2; CCR2A; CD192; CKR2; CKR2B	ILMN_1774761	CCR2	"\Homo sapiens chemokine (C-C motif) receptor 2 (CCR2), transcript variant A, mRNA.\"""""	1231	D	CCR2	-0.344395291	0.072733016	-2.561392134	0.012328192	0.012328192	-2.96270359	-1.269618707
36700	5910500	SYT11	NM_152280.2	23208	NP_689493.2	ILMN_1717934	5910500	S	CCATGACAGTGACATTGCCCTCACCATGATCCCTCTCCAAAGTGGTTGTC	"\Homo sapiens synaptotagmin XI (SYT11), mRNA.\"""""	MGC17226; DKFZp781D015; KIAA0080; MGC10881; SYT12	ILMN_1717934	SYT11	"\Homo sapiens synaptotagmin XI (SYT11), mRNA.\"""""	23208	 	SYT11	0.344011433	-0.005612658	3.198940534	0.001985781	0.001985781	-1.41213273	1.269280945
20510	3290717	GMCL1	NM_178439.3	64395	NP_848526.1	ILMN_2194627	3290717	S	CACTGAATCAGCCATGTAGCGGATCTGTCAGTTTACAGCCTCGAAGGAGC	"\Homo sapiens germ cell-less homolog 1 (Drosophila) (GMCL1), mRNA.\"""""	GCL1; BTBD13; GCL	ILMN_2194627	GMCL1	"\Homo sapiens germ cell-less homolog 1 (Drosophila) (GMCL1), mRNA.\"""""	64395	D	GMCL1	0.343260579	-0.082664144	3.886945572	0.000210032	0.000210032	0.54302083	1.268620517
10378	1580356	TMED1	NM_006858.2	11018	NP_006849.1	ILMN_1693045	1580356	S	GCCCGGCCAAAGTCTAGGCAGAAGCCTCCTATAACAAAGGGTGGTGTGGC	"\Homo sapiens transmembrane emp24 protein transport domain containing 1 (TMED1), mRNA.\"""""	Il1rl1l; MGC1270; IL1RL1LG; ST2L	ILMN_1693045	TMED1	"\Homo sapiens transmembrane emp24 protein transport domain containing 1 (TMED1), mRNA.\"""""	11018	 	TMED1	-0.343076703	0.068602947	-4.581186288	1.70E-05	1.70E-05	2.759750589	-1.268458837
19521	3130577	RRP36	NM_033112.2	88745	NP_149103.1	ILMN_1815039	3130577	S	GAAGAGGGGCCAATGAAAACCATGGAGTCTGTTCGTGACTCCCAGGGCTG	"\Homo sapiens chromosome 6 open reading frame 153 (C6orf153), mRNA.\"""""	dJ20C7.4	ILMN_1815039	C6ORF153	"\Homo sapiens chromosome 6 open reading frame 153 (C6orf153), mRNA.\"""""	88745	 	RRP36	0.342937096	-0.004232471	5.781426927	1.41E-07	1.41E-07	7.014812471	1.268336096
23903	3870619	AMD1	NM_001634.4	262	NP_001625.2	ILMN_1667994	3870619	I	ACCACCCTCTTGCTGAAAGCACTGGTTCCCCTGTTGAAGCTTGCTAGGGA	"\Homo sapiens adenosylmethionine decarboxylase 1 (AMD1), transcript variant 1, mRNA.\"""""	ADOMETDC; AMD; DKFZp313L1234; FLJ26964	ILMN_1667994	AMD1	"\Homo sapiens adenosylmethionine decarboxylase 1 (AMD1), transcript variant 1, mRNA.\"""""	262	D	AMD1	0.342652814	-0.040120158	4.524849862	2.10E-05	2.10E-05	2.572025505	1.268086196
25084	4050161	STX6	NM_005819.4	10228	NP_005810.1	ILMN_1777915	4050161	S	GGTCTGGTAGCCAACAACTTGGCAACTTCCACTCCTTCTCACCTCGTGAG	"\Homo sapiens syntaxin 6 (STX6), mRNA.\"""""		ILMN_1777915	STX6	"\Homo sapiens syntaxin 6 (STX6), mRNA.\"""""	10228	D	STX6	0.342479785	-0.051789438	5.109582396	2.19E-06	2.19E-06	4.577989614	1.267934118
20910	3370075	S1PR4	NM_003775.2	8698	NP_003766.1	ILMN_1784737	3370075	S	AGCGTGCGGAGCATCTGAAGTTGCAGTCTTGCGTGTGGATGGTGCAGCCA	"\Homo sapiens sphingosine-1-phosphate receptor 4 (S1PR4), mRNA.\"""""	SLP4; LPC1; S1P4; S1PR4	ILMN_1784737	S1PR4	"\Homo sapiens sphingosine-1-phosphate receptor 4 (S1PR4), mRNA.\"""""	8698	 	S1PR4	-0.342342502	-0.000737866	-2.605436927	0.010961258	0.010961258	-2.864553806	-1.267813471
15797	2490017	ZC3H12A	NM_025079.1	80149	NP_079355.1	ILMN_1672295	2490017	S	AGGCCTCATCTGTGCTCTCGCTGGGCACGTGGCTTCATGTCAGTAAGCAA	"\Homo sapiens zinc finger CCCH-type containing 12A (ZC3H12A), mRNA.\"""""	MCPIP; FLJ23231; dJ423B22.1; RP3-423B22.1	ILMN_1672295	ZC3H12A	"\Homo sapiens zinc finger CCCH-type containing 12A (ZC3H12A), mRNA.\"""""	80149	 	ZC3H12A	0.341926502	-0.06007603	5.923676299	7.79E-08	7.79E-08	7.545053009	1.26744795
23228	3830192	ZNF791	NM_153358.1	163049	NP_699189.1	ILMN_1758105	3830192	S	CCACATAATCATGTTTCAGTCAGCAATGGGCCATATAGGTTGGTAGCCCC	"\Homo sapiens zinc finger protein 791 (ZNF791), mRNA.\"""""	MGC126179; FLJ90396; MGC126180	ILMN_1758105	ZNF791	"\Homo sapiens zinc finger protein 791 (ZNF791), mRNA.\"""""	163049	 	ZNF791	0.341896547	-0.055791639	4.673536446	1.20E-05	1.20E-05	3.070190973	1.267421634
29968	4780519	ZC3HC1	NM_016478.3	51530	NP_057562.3	ILMN_1761479	4780519	S	GGACCTGACCACCCATTTCAGCATCTTCAATGTGGAGCAGTGTTCTGAGG	"\Homo sapiens zinc finger, C3HC-type containing 1 (ZC3HC1), mRNA.\"""""	1110054L24Rik; NIPA; HSPC216	ILMN_1761479	ZC3HC1	"\Homo sapiens zinc finger, C3HC-type containing 1 (ZC3HC1), mRNA.\"""""	51530	 	ZC3HC1	-0.34176314	0.053895218	-4.208145225	6.75E-05	6.75E-05	1.541460531	-1.26730444
38156	6180592	ProbeID: 6180592				ILMN_1852793	6180592	S	GGCGACACCCTTGCCCAAGCTGGATTTTGCAGACCTGGTAGGCGTGAGAT	Homo sapiens cDNA clone IMAGE:30332316		ILMN_1852793		Homo sapiens cDNA clone IMAGE:30332316	-999	 		0.341446416	-0.046147499	3.984635446	0.00014953	0.00014953	0.841385986	1.267026252
12533	2000224	FAM89B	NM_001098784.1	23625	NP_001092254.1	ILMN_1804117	2000224	S	GAGTGCCTGGCTCCCATCTCCTCCTCACCTTTTGTTGCTATCGGCAGCTG	"\Homo sapiens family with sequence similarity 89, member B (FAM89B), transcript variant 3, mRNA.\"""""	MTVR1	ILMN_1804117	FAM89B	"\Homo sapiens family with sequence similarity 89, member B (FAM89B), transcript variant 3, mRNA.\"""""	23625	 	FAM89B	0.341247024	-0.05809433	2.527062121	0.013498354	0.013498354	-3.038235202	1.26685115
13850	2190189	NOP58	NM_015934.3	51602	NP_057018.1	ILMN_1748476	2190189	S	ATCACCCGGACACACATCATGCTTAAGATTCAACTGGGAGCATACCAGGG	"\Homo sapiens NOP58 ribonucleoprotein homolog (yeast) (NOP58), mRNA.\"""""	HSPC120	ILMN_1748476	NOP58	"\Homo sapiens NOP58 ribonucleoprotein homolog (yeast) (NOP58), mRNA.\"""""	51602	 	NOP58	0.341179507	-0.067936003	2.391798748	0.019142535	0.019142535	-3.327447903	1.266791864
17922	2760255	MTF2	NM_007358.2	22823	NP_031384.1	ILMN_1733615	2760255	S	GCACTCTGATTTTCTGTAGGTACAGTTCAAAGCCCTAAAGGGAGTCTGGC	"\Homo sapiens metal response element binding transcription factor 2 (MTF2), mRNA.\"""""	dJ976O13.2; PCL2; M96; RP5-976O13.1	ILMN_1733615	MTF2	"\Homo sapiens metal response element binding transcription factor 2 (MTF2), mRNA.\"""""	22823	 	MTF2	0.340737944	-0.024785473	4.21482299	6.59E-05	6.59E-05	1.562736043	1.266404199
18041	2760719	ProbeID: 2760719	XM_001722872.1	100130919	XP_001722924.1	ILMN_3176090	2760719	A	TGGGAACGTGCTTGGCGCGACCCTGCGGGCATCTGACTGGTCTTCCAGCT	"\PREDICTED: Homo sapiens hypothetical protein LOC100130919 (LOC100130919), mRNA.\"""""		ILMN_3176090	LOC100130919	"\PREDICTED: Homo sapiens hypothetical protein LOC100130919 (LOC100130919), mRNA.\"""""	100130919	 		0.340619158	0.021352073	4.252180632	5.76E-05	5.76E-05	1.68213118	1.266299932
26891	4230632	BAG4	NM_004874.2	9530	NP_004865.1	ILMN_1727996	4230632	S	GGGGGCCAGGACTCTGTACGGCAGGCCAGAAAAGAGGCTGTTTGTAAGAT	"\Homo sapiens BCL2-associated athanogene 4 (BAG4), mRNA.\"""""	SODD; BAG-4	ILMN_1727996	BAG4	"\Homo sapiens BCL2-associated athanogene 4 (BAG4), mRNA.\"""""	9530	D	BAG4	0.340549812	-0.011894155	5.28045655	1.11E-06	1.11E-06	5.185938852	1.266239066
25251	4060086	ProbeID: 4060086	XR_037039.1	100134393		ILMN_3236680	4060086	S	GGTGTCTAGCTTGTAAAGTTCTGGCTGTAGTTATGACCTTGGCTTCCCTG	"\PREDICTED: Homo sapiens misc_RNA (LOC100134393), miscRNA.\"""""		ILMN_3236680	LOC100134393	"\PREDICTED: Homo sapiens misc_RNA (LOC100134393), miscRNA.\"""""	100134393	 		0.340015298	0.033873194	3.682823169	0.000420401	0.000420401	-0.064571219	1.265770016
35741	5820333	RPUSD2	NM_152260.1	27079	NP_689473.1	ILMN_1730077	5820333	S	GGACGGGCTTCTAAAGAGACCTGCTCATACTTGCTACCTCCTTCCAGTGG	"\Homo sapiens RNA pseudouridylate synthase domain containing 2 (RPUSD2), mRNA.\"""""	C15orf19; FLJ31409; C18B11	ILMN_1730077	RPUSD2	"\Homo sapiens RNA pseudouridylate synthase domain containing 2 (RPUSD2), mRNA.\"""""	27079	 	RPUSD2	0.339601092	-0.015585266	5.189118551	1.60E-06	1.60E-06	4.859864796	1.265406658
18944	2970563	MAP7D1	NM_018067.2	55700	NP_060537.2	ILMN_1777906	2970563	S	GGTACCCATGCCCCCTGCCCTCGCCTGGAATCAGTGTTACTGCATCTGAT	"\Homo sapiens arginine/proline rich coiled-coil 1 (RPRC1), mRNA.\"""""	PARCC1; FLJ10350	ILMN_1777906	RPRC1	"\Homo sapiens arginine/proline rich coiled-coil 1 (RPRC1), mRNA.\"""""	55700	D	MAP7D1	0.339287832	-0.088778833	3.025520791	0.003348579	0.003348579	-1.860643851	1.265131924
27106	4250735	IL27RA	NM_004843.2	9466	NP_004834.1	ILMN_1688152	4250735	S	CACTGCATTTGGGCACCATCTCAGCTCCCTTGCATCCAGGTGCAGCATGG	"\Homo sapiens interleukin 27 receptor, alpha (IL27RA), mRNA.\"""""	zcytor1; WSX1; IL27R; TCCR; CRL1	ILMN_1688152	IL27RA	"\Homo sapiens interleukin 27 receptor, alpha (IL27RA), mRNA.\"""""	9466	 	IL27RA	-0.338783746	0.102502159	-3.387967207	0.001100359	0.001100359	-0.902005976	-1.264689956
1648	160537	KDSR	NM_002035.1	2531	NP_002026.1	ILMN_2154053	160537	S	CTCAAATGCTTAGGGAACGTTTCATTTCTCATTCATGGGGAAAGGCAGCC	"\Homo sapiens follicular lymphoma variant translocation 1 (FVT1), mRNA.\"""""		ILMN_2154053	FVT1	"\Homo sapiens follicular lymphoma variant translocation 1 (FVT1), mRNA.\"""""	2531	D	KDSR	0.338669019	-0.045696074	3.434962909	0.00094704	0.00094704	-0.771861075	1.264589389
11141	1740497	RAB8B	NM_016530.2	51762	NP_057614.1	ILMN_2173004	1740497	S	TTGCTCCAATGGCTTAATGTGAAAAGCTCCTGCAGATAAGTGGACCTGTC	"\Homo sapiens RAB8B, member RAS oncogene family (RAB8B), mRNA.\"""""	FLJ38125	ILMN_2173004	RAB8B	"\Homo sapiens RAB8B, member RAS oncogene family (RAB8B), mRNA.\"""""	51762	 	RAB8B	0.338314828	-0.082124378	2.664868714	0.009334329	0.009334329	-2.729920445	1.264278962
34113	5490608	SELS	NM_018445.4	55829	NP_060915.2	ILMN_1787680	5490608	I	GGTGAGCCCACCAGTGAGGATTACTGATGTGGACAGTTGATGGGGTTTGT	"\Homo sapiens selenoprotein S (SELS), transcript variant 2, mRNA.\"""""	SEPS1; ADO15; MGC2553; SBBI8; VIMP; AD-015; MGC104346	ILMN_1787680	SELS	"\Homo sapiens selenoprotein S (SELS), transcript variant 2, mRNA.\"""""	55829	D	SELS	0.337332196	0.006157219	3.481475794	0.000815318	0.000815318	-0.641785919	1.263418144
46766	7570228	ProbeID: 7570228	XM_001724681.1	100134648	XP_001724733.1	ILMN_3204734	7570228	A	CGTTGGTGTCTGGCGGTTTCCGACCGTTGGTGTCTGGCACGCGCCACCCC	"\PREDICTED: Homo sapiens similar to hCG2024106, transcript variant 2 (LOC100134648), mRNA.\"""""		ILMN_3204734	LOC100134648	"\PREDICTED: Homo sapiens similar to hCG2024106, transcript variant 2 (LOC100134648), mRNA.\"""""	100134648	 		0.336025244	0.016039484	2.812560189	0.006197663	0.006197663	-2.384625107	1.262274119
30841	4880168	PTTG1IP	NM_004339.2	754	NP_004330.1	ILMN_2128750	4880168	S	GCGTAGTCAGCCCTTGCGCTCAGTGTAGAAACCCACGTCTGTAAGGTCGG	"\Homo sapiens pituitary tumor-transforming 1 interacting protein (PTTG1IP), mRNA.\"""""	C21orf3; C21orf1; PBF	ILMN_2128750	PTTG1IP	"\Homo sapiens pituitary tumor-transforming 1 interacting protein (PTTG1IP), mRNA.\"""""	754	D	PTTG1IP	0.333825364	-0.11912559	3.116340859	0.002552861	0.002552861	-1.628140142	1.260350819
34511	5560682	KRT10	NM_000421.2	3858	NP_000412.2	ILMN_1716093	5560682	S	CTCCTCTTCCGGGTCCGTGGGCGAGTCTTCATCTAAGGGACCAAGATACT	"\Homo sapiens keratin 10 (epidermolytic hyperkeratosis; keratosis palmaris et plantaris) (KRT10), mRNA.\"""""	K10; KPP; CK10	ILMN_1716093	KRT10	"\Homo sapiens keratin 10 (epidermolytic hyperkeratosis; keratosis palmaris et plantaris) (KRT10), mRNA.\"""""	3858	 	KRT10	-0.333343921	0.047062464	-3.291295336	0.001492165	0.001492165	-1.165599795	-1.259930296
5447	830445	MLL	NM_024891.1	79951	NP_079167.1	ILMN_1679003	830445	S	AACCCGCCTTCTGACAGAGCAAGGAGGACATGATGGGGGCGTGTTCCTTG	"\Homo sapiens hypothetical protein FLJ11783 (FLJ11783), mRNA.\"""""		ILMN_1679003	FLJ11783	"\Homo sapiens hypothetical protein FLJ11783 (FLJ11783), mRNA.\"""""	79951	D	MLL	0.333102261	-0.019230012	4.167195013	7.82E-05	7.82E-05	1.411438743	1.259719268
26111	4180468	ZBED1	NM_004729.3	9189	NP_004720.1	ILMN_1694466	4180468	S	CACGCCTCCGTGGGCTCCATTCTGTAGCATTGCCAGCGTTCTCTTCACGT	"\Homo sapiens zinc finger, BED-type containing 1 (ZBED1), mRNA.\"""""	KIAA0785; TRAMP; ALTE; DREF	ILMN_1694466	ZBED1	"\Homo sapiens zinc finger, BED-type containing 1 (ZBED1), mRNA.\"""""	9189	 	ZBED1	-0.332690732	0.049127966	-3.655281076	0.000460881	0.000460881	-0.14485506	-1.259359984
15016	2360491	NARF	NM_001038618.1	26502	NP_001033707.1	ILMN_2334693	2360491	A	ATCAACTCCCCCAAGGCCCGAGAGGTGCTGCATACCACGTACCAGAGCCA	"\Homo sapiens nuclear prelamin A recognition factor (NARF), transcript variant 3, mRNA.\"""""	FLJ10067; DKFZp434G0420; IOP2	ILMN_2334693	NARF	"\Homo sapiens nuclear prelamin A recognition factor (NARF), transcript variant 3, mRNA.\"""""	26502	 	NARF	0.331711366	-0.121779343	3.155265621	0.002269044	0.002269044	-1.526881393	1.258505365
19676	3140438	GRAMD1A	NM_020895.2	57655	NP_065946.2	ILMN_1737157	3140438	S	GGGGCGCCTCCTGGGGTGCACGATTCCCTCAGCTCTGGGTTTAATGTATT	"\Homo sapiens GRAM domain containing 1A (GRAMD1A), mRNA.\"""""	FLJ90346; FLJ22411; KIAA1533	ILMN_1737157	GRAMD1A	"\Homo sapiens GRAM domain containing 1A (GRAMD1A), mRNA.\"""""	57655	 	GRAMD1A	0.331708147	-0.090752432	3.216358936	0.001882323	0.001882323	-1.36603743	1.258502557
30336	4830424	MYLIP	NM_013262.3	29116	NP_037394.2	ILMN_1656111	4830424	S	GCATTTTGGAAGCTGGTCAGCTAGCAGGTTTTCTGGGATGTCGGGAGACC	"\Homo sapiens myosin regulatory light chain interacting protein (MYLIP), mRNA.\"""""	MIR	ILMN_1656111	MYLIP	"\Homo sapiens myosin regulatory light chain interacting protein (MYLIP), mRNA.\"""""	29116	 	MYLIP	0.331204472	-0.151335882	2.779600702	0.006799299	0.006799299	-2.462991491	1.258063263
15582	2470603	ARID4B	NM_016374.5	51742	NP_057458.4	ILMN_2269564	2470603	I	GAGTGCTATCCACCAGGCATGAAAGTCCAAGTGCGGTATGGACGAGGGAA	"\Homo sapiens AT rich interactive domain 4B (RBP1-like) (ARID4B), transcript variant 1, mRNA.\"""""	BCAA; RBP1L1; MGC163290; BRCAA1; SAP180; RBBP1L1; DKFZp313M2420	ILMN_2269564	ARID4B	"\Homo sapiens AT rich interactive domain 4B (RBP1-like) (ARID4B), transcript variant 1, mRNA.\"""""	51742	D	ARID4B	0.331138909	-0.093597558	3.606179545	0.000542397	0.000542397	-0.286953038	1.258006093
24589	3990477	MTHFR	NM_005957.2	4524	NP_005948.2	ILMN_1734830	3990477	S	GGTGCCATTCCCAGCGTTTAGTTTCTAGAGGCCTCAGTTTCTCCATCAGC	"\Homo sapiens 5,10-methylenetetrahydrofolate reductase (NADPH) (MTHFR), mRNA.\"""""		ILMN_1734830	MTHFR	"\Homo sapiens 5,10-methylenetetrahydrofolate reductase (NADPH) (MTHFR), mRNA.\"""""	4524	 	MTHFR	0.330146911	-0.060398361	3.736645536	0.000350857	0.000350857	0.093501877	1.257141384
31377	4920053	BTG3	NM_006806.3	10950	NP_006797.3	ILMN_1707339	4920053	S	CAGTGACATGGGTACCTCCTCCTGGAATGCATTGTGACCGGAATCACTGG	"\Homo sapiens BTG family, member 3 (BTG3), mRNA.\"""""	TOB55; TOB5; MGC8928; ANA; TOFA	ILMN_1707339	BTG3	"\Homo sapiens BTG family, member 3 (BTG3), mRNA.\"""""	10950	D	BTG3	0.330135032	-0.051880108	4.64410507	1.34E-05	1.34E-05	2.970896016	1.257131033
46976	7610370	6-Sep	NM_145800.2	23157	NP_665799.1	ILMN_2399264	7610370	A	AAAACGAGGCCCACTGCGACTTTGTGAAGCTGCGGGAGATGCTGATTCGG	"\Homo sapiens septin 6 (SEPT6), transcript variant III, mRNA.\"""""	SEP2; RP5-876A24.2; MGC16619; SEPT2; MGC20339; KIAA0128	ILMN_2399264	6-Sep	"\Homo sapiens septin 6 (SEPT6), transcript variant III, mRNA.\"""""	23157	D	6-Sep	0.328499747	0.034321993	3.902718717	0.000198886	0.000198886	0.590870849	1.255706891
5968	940291	MIDN	NM_177401.4	90007	NP_796375.3	ILMN_1746408	940291	S	GAACCGGCTCGCCACCCTCTGCCCGGTAAGGGCTGCCCAAGAAAGCATTA	"\Homo sapiens midnolin (MIDN), mRNA.\"""""	DKFZp547M072	ILMN_1746408	MIDN	"\Homo sapiens midnolin (MIDN), mRNA.\"""""	90007	 	MIDN	0.328335967	-0.090048309	2.086066788	0.040199116	0.040199116	-3.930299571	1.255564346
7456	1170564	CHD8	NM_020920.2	57680	NP_065971.2	ILMN_1806122	1170564	S	GGCCCCATTGCTTGGGCGGCTGCTGTATTTTCATTTACTCTGGCCCTTGG	"\Homo sapiens chromodomain helicase DNA binding protein 8 (CHD8), mRNA.\"""""	KIAA1564; DKFZp686N17164; HELSNF1	ILMN_1806122	CHD8	"\Homo sapiens chromodomain helicase DNA binding protein 8 (CHD8), mRNA.\"""""	57680	 	CHD8	-0.328289957	0.117939447	-2.362680284	0.020603166	0.020603166	-3.387933763	-1.255524305
25193	4050609	DNAJA2	NM_005880.2	10294	NP_005871.1	ILMN_1770127	4050609	S	AAAAAATGGGCTTTGCACACAATGGGTTTGGAGCTGACTGGGAACAATGG	"\Homo sapiens DnaJ (Hsp40) homolog, subfamily A, member 2 (DNAJA2), mRNA.\"""""	RDJ2; DNAJ; DJA2; DNJ3; HIRIP4; PRO3015; CPR3	ILMN_1770127	DNAJA2	"\Homo sapiens DnaJ (Hsp40) homolog, subfamily A, member 2 (DNAJA2), mRNA.\"""""	10294	 	DNAJA2	0.3273354	-0.049731453	3.292919822	0.001484615	0.001484615	-1.161216723	1.254693863
18780	2940646	REPIN1	NM_014374.1	29803	NP_055189.1	ILMN_2404385	2940646	A	GGTGACAGGAACTTCCGCACCTCCTGAGGCCCTGGATGATTCTAATTGTT	"\Homo sapiens replication initiator 1 (REPIN1), transcript variant 2, mRNA.\"""""	Zfp464; RIP60; ZNF464; AP4	ILMN_2404385	REPIN1	"\Homo sapiens replication initiator 1 (REPIN1), transcript variant 2, mRNA.\"""""	29803	D	REPIN1	0.326997855	-0.036925971	3.526149582	0.000705265	0.000705265	-0.515682294	1.25440034
21222	3390592	GORASP2	NM_015530.3	26003	NP_056345.3	ILMN_1748018	3390592	S	GGTGCCACAGTTTTAAACCAGAAGGTGGCACTCTGTGGCTCCTTGTAGTA	"\Homo sapiens golgi reassembly stacking protein 2, 55kDa (GORASP2), mRNA.\"""""	GOLPH6; p59; FLJ13139; DKFZP434D156; GRS2; GRASP55	ILMN_1748018	GORASP2	"\Homo sapiens golgi reassembly stacking protein 2, 55kDa (GORASP2), mRNA.\"""""	26003	 	GORASP2	0.326879299	-0.045931067	3.924867017	0.000184186	0.000184186	0.65827305	1.254297261
44429	7050458	DBP	NM_001352.2	1628	NP_001343.2	ILMN_1715555	7050458	S	GAAAAATCCAGGTGCCGGAGGAGCAGAAGGATGAGAAATACTGGAGCCGG	"\Homo sapiens D site of albumin promoter (albumin D-box) binding protein (DBP), mRNA.\"""""	DABP	ILMN_1715555	DBP	"\Homo sapiens D site of albumin promoter (albumin D-box) binding protein (DBP), mRNA.\"""""	1628	 	DBP	0.326767208	-0.02348494	5.176508341	1.68E-06	1.68E-06	4.815043908	1.254199812
9874	1500619	ProbeID: 1500619	XM_926382.2	642755	XP_931475.1	ILMN_1793287	1500619	A	TGGCAAAACAGATATCATGCTGGTGAGTGCCACGTTACTCCCCTGGCTGG	"\PREDICTED: Homo sapiens similar to DEXI, transcript variant 1 (LOC642755), mRNA.\"""""		ILMN_1793287	LOC642755	"\PREDICTED: Homo sapiens similar to DEXI, transcript variant 1 (LOC642755), mRNA.\"""""	642755	D	LOC100133165/LOC100289656	0.325255177	-0.046540173	2.652477654	0.00965421	0.00965421	-2.758197152	1.252886024
29444	4670681	RAB12	NM_001025300.1	201475	NP_001020471.1	ILMN_1670666	4670681	S	GGCACAGCTGCTCAGCAAGTGGTCAGGGCCAAGGGCTGCAAGTGAATTCT	"\Homo sapiens RAB12, member RAS oncogene family (RAB12), mRNA.\"""""	MGC104724; FLJ45927	ILMN_1670666	RAB12	"\Homo sapiens RAB12, member RAS oncogene family (RAB12), mRNA.\"""""	201475	D	RAB12	0.324178806	-0.028509023	3.792426124	0.000290421	0.000290421	0.258955472	1.251951615
7942	1240386	KLHL21	NM_014851.2	9903	NP_055666.2	ILMN_1692785	1240386	S	AAAACCAGGCACCAGCCTCTGCAGCAATGGGTCCCTCTAGCCTGTGGACA	"\Homo sapiens kelch-like 21 (Drosophila) (KLHL21), mRNA.\"""""	KIAA0469; MGC99635	ILMN_1692785	KLHL21	"\Homo sapiens kelch-like 21 (Drosophila) (KLHL21), mRNA.\"""""	9903	 	KLHL21	0.323735823	-0.08510828	4.27790582	5.24E-05	5.24E-05	1.764713717	1.251567259
18731	2940438	PTGER4	NM_000958.2	5734	NP_000949.1	ILMN_1795930	2940438	S	GGGGCACTTAATGGTCACCTTGTAACAGTTTTGTGTAACTCCCAGTGATG	"\Homo sapiens prostaglandin E receptor 4 (subtype EP4) (PTGER4), mRNA.\"""""	EP4R; MGC126583; EP4	ILMN_1795930	PTGER4	"\Homo sapiens prostaglandin E receptor 4 (subtype EP4) (PTGER4), mRNA.\"""""	5734	 	PTGER4	0.323605204	-0.07577998	3.189989098	0.002040995	0.002040995	-1.435748152	1.25145395
28375	4540725	PDHB	NM_000925.1	5162	NP_000916.1	ILMN_1739274	4540725	S	TCTCCTCCCCTAGATGCCATGCTTCCTTTTGTCTGTTACGGTTGCCATGT	"\Homo sapiens pyruvate dehydrogenase (lipoamide) beta (PDHB), mRNA.\"""""	DKFZp564K0164; PHE1B	ILMN_1739274	PDHB	"\Homo sapiens pyruvate dehydrogenase (lipoamide) beta (PDHB), mRNA.\"""""	5162	 	PDHB	-0.323361339	0.046911511	-3.843999979	0.000243491	0.000243491	0.41338233	-1.251242429
37273	6040603	FAM107B	NM_031453.2	83641	NP_113641.2	ILMN_1758672	6040603	S	GGGGCCCTGGTAGGCTCCTTTAGAAGGACCATTTCTGTTCCTAGAGCTTA	"\Homo sapiens family with sequence similarity 107, member B (FAM107B), mRNA.\"""""	FLJ45505; C10orf45; MGC11034; MGC90261	ILMN_1758672	FAM107B	"\Homo sapiens family with sequence similarity 107, member B (FAM107B), mRNA.\"""""	83641	 	FAM107B	0.323293914	-0.048637573	3.215002757	0.001890194	0.001890194	-1.369633109	1.251183953
35476	5810068	SIPA1	NM_006747.2	6494	NP_006738.2	ILMN_1682930	5810068	A	GTGGCGGAAGTGGCCTCCACCCCTTCCCTGTTTGTAAATATTCTGTGGAG	"\Homo sapiens signal-induced proliferation-associated gene 1 (SIPA1), transcript variant 2, mRNA.\"""""	MGC102688; SPA1; MGC17037	ILMN_1682930	SIPA1	"\Homo sapiens signal-induced proliferation-associated gene 1 (SIPA1), transcript variant 2, mRNA.\"""""	6494	D	SIPA1	0.322672065	-0.077512646	2.663038871	0.009380953	0.009380953	-2.734103017	1.250644767
41356	6560075	TRIM21	NM_003141.3	6737	NP_003132.2	ILMN_1678054	6560075	S	GTCACTTCACCATCAACATTCCTGCCCCAGATGGCTTTGTGATTCCCTCC	"\Homo sapiens tripartite motif-containing 21 (TRIM21), mRNA.\"""""	RNF81; RO52; SSA1; SSA	ILMN_1678054	TRIM21	"\Homo sapiens tripartite motif-containing 21 (TRIM21), mRNA.\"""""	6737	 	TRIM21	-0.320651033	0.005879856	-2.912704909	0.004656714	0.004656714	-2.141987578	-1.248894
25870	4150279	C6orf47	NM_021184.3	57827	NP_067007.3	ILMN_1795286	4150279	S	AGAAGGGCTGGTAGCTCAGGCAGTGTGGGGGAAGCACTGAAGCCTGTAGT	"\Homo sapiens chromosome 6 open reading frame 47 (C6orf47), mRNA.\"""""	G4; NG34; D6S53E	ILMN_1795286	C6ORF47	"\Homo sapiens chromosome 6 open reading frame 47 (C6orf47), mRNA.\"""""	57827	 	C6orf47	0.320108173	-0.025370829	4.720689281	1.00E-05	1.00E-05	3.229962581	1.248424152
13542	2120465	RNF114	NM_018683.3	55905	NP_061153.1	ILMN_1792078	2120465	S	GTCTGGAGGGAAATCTGGCGAAACCTTCGTTTGAGGGACTGATGTGAGTG	"\Homo sapiens ring finger protein 114 (RNF114), mRNA.\"""""	RNF114	ILMN_1792078	RNF114	"\Homo sapiens ring finger protein 114 (RNF114), mRNA.\"""""	55905	D	RNF114	0.319193144	-0.049437813	3.130409781	0.002446663	0.002446663	-1.591651757	1.24763259
2371	360612	LOC100131940	XR_037582.1	100131940		ILMN_3275696	360612	M	GGCCCGGTTAAAGAGCAAAGACGTCAAATTGGCTGAGGCACACCAGCAGG	"\PREDICTED: Homo sapiens misc_RNA (LOC100131940), miscRNA.\"""""		ILMN_3275696	LOC100131940	"\PREDICTED: Homo sapiens misc_RNA (LOC100131940), miscRNA.\"""""	100131940	 		0.319143943	-0.008287426	3.345289058	0.001259589	0.001259589	-1.019064924	1.247590043
29548	4730292	PAPD7	NM_006999.3	11044	NP_008930.1	ILMN_1756793	4730292	S	GACTGTAAACCCACATTAAGGAAACCACTACGGGTCTGGCAGTGCGTGTC	"\Homo sapiens polymerase (DNA directed) sigma (POLS), mRNA.\"""""	TRF4; TRF4-1; POLK; LAK-1	ILMN_1756793	POLS	"\Homo sapiens polymerase (DNA directed) sigma (POLS), mRNA.\"""""	11044	 	PAPD7	0.318803343	-0.023853222	3.974117543	0.000155137	0.000155137	0.80903369	1.247295539
4230	620692	SLC25A42	NM_178526.1	284439	NP_848621.1	ILMN_2222880	620692	S	TCTGCGGTCACTCGCCTCCCTGCTGGTCACTGGTCTTGGTCTGGAGTTAT	"\Homo sapiens solute carrier family 25, member 42 (SLC25A42), mRNA.\"""""	MGC26694	ILMN_2222880	SLC25A42	"\Homo sapiens solute carrier family 25, member 42 (SLC25A42), mRNA.\"""""	284439	D	SLC25A42	0.318778157	-0.02020688	2.547342905	0.012795532	0.012795532	-2.993717279	1.247273764
5631	840402	SPEN	NM_015001.2	23013	NP_055816.2	ILMN_1802611	840402	S	TGCCCACTCATTTGTATAAGTGCGCTTCGGTACAGCACGGGTCCTGCTCC	"\Homo sapiens spen homolog, transcriptional regulator (Drosophila) (SPEN), mRNA.\"""""	RP1-134O19.1; MINT; KIAA0929; SHARP	ILMN_1802611	SPEN	"\Homo sapiens spen homolog, transcriptional regulator (Drosophila) (SPEN), mRNA.\"""""	23013	 	SPEN	0.318580531	-0.10041262	4.087424161	0.000104048	0.000104048	1.160394606	1.24710292
12688	2030070	ZNF598	NM_178167.2	90850	NP_835461.1	ILMN_2075818	2030070	S	GAGCTGAAAGCTGCGGCGCCACTGGTGCCAGAGTCAGATGTCACAGATGT	"\Homo sapiens zinc finger protein 598 (ZNF598), mRNA.\"""""	FLJ00086; DKFZp762F135	ILMN_2075818	ZNF598	"\Homo sapiens zinc finger protein 598 (ZNF598), mRNA.\"""""	90850	D	ZNF598	0.318290911	-0.033879859	4.192443299	7.15E-05	7.15E-05	1.49151405	1.24685259
43783	6980092	PHF23	NM_024297.2	79142	NP_077273.2	ILMN_1746135	6980092	S	CCTGGCCAAGTGAGGAAGGAAAGCAGAAAGGTGACGATTCTCACTCACCT	"\Homo sapiens PHD finger protein 23 (PHF23), mRNA.\"""""	hJUNE-1b; MGC2941; FLJ16355; FLJ22884	ILMN_1746135	PHF23	"\Homo sapiens PHD finger protein 23 (PHF23), mRNA.\"""""	79142	 	PHF23	0.317320894	-0.057573928	5.551378993	3.67E-07	3.67E-07	6.167016738	1.246014532
29513	4730154	ProbeID: 4730154				ILMN_1854765	4730154	S	CACGGCACCTCCGCCTTTGTGAACTGTCATTGGCCACTCTGCAAATCCTG	"\Homo sapiens cDNA FLJ27196 fis, clone SYN02831\"""""		ILMN_1854765		"\Homo sapiens cDNA FLJ27196 fis, clone SYN02831\"""""	-999	 		0.317044323	-0.040171635	4.021206571	0.000131509	0.000131509	0.954298829	1.245775688
6858	1070047	CDC42EP4	NM_012121.4	23580	NP_036253.2	ILMN_1745223	1070047	S	TCCAGGTTCGGTGCCCTGTTGGTGCTCCTGTTTCCAATAGCTTAGGTCCC	"\Homo sapiens CDC42 effector protein (Rho GTPase binding) 4 (CDC42EP4), mRNA.\"""""	MGC17125; MGC3740; BORG4; KAIA1777; CEP4	ILMN_1745223	CDC42EP4	"\Homo sapiens CDC42 effector protein (Rho GTPase binding) 4 (CDC42EP4), mRNA.\"""""	23580	 	CDC42EP4	0.315540308	-0.076285054	3.585634097	0.000580418	0.000580418	-0.346015121	1.244477639
3176	510162	ELK1	NM_005229.2	2002	NP_005220.1	ILMN_1654289	510162	S	GGCAAGAGAGAGTGGGTTCAAAAGACTCCTGGGCTCACCTGTTAGCGCTG	"\Homo sapiens ELK1, member of ETS oncogene family (ELK1), mRNA.\"""""		ILMN_1654289	ELK1	"\Homo sapiens ELK1, member of ETS oncogene family (ELK1), mRNA.\"""""	2002	 	ELK1	0.315433704	-0.046098955	4.697933449	1.09E-05	1.09E-05	3.152752173	1.244385686
587	60092	PUS1	NM_001002019.1	80324	NP_001002019.1	ILMN_1662658	60092	A	CCGGCGTTGTAACCTCAGGACCTTCCCTTGTAGGAACAGCCTTTCTCGAA	"\Homo sapiens pseudouridylate synthase 1 (PUS1), transcript variant 2, mRNA.\"""""	MLASA; MGC11268	ILMN_1662658	PUS1	"\Homo sapiens pseudouridylate synthase 1 (PUS1), transcript variant 2, mRNA.\"""""	80324	D	PUS1	0.315370113	-0.003855793	3.810328385	0.000273229	0.000273229	0.312403192	1.244330836
28390	4560022	MMADHC	NM_015702.1	27249	NP_056517.1	ILMN_2090558	4560022	S	GATGAACGCTACCGACATTTAGGATTCTCTGTTGATGACCTTGGATGCTG	"\Homo sapiens chromosome 2 open reading frame 25 (C2orf25), mRNA.\"""""	CL25022	ILMN_2090558	C2ORF25	"\Homo sapiens chromosome 2 open reading frame 25 (C2orf25), mRNA.\"""""	27249	D	MMADHC	-0.315164217	0.019700515	-2.984134134	0.003782769	0.003782769	-1.964826851	-1.244153263
35313	5720154	ZBTB48	NM_005341.1	3104	NP_005332.1	ILMN_1801101	5720154	S	AGCCCACTTGGCCCCACCCCTCAATAAACCGTGTGGCTTTGGACTCTCGT	"\Homo sapiens zinc finger and BTB domain containing 48 (ZBTB48), mRNA.\"""""	pp9964; HKR3	ILMN_1801101	ZBTB48	"\Homo sapiens zinc finger and BTB domain containing 48 (ZBTB48), mRNA.\"""""	3104	 	ZBTB48	0.314677177	-0.079482539	4.461309171	2.67E-05	2.67E-05	2.361839775	1.24373332
22604	3610750	UNG	NM_003362.2	7374	NP_003353.1	ILMN_1683120	3610750	A	TTCTCCTAGGGTTATGTCCAGTTGGGGTTTTTAAGGCAGCACAGACTGCC	"\Homo sapiens uracil-DNA glycosylase (UNG), nuclear gene encoding mitochondrial protein, transcript variant 1, mRNA.\"""""	UDG; UNG1; DKFZp781L1143; UNG15; HIGM4; DGU	ILMN_1683120	UNG	"\Homo sapiens uracil-DNA glycosylase (UNG), nuclear gene encoding mitochondrial protein, transcript variant 1, mRNA.\"""""	7374	D	UNG	0.311248036	-0.026034305	3.7300424	0.000358757	0.000358757	0.074025232	1.240780601
17317	2690047	ARL6IP1	NM_015161.1	23204	NP_055976.1	ILMN_1708416	2690047	S	AGGGCTGTTGGTGAGAGCAGACTTGAGGTGATGATAGTTGGCCTCTGGTC	"\Homo sapiens ADP-ribosylation factor-like 6 interacting protein 1 (ARL6IP1), mRNA.\"""""	ARMER; AIP1; KIAA0069; ARL6IP	ILMN_1708416	ARL6IP1	"\Homo sapiens ADP-ribosylation factor-like 6 interacting protein 1 (ARL6IP1), mRNA.\"""""	23204	D	ARL6IP1	0.310715308	0.002397755	2.599698222	0.011131225	0.011131225	-2.877420809	1.240322517
19410	3130138	BRPF1	NM_001003694.1	7862	NP_001003694.1	ILMN_1669308	3130138	A	CTACCTGCTCATGCCAGGAGAATCCATAACTGCCTAGAGGCCTGGGGCCC	"\Homo sapiens bromodomain and PHD finger containing, 1 (BRPF1), transcript variant 1, mRNA.\"""""	BR140	ILMN_1669308	BRPF1	"\Homo sapiens bromodomain and PHD finger containing, 1 (BRPF1), transcript variant 1, mRNA.\"""""	7862	D	BRPF1	0.310516354	-0.033872303	5.163490325	1.77E-06	1.77E-06	4.76882468	1.240151482
32468	5260082	CP110	NM_014711.3	9738	NP_055526.2	ILMN_1773200	5260082	S	CACATTCTTTTTTGGTGTTCATAGCTTCTTCTCATACAGGTGCCAGACAC	"\Homo sapiens CP110 protein (CP110), mRNA.\"""""	KIAA0419; DKFZp781G1416	ILMN_1773200	CP110	"\Homo sapiens CP110 protein (CP110), mRNA.\"""""	9738	 	CCP110	0.309441459	-0.074838041	4.556793495	1.87E-05	1.87E-05	2.678312414	1.239227839
31254	4900332	FOXJ2	NM_018416.2	55810	NP_060886.1	ILMN_1731648	4900332	S	GTCCCTGCTCCTCATGTTTCTGGTTTGGTGAGTCCTTTGTGCCACCACCC	"\Homo sapiens forkhead box J2 (FOXJ2), mRNA.\"""""	FHX	ILMN_1731648	FOXJ2	"\Homo sapiens forkhead box J2 (FOXJ2), mRNA.\"""""	55810	 	FOXJ2	0.309188287	-0.048037571	2.802832962	0.006369936	0.006369936	-2.407830529	1.239010391
35000	5690347	TPST2	NM_001008566.1	8459	NP_001008566.1	ILMN_2329679	5690347	A	CCTTAATTTGCAGGACTGCCTTGGTGGCTTTGTTTGCTGGGACAAGGCCC	"\Homo sapiens tyrosylprotein sulfotransferase 2 (TPST2), transcript variant 1, mRNA.\"""""		ILMN_2329679	TPST2	"\Homo sapiens tyrosylprotein sulfotransferase 2 (TPST2), transcript variant 1, mRNA.\"""""	8459	D	TPST2	0.309136246	-0.075950933	3.097167289	0.002704518	0.002704518	-1.677665334	1.238965698
23293	3830471	KIAA0748	XM_934138.1	9840	XP_939231.1	ILMN_1690139	3830471	A	GCATGGTACATCTCACACTAGGATTCCCTCTGCACCTCTGTTCATCCCTG	"\PREDICTED: Homo sapiens KIAA0748 gene product, transcript variant 2 (KIAA0748), mRNA.\"""""		ILMN_1690139	KIAA0748	"\PREDICTED: Homo sapiens KIAA0748 gene product, transcript variant 2 (KIAA0748), mRNA.\"""""	9840	 	KIAA0748	0.308112481	0.006641712	2.899588414	0.004836163	0.004836163	-2.174151279	1.238086816
46492	7550707	ING3	NM_019071.2	54556	NP_061944.2	ILMN_2237746	7550707	I	GCAGGCTGAAGGAAATGGTTCATGTGATAATGTGGGCTGGTATCCTCTAG	"\Homo sapiens inhibitor of growth family, member 3 (ING3), transcript variant 1, mRNA.\"""""	FLJ20089; p47ING3; ING2; Eaf4	ILMN_2237746	ING3	"\Homo sapiens inhibitor of growth family, member 3 (ING3), transcript variant 1, mRNA.\"""""	54556	D	ING3	-0.30791547	-0.015029915	-4.100762931	9.92E-05	9.92E-05	1.202164107	-1.237917757
34903	5670719	IL10RB	NM_000628.3	3588	NP_000619.3	ILMN_2230892	5670719	S	ACTCAAGGGTGGTCAGCTCAATGCTACACAGAGCACGGACTTTTGGATTC	"\Homo sapiens interleukin 10 receptor, beta (IL10RB), mRNA.\"""""	IL-10R2; CRF2-4; CRFB4; CDW210B; D21S58; D21S66	ILMN_2230892	IL10RB	"\Homo sapiens interleukin 10 receptor, beta (IL10RB), mRNA.\"""""	3588	D	IL10RB	0.307812844	-0.106831587	2.096626951	0.039226021	0.039226021	-3.910683688	1.237829701
11531	1780673	SAP30	NM_003864.3	8819	NP_003855.1	ILMN_1700896	1780673	S	CAGATCTCAAGGTTGATAGTGGTGTTCACTAGGAGACGTGGAATTGAGAC	"\Homo sapiens Sin3A-associated protein, 30kDa (SAP30), mRNA.\"""""		ILMN_1700896	SAP30	"\Homo sapiens Sin3A-associated protein, 30kDa (SAP30), mRNA.\"""""	8819	 	SAP30	0.307005036	-0.054562618	4.998728637	3.40E-06	3.40E-06	4.188479134	1.237136797
10120	1570110	MANBAL	NM_001003897.1	63905	NP_001003897.1	ILMN_1673944	1570110	A	GCTCCATCAGGTGCAGGGGATTTGGCTGAAGGCGTGCATATTTCCTGGGC	"\Homo sapiens mannosidase, beta A, lysosomal-like (MANBAL), transcript variant 2, mRNA.\"""""		ILMN_1673944	MANBAL	"\Homo sapiens mannosidase, beta A, lysosomal-like (MANBAL), transcript variant 2, mRNA.\"""""	63905	D	MANBAL	-0.306733812	0.005526441	-3.750101665	0.000335266	0.000335266	0.133264049	-1.23690424
957	110064	RNASEL	NM_021133.2	6041	NP_066956.1	ILMN_2210601	110064	S	GGTGCTAAGTCTGATGTTCTTTCCATGAATCATTGTGGTGGTTGAGATGG	"\Homo sapiens ribonuclease L (2',5'-oligoisoadenylate synthetase-dependent) (RNASEL), mRNA.\"""""	DKFZp781D08126; MGC133329; RNS4; PRCA1; MGC104972	ILMN_2210601	RNASEL	"\Homo sapiens ribonuclease L (2',5'-oligoisoadenylate synthetase-dependent) (RNASEL), mRNA.\"""""	6041	D	RNASEL	-0.306592929	-0.022001875	-3.845503352	0.000242238	0.000242238	0.417904531	-1.236783458
40877	6510377	TNFRSF12A	NM_016639.1	51330	NP_057723.1	ILMN_1689004	6510377	S	CAGAAAGGGAGCCTCACGCTGGCTCACACAAAACAGCTGACACTGACTAA	"\Homo sapiens tumor necrosis factor receptor superfamily, member 12A (TNFRSF12A), mRNA.\"""""	CD266; TWEAKR; FN14	ILMN_1689004	TNFRSF12A	"\Homo sapiens tumor necrosis factor receptor superfamily, member 12A (TNFRSF12A), mRNA.\"""""	51330	 	TNFRSF12A	0.30624177	-0.052834178	5.178006217	1.67E-06	1.67E-06	4.820365314	1.236482456
11063	1740136	SLC38A2	NM_018976.3	54407	NP_061849.2	ILMN_1651799	1740136	S	GTTAGAGGCCAACAATTCTAGTATGGCTTGTTGGCAAAGAGTGCTACACC	"\Homo sapiens solute carrier family 38, member 2 (SLC38A2), mRNA.\"""""	PRO1068; SAT2; SNAT2; KIAA1382; ATA2	ILMN_1651799	SLC38A2	"\Homo sapiens solute carrier family 38, member 2 (SLC38A2), mRNA.\"""""	54407	 	SLC38A2	0.306061768	-0.07746244	2.350281032	0.021254633	0.021254633	-3.413496953	1.236328193
10310	1580093	SCYL1	NM_020680.3	57410	NP_065731.3	ILMN_2400874	1580093	A	CCGGCCCAGCCAGGCCATCTCACGTGTACATAATCAGAGCCACAATAAAT	"\Homo sapiens SCY1-like 1 (S. cerevisiae) (SCYL1), transcript variant A, mRNA.\"""""	TRAP; P105; NTKL; TEIF; GKLP; MGC78454; NKTL; TAPK; HT019	ILMN_2400874	SCYL1	"\Homo sapiens SCY1-like 1 (S. cerevisiae) (SCYL1), transcript variant A, mRNA.\"""""	57410	D	SCYL1	0.305908145	-0.065000731	2.745476242	0.007478147	0.007478147	-2.543340269	1.236196551
3844	580601	PIGC	NM_153747.1	5279	NP_714969.1	ILMN_1723632	580601	A	GTGGGAGCCGTACTCTTTGCCCTTCTGCTGATGTCTATCTCATGTCTGTG	"\Homo sapiens phosphatidylinositol glycan anchor biosynthesis, class C (PIGC), transcript variant 1, mRNA.\"""""	GPI2; MGC2049	ILMN_1723632	PIGC	"\Homo sapiens phosphatidylinositol glycan anchor biosynthesis, class C (PIGC), transcript variant 1, mRNA.\"""""	5279	D	PIGC	-0.305429402	0.056420537	-4.898185857	5.04E-06	5.04E-06	3.838728737	-1.235786401
35451	5720747	ProbeID: 5720747	XR_019588.1	441775		ILMN_1695598	5720747	S	CGAAAGGTTCGGCGCAAGGAGCCCAAGAGCCAGGATATCTACCTGAGGCT	"\PREDICTED: Homo sapiens similar to 60S ribosomal protein L18 (LOC441775), mRNA.\"""""		ILMN_1695598	LOC441775	"\PREDICTED: Homo sapiens similar to 60S ribosomal protein L18 (LOC441775), mRNA.\"""""	441775	 		0.305304206	0.043508141	1.997636167	0.049197857	0.049197857	-4.091095079	1.235679164
35338	5720278	SNHG1	NR_003098.1	23642		ILMN_3236713	5720278	S	GGCACCCAGACTTTGCTGCCTTTCTTACATGATCCAGGCCCAGAACCCAA	"\Homo sapiens small nucleolar RNA host gene 1 (non-protein coding) (SNHG1), non-coding RNA.\"""""	U22HG; UHG	ILMN_3236713	SNHG1	"\Homo sapiens small nucleolar RNA host gene 1 (non-protein coding) (SNHG1), non-coding RNA.\"""""	23642	 	SNHG1	0.304979443	-0.010433102	3.189362274	0.002044915	0.002044915	-1.437399952	1.235401034
20587	3310288	ProbeID: 3310288	XM_929980.2	647000	XP_935073.1	ILMN_1703692	3310288	S	TCCTTTCCAACTCTACCTCCCTCACTCGAGCTCCTTTCCCCTGATCAGAG	"\PREDICTED: Homo sapiens similar to tubulin, beta 5 (LOC647000), mRNA.\"""""		ILMN_1703692	LOC647000	"\PREDICTED: Homo sapiens similar to tubulin, beta 5 (LOC647000), mRNA.\"""""	647000	D	LOC647000	0.304943429	-0.016035501	3.138168053	0.002389877	0.002389877	-1.571476757	1.235370195
37490	6100050	NECAP2	NM_018090.3	55707	NP_060560.1	ILMN_1749011	6100050	S	TGTTGTCATGGAGCTGTGGGAGTTGGCACTCTGTCTGCTGGTGGCCCTCT	"\Homo sapiens NECAP endocytosis associated 2 (NECAP2), mRNA.\"""""	FLJ10420; RP4-798A10.1	ILMN_1749011	NECAP2	"\Homo sapiens NECAP endocytosis associated 2 (NECAP2), mRNA.\"""""	55707	 	NECAP2	-0.304787795	0.119900763	-2.258170636	0.026693517	0.026693517	-3.599759541	-1.235236934
35919	5860358	CANT1	NM_138793.2	124583	NP_620148.1	ILMN_1664012	5860358	S	TGCCTGGCTGTCTCCTTGACCCGCCTCCTAGATCATTGTCCTTGATGTCC	"\Homo sapiens calcium activated nucleotidase 1 (CANT1), mRNA.\"""""	SHAPY; SCAN-1	ILMN_1664012	CANT1	"\Homo sapiens calcium activated nucleotidase 1 (CANT1), mRNA.\"""""	124583	 	CANT1	-0.304714639	-0.073113572	-2.358475457	0.020822076	0.020822076	-3.39661568	-1.235174299
31025	4890133	NUFIP2	NM_020772.1	57532	NP_065823.1	ILMN_1765829	4890133	S	CTTGTGTAACCACTTGTCGCCTTAGGGCCAGATTCCCCTCTCTAGTCCCC	"\Homo sapiens nuclear fragile X mental retardation protein interacting protein 2 (NUFIP2), mRNA.\"""""	82-FIP; PIG1; KIAA1321; MGC117262; FIP-82; 182-FIP	ILMN_1765829	NUFIP2	"\Homo sapiens nuclear fragile X mental retardation protein interacting protein 2 (NUFIP2), mRNA.\"""""	57532	D	NUFIP2	0.304556783	-0.033634753	3.093363279	0.002735587	0.002735587	-1.687463231	1.235039157
7841	1230746	ZCCHC6	NM_024617.2	79670	NP_078893.2	ILMN_1779677	1230746	S	GACGGCGGCGAGATCAGGAAGATGCCCTGAACCAAAGATACCCTGAGAAC	"\Homo sapiens zinc finger, CCHC domain containing 6 (ZCCHC6), mRNA.\"""""	PAPD6; DKFZp686C11112; DKFZp686F119; DKFZp686I1269; DKFZp666B142	ILMN_1779677	ZCCHC6	"\Homo sapiens zinc finger, CCHC domain containing 6 (ZCCHC6), mRNA.\"""""	79670	 	ZCCHC6	0.303435214	-0.069786747	2.976281661	0.003870819	0.003870819	-1.984467514	1.234079395
2735	430605	RBM14	XR_017971.1	84972		ILMN_1657701	430605	S	GCTAGAGGCCAGGATTTTGAGACCAGCTTCGGCAATACGGTGAGACCTTG	"\PREDICTED: Homo sapiens transmembrane protein 137 (TMEM137), misc RNA.\"""""		ILMN_1657701	TMEM137	"\PREDICTED: Homo sapiens transmembrane protein 137 (TMEM137), misc RNA.\"""""	84972	D	RBM14	0.302704649	0.033484832	2.958262117	0.004080091	0.004080091	-2.029384851	1.233454629
38761	6270020	6-Sep	NM_145799.2	23157	NP_665798.1	ILMN_1661342	6270020	I	GATGGAGTTGACCTGGCAATGATCTGTGGCTAACATGCCGTCTCTCTGCC	"\Homo sapiens septin 6 (SEPT6), transcript variant I, mRNA.\"""""	SEP2; RP5-876A24.2; MGC16619; SEPT2; MGC20339; KIAA0128	ILMN_1661342	6-Sep	"\Homo sapiens septin 6 (SEPT6), transcript variant I, mRNA.\"""""	23157	D	6-Sep	0.302561582	-0.023505134	3.087025728	0.002788087	0.002788087	-1.70376619	1.233332318
15690	2480326	HSP90B1	NM_003299.1	7184	NP_003290.1	ILMN_2096116	2480326	S	CCCCTTCTCCCCTGCACTGTAAAATGTGGGATTATGGGTCACAGGAAAAA	"\Homo sapiens heat shock protein 90kDa beta (Grp94), member 1 (HSP90B1), mRNA.\"""""	GP96; GRP94; TRA1; ECGP	ILMN_2096116	HSP90B1	"\Homo sapiens heat shock protein 90kDa beta (Grp94), member 1 (HSP90B1), mRNA.\"""""	7184	 	HSP90B1	0.301834939	-0.005666619	2.386307615	0.019410711	0.019410711	-3.338902787	1.232711281
18737	2940451	RAB9A	NM_004251.3	9367	NP_004242.1	ILMN_1750409	2940451	S	GTTGCTGCTTCATTAGTTGGTGGGAGAAGGGACACATCCACTCTTGGAGG	"\Homo sapiens RAB9A, member RAS oncogene family (RAB9A), mRNA.\"""""	RAB9	ILMN_1750409	RAB9A	"\Homo sapiens RAB9A, member RAS oncogene family (RAB9A), mRNA.\"""""	9367	 	RAB9A	0.301246665	-0.057748054	3.202508314	0.001964166	0.001964166	-1.402706434	1.232208733
44589	7100376	ProbeID: 7100376	XR_018747.2	345041		ILMN_3283680	7100376	M	GGATGGAATGGGAGGTGGTATGGGAGGTGGTATGTTCTAACTCCTAGAAG	"\PREDICTED: Homo sapiens misc_RNA (LOC345041), miscRNA.\"""""		ILMN_3283680	LOC345041	"\PREDICTED: Homo sapiens misc_RNA (LOC345041), miscRNA.\"""""	345041	 		0.300163214	-0.034416706	3.378370379	0.001134418	0.001134418	-0.928422631	1.231283702
27947	4480288	AEN	NM_022767.2	64782	NP_073604.2	ILMN_1814282	4480288	S	TCAATTGAGCAGTAGCTTTGATCCCTTGGTCTGGGGGTCGAAGGAAGATG	"\Homo sapiens interferon stimulated exonuclease gene 20kDa-like 1 (ISG20L1), mRNA.\"""""	FLJ12484; FLJ12562; pp12744; AEN	ILMN_1814282	ISG20L1	"\Homo sapiens interferon stimulated exonuclease gene 20kDa-like 1 (ISG20L1), mRNA.\"""""	64782	D	AEN	0.299432646	0.011120494	3.918691584	0.000188177	0.000188177	0.63945499	1.230660349
46784	7570326	ADRB2	NM_000024.4	154	NP_000015.1	ILMN_1695590	7570326	S	CAGCTGTGAACATGGACTCTTCCCCCACTCCTCTTATTTGCTCACACGGG	"\Homo sapiens adrenergic, beta-2-, receptor, surface (ADRB2), mRNA.\"""""	B2AR; BETA2AR; BAR; ADRBR; ADRB2R	ILMN_1695590	ADRB2	"\Homo sapiens adrenergic, beta-2-, receptor, surface (ADRB2), mRNA.\"""""	154	 	ADRB2	0.298745731	-0.013131636	3.145032702	0.002340659	0.002340659	-1.553593905	1.23007453
12381	1990379	SLFN11	NM_152270.2	91607	NP_689483.2	ILMN_1752520	1990379	S	CTTACTCTACTGATTTCCCCCCAGACTGTGATTTTTGAACTTCCTTGCCT	"\Homo sapiens schlafen family member 11 (SLFN11), mRNA.\"""""	FLJ34922; SLFN8/9	ILMN_1752520	SLFN11	"\Homo sapiens schlafen family member 11 (SLFN11), mRNA.\"""""	91607	D	SLFN11	0.298003123	-0.022614797	3.128242684	0.002462748	0.002462748	-1.597280386	1.229441529
964	110095	GMCL1	NM_178439.3	64395	NP_848526.1	ILMN_1670532	110095	S	TACTGCTGGCGTTGGACAGGTTTTAACTTCGGCTTCGACCTACTTGTAAC	"\Homo sapiens germ cell-less homolog 1 (Drosophila) (GMCL1), mRNA.\"""""	GCL1; BTBD13; GCL	ILMN_1670532	GMCL1	"\Homo sapiens germ cell-less homolog 1 (Drosophila) (GMCL1), mRNA.\"""""	64395	D	GMCL1	0.297953263	-0.063052697	3.919040757	0.000187949	0.000187949	0.640518496	1.229399039
4058	610678	ERF	NM_006494.1	2077	NP_006485.1	ILMN_1652749	610678	S	CATGGGCCACAAATCTCTACAAGTGCCTGCTATCCCTCTCCCACTCCCCA	"\Homo sapiens Ets2 repressor factor (ERF), mRNA.\"""""	PE-2	ILMN_1652749	ERF	"\Homo sapiens Ets2 repressor factor (ERF), mRNA.\"""""	2077	 	ERF	0.297908105	-0.081439794	3.712766894	0.000380238	0.000380238	0.023179609	1.229360559
10027	1510468	GRPEL1	NM_025196.2	80273	NP_079472.1	ILMN_1670817	1510468	S	CAGTCAACAGCGGCTGAAACTGACCACTGAGAAATGGGTGTGGGCACTGA	"\Homo sapiens GrpE-like 1, mitochondrial (E. coli) (GRPEL1), nuclear gene encoding mitochondrial protein, mRNA.\"""""	HMGE; FLJ25609	ILMN_1670817	GRPEL1	"\Homo sapiens GrpE-like 1, mitochondrial (E. coli) (GRPEL1), nuclear gene encoding mitochondrial protein, mRNA.\"""""	80273	 	GRPEL1	0.297178143	-0.027383902	4.031591569	0.000126784	0.000126784	0.986481314	1.228738695
34638	5570427	GLS	NM_014905.2	2744	NP_055720.2	ILMN_2188722	5570427	S	GTCTGGCAGGGACTGAATGACCTGATGTCAGATTTAGATTCTTCCTGGGG	"\Homo sapiens glutaminase (GLS), mRNA.\"""""	KIAA0838; GLS1; DKFZp686O15119; FLJ10358; AAD20	ILMN_2188722	GLS	"\Homo sapiens glutaminase (GLS), mRNA.\"""""	2744	 	GLS	0.297111328	-0.064839164	3.006932351	0.003537533	0.003537533	-1.907574929	1.22868179
38670	6250382	ANAPC13	NM_015391.2	25847	NP_056206.1	ILMN_1793894	6250382	S	AGCCTTTTCTCAAAGCCCTTTCAGTTACAACCACCCCACTATGGAATCAG	"\Homo sapiens anaphase promoting complex subunit 13 (ANAPC13), mRNA.\"""""	SWM1; APC13; DKFZP566D193m; DKFZP566D193	ILMN_1793894	ANAPC13	"\Homo sapiens anaphase promoting complex subunit 13 (ANAPC13), mRNA.\"""""	25847	 	ANAPC13	-0.296427644	0.024360015	-2.646884839	0.009801827	0.009801827	-2.770924532	-1.228099664
8057	1260086	ID2	NM_002166.4	3398	NP_002157.2	ILMN_1793990	1260086	S	GGAGCAAAACCCCTGTGGACGACCCGATGAGCCTGCTATACAACATGAAC	"\Homo sapiens inhibitor of DNA binding 2, dominant negative helix-loop-helix protein (ID2), mRNA.\"""""	GIG8; MGC26389; ID2A; ID2H	ILMN_1793990	ID2	"\Homo sapiens inhibitor of DNA binding 2, dominant negative helix-loop-helix protein (ID2), mRNA.\"""""	3398	D	ID2	0.296341001	0.044805518	2.163387109	0.033533677	0.033533677	-3.784648572	1.22802591
27308	4260722	TPRG1L	NM_182752.3	127262	NP_877429.2	ILMN_1727479	4260722	S	TGCAGGGCTGCCTCAGAAGCTGGCTGGGGACTCTAGCCTCTGTGTTCATA	"\Homo sapiens tumor protein p63 regulated 1-like (TPRG1L), mRNA.\"""""	RP11-46F15.3; FLJ21811	ILMN_1727479	TPRG1L	"\Homo sapiens tumor protein p63 regulated 1-like (TPRG1L), mRNA.\"""""	127262	 	TPRG1L	0.29584828	-0.098507957	2.918730864	0.004576349	0.004576349	-2.127172495	1.227606577
32308	5220152	TMEM55B	NM_144568.1	90809	NP_653169.1	ILMN_1770742	5220152	S	AAACTGGGCCCTGAAGACGGTTCCAGCCTTGTCCTTCCTGTGTGCTCCCT	"\Homo sapiens transmembrane protein 55B (TMEM55B), mRNA.\"""""	DKFZp434M0519; MGC26684; C14orf9	ILMN_1770742	TMEM55B	"\Homo sapiens transmembrane protein 55B (TMEM55B), mRNA.\"""""	90809	 	TMEM55B	0.295772341	-0.054957499	4.797143148	7.46E-06	7.46E-06	3.490781315	1.227541961
31846	5080451	PSMA5	NM_002790.2	5686	NP_002781.2	ILMN_1759952	5080451	S	GGAGAAGCTGAATGCAACAAACATTGAGCTAGCCACAGTGCAGCCTGGCC	"\Homo sapiens proteasome (prosome, macropain) subunit, alpha type, 5 (PSMA5), mRNA.\"""""	ZETA; MGC117302; MGC125802; PSC5; MGC125804; MGC125803	ILMN_1759952	PSMA5	"\Homo sapiens proteasome (prosome, macropain) subunit, alpha type, 5 (PSMA5), mRNA.\"""""	5686	 	PSMA5	0.295646308	0.006818462	2.457392044	0.016185154	0.016185154	-3.188882752	1.227434728
31284	4900440	CIB1	NM_006384.2	10519	NP_006375.1	ILMN_1684205	4900440	S	GCCCTCGTTGTCAGGGCCTCTCCTCACTGCTGTTGTCATTGCTCCGTTTG	"\Homo sapiens calcium and integrin binding 1 (calmyrin) (CIB1), mRNA.\"""""	SIP2-28; KIP; CALMYRIN; CIB	ILMN_1684205	CIB1	"\Homo sapiens calcium and integrin binding 1 (calmyrin) (CIB1), mRNA.\"""""	10519	 	CIB1	0.294747217	-0.032290031	2.788624257	0.006629478	0.006629478	-2.441610626	1.226670026
15223	2370601	CCDC94	NM_018074.3	55702	NP_060544.2	ILMN_1703430	2370601	S	GCTTCCAACACTACTTCAGGGTGGCAGTGTTTGGGGCACTGGGCGAGCCT	"\Homo sapiens hypothetical protein FLJ10374 (FLJ10374), mRNA.\"""""		ILMN_1703430	FLJ10374	"\Homo sapiens hypothetical protein FLJ10374 (FLJ10374), mRNA.\"""""	55702	D	CCDC94	-0.294657277	0.04905878	-3.25704601	0.001659986	0.001659986	-1.257635393	-1.226593556
2745	430672	HSPA8	NM_153201.1	3312	NP_694881.1	ILMN_2413084	430672	A	TGCTTCCTCAGGGCCCACCATTGAAGAGGTTGATTAAGCCAACCAAGTGT	"\Homo sapiens heat shock 70kDa protein 8 (HSPA8), transcript variant 2, mRNA.\"""""	MGC131511; HSC54; HSPA10; MGC29929; HSC70; HSP71; HSP73; LAP1; HSC71; NIP71	ILMN_2413084	HSPA8	"\Homo sapiens heat shock 70kDa protein 8 (HSPA8), transcript variant 2, mRNA.\"""""	3312	D	HSPA8	0.294556656	0.002713281	2.154313364	0.034262451	0.034262451	-3.801983317	1.226508011
1587	160309	TSSC4	NM_005706.2	10078	NP_005697.2	ILMN_1802753	160309	S	TGTGGGGTGTGGGCTGGAAGCACTGGCTCCCTGGTAGGGACAATAAAGGT	"\Homo sapiens tumor suppressing subtransferable candidate 4 (TSSC4), mRNA.\"""""		ILMN_1802753	TSSC4	"\Homo sapiens tumor suppressing subtransferable candidate 4 (TSSC4), mRNA.\"""""	10078	 	TSSC4	-0.294047787	0.053885321	-3.10076614	0.002675428	0.002675428	-1.668387365	-1.226075471
8949	1410706	IKBIP	NM_201612.1	121457	NP_963906.1	ILMN_2324994	1410706	A	CTGGTGAAGAAGCTGCCCTGGGCTTGTCGTCCTAGGGTCTCCAGACATGT	"\Homo sapiens IKBKB interacting protein (IKBIP), transcript variant 2, mRNA.\"""""	FLJ31051	ILMN_2324994	IKBIP	"\Homo sapiens IKBKB interacting protein (IKBIP), transcript variant 2, mRNA.\"""""	121457	D	IKBIP	0.293982273	-0.04629702	4.724404982	9.87E-06	9.87E-06	3.242588419	1.226019795
40204	6400630	NAGPA	NM_016256.2	51172	NP_057340.2	ILMN_1675266	6400630	S	TGGGTTAAAGGGACGAGTCTGCCTTCCTGGCTGTGACACGGGACCCCTTT	"\Homo sapiens N-acetylglucosamine-1-phosphodiester alpha-N-acetylglucosaminidase (NAGPA), mRNA.\"""""	UCE; APAA	ILMN_1675266	NAGPA	"\Homo sapiens N-acetylglucosamine-1-phosphodiester alpha-N-acetylglucosaminidase (NAGPA), mRNA.\"""""	51172	 	NAGPA	-0.293776733	0.040610485	-3.913249599	0.000191762	0.000191762	0.622887832	-1.225845137
45149	7200435	ASCL2	NM_005170.2	430	NP_005161.1	ILMN_1723412	7200435	S	AAGAACCCTTGACCTGGGGCGTAATAAAGATGACCTGGACCCCTGCCCCC	"\Homo sapiens achaete-scute complex homolog 2 (Drosophila) (ASCL2), mRNA.\"""""	ASH2; MASH2; HASH2	ILMN_1723412	ASCL2	"\Homo sapiens achaete-scute complex homolog 2 (Drosophila) (ASCL2), mRNA.\"""""	430	 	ASCL2	-0.292788398	0.148126997	-1.990847452	0.049954915	0.049954915	-4.103181607	-1.225005646
28422	4560154	ATG14	NM_014924.3	22863	NP_055739.2	ILMN_1678808	4560154	S	GTGGACGGGACTCATGTAAGGACTCAATTTGGGGAAGAGCATTCAGTGGC	"\Homo sapiens KIAA0831 (KIAA0831), mRNA.\"""""	MGC126291; MGC126292	ILMN_1678808	KIAA0831	"\Homo sapiens KIAA0831 (KIAA0831), mRNA.\"""""	22863	 	ATG14	-0.292777444	0.037906156	-4.050921144	0.00011842	0.00011842	1.046521564	-1.224996344
24337	3940133	FAM46A	NM_017633.2	55603	NP_060103.2	ILMN_1740466	3940133	S	CAGCCAGTATTCACGTGCCAGCAACAGACCTACTCCACTTGGCTACCCTG	"\Homo sapiens family with sequence similarity 46, member A (FAM46A), mRNA.\"""""	XTP11; C6orf37; FLJ20037; FLJ31495	ILMN_1740466	FAM46A	"\Homo sapiens family with sequence similarity 46, member A (FAM46A), mRNA.\"""""	55603	 	FAM46A	0.292593398	-0.045517658	2.375972445	0.019924547	0.019924547	-3.360401555	1.22484008
44961	7160440	ARID4A	NM_023001.2	5926	NP_075377.2	ILMN_1810229	7160440	A	GCCAAAGTATATGTTCAGCAGTGTGCCCAGGATTGAAGGTGTAAATGGGA	"\Homo sapiens AT rich interactive domain 4A (RBP1-like) (ARID4A), transcript variant 3, mRNA.\"""""	RBP1; RBP-1; RBBP1	ILMN_1810229	ARID4A	"\Homo sapiens AT rich interactive domain 4A (RBP1-like) (ARID4A), transcript variant 3, mRNA.\"""""	5926	D	ARID4A	0.292558218	-0.055873461	4.409089284	3.24E-05	3.24E-05	2.190355983	1.224810213
6126	990161	CDIPT	NM_006319.3	10423	NP_006310.1	ILMN_1770425	990161	A	CAGATATTCTTGGCTCAGGGCCTGGGTTGAGGGAGCTTAGGGAAGGACGT	"\Homo sapiens CDP-diacylglycerol--inositol 3-phosphatidyltransferase (phosphatidylinositol synthase) (CDIPT), mRNA.\"""""	PIS1; PIS; MGC1328	ILMN_1770425	CDIPT	"\Homo sapiens CDP-diacylglycerol--inositol 3-phosphatidyltransferase (phosphatidylinositol synthase) (CDIPT), mRNA.\"""""	10423	D	CDIPT	-0.292442684	0.050998283	-2.262483784	0.026413795	0.026413795	-3.591181676	-1.224712131
28045	4490014	TTC13	NM_024525.2	79573	NP_078801.2	ILMN_1745573	4490014	A	CTTGGAGGGAAAGCGTATGTATTAGCCGGCAGCCTGTTGGTTCCCACTTA	"\Homo sapiens tetratricopeptide repeat domain 13 (TTC13), mRNA.\"""""	FLJ22584	ILMN_1745573	TTC13	"\Homo sapiens tetratricopeptide repeat domain 13 (TTC13), mRNA.\"""""	79573	D	TTC13	0.292394155	-0.059519428	2.956626129	0.0040996	0.0040996	-2.033452283	1.224670936
25807	4150037	G3BP2	NM_203504.1	9908	NP_987100.1	ILMN_2381753	4150037	A	CCAATTCAGGATATTGCCCTGCCATCCATGAAAACTGTTCTGGCACCAAA	"\Homo sapiens GTPase activating protein (SH3 domain) binding protein 2 (G3BP2), transcript variant 3, mRNA.\"""""		ILMN_2381753	G3BP2	"\Homo sapiens GTPase activating protein (SH3 domain) binding protein 2 (G3BP2), transcript variant 3, mRNA.\"""""	9908	D	G3BP2	0.291846545	-0.022889623	2.941806105	0.004280297	0.004280297	-2.0702176	1.22420617
16291	2570477	BTN2A1	NM_007049.2	11120	NP_008980.1	ILMN_2364852	2570477	A	GGGGACACCAGTGGCTTCAAACTTCCTGGTTTCATGATATCTTGAGACGC	"\Homo sapiens butyrophilin, subfamily 2, member A1 (BTN2A1), transcript variant 1, mRNA.\"""""	BK14H9.1; BTF1; FLJ36567; DJ3E1.1; BT2.1	ILMN_2364852	BTN2A1	"\Homo sapiens butyrophilin, subfamily 2, member A1 (BTN2A1), transcript variant 1, mRNA.\"""""	11120	D	BTN2A1	-0.291625907	-0.047429178	-2.759991284	0.00718216	0.00718216	-2.509261742	-1.224018961
23422	3840215	FAM102A	NM_001035254.1	399665	NP_001030331.1	ILMN_2401779	3840215	A	ACATTGTTAGGGGAACTCAGGCTAGTGTCAGCGTCTTGGTTTGGGGAGAA	"\Homo sapiens family with sequence similarity 102, member A (FAM102A), transcript variant 1, mRNA.\"""""	MGC50853; C9orf132; EEIG1; bA203J24.7	ILMN_2401779	FAM102A	"\Homo sapiens family with sequence similarity 102, member A (FAM102A), transcript variant 1, mRNA.\"""""	399665	D	FAM102A	0.291318142	0.025433475	2.775408663	0.00687954	0.00687954	-2.472905271	1.223757873
21428	3400692	TPM3	NM_152263.2	7170	NP_689476.2	ILMN_1697567	3400692	A	CGTGCTCAGGAGCGCCTGGCCACTGCCCTGCAAAAGCTGGAAGAAGCTGA	"\Homo sapiens tropomyosin 3 (TPM3), transcript variant 1, mRNA.\"""""	TM30; MGC3261; TRK; NEM1; TM30nm; FLJ41118; OK/SW-cl.5; TM-5; TPMsk3; hscp30; MGC14582; TM3; MGC72094	ILMN_1697567	TPM3	"\Homo sapiens tropomyosin 3 (TPM3), transcript variant 1, mRNA.\"""""	7170	D	TPM3	0.291276329	0.008043203	2.925493265	0.004487687	0.004487687	-2.110518023	1.223722407
13341	2100411	CDK2AP2	NM_005851.3	10263	NP_005842.1	ILMN_1690653	2100411	S	TCCCCTCCAGGAACCAAGGAGTGGCCCTCCAGGTGGCAGCACTAAGGACA	"\Homo sapiens cyclin-dependent kinase 2 associated protein 2 (CDK2AP2), mRNA.\"""""	p14; FLJ10636; DOC-1R	ILMN_1690653	CDK2AP2	"\Homo sapiens cyclin-dependent kinase 2 associated protein 2 (CDK2AP2), mRNA.\"""""	10263	 	CDK2AP2	0.290931415	-0.036780281	3.281207782	0.001539862	0.001539862	-1.192781483	1.223429878
31013	4890093	BRP44L	NM_016098.1	51660	NP_057182.1	ILMN_2226324	4890093	S	GACCACAAGACAACCAACAGCTGGCCACGTACTTAAAATTTTGTCCCCAC	"\Homo sapiens brain protein 44-like (BRP44L), mRNA.\"""""	CGI-129; dJ68L15.3	ILMN_2226324	BRP44L	"\Homo sapiens brain protein 44-like (BRP44L), mRNA.\"""""	51660	D	BRP44L	0.290127917	-0.119748465	2.510772772	0.014087821	0.014087821	-3.073775311	1.222748688
3631	540484	ProbeID: 540484	XM_001726755.1	114130	XP_001726807.1	ILMN_3248324	540484	S	CATACAGCGGTCAGGTCCATCATACAGCGGTCAGGTCCATCATACGGCGG	"\PREDICTED: Homo sapiens hypothetical protein MGC16384 (MGC16384), mRNA.\"""""		ILMN_3248324	MGC16384	"\PREDICTED: Homo sapiens hypothetical protein MGC16384 (MGC16384), mRNA.\"""""	114130	 		0.289480517	-0.103525556	2.565493267	0.012194705	0.012194705	-2.953623472	1.222200111
14354	2320053	SAP30L	NM_024632.4	79685	NP_078908.1	ILMN_1757781	2320053	S	GAAGAGTAACAAGAGTAGACTGGACCAGAAATCGGAGGGTGGCAAGCAGC	"\Homo sapiens SAP30-like (SAP30L), mRNA.\"""""	FLJ11526; NS4ATP2	ILMN_1757781	SAP30L	"\Homo sapiens SAP30-like (SAP30L), mRNA.\"""""	79685	D	SAP30L	0.289142061	-0.038720293	3.807335777	0.000276033	0.000276033	0.303457025	1.221913417
8506	1340360	RCC2	NM_018715.1	55920	NP_061185.1	ILMN_1720124	1340360	S	GTTGGGAATGTGCTTGGCGCTGACCCTGCGGGCATCTGACTGGTCTTCCA	"\Homo sapiens regulator of chromosome condensation 2 (RCC2), mRNA.\"""""	DKFZp762N0610; KIAA1470; TD-60	ILMN_1720124	RCC2	"\Homo sapiens regulator of chromosome condensation 2 (RCC2), mRNA.\"""""	55920	 	RCC2	0.288963754	0.001660402	3.438414792	0.000936613	0.000936613	-0.762250851	1.221762406
47167	7650435	DCTPP1	NM_024096.1	79077	NP_077001.1	ILMN_1763129	7650435	S	AGGGGTGCCTCTGAGACCCATTCTCGTGTTTCCCTGTTGTACCTTTTGCC	"\Homo sapiens dCTP pyrophosphatase 1 (DCTPP1), mRNA.\"""""	RS21C6; CDA03; MGC5627	ILMN_1763129	DCTPP1	"\Homo sapiens dCTP pyrophosphatase 1 (DCTPP1), mRNA.\"""""	79077	D	DCTPP1	0.28892758	-0.008184111	4.124704919	9.11E-05	9.11E-05	1.277347936	1.221731772
17844	2750719	DDX21	NM_004728.2	9188	NP_004719.2	ILMN_1735461	2750719	S	CAGTTCTGTCCTTGAATCCCGACTAGATATTTCTTGCCCTCTGGTCTCAG	"\Homo sapiens DEAD (Asp-Glu-Ala-Asp) box polypeptide 21 (DDX21), mRNA.\"""""	RH-II/GU; GUA; GURDB; RH-II/GuA; DKFZp686F21172	ILMN_1735461	DDX21	"\Homo sapiens DEAD (Asp-Glu-Ala-Asp) box polypeptide 21 (DDX21), mRNA.\"""""	9188	 	DDX21	0.288710812	0.035455438	2.922843954	0.004522231	0.004522231	-2.117046385	1.221548218
16840	2640441	SGK223	NM_001080826.1	157285	NP_001074295.1	ILMN_3240222	2640441	S	ACGTCCTGAGGACAGTTCTGTGAACTGAATGCAGCCTGGACACTGGCCTC	"\Homo sapiens homolog of rat pragma of Rnd2 (PRAGMIN), mRNA.\"""""	DKFZp761P0423	ILMN_3240222	PRAGMIN	"\Homo sapiens homolog of rat pragma of Rnd2 (PRAGMIN), mRNA.\"""""	157285	D	SGK223	-0.28870553	0.077608389	-3.087452321	0.002784524	0.002784524	-1.702669612	-1.221543746
39238	6290524	TOR1AIP1	NM_015602.2	26092	NP_056417.2	ILMN_2141941	6290524	S	CCCTTTGAGAGTTCCACAAGTGGTAGTAGAGTGGTTTAACGTCTTTCCTC	"\Homo sapiens torsin A interacting protein 1 (TOR1AIP1), mRNA.\"""""	MGC3413; LAP1B; DKFZP586G011; RP11-533E19.1; FLJ13142	ILMN_2141941	TOR1AIP1	"\Homo sapiens torsin A interacting protein 1 (TOR1AIP1), mRNA.\"""""	26092	D	TOR1AIP1	-0.288570163	0.004872556	-2.750595792	0.007372501	0.007372501	-2.5313372	-1.221429134
45467	7320181	COPS7A	NM_016319.1	50813	NP_057403.1	ILMN_1758412	7320181	S	GGCCCTGGCCATCTCGGGAAGCTTGATGGCAATCCTGGAAGGGTTTAATC	"\Homo sapiens COP9 constitutive photomorphogenic homolog subunit 7A (Arabidopsis) (COPS7A), mRNA.\"""""	MGC110877	ILMN_1758412	COPS7A	"\Homo sapiens COP9 constitutive photomorphogenic homolog subunit 7A (Arabidopsis) (COPS7A), mRNA.\"""""	50813	 	COPS7A	-0.288100921	0.048634698	-3.694577877	0.000404176	0.000404176	-0.030181449	-1.221031925
19638	3140300	ProbeID: 3140300	XM_927706.2	644591	XP_932799.1	ILMN_1710362	3140300	S	TGGTGATGAGGGTCTGTAGTCCCAGATACTCAAGAGGCTGAGGTGGGAGG	"\PREDICTED: Homo sapiens similar to peptidylprolyl isomerase A (cyclophilin A)-like 4 (LOC644591), mRNA.\"""""		ILMN_1710362	LOC644591	"\PREDICTED: Homo sapiens similar to peptidylprolyl isomerase A (cyclophilin A)-like 4 (LOC644591), mRNA.\"""""	644591	D	PPIAL4D (includes others)	-0.288017841	0.021385422	-3.356473339	0.001215884	0.001215884	-0.98849303	-1.220961612
43929	6980736	GPN3	NM_016301.2	51184	NP_057385.2	ILMN_3239426	6980736	S	GGCAGCCCTGAGTGCCATGATCTCTCTAGAAATTCCGCAAGTCAACATCA	"\Homo sapiens GPN-loop GTPase 3 (GPN3), mRNA.\"""""	MGC32810; MGC14560	ILMN_3239426	GPN3	"\Homo sapiens GPN-loop GTPase 3 (GPN3), mRNA.\"""""	51184	D	GPN3	0.287602635	-0.011796681	4.021337957	0.000131448	0.000131448	0.95470566	1.220610271
32086	5090739	NIPAL3	NM_020448.3	57185	NP_065181.1	ILMN_1684210	5090739	S	GGATACAGGACTCCATCAGGCTAGTGTTGGGGAACCAGCCCGGCAGCCTT	"\Homo sapiens NIPA-like domain containing 3 (NPAL3), mRNA.\"""""	RP3-462O23.3; DKFZp686E22155; DJ462O23.2	ILMN_1684210	NPAL3	"\Homo sapiens NIPA-like domain containing 3 (NPAL3), mRNA.\"""""	57185	 	NIPAL3	0.287581393	-0.003297647	3.863676343	0.000227573	0.000227573	0.472661529	1.220592299
33974	5490068	MCOLN2	NM_153259.2	255231	NP_694991.2	ILMN_1660462	5490068	S	AAGACCTCATGCTCATGCAGTGGACATTTCTTGGCCTGTTTTCCTGTGGG	"\Homo sapiens mucolipin 2 (MCOLN2), mRNA.\"""""	TRP-ML2; TRPML2; FLJ36691	ILMN_1660462	MCOLN2	"\Homo sapiens mucolipin 2 (MCOLN2), mRNA.\"""""	255231	 	MCOLN2	0.28752477	-0.041116121	2.167901232	0.033176177	0.033176177	-3.776000782	1.220544394
20901	3370048	SURF4	NM_033161.2	6836	NP_149351.1	ILMN_1690761	3370048	S	TCAACCTCACCAGGGCTGTCTCTTGGTCCACACCTCGCTCCCTGTTAGTG	"\Homo sapiens surfeit 4 (SURF4), mRNA.\"""""	FLJ22993; ERV29; MGC102753	ILMN_1690761	SURF4	"\Homo sapiens surfeit 4 (SURF4), mRNA.\"""""	6836	 	SURF4	0.287376872	-0.006272733	4.201559589	6.91E-05	6.91E-05	1.520498464	1.220419276
29277	4670020	NIPA2	NM_030922.5	81614	NP_112184.4	ILMN_1720344	4670020	A	CCGGCTTCCTCTGAGCATTCGATGGCCTTAGCACCTCATCAAGCCAGCAC	"\Homo sapiens non imprinted in Prader-Willi/Angelman syndrome 2 (NIPA2), transcript variant 1, mRNA.\"""""	MGC5466	ILMN_1720344	NIPA2	"\Homo sapiens non imprinted in Prader-Willi/Angelman syndrome 2 (NIPA2), transcript variant 1, mRNA.\"""""	81614	D	NIPA2	0.287304948	-0.03563109	3.725921837	0.000363773	0.000363773	0.061882997	1.220358435
44203	7040270	ZNF362	NM_152493.2	149076	NP_689706.2	ILMN_1686968	7040270	S	TTCTCTGCCCCCACCCCCGGCCCTTTGTTTGACTTGCGTCGTCTGATACT	"\Homo sapiens zinc finger protein 362 (ZNF362), mRNA.\"""""	RP11-415J8.1; MGC138318	ILMN_1686968	ZNF362	"\Homo sapiens zinc finger protein 362 (ZNF362), mRNA.\"""""	149076	 	ZNF362	-0.287273881	0.06554598	-3.759515338	0.000324754	0.000324754	0.161138138	-1.220332156
41929	6620050	IFFO1	NM_080730.2	25900	NP_542768.1	ILMN_2348268	6620050	A	TCTTGGAAAAGCCTGGAGAAGCTGGGGAGATGCGGTTCACAATGCCTCGG	"\Homo sapiens intermediate filament family orphan 1 (IFFO1), transcript variant 2, mRNA.\"""""	HOM-TES-103; DKFZP586I2223; MGC117359; FLJ20703	ILMN_2348268	IFFO1	"\Homo sapiens intermediate filament family orphan 1 (IFFO1), transcript variant 2, mRNA.\"""""	25900	D	IFFO1	0.286903293	-0.073945602	3.554912835	0.000642017	0.000642017	-0.433889825	1.220018727
22427	3610092	RBM23	NM_001077352.1	55147	NP_001070820.1	ILMN_2363106	3610092	A	CAGGAGGTGTGAGAGTGATCTGTCCTGTGAGGCATTTAGGGGCTTTCAGG	"\Homo sapiens RNA binding motif protein 23 (RBM23), transcript variant 3, mRNA.\"""""	MGC4458; PP239; RNPC4; CAPERbeta; FLJ10482	ILMN_2363106	RBM23	"\Homo sapiens RNA binding motif protein 23 (RBM23), transcript variant 3, mRNA.\"""""	55147	D	RBM23	-0.286210039	-0.01525078	-2.142929297	0.03519626	0.03519626	-3.823640974	-1.219432616
1701	160754	S1PR1	NM_001400.3	1901	NP_001391.2	ILMN_1653504	160754	S	GGCTATGTTGAGTACGTAGGCTGTGGGAAGATGAAGATGGTTTGGAGGTG	"\Homo sapiens endothelial differentiation, sphingolipid G-protein-coupled receptor, 1 (EDG1), mRNA.\"""""	CHEDG1; S1PR1; EDG-1; D1S3362; ECGF1	ILMN_1653504	EDG1	"\Homo sapiens endothelial differentiation, sphingolipid G-protein-coupled receptor, 1 (EDG1), mRNA.\"""""	1901	D	S1PR1	-0.285709651	0.011196217	-2.467775298	0.015756516	0.015756516	-3.166656593	-1.219009738
38471	6220379	PRELID1	NM_013237.2	27166	NP_037369.1	ILMN_2179652	6220379	S	TCATGTCTGAGCCAGGTCTGCTTATTCTCCCATTGGGCAGCTGAGGACCG	"\Homo sapiens PRELI domain containing 1 (PRELID1), mRNA.\"""""	CGI-106; PRELI; PX19; MGC87972	ILMN_2179652	PRELID1	"\Homo sapiens PRELI domain containing 1 (PRELID1), mRNA.\"""""	27166	 	PRELID1	0.285250606	0.005491466	3.516658447	0.000727399	0.000727399	-0.542568832	1.218621928
29223	4640553	KIR3DL1	NM_013289.1	3811	NP_037421.1	ILMN_2131828	4640553	S	TCCCCACTGCCTGCTGGAAAGAAAACACACTCCTTTGCTTAGCCCACAGT	"\Homo sapiens killer cell immunoglobulin-like receptor, three domains, long cytoplasmic tail, 1 (KIR3DL1), mRNA.\"""""	CD158E2; MGC126589; MGC119728; CL-11; AMB11; MGC126591; NKB1B; KIR; CD158E1; NKB1; NKAT10; MGC119726; KIR3DL1/2V; KIR-G1; NKAT3; KIR3DS1; CL-2; CD158E1/2	ILMN_2131828	KIR3DL1	"\Homo sapiens killer cell immunoglobulin-like receptor, three domains, long cytoplasmic tail, 1 (KIR3DL1), mRNA.\"""""	3811	D	KIR3DL1	-0.284876482	-0.025410154	-2.0493305	0.043748508	0.043748508	-3.997852268	-1.218305953
28411	4560110	MANF	NM_006010.2	7873	NP_006001.2	ILMN_2183510	4560110	S	GGCAGCCAGTGCACGGACCGATTTGTAGTCTGCTCAATCTCTGTTGCACC	"\Homo sapiens arginine-rich, mutated in early stage tumors (ARMET), mRNA.\"""""	MANF; MGC142150; ARP; MGC142148	ILMN_2183510	ARMET	"\Homo sapiens arginine-rich, mutated in early stage tumors (ARMET), mRNA.\"""""	7873	 	MANF	0.283291929	0.012292997	2.861752647	0.005390126	0.005390126	-2.266284218	1.216968587
10484	1660008	ProbeID: 1660008	XM_001715936.1	100133888	XP_001715988.1	ILMN_3249006	1660008	S	ATGCAGCCATCGCCAAGCAAGCCCTGAAAAAGCCCATCAAGGGCAAACAG	"\PREDICTED: Homo sapiens similar to SET domain containing (lysine methyltransferase) 8 (LOC100133888), mRNA.\"""""		ILMN_3249006	LOC100133888	"\PREDICTED: Homo sapiens similar to SET domain containing (lysine methyltransferase) 8 (LOC100133888), mRNA.\"""""	100133888	 		0.283154549	-0.021870525	5.193083546	1.57E-06	1.57E-06	4.873967734	1.216852707
41301	6550600	MYC	NM_002467.3	4609	NP_002458.2	ILMN_2110908	6550600	S	ACTTGTTTCAAATGCATGATCAAATGCAACCTCACAACCTTGGCTGAGTC	"\Homo sapiens v-myc myelocytomatosis viral oncogene homolog (avian) (MYC), mRNA.\"""""	c-Myc	ILMN_2110908	MYC	"\Homo sapiens v-myc myelocytomatosis viral oncogene homolog (avian) (MYC), mRNA.\"""""	4609	D	MYC	-0.283152964	0.065305756	-2.421499957	0.017748409	0.017748409	-3.265099716	-1.21685137
23896	3870594	IFI16	NM_005531.1	3428	NP_005522.1	ILMN_1710937	3870594	S	CCTTTCACACTTGTGGCTGATGTGAATGCTGACCGAAACATGGAGATCCC	"\Homo sapiens interferon, gamma-inducible protein 16 (IFI16), mRNA.\"""""	IFNGIP1; PYHIN2	ILMN_1710937	IFI16	"\Homo sapiens interferon, gamma-inducible protein 16 (IFI16), mRNA.\"""""	3428	 	IFI16	0.282611459	-0.070040508	1.997260082	0.049239539	0.049239539	-4.091765621	1.21639472
27862	4390703	PTPN1	NM_002827.2	5770	NP_002818.1	ILMN_1681591	4390703	S	ACCCTGCAGAGCTATGGTGAGGTGTGGATAAGGCTTAGGTGCCAGGCTGT	"\Homo sapiens protein tyrosine phosphatase, non-receptor type 1 (PTPN1), mRNA.\"""""	PTP1B	ILMN_1681591	PTPN1	"\Homo sapiens protein tyrosine phosphatase, non-receptor type 1 (PTPN1), mRNA.\"""""	5770	 	PTPN1	0.282431779	-0.041086404	2.853065089	0.005525304	0.005525304	-2.287302946	1.216243234
4042	610600	PAFAH2	NM_000437.3	5051	NP_000428.2	ILMN_1682919	610600	S	GTTTGGTCAGCTAAAACTCAGCTGCAGCCTGGACAGTAGAGCGAGACCCC	"\Homo sapiens platelet-activating factor acetylhydrolase 2, 40kDa (PAFAH2), mRNA.\"""""	HSD-PLA2; FLJ26025	ILMN_1682919	PAFAH2	"\Homo sapiens platelet-activating factor acetylhydrolase 2, 40kDa (PAFAH2), mRNA.\"""""	5051	 	PAFAH2	-0.282424787	0.045485265	-3.676551542	0.00042931	0.00042931	-0.082888974	-1.216237339
44215	7040315	STX16	NM_001001433.1	8675	NP_001001433.1	ILMN_1741942	7040315	A	GTGCTGGCTGGGCCATGCTTGTGAAGTGATGTGTGTCTCTGATTTAACGG	"\Homo sapiens syntaxin 16 (STX16), transcript variant 1, mRNA.\"""""	hsyn16; SYN16; MGC90328	ILMN_1741942	STX16	"\Homo sapiens syntaxin 16 (STX16), transcript variant 1, mRNA.\"""""	8675	D	STX16	0.281811452	-0.053825233	3.164341833	0.002207242	0.002207242	-1.503133347	1.215720389
30676	4860315	TESK1	NM_006285.2	7016	NP_006276.2	ILMN_1791067	4860315	S	AGCCCGTGGTCTCAGGCCTCCAACTTTGGCCTTCAGGACACCCTGTAAGA	"\Homo sapiens testis-specific kinase 1 (TESK1), mRNA.\"""""		ILMN_1791067	TESK1	"\Homo sapiens testis-specific kinase 1 (TESK1), mRNA.\"""""	7016	 	TESK1	0.2814786	-0.029405942	4.138148819	8.68E-05	8.68E-05	1.31968329	1.215439936
35578	5810440	HNRNPAB	NM_004499.3	3182	NP_004490.2	ILMN_1651262	5810440	A	CCAGAGCTCTAGGTGTTTAGGCAGCGTGTGGTGTCTGAGAGGCCATAGCG	"\Homo sapiens heterogeneous nuclear ribonucleoprotein A/B (HNRNPAB), transcript variant 2, mRNA.\"""""	ABBP1; FLJ40338	ILMN_1651262	HNRNPAB	"\Homo sapiens heterogeneous nuclear ribonucleoprotein A/B (HNRNPAB), transcript variant 2, mRNA.\"""""	3182	D	HNRNPAB	0.280491251	0.01180473	2.902629722	0.004793996	0.004793996	-2.166703754	1.214608399
15486	2470161	PLEKHF1	NM_024310.4	79156	NP_077286.3	ILMN_1708041	2470161	S	GGACTCTGTCCTGTGTCACCTCTCTCCAGGTGTCCAGCTGTCTCATGCCT	"\Homo sapiens pleckstrin homology domain containing, family F (with FYVE domain) member 1 (PLEKHF1), mRNA.\"""""	APPD; ZFYVE15; PHAFIN1; MGC4090	ILMN_1708041	PLEKHF1	"\Homo sapiens pleckstrin homology domain containing, family F (with FYVE domain) member 1 (PLEKHF1), mRNA.\"""""	79156	 	PLEKHF1	0.280268423	0.039743635	3.041193255	0.003196589	0.003196589	-1.820900535	1.214420815
32673	5270110	EIF4A3	NM_014740.2	9775	NP_055555.1	ILMN_1667043	5270110	S	CAGCAGATCAGTGGGATGAGGGAGACTGTTCACCTGCTGTGTACTCCTGT	"\Homo sapiens eukaryotic translation initiation factor 4A, isoform 3 (EIF4A3), mRNA.\"""""	eIF4AIII; MGC10862; hNMP265; NUK-34; KIAA0111; DDX48	ILMN_1667043	EIF4A3	"\Homo sapiens eukaryotic translation initiation factor 4A, isoform 3 (EIF4A3), mRNA.\"""""	9775	 	EIF4A3	0.279586058	-0.021011399	2.911451663	0.00467359	0.00467359	-2.145065699	1.213846554
23863	3870450	DEM1	NM_022774.1	64789	NP_073611.1	ILMN_2117569	3870450	S	ACGAAAAACATAATACATGGCTGGGTGCGGTGGCACATGCCTGTAATCCC	"\Homo sapiens defects in morphology 1 homolog (S. cerevisiae) (DEM1), mRNA.\"""""	FLJ21144; FLJ13183; FLJ11445	ILMN_2117569	DEM1	"\Homo sapiens defects in morphology 1 homolog (S. cerevisiae) (DEM1), mRNA.\"""""	64789	D	DEM1	-0.279452996	-0.02080287	-2.102582244	0.038686294	0.038686294	-3.899582786	-1.213734605
401	50129	FHOD1	NM_013241.2	29109	NP_037373.2	ILMN_1651776	50129	S	GCCTGGAGGTGTGAAGGTGCTGTATCCCGGAAATCTATCTGGACCCTGGA	"\Homo sapiens formin homology 2 domain containing 1 (FHOD1), mRNA.\"""""	FHOS	ILMN_1651776	FHOD1	"\Homo sapiens formin homology 2 domain containing 1 (FHOD1), mRNA.\"""""	29109	 	FHOD1	0.279165222	-0.101166437	3.651296215	0.000467035	0.000467035	-0.156436487	1.213492525
37297	6040711	CCR2	NM_000647.3	1231	NP_000638.1	ILMN_1769895	6040711	I	GCTTCGCAGATGTCCTTGATGCTCATATTGTTCCCTAATTTGCCAGTGGG	"\Homo sapiens chemokine (C-C motif) receptor 2 (CCR2), transcript variant A, mRNA.\"""""	CKR2A; MCP-1-R; CC-CKR-2; CCR2B; CMKBR2; CCR2A; CD192; CKR2; CKR2B	ILMN_1769895	CCR2	"\Homo sapiens chemokine (C-C motif) receptor 2 (CCR2), transcript variant A, mRNA.\"""""	1231	D	CCR2	-0.279129949	0.074281276	-2.085353579	0.040265582	0.040265582	-3.931621212	-1.213462856
32677	5270121	SNX5	NM_014426.2	27131	NP_055241.1	ILMN_1709772	5270121	A	TACAAACCCATGATTGTCAGGGAGGTGCCAGTTACAGCAGGTGATTCAGC	"\Homo sapiens sorting nexin 5 (SNX5), transcript variant 2, mRNA.\"""""	FLJ10931	ILMN_1709772	SNX5	"\Homo sapiens sorting nexin 5 (SNX5), transcript variant 2, mRNA.\"""""	27131	D	SNX5	0.278971286	-0.009692357	3.28393136	0.001526845	0.001526845	-1.185448682	1.213329411
19193	3120079	SDF2L1	NM_022044.2	23753	NP_071327.2	ILMN_1749213	3120079	S	GCAGGGCCACTCTTGGCAGAGACTTTGGGTTTGTAGGGGTCCTCAAGTGC	"\Homo sapiens stromal cell-derived factor 2-like 1 (SDF2L1), mRNA.\"""""		ILMN_1749213	SDF2L1	"\Homo sapiens stromal cell-derived factor 2-like 1 (SDF2L1), mRNA.\"""""	23753	 	SDF2L1	0.278900023	0.036093183	2.552672283	0.012616404	0.012616404	-2.981969456	1.213269479
9985	1510291	PTTG1	NM_004219.2	9232	NP_004210.1	ILMN_2042771	1510291	S	CTCCACCATGGGAATCCAATCTGTTGCAGTCTCCTTCAAGCATTCTGTCG	"\Homo sapiens pituitary tumor-transforming 1 (PTTG1), mRNA.\"""""	SECURIN; PTTG; MGC138276; EAP1; TUTR1; MGC126883; HPTTG	ILMN_2042771	PTTG1	"\Homo sapiens pituitary tumor-transforming 1 (PTTG1), mRNA.\"""""	9232	D	PTTG1	0.278823757	-0.004195319	2.412972531	0.01813909	0.01813909	-3.283067469	1.213205343
15972	2490754	MAP1LC3B	NM_022818.3	81631	NP_073729.1	ILMN_1703244	2490754	S	CGGGGAAAACCAGATTCTTTGCATCTGGGCCCTCTACTGATTGTTAAAGG	"\Homo sapiens microtubule-associated protein 1 light chain 3 beta (MAP1LC3B), mRNA.\"""""	MAP1A/1BLC3	ILMN_1703244	MAP1LC3B	"\Homo sapiens microtubule-associated protein 1 light chain 3 beta (MAP1LC3B), mRNA.\"""""	81631	 	MAP1LC3B	0.278616972	-0.086064859	3.579902524	0.000591467	0.000591467	-0.362449741	1.213031464
8358	1300491	POLE3	NM_017443.3	54107	NP_059139.2	ILMN_1785198	1300491	S	CTGTTGGCCTTTCTTAGCCTTTTTCTGTTTCCATTCAGTGCTCCAAGCGC	"\Homo sapiens polymerase (DNA directed), epsilon 3 (p17 subunit) (POLE3), mRNA.\"""""	YBL1; p17; CHRAC17; CHARAC17	ILMN_1785198	POLE3	"\Homo sapiens polymerase (DNA directed), epsilon 3 (p17 subunit) (POLE3), mRNA.\"""""	54107	 	POLE3	0.278608335	-0.006703005	3.246102224	0.001717237	0.001717237	-1.286892807	1.213024202
6165	990315	TCP1	NM_030752.2	6950	NP_110379.2	ILMN_1776347	990315	A	GCAATGGTAAACCTCGAGACAACAAACAAGCAGGGGTGTTTGAACCAACC	"\Homo sapiens t-complex 1 (TCP1), transcript variant 1, mRNA.\"""""	TCP-1-alpha; CCT-alpha; CCT1; D6S230E; CCTa	ILMN_1776347	TCP1	"\Homo sapiens t-complex 1 (TCP1), transcript variant 1, mRNA.\"""""	6950	D	TCP1	0.278522036	-0.009913802	2.930804665	0.004419164	0.004419164	-2.097415753	1.212951644
14623	2340372	MRFAP1	NM_033296.1	93621	NP_150638.1	ILMN_2055165	2340372	S	CCGACCTGGCTGGGACTCGTGAATCTGGAGAAGAGCTGGAGAATGGATAG	"\Homo sapiens Mof4 family associated protein 1 (MRFAP1), mRNA.\"""""	PAM14; PGR1	ILMN_2055165	MRFAP1	"\Homo sapiens Mof4 family associated protein 1 (MRFAP1), mRNA.\"""""	93621	 	MRFAP1	0.277352998	-0.052957995	3.602891778	0.000548318	0.000548318	-0.296420168	1.211969168
26464	4210376	LOC728431	XM_001132105.2	728431	XP_001132105.1	ILMN_3305849	4210376	M	GTCCTTCCTGGGGTCTAATCTCTACCTTTTGCATGATGAGGCAGCTGAGG	"\PREDICTED: Homo sapiens hypothetical LOC728431 (LOC728431), mRNA.\"""""		ILMN_3305849	LOC728431	"\PREDICTED: Homo sapiens hypothetical LOC728431 (LOC728431), mRNA.\"""""	728431	 	LOC728431	0.276609489	-0.019532452	3.620022876	0.000518125	0.000518125	-0.247025463	1.211344728
10186	1570348	CCND2	NM_001759.2	894	NP_001750.1	ILMN_1667081	1570348	S	AACTGCTGGCCAACTCTTACATCCCCAGCAAATCATCGGGCCATTGGATT	"\Homo sapiens cyclin D2 (CCND2), mRNA.\"""""	KIAK0002; MGC102758	ILMN_1667081	CCND2	"\Homo sapiens cyclin D2 (CCND2), mRNA.\"""""	894	D	CCND2	0.276585989	0.023746931	2.097158075	0.039177622	0.039177622	-3.909694786	1.211324996
13434	2120053	CYP1B1	NM_000104.2	1545	NP_000095.1	ILMN_1693338	2120053	S	GCTTTCATGTCCCAGAACTTAGCCTTTACCTGTGAAGTGTTACTACAGCC	"\Homo sapiens cytochrome P450, family 1, subfamily B, polypeptide 1 (CYP1B1), mRNA.\"""""	GLC3A; CP1B	ILMN_1693338	CYP1B1	"\Homo sapiens cytochrome P450, family 1, subfamily B, polypeptide 1 (CYP1B1), mRNA.\"""""	1545	 	CYP1B1	-0.276523264	0.028381006	-2.220009546	0.029284099	0.029284099	-3.675031734	-1.211272331
19039	3060239	ProbeID: 3060239				ILMN_1816713	3060239	S	TCCAAGTTGGTGATGGGTAGTGCGGGGAGTTGAGTCAGATAAACTACCAG	"\BX393727 Homo sapiens NEUROBLASTOMA COT 25-NORMALIZED Homo sapiens cDNA clone CS0DC001YP02 5-PRIME, mRNA sequence\"""""		ILMN_1816713		"\BX393727 Homo sapiens NEUROBLASTOMA COT 25-NORMALIZED Homo sapiens cDNA clone CS0DC001YP02 5-PRIME, mRNA sequence\"""""	-999	 		-0.276467029	-0.003870919	-3.963112	0.00016122	0.00016122	0.775239975	-1.211225118
16822	2640369	EZR	NM_003379.3	7430	NP_003370.2	ILMN_1795937	2640369	S	AGGCTGCTGGAAGGCAGCTTGTGGAGGCCGTTGGTTCCGCCCACTCATTC	"\Homo sapiens villin 2 (ezrin) (VIL2), mRNA.\"""""	MGC1584; CVL; FLJ26216; DKFZp762H157; CVIL	ILMN_1795937	VIL2	"\Homo sapiens villin 2 (ezrin) (VIL2), mRNA.\"""""	7430	D	EZR	0.276417666	0.015048642	2.320968877	0.022867926	0.022867926	-3.473468656	1.211183676
39437	6330561	RNF126	NM_194460.1	55658	NP_919442.1	ILMN_1669572	6330561	I	CAACTCGTGAGCCCACGTCGGCCGTCGGGAAAGCACGGGGCCTTTCCCAC	"\Homo sapiens ring finger protein 126 (RNF126), mRNA.\"""""	MGC14317; MGC1022; FLJ20552	ILMN_1669572	RNF126	"\Homo sapiens ring finger protein 126 (RNF126), mRNA.\"""""	55658	D	RNF126	0.275749712	-0.025894138	4.464320393	2.64E-05	2.64E-05	2.371763028	1.210623039
40403	6420767	SRSF9	NM_003769.2	8683	NP_003760.1	ILMN_1760683	6420767	S	CCCCACACTACTTCTCTCCTTTCAGGCCCTACTGAGACAGGTGATGGGAA	"\Homo sapiens splicing factor, arginine/serine-rich 9 (SFRS9), mRNA.\"""""	SRp30c	ILMN_1760683	SFRS9	"\Homo sapiens splicing factor, arginine/serine-rich 9 (SFRS9), mRNA.\"""""	8683	 	SRSF9	0.27559347	-0.055201962	2.609640854	0.010838242	0.010838242	-2.85511306	1.210491937
38906	6270670	IDH1	NM_005896.2	3417	NP_005887.2	ILMN_2091347	6270670	S	CCTGTCCATGACCTTGGGCACAGGGAAGTTCTGGTGTCATAGATATCCCG	"\Homo sapiens isocitrate dehydrogenase 1 (NADP+), soluble (IDH1), mRNA.\"""""	PICD; IDH; IDP	ILMN_2091347	IDH1	"\Homo sapiens isocitrate dehydrogenase 1 (NADP+), soluble (IDH1), mRNA.\"""""	3417	D	IDH1	0.274376081	-0.025912528	3.893370495	0.000205422	0.000205422	0.562496491	1.209470919
29425	4670603	ELMO2	NM_133171.2	63916	NP_573403.1	ILMN_2317730	4670603	A	GCCTCTCTCCCTGGACATACGTTAGCACATTGGCATTCAGTATTGGTGGC	"\Homo sapiens engulfment and cell motility 2 (ELMO2), transcript variant 1, mRNA.\"""""	FLJ11656; CED12; CED-12; KIAA1834; ELMO-2	ILMN_2317730	ELMO2	"\Homo sapiens engulfment and cell motility 2 (ELMO2), transcript variant 1, mRNA.\"""""	63916	D	ELMO2	0.274242906	-0.055933582	3.335202647	0.001300267	0.001300267	-1.046571741	1.209359278
1663	160598	HSPH1	NM_006644.2	10808	NP_006635.2	ILMN_1712888	160598	S	CCTGCCAAGGTAGTTTTCTTGCATTTTGCTCTCCATTCAGCATGTGTGTG	"\Homo sapiens heat shock 105kDa/110kDa protein 1 (HSPH1), mRNA.\"""""	HSP105B; DKFZp686M05240; HSP105; HSP105A; NY-CO-25; KIAA0201	ILMN_1712888	HSPH1	"\Homo sapiens heat shock 105kDa/110kDa protein 1 (HSPH1), mRNA.\"""""	10808	 	HSPH1	0.274088633	-0.01364229	2.566406648	0.012165154	0.012165154	-2.951599548	1.209229963
7072	1090142	ANKRD34A	NM_001039888.2	284615	NP_001034977.1	ILMN_2119793	1090142	S	GTCTCATTTTCCCAGGGGGTGGGTCATGGGCTCTAAGCTGCTCTTCTGTC	"\Homo sapiens ankyrin repeat domain 34A (ANKRD34A), mRNA.\"""""	ANKRD34; DKFZp761F202	ILMN_2119793	ANKRD34A	"\Homo sapiens ankyrin repeat domain 34A (ANKRD34A), mRNA.\"""""	284615	 	ANKRD34A	0.27386369	-0.031884375	4.325338535	4.41E-05	4.41E-05	1.917751046	1.209041437
2644	430224	CHD4	NM_001273.2	1108	NP_001264.2	ILMN_1658411	430224	S	GGCGGGCTGGCCTTCTGGACCCTGGCTTCTCCCCACTGTAACGCCTGTTA	"\Homo sapiens chromodomain helicase DNA binding protein 4 (CHD4), mRNA.\"""""	Mi-2b; Mi2-BETA; DKFZp686E06161	ILMN_1658411	CHD4	"\Homo sapiens chromodomain helicase DNA binding protein 4 (CHD4), mRNA.\"""""	1108	D	CHD4	0.27369171	-0.036071817	2.730283302	0.007799861	0.007799861	-2.578853912	1.208897318
6919	1070286	M6PR	NM_002355.2	4074	NP_002346.1	ILMN_2084353	1070286	S	ACACAGCCAGATTTCTCAAGCAGTCTCAACTCCAGTCCCTCATCTCACCC	"\Homo sapiens mannose-6-phosphate receptor (cation dependent) (M6PR), mRNA.\"""""	SMPR; FLJ32994; CD-MPR; MPR46	ILMN_2084353	M6PR	"\Homo sapiens mannose-6-phosphate receptor (cation dependent) (M6PR), mRNA.\"""""	4074	 	M6PR	0.272894583	-0.009757432	2.858609837	0.005438673	0.005438673	-2.27389384	1.208229555
8024	1240725	SLFN5	NM_144975.3	162394	NP_659412.3	ILMN_1769550	1240725	S	GGTAAGACTGCCACAGTCCCCCAGGGAGGCACACTGTGTTTTACTGATTG	"\Homo sapiens schlafen family member 5 (SLFN5), mRNA.\"""""	MGC150612; MGC150611; MGC19764	ILMN_1769550	SLFN5	"\Homo sapiens schlafen family member 5 (SLFN5), mRNA.\"""""	162394	 	SLFN5	0.27257117	0.024983739	3.564493096	0.000622172	0.000622172	-0.406543362	1.207958733
11619	1820279	TSPAN18	NM_130783.3	90139	NP_570139.2	ILMN_1699980	1820279	A	GGCTGCCCCTCTTGAACCACCCACATGCTTAGCCCCAGCTTTTTGGAAGA	"\Homo sapiens tetraspanin 18 (TSPAN18), transcript variant 2, mRNA.\"""""	TSPAN	ILMN_1699980	TSPAN18	"\Homo sapiens tetraspanin 18 (TSPAN18), transcript variant 2, mRNA.\"""""	90139	D	TSPAN18	0.272403345	0.024738964	2.128873349	0.036379713	0.036379713	-3.850242074	1.207818223
42355	6660270	MRPL17	NM_022061.2	63875	NP_071344.1	ILMN_1797933	6660270	S	TGGACAGTCTTGATGGGGTTGAGAACCTTCTGGGGAGCCAGATGACCCTC	"\Homo sapiens mitochondrial ribosomal protein L17 (MRPL17), nuclear gene encoding mitochondrial protein, mRNA.\"""""	RPML26; MRP-L26; RPL17L	ILMN_1797933	MRPL17	"\Homo sapiens mitochondrial ribosomal protein L17 (MRPL17), nuclear gene encoding mitochondrial protein, mRNA.\"""""	63875	 	MRPL17	0.272283065	0.013973378	2.435751002	0.017112251	0.017112251	-3.23495161	1.207717529
32039	5090491	CXorf38	NM_144970.1	159013	NP_659407.1	ILMN_1697864	5090491	S	ACAGGAACCTGGGAGACAAACACCTGACAGGAAGGCCTGAGGTTGCCCGT	"\Homo sapiens chromosome X open reading frame 38 (CXorf38), mRNA.\"""""	MGC39350	ILMN_1697864	CXORF38	"\Homo sapiens chromosome X open reading frame 38 (CXorf38), mRNA.\"""""	159013	 	CXorf38	0.271978641	-0.062744673	3.212431858	0.001905198	0.001905198	-1.376446291	1.207462715
21359	3400403	EIF4A1	NM_001416.2	1973	NP_001407.1	ILMN_3251629	3400403	S	CAAATCTGGAGGGAGAACCCCTAAAACCCCTAAGTGAGGTTGCCCAGGGG	"\Homo sapiens eukaryotic translation initiation factor 4A, isoform 1 (EIF4A1), mRNA.\"""""	DDX2A; EIF-4A; EIF4A	ILMN_3251629	EIF4A1	"\Homo sapiens eukaryotic translation initiation factor 4A, isoform 1 (EIF4A1), mRNA.\"""""	1973	D	EIF4A1	0.271752863	0.002778336	3.477982618	0.000824575	0.000824575	-0.651598145	1.207273765
11860	1850504	FBXW7	NM_033632.2	55294	NP_361014.1	ILMN_1668634	1850504	I	GAACTCCAGTAGTATTGTGGACCTGCCCGTTCACCAACTCTCCTCCCCAT	"\Homo sapiens F-box and WD repeat domain containing 7 (FBXW7), transcript variant 1, mRNA.\"""""	DKFZp686F23254; AGO; CDC4; FBXW6; SEL-10; FBX30; SEL10; FBW7	ILMN_1668634	FBXW7	"\Homo sapiens F-box and WD repeat domain containing 7 (FBXW7), transcript variant 1, mRNA.\"""""	55294	D	FBXW7	0.271699531	-0.046304252	2.792291868	0.006561572	0.006561572	-2.432904419	1.207229136
28356	4540632	EIF4E2	NM_004846.2	9470	NP_004837.1	ILMN_1738326	4540632	S	CCGGGACACACTTCGGCGAGTGCTTAACCTACCTCCCAACACCATTATGG	"\Homo sapiens eukaryotic translation initiation factor 4E family member 2 (EIF4E2), mRNA.\"""""	EIF4EL3; 4E-LP; 4EHP; IF4e	ILMN_1738326	EIF4E2	"\Homo sapiens eukaryotic translation initiation factor 4E family member 2 (EIF4E2), mRNA.\"""""	9470	 	EIF4E2	-0.271594977	0.075210076	-3.208166789	0.001930336	0.001930336	-1.387740194	-1.20714165
22459	3610192	LOC441268	NM_001013725.1	441268	NP_001013747.1	ILMN_1675258	3610192	S	CAGGCCCCATTGCCTGGGGTTGTTACTGCTGAGATTAAGGGATGCTCGTC	"\Homo sapiens hypothetical gene supported by BC044942 (LOC441268), mRNA.\"""""		ILMN_1675258	LOC441268	"\Homo sapiens hypothetical gene supported by BC044942 (LOC441268), mRNA.\"""""	441268	 		-0.271478548	0.078965058	-2.385656338	0.019442739	0.019442739	-3.340259903	-1.207044235
42056	6620544	TACO1	NM_016360.2	51204	NP_057444.2	ILMN_1685112	6620544	S	GACTCTGATGTTGGGTAGCTGGCCTCTGTGGGGATTGTAAGTGCCCTGAG	"\Homo sapiens translational activator of mitochondrially encoded cytochrome c oxidase I (TACO1), nuclear gene encoding mitochondrial protein, mRNA.\"""""		ILMN_1685112	TACO1	"\Homo sapiens translational activator of mitochondrially encoded cytochrome c oxidase I (TACO1), nuclear gene encoding mitochondrial protein, mRNA.\"""""	51204	 	TACO1	-0.271363874	0.016777611	-4.840446315	6.31E-06	6.31E-06	3.639453934	-1.206948296
9775	1500189	CD81	NM_004356.3	975	NP_004347.1	ILMN_1689953	1500189	S	GTTCGAGAGCCGAGTCTGTGGGCACTCTCTGCCTTCATGCACCTGTCCTT	"\Homo sapiens CD81 molecule (CD81), mRNA.\"""""	S5.7; TAPA1; TSPAN28	ILMN_1689953	CD81	"\Homo sapiens CD81 molecule (CD81), mRNA.\"""""	975	 	CD81	0.271324061	-0.031926075	2.330599875	0.022326276	0.022326276	-3.453835466	1.206914989
38069	6180170	PFDN1	NM_002622.4	5201	NP_002613.2	ILMN_1717855	6180170	S	CTTTTCCCTTCCTGTACCTTTGACTAACGCTCAGCTTCCGGGCCTGCATG	"\Homo sapiens prefoldin subunit 1 (PFDN1), mRNA.\"""""	PDF; PFD1	ILMN_1717855	PFDN1	"\Homo sapiens prefoldin subunit 1 (PFDN1), mRNA.\"""""	5201	 	PFDN1	-0.27124775	0.054768928	-3.839794565	0.000247029	0.000247029	0.400738472	-1.206851151
45389	7210634	ZBED5	NM_021211.2	58486	NP_067034.2	ILMN_1664424	7210634	S	GCAGTGCCATTGTGCAGCACCTAAGGGGTTTGCGCGCTACTCTGTTAAAA	"\Homo sapiens zinc finger, BED-type containing 5 (ZBED5), mRNA.\"""""		ILMN_1664424	ZBED5	"\Homo sapiens zinc finger, BED-type containing 5 (ZBED5), mRNA.\"""""	58486	D	ZBED5	-0.271129754	0.028127102	-2.246572042	0.027458696	0.027458696	-3.622755841	-1.206752448
21552	3420450	KIAA0240	NM_015349.1	23506	NP_056164.1	ILMN_1696127	3420450	S	AGGGAGGCCTTACAGACTGACTTTACTTAAAGAGGACGCGTCACTCGCTG	"\Homo sapiens KIAA0240 (KIAA0240), mRNA.\"""""	DKFZp686P0250	ILMN_1696127	KIAA0240	"\Homo sapiens KIAA0240 (KIAA0240), mRNA.\"""""	23506	 	KIAA0240	-0.2710494	0.034480041	-3.340403302	0.001279141	0.001279141	-1.032396549	-1.206685237
2175	290402	IL2RB	NM_000878.2	3560	NP_000869.1	ILMN_1684349	290402	S	GGGGCTCCACACCTTTGCTGTGTGTTCTGGGGCAACCTACTAATCCTCTC	"\Homo sapiens interleukin 2 receptor, beta (IL2RB), mRNA.\"""""	CD122; P70-75	ILMN_1684349	IL2RB	"\Homo sapiens interleukin 2 receptor, beta (IL2RB), mRNA.\"""""	3560	 	IL2RB	0.270990276	-0.024062093	2.109754169	0.03804485	0.03804485	-3.886177009	1.206635787
40340	6420465	GABARAPL1	NM_031412.2	23710	NP_113600.1	ILMN_2151281	6420465	S	CCCTTCAGGCTCACATGCACAGGAATGCTACATGATGGCCAGCTGCTTCC	"\Homo sapiens GABA(A) receptor-associated protein like 1 (GABARAPL1), mRNA.\"""""	ATG8L; GEC1; APG8L; ATG8	ILMN_2151281	GABARAPL1	"\Homo sapiens GABA(A) receptor-associated protein like 1 (GABARAPL1), mRNA.\"""""	23710	 	GABARAPL1	0.270622496	-0.079470713	3.236030988	0.001771554	0.001771554	-1.313752596	1.206328224
12385	1990397	SP110	NM_004510.2	3431	NP_004501.2	ILMN_1672661	1990397	A	GGTGGATAAGGTGACTCAAAGGAAAGACGACTCAACCTGGAACTCAGAGG	"\Homo sapiens SP110 nuclear body protein (SP110), transcript variant b, mRNA.\"""""	FLJ22835; IFI75; VODI; IFI41	ILMN_1672661	SP110	"\Homo sapiens SP110 nuclear body protein (SP110), transcript variant b, mRNA.\"""""	3431	D	SP110	0.270311836	-0.031930641	2.119374623	0.037198901	0.037198901	-3.868130983	1.206068489
26831	4230373	MAP3K1	NM_005921.1	4214	NP_005912.1	ILMN_1723020	4230373	S	TGCTGTGTGACTATGATTCCTAAGATTTCCAGGGCTTAAGGGCTAACTTC	"\Homo sapiens mitogen-activated protein kinase kinase kinase 1 (MAP3K1), mRNA.\"""""	MAPKKK1; MEKK1; MEKK	ILMN_1723020	MAP3K1	"\Homo sapiens mitogen-activated protein kinase kinase kinase 1 (MAP3K1), mRNA.\"""""	4214	 	MAP3K1	-0.270228794	0.054154702	-2.572821506	0.011959426	0.011959426	-2.937368201	-1.205999069
2763	430767	CDK9	NM_001261.2	1025	NP_001252.1	ILMN_1747556	430767	S	TAGGAGGATGGGCTCGCCCACCAGTGACTTTTTCTAAGAGCTCCCGGCGT	"\Homo sapiens cyclin-dependent kinase 9 (CDC2-related kinase) (CDK9), mRNA.\"""""	C-2k; PITALRE; TAK; CDC2L4	ILMN_1747556	CDK9	"\Homo sapiens cyclin-dependent kinase 9 (CDC2-related kinase) (CDK9), mRNA.\"""""	1025	 	CDK9	0.26982784	-0.024140937	4.350310729	4.02E-05	4.02E-05	1.998717847	1.205663944
45236	7210040	WDR37	NM_014023.3	22884	NP_054742.2	ILMN_2096405	7210040	S	GAGCCATGCTGTTGGGCAAAGCAACTCTTTTTCAACCACTGCTCATCAGT	"\Homo sapiens WD repeat domain 37 (WDR37), mRNA.\"""""	KIAA0982; RP11-529L18.2; FLJ40354	ILMN_2096405	WDR37	"\Homo sapiens WD repeat domain 37 (WDR37), mRNA.\"""""	22884	D	WDR37	0.269746274	-0.068638689	3.171711747	0.002158219	0.002158219	-1.483811856	1.205595782
18792	2940706	SETD3	NM_032233.2	84193	NP_115609.2	ILMN_1724504	2940706	I	AGCTTCACGTGGTGGTGTGCAGTGTGAGGCAGCTCCTTGGCTTTCCTGGT	"\Homo sapiens SET domain containing 3 (SETD3), transcript variant 1, mRNA.\"""""	C14orf154; FLJ23027; MGC87236; DKFZp761E1415	ILMN_1724504	SETD3	"\Homo sapiens SET domain containing 3 (SETD3), transcript variant 1, mRNA.\"""""	84193	D	SETD3	0.269680301	-0.038310124	3.196935799	0.001998024	0.001998024	-1.417425893	1.205540652
42942	6840368	RDH11	NM_016026.2	51109	NP_057110.2	ILMN_1768719	6840368	S	GGAGGAATTGAGGGCAAGCACCCAGGACTGATGAGGTCTTAACAAAAACC	"\Homo sapiens retinol dehydrogenase 11 (all-trans/9-cis/11-cis) (RDH11), mRNA.\"""""	MDT1; RALR1; HCBP12; SCALD; ARSDR1; CGI-82; FLJ32633; PSDR1	ILMN_1768719	RDH11	"\Homo sapiens retinol dehydrogenase 11 (all-trans/9-cis/11-cis) (RDH11), mRNA.\"""""	51109	D	RDH11	0.269564344	-0.02947495	2.650256454	0.009712593	0.009712593	-2.763254512	1.20544376
802	70168	MED29	NM_017592.1	55588	NP_060062.1	ILMN_1728360	70168	S	ACTCGGAGGCTGAGAGGTGGGAGGATGCCTTGAGCTTGAGAGGTTGAAGC	"\Homo sapiens mediator complex subunit 29 (MED29), mRNA.\"""""	IXL; DKFZp434H247; MED29	ILMN_1728360	MED29	"\Homo sapiens mediator complex subunit 29 (MED29), mRNA.\"""""	55588	 	MED29	0.269299455	-0.035268067	3.882797093	0.000213062	0.000213062	0.530456827	1.205222453
19869	3170468	CSNK1A1	NM_001892.4	1452	NP_001883.4	ILMN_2364174	3170468	A	GCAGGCCCAAACCCCCACAGGCAAGCAAACTGACAAAACCAAGAGTAACA	"\Homo sapiens casein kinase 1, alpha 1 (CSNK1A1), transcript variant 2, mRNA.\"""""	HLCDGP1; PRO2975; CK1	ILMN_2364174	CSNK1A1	"\Homo sapiens casein kinase 1, alpha 1 (CSNK1A1), transcript variant 2, mRNA.\"""""	1452	D	CSNK1A1	0.268526439	-0.030480072	3.714293567	0.000378292	0.000378292	0.027666501	1.204576851
19705	3140553	SAR1A	NM_020150.3	56681	NP_064535.1	ILMN_1657697	3140553	S	GCCCCACGGAACACTATTCCTATAAGATAGCTGAAAGAAGCTGCTGTGAG	"\Homo sapiens SAR1 gene homolog A (S. cerevisiae) (SAR1A), mRNA.\"""""	masra2; SARA1; SAR1; Sara	ILMN_1657697	SAR1A	"\Homo sapiens SAR1 gene homolog A (S. cerevisiae) (SAR1A), mRNA.\"""""	56681	 	SAR1A	0.268468449	-0.062579225	2.572270119	0.011976985	0.011976985	-2.938592615	1.204528433
12424	1990546	MLEC	NM_014730.2	9761	NP_055545.1	ILMN_1657495	1990546	S	TTCCCATCCTCTCTCTGTGGAGGCCAAACCAACTCTTTGCCAGCAGCCAC	"\Homo sapiens malectin (MLEC), mRNA.\"""""		ILMN_1657495	MLEC	"\Homo sapiens malectin (MLEC), mRNA.\"""""	9761	D	MLEC	0.268021751	0.022778017	3.263526205	0.001626934	0.001626934	-1.240276509	1.204155535
6096	990056	SCAF4	NM_020706.1	57466	NP_065757.1	ILMN_1659874	990056	S	GCCTGAGGTGACAGACAGGGCAGGTGGTAACAAAACCGTTGAACCTCCCA	"\Homo sapiens splicing factor, arginine/serine-rich 15 (SFRS15), mRNA.\"""""	SCAF4; DKFZP434E098; FLJ23364; SRA4; KIAA1172	ILMN_1659874	SFRS15	"\Homo sapiens splicing factor, arginine/serine-rich 15 (SFRS15), mRNA.\"""""	57466	 	SCAF4	0.267358331	-0.001641733	3.420466915	0.000992038	0.000992038	-0.812142798	1.203601935
21278	3400088	CXXC1	NM_014593.2	30827	NP_055408.1	ILMN_1691276	3400088	S	TGGGGCTGCGGAGTCCACTCATCCTTGCCTCCTCTCCCTGGGTTTTGTTA	"\Homo sapiens CXXC finger 1 (PHD domain) (CXXC1), mRNA.\"""""	SPP1; HsT2645; 5830420C16Rik; hCGBP; CGBP; 2410002I16Rik; PHF18; PCCX1; CFP1	ILMN_1691276	CXXC1	"\Homo sapiens CXXC finger 1 (PHD domain) (CXXC1), mRNA.\"""""	30827	 	CXXC1	0.267277587	0.019105424	3.253999727	0.00167574	0.00167574	-1.265786776	1.203534575
36137	5870482	KDM5B	NM_006618.3	10765	NP_006609.3	ILMN_1755727	5870482	S	AAGGGGTCTGTTCTGCAGTGGAGAAGACATTCTGGTGACCAGACTTTTGC	"\Homo sapiens lysine (K)-specific demethylase 5B (KDM5B), mRNA.\"""""	FLJ23670; FLJ12491; RBBP2H1A; KDM5B; PLU-1; FLJ12459; FLJ10538; FLJ16281; PUT1	ILMN_1755727	KDM5B	"\Homo sapiens lysine (K)-specific demethylase 5B (KDM5B), mRNA.\"""""	10765	 	KDM5B	0.266829792	-0.077901993	4.252342947	5.75E-05	5.75E-05	1.682651312	1.20316107
45978	7400025	MTFP1	NM_016498.3	51537	NP_057582.2	ILMN_2355665	7400025	A	GGTGGTATGGCTGAACAAGGAGCGGCAGACAACTCAGGGAGAAACTCAGG	"\Homo sapiens mitochondrial protein 18 kDa (MTP18), nuclear gene encoding mitochondrial protein, transcript variant 1, mRNA.\"""""	HSPC242	ILMN_2355665	MTP18	"\Homo sapiens mitochondrial protein 18 kDa (MTP18), nuclear gene encoding mitochondrial protein, transcript variant 1, mRNA.\"""""	51537	D	MTFP1	0.266053434	-0.006754233	3.723043453	0.000367317	0.000367317	0.05340653	1.202513786
22965	3780681	MBP	NM_001025100.1	4155	NP_001020271.1	ILMN_1672660	3780681	I	CTGCTCACTGTGTCCTTCTGTGGTCTCAGGAGCTGCAGTTGTTGCTGTTG	"\Homo sapiens myelin basic protein (MBP), transcript variant 8, mRNA.\"""""	MGC99675	ILMN_1672660	MBP	"\Homo sapiens myelin basic protein (MBP), transcript variant 8, mRNA.\"""""	4155	D	MBP	0.266041131	-0.141342474	2.287333354	0.024851941	0.024851941	-3.541484848	1.202503532
1313	150019	SLAIN1	NM_001040153.2	122060	NP_001035243.1	ILMN_1746784	150019	S	CGGCATCATGAGCTCATTGCACTTAATACCTGCAATGTTTGCTACTGTAC	"\Homo sapiens SLAIN motif family, member 1 (SLAIN1), transcript variant 1, mRNA.\"""""	C13orf32; MGC131899; FLJ30046	ILMN_1746784	SLAIN1	"\Homo sapiens SLAIN motif family, member 1 (SLAIN1), transcript variant 1, mRNA.\"""""	122060	D	SLAIN1	0.265933897	-0.030668577	3.27264639	0.001581461	0.001581461	-1.215802287	1.202414154
2257	360050	BAAT1	NM_152743.2	221927	NP_689956.1	ILMN_1804498	360050	S	CGGTGGATCCTCTGGGGAAGCCAGGACCAGGAGAGAAGCAAGGTCAAGAA	"\Homo sapiens chromosome 7 open reading frame 27 (C7orf27), mRNA.\"""""	MGC22916	ILMN_1804498	C7ORF27	"\Homo sapiens chromosome 7 open reading frame 27 (C7orf27), mRNA.\"""""	221927	 	BRAT1	0.265885711	-0.039289139	2.506915237	0.014230762	0.014230762	-3.082163384	1.202373994
27116	4250768	COIL	NM_004645.2	8161	NP_004636.1	ILMN_1688034	4250768	S	CAGGCACCTGGCTGAGTGTGCTGGAGTGAGGATCTTGAACAGAAACTTCC	"\Homo sapiens coilin (COIL), mRNA.\"""""	p80-coilin; CLN80	ILMN_1688034	COIL	"\Homo sapiens coilin (COIL), mRNA.\"""""	8161	 	COIL	-0.2657241	0.018328671	-3.64478814	0.000477256	0.000477256	-0.175332584	-1.202239311
24359	3940215	MTFMT	NM_139242.2	123263	NP_640335.1	ILMN_1672884	3940215	S	TGGATATTTGCACCCCTGGTACCAGAAAAATTCCCAAGCTCAACCAAGCC	"\Homo sapiens mitochondrial methionyl-tRNA formyltransferase (MTFMT), mRNA.\"""""	FMT1	ILMN_1672884	MTFMT	"\Homo sapiens mitochondrial methionyl-tRNA formyltransferase (MTFMT), mRNA.\"""""	123263	D	MTFMT	0.265655125	-0.04915991	4.997428792	3.42E-06	3.42E-06	4.183935678	1.202181834
31675	5050519	RHOQ	NM_012249.3	23433	NP_036381.2	ILMN_1810559	5050519	S	ATACCGGCTTCCAGAGACCCCTTTTCTCCAGCCATATTACATCAGGCTAG	"\Homo sapiens ras homolog gene family, member Q (RHOQ), mRNA.\"""""	ARHQ; RASL7A; TC10; TC10A	ILMN_1810559	RHOQ	"\Homo sapiens ras homolog gene family, member Q (RHOQ), mRNA.\"""""	23433	D	RHOQ	0.265212278	-0.061212314	2.138302078	0.035582102	0.035582102	-3.832415116	1.201812871
37053	6020487	USP39	NM_006590.2	10713	NP_006581.2	ILMN_1659523	6020487	S	CCCACTTGCCTGGGATGGCCCCACACTGTCACTCAGCTGTTCTTTGATCA	"\Homo sapiens ubiquitin specific peptidase 39 (USP39), mRNA.\"""""	SAD1; HSPC332; CGI-21; MGC75069	ILMN_1659523	USP39	"\Homo sapiens ubiquitin specific peptidase 39 (USP39), mRNA.\"""""	10713	 	USP39	0.265043937	-0.001756686	4.292568123	4.97E-05	4.97E-05	1.811914248	1.201672645
18957	2970632	RP9	NM_203288.1	6100	NP_976033.1	ILMN_1687922	2970632	S	CCACAGTGTGGACTCAGGTCCCATAGACATCAGGCTGGAGTCTTCTCTGT	"\Homo sapiens retinitis pigmentosa 9 (autosomal dominant) (RP9), mRNA.\"""""	PAP-1	ILMN_1687922	RP9	"\Homo sapiens retinitis pigmentosa 9 (autosomal dominant) (RP9), mRNA.\"""""	6100	 	RP9	0.264805676	-0.022530903	4.338474219	4.20E-05	4.20E-05	1.960306762	1.201474206
15280	2450093	VCP	NM_007126.2	7415	NP_009057.1	ILMN_1777220	2450093	S	ACTTGACTCAATGCTGCCCGAGCCCTCCCTTCCCCCTATCCAACCTGGGT	"\Homo sapiens valosin-containing protein (VCP), mRNA.\"""""	IBMPFD; MGC8560; TERA; p97; MGC131997	ILMN_1777220	VCP	"\Homo sapiens valosin-containing protein (VCP), mRNA.\"""""	7415	 	VCP	0.26460837	-0.011028508	4.45923899	2.69E-05	2.69E-05	2.355019836	1.201309901
3862	580703	LOC728153	XM_001128002.1	728153	XP_001128002.1	ILMN_1771048	580703	A	TATAAGATATTAAAGGGTAAGTCTCTCCGGCCCGGTTTCCCTCGGTGTGC	"\PREDICTED: Homo sapiens similar to FAM133B protein, transcript variant 1 (LOC728153), mRNA.\"""""		ILMN_1771048	LOC728153	"\PREDICTED: Homo sapiens similar to FAM133B protein, transcript variant 1 (LOC728153), mRNA.\"""""	728153	D	LOC728153	0.264448029	-0.062165149	3.059618764	0.003026101	0.003026101	-1.773972759	1.201176395
43093	6860240	ProbeID: 6860240				ILMN_1873034	6860240	S	AGTAAACCCATATATCCAGAACCCTGACCCTGCCGTGTACCAGCTGAGAG	"\Homo sapiens T cell receptor alpha locus, mRNA (cDNA clone MGC:88342 IMAGE:30352166), complete cds\"""""		ILMN_1873034		"\Homo sapiens T cell receptor alpha locus, mRNA (cDNA clone MGC:88342 IMAGE:30352166), complete cds\"""""	-999	D	TRDV2	0.264366353	0.051896766	2.074729856	0.041266942	0.041266942	-3.951260417	1.201108394
18908	2970397	ZNF296	NM_145288.1	162979	NP_660331.1	ILMN_1693242	2970397	S	GTACCGCTGCCAACACCCATTGACCTCCTCGTTTTTGCCCGCCTTCTCCA	"\Homo sapiens zinc finger protein 296 (ZNF296), mRNA.\"""""	ZNF296	ILMN_1693242	ZNF296	"\Homo sapiens zinc finger protein 296 (ZNF296), mRNA.\"""""	162979	 	ZNF296	0.264233489	-0.009342769	3.277760264	0.001556488	0.001556488	-1.202056909	1.200997784
8941	1410653	TERF2IP	NM_018975.2	54386	NP_061848.2	ILMN_1657983	1410653	S	TCCCCAAACCCTTGTCATTTCCCCCAGTGAGCTCTGATTTCTAGACTGCT	"\Homo sapiens telomeric repeat binding factor 2, interacting protein (TERF2IP), mRNA.\"""""	RAP1; DRIP5	ILMN_1657983	TERF2IP	"\Homo sapiens telomeric repeat binding factor 2, interacting protein (TERF2IP), mRNA.\"""""	54386	 	TERF2IP	0.264054993	-0.019835282	3.694075145	0.000404857	0.000404857	-0.03165378	1.200849201
38316	6200468	CKS2	NM_001827.1	1164	NP_001818.1	ILMN_1756326	6200468	S	TTTCTGCAGCGCGCCACGAGGATGGCCCACAAGCAGATCTACTACTCGGA	"\Homo sapiens CDC28 protein kinase regulatory subunit 2 (CKS2), mRNA.\"""""	CKSHS2	ILMN_1756326	CKS2	"\Homo sapiens CDC28 protein kinase regulatory subunit 2 (CKS2), mRNA.\"""""	1164	D	CKS2	0.263737662	-0.005908904	4.253573007	5.73E-05	5.73E-05	1.686593378	1.200585094
32004	5090368	HSPA4	NM_198431.1	3308	NP_940833.1	ILMN_2395043	5090368	A	CACAGCTGTGCCTTCGGATTCAGACAAGAAGCTTCCTGAAATGGACATTG	"\Homo sapiens heat shock 70kDa protein 4 (HSPA4), transcript variant 2, mRNA.\"""""	HS24/P52; MGC131852; APG-2; hsp70RY; hsp70; RY	ILMN_2395043	HSPA4	"\Homo sapiens heat shock 70kDa protein 4 (HSPA4), transcript variant 2, mRNA.\"""""	3308	D	HSPA4	0.263683772	-0.047768723	3.167662325	0.002185027	0.002185027	-1.49443232	1.200540249
31862	5080524	LBR	NM_002296.2	3930	NP_002287.2	ILMN_1768969	5080524	A	GGGTGATCTCATCATGGCCTTGGCGTGGTCCCTCCCATGTGGTTTTAACC	"\Homo sapiens lamin B receptor (LBR), transcript variant 1, mRNA.\"""""	PRO0650; PHA; MGC9041; LMN2R; DHCR14B	ILMN_1768969	LBR	"\Homo sapiens lamin B receptor (LBR), transcript variant 1, mRNA.\"""""	3930	D	LBR	0.263109046	-0.091768337	2.721879859	0.007983186	0.007983186	-2.59842811	1.200062086
45400	7210685	MKL1	NM_020831.3	57591	NP_065882.1	ILMN_1651767	7210685	S	TCACGTGTGATTGACATGTAGGTACCCTGCCACGGCCTATGCCCCACCTG	"\Homo sapiens megakaryoblastic leukemia (translocation) 1 (MKL1), mRNA.\"""""	MAL; BSAC; MRTF-A	ILMN_1651767	MKL1	"\Homo sapiens megakaryoblastic leukemia (translocation) 1 (MKL1), mRNA.\"""""	57591	 	MKL1	-0.262941289	0.00460598	-3.393973686	0.001079535	0.001079535	-0.8854446	-1.19992255
5525	840014	TPMT	NM_000367.2	7172	NP_000358.1	ILMN_1740185	840014	S	AAACACCCTGTGTCCATGGGATAGAGTCCTTTCCGCTTGCAGTTGTGCCC	"\Homo sapiens thiopurine S-methyltransferase (TPMT), mRNA.\"""""		ILMN_1740185	TPMT	"\Homo sapiens thiopurine S-methyltransferase (TPMT), mRNA.\"""""	7172	 	TPMT	0.262909431	-0.023849553	3.620339972	0.000517582	0.000517582	-0.246109637	1.199896053
16903	2640719	RN7SK	NR_001445.1	125050		ILMN_2074860	2640719	S	CGAGTAGCTGCGCTCCCCTGCTAGAACCTCCAAACAAGCTCTCAAGGTCC	"\Homo sapiens RNA, 7SK small nuclear (RN7SK), non-coding RNA.\"""""	7SK	ILMN_2074860	RN7SK	"\Homo sapiens RNA, 7SK small nuclear (RN7SK), non-coding RNA.\"""""	125050	D	RN7SK	0.262052212	-0.021506458	2.240442609	0.027870801	0.027870801	-3.634866891	1.199183312
22783	3710719	MRPL45	NM_032351.3	84311	NP_115727.3	ILMN_1748650	3710719	A	CTGGGCATGGACCAGCCTTCAGATGGCAGAAGTGGAAGATGAGCCTACTT	"\Homo sapiens mitochondrial ribosomal protein L45 (MRPL45), nuclear gene encoding mitochondrial protein, mRNA.\"""""	MGC11321	ILMN_1748650	MRPL45	"\Homo sapiens mitochondrial ribosomal protein L45 (MRPL45), nuclear gene encoding mitochondrial protein, mRNA.\"""""	84311	D	MRPL45	-0.26195902	0.056097467	-2.952676157	0.004147059	0.004147059	-2.043265516	-1.199105853
45322	7210373	PSMD12	NM_002816.3	5718	NP_002807.1	ILMN_2368971	7210373	A	GGATGGCACAGCTTCTGGATCTATCTGTTGATGAGTCCGAAGCCTTTCTC	"\Homo sapiens proteasome (prosome, macropain) 26S subunit, non-ATPase, 12 (PSMD12), transcript variant 1, mRNA. XM_946055 XM_946058\"""""	MGC75406; p55	ILMN_2368971	PSMD12	"\Homo sapiens proteasome (prosome, macropain) 26S subunit, non-ATPase, 12 (PSMD12), transcript variant 1, mRNA. XM_946055 XM_946058\"""""	5718	D	PSMD12	0.261252818	-0.051938208	4.198442403	6.99E-05	6.99E-05	1.510583373	1.198519031
2404	380014	SLC25A19	NM_021734.3	60386	NP_068380.2	ILMN_1666553	380014	S	ACACTCCTGGTCTGGATGGGGCTGCTGCTTGAGTGCAGAGGGCTGCGGTA	"\Homo sapiens solute carrier family 25 (mitochondrial thiamine pyrophosphate carrier), member 19 (SLC25A19), nuclear gene encoding mitochondrial protein, mRNA.\"""""	TPC; MCPHA; DNC; MUP1	ILMN_1666553	SLC25A19	"\Homo sapiens solute carrier family 25 (mitochondrial thiamine pyrophosphate carrier), member 19 (SLC25A19), nuclear gene encoding mitochondrial protein, mRNA.\"""""	60386	 	SLC25A19	0.260631041	0.002294593	3.831551658	0.000254105	0.000254105	0.37598212	1.198002602
29522	4730184	FAM82A2	NM_018145.1	55177	NP_060615.1	ILMN_1727309	4730184	S	GGGTAGAGCCTGCAAGACCTGAGACCTTCCAATTGCTGGTGAGGTGGATG	"\Homo sapiens family with sequence similarity 82, member A2 (FAM82A2), mRNA.\"""""	ptpip51; RMD3; hRMD-3; FLJ10579	ILMN_1727309	FAM82A2	"\Homo sapiens family with sequence similarity 82, member A2 (FAM82A2), mRNA.\"""""	55177	 	FAM82A2	0.260341834	-0.024694611	3.222685296	0.001846012	0.001846012	-1.349249131	1.19776247
42115	6650035	LOC338758	XM_931359.2	338758	XP_936452.1	ILMN_1795835	6650035	A	AACTTGCGGTATTTCGATGCTCAAAGGTAACCGGCGGCTCTGCTCCAACC	"\PREDICTED: Homo sapiens hypothetical protein LOC338758 (LOC338758), mRNA.\"""""		ILMN_1795835	LOC338758	"\PREDICTED: Homo sapiens hypothetical protein LOC338758 (LOC338758), mRNA.\"""""	338758	 	LOC338758	-0.260304129	-0.018449649	-2.509994007	0.014116574	0.014116574	-3.075469581	-1.197731167
43078	6860180	ProbeID: 6860180	XM_001128283.1	728216	XP_001128283.1	ILMN_1740200	6860180	I	AGTGGGAGGCATCTGGGGGCCAAAGGTCAGTGGCAGGGGGTATTTCAGTA	"\PREDICTED: Homo sapiens similar to ubiquitin specific peptidase 18 (LOC728216), mRNA.\"""""		ILMN_1740200	LOC728216	"\PREDICTED: Homo sapiens similar to ubiquitin specific peptidase 18 (LOC728216), mRNA.\"""""	728216	 		-0.260265651	-0.005511208	-2.703562633	0.008396481	0.008396481	-2.640923881	-1.197699223
30650	4860195	SLC35A2	NM_001032289.1	7355	NP_001027460.1	ILMN_1742731	4860195	I	CTCATGGGGGTGTCTTGGGATTGATGAACTGTGGAACCTGCCTCCTGCGC	"\Homo sapiens solute carrier family 35 (UDP-galactose transporter), member A2 (SLC35A2), transcript variant 2, mRNA.\"""""	UGALT; UGT2; UGT1; UGT; UGTL; UGAT	ILMN_1742731	SLC35A2	"\Homo sapiens solute carrier family 35 (UDP-galactose transporter), member A2 (SLC35A2), transcript variant 2, mRNA.\"""""	7355	D	SLC35A2	0.260211889	-0.049143134	3.603539089	0.000547147	0.000547147	-0.294556707	1.197654592
7201	1110039	CEP68	NM_015147.1	23177	NP_055962.1	ILMN_1808500	1110039	S	ATGTCCTTGGGAGGATCGCAAAGCAGTCTGGTGAGCTGGAGAGCCACGCA	"\Homo sapiens centrosomal protein 68kDa (CEP68), mRNA.\"""""	FLJ25920; KIAA0582	ILMN_1808500	CEP68	"\Homo sapiens centrosomal protein 68kDa (CEP68), mRNA.\"""""	23177	 	CEP68	0.260040345	-0.033960435	4.0888722	0.000103514	0.000103514	1.16492496	1.197512193
19004	3060086	ProbeID: 3060086	XR_019265.1	728698		ILMN_3226012	3060086	A	TGCAGACGAAGCTCCTCACATCATTGTGGGTACCCCTGGCCATGTGTTTG	"\PREDICTED: Homo sapiens misc_RNA (LOC728698), miscRNA.\"""""		ILMN_3226012	LOC728698	"\PREDICTED: Homo sapiens misc_RNA (LOC728698), miscRNA.\"""""	728698	 		0.259523369	0.056622021	3.105001277	0.002641568	0.002641568	-1.657458461	1.197083153
15105	2370102	RAD9A	NM_004584.2	5883	NP_004575.1	ILMN_1684183	2370102	S	AATTCTAAGAGCCTTGGACCCGAGTGTGTGGCTAGGGTTGCCCTGGCTGG	"\Homo sapiens RAD9 homolog A (S. pombe) (RAD9A), mRNA.\"""""	RAD9	ILMN_1684183	RAD9A	"\Homo sapiens RAD9 homolog A (S. pombe) (RAD9A), mRNA.\"""""	5883	 	RAD9A	0.2592682	-0.036992567	4.565883878	1.80E-05	1.80E-05	2.708633989	1.196871444
43598	6960072	HSPD1	NM_002156.4	3329	NP_002147.2	ILMN_1766713	6960072	A	CGGCTTGCAAAACTTTCAGATGGAGTGGCTGTGCTGAAGGTTGGTGGGAC	"\Homo sapiens heat shock 60kDa protein 1 (chaperonin) (HSPD1), nuclear gene encoding mitochondrial protein, transcript variant 1, mRNA.\"""""	HuCHA60; GROEL; HSP60; SPG13; CPN60; HSP65	ILMN_1766713	HSPD1	"\Homo sapiens heat shock 60kDa protein 1 (chaperonin) (HSPD1), nuclear gene encoding mitochondrial protein, transcript variant 1, mRNA.\"""""	3329	D	HSPD1	0.259081953	-0.015525175	2.784022139	0.006715597	0.006715597	-2.452522109	1.196716941
41900	6590722	ARID4B	NM_016374.5	51742	NP_057458.4	ILMN_2362982	6590722	A	TCCAGTCTGAAGGGAATAGCTCGCCAGCAGGTTTTGATGCCAGTGTGAGC	"\Homo sapiens AT rich interactive domain 4B (RBP1-like) (ARID4B), transcript variant 1, mRNA.\"""""	BCAA; RBP1L1; MGC163290; BRCAA1; SAP180; RBBP1L1; DKFZp313M2420	ILMN_2362982	ARID4B	"\Homo sapiens AT rich interactive domain 4B (RBP1-like) (ARID4B), transcript variant 1, mRNA.\"""""	51742	D	ARID4B	0.259031701	-0.069802353	3.075198575	0.002888579	0.002888579	-1.734122105	1.196675258
21036	3370592	SIRT7	NM_016538.1	51547	NP_057622.1	ILMN_2077858	3370592	S	GGTCCAGCCTGAAGGTTCTAAAGAAGTACCCACGCCTCTGGTGCATGACC	"\Homo sapiens sirtuin (silent mating type information regulation 2 homolog) 7 (S. cerevisiae) (SIRT7), mRNA.\"""""	SIR2L7; MGC126840; MGC126842	ILMN_2077858	SIRT7	"\Homo sapiens sirtuin (silent mating type information regulation 2 homolog) 7 (S. cerevisiae) (SIRT7), mRNA.\"""""	51547	 	SIRT7	0.25900539	-0.015721397	4.964980121	3.88E-06	3.88E-06	4.070698285	1.196653434
45738	7330575	KLHL28	NM_017658.3	54813	NP_060128.2	ILMN_1693401	7330575	S	CCTTTATGTCGTCGGTGGTCACTCAGGGTCTTCCTATCTGAATACAGTGC	"\Homo sapiens kelch-like 28 (Drosophila) (KLHL28), mRNA.\"""""	FLJ20081; BTBD5	ILMN_1693401	KLHL28	"\Homo sapiens kelch-like 28 (Drosophila) (KLHL28), mRNA.\"""""	54813	D	KLHL28	0.259003608	-0.041268309	4.223818867	6.38E-05	6.38E-05	1.591429173	1.196651956
31012	4890092	TSEN54	NM_207346.2	283989	NP_997229.2	ILMN_1657509	4890092	S	CTGTTCTCAGGGACCATCTCGGCTGCCTCCTGTACCCAGACTCTAACCTG	"\Homo sapiens tRNA splicing endonuclease 54 homolog (S. cerevisiae) (TSEN54), mRNA.\"""""	FLJ37147; SEN54L; sen54	ILMN_1657509	TSEN54	"\Homo sapiens tRNA splicing endonuclease 54 homolog (S. cerevisiae) (TSEN54), mRNA.\"""""	283989	 	TSEN54	0.258972656	-0.026738891	3.607697885	0.000539683	0.000539683	-0.282578955	1.196626283
46435	7550431	REV1	NM_016316.2	51455	NP_057400.1	ILMN_1707062	7550431	S	GAGCCTGATGCTCTCTGATAGCTGTGCCATAAGTGCTTGTGAGGTATTTG	"\Homo sapiens REV1 homolog (S. cerevisiae) (REV1), transcript variant 1, mRNA.\"""""	MGC163283; MGC26225; FLJ21523; REV1L	ILMN_1707062	REV1	"\Homo sapiens REV1 homolog (S. cerevisiae) (REV1), transcript variant 1, mRNA.\"""""	51455	D	REV1	0.25895532	-0.053214817	3.860197223	0.000230314	0.000230314	0.462165478	1.196611904
24662	4010020	ELF1	NM_172373.2	1997	NP_758961.1	ILMN_1664010	4010020	S	GGGCCAAGAAAGCAACTTGAGCCTTGGGCTAATCTGGCTGAGTAGTCAGT	"\Homo sapiens E74-like factor 1 (ets domain transcription factor) (ELF1), mRNA.\"""""		ILMN_1664010	ELF1	"\Homo sapiens E74-like factor 1 (ets domain transcription factor) (ELF1), mRNA.\"""""	1997	 	ELF1	0.257935444	-0.07170995	2.114060126	0.037664177	0.037664177	-3.878108887	1.195766289
21719	3440348	ASH2L	NM_004674.2	9070	NP_004665.1	ILMN_1666933	3440348	S	GTGTACCATAAGCCAACAACCGCTGACTCCAGGATTGCATAAGCCCCCTG	"\Homo sapiens ash2 (absent, small, or homeotic)-like (Drosophila) (ASH2L), mRNA.\"""""	ASH2; ASH2L2; ASH2L1	ILMN_1666933	ASH2L	"\Homo sapiens ash2 (absent, small, or homeotic)-like (Drosophila) (ASH2L), mRNA.\"""""	9070	 	ASH2L	-0.257553443	0.028191446	-4.093897212	0.000101681	0.000101681	1.180654005	-1.195449712
27681	4290692	ProbeID: 4290692	XR_039129.1	100132715		ILMN_3211935	4290692	A	CCAACTCACTTTCATCCTGGGCAGAGGTTGCCTAGTTGGTATAGAATCTG	"\PREDICTED: Homo sapiens misc_RNA (LOC100132715), miscRNA.\"""""		ILMN_3211935	LOC100132715	"\PREDICTED: Homo sapiens misc_RNA (LOC100132715), miscRNA.\"""""	100132715	 		0.257423503	-0.002615161	2.148333696	0.034750224	0.034750224	-3.813371966	1.195342046
21016	3370487	HNRNPAB	NM_004499.3	3182	NP_004490.2	ILMN_2335718	3370487	A	GCGGCAGCAGGAGCGACCAACTGATCGCACACATGCTTTGTTTGGATATG	"\Homo sapiens heterogeneous nuclear ribonucleoprotein A/B (HNRNPAB), transcript variant 2, mRNA.\"""""	ABBP1; FLJ40338	ILMN_2335718	HNRNPAB	"\Homo sapiens heterogeneous nuclear ribonucleoprotein A/B (HNRNPAB), transcript variant 2, mRNA.\"""""	3182	D	HNRNPAB	0.257383846	-0.005657507	3.102738418	0.002659609	0.002659609	-1.663299262	1.195309189
11514	1780600	CD3E	NM_000733.2	916	NP_000724.1	ILMN_1739794	1780600	S	CTATCGCCGTCCCCTTTTGCAGCCCTCTCTGGGGATGGACTGGGTAAATG	"\Homo sapiens CD3e molecule, epsilon (CD3-TCR complex) (CD3E), mRNA.\"""""	T3E; TCRE	ILMN_1739794	CD3E	"\Homo sapiens CD3e molecule, epsilon (CD3-TCR complex) (CD3E), mRNA.\"""""	916	 	CD3E	-0.25708788	0.089359636	-2.02168582	0.046594357	0.046594357	-4.047980895	-1.195063998
18730	2940435	TFRC	NM_003234.1	7037	NP_003225.1	ILMN_1674243	2940435	S	GCTCCTGGTCTTGAGATGTCTTCTCGTTAAGGAGTAGGGCCTTTTGGAGG	"\Homo sapiens transferrin receptor (p90, CD71) (TFRC), mRNA.\"""""	TFR; TFR1; CD71; TRFR	ILMN_1674243	TFRC	"\Homo sapiens transferrin receptor (p90, CD71) (TFRC), mRNA.\"""""	7037	 	TFRC	0.2569088	0.004073295	2.235493535	0.028207501	0.028207501	-3.644624645	1.194915666
46873	7570711	PRR14	NM_024031.2	78994	NP_076936.1	ILMN_1745329	7570711	S	GCCCCATCTGTTGGTCATCCATCCTGAAGGGACAGGAAACCTCCCAGGCA	"\Homo sapiens proline rich 14 (PRR14), mRNA.\"""""	DKFZp781A13198; MGC3121	ILMN_1745329	PRR14	"\Homo sapiens proline rich 14 (PRR14), mRNA.\"""""	78994	 	PRR14	0.25655727	-0.078424191	2.775101919	0.006885445	0.006885445	-2.473630215	1.194624546
19773	3170064	MICB	NM_005931.2	4277	NP_005922.1	ILMN_1708006	3170064	S	GACCAGCTTTCTTGTCACCTTGAGGTCCCCTCGCCCCGTCACACCGTTAT	"\Homo sapiens MHC class I polypeptide-related sequence B (MICB), mRNA.\"""""	PERB11.2	ILMN_1708006	MICB	"\Homo sapiens MHC class I polypeptide-related sequence B (MICB), mRNA.\"""""	4277	 	MICB	0.256376182	-0.060653249	3.192526803	0.002025198	0.002025198	-1.429058314	1.194474605
24442	3940564	FAM131A	NM_144635.3	131408	NP_653236.2	ILMN_1729217	3940564	S	GGGCCTTGTAGGCTTTGGCAGGTAAGAGGGCCCAAGGTAAGAACGAGAGC	"\Homo sapiens family with sequence similarity 131, member A (FAM131A), mRNA.\"""""	MGC21688; PRO1378; FLAT715; C3orf40	ILMN_1729217	FAM131A	"\Homo sapiens family with sequence similarity 131, member A (FAM131A), mRNA.\"""""	131408	 	FAM131A	0.256216203	-0.070373701	3.67476902	0.000431875	0.000431875	-0.088091353	1.194342159
31962	5090176	C9orf89	NM_032310.3	84270	NP_115686.3	ILMN_1659189	5090176	S	CTGGGCCTTGCTGTGGGACTGGCCCTGCTCCTGTACTGCTATCCGCCAGA	"\Homo sapiens chromosome 9 open reading frame 89 (C9orf89), mRNA.\"""""	MGC11115; BinCARD; MGC110898; bA370F5.1	ILMN_1659189	C9ORF89	"\Homo sapiens chromosome 9 open reading frame 89 (C9orf89), mRNA.\"""""	84270	 	C9orf89	0.256132009	-0.116099507	2.645429058	0.009840586	0.009840586	-2.774233771	1.19427246
30216	4810768	S1PR1	NM_001400.4	1901	NP_001391.2	ILMN_3235853	4810768	S	GCCAGGATCCTTGGTGTCCTAGGAGAAACAGACAAGCAAAACAAAGTGAA	"\Homo sapiens sphingosine-1-phosphate receptor 1 (S1PR1), mRNA.\"""""		ILMN_3235853	S1PR1	"\Homo sapiens sphingosine-1-phosphate receptor 1 (S1PR1), mRNA.\"""""	1901	D	S1PR1	-0.255808625	0.017005661	-2.011904205	0.047638658	0.047638658	-4.065572288	-1.194004791
35516	5810201	ZNF593	NM_015871.3	51042	NP_056955.1	ILMN_1703441	5810201	S	ATGGACAGTGACGCAAGGACTAGGCTGGGAGGGAGCGTGCCAACCCCTTT	"\Homo sapiens zinc finger protein 593 (ZNF593), mRNA.\"""""	ZT86	ILMN_1703441	ZNF593	"\Homo sapiens zinc finger protein 593 (ZNF593), mRNA.\"""""	51042	 	ZNF593	-0.255639232	0.049906272	-2.998478175	0.003626701	0.003626701	-1.928845085	-1.193864605
20402	3290291	SLBP	NM_006527.2	7884	NP_006518.1	ILMN_1753353	3290291	S	CTGGCCAGGCACCAAGCATGTGTGTGCACTTGTACCTGGTGGTTTCTCTG	"\Homo sapiens stem-loop binding protein (SLBP), mRNA.\"""""	HBP	ILMN_1753353	SLBP	"\Homo sapiens stem-loop binding protein (SLBP), mRNA.\"""""	7884	D	SLBP	0.255572595	-0.07476912	3.238713643	0.001756931	0.001756931	-1.306604099	1.193809463
42530	6760154	SLC25A29	NM_001039355.1	123096	NP_001034444.1	ILMN_1697544	6760154	S	AAAATGGGGACATGGCCAGCTGACGGACAACTGAGTCTCCGGCCCACCTA	"\Homo sapiens solute carrier family 25, member 29 (SLC25A29), nuclear gene encoding mitochondrial protein, mRNA.\"""""	CACL; C14orf69; FLJ38975	ILMN_1697544	SLC25A29	"\Homo sapiens solute carrier family 25, member 29 (SLC25A29), nuclear gene encoding mitochondrial protein, mRNA.\"""""	123096	D	SLC25A29	0.254954872	-0.012911751	2.91036387	0.004688285	0.004688285	-2.147736597	1.193298416
8712	1400408	EGLN2	NM_053046.2	112398	NP_444274.1	ILMN_1768773	1400408	A	GAGGAGGCATTGTCACTTCCCACCAGGATGCAGGACTTGGGGTTGAGGTG	"\Homo sapiens egl nine homolog 2 (C. elegans) (EGLN2), transcript variant 1, mRNA.\"""""	DKFZp434E026; EIT6; PHD1; HIFPH1; HPH-3	ILMN_1768773	EGLN2	"\Homo sapiens egl nine homolog 2 (C. elegans) (EGLN2), transcript variant 1, mRNA.\"""""	112398	D	EGLN2	0.254878191	-0.070228843	3.535382976	0.000684345	0.000684345	-0.489476807	1.193234992
9212	1440259	PCM1	NM_006197.3	5108	NP_006188.3	ILMN_1690487	1440259	S	GGAAACTCCTGAAAGCTCTCTGGCTGGAAGTCCTGATACTGAATCTCCAG	"\Homo sapiens pericentriolar material 1 (PCM1), mRNA.\"""""	PTC4	ILMN_1690487	PCM1	"\Homo sapiens pericentriolar material 1 (PCM1), mRNA.\"""""	5108	D	PCM1	0.254821462	-0.014776674	3.08165232	0.002833333	0.002833333	-1.717568838	1.193188073
31777	5080156	CLP1	NM_006831.1	10978	NP_006822.1	ILMN_1659976	5080156	S	CCTAGAGGCAGATGGGCTGAGATAAAAGACTGTTGGGGCCACCTGACCAG	"\Homo sapiens CLP1, cleavage and polyadenylation factor I subunit, homolog (S. cerevisiae) (CLP1), mRNA.\"""""	HEAB; hClp1	ILMN_1659976	CLP1	"\Homo sapiens CLP1, cleavage and polyadenylation factor I subunit, homolog (S. cerevisiae) (CLP1), mRNA.\"""""	10978	 	CLP1	0.254800036	-0.040949053	4.81722175	6.90E-06	6.90E-06	3.559633204	1.193170353
19998	3180196	PTCD1	NM_015545.2	26024	NP_056360.2	ILMN_2225709	3180196	S	GGCTCCCTCATGAAGGTAGAACCAGCTGCTGTTGACACCGAGGTTACATC	"\Homo sapiens pentatricopeptide repeat domain 1 (PTCD1), mRNA.\"""""	KIAA0632	ILMN_2225709	PTCD1	"\Homo sapiens pentatricopeptide repeat domain 1 (PTCD1), mRNA.\"""""	26024	 	PTCD1	-0.254532326	0.035386732	-4.471769918	2.57E-05	2.57E-05	2.396328535	-1.192948966
42714	6770176	ARF4	NM_001660.2	378	NP_001651.1	ILMN_1719518	6770176	A	CCCCTACATTGACTCCTGGCCTACATCAGCCAAACTTAACCTTGGTGGGG	"\Homo sapiens ADP-ribosylation factor 4 (ARF4), mRNA.\"""""	ARF2	ILMN_1719518	ARF4	"\Homo sapiens ADP-ribosylation factor 4 (ARF4), mRNA.\"""""	378	D	ARF4	0.254484199	-0.042671741	3.456663729	0.000883263	0.000883263	-0.711329737	1.192909171
5516	830739	RPP21	NM_024839.1	79897	NP_079115.1	ILMN_2186597	830739	S	CCACTACAACCCTTGCCAAACACAGCCCACTCCATTTCAGACCGCCTTCC	"\Homo sapiens ribonuclease P/MRP 21kDa subunit (RPP21), mRNA.\"""""	FLJ22638; C6orf135	ILMN_2186597	RPP21	"\Homo sapiens ribonuclease P/MRP 21kDa subunit (RPP21), mRNA.\"""""	79897	 	RPP21	-0.254448353	0.087529487	-2.749303265	0.007399044	0.007399044	-2.534369313	-1.192879532
34044	5490356	NXF1	NM_001081491.1	10482	NP_001074960.1	ILMN_1705783	5490356	S	CCTTGGATATTACCGTCTGGTTGTCGTCTGTCATCTCCTCCTGTCTGGCC	"\Homo sapiens nuclear RNA export factor 1 (NXF1), transcript variant 2, mRNA.\"""""	MEX67; TAP; DKFZp667O0311	ILMN_1705783	NXF1	"\Homo sapiens nuclear RNA export factor 1 (NXF1), transcript variant 2, mRNA.\"""""	10482	D	NXF1	0.254417816	-0.036993051	4.32658039	4.39E-05	4.39E-05	1.921771065	1.192854282
18625	2940017	SNN	NM_003498.4	8303	NP_003489.1	ILMN_1788251	2940017	S	TGCAGAAGCAACAGTGGGGGCACAGGGAGGGAACTCTTGACACTGAGCCA	"\Homo sapiens stannin (SNN), mRNA.\"""""		ILMN_1788251	SNN	"\Homo sapiens stannin (SNN), mRNA.\"""""	8303	 	SNN	0.254404038	-0.036209724	2.312599397	0.023348041	0.023348041	-3.490473217	1.192842891
21537	3420400	LOC146880	XR_016048.1	146880		ILMN_1678300	3420400	A	CTGGTACAGATGAACAGACTCAGGTTGTGATTGATGCAGGAGCACTCGCC	"\PREDICTED: Homo sapiens hypothetical protein MGC40489 (MGC40489), misc RNA.\"""""		ILMN_1678300	MGC40489	"\PREDICTED: Homo sapiens hypothetical protein MGC40489 (MGC40489), misc RNA.\"""""	146880	D	LOC146880	0.253799559	-0.013000372	4.713640596	1.03E-05	1.03E-05	3.206025598	1.192343203
306	20465	MRPL36	NM_032479.2	64979	NP_115868.1	ILMN_1800197	20465	S	CCGAGGCACAAGCAGAGACAGATGTAGACCCTTTCCCTCCAGAGTCACGC	"\Homo sapiens mitochondrial ribosomal protein L36 (MRPL36), nuclear gene encoding mitochondrial protein, mRNA.\"""""	MGC104245; BRIP1; RPMJ; L36mt; PRPL36	ILMN_1800197	MRPL36	"\Homo sapiens mitochondrial ribosomal protein L36 (MRPL36), nuclear gene encoding mitochondrial protein, mRNA.\"""""	64979	 	MRPL36	0.253523523	0.005588705	2.357636567	0.020865996	0.020865996	-3.398346189	1.192115089
21838	3450041	RNF114	NM_018683.3	55905	NP_061153.1	ILMN_3247906	3450041	S	GGTGAAGAGCTGCAGATGCCGAGAAGCCAGCAAACACAGGGCCCACTGGA	"\Homo sapiens ring finger protein 114 (RNF114), mRNA.\"""""	RNF114	ILMN_3247906	RNF114	"\Homo sapiens ring finger protein 114 (RNF114), mRNA.\"""""	55905	D	RNF114	0.253434928	-0.052494315	3.097073114	0.002705283	0.002705283	-1.677908009	1.192041884
32292	5220093	HAVCR2	NM_032782.3	84868	NP_116171.3	ILMN_1693826	5220093	S	GACGGTATAGGCTTGATCTGTCTTGCTTATTGTTGCCCCCTGCGCCTAGC	"\Homo sapiens hepatitis A virus cellular receptor 2 (HAVCR2), mRNA.\"""""	TIMD3; FLJ14428; KIM-3; Tim-3; TIM3	ILMN_1693826	HAVCR2	"\Homo sapiens hepatitis A virus cellular receptor 2 (HAVCR2), mRNA.\"""""	84868	 	HAVCR2	-0.253382753	0.088424116	-2.774669064	0.006893786	0.006893786	-2.474653096	-1.191998775
11038	1740050	GVINP1	XM_495863.3	387751	XP_495863.2	ILMN_1668526	1740050	A	CACCCTGTTCTTCCCTGGTATGTTGGCAATTCCCTGCGCATGCTAAGAAA	"\PREDICTED: Homo sapiens GTPase, very large interferon inducible 1 (GVIN1), mRNA.\"""""		ILMN_1668526	GVIN1	"\PREDICTED: Homo sapiens GTPase, very large interferon inducible 1 (GVIN1), mRNA.\"""""	387751	 	GVIN1	-0.253060679	0.03268731	-2.507245157	0.014218486	0.014218486	-3.081446409	-1.191732697
21474	3420128	AP3M2	NM_006803.2	10947	NP_006794.1	ILMN_1676946	3420128	S	CTGCCGCCATTCCTGCAGCATCACCATAAGCAGTGCAGGGTGTCTCCATC	"\Homo sapiens adaptor-related protein complex 3, mu 2 subunit (AP3M2), mRNA.\"""""	AP47B; CLA20; P47B	ILMN_1676946	AP3M2	"\Homo sapiens adaptor-related protein complex 3, mu 2 subunit (AP3M2), mRNA.\"""""	10947	 	AP3M2	0.252685337	-0.031483242	2.845085093	0.005652212	0.005652212	-2.306564808	1.191422688
21346	3400360	MAPRE2	NM_014268.1	10982	NP_055083.1	ILMN_1695276	3400360	S	CCCTCTTTAACACAAGGGCCCTCCTTGTCATTGACCTTAGCTAAACCATG	"\Homo sapiens microtubule-associated protein, RP/EB family, member 2 (MAPRE2), mRNA.\"""""	RP1; EB1; EB2	ILMN_1695276	MAPRE2	"\Homo sapiens microtubule-associated protein, RP/EB family, member 2 (MAPRE2), mRNA.\"""""	10982	 	MAPRE2	0.252617616	-0.039105527	2.907033702	0.004733535	0.004733535	-2.155908371	1.191366763
46348	7550064	KCTD5	NM_018992.2	54442	NP_061865.1	ILMN_1672728	7550064	S	TCCTGGGCATCCTCTCTGGGGAGCTGCTGGCCGCTTAGCGTTGTTTGATT	"\Homo sapiens potassium channel tetramerisation domain containing 5 (KCTD5), mRNA.\"""""	FLJ20040	ILMN_1672728	KCTD5	"\Homo sapiens potassium channel tetramerisation domain containing 5 (KCTD5), mRNA.\"""""	54442	D	KCTD5	0.252594322	-0.03285466	3.080446897	0.002843576	0.002843576	-1.720662663	1.191347527
15539	2470386	DEXI	NM_014015.3	28955	NP_054734.2	ILMN_1738866	2470386	S	CGCTCCTTCATTTCAGGTTACTCGTTCTTCAGCAAGTTGGCAAAACAGAC	"\Homo sapiens Dexi homolog (mouse) (DEXI), mRNA.\"""""	MYLE	ILMN_1738866	DEXI	"\Homo sapiens Dexi homolog (mouse) (DEXI), mRNA.\"""""	28955	 	DEXI	0.252541595	-0.040629563	2.683977921	0.00885987	0.00885987	-2.686100485	1.191303987
19732	3140670	EMD	NM_000117.1	2010	NP_000108.1	ILMN_1801421	3140670	S	AGGGAGGCAGCAGACTCAGGCCCTCCATGGTCCTCTTTGTCATTTTGTTG	"\Homo sapiens emerin (Emery-Dreifuss muscular dystrophy) (EMD), mRNA.\"""""	STA; EDMD	ILMN_1801421	EMD	"\Homo sapiens emerin (Emery-Dreifuss muscular dystrophy) (EMD), mRNA.\"""""	2010	 	EMD	0.252224857	-0.040615111	2.845096415	0.00565203	0.00565203	-2.306537511	1.191042469
2542	380551	SPSB2	NM_032641.1	84727	NP_116030.1	ILMN_1787541	380551	S	TTGCCCCCTGCCATGAAGCGCTACCTGCTCTACCAGTGAGCCCTGTGATA	"\Homo sapiens splA/ryanodine receptor domain and SOCS box containing 2 (SPSB2), mRNA.\"""""	MGC2519; GRCC9; SSB2; SSB-2	ILMN_1787541	SPSB2	"\Homo sapiens splA/ryanodine receptor domain and SOCS box containing 2 (SPSB2), mRNA.\"""""	84727	 	SPSB2	0.252189285	-0.009640893	3.326114064	0.001337976	0.001337976	-1.071305168	1.191013103
46141	7400747	FAM89A	NM_198552.1	375061	NP_940954.1	ILMN_2285817	7400747	I	GATCTCGGTGAAAGGCCTTAGTGGGTGTTTTGTGTGAGGTGGCTTGTAGC	"\Homo sapiens family with sequence similarity 89, member A (FAM89A), mRNA.\"""""	RP11-423F24.2; C1orf153; MGC15887	ILMN_2285817	FAM89A	"\Homo sapiens family with sequence similarity 89, member A (FAM89A), mRNA.\"""""	375061	D	FAM89A	0.251914797	-0.038384209	2.314630808	0.023230696	0.023230696	-3.486350803	1.190786521
21175	3390373	TIMM22	NM_013337.2	29928	NP_037469.2	ILMN_1706959	3390373	S	TCGCTGAGGGGCTGTTCACCACCATCCTCGTTCTCCAGGGTCAAGGAAGT	"\Homo sapiens translocase of inner mitochondrial membrane 22 homolog (yeast) (TIMM22), nuclear gene encoding mitochondrial protein, mRNA.\"""""	TIM22; TEX4	ILMN_1706959	TIMM22	"\Homo sapiens translocase of inner mitochondrial membrane 22 homolog (yeast) (TIMM22), nuclear gene encoding mitochondrial protein, mRNA.\"""""	29928	 	TIMM22	0.25168585	-0.006997932	3.371395837	0.001159791	0.001159791	-0.947586861	1.190597566
23729	3850703	MOSPD3	NM_023948.4	64598	NP_076438.1	ILMN_2356909	3850703	A	CTGCCTCAAGTCCTGCACGTCTCCCTGGGACAAAAGTTGGTGGCCGCCTA	"\Homo sapiens motile sperm domain containing 3 (MOSPD3), transcript variant 1, mRNA.\"""""	CDS3	ILMN_2356909	MOSPD3	"\Homo sapiens motile sperm domain containing 3 (MOSPD3), transcript variant 1, mRNA.\"""""	64598	D	MOSPD3	-0.251459039	0.023916486	-2.218530196	0.029388819	0.029388819	-3.677927186	-1.190410402
45728	7330523	C5orf39	NM_001014279.1	389289	NP_001014301.1	ILMN_2098616	7330523	S	GGAGCTAAGCAGCCTTAGATAGCAGCAGAAGGCTTTTTGGATTCTCCTCC	"\Homo sapiens chromosome 5 open reading frame 39 (C5orf39), mRNA.\"""""	AX2R; AXIIR	ILMN_2098616	C5ORF39	"\Homo sapiens chromosome 5 open reading frame 39 (C5orf39), mRNA.\"""""	389289	 	C5orf39	-0.251377096	0.075116502	-2.368766583	0.020289927	0.020289927	-3.375343578	-1.190342791
660	60390	URM1	NM_030914.1	81605	NP_112176.1	ILMN_1774196	60390	S	CTGGGGAGATACTTGATGGCGCGAATGTCCGTTTTCTCTCCCTTCCCACC	"\Homo sapiens ubiquitin related modifier 1 homolog (S. cerevisiae) (URM1), mRNA.\"""""	C9orf74; RP11-339B21.4; MGC2668	ILMN_1774196	URM1	"\Homo sapiens ubiquitin related modifier 1 homolog (S. cerevisiae) (URM1), mRNA.\"""""	81605	 	URM1	-0.251282335	0.069678907	-3.332505277	0.001311353	0.001311353	-1.05391746	-1.190264608
20720	3360059	CASP2	NM_032982.2	835	NP_116764.2	ILMN_2410540	3360059	A	TTTGTTTGGGTGGTTTGTGAGCCTTGCTGCCAAGTCCTGCCTTTGGGTCG	"\Homo sapiens caspase 2, apoptosis-related cysteine peptidase (CASP2), transcript variant 1, mRNA.\"""""	NEDD2; ICH1; ICH-1L/1S; CASP-2; ICH-1L	ILMN_2410540	CASP2	"\Homo sapiens caspase 2, apoptosis-related cysteine peptidase (CASP2), transcript variant 1, mRNA.\"""""	835	D	CASP2	0.250928152	-0.036024565	3.275493839	0.00156751	0.00156751	-1.208150707	1.189972433
33767	5390725	SSTR2	NM_001050.2	6752	NP_001041.1	ILMN_2152257	5390725	S	TGTAAATTAGTCGGGCGTGGTGTCACGTGCCTGTAATCCTAGCTGCTCGG	"\Homo sapiens somatostatin receptor 2 (SSTR2), mRNA.\"""""		ILMN_2152257	SSTR2	"\Homo sapiens somatostatin receptor 2 (SSTR2), mRNA.\"""""	6752	 	SSTR2	-0.250529449	-0.023151094	-2.171054284	0.032928443	0.032928443	-3.769951018	-1.189643618
45076	7200142	POLR2C	NM_032940.2	5432	NP_116558.1	ILMN_1659411	7200142	I	TCATTCTCTGTCCAGCAGTCATGAACCCCTTCACCTCCAATGACCTGATC	"\Homo sapiens polymerase (RNA) II (DNA directed) polypeptide C, 33kDa (POLR2C), mRNA.\"""""	RPB31; hsRPB3; RPB3; hRPB33	ILMN_1659411	POLR2C	"\Homo sapiens polymerase (RNA) II (DNA directed) polypeptide C, 33kDa (POLR2C), mRNA.\"""""	5432	D	POLR2C	-0.250237315	0.000912423	-2.599375562	0.011140852	0.011140852	-2.87814356	-1.189402749
35639	5810709	ProbeID: 5810709	XR_017492.1	644330		ILMN_1686388	5810709	A	CAGGCAGATGATGCAGAGGAGCGAGCTGAGCGCCTCCAGCGAGAAGTTGA	"\PREDICTED: Homo sapiens similar to tropomyosin 3 isoform 2 (LOC644330), mRNA.\"""""		ILMN_1686388	LOC644330	"\PREDICTED: Homo sapiens similar to tropomyosin 3 isoform 2 (LOC644330), mRNA.\"""""	644330	 		0.249966975	0.001393258	2.60839587	0.010874542	0.010874542	-2.857910233	1.189179893
38640	6250242	FLNA	NM_001456.2	2316	NP_001447.2	ILMN_1687335	6250242	S	CCTACCTGCTCAAGGACAAGGGGGAGTACACACTGGTGGTCAAATGGGGG	"\Homo sapiens filamin A, alpha (actin binding protein 280) (FLNA), mRNA.\"""""	OPD2; MNS; FMD; FLN; filamin A; NHBP; ABP-280; OPD1; FLN1; ABPX; OPD; DKFZp434P031	ILMN_1687335	FLNA	"\Homo sapiens filamin A, alpha (actin binding protein 280) (FLNA), mRNA.\"""""	2316	 	FLNA	-0.249902177	0.059907221	-2.325151884	0.022631259	0.022631259	-3.464950035	-1.189126482
16096	2510477	B3GALT6	NM_080605.3	126792	NP_542172.2	ILMN_1739749	2510477	S	GTTTGGAATTGCTTGAGGAACCCTGCGTGTGCTTGGAGAGGCCAGAGGGC	"\Homo sapiens UDP-Gal:betaGal beta 1,3-galactosyltransferase polypeptide 6 (B3GALT6), mRNA.\"""""	beta3GalT6	ILMN_1739749	B3GALT6	"\Homo sapiens UDP-Gal:betaGal beta 1,3-galactosyltransferase polypeptide 6 (B3GALT6), mRNA.\"""""	126792	 	B3GALT6	-0.24981863	0.055519786	-3.668511273	0.000440994	0.000440994	-0.106341217	-1.189057622
26308	4200541	FAM113B	NM_138371.1	91523	NP_612380.1	ILMN_1712431	4200541	S	ACTTCCTGGGAGTGACCCAGCGTTATTCCTGCCTCCTCACTCCTATTCTC	"\Homo sapiens family with sequence similarity 113, member B (FAM113B), mRNA.\"""""	MGC16044	ILMN_1712431	FAM113B	"\Homo sapiens family with sequence similarity 113, member B (FAM113B), mRNA.\"""""	91523	 	FAM113B	-0.249624952	0.095644823	-2.225516893	0.028897115	0.028897115	-3.66423768	-1.188898005
19281	3120402	SLC30A7	NM_133496.3	148867	NP_598003.2	ILMN_1789999	3120402	S	CCCCCAGAAGCCTTAGTGACCCAGATCTCAACCAGAGACTCAAGATAGCC	"\Homo sapiens solute carrier family 30 (zinc transporter), member 7 (SLC30A7), mRNA.\"""""	ZnT-7; ZNT7; ZnTL2; DKFZp686M0368	ILMN_1789999	SLC30A7	"\Homo sapiens solute carrier family 30 (zinc transporter), member 7 (SLC30A7), mRNA.\"""""	148867	 	SLC30A7	0.249531483	0.023836403	2.505103241	0.014298354	0.014298354	-3.08609976	1.188820981
32283	5220068	C4orf14	NM_032313.2	84273	NP_115689.1	ILMN_1665066	5220068	S	GCATCTCCGAGGCTATACACCTGAAGGAACAGTTTTGACCGTCCGGCCCC	"\Homo sapiens chromosome 4 open reading frame 14 (C4orf14), mRNA.\"""""	mAtNOS1; hAtNOS1; MGC3232	ILMN_1665066	C4ORF14	"\Homo sapiens chromosome 4 open reading frame 14 (C4orf14), mRNA.\"""""	84273	 	C4orf14	0.249074703	-0.010317902	3.331732735	0.001314544	0.001314544	-1.056020512	1.188444641
16483	2600463	TNFRSF10B	NM_003842.3	8795	NP_003833.3	ILMN_1699265	2600463	A	TTAGGCTTTGCTATATCCCCAGGCCAAATAGCATGTGACACAGGACAGCC	"\Homo sapiens tumor necrosis factor receptor superfamily, member 10b (TNFRSF10B), transcript variant 1, mRNA.\"""""	KILLER/DR5; TRICK2; TRAILR2; TRICK2A; KILLER; TRICKB; ZTNFR9; TRAIL-R2; DR5; TRICK2B; CD262	ILMN_1699265	TNFRSF10B	"\Homo sapiens tumor necrosis factor receptor superfamily, member 10b (TNFRSF10B), transcript variant 1, mRNA.\"""""	8795	D	TNFRSF10B	0.24891171	-0.088765714	3.257024321	0.001660097	0.001660097	-1.257693449	1.188310381
39729	6370196	MRPL37	NM_016491.2	51253	NP_057575.2	ILMN_2041327	6370196	S	AGCCTCAGTGCCCGTTTGGCCTGCTGCTCTCGCTGACAATAAAGAGCCCT	"\Homo sapiens mitochondrial ribosomal protein L37 (MRPL37), nuclear gene encoding mitochondrial protein, mRNA.\"""""	MRPL2; MGC878; MRP-L2; RPML2	ILMN_2041327	MRPL37	"\Homo sapiens mitochondrial ribosomal protein L37 (MRPL37), nuclear gene encoding mitochondrial protein, mRNA.\"""""	51253	 	MRPL37	-0.248903161	0.092231747	-2.783437029	0.006726619	0.006726619	-2.453908344	-1.188303339
27401	4280291	PPP4C	NM_002720.1	5531	NP_002711.1	ILMN_3248975	4280291	S	CTGTCCTGGCTCTGCTGTCCCCCAAGAGGGTGCTTCGAGGGTGAGGACTT	"\Homo sapiens protein phosphatase 4 (formerly X), catalytic subunit (PPP4C), mRNA.\"""""	PPX; PP4; PPH3	ILMN_3248975	PPP4C	"\Homo sapiens protein phosphatase 4 (formerly X), catalytic subunit (PPP4C), mRNA.\"""""	5531	 	PPP4C	0.248847549	-0.073839222	2.450892705	0.016458743	0.016458743	-3.202754684	1.188257534
34946	5690113	NUFIP2	NM_020772.1	57532	NP_065823.1	ILMN_2102693	5690113	S	TTGCCTAGGTACAAGCAGGACTTTGGGACAAATCTCTTTGTGCTGTTTGG	"\Homo sapiens nuclear fragile X mental retardation protein interacting protein 2 (NUFIP2), mRNA.\"""""	82-FIP; PIG1; KIAA1321; MGC117262; FIP-82; 182-FIP	ILMN_2102693	NUFIP2	"\Homo sapiens nuclear fragile X mental retardation protein interacting protein 2 (NUFIP2), mRNA.\"""""	57532	D	NUFIP2	0.248473297	-0.038191359	3.744566077	0.000341598	0.000341598	0.116895007	1.187949326
41220	6550243	ESYT1	NM_015292.1	23344	NP_056107.1	ILMN_1761159	6550243	S	AGCTCCTAGCTGGTGATACGGAGAGGGCTTTGGAGGACTTGGGACAGCAG	"\Homo sapiens extended synaptotagmin-like protein 1 (ESYT1), mRNA.\"""""	KIAA0747; MBC2	ILMN_1761159	ESYT1	"\Homo sapiens extended synaptotagmin-like protein 1 (ESYT1), mRNA.\"""""	23344	 	ESYT1	0.248351193	0.057626083	2.170348704	0.03298374	0.03298374	-3.771305487	1.187848787
24595	3990497	SNORA61	NR_002987.1	677838		ILMN_3245458	3990497	S	CTCCTGATCCCTTTCCCATCGGATCTGAACACTGGTCTTGGTGGTCGTAA	"\Homo sapiens small nucleolar RNA, H/ACA box 61 (SNORA61), small nucleolar RNA.\"""""	ACA61	ILMN_3245458	SNORA61	"\Homo sapiens small nucleolar RNA, H/ACA box 61 (SNORA61), small nucleolar RNA.\"""""	677838	 	SNORA61	0.248346967	-0.021788115	3.984635967	0.00014953	0.00014953	0.84138759	1.187845308
35322	5720192	FANCE	NM_021922.2	2178	NP_068741.1	ILMN_2043452	5720192	S	CCAGGAGGTCTGGGGTACCAGTGGGCTCAGATGAAGCTCTTGTGCTCATG	"\Homo sapiens Fanconi anemia, complementation group E (FANCE), mRNA.\"""""	FAE; FACE	ILMN_2043452	FANCE	"\Homo sapiens Fanconi anemia, complementation group E (FANCE), mRNA.\"""""	2178	 	FANCE	0.248205275	-0.043707553	3.406699062	0.001036638	0.001036638	-0.850287317	1.187728651
38132	6180470	FAM108B1	NM_001025780.1	51104	NP_001020951.1	ILMN_1785661	6180470	I	GCTCACACATACAAAAACTAAGTTGCCTTTCCTTGAATGAACCCTGTCTG	"\Homo sapiens family with sequence similarity 108, member B1 (FAM108B1), transcript variant 2, mRNA.\"""""	CGI-67; RP11-409O11.2; C9orf77	ILMN_1785661	FAM108B1	"\Homo sapiens family with sequence similarity 108, member B1 (FAM108B1), transcript variant 2, mRNA.\"""""	51104	D	FAM108B1	0.247454253	-0.036711939	3.956121375	0.000165202	0.000165202	0.753805683	1.187110517
39962	6380370	CCND3	NM_001760.2	896	NP_001751.1	ILMN_1668721	6380370	S	GCCCTGTTGACACAGGTCTTTCCTAAGGCTGCAAGGTTTAGGCTGGTGGC	"\Homo sapiens cyclin D3 (CCND3), mRNA.\"""""		ILMN_1668721	CCND3	"\Homo sapiens cyclin D3 (CCND3), mRNA.\"""""	896	 	CCND3	0.247421821	-0.035017974	2.084921748	0.040305872	0.040305872	-3.93242124	1.187083831
40830	6510176	TUBA1B	NM_006082.2	10376	NP_006073.2	ILMN_1800261	6510176	S	GGAGAGGAATACTAATTATCCATTCCTTTTGGCCCTGCAGCATGTCATGC	"\Homo sapiens tubulin, alpha 1b (TUBA1B), mRNA.\"""""	K-ALPHA-1	ILMN_1800261	TUBA1B	"\Homo sapiens tubulin, alpha 1b (TUBA1B), mRNA.\"""""	10376	 	TUBA1B	0.246993724	-0.006970826	2.217578784	0.029456341	0.029456341	-3.679788442	1.186731635
27963	4480368	TMEM60	NM_032936.2	85025	NP_116325.1	ILMN_1752213	4480368	S	GTCTTCATTCCTTTATGGGCCTTGCTGGCTGGGGCTTTAACAGAACTCGG	"\Homo sapiens transmembrane protein 60 (TMEM60), mRNA.\"""""	MGC74482; C7orf35; DC32	ILMN_1752213	TMEM60	"\Homo sapiens transmembrane protein 60 (TMEM60), mRNA.\"""""	85025	 	TMEM60	0.246914675	-0.038546955	2.958267718	0.004080024	0.004080024	-2.029370923	1.186666613
12918	2060241	EIF3A	NM_003750.2	8661	NP_003741.1	ILMN_1708164	2060241	S	GGTCTCATTGAAGCCAACACAGAACTTGCTGCTGTGTTTTTTCTTCAGTG	"\Homo sapiens eukaryotic translation initiation factor 3, subunit A (EIF3A), mRNA.\"""""	EIF3A; eIF3-theta; p180; KIAA0139; TIF32; P167; EIF3S10; p185; eIF3-p170; EIF3	ILMN_1708164	EIF3A	"\Homo sapiens eukaryotic translation initiation factor 3, subunit A (EIF3A), mRNA.\"""""	8661	 	EIF3A	0.246466808	-0.010573203	2.589612415	0.011435732	0.011435732	-2.899977524	1.186298284
14697	2340703	ProbeID: 2340703	XR_039042.1	100133372		ILMN_3243291	2340703	S	CACATATGCCACTGTGGAGGAGGTGGATGCAGCCGTGAATGCAAGGCCAC	"\PREDICTED: Homo sapiens misc_RNA (LOC100133372), miscRNA.\"""""		ILMN_3243291	LOC100133372	"\PREDICTED: Homo sapiens misc_RNA (LOC100133372), miscRNA.\"""""	100133372	 		0.246264437	0.070263987	2.336342614	0.022008741	0.022008741	-3.442095314	1.18613189
11136	1740471	TINF2	NM_012461.1	26277	NP_036593.1	ILMN_1697420	1740471	S	CCTTGATACCCACTTTTTGTGAATACCTACCCCCTTCTGGCCACGGTGCC	"\Homo sapiens TERF1 (TRF1)-interacting nuclear factor 2 (TINF2), mRNA.\"""""	TIN2	ILMN_1697420	TINF2	"\Homo sapiens TERF1 (TRF1)-interacting nuclear factor 2 (TINF2), mRNA.\"""""	26277	 	TINF2	-0.246012242	0.043299415	-2.988179724	0.003738133	0.003738133	-1.954692203	-1.185924562
20244	3190452	DNAJB11	NM_016306.4	51726	NP_057390.1	ILMN_1753243	3190452	S	ACCTCTCCCTTTGGGGATTTAATGTCTGGTGCTGCCGCCTGAGTTTCAAG	"\Homo sapiens DnaJ (Hsp40) homolog, subfamily B, member 11 (DNAJB11), mRNA.\"""""	PRO1080; HEDJ; ABBP-2; UNQ537; hDj9; EDJ; ERdj3; ERj3; ABBP2	ILMN_1753243	DNAJB11	"\Homo sapiens DnaJ (Hsp40) homolog, subfamily B, member 11 (DNAJB11), mRNA.\"""""	51726	 	DNAJB11	0.245962661	-0.010497774	3.062334643	0.003001698	0.003001698	-1.767037206	1.185883806
7125	1090400	ATXN2	NM_002973.2	6311	NP_002964.2	ILMN_1743829	1090400	S	GTTTCAGAGTCCCGCAGGTACCCCAGCTCTGCTTGCCGAAACTGGAAGTT	"\Homo sapiens ataxin 2 (ATXN2), mRNA.\"""""	FLJ46772; ATX2; TNRC13; SCA2	ILMN_1743829	ATXN2	"\Homo sapiens ataxin 2 (ATXN2), mRNA.\"""""	6311	 	ATXN2	0.245860682	-0.052232586	2.638187644	0.010035456	0.010035456	-2.790672417	1.185799984
1052	110440	ITGB1	NM_033668.1	3688	NP_391988.1	ILMN_1714820	110440	A	TTACCCCAGCCGGTCCAACCTGATCCTGTGTCCCATTGTAAGGAGAAGGA	"\Homo sapiens integrin, beta 1 (fibronectin receptor, beta polypeptide, antigen CD29 includes MDF2, MSK12) (ITGB1), transcript variant 1D, mRNA.\"""""	GPIIA; VLAB; MDF2; FNRB; CD29; MSK12	ILMN_1714820	ITGB1	"\Homo sapiens integrin, beta 1 (fibronectin receptor, beta polypeptide, antigen CD29 includes MDF2, MSK12) (ITGB1), transcript variant 1D, mRNA.\"""""	3688	D	ITGB1	0.245811052	0.011487786	3.16515039	0.002201813	0.002201813	-1.501015238	1.185759192
20024	3180315	ZNF319	NM_020807.1	57567	NP_065858.1	ILMN_1711361	3180315	S	GGTGCTGGCTCTCTGTCACAATGCCTCAAAAGACATGGAACCCAGGCCTA	"\Homo sapiens zinc finger protein 319 (ZNF319), mRNA.\"""""	MGC126816; ZFP319	ILMN_1711361	ZNF319	"\Homo sapiens zinc finger protein 319 (ZNF319), mRNA.\"""""	57567	 	ZNF319	0.245700938	-0.04314207	2.840956711	0.005718913	0.005718913	-2.316512832	1.185668692
25154	4050446	C11orf68	NM_031450.2	83638	NP_113638.1	ILMN_1757847	4050446	S	CCCCTCAGGAGAGAGAAAACTTAGTGCTTCCAGCCCTTCTTGGAGCCTTC	"\Homo sapiens chromosome 11 open reading frame 68 (C11orf68), mRNA.\"""""	P5326; Bles03	ILMN_1757847	C11ORF68	"\Homo sapiens chromosome 11 open reading frame 68 (C11orf68), mRNA.\"""""	83638	 	C11orf68	-0.245638526	0.037333607	-3.064767054	0.002979998	0.002979998	-1.760821518	-1.1856174
41655	6580504	ProbeID: 6580504	XM_940962.2	124512	XP_946055.2	ILMN_1764323	6580504	A	CTGATGAGCAACCTGGCACACAAACTATGAGCAGACCACTTCAGCTTGAG	"\PREDICTED: Homo sapiens hypothetical protein LOC124512 (LOC124512), mRNA.\"""""		ILMN_1764323	LOC124512	"\PREDICTED: Homo sapiens hypothetical protein LOC124512 (LOC124512), mRNA.\"""""	124512	D	METTL23	0.245459177	-0.01039124	2.494621828	0.014695033	0.014695033	-3.108822519	1.185470019
5566	840156	ProbeID: 840156				ILMN_1870041	840156	S	GGCAGGAAAATTGTATGTCAGGGTGTATTTCTGTGTGGGGTTGCAAGGGC	Homo sapiens partial mRNA; ID YG39-1C		ILMN_1870041		Homo sapiens partial mRNA; ID YG39-1C	-999	 		0.245440302	-0.014880816	2.966552341	0.003982545	0.003982545	-2.008746358	1.18545451
25496	4070296	BCORL1	NM_021946.2	63035	NP_068765.2	ILMN_1767015	4070296	S	AGAGAGGAGCTTGGGTTGCTTCCCTGTCCCCGCCCCCTCTGTGGCATTGT	"\Homo sapiens BCL6 co-repressor-like 1 (BCORL1), mRNA.\"""""	FLJ11362; B930011H20Rik	ILMN_1767015	BCORL1	"\Homo sapiens BCL6 co-repressor-like 1 (BCORL1), mRNA.\"""""	63035	 	BCORL1	0.245311753	-0.068003195	4.284461078	5.12E-05	5.12E-05	1.785804457	1.185348886
13010	2060612	MRPL27	NM_148571.1	51264	NP_683412.1	ILMN_1811327	2060612	A	TGTTGAGGCCATCGGACAGAGACTGGAGCCCAGGTGACAGGAGATGGTGA	"\Homo sapiens mitochondrial ribosomal protein L27 (MRPL27), nuclear gene encoding mitochondrial protein, transcript variant 2, mRNA.\"""""	MGC23716; L27mt	ILMN_1811327	MRPL27	"\Homo sapiens mitochondrial ribosomal protein L27 (MRPL27), nuclear gene encoding mitochondrial protein, transcript variant 2, mRNA.\"""""	51264	D	MRPL27	-0.245211757	0.055618987	-2.690840068	0.008694921	0.008694921	-2.670301995	-1.18526673
8543	1340491	SP110	NM_004510.2	3431	NP_004501.2	ILMN_1731418	1340491	I	CTACCCTCTCAGTCACCATGTTGCAGACTTTCCCTGTCTGGAGGCTCACC	"\Homo sapiens SP110 nuclear body protein (SP110), transcript variant b, mRNA.\"""""	FLJ22835; IFI75; VODI; IFI41	ILMN_1731418	SP110	"\Homo sapiens SP110 nuclear body protein (SP110), transcript variant b, mRNA.\"""""	3431	D	SP110	0.244765099	-0.116263784	2.29156169	0.024594451	0.024594451	-3.532981716	1.184899829
16615	2630224	LOC93622	XR_017952.1	93622		ILMN_1797181	2630224	S	CAAGCTGGCCATGGGGGTCCCAAACAGTCATTCCAGGCTTAGATGATGAC	"\PREDICTED: Homo sapiens hypothetical protein BC006130 (LOC93622), misc RNA.\"""""		ILMN_1797181	LOC93622	"\PREDICTED: Homo sapiens hypothetical protein BC006130 (LOC93622), misc RNA.\"""""	93622	 	LOC93622	0.244600076	-0.013411824	3.288628169	0.001504639	0.001504639	-1.172792686	1.184764302
28109	4490273	KLHDC5	NM_020782.1	57542	NP_065833.1	ILMN_1727134	4490273	S	GAAGAGCAAAGGGTGCTGAAATGACTTGTACGGTTGGCTGGTGCTTTCTC	"\Homo sapiens kelch domain containing 5 (KLHDC5), mRNA.\"""""	MGC131714; KIAA1340	ILMN_1727134	KLHDC5	"\Homo sapiens kelch domain containing 5 (KLHDC5), mRNA.\"""""	57542	 	KLHDC5	-0.244559364	0.019826654	-2.900260158	0.00482682	0.00482682	-2.172506852	-1.184730868
1315	150021	SMARCB1	NM_001007468.1	6598	NP_001007469.1	ILMN_1758823	150021	A	GTGGAGTGGGGGCTTCCAGGTGGCCCTTCCCGGCACACATTCCATTTGTT	"\Homo sapiens SWI/SNF related, matrix associated, actin dependent regulator of chromatin, subfamily b, member 1 (SMARCB1), transcript variant 2, mRNA.\"""""	Sfh1p; RDT; hSNFS; SNF5; Snr1; SNF5L1; INI1; BAF47	ILMN_1758823	SMARCB1	"\Homo sapiens SWI/SNF related, matrix associated, actin dependent regulator of chromatin, subfamily b, member 1 (SMARCB1), transcript variant 2, mRNA.\"""""	6598	D	SMARCB1	-0.24449309	0.068783431	-3.742914191	0.00034351	0.00034351	0.112013447	-1.184676446
42290	6650747	ZNF641	NM_152320.1	121274	NP_689533.1	ILMN_1731666	6650747	S	AGCCAGGGGGGCCAGACCTTGTTCATGTGTGGGTCTGTCTTCCTTATGCC	"\Homo sapiens zinc finger protein 641 (ZNF641), mRNA.\"""""	FLJ31295; DKFZp667D1012	ILMN_1731666	ZNF641	"\Homo sapiens zinc finger protein 641 (ZNF641), mRNA.\"""""	121274	 	ZNF641	-0.244433286	-0.003250056	-2.327415197	0.022504112	0.022504112	-3.460335322	-1.184627338
8089	1260193	RAB11FIP5	NM_015470.2	26056	NP_056285.1	ILMN_1740604	1260193	S	AGCCACACTTGGAGGAAAGTTGCAGGTGGGTTGGGCAGGGAGCAGGCATG	"\Homo sapiens RAB11 family interacting protein 5 (class I) (RAB11FIP5), mRNA.\"""""	RIP11; pp75; KIAA0857; GAF1; DKFZP434H018	ILMN_1740604	RAB11FIP5	"\Homo sapiens RAB11 family interacting protein 5 (class I) (RAB11FIP5), mRNA.\"""""	26056	 	RAB11FIP5	0.244231351	0.006472092	2.886443398	0.00502238	0.00502238	-2.206269412	1.184461538
21403	3400598	WIPI1	NM_017983.4	55062	NP_060453.2	ILMN_1781386	3400598	S	ACCTGGTTAACTCCTCACCAAGCTTCCCACGACCCTGGTTGCCAATGGGC	"\Homo sapiens WD repeat domain, phosphoinositide interacting 1 (WIPI1), mRNA.\"""""	WIPI49; FLJ10055; Atg18	ILMN_1781386	WIPI1	"\Homo sapiens WD repeat domain, phosphoinositide interacting 1 (WIPI1), mRNA.\"""""	55062	 	WIPI1	0.244139772	-0.095202568	3.078989376	0.002856008	0.002856008	-1.72440228	1.184386353
39020	6280360	SPG7	NM_003119.2	6687	NP_003110.1	ILMN_1754529	6280360	I	CACTGCCCCCTGCTGCCATGTGGACTGGTGCAAGTTGAGGACTTCTTGCT	"\Homo sapiens spastic paraplegia 7 (pure and complicated autosomal recessive) (SPG7), nuclear gene encoding mitochondrial protein, transcript variant 1, mRNA.\"""""	CAR; FLJ37308; SPG5C; MGC126332; CMAR; MGC126331; PGN	ILMN_1754529	SPG7	"\Homo sapiens spastic paraplegia 7 (pure and complicated autosomal recessive) (SPG7), nuclear gene encoding mitochondrial protein, transcript variant 1, mRNA.\"""""	6687	D	SPG7	0.244047327	-0.040625799	3.610776619	0.00053422	0.00053422	-0.273705711	1.184310462
8760	1400626	LOC728873	XR_015679.2	728873		ILMN_3298582	1400626	M	CATCGAATCACCGGCATGCCCCACCATGTCAGACGCAGCTGTAGACAGGA	"\PREDICTED: Homo sapiens misc_RNA (LOC728873), miscRNA.\"""""		ILMN_3298582	LOC728873	"\PREDICTED: Homo sapiens misc_RNA (LOC728873), miscRNA.\"""""	728873	 		0.244041432	0.039460661	2.078067019	0.0409501	0.0409501	-3.94510088	1.184305623
3553	540139	NFKBIE	NM_004556.2	4794	NP_004547.2	ILMN_1717313	540139	S	GAAGAGCATGGGGCAATAAACCAGCACAGTCTCTGACCACTTGGAGCGTC	"\Homo sapiens nuclear factor of kappa light polypeptide gene enhancer in B-cells inhibitor, epsilon (NFKBIE), mRNA.\"""""	IKBE	ILMN_1717313	NFKBIE	"\Homo sapiens nuclear factor of kappa light polypeptide gene enhancer in B-cells inhibitor, epsilon (NFKBIE), mRNA.\"""""	4794	 	NFKBIE	0.24388501	-0.043488367	4.032702156	0.000126288	0.000126288	0.989926053	1.184177223
43688	6960440	UBE2A	NM_181762.1	7319	NP_861427.1	ILMN_2307455	6960440	A	CTGACACATCCTCTCTTTGCAAGCTGCTGACTGGGCACACTCATGCCAAG	"\Homo sapiens ubiquitin-conjugating enzyme E2A (RAD6 homolog) (UBE2A), transcript variant 2, mRNA.\"""""	UBC2; RAD6A; HHR6A	ILMN_2307455	UBE2A	"\Homo sapiens ubiquitin-conjugating enzyme E2A (RAD6 homolog) (UBE2A), transcript variant 2, mRNA.\"""""	7319	D	UBE2A	0.243586052	-0.043440298	2.616694422	0.010634647	0.010634647	-2.839244541	1.183931861
23119	3800537	PLEKHB2	NM_001031706.1	55041	NP_001026876.1	ILMN_1698323	3800537	A	CCGATGAGACATCCGTGGTTTCCTCACCTCCACCATACACGGCCTATGCT	"\Homo sapiens pleckstrin homology domain containing, family B (evectins) member 2 (PLEKHB2), transcript variant 1, mRNA.\"""""	EVT2; FLJ20783	ILMN_1698323	PLEKHB2	"\Homo sapiens pleckstrin homology domain containing, family B (evectins) member 2 (PLEKHB2), transcript variant 1, mRNA.\"""""	55041	D	PLEKHB2	0.243580099	-0.029616605	2.835421886	0.005809473	0.005809473	-2.329831769	1.183926976
28565	4570026	CASP2	NM_032983.2	835	NP_116765.2	ILMN_1736568	4570026	A	CTTGACAATTCCCGGGCCCTTCAGTCCCTGAGCAGTCTACTTCTGTGTCT	"\Homo sapiens caspase 2, apoptosis-related cysteine peptidase (CASP2), transcript variant 3, mRNA.\"""""	NEDD2; ICH1; ICH-1L/1S; CASP-2; ICH-1L	ILMN_1736568	CASP2	"\Homo sapiens caspase 2, apoptosis-related cysteine peptidase (CASP2), transcript variant 3, mRNA.\"""""	835	D	CASP2	0.242943982	-0.042809795	3.484040941	0.000808582	0.000808582	-0.634576031	1.183405071
6380	1010435	C1orf55	NM_152608.3	163859	NP_689821.3	ILMN_1748291	1010435	S	TAGCCACTGCAGCCTTCTTAAGCTTAGTGTTTGCACAGTATACCTCTTTC	"\Homo sapiens chromosome 1 open reading frame 55 (C1orf55), mRNA.\"""""	dJ671D7.1; FLJ35382; RP4-671D7.1	ILMN_1748291	C1ORF55	"\Homo sapiens chromosome 1 open reading frame 55 (C1orf55), mRNA.\"""""	163859	 	C1orf55	0.242661967	-0.067154096	3.755182248	0.000329553	0.000329553	0.148301928	1.183173764
32894	5290161	C17orf91	NM_001001870.1	84981	NP_001001870.1	ILMN_2390310	5290161	A	CTCCATCCAGATGGTGGAGTACCGCGCAGACATTAAAAGTCATGTAAAAG	"\Homo sapiens chromosome 17 open reading frame 91 (C17orf91), transcript variant 2, mRNA.\"""""	DKFZp686O06159; MGC14376; MGC149751	ILMN_2390310	C17ORF91	"\Homo sapiens chromosome 17 open reading frame 91 (C17orf91), transcript variant 2, mRNA.\"""""	84981	 	C17orf91	0.242224429	-0.032171058	3.660787844	0.000452502	0.000452502	-0.128836151	1.182814987
11142	1740504	MCRS1	NM_006337.3	10445	NP_006328.2	ILMN_1784227	1740504	A	CTAAAAACAACCCTACCCCCCATTGCCACCTTCACTCCTGTGTCTCCAGC	"\Homo sapiens microspherule protein 1 (MCRS1), transcript variant 1, mRNA.\"""""	ICP22BP; P78; MSP58; MCRS2	ILMN_1784227	MCRS1	"\Homo sapiens microspherule protein 1 (MCRS1), transcript variant 1, mRNA.\"""""	10445	D	MCRS1	-0.24190524	0.09746393	-2.858778968	0.00543605	0.00543605	-2.273484495	-1.182553324
24327	3940097	LIX1L	NM_153713.1	128077	NP_714924.1	ILMN_1708098	3940097	S	CTTCCAACTGCTAGGCATCCACCCACATAACTCCCCAGGCTTTCCACAGC	"\Homo sapiens Lix1 homolog (mouse)-like (LIX1L), mRNA.\"""""	DKFZp762F237; MGC46719	ILMN_1708098	LIX1L	"\Homo sapiens Lix1 homolog (mouse)-like (LIX1L), mRNA.\"""""	128077	 	LIX1L	0.241638853	-0.043096926	3.856757246	0.000233054	0.000233054	0.451793619	1.182334992
26233	4200196	TNFAIP8	NM_001077654.1	25816	NP_001071122.1	ILMN_2414325	4200196	A	GCTGCACCAAATCATTCAGCGCCACCTCACTGCCAAGTCACATGGACGGG	"\Homo sapiens tumor necrosis factor, alpha-induced protein 8 (TNFAIP8), transcript variant 2, mRNA.\"""""	GG2-1; SCC-S2; MDC-3.13	ILMN_2414325	TNFAIP8	"\Homo sapiens tumor necrosis factor, alpha-induced protein 8 (TNFAIP8), transcript variant 2, mRNA.\"""""	25816	D	TNFAIP8	0.24145698	-0.021295495	2.767376893	0.007035704	0.007035704	-2.491865839	1.18218595
18618	2900735	DHX15	NM_001358.2	1665	NP_001349.2	ILMN_2168449	2900735	S	TATGCCTCCCTTTTGTGTTGACACTGTAGCTCATACTGGAAAAGTCGATC	"\Homo sapiens DEAH (Asp-Glu-Ala-His) box polypeptide 15 (DHX15), mRNA.\"""""	DDX15; PRPF43; HRH2; DBP1; PRP43; PrPp43p	ILMN_2168449	DHX15	"\Homo sapiens DEAH (Asp-Glu-Ala-His) box polypeptide 15 (DHX15), mRNA.\"""""	1665	D	DHX15	0.241255029	-0.052302608	2.323404346	0.022729867	0.022729867	-3.468510474	1.182020477
9434	1450370	DCP1A	NM_018403.4	55802	NP_060873.3	ILMN_1809285	1450370	S	GGAAAGCCAGCTCCCCTTCTCCTCTAACTATTGGAACGCCAGAAAGTCAG	"\Homo sapiens DCP1 decapping enzyme homolog A (S. cerevisiae) (DCP1A), mRNA.\"""""	Nbla00360; FLJ21691; SMIF; SMAD4IP1; HSA275986	ILMN_1809285	DCP1A	"\Homo sapiens DCP1 decapping enzyme homolog A (S. cerevisiae) (DCP1A), mRNA.\"""""	55802	 	DCP1A	-0.241196055	0.011423917	-3.523633279	0.00071107	0.00071107	-0.522815479	-1.18197216
45255	7210110	HM13	NM_178582.1	81502	NP_848697.1	ILMN_2236655	7210110	I	CAGGCTGAGAAACACTGATAGACCAAGAGGTGGCCAGGGTTCCCAGAAGG	"\Homo sapiens histocompatibility (minor) 13 (HM13), transcript variant 4, mRNA.\"""""	MSTP086; IMPAS; dJ324O17.1; H13; SPP; IMP1; PSL3; PSENL3	ILMN_2236655	HM13	"\Homo sapiens histocompatibility (minor) 13 (HM13), transcript variant 4, mRNA.\"""""	81502	D	HM13	0.241046514	-0.018359248	3.880433095	0.000214807	0.000214807	0.523301188	1.18184965
36814	5960224	PTTG3P	NR_002734.1	26255		ILMN_2049021	5960224	S	GCTTCGAGAGTTTTGACCTGCCTGAAGAGCACCAGATTGCACATCTCCCC	"\Homo sapiens pituitary tumor-transforming 3 (pseudogene) (PTTG3P), non-coding RNA.\"""""	rcPTTG1	ILMN_2049021	PTTG3P	"\Homo sapiens pituitary tumor-transforming 3 (pseudogene) (PTTG3P), non-coding RNA.\"""""	26255	 	PTTG3	0.240933839	-0.008301113	2.9406082	0.00429522	0.00429522	-2.073182999	1.181757351
19833	3170300	MTSS1	NM_014751.2	9788	NP_055566.2	ILMN_2073289	3170300	S	TTGTGCTTTAGTTGCTAGTTTGTACTGAGAGTTGACCTCTCCCTGTGCAG	"\Homo sapiens metastasis suppressor 1 (MTSS1), mRNA.\"""""	MIM; KIAA0429; MIMA; MIMB; FLJ44694	ILMN_2073289	MTSS1	"\Homo sapiens metastasis suppressor 1 (MTSS1), mRNA.\"""""	9788	D	MTSS1	-0.240697602	-0.036428394	-2.234099633	0.028302975	0.028302975	-3.647369509	-1.181563858
41969	6620201	KLHL24	NM_017644.3	54800	NP_060114.2	ILMN_1678671	6620201	S	GACCTAAGGTCATTTGCTTTCAATTAGAGGCTCCAGAGTCTTCATAGTGG	"\Homo sapiens kelch-like 24 (Drosophila) (KLHL24), mRNA.\"""""	FLJ25796; KRIP6; DRE1	ILMN_1678671	KLHL24	"\Homo sapiens kelch-like 24 (Drosophila) (KLHL24), mRNA.\"""""	54800	 	KLHL24	0.240421453	-0.060021883	2.76217859	0.007138498	0.007138498	-2.504113735	1.181337714
1582	160291	MVP	NM_017458.2	9961	NP_059447.2	ILMN_2344373	160291	A	TTGAGGGAGAAGGGTCCGTGCTGCAGGCCAAGCTAAAAGCACAGGCCTTG	"\Homo sapiens major vault protein (MVP), transcript variant 1, mRNA.\"""""	LRP; VAULT1	ILMN_2344373	MVP	"\Homo sapiens major vault protein (MVP), transcript variant 1, mRNA.\"""""	9961	D	MVP	0.239814066	-0.029993301	3.393062305	0.001082671	0.001082671	-0.887958876	1.180840465
6404	1010537	MMADHC	NM_015702.2	27249	NP_056517.1	ILMN_3248966	1010537	S	GGGGTACCCATGTAGTTGTAGGGAGTATCTTCACTAATGCAACACCAGAC	"\Homo sapiens methylmalonic aciduria (cobalamin deficiency) cblD type, with homocystinuria (MMADHC), nuclear gene encoding mitochondrial protein, mRNA.\"""""		ILMN_3248966	MMADHC	"\Homo sapiens methylmalonic aciduria (cobalamin deficiency) cblD type, with homocystinuria (MMADHC), nuclear gene encoding mitochondrial protein, mRNA.\"""""	27249	D	MMADHC	-0.239665191	0.022130972	-2.794966069	0.006512461	0.006512461	-2.426550558	-1.180718618
43216	6860719	CYTH1	NM_017456.1	9267	NP_059430.1	ILMN_1694084	6860719	A	GCCTGGTTCTCAAGTGTTTCCTAGACAGAGAGGCACCTGGGTCAGTATTA	"\Homo sapiens pleckstrin homology, Sec7 and coiled-coil domains 1(cytohesin 1) (PSCD1), transcript variant 2, mRNA.\"""""	D17S811E; B2-1; CYTOHESIN-1; SEC7	ILMN_1694084	PSCD1	"\Homo sapiens pleckstrin homology, Sec7 and coiled-coil domains 1(cytohesin 1) (PSCD1), transcript variant 2, mRNA.\"""""	9267	D	CYTH1	0.239420652	-0.069386644	2.198266752	0.030856618	0.030856618	-3.717417736	1.180518501
35895	5860242	ProbeID: 5860242	XM_926382.2	642755	XP_931475.1	ILMN_1655244	5860242	I	GCTGGGTTTAGCCCGAGGCTGGTCTTAGATGCAGCGACTGTTTCAGAGTG	"\PREDICTED: Homo sapiens similar to DEXI, transcript variant 1 (LOC642755), mRNA.\"""""		ILMN_1655244	LOC642755	"\PREDICTED: Homo sapiens similar to DEXI, transcript variant 1 (LOC642755), mRNA.\"""""	642755	D	LOC100133165/LOC100289656	0.239188639	-0.042609887	2.433873773	0.017194867	0.017194867	-3.238931492	1.180328667
40951	6510689	HABP4	NM_014282.1	22927	NP_055097.1	ILMN_2107991	6510689	S	TCCAGAGGCTCGAGAGCAGGCCATTTCCCAAGAAGATGAAGAATGGTGAC	"\Homo sapiens hyaluronan binding protein 4 (HABP4), mRNA.\"""""	SERBP1L; IHABP4; MGC825; Ki-1/57	ILMN_2107991	HABP4	"\Homo sapiens hyaluronan binding protein 4 (HABP4), mRNA.\"""""	22927	D	HABP4	0.238611385	-0.02781535	3.285278697	0.001520444	0.001520444	-1.181819524	1.179856485
33956	5490014	ZBED4	NM_014838.2	9889	NP_055653.2	ILMN_1782129	5490014	S	GCATCTCCACGCTCTGAAGCTGTCTTTCAAAATGTGTGCACTGACCCCCT	"\Homo sapiens zinc finger, BED-type containing 4 (ZBED4), mRNA.\"""""		ILMN_1782129	ZBED4	"\Homo sapiens zinc finger, BED-type containing 4 (ZBED4), mRNA.\"""""	9889	 	ZBED4	0.238443734	-0.022323518	5.437628975	5.85E-07	5.85E-07	5.752673076	1.179719386
31449	4920328	SH3KBP1	NM_001024666.1	30011	NP_001019837.1	ILMN_1652650	4920328	I	TACTTCACAGAATGGAGGTTTCAGCAGCCAAAGCCCCAAGTGCCGCAGAC	"\Homo sapiens SH3-domain kinase binding protein 1 (SH3KBP1), transcript variant 2, mRNA.\"""""	MIG18; GIG10; CIN85	ILMN_1652650	SH3KBP1	"\Homo sapiens SH3-domain kinase binding protein 1 (SH3KBP1), transcript variant 2, mRNA.\"""""	30011	D	SH3KBP1	0.237871205	0.04978479	2.161304643	0.033699728	0.033699728	-3.788632644	1.179251311
16888	2640670	IDI1	NM_004508.2	3422	NP_004499.2	ILMN_1755075	2640670	S	TGAGCACAGAGGTGTTCATAAAATGGGAATTGAGTCCCACTCGGTAAGAG	"\Homo sapiens isopentenyl-diphosphate delta isomerase 1 (IDI1), mRNA.\"""""	IPP1; IPPI1	ILMN_1755075	IDI1	"\Homo sapiens isopentenyl-diphosphate delta isomerase 1 (IDI1), mRNA.\"""""	3422	 	IDI1	0.237802876	-0.036919182	2.648471693	0.009759737	0.009759737	-2.767315634	1.179195461
38696	6250468	DUSP6	NM_001946.2	1848	NP_001937.2	ILMN_1677466	6250468	I	CTGACCTTGACCGAGACCCCAATAGTGCAACAGACTCGGATGGTAGTCCG	"\Homo sapiens dual specificity phosphatase 6 (DUSP6), transcript variant 1, mRNA.\"""""	MKP3; PYST1	ILMN_1677466	DUSP6	"\Homo sapiens dual specificity phosphatase 6 (DUSP6), transcript variant 1, mRNA.\"""""	1848	D	DUSP6	-0.237758262	-0.019644514	-2.740273859	0.007586917	0.007586917	-2.555518932	-1.179158996
36162	5870605	ProbeID: 5870605				ILMN_1900661	5870605	S	CTTGCCAGTGGCCCTGTCACTCCCATGATGCTTTGGTTTTGAGAGTTGGG	full-length cDNA clone CS0DF005YI08 of Fetal brain of Homo sapiens (human)		ILMN_1900661		full-length cDNA clone CS0DF005YI08 of Fetal brain of Homo sapiens (human)	-999	 		0.237747491	-0.024839895	3.313661893	0.001391312	0.001391312	-1.105111607	1.179150192
44490	7050746	GLTSCR1	NM_015711.2	29998	NP_056526.2	ILMN_1782829	7050746	S	TAGTCTTCCCTCTGTTCTTCCTGCCTCCAGCCGCCCGCGCCAGATTTTGA	"\Homo sapiens glioma tumor suppressor candidate region gene 1 (GLTSCR1), mRNA.\"""""		ILMN_1782829	GLTSCR1	"\Homo sapiens glioma tumor suppressor candidate region gene 1 (GLTSCR1), mRNA.\"""""	29998	 	GLTSCR1	0.2373352	-0.037703388	3.500802546	0.000765849	0.000765849	-0.587371036	1.178813265
24807	4010551	DDB1	XM_943551.1	1642	XP_948644.1	ILMN_1695430	4010551	I	GTGAAGGCGTTTTGGTGGGAGCCAGAGGAAAGCAGATCAAGTGAAGAGTG	"\PREDICTED: Homo sapiens damage-specific DNA binding protein 1, 127kDa, transcript variant 4 (DDB1), mRNA.\"""""		ILMN_1695430	DDB1	"\PREDICTED: Homo sapiens damage-specific DNA binding protein 1, 127kDa, transcript variant 4 (DDB1), mRNA.\"""""	1642	D	DDB1	0.237273312	-0.010921827	4.557488235	1.86E-05	1.86E-05	2.680628598	1.178762698
2012	270487	SH2D3C	NM_170600.1	10044	NP_733745.1	ILMN_1775734	270487	I	AGGGTCCTGCGTGGACTCTGGGTTCCATCCCACCTGCTACATGCTCACCA	"\Homo sapiens SH2 domain containing 3C (SH2D3C), transcript variant 2, mRNA.\"""""	NSP3; PRO34088; CHAT; FLJ39664	ILMN_1775734	SH2D3C	"\Homo sapiens SH2 domain containing 3C (SH2D3C), transcript variant 2, mRNA.\"""""	10044	D	SH2D3C	0.237245862	-0.072839327	2.325766461	0.022596671	0.022596671	-3.463697345	1.17874027
13709	2140400	ProbeID: 2140400	XR_016140.2	92755		ILMN_3304898	2140400	M	ATCGAGTCCTACAATGCTACCCTCTCCGTCCATCAGTTGGTAGAGAACAC	"\PREDICTED: Homo sapiens misc_RNA (LOC92755), miscRNA.\"""""		ILMN_3304898	LOC92755	"\PREDICTED: Homo sapiens misc_RNA (LOC92755), miscRNA.\"""""	92755	 		0.236426509	-0.006769492	3.435758364	0.000944628	0.000944628	-0.7696471	1.178071015
7975	1240504	KDM3A	NM_018433.3	55818	NP_060903.2	ILMN_1722532	1240504	S	CCAGGCTGTAAAAGCAAAACCTCGTATCAGCTCTGGAACAATACCTGCAG	"\Homo sapiens jumonji domain containing 1A (JMJD1A), mRNA.\"""""	TSGA; JHMD2A; KIAA0742; DKFZp686A24246; JMJD1; DKFZp686P07111	ILMN_1722532	JMJD1A	"\Homo sapiens jumonji domain containing 1A (JMJD1A), mRNA.\"""""	55818	 	KDM3A	0.236417634	-0.075248152	3.15824545	0.002248578	0.002248578	-1.519090327	1.178063769
13627	2140064	GTF3C2	NM_001521.2	2976	NP_001512.1	ILMN_1746457	2140064	S	CCACAGACACCCTACCGATAGAACAGTGGCTCAGATCTTACTTGCTCCTG	"\Homo sapiens general transcription factor IIIC, polypeptide 2, beta 110kDa (GTF3C2), transcript variant 1, mRNA.\"""""	KIAA0011; TFIIIC-BETA; TFIIIC110	ILMN_1746457	GTF3C2	"\Homo sapiens general transcription factor IIIC, polypeptide 2, beta 110kDa (GTF3C2), transcript variant 1, mRNA.\"""""	2976	D	GTF3C2	-0.236306346	0.036942884	-3.067601448	0.002954895	0.002954895	-1.753573818	-1.177972897
13143	2070376	RFNG	XM_001132711.1	5986	XP_001132711.1	ILMN_1802603	2070376	I	TCTCCGCTCTGACTTGTGGCTCAGGACTACTTTCTGGGTCGTGCTCCTGC	"\PREDICTED: Homo sapiens radical fringe homolog (Drosophila) (RFNG), mRNA.\"""""		ILMN_1802603	RFNG	"\PREDICTED: Homo sapiens radical fringe homolog (Drosophila) (RFNG), mRNA.\"""""	5986	D	RFNG	-0.236178718	0.079593286	-2.167674193	0.033194077	0.033194077	-3.776436103	-1.177868692
38041	6180064	NR1H2	NM_007121.2	7376	NP_009052.2	ILMN_1678032	6180064	S	AGCCTTGCCTGACCACCCTCCAGCAGATAGACGCCGGCACCCCTTCCTCT	"\Homo sapiens nuclear receptor subfamily 1, group H, member 2 (NR1H2), mRNA.\"""""	NER; LXR-b; UNR; RIP15; NER-I; LXRB	ILMN_1678032	NR1H2	"\Homo sapiens nuclear receptor subfamily 1, group H, member 2 (NR1H2), mRNA.\"""""	7376	 	NR1H2	-0.236169839	-0.025286504	-2.651423703	0.009681873	0.009681873	-2.760597287	-1.177861443
4496	650347	NUDT1	NM_198948.1	4521	NP_945186.1	ILMN_2330243	650347	A	GGTCAGGACACCATCCTGGACTACACACTCCGCGAGGTGGACACGGTCTA	"\Homo sapiens nudix (nucleoside diphosphate linked moiety X)-type motif 1 (NUDT1), transcript variant 2A, mRNA.\"""""	MTH1	ILMN_2330243	NUDT1	"\Homo sapiens nudix (nucleoside diphosphate linked moiety X)-type motif 1 (NUDT1), transcript variant 2A, mRNA.\"""""	4521	D	NUDT1	-0.235703703	0.070189827	-2.276582165	0.02551739	0.02551739	-3.56304404	-1.177480937
30539	4850497	NXF1	NM_006362.4	10482	NP_006353.2	ILMN_2358652	4850497	A	AAGTGGCATTCATGAAGTGATCGTAGTCATGCCTCAGAAGCAGTCCCCCC	"\Homo sapiens nuclear RNA export factor 1 (NXF1), transcript variant 1, mRNA.\"""""	MEX67; TAP; DKFZp667O0311	ILMN_2358652	NXF1	"\Homo sapiens nuclear RNA export factor 1 (NXF1), transcript variant 1, mRNA.\"""""	10482	D	NXF1	0.235572864	-0.055731979	3.058978652	0.003031879	0.003031879	-1.775606725	1.177374155
42131	6650086	ELL	NM_006532.2	8178	NP_006523.1	ILMN_1736048	6650086	S	CCTCTGCCCTGGGAACCAGTCCAAGGGGCTGTCAGTTGAATTTGCCTTTT	"\Homo sapiens elongation factor RNA polymerase II (ELL), mRNA.\"""""	C19orf17; ELL_HUMAN; DKFZp434I1916; ELL1; Men	ILMN_1736048	ELL	"\Homo sapiens elongation factor RNA polymerase II (ELL), mRNA.\"""""	8178	 	ELL	0.235401844	-0.097787101	3.000738282	0.003602661	0.003602661	-1.923163373	1.177234595
21705	3440288	DNAJC4	NM_005528.3	3338	NP_005519.2	ILMN_3307827	3440288	S	ATGCTGGCGGGCATGGGCCTGCACTACATTGCCTTCAGGAAGGTGAAGCA	"\Homo sapiens DnaJ (Hsp40) homolog, subfamily C, member 4 (DNAJC4), mRNA.\"""""		ILMN_3307827	DNAJC4	"\Homo sapiens DnaJ (Hsp40) homolog, subfamily C, member 4 (DNAJC4), mRNA.\"""""	3338	D	DNAJC4	-0.235088828	0.081794643	-2.558944833	0.012408475	0.012408475	-2.96811626	-1.176979203
40279	6420168	DBNDD2	NM_001048223.1	55861	NP_001041688.1	ILMN_1730612	6420168	I	AGGTGGTACTCAAGCCATGCTGCCTCCTTACATCCTTTTTGGAACAGAGC	"\Homo sapiens dysbindin (dystrobrevin binding protein 1) domain containing 2 (DBNDD2), transcript variant 3, mRNA.\"""""	HSMNP1; CK1BP; C20orf35	ILMN_1730612	DBNDD2	"\Homo sapiens dysbindin (dystrobrevin binding protein 1) domain containing 2 (DBNDD2), transcript variant 3, mRNA.\"""""	55861	D	DBNDD2	-0.234965091	0.034483399	-3.034706698	0.003258701	0.003258701	-1.837368895	-1.17687826
9437	1450377	BLOC1S1	NM_001487.1	2647	NP_001478.1	ILMN_2157510	1450377	S	TTCAACCAGGCACTCAAGGAAATTGGGGATGTGGAGAACTGGGCTCGGAG	"\Homo sapiens biogenesis of lysosome-related organelles complex-1, subunit 1 (BLOC1S1), mRNA.\"""""	GCN5L1; MGC87455; BLOS1	ILMN_2157510	BLOC1S1	"\Homo sapiens biogenesis of lysosome-related organelles complex-1, subunit 1 (BLOC1S1), mRNA.\"""""	2647	 	BLOC1S1	-0.234708074	0.093325867	-2.139959077	0.035443512	0.035443512	-3.829275035	-1.176668617
30965	4880673	GADD45A	NM_001924.2	1647	NP_001915.1	ILMN_2052208	4880673	S	GAGTTCAACTACATGTTCTGGGGGCCCGGAGATAGATGACTTTGCAGATG	"\Homo sapiens growth arrest and DNA-damage-inducible, alpha (GADD45A), mRNA.\"""""	GADD45; DDIT1	ILMN_2052208	GADD45A	"\Homo sapiens growth arrest and DNA-damage-inducible, alpha (GADD45A), mRNA.\"""""	1647	D	GADD45A	0.234351089	-0.008298354	2.594179541	0.011296922	0.011296922	-2.889772261	1.176377495
4979	770142	YIPF6	NM_173834.2	286451	NP_776195.1	ILMN_1803939	770142	S	TGGAGTCACCGTGGTCCATTTGGGTGACAACCAGTGACTTGGGAAGCACA	"\Homo sapiens Yip1 domain family, member 6 (YIPF6), mRNA.\"""""	RP13-253K9.1; FinGER6; MGC21416	ILMN_1803939	YIPF6	"\Homo sapiens Yip1 domain family, member 6 (YIPF6), mRNA.\"""""	286451	 	YIPF6	-0.234264447	0.043507924	-2.702277749	0.008426192	0.008426192	-2.643895997	-1.176306849
27544	4290102	LOC644563	XR_018203.2	644563		ILMN_3207122	4290102	A	GGACAGCTGTGTCTTTGCTGGGGAGTATGAAGACACTCTTGGGACCTGTG	"\PREDICTED: Homo sapiens misc_RNA (LOC644563), miscRNA.\"""""		ILMN_3207122	LOC644563	"\PREDICTED: Homo sapiens misc_RNA (LOC644563), miscRNA.\"""""	644563	 		-0.234083303	0.061484094	-3.111506424	0.002590335	0.002590335	-1.640649494	-1.176159161
23865	3870452	ProbeID: 3870452	XR_018556.2	644879		ILMN_3282768	3870452	M	AAGAAGTGAGGGTCCCCGACCCAGGAGAACGGTGGTTCCCACAGGACAAT	"\PREDICTED: Homo sapiens misc_RNA (LOC644879), miscRNA.\"""""		ILMN_3282768	LOC644879	"\PREDICTED: Homo sapiens misc_RNA (LOC644879), miscRNA.\"""""	644879	 		0.23387954	-0.051112686	3.582715483	0.00058602	0.00058602	-0.354386201	1.175993055
19507	3130520	ProbeID: 3130520	XM_001732865.1	647597	XP_001732917.1	ILMN_3208881	3130520	A	TTTTTTGCATACAAGCCGAACGTTTGTGCTTCCCGTGCATGCAGTCAAAG	"\PREDICTED: Homo sapiens hypothetical LOC647597 (LOC647597), mRNA.\"""""		ILMN_3208881	LOC647597	"\PREDICTED: Homo sapiens hypothetical LOC647597 (LOC647597), mRNA.\"""""	647597	 		0.233449127	-0.047219408	3.917286747	0.000189096	0.000189096	0.635176786	1.175642262
41459	6560445	DNAJA3	NM_005147.3	9093	NP_005138.2	ILMN_1662334	6560445	S	GCCTCTGCTGGTAGCATGTCGCAGTTTCCATGTGTTTCAGGATCTTCGGG	"\Homo sapiens DnaJ (Hsp40) homolog, subfamily A, member 3 (DNAJA3), mRNA.\"""""	TID1; FLJ45758; hTid-1	ILMN_1662334	DNAJA3	"\Homo sapiens DnaJ (Hsp40) homolog, subfamily A, member 3 (DNAJA3), mRNA.\"""""	9093	 	DNAJA3	0.233388082	0.001521926	3.929014839	0.000181551	0.000181551	0.670923236	1.175592518
32372	5220427	LOC284837	NM_194310.1	284837	NP_919286.1	ILMN_1756131	5220427	S	GATGTCACTCAGCCATATGAAGGAAAGACTCCAGTGTGGATGAGCCCTGG	"\Homo sapiens hypothetical protein LOC284837 (LOC284837), mRNA.\"""""		ILMN_1756131	LOC284837	"\Homo sapiens hypothetical protein LOC284837 (LOC284837), mRNA.\"""""	284837	D	LOC284837	-0.233269273	0.021137516	-3.451288429	0.000898672	0.000898672	-0.726348845	-1.175495709
39733	6370215	RSBN1	NM_018364.3	54665	NP_060834.2	ILMN_1791097	6370215	S	ATTTGCCTGGCGGACTATTTGCGTTGTGTGGCCTTAGTTTGTTTATTGAC	"\Homo sapiens round spermatid basic protein 1 (RSBN1), mRNA.\"""""	DKFZp781E21150; RP11-324J2.1; ROSBIN	ILMN_1791097	RSBN1	"\Homo sapiens round spermatid basic protein 1 (RSBN1), mRNA.\"""""	54665	 	RSBN1	0.232603402	-0.013188315	2.28588808	0.024940496	0.024940496	-3.544388155	1.174953289
38802	6270193	ProbeID: 6270193	XM_001726973.1	390557	XP_001727025.1	ILMN_3233930	6270193	I	TATAAAGTCGTAGGGGAGATGCCCGGCCCTGGGATGCTGTTTGGAGATGG	"\PREDICTED: Homo sapiens hypothetical LOC390557 (LOC390557), mRNA.\"""""		ILMN_3233930	LOC390557	"\PREDICTED: Homo sapiens hypothetical LOC390557 (LOC390557), mRNA.\"""""	390557	 		0.232497272	-0.051979093	2.188308703	0.031601159	0.031601159	-3.736708214	1.174866858
43625	6960170	C3orf19	NM_016474.3	51244	NP_057558.2	ILMN_1750144	6960170	S	CCCCTAGACAGTCTTTTTAGTGCCCTCTGCTCTCAGTCTTGTTGCCCTAG	"\Homo sapiens chromosome 3 open reading frame 19 (C3orf19), mRNA.\"""""	FLJ33839	ILMN_1750144	C3ORF19	"\Homo sapiens chromosome 3 open reading frame 19 (C3orf19), mRNA.\"""""	51244	 	C3orf19	-0.232300528	0.00849559	-4.166265536	7.85E-05	7.85E-05	1.408496505	-1.174706649
37049	6020474	SELS	NM_018445.4	55829	NP_060915.2	ILMN_1803744	6020474	A	GACCTGGACGCAGAGGCCCGTCATCTGGCGGATGAGGCTAAGAATCTTGT	"\Homo sapiens selenoprotein S (SELS), transcript variant 2, mRNA.\"""""	SEPS1; ADO15; MGC2553; SBBI8; VIMP; AD-015; MGC104346	ILMN_1803744	SELS	"\Homo sapiens selenoprotein S (SELS), transcript variant 2, mRNA.\"""""	55829	D	SELS	0.232274835	-0.020561727	3.05325947	0.003083964	0.003083964	-1.79019394	1.174685729
23153	3800678	NUP88	NM_002532.3	4927	NP_002523.2	ILMN_1734826	3800678	S	ACCCACCATTATTCTCAGTGCCTACCAGCGAAAGTGCATTCAGTCCATCC	"\Homo sapiens nucleoporin 88kDa (NUP88), mRNA.\"""""	MGC8530	ILMN_1734826	NUP88	"\Homo sapiens nucleoporin 88kDa (NUP88), mRNA.\"""""	4927	 	NUP88	0.232230658	0.005370707	2.314882951	0.023216168	0.023216168	-3.485838902	1.174649759
10714	1690184	RNF19A	NM_183419.1	25897	NP_904355.1	ILMN_1812327	1690184	I	AGATGGGCCTACTCGCCCGCCACCCTGCGCTGCCGCCGCTCTGAGGAGTT	"\Homo sapiens ring finger protein 19A (RNF19A), transcript variant 1, mRNA.\"""""	DKFZp566B1346; DORFIN	ILMN_1812327	RNF19A	"\Homo sapiens ring finger protein 19A (RNF19A), transcript variant 1, mRNA.\"""""	25897	D	RNF19A	0.232220315	-0.027116445	3.378468246	0.001134066	0.001134066	-0.928153511	1.174641338
20067	3180470	SDHA	NM_004168.1	6389	NP_004159.1	ILMN_2051232	3180470	S	CTGTGCCACCATCCCGCCAGCCATTCGCTCCTACTGATGAGACAAGATGT	"\Homo sapiens succinate dehydrogenase complex, subunit A, flavoprotein (Fp) (SDHA), nuclear gene encoding mitochondrial protein, mRNA.\"""""	SDHF; SDH2; FP	ILMN_2051232	SDHA	"\Homo sapiens succinate dehydrogenase complex, subunit A, flavoprotein (Fp) (SDHA), nuclear gene encoding mitochondrial protein, mRNA.\"""""	6389	D	SDHA	0.231961504	-0.028612599	2.781755026	0.006758397	0.006758397	-2.457892014	1.174430633
13694	2140349	MLL	NM_005933.2	4297	NP_005924.2	ILMN_1668683	2140349	S	TGCTGTACTGTGAGCCCCTCCTCACTCTCTACCAACCCTAAACCCTGAGG	"\Homo sapiens myeloid/lymphoid or mixed-lineage leukemia (trithorax homolog, Drosophila) (MLL), mRNA.\"""""	TRX1; HRX; CXXC7; HTRX1; FLJ11783; KMT2A; MLL/GAS7; ALL-1; MLL1A	ILMN_1668683	MLL	"\Homo sapiens myeloid/lymphoid or mixed-lineage leukemia (trithorax homolog, Drosophila) (MLL), mRNA.\"""""	4297	D	MLL	0.231699266	-0.032752389	3.616812205	0.000523661	0.000523661	-0.256295273	1.174217176
45940	7380634	C20orf20	NM_018270.3	55257	NP_060740.1	ILMN_1790136	7380634	S	GGCCGCCCCAGTGCTGATGGAGATGCCACTTTCGTGTGACTGCGAACATT	"\Homo sapiens chromosome 20 open reading frame 20 (C20orf20), mRNA.\"""""	MRG15BP; MRGBP; FLJ10914; Eaf7	ILMN_1790136	C20ORF20	"\Homo sapiens chromosome 20 open reading frame 20 (C20orf20), mRNA.\"""""	55257	 	C20orf20	0.231408861	-0.052085477	2.602580934	0.01104555	0.01104555	-2.870960297	1.173980838
31659	5050441	ZEB2	NM_014795.2	9839	NP_055610.1	ILMN_1688698	5050441	S	CTGTGTTTCTGCAAGTGCCATCCTTGTACAGTGTTAAGAGGGTAACATGG	"\Homo sapiens zinc finger E-box binding homeobox 2 (ZEB2), mRNA.\"""""	KIAA0569; SMADIP1; ZFHX1B; SIP1; SIP-1	ILMN_1688698	ZEB2	"\Homo sapiens zinc finger E-box binding homeobox 2 (ZEB2), mRNA.\"""""	9839	D	ZEB2	-0.231113655	0.000368893	-3.428318201	0.000967422	0.000967422	-0.790340736	-1.173740641
34829	5670431	ProbeID: 5670431	XM_001715759.1	100128510	XP_001715811.1	ILMN_3186390	5670431	A	GGCTATCCTCGAGGCTGAGGAGGGAGAATCATTTGAACCTGGGAGGTTGC	"\PREDICTED: Homo sapiens hypothetical protein LOC100128510 (LOC100128510), mRNA.\"""""		ILMN_3186390	LOC100128510	"\PREDICTED: Homo sapiens hypothetical protein LOC100128510 (LOC100128510), mRNA.\"""""	100128510	D	ZNF75A	-0.230740032	0.033974132	-3.126692161	0.002474317	0.002474317	-1.601305758	-1.17343671
27767	4390300	TOB1	NM_005749.2	10140	NP_005740.1	ILMN_1672004	4390300	S	CCAATGGAATGTTCCCAGGTGACAGCCCCCTTAACCTCAGTCCTCTCCAG	"\Homo sapiens transducer of ERBB2, 1 (TOB1), mRNA.\"""""	MGC104792; TROB; APRO6; TROB1; PIG49; TOB; MGC34446	ILMN_1672004	TOB1	"\Homo sapiens transducer of ERBB2, 1 (TOB1), mRNA.\"""""	10140	 	TOB1	0.230333862	-0.044678484	2.850495366	0.005565882	0.005565882	-2.29351037	1.173106393
22869	3780270	HBP1	NM_012257.3	26959	NP_036389.2	ILMN_2160764	3780270	S	TCTTTATGGTGGGGGCAGACTTTGCACTTACTGCAGTGCAACACTTGCAC	"\Homo sapiens HMG-box transcription factor 1 (HBP1), mRNA.\"""""	FLJ16340	ILMN_2160764	HBP1	"\Homo sapiens HMG-box transcription factor 1 (HBP1), mRNA.\"""""	26959	D	HBP1	0.230149653	-0.085239106	3.558313345	0.000634905	0.000634905	-0.424189115	1.172956615
5195	780204	ZNF669	NM_024804.1	79862	NP_079080.1	ILMN_2093748	780204	S	GGCCAAGGCGTGTGGATTGCTTGAGCCCAGGAGTTCATAACCAGCCTGGA	"\Homo sapiens zinc finger protein 669 (ZNF669), mRNA.\"""""	FLJ12606	ILMN_2093748	ZNF669	"\Homo sapiens zinc finger protein 669 (ZNF669), mRNA.\"""""	79862	D	ZNF669	-0.229582998	0.031131197	-2.379007293	0.019772422	0.019772422	-3.354096882	-1.172495998
570	60022	C3orf39	NM_032806.4	84892	NP_116195.2	ILMN_1792415	60022	S	AAGGGACCTGACTTCCCCTTCTCCCATCCTGAACATTTGTACCCCTGGAG	"\Homo sapiens chromosome 3 open reading frame 39 (C3orf39), mRNA.\"""""	AGO61; FLJ14566	ILMN_1792415	C3ORF39	"\Homo sapiens chromosome 3 open reading frame 39 (C3orf39), mRNA.\"""""	84892	 	C3orf39	-0.229536706	-0.003284779	-3.422742383	0.000984844	0.000984844	-0.80582781	-1.172458376
31331	4900639	GGNBP2	NM_024835.2	79893	NP_079111.1	ILMN_1725620	4900639	S	GTTCTTTCTTCAGGCTTGTGTCTTTAGTTGCGTGGCTGCGCAGGCCTGCC	"\Homo sapiens gametogenetin binding protein 2 (GGNBP2), mRNA.\"""""	LZK1; FLJ21230; ZNF403; DIF3; LCRG1; FLJ22561; ZFP403; FLJ42090; DIF-3	ILMN_1725620	GGNBP2	"\Homo sapiens gametogenetin binding protein 2 (GGNBP2), mRNA.\"""""	79893	 	GGNBP2	0.229398565	-0.061463665	2.293600495	0.02447114	0.02447114	-3.528876844	1.172346116
34258	5550408	TMED3	NM_007364.2	23423	NP_031390.1	ILMN_1719316	5550408	S	CAGCCATGCAAGCAGGACAGAATGGTGACTGGGTGCCCTTGGTGAGCTGT	"\Homo sapiens transmembrane emp24 protein transport domain containing 3 (TMED3), mRNA.\"""""	MGC133022; C15orf22; P24B	ILMN_1719316	TMED3	"\Homo sapiens transmembrane emp24 protein transport domain containing 3 (TMED3), mRNA.\"""""	23423	 	TMED3	-0.229375123	0.102450669	-2.547034277	0.012805975	0.012805975	-2.994396973	-1.172327067
42376	6660343	RBM14	NM_006328.2	10432	NP_006319.1	ILMN_1700604	6660343	S	GCGGCACAGTCCCACTTCCCCATCTCCCCAAGTAGGTGGTGTTAGAAAAC	"\Homo sapiens RNA binding motif protein 14 (RBM14), mRNA.\"""""	SYTIP1; COAA; SIP; DKFZp779J0927	ILMN_1700604	RBM14	"\Homo sapiens RNA binding motif protein 14 (RBM14), mRNA.\"""""	10432	D	RBM14	0.229306786	-0.021759443	2.598722777	0.011160351	0.011160351	-2.879605555	1.172271538
10806	1690630	FAM43A	NM_153690.4	131583	NP_710157.2	ILMN_1706015	1690630	S	GTAGCACTGTTCTGGTTCTGTTTGCACGCCAGTGGGGAGAGAATAAAGAG	"\Homo sapiens family with sequence similarity 43, member A (FAM43A), mRNA.\"""""	FLJ90022	ILMN_1706015	FAM43A	"\Homo sapiens family with sequence similarity 43, member A (FAM43A), mRNA.\"""""	131583	 	FAM43A	0.229230673	-0.052571853	3.516586305	0.000727569	0.000727569	-0.542773	1.172209693
17234	2680471	ESD	NM_001984.1	2098	NP_001975.1	ILMN_1720285	2680471	S	CTGTGTCAGCATTTGCTCCAATTTGCAACCCTGTACTCTGTCCCTGGGGC	"\Homo sapiens esterase D/formylglutathione hydrolase (ESD), mRNA.\"""""		ILMN_1720285	ESD	"\Homo sapiens esterase D/formylglutathione hydrolase (ESD), mRNA.\"""""	2098	D	ESD	-0.229035481	0.097174293	-2.476009407	0.015423862	0.015423862	-3.148974485	-1.172051108
21375	3400468	RAP1A	NM_001010935.1	5906	NP_001010935.1	ILMN_1766176	3400468	I	GGTGATTACCCTGTGTATAAGAGTATGTGTCTCACTGCACCTTCAATGGC	"\Homo sapiens RAP1A, member of RAS oncogene family (RAP1A), transcript variant 1, mRNA.\"""""	RAP1; KREV-1; KREV1; SMGP21	ILMN_1766176	RAP1A	"\Homo sapiens RAP1A, member of RAS oncogene family (RAP1A), transcript variant 1, mRNA.\"""""	5906	D	RAP1A	0.228860665	-0.049492802	3.542430135	0.000668775	0.000668775	-0.469443628	1.171909096
1940	270196	OBFC2B	NM_024068.2	79035	NP_076973.1	ILMN_1704672	270196	S	TCTCATACTCCCTCATTGTCCAGCTGAACTACCTGTCCCCTGGGAGTCAG	"\Homo sapiens oligonucleotide/oligosaccharide-binding fold containing 2B (OBFC2B), mRNA.\"""""	MGC2731	ILMN_1704672	OBFC2B	"\Homo sapiens oligonucleotide/oligosaccharide-binding fold containing 2B (OBFC2B), mRNA.\"""""	79035	 	OBFC2B	-0.228809546	0.032746144	-3.810477307	0.00027309	0.00027309	0.312848503	-1.171867572
17303	2680767	MRPS24	NM_032014.2	64951	NP_114403.1	ILMN_1802553	2680767	S	GCTGGTTTTAAAGCGCCGGGGTAACCAGTTGGAGATCTGTGCCGTGGTCC	"\Homo sapiens mitochondrial ribosomal protein S24 (MRPS24), nuclear gene encoding mitochondrial protein, mRNA.\"""""	MRP-S24; HSPC335	ILMN_1802553	MRPS24	"\Homo sapiens mitochondrial ribosomal protein S24 (MRPS24), nuclear gene encoding mitochondrial protein, mRNA.\"""""	64951	 	MRPS24	-0.228700967	0.094152361	-2.74485833	0.007490991	0.007490991	-2.544787769	-1.171779379
4548	650605	LOC388789	XM_939954.2	388789	XP_945047.2	ILMN_1803953	650605	A	GGCGAAGTCGTCAGACCAAAAGGATGGCTCAGCAAGTGAAGTACCCAGTG	"\PREDICTED: Homo sapiens hypothetical gene supported by AF147354 (LOC388789), mRNA.\"""""		ILMN_1803953	LOC388789	"\PREDICTED: Homo sapiens hypothetical gene supported by AF147354 (LOC388789), mRNA.\"""""	388789	 	LOC388789	-0.228657123	0.002673462	-2.367931238	0.020332667	0.020332667	-3.377073225	-1.171743769
3617	540403	LRP5L	NM_182492.1	91355	NP_872298.1	ILMN_1718633	540403	S	GCACACGTGCAGCCTATATGGGAAAACCTTCCCTCTGTACCTGCCTCAAA	"\Homo sapiens low density lipoprotein receptor-related protein 5-like (LRP5L), mRNA.\"""""	DKFZp434O0213	ILMN_1718633	LRP5L	"\Homo sapiens low density lipoprotein receptor-related protein 5-like (LRP5L), mRNA.\"""""	91355	 	LRP5L	0.228645561	-0.048825947	3.203831353	0.001956207	0.001956207	-1.399208875	1.171734378
27158	4260139	AKR1B1	NM_001628.2	231	NP_001619.1	ILMN_1701731	4260139	S	GCTGTGGTTGCCTGCTCGTCCCCAAGTGACCTATACCTGTGTTTCTTGCC	"\Homo sapiens aldo-keto reductase family 1, member B1 (aldose reductase) (AKR1B1), mRNA.\"""""	ALDR1; MGC1804; ALR2; AR; ADR	ILMN_1701731	AKR1B1	"\Homo sapiens aldo-keto reductase family 1, member B1 (aldose reductase) (AKR1B1), mRNA.\"""""	231	 	AKR1B1	-0.228626708	0.054012432	-2.944105059	0.004251793	0.004251793	-2.064523908	-1.171719067
27997	4480504	ZNF828	NM_032436.1	283489	NP_115812.1	ILMN_1729976	4480504	S	TCCTACTCCTGGGCCTTACATGTCGCCTGTTGGGGCTTAAGACCAGGTTG	"\Homo sapiens zinc finger protein 828 (ZNF828), mRNA.\"""""	KIAA1802; FLJ90413	ILMN_1729976	ZNF828	"\Homo sapiens zinc finger protein 828 (ZNF828), mRNA.\"""""	283489	 	ZNF828	0.228376984	-0.011765904	4.093873181	0.00010169	0.00010169	1.180578755	1.171516265
13673	2140228	CDR2	NM_001802.1	1039	NP_001793.1	ILMN_1720270	2140228	S	GCTGACTTGCCAGCCACAAGCTGCTCTTGCAGAGTTCTTACCATTCCTGT	"\Homo sapiens cerebellar degeneration-related protein 2, 62kDa (CDR2), mRNA.\"""""	CDR62; Yo	ILMN_1720270	CDR2	"\Homo sapiens cerebellar degeneration-related protein 2, 62kDa (CDR2), mRNA.\"""""	1039	 	CDR2	0.228083426	-0.010394478	2.491931409	0.014798436	0.014798436	-3.114642156	1.17127791
41529	6560747	USP5	NM_003481.2	8078	NP_003472.2	ILMN_1671494	6560747	S	GTCTCGTTTGTGCGCGTGGGTGTAGCTTTGTGCATCCTCTCCCAGTGGAG	"\Homo sapiens ubiquitin specific peptidase 5 (isopeptidase T) (USP5), transcript variant 2, mRNA.\"""""	ISOT	ILMN_1671494	USP5	"\Homo sapiens ubiquitin specific peptidase 5 (isopeptidase T) (USP5), transcript variant 2, mRNA.\"""""	8078	 	USP5	-0.227896554	0.061430215	-2.741426725	0.00756269	0.00756269	-2.552821718	-1.171126204
31334	4900653	IFFO2	NM_001136265.1	126917	NP_001129737.1	ILMN_3236367	4900653	S	GGGTGGGCTGTGTGTTAGTTCTGAGCAAATCCCTCACCAAGACCCTTCCC	"\Homo sapiens intermediate filament family orphan 2 (IFFO2), mRNA.\"""""		ILMN_3236367	IFFO2	"\Homo sapiens intermediate filament family orphan 2 (IFFO2), mRNA.\"""""	126917	 	IFFO2	0.227821184	-0.010519382	4.068815659	0.000111151	0.000111151	1.10226474	1.171065024
15625	2480039	AZIN1	NM_015878.4	51582	NP_056962.2	ILMN_1656682	2480039	A	GGTGCAACTTTGAGTCCTTGGCTTGACTATACAGGCCTTGAACTTCATGG	"\Homo sapiens antizyme inhibitor 1 (AZIN1), transcript variant 1, mRNA.\"""""	ODC1L; OAZIN; OAZI; MGC3832; MGC691	ILMN_1656682	AZIN1	"\Homo sapiens antizyme inhibitor 1 (AZIN1), transcript variant 1, mRNA.\"""""	51582	D	AZIN1	0.227573448	-0.086831434	2.089630223	0.039868446	0.039868446	-3.923690189	1.170863949
1472	150630	UBE2G1	NM_003342.4	7326	NP_003333.1	ILMN_1719039	150630	A	TTGATATGCCCACTCACCCTCGACGAATCTGCCCGCTTTGGGCTGTGGTG	"\Homo sapiens ubiquitin-conjugating enzyme E2G 1 (UBC7 homolog, yeast) (UBE2G1), mRNA.\"""""	UBE2G; UBC7; E217K	ILMN_1719039	UBE2G1	"\Homo sapiens ubiquitin-conjugating enzyme E2G 1 (UBC7 homolog, yeast) (UBE2G1), mRNA.\"""""	7326	D	UBE2G1	0.227237401	-0.018788485	3.43215007	0.000955618	0.000955618	-0.779687032	1.170591251
16005	2510100	LOC441155	XM_926112.2	441155	XP_931205.1	ILMN_1767514	2510100	A	GTCCAATCCTTCCCCTCAGCTGCGGAGCGTTATGAAAGTAGAAAGTTCCG	"\PREDICTED: Homo sapiens similar to Zinc finger CCCH-type domain-containing protein 11A, transcript variant 2 (LOC441155), mRNA.\"""""		ILMN_1767514	LOC441155	"\PREDICTED: Homo sapiens similar to Zinc finger CCCH-type domain-containing protein 11A, transcript variant 2 (LOC441155), mRNA.\"""""	441155	 		0.227086685	-0.030298875	2.917943432	0.004586777	0.004586777	-2.129109808	1.170468968
25712	4120411	ARHGEF2	NM_004723.2	9181	NP_004714.2	ILMN_1703477	4120411	S	TGGGGGATTTTTCAGTGGAACCCTTGCCCCCAAATGTCGACCAGCCCCCA	"\Homo sapiens rho/rac guanine nucleotide exchange factor (GEF) 2 (ARHGEF2), mRNA.\"""""	P40; GEF; LFP40; DKFZp547L106; GEF-H1; DKFZp547P1516; GEFH1; KIAA0651	ILMN_1703477	ARHGEF2	"\Homo sapiens rho/rac guanine nucleotide exchange factor (GEF) 2 (ARHGEF2), mRNA.\"""""	9181	 	ARHGEF2	0.226981007	-0.048126973	2.260102416	0.026567914	0.026567914	-3.595919432	1.170383233
2289	360192	INSIG1	NM_198336.1	3638	NP_938150.1	ILMN_1793474	360192	A	CCACCAGTCAGCAGAATGGAAGCTTAGAGGAACTTGCCTGTGAGCGCTGG	"\Homo sapiens insulin induced gene 1 (INSIG1), transcript variant 2, mRNA.\"""""	MGC1405; CL-6	ILMN_1793474	INSIG1	"\Homo sapiens insulin induced gene 1 (INSIG1), transcript variant 2, mRNA.\"""""	3638	D	INSIG1	0.226586156	-0.02215662	2.916433674	0.004606833	0.004606833	-2.132823097	1.170062956
22044	3460114	ProbeID: 3460114				ILMN_1903077	3460114	S	GGCTCAAGGGGAAACCTATGTAGTATGTAACACAGGACGCTCACAGGAGG	"\DKFZp686M05188_r1 686 (synonym: hlcc3) Homo sapiens cDNA clone DKFZp686M05188 5, mRNA sequence\"""""		ILMN_1903077		"\DKFZp686M05188_r1 686 (synonym: hlcc3) Homo sapiens cDNA clone DKFZp686M05188 5, mRNA sequence\"""""	-999	 		0.226480185	-0.022791435	3.134026217	0.002420038	0.002420038	-1.582252126	1.169977013
19213	3120136	NFAT5	NM_173215.1	10725	NP_775322.1	ILMN_1797594	3120136	A	CCAGGCCAACCACAAAACGAGGGCCAGCCACCTGTGACAACACTTCTTTC	"\Homo sapiens nuclear factor of activated T-cells 5, tonicity-responsive (NFAT5), transcript variant 5, mRNA.\"""""	NFATL1; OREBP; TONEBP; NF-AT5; KIAA0827; NFATZ	ILMN_1797594	NFAT5	"\Homo sapiens nuclear factor of activated T-cells 5, tonicity-responsive (NFAT5), transcript variant 5, mRNA.\"""""	10725	D	NFAT5	0.226327581	-0.076881041	2.28535042	0.024973511	0.024973511	-3.545467817	1.169853263
31926	5090040	ING1	NM_198219.1	3621	NP_937862.1	ILMN_1662243	5090040	A	GCTTGGGTACACTTCTCTTAAGTGGTCTAGTCAAGGAACCTCAAGTCATG	"\Homo sapiens inhibitor of growth family, member 1 (ING1), transcript variant 1, mRNA.\"""""	p33ING1; p33; p47ING1a; p33ING1b; p47; p24ING1c	ILMN_1662243	ING1	"\Homo sapiens inhibitor of growth family, member 1 (ING1), transcript variant 1, mRNA.\"""""	3621	D	ING1	0.226306169	-0.051531705	4.088700561	0.000103577	0.000103577	1.164387917	1.1698359
20290	3190647	PPP2CA	NM_002715.2	5515	NP_002706.1	ILMN_1722858	3190647	S	CCCTTCCTGTAAGACGATGTGACTGCACAAGAGCACTGCAGTGTTTTTCA	"\Homo sapiens protein phosphatase 2 (formerly 2A), catalytic subunit, alpha isoform (PPP2CA), mRNA.\"""""	PP2CA; RP-C; PP2Ac	ILMN_1722858	PPP2CA	"\Homo sapiens protein phosphatase 2 (formerly 2A), catalytic subunit, alpha isoform (PPP2CA), mRNA.\"""""	5515	D	PPP2CA	0.22626523	-0.055353176	2.072522119	0.041477713	0.041477713	-3.955330489	1.169802705
13561	2120543	ProbeID: 2120543				ILMN_1874095	2120543	S	TTCTCCCCTTCCTGGGCTTCGGCCGGAAATAAGCAAAGTGCTGATACCTG	"\hj10e08.x1 Soares_NFL_T_GBC_S1 Homo sapiens cDNA clone IMAGE:2981414 3, mRNA sequence\"""""		ILMN_1874095		"\hj10e08.x1 Soares_NFL_T_GBC_S1 Homo sapiens cDNA clone IMAGE:2981414 3, mRNA sequence\"""""	-999	 		-0.226257925	0.034997069	-2.748545387	0.007414648	0.007414648	-2.536146669	-1.169796782
38257	6200215	TTC13	NM_024525.2	79573	NP_078801.2	ILMN_1753064	6200215	A	GGAAGAAGGTTCCTGGGCCATCAGTATGTGTTGCAGAGCTCACAGCCAGG	"\Homo sapiens tetratricopeptide repeat domain 13 (TTC13), mRNA.\"""""	FLJ22584	ILMN_1753064	TTC13	"\Homo sapiens tetratricopeptide repeat domain 13 (TTC13), mRNA.\"""""	79573	D	TTC13	0.226150032	-0.043077517	2.841855985	0.005704323	0.005704323	-2.314346865	1.169709301
18216	2810661	WHAMM	NM_001080435.1	123720	NP_001073904.1	ILMN_1763364	2810661	A	TGGAGTCTAAACGGGGCAGGATCTGTGCCAAAAGAGCCTCTCTCCGGAGT	"\Homo sapiens WAS protein homolog associated with actin, golgi membranes and microtubules (WHAMM), mRNA.\"""""	KIAA1971	ILMN_1763364	WHAMM	"\Homo sapiens WAS protein homolog associated with actin, golgi membranes and microtubules (WHAMM), mRNA.\"""""	123720	D	WHAMM	0.225604779	-0.010324369	4.038153016	0.000123883	0.000123883	1.0068418	1.169267304
16037	2510239	TRIM56	NM_030961.1	81844	NP_112223.1	ILMN_1666376	2510239	S	GGGCCAAAGAGGTGTTAGGTTCAAAGGCTGCGAAGAGAATAGGCTACTGG	"\Homo sapiens tripartite motif-containing 56 (TRIM56), mRNA.\"""""	DKFZP667O116; RNF109; FLJ35608	ILMN_1666376	TRIM56	"\Homo sapiens tripartite motif-containing 56 (TRIM56), mRNA.\"""""	81844	 	TRIM56	-0.225374195	0.008719912	-2.856047171	0.005478555	0.005478555	-2.28009383	-1.169080436
33885	5420437	CDK7	NM_001799.2	1022	NP_001790.1	ILMN_1778917	5420437	S	GGGCCAACACCTGGATGTCAGCTGCCAAGACCAAACTGTCCAGTGGAAAC	"\Homo sapiens cyclin-dependent kinase 7 (MO15 homolog, Xenopus laevis, cdk-activating kinase) (CDK7), mRNA.\"""""	p39MO15; CDKN7; CAK1; STK1	ILMN_1778917	CDK7	"\Homo sapiens cyclin-dependent kinase 7 (MO15 homolog, Xenopus laevis, cdk-activating kinase) (CDK7), mRNA.\"""""	1022	 	CDK7	-0.225335428	-0.018655422	-2.993969926	0.003675097	0.003675097	-1.940168456	-1.169049022
38897	6270615	GSDMB	NM_001042471.1	55876	NP_001035936.1	ILMN_1666206	6270615	S	TACCAGTCTGTCCTCACTGCCATCGCCACTACCATCCTGTCACCAGTGGG	"\Homo sapiens gasdermin B (GSDMB), transcript variant 1, mRNA.\"""""	PRO2521; PP4052	ILMN_1666206	GSDMB	"\Homo sapiens gasdermin B (GSDMB), transcript variant 1, mRNA.\"""""	55876	D	GSDMB	0.225146354	0.021815035	2.081660823	0.040611243	0.040611243	-3.938457811	1.168895821
31894	5080682	CTDSP1	NM_021198.1	58190	NP_067021.1	ILMN_1728163	5080682	I	CGGTTAAGGGGACCCACATACCAGTGCCAAGGGGGATGTCAAGTGGTGAT	"\Homo sapiens CTD (carboxy-terminal domain, RNA polymerase II, polypeptide A) small phosphatase 1 (CTDSP1), transcript variant 1, mRNA.\"""""	NLIIF; SCP1	ILMN_1728163	CTDSP1	"\Homo sapiens CTD (carboxy-terminal domain, RNA polymerase II, polypeptide A) small phosphatase 1 (CTDSP1), transcript variant 1, mRNA.\"""""	58190	D	CTDSP1	-0.224950582	0.031009875	-2.058616693	0.042826721	0.042826721	-3.980877206	-1.168737214
42445	6660600	COQ9	NM_020312.1	57017	NP_064708.1	ILMN_1756898	6660600	S	CAAGCCACAGAAACCCAGCATGTCCCTGTCACAATCTCATGGGCACCTTG	"\Homo sapiens coenzyme Q9 homolog (S. cerevisiae) (COQ9), mRNA.\"""""	C16orf49; DKFZP434K046	ILMN_1756898	COQ9	"\Homo sapiens coenzyme Q9 homolog (S. cerevisiae) (COQ9), mRNA.\"""""	57017	 	COQ9	-0.224626006	-0.00284431	-3.215353019	0.001888158	0.001888158	-1.368704559	-1.168474303
39385	6330343	ProbeID: 6330343	XR_039228.1	400013		ILMN_3199609	6330343	A	CCTAATACACTGGCAGTTAATGCTGCCCAGGACTCCACAGATCTGGTCAC	"\PREDICTED: Homo sapiens misc_RNA (LOC400013), miscRNA.\"""""		ILMN_3199609	LOC400013	"\PREDICTED: Homo sapiens misc_RNA (LOC400013), miscRNA.\"""""	400013	D	TCP1P3	0.224583107	-0.027094475	3.684526943	0.000418012	0.000418012	-0.059591263	1.168439558
8996	1430136	ARF4	NM_001660.2	378	NP_001651.1	ILMN_1723884	1430136	I	TCACAAGTGCCACTACCGCCATGGGCCTCACTATCTCCTCCCTCTTCTCC	"\Homo sapiens ADP-ribosylation factor 4 (ARF4), mRNA.\"""""	ARF2	ILMN_1723884	ARF4	"\Homo sapiens ADP-ribosylation factor 4 (ARF4), mRNA.\"""""	378	D	ARF4	0.224406302	-0.031770761	2.992573609	0.003690208	0.003690208	-1.943672889	1.168296372
19578	3140056	HDAC1	NM_004964.2	3065	NP_004955.2	ILMN_1727458	3140056	S	TTTCGTACCTTCCCACTGGCCTCAAGTGAGCCAAGAAACACTGCCTGCCC	"\Homo sapiens histone deacetylase 1 (HDAC1), mRNA.\"""""	GON-10; DKFZp686H12203; HD1; RPD3; RPD3L1	ILMN_1727458	HDAC1	"\Homo sapiens histone deacetylase 1 (HDAC1), mRNA.\"""""	3065	 	HDAC1	0.224356999	-0.014049761	2.331317232	0.022286391	0.022286391	-3.4523703	1.168256447
12426	1990553	LOC728888	XR_015889.1	728888		ILMN_1768311	1990553	S	AAACGTCAGCTCACTCCCCTTCCACCCTCAGCTCCACCCTCAGCAGATGA	"\PREDICTED: Homo sapiens similar to Protein KIAA0220 (LOC728888), mRNA.\"""""		ILMN_1768311	LOC728888	"\PREDICTED: Homo sapiens similar to Protein KIAA0220 (LOC728888), mRNA.\"""""	728888	D	NPIPL3 (includes others)	0.223998267	-0.036759924	2.01237711	0.047587713	0.047587713	-4.064723565	1.167965991
43265	6900161	RBBP6	NM_032626.5	5930	NP_116015.2	ILMN_2309446	6900161	A	GAAGCAGATTATGGGGAGAGAGAAGCTGAAAGCTGCCGACTGCGACCTGC	"\Homo sapiens retinoblastoma binding protein 6 (RBBP6), transcript variant 3, mRNA.\"""""	RBQ-1; DKFZp761B2423; P2P-R; DKFZp686P0638; MY038	ILMN_2309446	RBBP6	"\Homo sapiens retinoblastoma binding protein 6 (RBBP6), transcript variant 3, mRNA.\"""""	5930	D	RBBP6	0.223987103	-0.025881591	2.977514702	0.003856868	0.003856868	-1.981386103	1.167956953
7131	1090433	RNF41	NM_194359.1	10193	NP_919340.1	ILMN_1808095	1090433	A	GCTGCAGGTCTGGGTAGTTGGATCATGGCTCCACTGGGATTGGGGTGGAA	"\Homo sapiens ring finger protein 41 (RNF41), transcript variant 3, mRNA.\"""""	SBBI03; MGC45228; NRDP1	ILMN_1808095	RNF41	"\Homo sapiens ring finger protein 41 (RNF41), transcript variant 3, mRNA.\"""""	10193	D	RNF41	0.223922394	-0.038540806	4.150846565	8.30E-05	8.30E-05	1.359746548	1.167904568
16018	2510161	B3GALT4	NM_003782.3	8705	NP_003773.1	ILMN_1690682	2510161	S	GAGTCCTGGGCATCCTGCGGTGTCGAGCAATAGCCTGGCTTCAGAGCTGA	"\Homo sapiens UDP-Gal:betaGlcNAc beta 1,3-galactosyltransferase, polypeptide 4 (B3GALT4), mRNA.\"""""	beta3GALT4; beta3Gal-T4; DJ1033B10.3; GalT4; Gal-T2	ILMN_1690682	B3GALT4	"\Homo sapiens UDP-Gal:betaGlcNAc beta 1,3-galactosyltransferase, polypeptide 4 (B3GALT4), mRNA.\"""""	8705	 	B3GALT4	-0.223907809	-0.023815122	-3.135367991	0.002410228	0.002410228	-1.578762563	-1.167892761
10392	1580402	SLC35B2	NM_178148.1	347734	NP_835361.1	ILMN_1789001	1580402	S	GTTACTCTTCCCACAAGTTCCCTTAAGTCTTGCCCTAGCTGTGCTCTGCC	"\Homo sapiens solute carrier family 35, member B2 (SLC35B2), mRNA.\"""""	UGTrel4; SLL; PAPST1	ILMN_1789001	SLC35B2	"\Homo sapiens solute carrier family 35, member B2 (SLC35B2), mRNA.\"""""	347734	 	SLC35B2	0.223496745	-0.033879038	2.889702138	0.00497561	0.00497561	-2.198317905	1.167560044
39761	6370341	SPOP	NM_001007230.1	8405	NP_001007231.1	ILMN_2397024	6370341	A	TGGCCTGGCTGAGTTTGATACTGTGGGGATTCAGTTTAGGCGCTGGCCCG	"\Homo sapiens speckle-type POZ protein (SPOP), transcript variant 5, mRNA.\"""""	TEF2	ILMN_2397024	SPOP	"\Homo sapiens speckle-type POZ protein (SPOP), transcript variant 5, mRNA.\"""""	8405	D	SPOP	-0.223360664	0.027464514	-3.125862199	0.002480531	0.002480531	-1.603459829	-1.16744992
26227	4200181	C19orf70	NM_205767.1	125988	NP_991330.1	ILMN_1765684	4200181	S	CCCCAGCTCCCAGCCCCTCCAAAGATTTACTTTCCCATCCGTGACTCCTG	"\Homo sapiens chromosome 19 open reading frame 70 (C19orf70), mRNA.\"""""		ILMN_1765684	C19ORF70	"\Homo sapiens chromosome 19 open reading frame 70 (C19orf70), mRNA.\"""""	125988	 	C19orf70	-0.223340863	0.11751468	-2.251631859	0.027122552	0.027122552	-3.612736516	-1.167433897
2333	360424	SDHA	NM_004168.1	6389	NP_004159.1	ILMN_1744210	360424	S	GCCAACCGCCTCGGGGCAAACTCGCTCTTGGACCTGGTTGTCTTTGGTCG	"\Homo sapiens succinate dehydrogenase complex, subunit A, flavoprotein (Fp) (SDHA), nuclear gene encoding mitochondrial protein, mRNA.\"""""	SDHF; SDH2; FP	ILMN_1744210	SDHA	"\Homo sapiens succinate dehydrogenase complex, subunit A, flavoprotein (Fp) (SDHA), nuclear gene encoding mitochondrial protein, mRNA.\"""""	6389	D	SDHA	0.223020274	-0.017306533	2.644676069	0.009860688	0.009860688	-2.775944854	1.167174504
14757	2350176	CHD1	NM_001270.2	1105	NP_001261.2	ILMN_1654583	2350176	S	GTTTTCCCGTTTTATGTGGGCAATAATGTCAAATGTGCTATGCAGCCAGG	"\Homo sapiens chromodomain helicase DNA binding protein 1 (CHD1), mRNA.\"""""	DKFZp686E2337	ILMN_1654583	CHD1	"\Homo sapiens chromodomain helicase DNA binding protein 1 (CHD1), mRNA.\"""""	1105	 	CHD1	0.222983481	-0.053148937	2.098496498	0.039055887	0.039055887	-3.907201784	1.167144738
12455	1990706	LOC284648	XM_001718570.1	284648	XP_001718622.1	ILMN_3286751	1990706	M	GAGGGGGAGGGCTTGGTGGGGAGGGGGACTTACAATTCATCCACGCTGTT	"\PREDICTED: Homo sapiens hypothetical protein LOC284648 (LOC284648), mRNA.\"""""		ILMN_3286751	LOC284648	"\PREDICTED: Homo sapiens hypothetical protein LOC284648 (LOC284648), mRNA.\"""""	284648	D	LOC284648	-0.222945191	-0.001281139	-2.233697112	0.028330598	0.028330598	-3.648161874	-1.167113761
26715	4220672	MT1F	NM_005949.2	4494	NP_005940.1	ILMN_1718766	4220672	S	CTGCTGCGACTGATGCCAGGACAACCTTTCTCCCAGATGTAAACAGAGAG	"\Homo sapiens metallothionein 1F (MT1F), mRNA.\"""""	MT1; MGC32732	ILMN_1718766	MT1F	"\Homo sapiens metallothionein 1F (MT1F), mRNA.\"""""	4494	 	MT1F	-0.222712969	0.042228562	-2.090768353	0.03976333	0.03976333	-3.921577098	-1.166925914
112	10414	PTTG1	NM_004219.2	9232	NP_004210.1	ILMN_1753196	10414	S	GGTTGCTAAGGATGGGCTGAAGCTGGGGTCTGGACCTTCAATCAAAGCCT	"\Homo sapiens pituitary tumor-transforming 1 (PTTG1), mRNA.\"""""	SECURIN; PTTG; MGC138276; EAP1; TUTR1; MGC126883; HPTTG	ILMN_1753196	PTTG1	"\Homo sapiens pituitary tumor-transforming 1 (PTTG1), mRNA.\"""""	9232	D	PTTG1	0.222578287	0.010640669	3.14487045	0.002341811	0.002341811	-1.554016923	1.166816981
15888	2490397	THOC2	NM_020449.2	57187	NP_065182.1	ILMN_2390821	2490397	A	GAGAAGATGGATAAAATCTCCTCCGGTGGCAAAAAGGAGTCCAGGCATGA	"\Homo sapiens THO complex 2 (THOC2), transcript variant 2, mRNA.\"""""	CXorf3; dJ506G2.1; THO2	ILMN_2390821	THOC2	"\Homo sapiens THO complex 2 (THOC2), transcript variant 2, mRNA.\"""""	57187	D	THOC2	0.222566271	0.00952106	2.55833559	0.012428534	0.012428534	-2.969463044	1.166807262
18084	2810112	RRAGC	NM_022157.2	64121	NP_071440.1	ILMN_1760121	2810112	S	ACGAAACGCCATCTAGTCTGAATCCCAGCGTCGGGGCTCTGTGCCAGCTT	"\Homo sapiens Ras-related GTP binding C (RRAGC), mRNA.\"""""	FLJ13311; GTR2; RAGC	ILMN_1760121	RRAGC	"\Homo sapiens Ras-related GTP binding C (RRAGC), mRNA.\"""""	64121	 	RRAGC	0.222529	-0.04773364	3.738419467	0.000348762	0.000348762	0.098738237	1.166777119
38720	6250576	MRPL21	NM_181515.1	219927	NP_852616.1	ILMN_1744835	6250576	A	GACCTTGCGTGTGGAGAGAGAATTCGACTGGAGAAGGTCCTGCTGGTTGG	"\Homo sapiens mitochondrial ribosomal protein L21 (MRPL21), nuclear gene encoding mitochondrial protein, transcript variant 1, mRNA.\"""""	MGC62013	ILMN_1744835	MRPL21	"\Homo sapiens mitochondrial ribosomal protein L21 (MRPL21), nuclear gene encoding mitochondrial protein, transcript variant 1, mRNA.\"""""	219927	D	MRPL21	-0.222285144	0.049173447	-2.104643307	0.038501005	0.038501005	-3.895734384	-1.166579918
5488	830619	DDIT3	NM_004083.4	1649	NP_004074.2	ILMN_1676984	830619	S	ACCAAGGGAGAACCAGGAAACGGAAACAGAGTGGTCATTCCCCAGCCCGG	"\Homo sapiens DNA-damage-inducible transcript 3 (DDIT3), mRNA.\"""""	MGC4154; CEBPZ; CHOP10; CHOP; GADD153	ILMN_1676984	DDIT3	"\Homo sapiens DNA-damage-inducible transcript 3 (DDIT3), mRNA.\"""""	1649	 	DDIT3	0.221816346	-0.053992647	3.889968038	0.000207851	0.000207851	0.552180122	1.166200904
21401	3400593	SMARCD1	NM_003076.3	6602	NP_003067.2	ILMN_1728845	3400593	A	CCTGGCTGGAACCATGAGAAGGAAGCTCAGTACTTCCCACAGTGTCCCTG	"\Homo sapiens SWI/SNF related, matrix associated, actin dependent regulator of chromatin, subfamily d, member 1 (SMARCD1), transcript variant 1, mRNA.\"""""	Rsc6p; BAF60A; CRACD1	ILMN_1728845	SMARCD1	"\Homo sapiens SWI/SNF related, matrix associated, actin dependent regulator of chromatin, subfamily d, member 1 (SMARCD1), transcript variant 1, mRNA.\"""""	6602	D	SMARCD1	-0.221371201	0.041524366	-3.191572018	0.002031128	0.002031128	-1.431575765	-1.165841127
42114	6650026	ASTE1	NM_014065.2	28990	NP_054784.2	ILMN_1803813	6650026	S	GAGGGAGAACCACTGCACACACCAAGTGTTGGTATGAGGGAAACAACCGG	"\Homo sapiens asteroid homolog 1 (Drosophila) (ASTE1), mRNA.\"""""	HT001; MGC129980	ILMN_1803813	ASTE1	"\Homo sapiens asteroid homolog 1 (Drosophila) (ASTE1), mRNA.\"""""	28990	 	ASTE1	-0.221199494	0.011815146	-3.238795071	0.001756488	0.001756488	-1.306387047	-1.165702379
2067	270736	TRABD	NM_025204.2	80305	NP_079480.2	ILMN_1755737	270736	S	GCCGGCTGTGTCCTTCCTGCCACACTCGGGGATTCATTCCTTAGAAACTG	"\Homo sapiens TraB domain containing (TRABD), mRNA.\"""""	LP6054; PP2447; MGC110928	ILMN_1755737	TRABD	"\Homo sapiens TraB domain containing (TRABD), mRNA.\"""""	80305	 	TRABD	0.221031329	-0.006576318	2.615054251	0.010681678	0.010681678	-2.842937625	1.165566509
6899	1070189	AXIN2	NM_004655.2	8313	NP_004646.2	ILMN_1724480	1070189	S	ACAGTACCTGTACCTGCACGGTCACCCGCTCCGTGTGTCGCCCTATATTG	"\Homo sapiens axin 2 (conductin, axil) (AXIN2), mRNA.\"""""	MGC126582; DKFZp781B0869; AXIL	ILMN_1724480	AXIN2	"\Homo sapiens axin 2 (conductin, axil) (AXIN2), mRNA.\"""""	8313	 	AXIN2	0.220576215	-0.004666026	3.072268292	0.002913992	0.002913992	-1.741629203	1.165198876
13200	2070593	CCDC45	NM_138363.1	90799	NP_612372.1	ILMN_1686135	2070593	S	CCCTCCCTATGAGGCCAGACTTGATAATAGTAGGTGAAGGTTCTGGAGGC	"\Homo sapiens coiled-coil domain containing 45 (CCDC45), mRNA.\"""""	DKFZp667E1824	ILMN_1686135	CCDC45	"\Homo sapiens coiled-coil domain containing 45 (CCDC45), mRNA.\"""""	90799	 	CEP95	0.220274185	-0.046807535	3.237519132	0.001763428	0.001763428	-1.309787671	1.164954966
12170	1980309	IL8	NM_000584.2	3576	NP_000575.1	ILMN_2184373	1980309	S	CCCAGTCTTGTCATTGCCAGCTGTGTTGGTAGTGCTGTGTTGAATTACGG	"\Homo sapiens interleukin 8 (IL8), mRNA.\"""""	GCP-1; MDNCF; NAP1; CXCL8; AMCF-I; TSG-1; LYNAP; NAP-1; MONAP; GCP1; SCYB8; LUCT; K60; LECT; 3-10C; b-ENAP; NAF	ILMN_2184373	IL8	"\Homo sapiens interleukin 8 (IL8), mRNA.\"""""	3576	D	IL8	-0.219884764	-0.120777309	-2.110353283	0.037991686	0.037991686	-3.885055313	-1.164640557
22049	3460132	PAQR4	NM_152341.2	124222	NP_689554.2	ILMN_1660793	3460132	S	CTTCCATCTGGCTGCACTCCAAGGCCCCCTCTGTCCTTTTCAGAACACAT	"\Homo sapiens progestin and adipoQ receptor family member IV (PAQR4), mRNA.\"""""	FLJ30002	ILMN_1660793	PAQR4	"\Homo sapiens progestin and adipoQ receptor family member IV (PAQR4), mRNA.\"""""	124222	 	PAQR4	0.219784705	-0.028887287	3.957429272	0.00016445	0.00016445	0.757814043	1.164559785
36564	5900735	ANXA11	NM_001157.2	311	NP_001148.1	ILMN_1685170	5900735	A	GGTAGCCTGTGCATCTGGTGAGTGTGTCACGAGCTTTGTTACTGCCAAAC	"\Homo sapiens annexin A11 (ANXA11), transcript variant a, mRNA.\"""""	CAP50; ANX11	ILMN_1685170	ANXA11	"\Homo sapiens annexin A11 (ANXA11), transcript variant a, mRNA.\"""""	311	D	ANXA11	0.219602479	-0.101638069	2.114627254	0.037614287	0.037614287	-3.877045167	1.164412699
35697	5820133	AKIRIN1	NM_024595.1	79647	NP_078871.1	ILMN_1658337	5820133	A	CGGAAAGTCAACCTCACTCCTCAGCACTCACAGCACCTAGCTCTCCAGGT	"\Homo sapiens akirin 1 (AKIRIN1), mRNA.\"""""	STRF2; FLJ12666; RP11-781D11.2	ILMN_1658337	AKIRIN1	"\Homo sapiens akirin 1 (AKIRIN1), mRNA.\"""""	79647	D	AKIRIN1	0.219548579	-0.028637402	3.261615241	0.001636616	0.001636616	-1.245398189	1.164369197
4904	730605	MRPS22	NM_020191.2	56945	NP_064576.1	ILMN_1655377	730605	S	AGATGGCCAGTCGGCTCAAGGGGCCAAGGATCAGGCTGCTGAGGGAATAA	"\Homo sapiens mitochondrial ribosomal protein S22 (MRPS22), nuclear gene encoding mitochondrial protein, mRNA.\"""""	MRP-S22; RPMS22; GIBT; GK002; COXPD5; C3orf5	ILMN_1655377	MRPS22	"\Homo sapiens mitochondrial ribosomal protein S22 (MRPS22), nuclear gene encoding mitochondrial protein, mRNA.\"""""	56945	 	MRPS22	-0.21945958	0.020252054	-2.066406926	0.042066383	0.042066383	-3.96658403	-1.16429737
19618	3140202	MYPOP	NM_001012643.2	339344	NP_001012661.1	ILMN_1704793	3140202	S	GCGCCGAGTTCTGATGGGAGAGGTACAGGTTGGGTTCTCTGCCTACCATT	"\Homo sapiens Myb-related transcription factor, partner of profilin (MYPOP), mRNA.\"""""		ILMN_1704793	MYPOP	"\Homo sapiens Myb-related transcription factor, partner of profilin (MYPOP), mRNA.\"""""	339344	 	MYPOP	0.219442904	-0.041405638	2.763811141	0.007106068	0.007106068	-2.500269236	1.164283912
23147	3800647	UGCG	NM_003358.1	7357	NP_003349.1	ILMN_1736939	3800647	S	AAGCTGGAGAACTGGTCGCTACAGATTACGCTGTGGGGGTACAGCAGAGG	"\Homo sapiens UDP-glucose ceramide glucosyltransferase (UGCG), mRNA.\"""""	GCS	ILMN_1736939	UGCG	"\Homo sapiens UDP-glucose ceramide glucosyltransferase (UGCG), mRNA.\"""""	7357	 	UGCG	0.219085162	-0.01525187	2.995022562	0.003663744	0.003663744	-1.937525739	1.163995243
31691	5050577	PNPLA7	NM_152286.2	375775	NP_689499.2	ILMN_1662587	5050577	S	AAGCTCTGTGAACTGCCTGCTGTCCTGTGAACTGCCTGCTGCCCTGTGAG	"\Homo sapiens patatin-like phospholipase domain containing 7 (PNPLA7), mRNA.\"""""	FLJ44279; NTE-R1; FLJ43070; C9orf111; NTEL1; FLJ31318; RP11-48C7.2	ILMN_1662587	PNPLA7	"\Homo sapiens patatin-like phospholipase domain containing 7 (PNPLA7), mRNA.\"""""	375775	 	PNPLA7	-0.21820914	0.030894189	-2.804155461	0.006346259	0.006346259	-2.404679357	-1.163288665
38346	6200615	PPP6R2	XM_942540.1	9701	XP_947633.1	ILMN_1655922	6200615	I	GCTTCCACCTTCTCTGTGGCTAGAAACAGGACCGTCCAGAAGTCACCTGT	"\PREDICTED: Homo sapiens SAPS domain family, member 2, transcript variant 2 (SAPS2), mRNA.\"""""		ILMN_1655922	SAPS2	"\PREDICTED: Homo sapiens SAPS domain family, member 2, transcript variant 2 (SAPS2), mRNA.\"""""	9701	D	PPP6R2	-0.217899911	0.064138677	-2.261118366	0.026502066	0.026502066	-3.59389872	-1.163039352
915	70630	RNF144B	NM_182757.2	255488	NP_877434.2	ILMN_1752526	70630	S	GGCCAGTGACAGAGTTTACCCTTGCCTCCTTTCTTGGTCTGCCAGCTTTG	"\Homo sapiens ring finger protein 144B (RNF144B), mRNA.\"""""	KIAA0161; MGC71786; IBRDC2; p53RFP; bA528A10.3	ILMN_1752526	RNF144B	"\Homo sapiens ring finger protein 144B (RNF144B), mRNA.\"""""	255488	 	RNF144B	-0.217732328	-0.006169464	-2.6101184	0.010824348	0.010824348	-2.854039838	-1.162904261
7677	1230044	SSBP1	NM_003143.1	6742	NP_003134.1	ILMN_1809478	1230044	S	GATGTGGCGATCAGGGGATAGTGAAGTTTACCAACTGGGTGATGTCAGTC	"\Homo sapiens single-stranded DNA binding protein 1 (SSBP1), mRNA.\"""""	SSBP	ILMN_1809478	SSBP1	"\Homo sapiens single-stranded DNA binding protein 1 (SSBP1), mRNA.\"""""	6742	 	SSBP1	-0.217619822	0.044859479	-2.542100197	0.012973981	0.012973981	-3.005254002	-1.162813577
11706	1820682	RNASEL	NM_021133.2	6041	NP_066956.1	ILMN_1671281	1820682	S	GCTCCTCACGGGCGATGGCTGTCTTTTCTTGACTTTGTATCTTCACTGCC	"\Homo sapiens ribonuclease L (2',5'-oligoisoadenylate synthetase-dependent) (RNASEL), mRNA.\"""""	DKFZp781D08126; MGC133329; RNS4; PRCA1; MGC104972	ILMN_1671281	RNASEL	"\Homo sapiens ribonuclease L (2',5'-oligoisoadenylate synthetase-dependent) (RNASEL), mRNA.\"""""	6041	D	RNASEL	-0.21754187	0.014164135	-3.313786941	0.001390767	0.001390767	-1.104772578	-1.162750749
42103	6620750	ZC3HAV1	NM_020119.3	56829	NP_064504.2	ILMN_1667068	6620750	I	TGTAAGCCCCCTGAGGGTTGAGTCAGTCTGTCTTGTTTGCTGTGCCACGC	"\Homo sapiens zinc finger CCCH-type, antiviral 1 (ZC3HAV1), transcript variant 1, mRNA.\"""""	FLJ13288; ZC3HDC2; FLB6421; ZAP; DKFZp686H1869; DKFZp686O19171; MGC48898; DKFZp686F2052; ZC3H2	ILMN_1667068	ZC3HAV1	"\Homo sapiens zinc finger CCCH-type, antiviral 1 (ZC3HAV1), transcript variant 1, mRNA.\"""""	56829	D	ZC3HAV1	0.217434846	-0.033787248	2.008699025	0.047985182	0.047985182	-4.071319914	1.162664496
27955	4480338	AKTIP	NM_001012398.1	64400	NP_001012398.1	ILMN_2377240	4480338	A	GAATCTCAGTCTTCAGCCTGCACTGATTTGTAGCCTGCACTGTCTTACTG	"\Homo sapiens AKT interacting protein (AKTIP), transcript variant 1, mRNA.\"""""	FTS; FT1	ILMN_2377240	AKTIP	"\Homo sapiens AKT interacting protein (AKTIP), transcript variant 1, mRNA.\"""""	64400	D	AKTIP	0.217359631	-0.074704814	2.776451184	0.006859504	0.006859504	-2.470440936	1.162603882
25758	4120600	ZNF654	NM_018293.1	55279	NP_060763.1	ILMN_1744471	4120600	I	CAGTTTGCTATTTCCCTGATGGCCTTAATTTTAGAGTGGTCTTGGATTAC	"\Homo sapiens zinc finger protein 654 (ZNF654), mRNA.\"""""	FLJ10997; FLJ21142	ILMN_1744471	ZNF654	"\Homo sapiens zinc finger protein 654 (ZNF654), mRNA.\"""""	55279	D	ZNF654	0.216889823	-0.040164938	3.38328483	0.001116855	0.001116855	-0.914901696	1.162225346
15411	2450612	LANCL1	NM_006055.1	10314	NP_006046.1	ILMN_1703697	2450612	S	GGACGGCGGTGTGGCCTGAGTTGTCAGTCTTTAATCCTGAGTCATGTGGC	"\Homo sapiens LanC lantibiotic synthetase component C-like 1 (bacterial) (LANCL1), mRNA.\"""""	p40; GPR69A	ILMN_1703697	LANCL1	"\Homo sapiens LanC lantibiotic synthetase component C-like 1 (bacterial) (LANCL1), mRNA.\"""""	10314	D	LANCL1	-0.216264911	0.021631934	-2.169642115	0.033039196	0.033039196	-3.772661505	-1.161722031
38447	6220288	PRDM1	NM_001198.2	639	NP_001189.1	ILMN_1655077	6220288	A	TCTCTTTTCTGCCTCTTACATGTGAATGTTGAGCCCACAATCAACAGTGG	"\Homo sapiens PR domain containing 1, with ZNF domain (PRDM1), transcript variant 1, mRNA.\"""""	MGC118922; BLIMP1; PRDI-BF1; MGC118925; MGC118924; MGC118923	ILMN_1655077	PRDM1	"\Homo sapiens PR domain containing 1, with ZNF domain (PRDM1), transcript variant 1, mRNA.\"""""	639	D	PRDM1	-0.215750413	-0.004272042	-2.127491628	0.036497893	0.036497893	-3.852848657	-1.161307807
41510	6560672	HNRNPR	NM_005826.2	10236	NP_005817.1	ILMN_2175894	6560672	S	ACAACCAACAGAACTGGGGTTCCCAACCCATCGCTCAGCAGCCGCTTCAG	"\Homo sapiens heterogeneous nuclear ribonucleoprotein R (HNRPR), mRNA.\"""""	hnRNP-R; FLJ25714; HNRNPR	ILMN_2175894	HNRPR	"\Homo sapiens heterogeneous nuclear ribonucleoprotein R (HNRPR), mRNA.\"""""	10236	D	HNRNPR	0.215664886	0.007029118	2.270022178	0.025931097	0.025931097	-3.576155385	1.161238964
40073	6400082	C12orf11	NM_018164.1	55726	NP_060634.1	ILMN_2196337	6400082	S	CAAAGAGTCTTGGAATGTCTGATGGCATGCAGGAGCAAACCCCCAGAAGA	"\Homo sapiens chromosome 12 open reading frame 11 (C12orf11), mRNA.\"""""	FLJ10630; FLJ10637	ILMN_2196337	C12ORF11	"\Homo sapiens chromosome 12 open reading frame 11 (C12orf11), mRNA.\"""""	55726	D	C12orf11	0.215019142	-0.003837492	3.862029427	0.000228867	0.000228867	0.467692225	1.160719315
45	10136	PML	XM_942288.1	5371	XP_947381.1	ILMN_1728019	10136	I	AACGTGGATGGAGGGTGTGTCAGGGAGGTTGGGACAGAGGCAGAGAAGAG	"\PREDICTED: Homo sapiens promyelocytic leukemia, transcript variant 12 (PML), mRNA.\"""""		ILMN_1728019	PML	"\PREDICTED: Homo sapiens promyelocytic leukemia, transcript variant 12 (PML), mRNA.\"""""	5371	D	PML	0.214753845	-0.018770165	2.817154513	0.006117791	0.006117791	-2.373642341	1.16050589
5667	840544	RBM4	NM_002896.2	5936	NP_002887.2	ILMN_1709042	840544	A	TGTGGGCAACATCAGTCCCACCTGCACCAATAAGGAGCTTCGAGCCAAGT	"\Homo sapiens RNA binding motif protein 4 (RBM4), mRNA.\"""""	ZCRB3A; ZCCHC21; RBM4A; LARK; MGC75138; DKFZp547K0918	ILMN_1709042	RBM4	"\Homo sapiens RNA binding motif protein 4 (RBM4), mRNA.\"""""	5936	D	RBM4	0.214736848	-0.02099908	2.725444074	0.007904956	0.007904956	-2.590131965	1.160492218
5000	770221	C20orf177	NM_022106.1	63939	NP_071389.1	ILMN_1718712	770221	S	GCTGAGTTGCTGCCTTTCCCCGTCATGTATCCATGTGCATGCTCTTAGAG	"\Homo sapiens chromosome 20 open reading frame 177 (C20orf177), mRNA.\"""""	dJ551D2.5	ILMN_1718712	C20ORF177	"\Homo sapiens chromosome 20 open reading frame 177 (C20orf177), mRNA.\"""""	63939	 	C20orf177	-0.21451463	0.01177993	-2.428808793	0.017419555	0.017419555	-3.249656659	-1.160313481
42821	6770619	GLO1	NM_006708.2	2739	NP_006699.2	ILMN_1702177	6770619	S	GTGCTCTTGGCTCTTGGGCTGGAGTACCGTGGTGAGGGAGTAAACACTAG	"\Homo sapiens glyoxalase I (GLO1), mRNA.\"""""	GLYI; GLOD1	ILMN_1702177	GLO1	"\Homo sapiens glyoxalase I (GLO1), mRNA.\"""""	2739	 	GLO1	-0.214370832	0.040157925	-2.255180629	0.026888956	0.026888956	-3.605697625	-1.160197835
42937	6840348	BRI3BP	XM_941876.1	140707	XP_946969.1	ILMN_1693410	6840348	I	GGACCAGCCCTCTCTAGATTGCTGGAATTGTATGGATGTGTTGGGGTTGG	"\PREDICTED: Homo sapiens BRI3 binding protein (BRI3BP), mRNA.\"""""		ILMN_1693410	BRI3BP	"\PREDICTED: Homo sapiens BRI3 binding protein (BRI3BP), mRNA.\"""""	140707	D	BRI3BP	0.214107765	-0.025794003	2.083942443	0.040397371	0.040397371	-3.934234996	1.159986299
38242	6200168	PIM2	NM_006875.2	11040	NP_006866.2	ILMN_1748283	6200168	S	GGGTGAGGGGACCCTACTCTGTTATCCCAAGTGCTCTTATTCTGGTGAGA	"\Homo sapiens pim-2 oncogene (PIM2), mRNA.\"""""		ILMN_1748283	PIM2	"\Homo sapiens pim-2 oncogene (PIM2), mRNA.\"""""	11040	 	PIM2	0.214021591	-0.024428974	2.181972163	0.03208306	0.03208306	-3.748943198	1.159917014
35069	5690632	ProbeID: 5690632				ILMN_1834842	5690632	S	CTACCAGTTTCCTGGGCATGTGCCTTGGTGTCACCGAACAGCCAGATGAG	"\BX093900 Soares placenta Nb2HP Homo sapiens cDNA clone IMAGp998M23189, mRNA sequence\"""""		ILMN_1834842		"\BX093900 Soares placenta Nb2HP Homo sapiens cDNA clone IMAGp998M23189, mRNA sequence\"""""	-999	 		0.213845491	-0.024001555	3.425144466	0.000977303	0.000977303	-0.79915815	1.159775439
35468	5810044	CDC14A	NM_033313.2	8556	NP_201570.1	ILMN_1655983	5810044	I	TTCTCTGGATGCCACGAGTACCAAGTTTTTAGAAGTAGAGCCATCCGTCT	"\Homo sapiens CDC14 cell division cycle 14 homolog A (S. cerevisiae) (CDC14A), transcript variant 3, mRNA.\"""""	hCDC14; cdc14	ILMN_1655983	CDC14A	"\Homo sapiens CDC14 cell division cycle 14 homolog A (S. cerevisiae) (CDC14A), transcript variant 3, mRNA.\"""""	8556	D	CDC14A	0.213818889	-0.014932482	2.862767864	0.00537453	0.00537453	-2.263824669	1.159754054
12866	2060037	ZBTB43	NM_014007.2	23099	NP_054726.1	ILMN_1731113	2060037	S	AGTGCTAAGGTGACACTCCACCAACCAGAGTGAGAGGGCAGATAGGCAGG	"\Homo sapiens zinc finger and BTB domain containing 43 (ZBTB43), mRNA.\"""""	ZNF297B; ZBTB22B; ZNF-X	ILMN_1731113	ZBTB43	"\Homo sapiens zinc finger and BTB domain containing 43 (ZBTB43), mRNA.\"""""	23099	 	ZBTB43	0.213529709	-0.008319581	3.049590955	0.003117809	0.003117809	-1.799539673	1.159521611
22237	3520102	CCL4L1	NM_001001435.2	9560	NP_001001435.1	ILMN_2100209	3520102	S	TCTCACTCTTTCTCTGCTGTTGCAAATACATGGATAACACCGTTAATTCC	"\Homo sapiens chemokine (C-C motif) ligand 4-like 1 (CCL4L1), mRNA.\"""""	LAG-1; AT744.2; LAG1; SCYA4L; CCL4L	ILMN_2100209	CCL4L1	"\Homo sapiens chemokine (C-C motif) ligand 4-like 1 (CCL4L1), mRNA.\"""""	9560	D	CCL4L1/CCL4L2	-0.213215822	-0.029314715	-2.00821812	0.04803736	0.04803736	-4.072181578	-1.159269361
46963	7610309	ProbeID: 7610309				ILMN_1858599	7610309	S	CCTCAGCTGCGAGGTTTGGACCTTGAGGCTTGGATGAGGGAATTTTTCCC	"\AV652851 GLC Homo sapiens cDNA clone GLCDEG06 3, mRNA sequence\"""""		ILMN_1858599		"\AV652851 GLC Homo sapiens cDNA clone GLCDEG06 3, mRNA sequence\"""""	-999	D	RBM43	-0.2131533	0.013380112	-2.567690552	0.012123725	0.012123725	-2.948753581	-1.159219124
5899	870767	TMEM194A	NM_001130963.1	23306	NP_001124435.1	ILMN_3306440	870767	M	CTTGAAAAGGATGTTGGTGCCTTATGTGACACGAGCCAGAGCCTGCTGGG	"\Homo sapiens transmembrane protein 194A (TMEM194A), transcript variant 1, mRNA.\"""""		ILMN_3306440	TMEM194A	"\Homo sapiens transmembrane protein 194A (TMEM194A), transcript variant 1, mRNA.\"""""	23306	D	TMEM194A	0.213090128	-0.022062767	3.247994993	0.001707205	0.001707205	-1.281837879	1.159168365
42553	6760255	MNT	NM_020310.2	4335	NP_064706.1	ILMN_1792910	6760255	S	CCCAGAGGTGGCCCTTGTTTACAGTGAGGACTCGGCCACTGTGTCTCTGT	"\Homo sapiens MAX binding protein (MNT), mRNA.\"""""	MXD6; ROX; MAD6	ILMN_1792910	MNT	"\Homo sapiens MAX binding protein (MNT), mRNA.\"""""	4335	 	MNT	0.212849231	-0.031702569	2.250709134	0.027183581	0.027183581	-3.614565137	1.158974827
38970	6280138	PPM1B	NM_001033556.1	5495	NP_001028728.1	ILMN_1734991	6280138	I	GTAATCCTAGCACTTTTGTCGCCTGGGCGACACACCAAGGCTCTGTCTCA	"\Homo sapiens protein phosphatase 1B (formerly 2C), magnesium-dependent, beta isoform (PPM1B), transcript variant 4, mRNA.\"""""	PPC2BETAX; MGC21657; PP2CB; PP2C-beta-X; PP2CBETA	ILMN_1734991	PPM1B	"\Homo sapiens protein phosphatase 1B (formerly 2C), magnesium-dependent, beta isoform (PPM1B), transcript variant 4, mRNA.\"""""	5495	D	PPM1B	0.212758158	-0.045610098	3.144072911	0.002347483	0.002347483	-1.556096006	1.158901667
22671	3710215	MLST8	NM_022372.3	64223	NP_071767.3	ILMN_1789240	3710215	S	TCTGCCCCTCCCTGCCCGCGTTTCAGGGCCTCGGTCCATAGAGAACACCA	"\Homo sapiens MTOR associated protein, LST8 homolog (S. cerevisiae) (MLST8), mRNA.\"""""	MGC111011	ILMN_1789240	MLST8	"\Homo sapiens MTOR associated protein, LST8 homolog (S. cerevisiae) (MLST8), mRNA.\"""""	64223	 	MLST8	-0.212714758	0.049396233	-2.601573458	0.011075424	0.011075424	-2.873218851	-1.158866805
28759	4590154	ZDHHC8	NM_013373.2	29801	NP_037505.1	ILMN_1789492	4590154	S	CAGGGACCTGAGAGTAAGCACATGACAGCGTCTGCTTGCGTTGTGTCTGT	"\Homo sapiens zinc finger, DHHC-type containing 8 (ZDHHC8), mRNA.\"""""	ZNF378; ZDHHCL1	ILMN_1789492	ZDHHC8	"\Homo sapiens zinc finger, DHHC-type containing 8 (ZDHHC8), mRNA.\"""""	29801	 	ZDHHC8	0.212682717	-0.016191516	2.326754941	0.022541138	0.022541138	-3.46168193	1.158841067
1804	240386	LOC100132439	XM_001719283.1	100132439	XP_001719335.1	ILMN_3248057	240386	S	CCTCACTAGACAGAGGAGCTCCAAACCTGCCCATCTCATCCCATGCACCG	"\PREDICTED: Homo sapiens similar to Protein FAM27E3 (LOC100132439), mRNA.\"""""		ILMN_3248057	LOC100132439	"\PREDICTED: Homo sapiens similar to Protein FAM27E3 (LOC100132439), mRNA.\"""""	100132439	D	FAM27E3 (includes others)	0.212213879	-0.029206732	5.472496519	5.07E-07	5.07E-07	5.879319901	1.158464535
15307	2450192	HINFP	NM_015517.3	25988	NP_056332.2	ILMN_1667453	2450192	A	AGGCCCAAGGATGGCATGTGACTGGTCCCTGCAAGGGTCCTTTCTTTGTC	"\Homo sapiens histone H4 transcription factor (HINFP), transcript variant 1, mRNA.\"""""	ZNF743; HiNF-P; DKFZP434F162	ILMN_1667453	HINFP	"\Homo sapiens histone H4 transcription factor (HINFP), transcript variant 1, mRNA.\"""""	25988	D	HINFP	0.211746712	-0.032951313	3.569177149	0.000612682	0.000612682	-0.393154158	1.158089468
13348	2100437	GMEB2	NM_012384.2	26205	NP_036516.1	ILMN_1683204	2100437	S	TGGATTTTGCAGAGGGTGAGAACTTCTCTGTGCCTGCTCAGAGGCGCCCT	"\Homo sapiens glucocorticoid modulatory element binding protein 2 (GMEB2), mRNA.\"""""	P79PIF; KIAA1269; PIF79	ILMN_1683204	GMEB2	"\Homo sapiens glucocorticoid modulatory element binding protein 2 (GMEB2), mRNA.\"""""	26205	 	GMEB2	-0.211588261	0.011490865	-2.436986617	0.017058066	0.017058066	-3.232330579	-1.157962281
44367	7050193	RAB40C	NM_021168.2	57799	NP_066991.2	ILMN_1712705	7050193	S	TACCCGCGCTGCTGTTAGACACTCCGCCATTCCTGGTTCTCTCCGAACCG	"\Homo sapiens RAB40C, member RAS oncogene family (RAB40C), mRNA.\"""""	RASL8C; RARL	ILMN_1712705	RAB40C	"\Homo sapiens RAB40C, member RAS oncogene family (RAB40C), mRNA.\"""""	57799	 	RAB40C	0.211540915	-0.049720642	2.394162046	0.019028135	0.019028135	-3.322510972	1.15792428
4927	730709	ProbeID: 730709	XM_001126202.1	730525	XP_001126202.1	ILMN_1651610	730709	I	GCCCTGGATAAGGAACAGCTACAGTCGCTGTTAAATGTGCCTGAAAAGCA	"\PREDICTED: Homo sapiens hypothetical protein LOC730525 (LOC730525), mRNA.\"""""		ILMN_1651610	LOC730525	"\PREDICTED: Homo sapiens hypothetical protein LOC730525 (LOC730525), mRNA.\"""""	730525	 		0.211483888	-0.020662764	3.394791391	0.001076729	0.001076729	-0.883188333	1.157878511
19379	3130041	ProbeID: 3130041	XM_001130627.1	729559	XP_001130627.1	ILMN_1807136	3130041	S	GCTGCAGAGAGCATTTTTGCACATGTATCGTGGCAGATGTAGGCCAGAGG	"\PREDICTED: Homo sapiens similar to ciliary rootlet coiled-coil, rootletin (LOC729559), mRNA.\"""""		ILMN_1807136	LOC729559	"\PREDICTED: Homo sapiens similar to ciliary rootlet coiled-coil, rootletin (LOC729559), mRNA.\"""""	729559	D	MGC12760	-0.211105503	-0.01937259	-2.115854948	0.037506482	0.037506482	-3.874741608	-1.157574866
42703	6770097	UBTD1	NM_024954.3	80019	NP_079230.1	ILMN_1794914	6770097	S	CTGGTGCTGCCAGCTGTGCTCACTCTGGTTTTCTGCTCAGGGTCTGAAGC	"\Homo sapiens ubiquitin domain containing 1 (UBTD1), mRNA.\"""""	FLJ11807	ILMN_1794914	UBTD1	"\Homo sapiens ubiquitin domain containing 1 (UBTD1), mRNA.\"""""	80019	 	UBTD1	0.210820678	-0.076360054	2.386923884	0.019380448	0.019380448	-3.337618331	1.157346354
30099	4810288	INTS5	NM_030628.1	80789	NP_085131.1	ILMN_1796968	4810288	S	GGTCTTTTCTCTGGCCGTTTCCAGGCACCTTCACCGTCCACTCTCCTTCG	"\Homo sapiens integrator complex subunit 5 (INTS5), mRNA.\"""""	INT5; KIAA1698	ILMN_1796968	INTS5	"\Homo sapiens integrator complex subunit 5 (INTS5), mRNA.\"""""	80789	 	INTS5	0.210499043	-0.014955687	4.252098984	5.76E-05	5.76E-05	1.681869546	1.157088364
2052	270678	DNAL4	NM_005740.2	10126	NP_005731.1	ILMN_1801845	270678	S	CTGCCCGCGACTTCGCATCAGGGACCGCATGCTGATTTGTACTGCTCTCT	"\Homo sapiens dynein, axonemal, light chain 4 (DNAL4), mRNA.\"""""	PIG27	ILMN_1801845	DNAL4	"\Homo sapiens dynein, axonemal, light chain 4 (DNAL4), mRNA.\"""""	10126	 	DNAL4	-0.210379995	0.000833129	-3.753488547	0.000331447	0.000331447	0.143287268	-1.156992887
4440	650066	ITGB1	NM_033669.1	3688	NP_391989.1	ILMN_2383934	650066	A	TGTAGCTGGTGTGGTTGCTGGAATTGTTCTTATTGGCCTTGCATTACTGC	"\Homo sapiens integrin, beta 1 (fibronectin receptor, beta polypeptide, antigen CD29 includes MDF2, MSK12) (ITGB1), transcript variant 1C-2, mRNA.\"""""	GPIIA; VLAB; MDF2; FNRB; CD29; MSK12	ILMN_2383934	ITGB1	"\Homo sapiens integrin, beta 1 (fibronectin receptor, beta polypeptide, antigen CD29 includes MDF2, MSK12) (ITGB1), transcript variant 1C-2, mRNA.\"""""	3688	D	ITGB1	0.210357074	0.026095657	2.197324415	0.030926411	0.030926411	-3.719246496	1.156974505
13834	2190128	RAB32	NM_006834.2	10981	NP_006825.1	ILMN_2115434	2190128	S	CCAGTGTTGCTGATATATGGCTTCTGCTTCTCTTGTGTGTGCCTCAGCTC	"\Homo sapiens RAB32, member RAS oncogene family (RAB32), mRNA.\"""""		ILMN_2115434	RAB32	"\Homo sapiens RAB32, member RAS oncogene family (RAB32), mRNA.\"""""	10981	 	RAB32	0.209840503	-0.060450357	2.184459572	0.03189313	0.03189313	-3.744144067	1.156560313
2035	270605	STRA13	NM_144998.2	201254	NP_659435.2	ILMN_1769634	270605	S	ACCCGACATCAAAGCTGGCGTGTGACCTTTCCAGCCATGCGATATTCCCC	"\Homo sapiens stimulated by retinoic acid 13 homolog (mouse) (STRA13), mRNA.\"""""	E3; MGC14480	ILMN_1769634	STRA13	"\Homo sapiens stimulated by retinoic acid 13 homolog (mouse) (STRA13), mRNA.\"""""	201254	 	STRA13	0.209664898	-0.022572086	2.627336761	0.01033402	0.01033402	-2.815235191	1.156419545
30306	4830315	DUSP10	NM_144729.1	11221	NP_653330.1	ILMN_2401878	4830315	A	GGATTGCTGCTCTCCATTAGGAGACAATGAGGAAGGAGGATGGATTCTGG	"\Homo sapiens dual specificity phosphatase 10 (DUSP10), transcript variant 3, mRNA.\"""""	MKP-5; MKP5	ILMN_2401878	DUSP10	"\Homo sapiens dual specificity phosphatase 10 (DUSP10), transcript variant 3, mRNA.\"""""	11221	D	DUSP10	0.209531685	-0.013262419	3.509104352	0.000745484	0.000745484	-0.563931466	1.156312771
1988	270398	ProbeID: 270398	XR_038808.1	642367		ILMN_3292082	270398	M	CAGAACCTTCTTGGCCTGACAGAGACCATTGGTGGGGCCAGCAAGAATCC	"\PREDICTED: Homo sapiens misc_RNA (LOC642367), miscRNA.\"""""		ILMN_3292082	LOC642367	"\PREDICTED: Homo sapiens misc_RNA (LOC642367), miscRNA.\"""""	642367	 		-0.209466657	0.04812592	-3.564184589	0.000622802	0.000622802	-0.407424786	-1.156260653
24834	4010692	ProbeID: 4010692				ILMN_1821887	4010692	S	GCCAAGGAGGCAAACCTAGGGTGATGTCATTGTTCGAAGCTGTCACCGCC	"\AGENCOURT_8585572 NIH_MGC_113 Homo sapiens cDNA clone IMAGE:6302814 5, mRNA sequence\"""""		ILMN_1821887		"\AGENCOURT_8585572 NIH_MGC_113 Homo sapiens cDNA clone IMAGE:6302814 5, mRNA sequence\"""""	-999	 		0.209176146	-0.0354242	3.400643959	0.001056845	0.001056845	-0.867028055	1.156027843
22092	3460309	ATF4	NM_001675.2	468	NP_001666.2	ILMN_1672128	3460309	A	CCTAGTTGAGGATAGTCAGGAGCGTCAATGTGCTTGTACATAGAGTGCTG	"\Homo sapiens activating transcription factor 4 (tax-responsive enhancer element B67) (ATF4), transcript variant 1, mRNA.\"""""	TXREB; TAXREB67; CREB2; CREB-2	ILMN_1672128	ATF4	"\Homo sapiens activating transcription factor 4 (tax-responsive enhancer element B67) (ATF4), transcript variant 1, mRNA.\"""""	468	D	ATF4	0.209025758	-0.009292711	2.239480444	0.027935982	0.027935982	-3.6367654	1.155907344
22766	3710647	MXD4	NM_006454.2	10608	NP_006445.1	ILMN_1756541	3710647	S	GGCCACCTGTCCACCGTGTGGGCCGTGCTGTGTCCTTATGTCATTGTAAT	"\Homo sapiens MAX dimerization protein 4 (MXD4), mRNA.\"""""	MSTP149; MAD4; MST149	ILMN_1756541	MXD4	"\Homo sapiens MAX dimerization protein 4 (MXD4), mRNA.\"""""	10608	 	MXD4	0.208901108	-0.005103316	2.328267554	0.022456393	0.022456393	-3.45859643	1.155807477
36739	5910689	SMC4	NM_001002800.1	10051	NP_001002800.1	ILMN_2330861	5910689	A	GGTTTACCAGGATGTAGTCCCACTGTTGAGGAGCATCTATTTAGGGGTTA	"\Homo sapiens structural maintenance of chromosomes 4 (SMC4), transcript variant 2, mRNA.\"""""	SMC4L1; CAPC; hCAP-C	ILMN_2330861	SMC4	"\Homo sapiens structural maintenance of chromosomes 4 (SMC4), transcript variant 2, mRNA.\"""""	10051	D	SMC4	0.208898554	-0.033271019	2.669532231	0.009216455	0.009216455	-2.719250106	1.155805431
17707	2750139	RNF216L	NR_015449.1	441191		ILMN_3225534	2750139	A	GACCAGCTACCACCTTAGCTTCATCCCCTACTTGCACCAACCAGTCCCGG	"\Homo sapiens ring finger protein 216-like (RNF216L), transcript variant 2, non-coding RNA.\"""""		ILMN_3225534	RNF216L	"\Homo sapiens ring finger protein 216-like (RNF216L), transcript variant 2, non-coding RNA.\"""""	441191	D	RNF216L	-0.208871823	-0.033123146	-2.465236039	0.01586039	0.01586039	-3.172099399	-1.155784016
383	50070	ANKRD16	NM_019046.1	54522	NP_061919.1	ILMN_1675435	50070	I	TCCTGGGGCCTGCCCAGTCTGTGAGCTGCCATGTTGATAGTATCACAGAT	"\Homo sapiens ankyrin repeat domain 16 (ANKRD16), transcript variant 1, mRNA.\"""""		ILMN_1675435	ANKRD16	"\Homo sapiens ankyrin repeat domain 16 (ANKRD16), transcript variant 1, mRNA.\"""""	54522	D	ANKRD16	0.208406298	-0.003999511	4.78999346	7.67E-06	7.67E-06	3.466299476	1.155411131
36656	5910347	ZNF250	NM_021061.1	58500	NP_066405.1	ILMN_1757230	5910347	S	CATGTGGAACCACAAGCAGCCTTCAGCCCAAGAGAAGTCTCTGTTAACTC	"\Homo sapiens zinc finger protein 250 (ZNF250), mRNA.\"""""	ZFP647; MGC111123; ZNF647; MGC9718	ILMN_1757230	ZNF250	"\Homo sapiens zinc finger protein 250 (ZNF250), mRNA.\"""""	58500	 	ZNF250	0.208225983	-0.033421435	4.734546414	9.49E-06	9.49E-06	3.277074964	1.15526673
30490	4850278	SNORA25	NR_003028.1	684959		ILMN_1682038	4850278	S	GAGGGCTTATGAGGCTGTGAAACCCAGAGCTCTTAACGCTGTGACCAAAG	"\Homo sapiens small nucleolar RNA, H/ACA box 25 (SNORA25), small nucleolar RNA.\"""""	ACA25	ILMN_1682038	SNORA25	"\Homo sapiens small nucleolar RNA, H/ACA box 25 (SNORA25), small nucleolar RNA.\"""""	684959	 	SNORA25	0.208218887	-0.009557432	2.087723101	0.040045124	0.040045124	-3.927228723	1.155261048
36469	5900332	CHMP1A	NM_002768.2	5119	NP_002759.2	ILMN_1709439	5900332	S	AACGTCCTTCTGTCCATCGTGGGTAACAGCCTTGGGGAGGGTGCAGAGCT	"\Homo sapiens chromatin modifying protein 1A (CHMP1A), transcript variant 2, mRNA.\"""""	CHMP1A; CHMP1; PCOLN3; KIAA0047; PRSM1	ILMN_1709439	CHMP1A	"\Homo sapiens chromatin modifying protein 1A (CHMP1A), transcript variant 2, mRNA.\"""""	5119	 	CHMP1A	-0.207908182	0.015806188	-2.185040457	0.031848917	0.031848917	-3.743022634	-1.155012273
38116	6180402	ProbeID: 6180402	XR_017492.1	644330		ILMN_1676719	6180402	I	GTGGGCCCGGGAACAGGCTGAGGCTGAGGTGGCCTCCTTGAACGTGGGAT	"\PREDICTED: Homo sapiens similar to tropomyosin 3 isoform 2 (LOC644330), mRNA.\"""""		ILMN_1676719	LOC644330	"\PREDICTED: Homo sapiens similar to tropomyosin 3 isoform 2 (LOC644330), mRNA.\"""""	644330	 		0.207827377	0.005481154	2.641522407	0.009945285	0.009945285	-2.783106831	1.154947583
16762	2640114	NECAP1	NM_015509.2	25977	NP_056324.2	ILMN_1726359	2640114	S	CATTGCCTCCTTTTCCAGGCAGCTCTATTCTTGCAGAGCCATAGCAGGAC	"\Homo sapiens NECAP endocytosis associated 1 (NECAP1), mRNA.\"""""	DKFZP566B183; MGC131900	ILMN_1726359	NECAP1	"\Homo sapiens NECAP endocytosis associated 1 (NECAP1), mRNA.\"""""	25977	 	NECAP1	0.207749015	-0.073805981	2.229715787	0.028605093	0.028605093	-3.655992423	1.154884853
35779	5820500	C1orf35	NM_024319.2	79169	NP_077295.1	ILMN_1790202	5820500	S	TCCTGTGGAAGTGGCTCTGGGCACCAGCCTGTGGGGCTAAAGACTTGACA	"\Homo sapiens chromosome 1 open reading frame 35 (C1orf35), mRNA.\"""""	MMTAG2; MGC4174	ILMN_1790202	C1ORF35	"\Homo sapiens chromosome 1 open reading frame 35 (C1orf35), mRNA.\"""""	79169	 	C1orf35	0.207457351	-0.014250675	3.785325026	0.000297522	0.000297522	0.237801397	1.154651397
8589	1340681	FGFR1OP2	NM_015633.1	26127	NP_056448.1	ILMN_1657436	1340681	S	AGCTGAAAGTGGGGGTAAAGGTGGAGTAATCTGTGGATTTGTTTCTGTTG	"\Homo sapiens FGFR1 oncogene partner 2 (FGFR1OP2), mRNA.\"""""	DKFZp564O1863; HSPC123-like	ILMN_1657436	FGFR1OP2	"\Homo sapiens FGFR1 oncogene partner 2 (FGFR1OP2), mRNA.\"""""	26127	 	FGFR1OP2	0.206877195	-0.028089699	3.104616047	0.002644631	0.002644631	-1.65845303	1.154187167
45004	7160612	USP36	NM_025090.2	57602	NP_079366.2	ILMN_1697227	7160612	S	CAGAGCTTGGGGCTTTCTGGCTGCTCTTCATTGACCTGTGTGTTCCCAGC	"\Homo sapiens ubiquitin specific peptidase 36 (USP36), mRNA.\"""""	DUB1	ILMN_1697227	USP36	"\Homo sapiens ubiquitin specific peptidase 36 (USP36), mRNA.\"""""	57602	 	USP36	0.206669411	-0.01442794	2.563438231	0.01226143	0.01226143	-2.958174943	1.154020947
34673	5570553	ProbeID: 5570553	XM_001725190.1	100132510	XP_001725242.1	ILMN_3280402	5570553	M	CCTGTCCATACTGCAGGAGGGCCCAAGAGATCCTCAGTCAATTGTCCACC	"\PREDICTED: Homo sapiens similar to hCG1979388 (LOC100132510), mRNA.\"""""		ILMN_3280402	LOC100132510	"\PREDICTED: Homo sapiens similar to hCG1979388 (LOC100132510), mRNA.\"""""	100132510	 	LOC100132510	0.206461132	-0.012936852	3.291770595	0.001489953	0.001489953	-1.164317652	1.153854355
43279	6900215	GTF2H5	NM_207118.1	404672	NP_997001.1	ILMN_1739497	6900215	S	CTGCCATGAAGCAGTTTCTGCTGTACTTGGATGAGTCCAATGCCCTGGGG	"\Homo sapiens general transcription factor IIH, polypeptide 5 (GTF2H5), mRNA.\"""""	C6orf175; TTD; TGF2H5; TTDA; TFB5; TTD-A; bA120J8.2	ILMN_1739497	GTF2H5	"\Homo sapiens general transcription factor IIH, polypeptide 5 (GTF2H5), mRNA.\"""""	404672	 	GTF2H5	-0.206451955	0.063682278	-2.084444223	0.040350466	0.040350466	-3.933305751	-1.153847016
43624	6960168	ATP8B2	NM_020452.2	57198	NP_065185.1	ILMN_1782057	6960168	I	GGAATGGGAGAGGGGAAGTCTTGGCAGGGAAATCCCTTTTGGCCACACAG	"\Homo sapiens ATPase, class I, type 8B, member 2 (ATP8B2), transcript variant 1, mRNA.\"""""	ATPID; DKFZp434M0219; KIAA1137	ILMN_1782057	ATP8B2	"\Homo sapiens ATPase, class I, type 8B, member 2 (ATP8B2), transcript variant 1, mRNA.\"""""	57198	D	ATP8B2	0.206435842	0.015793208	2.248871245	0.027305499	0.027305499	-3.618205449	1.153834128
41662	6580544	ProbeID: 6580544	XM_927868.1	644774	XP_932961.1	ILMN_1779258	6580544	S	GGGCACTGGTTCACAGAGCCCACAGCTCCATGGTAGGAGTCAATCTGCCA	"\PREDICTED: Homo sapiens similar to Phosphoglycerate kinase 1 (LOC644774), mRNA.\"""""		ILMN_1779258	LOC644774	"\PREDICTED: Homo sapiens similar to Phosphoglycerate kinase 1 (LOC644774), mRNA.\"""""	644774	 		0.206245465	-0.029473485	2.165879912	0.033335844	0.033335844	-3.779875023	1.153681879
29941	4780403	GDPD1	NM_182569.1	284161	NP_872375.1	ILMN_2106265	4780403	S	AGACTATTGGATACATTTGGCATTGGGCTGAGTGTGGTGGCTCATGCCTG	"\Homo sapiens glycerophosphodiester phosphodiesterase domain containing 1 (GDPD1), mRNA.\"""""	FLJ27503; UGPQ; FLJ37451; MGC35046; GDE4	ILMN_2106265	GDPD1	"\Homo sapiens glycerophosphodiester phosphodiesterase domain containing 1 (GDPD1), mRNA.\"""""	284161	D	GDPD1	-0.206156846	-0.004699496	-2.304165693	0.023840838	0.023840838	-3.507554582	-1.153611016
35117	5700088	KLF11	XM_001129527.1	8462	XP_001129527.1	ILMN_1751656	5700088	A	AGGTGGGCTCCCCTCGTGCACTTTATTGCCTGGGCAGTTTTGCTTGATCT	"\PREDICTED: Homo sapiens Kruppel-like factor 11 (KLF11), mRNA.\"""""		ILMN_1751656	KLF11	"\PREDICTED: Homo sapiens Kruppel-like factor 11 (KLF11), mRNA.\"""""	8462	D	KLF11	-0.206109654	0.091480946	-2.089754242	0.039856981	0.039856981	-3.92345998	-1.153573281
9036	1430288	ProbeID: 1430288	XM_001713607.1	100129668	XP_001713659.1	ILMN_3241692	1430288	S	GCTGGTGCTTCAGAGTCATTGGCAGACATTCCATGTTTCTGCTGTTGCTG	"\PREDICTED: Homo sapiens hypothetical protein LOC100129668 (LOC100129668), mRNA.\"""""		ILMN_3241692	LOC100129668	"\PREDICTED: Homo sapiens hypothetical protein LOC100129668 (LOC100129668), mRNA.\"""""	100129668	D	MICA	0.206026236	-0.037131133	2.80281424	0.006370272	0.006370272	-2.407875132	1.153506582
32389	5220504	CHCHD7	NM_001011671.1	79145	NP_001011671.1	ILMN_1744138	5220504	A	CTATTTGCAGGATGAGTTGGGCAGGGAAAAGGGTCAGGGTTCATCAGGTG	"\Homo sapiens coiled-coil-helix-coiled-coil-helix domain containing 7 (CHCHD7), transcript variant 6, mRNA.\"""""	FLJ40966; MGC2217	ILMN_1744138	CHCHD7	"\Homo sapiens coiled-coil-helix-coiled-coil-helix domain containing 7 (CHCHD7), transcript variant 6, mRNA.\"""""	79145	D	CHCHD7	0.205849491	-0.019660005	3.393025471	0.001082798	0.001082798	-0.888060481	1.153365274
5977	940338	ZCCHC9	NM_032280.1	84240	NP_115656.1	ILMN_1723007	940338	S	CCCCTGTAGCCAGGACTATGCTGTAGATATCAGTATGATCTGGGTGTGGC	"\Homo sapiens zinc finger, CCHC domain containing 9 (ZCCHC9), mRNA.\"""""	DKFZp761J139	ILMN_1723007	ZCCHC9	"\Homo sapiens zinc finger, CCHC domain containing 9 (ZCCHC9), mRNA.\"""""	84240	 	ZCCHC9	-0.205823616	-0.00608617	-2.499907008	0.014493791	0.014493791	-3.097374756	-1.153344589
28153	4490475	SLC30A3	NM_003459.4	7781	NP_003450.2	ILMN_1805807	4490475	S	CTGTTTGGGGGTCTATCTCTCCATCCCTCTGTTGGTGCTGTGCCCTTGGC	"\Homo sapiens solute carrier family 30 (zinc transporter), member 3 (SLC30A3), mRNA.\"""""	ZNT3	ILMN_1805807	SLC30A3	"\Homo sapiens solute carrier family 30 (zinc transporter), member 3 (SLC30A3), mRNA.\"""""	7781	 	SLC30A3	-0.20568377	0.016522867	-2.034256312	0.045281189	0.045281189	-4.025261956	-1.153232795
46748	7570156	LOC728666	XR_015842.2	728666		ILMN_3300744	7570156	M	TCTGACAAGTGGCTGGACCGAAATCCGCCGGGAAGCCTGAGTCTCCTCTA	"\PREDICTED: Homo sapiens misc_RNA (LOC728666), miscRNA.\"""""		ILMN_3300744	LOC728666	"\PREDICTED: Homo sapiens misc_RNA (LOC728666), miscRNA.\"""""	728666	 		0.20558799	-0.032046452	2.130456539	0.03624471	0.03624471	-3.847253586	1.153156235
27282	4260612	STK19	NM_004197.1	8859	NP_004188.1	ILMN_2402363	4260612	A	GGAAAGTGGAACCAGAAATGGTGCCAAGGCTGTGGCTGTTCCCTTTCGTG	"\Homo sapiens serine/threonine kinase 19 (STK19), transcript variant 1, mRNA.\"""""	RP1; G11; D6S60; HLA-RP1; MGC117388; D6S60E	ILMN_2402363	STK19	"\Homo sapiens serine/threonine kinase 19 (STK19), transcript variant 1, mRNA.\"""""	8859	D	STK19	-0.205433094	0.008911773	-3.37532214	0.001145443	0.001145443	-0.936801946	-1.153032433
5653	840482	RNF31	NM_017999.4	55072	NP_060469.4	ILMN_1758831	840482	S	ACCTTGTATGAGGTGGAAGAGCTGGAGACGGCCACTGAGCGCTACCTGCA	"\Homo sapiens ring finger protein 31 (RNF31), mRNA.\"""""	FLJ23501; MGC19975; FLJ10111; ZIBRA	ILMN_1758831	RNF31	"\Homo sapiens ring finger protein 31 (RNF31), mRNA.\"""""	55072	 	RNF31	0.205373277	-0.038110867	2.654708008	0.009595907	0.009595907	-2.753115437	1.152984627
28059	4490053	IL10RA	NM_001558.2	3587	NP_001549.1	ILMN_1652825	4490053	S	TCCAGCCATGACCCCCACCCCTCTGCCAAAGTACTCTTAGGTGCCAGTCT	"\Homo sapiens interleukin 10 receptor, alpha (IL10RA), mRNA.\"""""	IL-10R1; CDW210A; IL10R; HIL-10R	ILMN_1652825	IL10RA	"\Homo sapiens interleukin 10 receptor, alpha (IL10RA), mRNA.\"""""	3587	 	IL10RA	-0.20513398	0.041851427	-2.734911094	0.007700552	0.007700552	-2.568053383	-1.152793399
24204	3930382	NMT2	NM_004808.1	9397	NP_004799.1	ILMN_1656378	3930382	S	GCCTGTACCCGCGACTAACTAGACTTTTCTTGCTGTTGTGCAAAGTTCAG	"\Homo sapiens N-myristoyltransferase 2 (NMT2), mRNA.\"""""		ILMN_1656378	NMT2	"\Homo sapiens N-myristoyltransferase 2 (NMT2), mRNA.\"""""	9397	D	NMT2	0.205075037	0.024583838	2.072213472	0.041507253	0.041507253	-3.955899189	1.152746301
27647	4290537	TMED2	NM_006815.3	10959	NP_006806.1	ILMN_1654939	4290537	S	GGCCTTTGGGCCACTGTTCAGGGTACTGACCATCAGTGTCAGCATTAGGG	"\Homo sapiens transmembrane emp24 domain trafficking protein 2 (TMED2), mRNA.\"""""	FLJ21323; RNP24; P24A	ILMN_1654939	TMED2	"\Homo sapiens transmembrane emp24 domain trafficking protein 2 (TMED2), mRNA.\"""""	10959	 	TMED2	0.204707804	-0.011835536	2.067802722	0.041931388	0.041931388	-3.964018008	1.152452911
43019	6840711	DARS	NM_001349.2	1615	NP_001340.2	ILMN_1813836	6840711	S	GTTCGTCAGACCTCCATGTTCCCTCGTGATCCCAAACGACTCACTCCTTA	"\Homo sapiens aspartyl-tRNA synthetase (DARS), mRNA.\"""""	MGC111579; DKFZp781B11202	ILMN_1813836	DARS	"\Homo sapiens aspartyl-tRNA synthetase (DARS), mRNA.\"""""	1615	 	DARS	-0.204547148	0.055980545	-2.143655114	0.035136069	0.035136069	-3.822263161	-1.152324583
43932	6980747	NSL1	NM_001042549.1	25936	NP_001036014.1	ILMN_1739210	6980747	S	CTGTCCTTAAGTGCCATCAACTCTCAGCTCCCTTGTAGCTTTTGTGGGAT	"\Homo sapiens NSL1, MIND kinetochore complex component, homolog (S. cerevisiae) (NSL1), transcript variant 2, mRNA.\"""""	MIS14; C1orf48; DKFZP566O1646; DC8	ILMN_1739210	NSL1	"\Homo sapiens NSL1, MIND kinetochore complex component, homolog (S. cerevisiae) (NSL1), transcript variant 2, mRNA.\"""""	25936	D	NSL1	-0.204526984	-0.029620718	-2.140045875	0.035436265	0.035436265	-3.829110489	-1.152308478
17373	2690292	NCOA5	NM_020967.2	57727	NP_066018.1	ILMN_1770035	2690292	S	AGAAGGAGGGTTTCTGGCTGTGGTTCTAAATGGAGCCCCAGGAAGCTGCC	"\Homo sapiens nuclear receptor coactivator 5 (NCOA5), mRNA.\"""""	CIA; bA465L10.6	ILMN_1770035	NCOA5	"\Homo sapiens nuclear receptor coactivator 5 (NCOA5), mRNA.\"""""	57727	 	NCOA5	-0.204429889	0.023657695	-4.154414064	8.19E-05	8.19E-05	1.371016047	-1.152230929
22473	3610259	TUBB	NM_178014.2	203068	NP_821133.1	ILMN_1665583	3610259	S	TTTGCCCCTCTCACCAGCCGTGGAAGCCAGCAGTATCGAGCTCTCACAGT	"\Homo sapiens tubulin, beta (TUBB), mRNA.\"""""	M40; OK/SW-cl.56; MGC117247; TUBB1; MGC16435; TUBB5	ILMN_1665583	TUBB	"\Homo sapiens tubulin, beta (TUBB), mRNA.\"""""	203068	D	TUBB	0.204250203	-0.001273351	3.198099173	0.001990911	0.001990911	-1.414354506	1.152087429
19303	3120494	LOC729799	XR_038768.1	729799		ILMN_3226276	3120494	A	CTCCACCCTCCCGCCGAGCAGAGACATTGTATGGACTCCTCTCACCTCTA	"\PREDICTED: Homo sapiens misc_RNA (LOC729799), miscRNA.\"""""		ILMN_3226276	LOC729799	"\PREDICTED: Homo sapiens misc_RNA (LOC729799), miscRNA.\"""""	729799	 		-0.204214458	-0.003073454	-5.287735522	1.07E-06	1.07E-06	5.212030656	-1.152058884
8400	1300674	FADD	NM_003824.2	8772	NP_003815.1	ILMN_1758658	1300674	S	CTCTGAGACTGCTAAGTAGGGGCAGTGATGGTTGCCAGGACGAATTGAGA	"\Homo sapiens Fas (TNFRSF6)-associated via death domain (FADD), mRNA.\"""""	GIG3; MORT1; MGC8528	ILMN_1758658	FADD	"\Homo sapiens Fas (TNFRSF6)-associated via death domain (FADD), mRNA.\"""""	8772	 	FADD	0.204206742	-0.041998149	2.836127597	0.005797854	0.005797854	-2.328134712	1.152052722
15883	2490377	C17orf71	NM_018149.5	55181	NP_060619.4	ILMN_1807533	2490377	S	CCCCCCTAAGGAAAATGTGCAGTTAATGAGCTACAAGGTGCTCCGTGGGG	"\Homo sapiens chromosome 17 open reading frame 71 (C17orf71), mRNA.\"""""	FLJ10587	ILMN_1807533	C17ORF71	"\Homo sapiens chromosome 17 open reading frame 71 (C17orf71), mRNA.\"""""	55181	 	C17orf71	-0.204165709	0.026756705	-3.157296593	0.002255076	0.002255076	-1.521571815	-1.152019957
23541	3840719	SNRNP35	NM_180699.1	11066	NP_851030.1	ILMN_1772845	3840719	A	GGGGAGGGAGAAGAAGGAAAGAGGCAAGTAGAGGCCCAACAGCAGAACCC	"\Homo sapiens small nuclear ribonucleoprotein 35kDa (U11/U12) (SNRNP35), transcript variant 3, mRNA.\"""""	MGC138160; HM-1	ILMN_1772845	SNRNP35	"\Homo sapiens small nuclear ribonucleoprotein 35kDa (U11/U12) (SNRNP35), transcript variant 3, mRNA.\"""""	11066	D	SNRNP35	-0.203915678	0.017701265	-3.843022243	0.000244309	0.000244309	0.410441887	-1.151820319
27075	4250601	SETX	NM_015046.5	23064	NP_055861.3	ILMN_1763436	4250601	S	CTCTAGGTGGGACAAGAGGACACTGGAGCAGGAGGACAGCAGTTCCAAGA	"\Homo sapiens senataxin (SETX), mRNA.\"""""	KIAA0625; ALS4; FLJ43459; FLJ12840; bA479K20.2; DKFZp781B151; SCAR1; AOA2	ILMN_1763436	SETX	"\Homo sapiens senataxin (SETX), mRNA.\"""""	23064	 	SETX	0.203793549	-0.035380794	2.807357056	0.006289274	0.006289274	-2.397045826	1.151722818
16805	2640324	SLC46A3	NM_181785.2	283537	NP_861450.1	ILMN_1658639	2640324	S	CTCCTTCCCATCTCATTTCTTACTGCCTTACGCTCATCCTGAGGTCCACC	"\Homo sapiens solute carrier family 46, member 3 (SLC46A3), mRNA.\"""""	FLJ42613; FKSG16; RP11-97E23.2	ILMN_1658639	SLC46A3	"\Homo sapiens solute carrier family 46, member 3 (SLC46A3), mRNA.\"""""	283537	 	SLC46A3	-0.203751346	0.021704891	-2.641032847	0.009958476	0.009958476	-2.784217991	-1.151689127
5826	870451	ASB8	NM_024095.3	140461	NP_077000.1	ILMN_2173740	870451	S	GGGAGTGGGAAAAGCATGTAAGAGCTCCTTTTGTGATGGTCCATCTACCC	"\Homo sapiens ankyrin repeat and SOCS box-containing 8 (ASB8), mRNA.\"""""	FLJ21255; MGC5540; PP14212	ILMN_2173740	ASB8	"\Homo sapiens ankyrin repeat and SOCS box-containing 8 (ASB8), mRNA.\"""""	140461	D	ASB8	-0.20358833	0.025219288	-2.723489729	0.007947764	0.007947764	-2.594682037	-1.151559
32081	5090717	METTL23	NM_001080510.2	124512	NP_001073979.2	ILMN_2382724	5090717	A	GCAGGTGGTAGGACTAACATGGGGTCATATATCTTGGGATCTTCTGGCTC	"\Homo sapiens chromosome 17 open reading frame 95 (C17orf95), mRNA.\"""""		ILMN_2382724	C17ORF95	"\Homo sapiens chromosome 17 open reading frame 95 (C17orf95), mRNA.\"""""	124512	D	METTL23	0.203475033	-0.013656578	2.659850847	0.009462688	0.009462688	-2.741384413	1.15146857
31379	4920064	CISH	NM_145071.1	1154	NP_659508.1	ILMN_1738207	4920064	S	CAGAGCCTGTGTCTCACCCCCTCACAGGACAGAGCTGTATCTGCATAGAG	"\Homo sapiens cytokine inducible SH2-containing protein (CISH), mRNA.\"""""	SOCS; CIS-1; G18; CIS	ILMN_1738207	CISH	"\Homo sapiens cytokine inducible SH2-containing protein (CISH), mRNA.\"""""	1154	 	CISH	0.203411067	0.03192633	2.325924033	0.022587811	0.022587811	-3.46337612	1.151417518
21748	3440446	C9orf156	NM_016481.3	51531	NP_057565.3	ILMN_1700028	3440446	S	CATATGACTGGCCCTGTGGGGTCCTTGGTGTCTCTAGGGTCTTAAGGAGC	"\Homo sapiens chromosome 9 open reading frame 156 (C9orf156), mRNA.\"""""	NAP1; RP11-23B15.3; HSPC219	ILMN_1700028	C9ORF156	"\Homo sapiens chromosome 9 open reading frame 156 (C9orf156), mRNA.\"""""	51531	 	C9orf156	-0.203100079	0.027713351	-3.494594605	0.000781421	0.000781421	-0.604872974	-1.151169345
40889	6510427	RSPRY1	NM_133368.1	89970	NP_588609.1	ILMN_1763694	6510427	S	GACCTGTGCATGGATTGTGCCTTGCAGCTGGAGACCTGCCCATTGTGTCG	"\Homo sapiens ring finger and SPRY domain containing 1 (RSPRY1), mRNA.\"""""	KIAA1972	ILMN_1763694	RSPRY1	"\Homo sapiens ring finger and SPRY domain containing 1 (RSPRY1), mRNA.\"""""	89970	 	RSPRY1	0.20278795	0.00142682	1.993874988	0.049616072	0.049616072	-4.097795986	1.150920315
7157	1090546	PPTC7	NM_139283.1	160760	NP_644812.1	ILMN_1800855	1090546	S	CAGACCCAAGCTTCCATGGGTTGTTACTGTGCTGTACCACTTGGTGGGTC	"\Homo sapiens PTC7 protein phosphatase homolog (S. cerevisiae) (PPTC7), mRNA.\"""""	MGC133072; TA-PP2C; DKFZp686M07120	ILMN_1800855	PPTC7	"\Homo sapiens PTC7 protein phosphatase homolog (S. cerevisiae) (PPTC7), mRNA.\"""""	160760	 	PPTC7	0.202738457	-0.031196873	2.286186335	0.024922199	0.024922199	-3.543789142	1.150880832
19568	3140022	ZSCAN2	NM_181877.3	54993	NP_870992.2	ILMN_1726512	3140022	I	ACCTGGAGAGTGAAGACGGGCATGACGGCAGGTGAAGGGGTTTGCTGTGA	"\Homo sapiens zinc finger and SCAN domain containing 2 (ZSCAN2), transcript variant 1, mRNA.\"""""	FLJ20595; ZFP29	ILMN_1726512	ZSCAN2	"\Homo sapiens zinc finger and SCAN domain containing 2 (ZSCAN2), transcript variant 1, mRNA.\"""""	54993	D	ZSCAN2	0.20261422	-0.020851432	4.041511605	0.000122423	0.000122423	1.017271727	1.150781729
3167	510129	AP4B1	NM_006594.1	10717	NP_006585.1	ILMN_1669377	510129	S	CGCAATGAGTAGGGCTGGGTCTCGGCCATGGAAAGCATACCTCAGTGCTC	"\Homo sapiens adaptor-related protein complex 4, beta 1 subunit (AP4B1), mRNA.\"""""	BETA-4	ILMN_1669377	AP4B1	"\Homo sapiens adaptor-related protein complex 4, beta 1 subunit (AP4B1), mRNA.\"""""	10717	 	AP4B1	0.202354324	-0.001062939	3.096803765	0.002707473	0.002707473	-1.678602054	1.150574438
20646	3310504	PDK4	NM_002612.3	5166	NP_002603.1	ILMN_1684982	3310504	S	CAGAAGTCCTAGACAGTGACATTTCTTAATGGTGGGAGTCCAGCTCATGC	"\Homo sapiens pyruvate dehydrogenase kinase, isozyme 4 (PDK4), mRNA.\"""""	FLJ40832	ILMN_1684982	PDK4	"\Homo sapiens pyruvate dehydrogenase kinase, isozyme 4 (PDK4), mRNA.\"""""	5166	 	PDK4	-0.201824926	0.029465393	-3.003439385	0.003574125	0.003574125	-1.916368661	-1.150152312
13711	2140403	C8orf76	NM_032847.1	84933	NP_116236.1	ILMN_1742074	2140403	S	TCACCCAGAGGTGAAGTGTGTTGGCTCCGTAGCCCTGACTGCCTTGGTGA	"\Homo sapiens chromosome 8 open reading frame 76 (C8orf76), mRNA.\"""""	MGC9784; FLJ14825	ILMN_1742074	C8ORF76	"\Homo sapiens chromosome 8 open reading frame 76 (C8orf76), mRNA.\"""""	84933	 	C8orf76	0.201717533	-0.039462956	2.617634507	0.010607776	0.010607776	-2.837126937	1.150066699
38062	6180148	MAFG	NM_032711.2	4097	NP_116100.2	ILMN_1692260	6180148	A	TTGCTCTCCTGGCGCTGAGAGGTGGGTCCAAGCAGAGTTGATCAGTCCCT	"\Homo sapiens v-maf musculoaponeurotic fibrosarcoma oncogene homolog G (avian) (MAFG), transcript variant 2, mRNA.\"""""	MGC20149; MGC13090	ILMN_1692260	MAFG	"\Homo sapiens v-maf musculoaponeurotic fibrosarcoma oncogene homolog G (avian) (MAFG), transcript variant 2, mRNA.\"""""	4097	D	MAFG	0.201473277	-0.017175545	4.11987154	9.27E-05	9.27E-05	1.262148163	1.149872002
36919	5960722	NPRL2	NM_006545.4	10641	NP_006536.3	ILMN_2191568	5960722	S	AGACAGGCATGAGCTACCATGAGCTGGATGAGCGGCTTGAAAATGACCCC	"\Homo sapiens tumor suppressor candidate 4 (TUSC4), mRNA.\"""""	NPR2L; NPRL2	ILMN_2191568	TUSC4	"\Homo sapiens tumor suppressor candidate 4 (TUSC4), mRNA.\"""""	10641	 	NPRL2	0.201359901	-0.017270905	2.895783796	0.004889396	0.004889396	-2.183459274	1.149781642
12720	2030180	ProbeID: 2030180				ILMN_1912083	2030180	S	CAAGTTCTTAACCATCCCGGGTTCCAGTGGTTACAGAGTTCTGCCCTGGG	"\603089645F1 NIH_MGC_120 Homo sapiens cDNA clone IMAGE:5228627 5, mRNA sequence\"""""		ILMN_1912083		"\603089645F1 NIH_MGC_120 Homo sapiens cDNA clone IMAGE:5228627 5, mRNA sequence\"""""	-999	 		0.201188537	-0.052124228	2.717449937	0.008081401	0.008081401	-2.608726954	1.149645078
33470	5360221	VBP1	NM_003372.4	7411	NP_003363.1	ILMN_1800612	5360221	S	GCTATGGAAGCTGAATGCCGGACGCTAGCACAGTTTACTTTTTCCCTTTC	"\Homo sapiens von Hippel-Lindau binding protein 1 (VBP1), mRNA.\"""""	VBP-1; PFD3; PFDN3	ILMN_1800612	VBP1	"\Homo sapiens von Hippel-Lindau binding protein 1 (VBP1), mRNA.\"""""	7411	D	VBP1	-0.200850798	0.00575724	-2.187614442	0.031653648	0.031653648	-3.738050255	-1.149375975
26365	4200753	ProbeID: 4200753				ILMN_1875123	4200753	S	GGTTGAGTTGTTACCGTTGAACTCACAGCCCACTGGACTAGAACACATGC	"\CM3-MT0357-260101-690-b10 MT0357 Homo sapiens cDNA, mRNA sequence\"""""		ILMN_1875123		"\CM3-MT0357-260101-690-b10 MT0357 Homo sapiens cDNA, mRNA sequence\"""""	-999	 		0.200617661	-0.016941304	2.637458811	0.010055262	0.010055262	-2.792324869	1.149190252
37666	6110035	DDX42	NM_203499.1	11325	NP_987095.1	ILMN_1695983	6110035	A	GGTTTGCATCCAGCCCTGAGACATGTAGGAAACACCTTTCAGACCCAGGC	"\Homo sapiens DEAD (Asp-Glu-Ala-Asp) box polypeptide 42 (DDX42), transcript variant 2, mRNA.\"""""	RHELP; FLJ43179; RNAHP; SF3b125	ILMN_1695983	DDX42	"\Homo sapiens DEAD (Asp-Glu-Ala-Asp) box polypeptide 42 (DDX42), transcript variant 2, mRNA.\"""""	11325	D	DDX42	0.20045789	-0.030608456	2.706972026	0.008318107	0.008318107	-2.633031879	1.149062993
38279	6200315	DNASE2	NM_001375.2	1777	NP_001366.1	ILMN_1796245	6200315	S	CCCCTTCCTAGCTGTATGACCTTGATTGTGTGCCTTAACCGCTCTGTGAC	"\Homo sapiens deoxyribonuclease II, lysosomal (DNASE2), mRNA.\"""""	DNASE2A; DNL; DNL2	ILMN_1796245	DNASE2	"\Homo sapiens deoxyribonuclease II, lysosomal (DNASE2), mRNA.\"""""	1777	 	DNASE2	-0.200368717	0.054824345	-2.642496352	0.009919089	0.009919089	-2.780895752	-1.148991971
37914	6130220	SNRNP40	NM_004814.2	9410	NP_004805.2	ILMN_3247064	6130220	S	CCACTTCTGTCCCATTTCACCAGGATGACTAAGGCAAGCTCCCTGTGGCC	"\Homo sapiens small nuclear ribonucleoprotein 40kDa (U5) (SNRNP40), mRNA.\"""""	SPF38; MGC1910; PRPF8BP; 40K; PRP8BP; FLJ41108; RP11-490K7.3	ILMN_3247064	SNRNP40	"\Homo sapiens small nuclear ribonucleoprotein 40kDa (U5) (SNRNP40), mRNA.\"""""	9410	D	SNRNP40	-0.200293174	0.06414739	-2.963045147	0.004023545	0.004023545	-2.017483037	-1.148931809
27536	4290072	SERTAD1	NM_013376.3	29950	NP_037508.2	ILMN_1794017	4290072	S	GAATCTAGTCCTGGGCAACTTCACATCCGTCCTCCTGTCTCAGGGCTGGC	"\Homo sapiens SERTA domain containing 1 (SERTAD1), mRNA.\"""""	TRIP-Br1; SEI1	ILMN_1794017	SERTAD1	"\Homo sapiens SERTA domain containing 1 (SERTAD1), mRNA.\"""""	29950	 	SERTAD1	-0.199864486	0.004378858	-2.124479167	0.036756708	0.036756708	-3.858526407	-1.148590461
10441	1580601	USPL1	NM_005800.3	10208	NP_005791.2	ILMN_1662686	1580601	S	CCCAGAACACACATCTGAGACAGGACCATAATTATTGTAGCCCCACCAAG	"\Homo sapiens ubiquitin specific peptidase like 1 (USPL1), mRNA.\"""""	D13S106E; C13orf22; DKFZp781K2286; RP11-121O19.1; bA121O19.1; FLJ32952	ILMN_1662686	USPL1	"\Homo sapiens ubiquitin specific peptidase like 1 (USPL1), mRNA.\"""""	10208	 	USPL1	0.199636948	-0.037889753	2.77198985	0.006945621	0.006945621	-2.480981483	1.148409323
31981	5090273	TSG101	NM_006292.2	7251	NP_006283.1	ILMN_1747146	5090273	S	GGGAGAAGCCTTGAGAAGGGGCGTGATAGACCTGGATGTCTTCCTGAAGC	"\Homo sapiens tumor susceptibility gene 101 (TSG101), mRNA.\"""""	VPS23; TSG10	ILMN_1747146	TSG101	"\Homo sapiens tumor susceptibility gene 101 (TSG101), mRNA.\"""""	7251	 	TSG101	-0.199551196	-0.014982928	-2.866307405	0.005320477	0.005320477	-2.255244042	-1.148341065
12849	2030736	SEPHS2	NM_012248.2	22928	NP_036380.2	ILMN_1687824	2030736	S	CCCTCTAAACCCCATTAAGGACTGGGAGAGGCAGAGCAAGCCTCAGAGCC	"\Homo sapiens selenophosphate synthetase 2 (SEPHS2), mRNA.\"""""	SPS2	ILMN_1687824	SEPHS2	"\Homo sapiens selenophosphate synthetase 2 (SEPHS2), mRNA.\"""""	22928	 	SEPHS2	0.199548687	-0.025603059	3.190407516	0.002038383	0.002038383	-1.434645405	1.148339068
4000	610435	SSB	NM_003142.3	6741	NP_003133.1	ILMN_1672006	610435	S	GCTGCCCAGCCTGGGTCTGGTAAAGGAAAAGTACAGTTTCAGGGCAAGAA	"\Homo sapiens Sjogren syndrome antigen B (autoantigen La) (SSB), mRNA.\"""""	LARP3; La	ILMN_1672006	SSB	"\Homo sapiens Sjogren syndrome antigen B (autoantigen La) (SSB), mRNA.\"""""	6741	D	SSB	0.199547994	-0.020704156	2.17812119	0.032379056	0.032379056	-3.756363679	1.148338517
1896	270039	HM13	NM_178582.1	81502	NP_848697.1	ILMN_1766269	270039	I	CCCCAGCTTGTGACTACAGAGATGTCCCAGTATGTTTCTTTCTGCCCCGT	"\Homo sapiens histocompatibility (minor) 13 (HM13), transcript variant 4, mRNA.\"""""	MSTP086; IMPAS; dJ324O17.1; H13; SPP; IMP1; PSL3; PSENL3	ILMN_1766269	HM13	"\Homo sapiens histocompatibility (minor) 13 (HM13), transcript variant 4, mRNA.\"""""	81502	D	HM13	0.199352495	-0.01012502	3.514042651	0.000733613	0.000733613	-0.549969862	1.148182916
7461	1170600	UQCRC1	NM_003365.2	7384	NP_003356.2	ILMN_1671191	1170600	S	TGGCTGAATGGGAAAGCCGGATTGCGGAGGTGGATGCCAGTGTGGTACGT	"\Homo sapiens ubiquinol-cytochrome c reductase core protein I (UQCRC1), mRNA.\"""""	UQCR1; QCR1; D3S3191	ILMN_1671191	UQCRC1	"\Homo sapiens ubiquinol-cytochrome c reductase core protein I (UQCRC1), mRNA.\"""""	7384	 	UQCRC1	-0.199347263	0.050121337	-2.493378792	0.014742726	0.014742726	-3.111511984	-1.148178753
46590	7560288	DCUN1D3	NM_173475.1	123879	NP_775746.1	ILMN_1665455	7560288	S	GGAGCTCACTCTGGGCCTACCTGGTTTCAGTTAGAGGGTCCTCCTGTTAT	"\Homo sapiens DCN1, defective in cullin neddylation 1, domain containing 3 (S. cerevisiae) (DCUN1D3), mRNA.\"""""	MGC48972; FLJ41725; DKFZp686O0290; 44M2.4	ILMN_1665455	DCUN1D3	"\Homo sapiens DCN1, defective in cullin neddylation 1, domain containing 3 (S. cerevisiae) (DCUN1D3), mRNA.\"""""	123879	 	DCUN1D3	0.199236265	-0.043346676	3.709113985	0.000384934	0.000384934	0.012448793	1.148090417
42767	6770376	NSMAF	NM_003580.2	8439	NP_003571.2	ILMN_1716596	6770376	S	TATCACAATTGCCACCCATCGGGTTTTGGGTGTGTGTTTTCATAGCGTGG	"\Homo sapiens neutral sphingomyelinase (N-SMase) activation associated factor (NSMAF), mRNA.\"""""	FAN	ILMN_1716596	NSMAF	"\Homo sapiens neutral sphingomyelinase (N-SMase) activation associated factor (NSMAF), mRNA.\"""""	8439	 	NSMAF	-0.199046064	-0.005396835	-2.105263695	0.038445382	0.038445382	-3.894575345	-1.147939066
7723	1230224	DNAJB6	NM_005494.2	10049	NP_005485.1	ILMN_2402416	1230224	A	CCGAGGGACGGGGTCGTTTTTCTCTGCGTTCAGTGGATTTCCGTCTTTTG	"\Homo sapiens DnaJ (Hsp40) homolog, subfamily B, member 6 (DNAJB6), transcript variant 2, mRNA.\"""""	DKFZp566D0824; HSJ-2; MGC117297; HSJ2; MRJ; HHDJ1; FLJ42837; MSJ-1; DnaJ; MGC1152	ILMN_2402416	DNAJB6	"\Homo sapiens DnaJ (Hsp40) homolog, subfamily B, member 6 (DNAJB6), transcript variant 2, mRNA.\"""""	10049	D	DNAJB6	0.19901825	-0.059726256	2.479451278	0.015286689	0.015286689	-3.141568584	1.147916935
28674	4570543	VPS25	NM_032353.2	84313	NP_115729.1	ILMN_1767691	4570543	S	ACTAATGGGGAAGACACAGAGGATGAGGAGTTCCACGGGCTGGATGAAGC	"\Homo sapiens vacuolar protein sorting 25 homolog (S. cerevisiae) (VPS25), mRNA.\"""""	MGC10540; FAP20; EAP20; DERP9	ILMN_1767691	VPS25	"\Homo sapiens vacuolar protein sorting 25 homolog (S. cerevisiae) (VPS25), mRNA.\"""""	84313	D	VPS25	-0.198876284	0.020214082	-2.257450615	0.026740466	0.026740466	-3.601190111	-1.147803982
29048	4610608	ProbeID: 4610608	XM_001129232.1	731049	XP_001129232.1	ILMN_1808591	4610608	S	CGGCGGCTGTAGTGGGCTCTCTTCCTCCTTCCACCGTGACCCCAACCTCT	"\PREDICTED: Homo sapiens similar to Ubiquitin-conjugating enzyme E2S (Ubiquitin-conjugating enzyme E2-24 kDa) (Ubiquitin-protein ligase) (Ubiquitin carrier protein) (E2-EPF5) (LOC731049), mRNA.\"""""		ILMN_1808591	LOC731049	"\PREDICTED: Homo sapiens similar to Ubiquitin-conjugating enzyme E2S (Ubiquitin-conjugating enzyme E2-24 kDa) (Ubiquitin-protein ligase) (Ubiquitin carrier protein) (E2-EPF5) (LOC731049), mRNA.\"""""	731049	 		0.198794502	-0.011079995	2.167570204	0.033202279	0.033202279	-3.776635476	1.147738918
41522	6560722	RASGRP2	NM_005825.2	10235	NP_005816.2	ILMN_2375319	6560722	A	GGACTCATTCCTGCCTTGGAGAAAATACTTCAACCAGAGCAGGGAGCCTG	"\Homo sapiens RAS guanyl releasing protein 2 (calcium and DAG-regulated) (RASGRP2), transcript variant 1, mRNA.\"""""	CDC25L; CALDAG-GEFI	ILMN_2375319	RASGRP2	"\Homo sapiens RAS guanyl releasing protein 2 (calcium and DAG-regulated) (RASGRP2), transcript variant 1, mRNA.\"""""	10235	D	RASGRP2	0.198748678	-0.008499995	2.038196327	0.044876197	0.044876197	-4.018115184	1.147702463
7872	1240097	BAZ1A	NM_013448.2	11177	NP_038476.2	ILMN_1658327	1240097	I	CTGCACTGTCTGCAGTTGCATCTTTGGCAGCTGCATGGCCACAGTTACAC	"\Homo sapiens bromodomain adjacent to zinc finger domain, 1A (BAZ1A), transcript variant 1, mRNA.\"""""	WALp1; hACF1; FLJ14383; DKFZP586E0518; ACF1; WCRF180	ILMN_1658327	BAZ1A	"\Homo sapiens bromodomain adjacent to zinc finger domain, 1A (BAZ1A), transcript variant 1, mRNA.\"""""	11177	D	BAZ1A	0.198654638	-0.063084841	2.433002963	0.017233311	0.017233311	-3.240776796	1.147627654
13906	2190452	PIM3	XM_938171.2	415116	XP_943264.2	ILMN_1707748	2190452	A	GCCTGGCGTCTGTCCTGGCCCCGCCTGTCAGAAGATGAACATGTATAGTG	"\PREDICTED: Homo sapiens pim-3 oncogene (PIM3), mRNA.\"""""		ILMN_1707748	PIM3	"\PREDICTED: Homo sapiens pim-3 oncogene (PIM3), mRNA.\"""""	415116	D	PIM3	0.198624152	-0.051162296	2.073803918	0.041355228	0.041355228	-3.952967899	1.147603404
35184	5700370	POLDIP3	NM_178136.1	84271	NP_835237.1	ILMN_1688000	5700370	A	GGGGACCTGTTTGCCTCCTCCACTCTATAAGCAGTCATCTTGGGAGACCG	"\Homo sapiens polymerase (DNA-directed), delta interacting protein 3 (POLDIP3), transcript variant 2, mRNA.\"""""	SKAR; PDIP46; KIAA1649	ILMN_1688000	POLDIP3	"\Homo sapiens polymerase (DNA-directed), delta interacting protein 3 (POLDIP3), transcript variant 2, mRNA.\"""""	84271	D	POLDIP3	-0.198561699	0.034767045	-3.102466892	0.002661782	0.002661782	-1.663999893	-1.147553726
46745	7570148	LMNB2	NM_032737.2	84823	NP_116126.2	ILMN_1708101	7570148	S	CCTCTTCCAAGCCCTGCGTCCAGCGAGCGTCACAGCACAACCTGCAAAAA	"\Homo sapiens lamin B2 (LMNB2), mRNA.\"""""	LMN2; LAMB2; MGC2721	ILMN_1708101	LMNB2	"\Homo sapiens lamin B2 (LMNB2), mRNA.\"""""	84823	 	LMNB2	0.198513886	-0.007647994	3.131785274	0.002436504	0.002436504	-1.588077629	1.147515695
46599	7560327	GPN1	NM_007266.2	11321	NP_009197.1	ILMN_1772719	7560327	S	GCCTCTACTCCCCCAGCTTCTTGCTCTTGACCCTGCACTGTAAGTTGCCC	"\Homo sapiens GPN-loop GTPase 1 (GPN1), mRNA.\"""""	MBDIN; ATPBD1A; NTPBP	ILMN_1772719	GPN1	"\Homo sapiens GPN-loop GTPase 1 (GPN1), mRNA.\"""""	11321	 	GPN1	-0.19849963	0.045137272	-2.40352274	0.018580977	0.018580977	-3.302915563	-1.147504355
31325	4900612	DNAH1	NM_015512.3	25981	NP_056327.3	ILMN_1685052	4900612	S	CAGCGACACTGGATAAAGCGTGGTGTGGCCCTCATCTGTGCCCTGGACTA	"\Homo sapiens dynein, axonemal, heavy chain 1 (DNAH1), mRNA.\"""""	HDHC7; HL11; HL-11; XLHSRF-1; DNAHC1	ILMN_1685052	DNAH1	"\Homo sapiens dynein, axonemal, heavy chain 1 (DNAH1), mRNA.\"""""	25981	 	DNAH1	0.198332496	-0.024271628	3.522605582	0.000713454	0.000713454	-0.525727747	1.147371427
26265	4200367	C3orf54	NM_203370.1	389119	NP_976248.1	ILMN_1690454	4200367	S	TCATGCCCACCTCGCCCAGAACCTGAACTGCCTGCGGATGTCTCACGCTT	"\Homo sapiens chromosome 3 open reading frame 54 (C3orf54), mRNA.\"""""	MGC20416	ILMN_1690454	C3ORF54	"\Homo sapiens chromosome 3 open reading frame 54 (C3orf54), mRNA.\"""""	389119	 	C3orf54	0.198240694	-0.037891792	3.516895628	0.000726838	0.000726838	-0.541897569	1.14729842
6234	990603	SLC35E1	NM_024881.4	79939	NP_079157.3	ILMN_3251379	990603	S	GCCCCTACCACAAAGGGGCCAGATCCGTTCAAGTGAGGAAGCACTTGCAG	"\Homo sapiens solute carrier family 35, member E1 (SLC35E1), mRNA.\"""""	MGC44954; FLJ14251; DKFZp564G0462; FLJ36689	ILMN_3251379	SLC35E1	"\Homo sapiens solute carrier family 35, member E1 (SLC35E1), mRNA.\"""""	79939	D	SLC35E1	0.198153256	-0.021021114	3.213437083	0.001899318	0.001899318	-1.373782816	1.147228886
27347	4280088	B9D2	NM_030578.2	80776	NP_085055.1	ILMN_1806999	4280088	S	GGGGACAGTAAATGTATGGGGTCGCAGGGTGTTGAGTGACAGGAGGCTGC	"\Homo sapiens B9 protein domain 2 (B9D2), mRNA.\"""""	MGC4093; ICIS-1	ILMN_1806999	B9D2	"\Homo sapiens B9 protein domain 2 (B9D2), mRNA.\"""""	80776	 	B9D2	-0.198068078	0.003601509	-1.992519215	0.049767567	0.049767567	-4.100208651	-1.147161155
24469	3940692	SBF1	NM_002972.1	6305	NP_002963.1	ILMN_1703246	3940692	S	CCTAACTTATTTTGGCGTCACAGCTGAGCACCGTGCCGGGAGGTGGCCAA	"\Homo sapiens SET binding factor 1 (SBF1), transcript variant 1, mRNA.\"""""	DKFZp761D0422; MTMR5; MGC99700	ILMN_1703246	SBF1	"\Homo sapiens SET binding factor 1 (SBF1), transcript variant 1, mRNA.\"""""	6305	 	SBF1	0.197918836	0.008538137	2.198536905	0.030836635	0.030836635	-3.716893333	1.147042492
15368	2450435	ProbeID: 2450435				ILMN_1846922	2450435	S	CCGGGCAGAGCAAGGAGAGAATGAGGAGTGACATGGGTGTTGCCGTGAGT	"\TC125227 Human breast cancer tissue, large insert, pCMV expression library Homo sapiens cDNA clone TC125227 5 similar to Homo sapiens LOC399828 (LOC387724), mRNA sequence\"""""		ILMN_1846922		"\TC125227 Human breast cancer tissue, large insert, pCMV expression library Homo sapiens cDNA clone TC125227 5 similar to Homo sapiens LOC399828 (LOC387724), mRNA sequence\"""""	-999	D	STK32C	0.197559491	-0.009003632	2.656362511	0.009552865	0.009552865	-2.749343489	1.146756823
39511	6350086	ITPA	NM_033453.2	3704	NP_258412.1	ILMN_1718334	6350086	A	AAGCTGTACTTGGTGGGAGTGAGGGCGTGGGGAGGAACCATGCAAATCGC	"\Homo sapiens inosine triphosphatase (nucleoside triphosphate pyrophosphatase) (ITPA), transcript variant 1, mRNA.\"""""	dJ794I6.3; ITPase; HLC14-06-P; C20orf37	ILMN_1718334	ITPA	"\Homo sapiens inosine triphosphatase (nucleoside triphosphate pyrophosphatase) (ITPA), transcript variant 1, mRNA.\"""""	3704	D	ITPA	-0.197277432	0.085959842	-3.040866232	0.003199694	0.003199694	-1.821731447	-1.146532644
18512	2900292	RANGAP1	NM_002883.2	5905	NP_002874.1	ILMN_1662198	2900292	S	ATGCTGTATGACCTCCCTGAGCACCCGTGACTGCCCCATGCTTTCCCCTT	"\Homo sapiens Ran GTPase activating protein 1 (RANGAP1), mRNA.\"""""	SD; MGC20266; KIAA1835; Fug1	ILMN_1662198	RANGAP1	"\Homo sapiens Ran GTPase activating protein 1 (RANGAP1), mRNA.\"""""	5905	 	RANGAP1	0.197024446	0.021811924	2.159613921	0.03383507	0.03383507	-3.791864769	1.14633161
32197	5130468	DCTN5	NM_032486.2	84516	NP_115875.1	ILMN_1666192	5130468	S	GTACCCACAGAGACTGAGAGTTGGTGCTGGTGGTTGTGGTGGCAGATGAT	"\Homo sapiens dynactin 5 (p25) (DCTN5), mRNA.\"""""	MGC3248; p25	ILMN_1666192	DCTN5	"\Homo sapiens dynactin 5 (p25) (DCTN5), mRNA.\"""""	84516	 	DCTN5	-0.196586095	0.126379773	-2.271005942	0.025868681	0.025868681	-3.574191245	-1.145983359
13413	2100750	FKBP4	NM_002014.2	2288	NP_002005.1	ILMN_1782045	2100750	S	TCCCTGTTCTGGTATTTCCCCTGTCAGTTTCCCCTCTCGGCCAGGTTGTG	"\Homo sapiens FK506 binding protein 4, 59kDa (FKBP4), mRNA.\"""""	Hsp56; FKBP52; FKBP59; PPIase; p52; HBI	ILMN_1782045	FKBP4	"\Homo sapiens FK506 binding protein 4, 59kDa (FKBP4), mRNA.\"""""	2288	 	FKBP4	0.19649628	-0.015046615	3.793707279	0.000289157	0.000289157	0.26277483	1.145912018
26591	4220133	ATXN1L	NM_001137675.2	342371	NP_001131147.1	ILMN_3233871	4220133	I	GGATGGCACTGGGGAGGTCTGGATGGATCTGTGTAGGAGTTCCCTGTAGA	"\Homo sapiens ataxin 1-like (ATXN1L), transcript variant 1, mRNA.\"""""		ILMN_3233871	ATXN1L	"\Homo sapiens ataxin 1-like (ATXN1L), transcript variant 1, mRNA.\"""""	342371	D	ATXN1L	0.196474646	-0.028379663	3.888335184	0.000209027	0.000209027	0.547231339	1.145894835
31461	4920372	KBTBD2	NM_015483.1	25948	NP_056298.1	ILMN_1784540	4920372	S	CACTAGCAGTAGTGGGGCGCCGCCAATCTAACATGAGCACAGGTGCTTCA	"\Homo sapiens kelch repeat and BTB (POZ) domain containing 2 (KBTBD2), mRNA.\"""""	BKLHD1	ILMN_1784540	KBTBD2	"\Homo sapiens kelch repeat and BTB (POZ) domain containing 2 (KBTBD2), mRNA.\"""""	25948	 	KBTBD2	-0.19641897	-0.054184374	-2.153850303	0.03430001	0.03430001	-3.802866242	-1.145850614
40578	6450722	SETDB1	NM_012432.2	9869	NP_036564.2	ILMN_1718207	6450722	S	GGACCAGATGATCCCTTCCAATGTGGTGCTAGCAGGCAGGATCCCTTCTC	"\Homo sapiens SET domain, bifurcated 1 (SETDB1), mRNA.\"""""	KMT1E; KIAA0067; KG1T; ESET	ILMN_1718207	SETDB1	"\Homo sapiens SET domain, bifurcated 1 (SETDB1), mRNA.\"""""	9869	 	SETDB1	-0.196207905	0.016941252	-2.894656201	0.004905276	0.004905276	-2.18621607	-1.145682989
9586	1470195	MCM7	NM_182776.1	4176	NP_877577.1	ILMN_1663195	1470195	A	CTGGCAGGTCAATGCTTCCCGGACACGGATCACTTTTGTCTGATTCCAGC	"\Homo sapiens minichromosome maintenance complex component 7 (MCM7), transcript variant 2, mRNA.\"""""	MCM2; CDC47; P1.1-MCM3; P1CDC47; CDABP0042; P85MCM; PNAS-146	ILMN_1663195	MCM7	"\Homo sapiens minichromosome maintenance complex component 7 (MCM7), transcript variant 2, mRNA.\"""""	4176	D	MCM7	0.196012288	0.002250259	2.457606687	0.016176188	0.016176188	-3.188424094	1.145527655
33743	5390603	UPF2	NM_015542.2	26019	NP_056357.1	ILMN_1739283	5390603	I	GCTGGAGTTGGTGCTGGGAAACCCGGGGCTAATGTTGACAACAGGCTCGA	"\Homo sapiens UPF2 regulator of nonsense transcripts homolog (yeast) (UPF2), transcript variant 2, mRNA.\"""""	smg-3; KIAA1408; MGC138835; HUPF2; DKFZP434D222; RENT2; MGC138834	ILMN_1739283	UPF2	"\Homo sapiens UPF2 regulator of nonsense transcripts homolog (yeast) (UPF2), transcript variant 2, mRNA.\"""""	26019	D	UPF2	0.195956636	-0.045119885	2.170787577	0.032949336	0.032949336	-3.77046305	1.145483467
4506	650377	ProbeID: 650377	XR_016832.1	343184		ILMN_3274601	650377	M	GAATTCAATGACCACCTCGTCAAGACCCACGCCAGAGTCTCCATGCCGCG	"\PREDICTED: Homo sapiens misc_RNA (LOC343184), miscRNA.\"""""		ILMN_3274601	LOC343184	"\PREDICTED: Homo sapiens misc_RNA (LOC343184), miscRNA.\"""""	343184	 		0.195873181	0.004353121	2.032559234	0.045456596	0.045456596	-4.02833647	1.145417207
28050	4490025	KIF21B	NM_017596.2	23046	NP_060066.2	ILMN_2163819	4490025	S	CTCCTCCACAAAGAGCCGAGGATCAGAGAAGACCCCTGAGATGAATCAGG	"\Homo sapiens kinesin family member 21B (KIF21B), mRNA.\"""""	FLJ16314	ILMN_2163819	KIF21B	"\Homo sapiens kinesin family member 21B (KIF21B), mRNA.\"""""	23046	D	KIF21B	0.195614778	-0.043255571	3.095884003	0.002714962	0.002714962	-1.680971695	1.145212067
6219	990523	FBXL18	NM_024963.4	80028	NP_079239.3	ILMN_3307782	990523	S	CCCGTGGCGTCTCACGGTGATGCCTGCTCCTGACATTGGTGTTCACTGTA	"\Homo sapiens F-box and leucine-rich repeat protein 18 (FBXL18), mRNA.\"""""	FLJ11467; FLJ10776; FLJ41541; FLJ38075; Fbl18; FLJ26934	ILMN_3307782	FBXL18	"\Homo sapiens F-box and leucine-rich repeat protein 18 (FBXL18), mRNA.\"""""	80028	D	FBXL18	0.195335785	-0.026925211	2.82724023	0.005945755	0.005945755	-2.349481887	1.144990624
39345	6330176	KBTBD4	NM_018095.3	55709	NP_060565.3	ILMN_1687092	6330176	A	GCCTGTTCTCTGCCATTCCCTAGTCATCCTGTGCCTCACCACAGCTTGCT	"\Homo sapiens kelch repeat and BTB (POZ) domain containing 4 (KBTBD4), transcript variant 1, mRNA.\"""""	FLJ10450; BKLHD4; HSPC252	ILMN_1687092	KBTBD4	"\Homo sapiens kelch repeat and BTB (POZ) domain containing 4 (KBTBD4), transcript variant 1, mRNA.\"""""	55709	D	KBTBD4	-0.19462641	0.006844351	-3.796465353	0.000286454	0.000286454	0.271000071	-1.144427769
12099	1980044	ZFC3H1	NM_144982.4	196441	NP_659419.3	ILMN_3244096	1980044	S	CCTGACTCACTTGACACTCTCTGATGCCTGAGAGATTCCTGTTTGGGATT	"\Homo sapiens zinc finger, C3H1-type containing (ZFC3H1), mRNA.\"""""	MGC90200; PSRC2; MGC23401; DKFZp686A0722; KIAA0546	ILMN_3244096	ZFC3H1	"\Homo sapiens zinc finger, C3H1-type containing (ZFC3H1), mRNA.\"""""	196441	D	ZFC3H1	0.194522754	-0.050653286	2.197537052	0.030910651	0.030910651	-3.7188339	1.144345547
21392	3400551	DYNLL2	NM_080677.1	140735	NP_542408.1	ILMN_1772796	3400551	S	TCCTCCTCTTCAAGTCAGGCTAGGTGGCCATGGTGAAGGTGTCAGTGGCG	"\Homo sapiens dynein, light chain, LC8-type 2 (DYNLL2), mRNA.\"""""	MGC17810; DNCL1B; Dlc2	ILMN_1772796	DYNLL2	"\Homo sapiens dynein, light chain, LC8-type 2 (DYNLL2), mRNA.\"""""	140735	 	DYNLL2	0.19446078	-0.004468856	2.646629045	0.009808627	0.009808627	-2.771506104	1.14429639
26524	4210626	SLC25A22	NM_024698.4	79751	NP_078974.1	ILMN_1687958	4210626	S	CAGTTCACGGTTGCTCCTGGGAGCTGCCCCTCCCGTCACATCAGAACCTT	"\Homo sapiens solute carrier family 25 (mitochondrial carrier: glutamate), member 22 (SLC25A22), nuclear gene encoding mitochondrial protein, mRNA.\"""""	FLJ13044; GC1	ILMN_1687958	SLC25A22	"\Homo sapiens solute carrier family 25 (mitochondrial carrier: glutamate), member 22 (SLC25A22), nuclear gene encoding mitochondrial protein, mRNA.\"""""	79751	 	SLC25A22	0.194206742	-0.00955033	4.185827314	7.32E-05	7.32E-05	1.470502987	1.144094913
75	10253	LRR1	NM_203467.1	122769	NP_982292.1	ILMN_1715616	10253	A	GTTGCCCACACTGTGGTCTTAGTAGATAATTTGGGTGGTACTGAAGCACC	"\Homo sapiens peptidylprolyl isomerase (cyclophilin)-like 5 (PPIL5), transcript variant 3, mRNA.\"""""	MGC20689; 4-1BBLRR; LRR-1	ILMN_1715616	PPIL5	"\Homo sapiens peptidylprolyl isomerase (cyclophilin)-like 5 (PPIL5), transcript variant 3, mRNA.\"""""	122769	D	LRR1	0.19413707	-0.032836585	3.466182402	0.000856588	0.000856588	-0.684692606	1.144039663
21899	3450280	PLEKHO1	NM_016274.4	51177	NP_057358.2	ILMN_1694213	3450280	S	AGTCAGTACCGGAAGAGCCTGATGTGAGGGCAGGGTGGGGTCTGGAACTT	"\Homo sapiens pleckstrin homology domain containing, family O member 1 (PLEKHO1), mRNA.\"""""	CKIP-1; OC120; RP11-458I7.3	ILMN_1694213	PLEKHO1	"\Homo sapiens pleckstrin homology domain containing, family O member 1 (PLEKHO1), mRNA.\"""""	51177	 	PLEKHO1	0.194086444	-0.006918514	2.504382929	0.014325304	0.014325304	-3.087663899	1.143999518
33919	5420575	SLC3A2	NM_001013251.1	6520	NP_001013269.1	ILMN_1726456	5420575	A	CCTCTTGAGCTGGAACGCCTGAAACTGGAGCCTCACGAAGGGCTGCTGCT	"\Homo sapiens solute carrier family 3 (activators of dibasic and neutral amino acid transport), member 2 (SLC3A2), transcript variant 6, mRNA.\"""""	4F2HC; CD98; 4F2; CD98HC; 4T2HC; MDU1; NACAE	ILMN_1726456	SLC3A2	"\Homo sapiens solute carrier family 3 (activators of dibasic and neutral amino acid transport), member 2 (SLC3A2), transcript variant 6, mRNA.\"""""	6520	D	SLC3A2	0.193808261	-0.018636314	3.148141805	0.00231868	0.00231868	-1.545484719	1.143778951
10976	1710546	CHST12	NM_018641.3	55501	NP_061111.1	ILMN_1735058	1710546	S	ATTATGGCTGTTAAGGCCGGGCGGGTGACTCAGGCAGGTAATCCCAGAAC	"\Homo sapiens carbohydrate (chondroitin 4) sulfotransferase 12 (CHST12), mRNA.\"""""	C4S-2; C4ST2; C4ST-2	ILMN_1735058	CHST12	"\Homo sapiens carbohydrate (chondroitin 4) sulfotransferase 12 (CHST12), mRNA.\"""""	55501	 	CHST12	0.193504657	-0.026318382	2.156423909	0.034091719	0.034091719	-3.797956996	1.143538277
2225	290661	CLN8	NM_018941.3	2055	NP_061764.2	ILMN_1701094	290661	S	GTCGTGGTTCAGGCAGTATGGGCCGCTGTGACAAAACACCTAAGACTGGG	"\Homo sapiens ceroid-lipofuscinosis, neuronal 8 (epilepsy, progressive with mental retardation) (CLN8), mRNA.\"""""	FLJ39417; EPMR; C8orf61	ILMN_1701094	CLN8	"\Homo sapiens ceroid-lipofuscinosis, neuronal 8 (epilepsy, progressive with mental retardation) (CLN8), mRNA.\"""""	2055	D	CLN8	0.193443126	0.01216581	3.60110978	0.000551553	0.000551553	-0.301548924	1.143489506
25701	4120377	C2orf47	NM_024520.1	79568	NP_078796.1	ILMN_1795007	4120377	S	CAGAGGGAGTTCACACAAGGAGTAAAGCCTGACTGGACCATTGCACGGAT	"\Homo sapiens chromosome 2 open reading frame 47 (C2orf47), mRNA.\"""""	FLJ22555; DKFZp666A212	ILMN_1795007	C2ORF47	"\Homo sapiens chromosome 2 open reading frame 47 (C2orf47), mRNA.\"""""	79568	 	C2orf47	-0.193302754	0.018896716	-2.506455342	0.01424789	0.01424789	-3.083162685	-1.143378252
28663	4570484	USP48	NM_032236.5	84196	NP_115612.4	ILMN_2285141	4570484	I	CCTCTTCCGGTTTTGCTGTTATTCAAAAGTGGGAAATGTACCTGGCACGT	"\Homo sapiens ubiquitin specific peptidase 48 (USP48), transcript variant 1, mRNA.\"""""	RAP1GA1; MGC132556; USP31; DKFZp762M1713; MGC14879	ILMN_2285141	USP48	"\Homo sapiens ubiquitin specific peptidase 48 (USP48), transcript variant 1, mRNA.\"""""	84196	D	USP48	0.193296391	-0.04320085	3.25010174	0.001696103	0.001696103	-1.276208902	1.143373209
1358	150154	FAM108A3P	NM_001080422.1	653401	NP_001073891.2	ILMN_2239772	150154	I	GTGCCTGGTGCCAGGTACACGGTCCTCTTCTCGCACGGCAATGCCGTGGA	"\Homo sapiens family with sequence similarity 108, member A3 (FAM108A3), mRNA.\"""""	FAM108A2; C1orf47	ILMN_2239772	FAM108A3	"\Homo sapiens family with sequence similarity 108, member A3 (FAM108A3), mRNA.\"""""	653401	D	FAM108A11P	0.193164002	0.013655712	2.20007107	0.030723368	0.030723368	-3.713914244	1.143268292
15965	2490719	STK17B	NM_004226.2	9262	NP_004217.1	ILMN_1798543	2490719	S	GACCAACAGCAGAGATATGCCTTTCTCATTCTTGGCTACAGCAGTGGGAC	"\Homo sapiens serine/threonine kinase 17b (STK17B), mRNA.\"""""	DRAK2	ILMN_1798543	STK17B	"\Homo sapiens serine/threonine kinase 17b (STK17B), mRNA.\"""""	9262	D	STK17B	0.192937005	-0.044895244	2.378548061	0.019795375	0.019795375	-3.355051346	1.143088421
3965	610324	DDX1	NM_004939.1	1653	NP_004930.1	ILMN_2182750	610324	S	CTACGGTCAGAAAAGGGCTGCTGGTGGTGGAAGCTATAAAGGCCATGTGG	"\Homo sapiens DEAD (Asp-Glu-Ala-Asp) box polypeptide 1 (DDX1), mRNA.\"""""	UKVH5d; DBP-RB	ILMN_2182750	DDX1	"\Homo sapiens DEAD (Asp-Glu-Ala-Asp) box polypeptide 1 (DDX1), mRNA.\"""""	1653	 	DDX1	-0.192913644	0.036976982	-2.071562022	0.041569662	0.041569662	-3.957099273	-1.143069912
41114	6520554	ProbeID: 6520554	XR_015424.1	727938		ILMN_3274465	6520554	M	GACCGGGTTAGGAGTTAGACAGTTTAAAAGGGGGATATGGGGCCCTGAAG	"\PREDICTED: Homo sapiens misc_RNA (LOC727938), miscRNA.\"""""		ILMN_3274465	LOC727938	"\PREDICTED: Homo sapiens misc_RNA (LOC727938), miscRNA.\"""""	727938	 		-0.192834177	0.015909187	-2.063858603	0.042313812	0.042313812	-3.971264869	-1.143006951
33580	5360717	TBC1D10A	NM_031937.1	83874	NP_114143.1	ILMN_1693726	5360717	S	GGCAGCTAAGGCCTCCAGGGCGGGGTCTCCATATAACTACACGGTTCATG	"\Homo sapiens TBC1 domain family, member 10A (TBC1D10A), mRNA.\"""""	dJ130H16.2; TBC1D10; dJ130H16.1; EPI64	ILMN_1693726	TBC1D10A	"\Homo sapiens TBC1 domain family, member 10A (TBC1D10A), mRNA.\"""""	83874	 	TBC1D10A	0.192818439	-0.026876814	3.111098027	0.002593524	0.002593524	-1.641705561	1.142994482
28316	4540435	HN1	NM_016185.2	51155	NP_057269.1	ILMN_2384591	4540435	A	CTGTGGGCCATGGCATGAGTGTTTTCTAGTAGTAGATTGGAGGGAAAGCT	"\Homo sapiens hematological and neurological expressed 1 (HN1), transcript variant 1, mRNA.\"""""	HN1A; ARM2	ILMN_2384591	HN1	"\Homo sapiens hematological and neurological expressed 1 (HN1), transcript variant 1, mRNA.\"""""	51155	 	HN1	0.19281419	-0.045419913	2.83692445	0.005784759	0.005784759	-2.326218072	1.142991116
27679	4290687	NCLN	NM_020170.3	56926	NP_064555.2	ILMN_3237632	4290687	S	TCTGGGGCTCAGGCTGGTGTGGGATGCAGCCGGCCGATGAGAAAATAAAG	"\Homo sapiens nicalin homolog (zebrafish) (NCLN), mRNA.\"""""		ILMN_3237632	NCLN	"\Homo sapiens nicalin homolog (zebrafish) (NCLN), mRNA.\"""""	56926	 	NCLN	0.192742581	-0.053590517	2.370763369	0.020188086	0.020188086	-3.371206952	1.142934384
3695	580014	C12orf43	NM_022895.1	64897	NP_075046.1	ILMN_2169856	580014	S	CTTCAGGAAGTGTCATAGCACTCGTGGACTAGGTTTCATGGGACAAAGGC	"\Homo sapiens chromosome 12 open reading frame 43 (C12orf43), mRNA.\"""""	FLJ12448	ILMN_2169856	C12ORF43	"\Homo sapiens chromosome 12 open reading frame 43 (C12orf43), mRNA.\"""""	64897	D	C12orf43	-0.192725566	0.012345397	-2.961442271	0.004042414	0.004042414	-2.021473223	-1.142920904
47013	7610494	CDCA4	NM_017955.2	55038	NP_060425.2	ILMN_1753183	7610494	I	TCTTTGTGTCCCCCACTGTAGAGGACGGTGAGCCGCAGCTGCATCAACCT	"\Homo sapiens cell division cycle associated 4 (CDCA4), transcript variant 13, mRNA.\"""""	MGC19517; FLJ20764; HEPP	ILMN_1753183	CDCA4	"\Homo sapiens cell division cycle associated 4 (CDCA4), transcript variant 13, mRNA.\"""""	55038	D	CDCA4	0.192685623	-0.030210602	3.480532884	0.000817807	0.000817807	-0.644435216	1.142889262
33042	5290768	ProbeID: 5290768				ILMN_1843932	5290768	S	GGGTCTGGTGTTTTGAGGTAGAACCCAGCCTAGGGCAAGATATGAACTGT	Homo sapiens mRNA; cDNA DKFZp667L2214 (from clone DKFZp667L2214)		ILMN_1843932		Homo sapiens mRNA; cDNA DKFZp667L2214 (from clone DKFZp667L2214)	-999	D	SAP30L	0.19219427	-0.003728538	3.691162427	0.000408828	0.000408828	-0.040181449	1.142500083
3161	510100	CBY1	NM_015373.3	25776	NP_056188.1	ILMN_1730879	510100	A	GCTCTGTTGGGTTGTGTTGGGAGAAGCGGCTGGAGTTCATTCTCTCACCC	"\Homo sapiens chibby homolog 1 (Drosophila) (CBY1), transcript variant 1, mRNA.\"""""	PGEA1; arb1; HS508I15A; PIGEA14; C22orf2; CBY; PIGEA-14	ILMN_1730879	CBY1	"\Homo sapiens chibby homolog 1 (Drosophila) (CBY1), transcript variant 1, mRNA.\"""""	25776	D	CBY1	0.192154897	-0.034980081	3.749212827	0.000336275	0.000336275	0.130634607	1.142468903
39981	6380445	SRSF5	NM_006925.3	6430	NP_008856.2	ILMN_2378868	6380445	A	TGGGCTGGATATCTTTGTAGATGTGGACCACCAAGGGGTTGTTGAAAACT	"\Homo sapiens splicing factor, arginine/serine-rich 5 (SFRS5), transcript variant 2, mRNA.\"""""	SRP40; HRS	ILMN_2378868	SFRS5	"\Homo sapiens splicing factor, arginine/serine-rich 5 (SFRS5), transcript variant 2, mRNA.\"""""	6430	D	SRSF5	0.191945179	-0.070081223	1.996833267	0.049286879	0.049286879	-4.092526476	1.142302839
30707	4860437	ZMYND19	NM_138462.2	116225	NP_612471.1	ILMN_1757627	4860437	S	CAGGCAGTCTGTGTGGTTACAGCGCCCCTCAGTGTTCATCTCCAGCAGAG	"\Homo sapiens zinc finger, MYND-type containing 19 (ZMYND19), mRNA.\"""""	MIZIP; RP11-48C7.4	ILMN_1757627	ZMYND19	"\Homo sapiens zinc finger, MYND-type containing 19 (ZMYND19), mRNA.\"""""	116225	 	ZMYND19	0.191316232	-0.04452566	3.097980307	0.002697921	0.002697921	-1.675570065	1.141804958
23732	3850709	ProbeID: 3850709				ILMN_1821681	3850709	S	TGCCCAGATTGCTCTTCTCCATTATCCAGCCAGAGGTCCAGATCAGCCTG	"\RST28959 Athersys RAGE Library Homo sapiens cDNA, mRNA sequence\"""""		ILMN_1821681		"\RST28959 Athersys RAGE Library Homo sapiens cDNA, mRNA sequence\"""""	-999	 		-0.191282577	0.01611102	-2.449626818	0.01651251	0.01651251	-3.205452918	-1.141778323
19857	3170431	LRCH4	NM_002319.2	4034	NP_002310.2	ILMN_1654518	3170431	S	GTGCTGACCTCTCTCTCCCACAGACCCCAGACACCCATTGTCCATAGCCT	"\Homo sapiens leucine-rich repeats and calponin homology (CH) domain containing 4 (LRCH4), mRNA.\"""""	LRRN1; PP14183; SAP25; FLJ46315; LRRN4; LRN	ILMN_1654518	LRCH4	"\Homo sapiens leucine-rich repeats and calponin homology (CH) domain containing 4 (LRCH4), mRNA.\"""""	4034	D	LRCH4	0.19114247	-0.062778093	2.110055247	0.038018125	0.038018125	-3.885613349	1.141667444
18891	2970332	WEE1	NM_003390.2	7465	NP_003381.1	ILMN_1778561	2970332	S	CCCACTGGGAGCACTTTGTAGGCATTGCATGAACCATGGGATGATGATTC	"\Homo sapiens WEE1 homolog (S. pombe) (WEE1), mRNA.\"""""	WEE1hu; FLJ16446; DKFZp686I18166	ILMN_1778561	WEE1	"\Homo sapiens WEE1 homolog (S. pombe) (WEE1), mRNA.\"""""	7465	 	WEE1	0.191099699	-0.017435456	4.280676811	5.19E-05	5.19E-05	1.773626714	1.141633598
39243	6290546	PURB	NM_033224.3	5814	NP_150093.1	ILMN_1750079	6290546	S	GCAGAGTCCAGACGGGCTGTTGATCTCACTGCCTGTAGGTTGAAGCTCAG	"\Homo sapiens purine-rich element binding protein B (PURB), mRNA.\"""""	MGC126786; MGC126784; PURBETA	ILMN_1750079	PURB	"\Homo sapiens purine-rich element binding protein B (PURB), mRNA.\"""""	5814	 	PURB	0.191016768	-0.064616328	2.008715393	0.047983407	0.047983407	-4.071290583	1.141567975
25078	4050132	ProbeID: 4050132	XM_926258.1	653157	XP_931351.1	ILMN_1665332	4050132	S	AGAAACCACTGAGGGTGTGCTGTTGGGTCCTTCAGCTCCTCGGGTGGTAG	"\PREDICTED: Homo sapiens similar to Iduronate 2-sulfatase precursor (Alpha-L-iduronate sulfate sulfatase) (Idursulfase) (LOC653157), mRNA.\"""""		ILMN_1665332	LOC653157	"\PREDICTED: Homo sapiens similar to Iduronate 2-sulfatase precursor (Alpha-L-iduronate sulfate sulfatase) (Idursulfase) (LOC653157), mRNA.\"""""	653157	 		0.190885947	-0.095631004	2.09723293	0.039170805	0.039170805	-3.909555396	1.141464464
9906	1500762	C3orf37	NM_020187.2	56941	NP_064572.2	ILMN_1815682	1500762	A	TGCTGCCCTTTCCTGGCAGGGCTGGTGGAGTCTTCCCTCAAAGCATGCCT	"\Homo sapiens chromosome 3 open reading frame 37 (C3orf37), transcript variant 2, mRNA.\"""""	MGC111075; DC12	ILMN_1815682	C3ORF37	"\Homo sapiens chromosome 3 open reading frame 37 (C3orf37), transcript variant 2, mRNA.\"""""	56941	D	C3orf37	0.190872938	-0.01360602	2.753014602	0.007323063	0.007323063	-2.525659851	1.141454172
43095	6860242	ProbeID: 6860242	XR_015564.1	729495		ILMN_3297510	6860242	M	TCCCCGACACCAAGACCTACTGCTTCGACGCCTTCCCTAACATCGAGAAG	"\PREDICTED: Homo sapiens similar to hCG1999863 (LOC729495), mRNA.\"""""		ILMN_3297510	LOC729495	"\PREDICTED: Homo sapiens similar to hCG1999863 (LOC729495), mRNA.\"""""	729495	D	FAM108A5P	0.190738967	0.000308561	2.105394032	0.038433705	0.038433705	-3.894331806	1.141348179
40749	6480605	SSSCA1	NM_006396.1	10534	NP_006387.1	ILMN_1728714	6480605	S	GATAAAGATAATCCCGCTCTGAATGCCCAGGCTGCCCTCTCCCAAGCTCG	"\Homo sapiens Sjogren syndrome/scleroderma autoantigen 1 (SSSCA1), mRNA.\"""""	p27	ILMN_1728714	SSSCA1	"\Homo sapiens Sjogren syndrome/scleroderma autoantigen 1 (SSSCA1), mRNA.\"""""	10534	 	SSSCA1	0.19064567	-0.025493812	4.471262116	2.57E-05	2.57E-05	2.39465328	1.141274373
19151	3060692	CERK	NM_182661.1	64781	NP_872602.1	ILMN_2388975	3060692	A	GGGAAAGTCTGAGTGAAAGGATGGCCTCATTCTCTTTCTAATCTTGCTGG	"\Homo sapiens ceramide kinase (CERK), transcript variant 2, mRNA.\"""""	KIAA1646; dA59H18.3; hCERK; dA59H18.2; FLJ23239; MGC131878; LK4; FLJ21430; DKFZp434E0211	ILMN_2388975	CERK	"\Homo sapiens ceramide kinase (CERK), transcript variant 2, mRNA.\"""""	64781	D	CERK	0.190524542	-0.002429407	2.051625079	0.043519165	0.043519165	-3.993664165	1.141178555
41326	6550709	TADA2B	NM_152293.2	93624	NP_689506.2	ILMN_3239378	6550709	S	TATTCCCGTCACGGTAGTCCTTACCTCTGTCGGCAGCTCAGAGCCTCCAC	"\Homo sapiens transcriptional adaptor 2B (TADA2B), mRNA.\"""""	ADA2B; ADA2(beta)	ILMN_3239378	TADA2B	"\Homo sapiens transcriptional adaptor 2B (TADA2B), mRNA.\"""""	93624	 	TADA2B	-0.19037665	0.021755134	-2.727156858	0.007867612	0.007867612	-2.586142102	-1.141061578
36757	5960014	C15orf57	NM_052849.2	90416	NP_443081.1	ILMN_1811264	5960014	S	GCATGGCTTCTCCTCCAACTTCCTCCTGCACTTAAAAAGGGCCAGGTTCC	"\Homo sapiens chromosome 15 open reading frame 57 (C15orf57), transcript variant 2, mRNA.\"""""	MGC20481; FLJ25915	ILMN_1811264	C15ORF57	"\Homo sapiens chromosome 15 open reading frame 57 (C15orf57), transcript variant 2, mRNA.\"""""	90416	D	C15orf57	-0.190277189	-0.002057403	-2.436273571	0.017089316	0.017089316	-3.233843255	-1.140982915
36371	5890681	ZNF821	NM_017530.1	55565	NP_060000.1	ILMN_2151075	5890681	S	GCTGTGCTTCTAGGACTGTGGGGCCCCTGTGTGGCCCATGAAGTTGTGAA	"\Homo sapiens zinc finger protein 821 (ZNF821), mRNA.\"""""		ILMN_2151075	ZNF821	"\Homo sapiens zinc finger protein 821 (ZNF821), mRNA.\"""""	55565	 	ZNF821	0.190271689	-0.013993545	4.107523935	9.69E-05	9.69E-05	1.223367948	1.140978566
21152	3390289	PARL	NM_018622.5	55486	NP_061092.3	ILMN_2341467	3390289	A	AACTGGGATTGGACAGTAGTGGTGCATCTGGTCCTTGCCGCCTGAGAGCC	"\Homo sapiens presenilin associated, rhomboid-like (PARL), nuclear gene encoding mitochondrial protein, transcript variant 1, mRNA.\"""""	PSARL; PSENIP2; PSARL1; RHBDS1; PRO2207	ILMN_2341467	PARL	"\Homo sapiens presenilin associated, rhomboid-like (PARL), nuclear gene encoding mitochondrial protein, transcript variant 1, mRNA.\"""""	55486	D	PARL	-0.189568994	0.023964685	-2.837317843	0.005778305	0.005778305	-2.325271702	-1.140422963
1008	110280	BMF	NM_033503.3	90427	NP_277038.1	ILMN_1695354	110280	A	TCCCTGCTCTGGGAGCATTGCTAGCCTTCTACCCCATCCCTGGATCCACA	"\Homo sapiens Bcl2 modifying factor (BMF), transcript variant 2, mRNA.\"""""	FLJ00065	ILMN_1695354	BMF	"\Homo sapiens Bcl2 modifying factor (BMF), transcript variant 2, mRNA.\"""""	90427	D	BMF	0.1894131	-0.040432494	2.417013336	0.017953015	0.017953015	-3.274560004	1.140299739
20918	3370102	ProbeID: 3370102				ILMN_1910330	3370102	S	GGAGAGTGCTTGTCACCCATGTCCACACCCAAGCTTAGTGACCAGAGCAT	"\BX116720 Soares_testis_NHT Homo sapiens cDNA clone IMAGp998F241782, mRNA sequence\"""""		ILMN_1910330		"\BX116720 Soares_testis_NHT Homo sapiens cDNA clone IMAGp998F241782, mRNA sequence\"""""	-999	 		0.189280212	-0.009651552	3.117341351	0.00254517	0.00254517	-1.625549465	1.140194709
22906	3780411	C1orf43	NM_015449.2	25912	NP_056264.1	ILMN_1729509	3780411	A	AAGCAGACAGGAACTGGTGGGAGGTCAAGTGGGGAAGTTGGTGAATGTGG	"\Homo sapiens chromosome 1 open reading frame 43 (C1orf43), transcript variant 1, mRNA.\"""""	NS5ATP4; HSPC012; DKFZp586G1722; S863-3; MGC111001; NICE-3	ILMN_1729509	C1ORF43	"\Homo sapiens chromosome 1 open reading frame 43 (C1orf43), transcript variant 1, mRNA.\"""""	25912	D	C1orf43	-0.189265474	0.03316382	-2.196277756	0.031004093	0.031004093	-3.721276903	-1.140183061
17610	2710463	SLC25A29	NM_001039355.1	123096	NP_001034444.1	ILMN_2350801	2710463	A	GGCCTGGAACACCTCCAGCCACAAAGAAGCCAAAGGTCAGTCCCTCTGCT	"\Homo sapiens solute carrier family 25, member 29 (SLC25A29), nuclear gene encoding mitochondrial protein, mRNA.\"""""	CACL; C14orf69; FLJ38975	ILMN_2350801	SLC25A29	"\Homo sapiens solute carrier family 25, member 29 (SLC25A29), nuclear gene encoding mitochondrial protein, mRNA.\"""""	123096	D	SLC25A29	0.189224797	-0.029144643	2.338420736	0.021894825	0.021894825	-3.437840781	1.140150914
4552	650626	METTL22	NM_024109.2	79091	NP_077014.2	ILMN_1658290	650626	S	TTAAAACGCTCTCCCGACTCGCCCACAGATTGAAAAATGCCTGCACAGCC	"\Homo sapiens chromosome 16 open reading frame 68 (C16orf68), mRNA.\"""""	FLJ12433; MGC2654	ILMN_1658290	C16ORF68	"\Homo sapiens chromosome 16 open reading frame 68 (C16orf68), mRNA.\"""""	79091	 	METTL22	-0.188948728	0.019045887	-2.000078445	0.048927911	0.048927911	-4.08673786	-1.13993276
33986	5490102	UTP3	NM_020368.1	57050	NP_065101.1	ILMN_1745423	5490102	S	GAGGCCAGGTTCGTGAAGTTCGTAAAGAAGAGCAACGTTATAGTGGTGAA	"\Homo sapiens UTP3, small subunit (SSU) processome component, homolog (S. cerevisiae) (UTP3), mRNA.\"""""	FLJ23256; SAS10; CRLZ1; CRL1	ILMN_1745423	UTP3	"\Homo sapiens UTP3, small subunit (SSU) processome component, homolog (S. cerevisiae) (UTP3), mRNA.\"""""	57050	D	UTP3	0.188725401	-0.008572734	2.66215383	0.009403579	0.009403579	-2.736125157	1.139756314
10235	1570553	IL8	NM_000584.2	3576	NP_000575.1	ILMN_1666733	1570553	S	CCCTAGTCTGCTAGCCAGGATCCACAAGTCCTTGTTCCACTGTGCCTTGG	"\Homo sapiens interleukin 8 (IL8), mRNA.\"""""	GCP-1; MDNCF; NAP1; CXCL8; AMCF-I; TSG-1; LYNAP; NAP-1; MONAP; GCP1; SCYB8; LUCT; K60; LECT; 3-10C; b-ENAP; NAF	ILMN_1666733	IL8	"\Homo sapiens interleukin 8 (IL8), mRNA.\"""""	3576	D	IL8	-0.188639673	-0.052616572	-3.2202623	0.001859841	0.001859841	-1.355681973	-1.139688589
20630	3310450	ProbeID: 3310450	XM_497707.2	648366	XP_497707.2	ILMN_1755910	3310450	S	CTCACAGAGCAGATGAAATGCCTGGACCAGCAGTGTGAGCTTCGGGTGCA	"\PREDICTED: Homo sapiens similar to SLIT-ROBO Rho GTPase-activating protein 2 (srGAP2) (Formin-binding protein 2) (LOC648366), mRNA.\"""""		ILMN_1755910	LOC648366	"\PREDICTED: Homo sapiens similar to SLIT-ROBO Rho GTPase-activating protein 2 (srGAP2) (Formin-binding protein 2) (LOC648366), mRNA.\"""""	648366	 		0.188606649	-0.038733261	3.235900975	0.001772266	0.001772266	-1.314098931	1.139662502
19916	3170669	REV1	NM_001037872.1	51455	NP_001032961.1	ILMN_2395474	3170669	A	GCCTGATGCTCTCTGATAGCTGTGCCATAAGTGCTTGTGAGGTATTTGCA	"\Homo sapiens REV1 homolog (S. cerevisiae) (REV1), transcript variant 2, mRNA.\"""""	MGC163283; MGC26225; FLJ21523; REV1L	ILMN_2395474	REV1	"\Homo sapiens REV1 homolog (S. cerevisiae) (REV1), transcript variant 2, mRNA.\"""""	51455	D	REV1	0.188522601	-0.043212391	2.874252969	0.005200956	0.005200956	-2.235951485	1.139596109
19235	3120221	APOBEC3C	NM_014508.2	27350	NP_055323.2	ILMN_1675684	3120221	S	ACCCCCACAGACCCCGTTCCTCCAGCCTGCGTGCCCCTAACCTGGCTTTT	"\Homo sapiens apolipoprotein B mRNA editing enzyme, catalytic polypeptide-like 3C (APOBEC3C), mRNA.\"""""	APOBEC1L; PBI; ARDC2; ARP5; MGC19485; ARDC4; bK150C2.3	ILMN_1675684	APOBEC3C	"\Homo sapiens apolipoprotein B mRNA editing enzyme, catalytic polypeptide-like 3C (APOBEC3C), mRNA.\"""""	27350	 	APOBEC3C	-0.188520796	0.056668408	-2.014601218	0.047348738	0.047348738	-4.060729567	-1.139594683
23735	3850722	TMEM185B	NR_000034.1	79134		ILMN_2231020	3850722	S	GGGTAAGAGACTTGCTTTCCAGGTTCGCACTTTCAGGTGTAGCTGGGGGC	"\Homo sapiens transmembrane protein 185B (pseudogene) (TMEM185B), non-coding RNA.\"""""	FLJ20979; FAM11B	ILMN_2231020	TMEM185B	"\Homo sapiens transmembrane protein 185B (pseudogene) (TMEM185B), non-coding RNA.\"""""	79134	D	TMEM185B	-0.188491513	-0.005483733	-3.00004143	0.003610058	0.003610058	-1.924915554	-1.139571553
35580	5810452	GTF2F1	NM_002096.1	2962	NP_002087.1	ILMN_1748616	5810452	S	GGCCTGTGCTGCCCACTGGGTAACTTCTACAGTTCTCCCTTCCACTTCCC	"\Homo sapiens general transcription factor IIF, polypeptide 1, 74kDa (GTF2F1), mRNA.\"""""	BTF4; TF2F1; RAP74; TFIIF	ILMN_1748616	GTF2F1	"\Homo sapiens general transcription factor IIF, polypeptide 1, 74kDa (GTF2F1), mRNA.\"""""	2962	 	GTF2F1	-0.188432136	0.04242058	-2.79532638	0.00650587	0.00650587	-2.425694091	-1.139524652
11108	1740364	STAMBP	NM_006463.3	10617	NP_006454.1	ILMN_1739253	1740364	A	CTGGGGTGAGGGACAGCTTACTCCATTTGACCAGATTGTTTGGCTAACAC	"\Homo sapiens STAM binding protein (STAMBP), transcript variant 1, mRNA.\"""""	MGC126518; AMSH; MGC126516	ILMN_1739253	STAMBP	"\Homo sapiens STAM binding protein (STAMBP), transcript variant 1, mRNA.\"""""	10617	D	STAMBP	-0.188310528	0.018613618	-3.49322769	0.000784889	0.000784889	-0.608723727	-1.139428603
9895	1500711	JOSD1	NM_014876.3	9929	NP_055691.1	ILMN_1668535	1500711	S	AAGGAAGTGAACAGGCCTGACCCTGATGCCCAATAACGGGCAACCCTAGG	"\Homo sapiens Josephin domain containing 1 (JOSD1), mRNA.\"""""	dJ508I15.2; KIAA0063	ILMN_1668535	JOSD1	"\Homo sapiens Josephin domain containing 1 (JOSD1), mRNA.\"""""	9929	 	JOSD1	0.188293258	-0.068983093	2.555794765	0.012512507	0.012512507	-2.975076872	1.139414964
27591	4290292	TATDN3	NM_001042552.1	128387	NP_001036017.1	ILMN_2330371	4290292	A	GCCTGAGTTTGAGTCAGGCCTGGGCAACATAGATGTGAGCACCTATCTCT	"\Homo sapiens TatD DNase domain containing 3 (TATDN3), transcript variant 1, mRNA.\"""""	MGC142198	ILMN_2330371	TATDN3	"\Homo sapiens TatD DNase domain containing 3 (TATDN3), transcript variant 1, mRNA.\"""""	128387	D	TATDN3	-0.188169445	-0.003204933	-2.776243796	0.006863486	0.006863486	-2.470931224	-1.139317183
30528	4850452	FAM108A2	XM_001724669.1	728917	XP_001724721.1	ILMN_3178529	4850452	A	ATGCGCGTCGCCTTCCGCGACACCAAGAAGACCTACTGCTTCGACGCCTT	"\PREDICTED: Homo sapiens family with sequence similarity 108, member A2 (FAM108A2), mRNA.\"""""		ILMN_3178529	FAM108A2	"\PREDICTED: Homo sapiens family with sequence similarity 108, member A2 (FAM108A2), mRNA.\"""""	728917	 	FAM108A2	0.187858973	0.000234854	2.103548985	0.038599288	0.038599288	-3.897778111	1.139072025
30481	4850228	ProbeID: 4850228	XM_930578.1	647135	XP_935671.1	ILMN_1684634	4850228	I	GGTACAGAGATATTTCTTCACAGAGGTTCTTGGGTGGAGCAATGACACAA	"\PREDICTED: Homo sapiens similar to SLIT-ROBO Rho GTPase-activating protein 2 (srGAP2) (Formin-binding protein 2), transcript variant 1 (LOC647135), mRNA.\"""""		ILMN_1684634	LOC647135	"\PREDICTED: Homo sapiens similar to SLIT-ROBO Rho GTPase-activating protein 2 (srGAP2) (Formin-binding protein 2), transcript variant 1 (LOC647135), mRNA.\"""""	647135	 		0.187848307	-0.03715379	4.323196174	4.44E-05	4.44E-05	1.910817578	1.139063603
22395	3520753	ACAA1	NM_001607.2	30	NP_001598.1	ILMN_1738921	3520753	S	AATGAGCTGAAGCGCCGTGGGAAGAGGGCATACGGAGTGGTGTCCATGTG	"\Homo sapiens acetyl-Coenzyme A acyltransferase 1 (peroxisomal 3-oxoacyl-Coenzyme A thiolase) (ACAA1), nuclear gene encoding mitochondrial protein, mRNA.\"""""	THIO; ACAA; PTHIO	ILMN_1738921	ACAA1	"\Homo sapiens acetyl-Coenzyme A acyltransferase 1 (peroxisomal 3-oxoacyl-Coenzyme A thiolase) (ACAA1), nuclear gene encoding mitochondrial protein, mRNA.\"""""	30	 	ACAA1	0.187703219	-0.063442016	2.493654834	0.014732123	0.014732123	-3.110914831	1.138949056
20025	3180324	EBLN2	NM_018029.3	55096	NP_060499.3	ILMN_2186877	3180324	S	GCAACAGCGGCAAACTACTGGGCCAAGATGAGCAACCCCACATTTTTGGG	"\Homo sapiens hypothetical protein FLJ10213 (FLJ10213), mRNA.\"""""		ILMN_2186877	FLJ10213	"\Homo sapiens hypothetical protein FLJ10213 (FLJ10213), mRNA.\"""""	55096	 	EBLN2	0.187467772	-0.0530333	2.692746621	0.008649591	0.008649591	-2.665906735	1.138763196
27468	4280561	ACTR1A	NM_005736.2	10121	NP_005727.1	ILMN_1792314	4280561	S	GCACAGCCTCGCACAAACCACATTGCCTGGTGGGGCCCAGTGTACTGAAA	"\Homo sapiens ARP1 actin-related protein 1 homolog A, centractin alpha (yeast) (ACTR1A), mRNA.\"""""	ARP1	ILMN_1792314	ACTR1A	"\Homo sapiens ARP1 actin-related protein 1 homolog A, centractin alpha (yeast) (ACTR1A), mRNA.\"""""	10121	 	ACTR1A	0.187149076	-0.001398384	2.576508269	0.011842617	0.011842617	-2.929175725	1.138511668
35621	5810630	PIGP	NM_153682.2	51227	NP_710149.1	ILMN_1764871	5810630	A	GCTCTTGTTTGGGATTAACATGATGAGTACCTCTCCACTCGACTCCATCC	"\Homo sapiens phosphatidylinositol glycan anchor biosynthesis, class P (PIGP), transcript variant 2, mRNA.\"""""	DCRC-S; DSCR5; DCRC; DSRC	ILMN_1764871	PIGP	"\Homo sapiens phosphatidylinositol glycan anchor biosynthesis, class P (PIGP), transcript variant 2, mRNA.\"""""	51227	D	PIGP	-0.186946119	0.014546182	-2.493286122	0.014746288	0.014746288	-3.111712442	-1.138351513
5795	870328	ECSIT	NM_016581.2	51295	NP_057665.2	ILMN_2233604	870328	S	CTGCCCGAGGACCACCAGGAAGAAGACGACAACCTGCAGCGACAGCAGCA	"\Homo sapiens ECSIT homolog (Drosophila) (ECSIT), mRNA.\"""""	SITPEC	ILMN_2233604	ECSIT	"\Homo sapiens ECSIT homolog (Drosophila) (ECSIT), mRNA.\"""""	51295	 	ECSIT	-0.186820665	0.032208759	-2.200384674	0.03070026	0.03070026	-3.713305055	-1.138252529
45354	7210484	C6orf108	NM_199184.1	10591	NP_954653.1	ILMN_2380588	7210484	A	GGAGCAGCAGATGGCTCTCGGTTCCAGGTGTGGGACTATGAGGAGGGAGA	"\Homo sapiens chromosome 6 open reading frame 108 (C6orf108), transcript variant 2, mRNA.\"""""	RCL; RP3-330M21.3; dJ330M21.3	ILMN_2380588	C6ORF108	"\Homo sapiens chromosome 6 open reading frame 108 (C6orf108), transcript variant 2, mRNA.\"""""	10591	D	C6orf108	-0.186274924	0.093222868	-2.239117879	0.027960579	0.027960579	-3.637480616	-1.137822034
32877	5290097	PPP1R14B	NM_138689.2	26472	NP_619634.1	ILMN_1659888	5290097	S	GAGAACGGTGGCTCCCACAGGACAATCGCTGCCCCCCAACCTCGTAGCAA	"\Homo sapiens protein phosphatase 1, regulatory (inhibitor) subunit 14B (PPP1R14B), mRNA.\"""""	SOM172; PLCB3N; PNG; PHI-1	ILMN_1659888	PPP1R14B	"\Homo sapiens protein phosphatase 1, regulatory (inhibitor) subunit 14B (PPP1R14B), mRNA.\"""""	26472	 	PPP1R14B	0.186133546	-0.041678614	2.807626971	0.006284491	0.006284491	-2.396401952	1.137710537
14347	2320037	TP53RK	NM_033550.3	112858	NP_291028.3	ILMN_1764851	2320037	S	GGCTAGTACCTGCTTTGTTGGGGTATGGTTGGCTCGTGTGCATTAAGTCA	"\Homo sapiens TP53 regulating kinase (TP53RK), mRNA.\"""""	BUD32; PRPK; Nori-2p; Nori-2; C20orf64; dJ101A2	ILMN_1764851	TP53RK	"\Homo sapiens TP53 regulating kinase (TP53RK), mRNA.\"""""	112858	 	TP53RK	-0.185874859	0.040918742	-2.554476652	0.012556271	0.012556271	-2.97798734	-1.137506555
12428	1990563	BRP44L	NM_016098.1	51660	NP_057182.1	ILMN_1666967	1990563	S	CCACGCAACAAATGAAGTAGCCCAGCTCATCCAGGGAGGGCGGCTTATCA	"\Homo sapiens brain protein 44-like (BRP44L), mRNA.\"""""	CGI-129; dJ68L15.3	ILMN_1666967	BRP44L	"\Homo sapiens brain protein 44-like (BRP44L), mRNA.\"""""	51660	D	BRP44L	0.185269542	-0.030756427	2.6378814	0.010043774	0.010043774	-2.791366796	1.137029387
45818	7380139	SERINC3	NM_006811.2	10955	NP_006802.1	ILMN_1815656	7380139	A	AGCTGGGTCTGCCTCCTGCTTTACGTCTGGACCCTTGTGGCTCCACTTGT	"\Homo sapiens serine incorporator 3 (SERINC3), transcript variant 1, mRNA.\"""""	TMS-1; TDE; SBBI99; DIFF33; TDE1; AIGP1	ILMN_1815656	SERINC3	"\Homo sapiens serine incorporator 3 (SERINC3), transcript variant 1, mRNA.\"""""	10955	D	SERINC3	-0.18522467	-0.017233649	-2.143381146	0.035158778	0.035158778	-3.82278328	-1.136994023
2184	290441	QSOX2	NM_181701.3	169714	NP_859052.3	ILMN_1789384	290441	S	ATGGCCATACTCAGACACACCTTGTGTGGCCTGCTCAGAGCTGGATGCCA	"\Homo sapiens quiescin Q6 sulfhydryl oxidase 2 (QSOX2), mRNA.\"""""	SOXN; QSCN6L1; RP11-83N9.4; DKFZp762A2013	ILMN_1789384	QSOX2	"\Homo sapiens quiescin Q6 sulfhydryl oxidase 2 (QSOX2), mRNA.\"""""	169714	 	QSOX2	0.185113011	-0.042739598	2.63860982	0.010024	0.010024	-2.78971506	1.136906028
46526	7560048	ASF1A	NM_014034.1	25842	NP_054753.1	ILMN_1714737	7560048	S	CACACCTGTAGTACTCTTCCCCATTTCCTCTGACACTCATGCAGAATGAG	"\Homo sapiens ASF1 anti-silencing function 1 homolog A (S. cerevisiae) (ASF1A), mRNA.\"""""	DKFZP547E2110; CIA; dJ329L24.2	ILMN_1714737	ASF1A	"\Homo sapiens ASF1 anti-silencing function 1 homolog A (S. cerevisiae) (ASF1A), mRNA.\"""""	25842	 	ASF1A	0.18479587	-0.028785929	2.164364873	0.033455958	0.033455958	-3.782776796	1.136656134
25718	4120437	RRS1	NM_015169.3	23212	NP_055984.1	ILMN_1767658	4120437	S	CCTGGCCGCTGCCTTCATTGAGTTTAAAGGGACAGGATTGCCCTTCCGTC	"\Homo sapiens RRS1 ribosome biogenesis regulator homolog (S. cerevisiae) (RRS1), mRNA.\"""""	KIAA0112	ILMN_1767658	RRS1	"\Homo sapiens RRS1 ribosome biogenesis regulator homolog (S. cerevisiae) (RRS1), mRNA.\"""""	23212	 	RRS1	0.184413488	-0.012763191	3.086697291	0.002790833	0.002790833	-1.704610375	1.136354907
17123	2680021	TBC1D2	NM_018421.2	55357	NP_060891.2	ILMN_1769876	2680021	S	CCCTCAGTTTCCCCACTGGGACATTGTGTGCTGCAAAGCCATTGGTTGGG	"\Homo sapiens TBC1 domain family, member 2 (TBC1D2), mRNA.\"""""	FLJ10702; DKFZp761D1823; PARIS1; FLJ16244; FLJ42782; PARIS-1; TBC1D2A	ILMN_1769876	TBC1D2	"\Homo sapiens TBC1 domain family, member 2 (TBC1D2), mRNA.\"""""	55357	 	TBC1D2	0.184403034	-0.029364936	2.203590053	0.030464937	0.030464937	-3.7070741	1.136346672
4973	770128	L3MBTL3	NM_032438.1	84456	NP_115814.1	ILMN_1727495	770128	A	GCATTTGCCAATTCAAGGTAAAACAGGGTCAGTGACATCTGCAGTGTCCC	"\Homo sapiens l(3)mbt-like 3 (Drosophila) (L3MBTL3), transcript variant 1, mRNA.\"""""	MBT1; MBT-1; RP11-73O6.1	ILMN_1727495	L3MBTL3	"\Homo sapiens l(3)mbt-like 3 (Drosophila) (L3MBTL3), transcript variant 1, mRNA.\"""""	84456	D	L3MBTL3	0.184401091	-0.009723521	3.067915175	0.002952129	0.002952129	-1.752771284	1.136345142
45298	7210280	KBTBD7	NM_032138.3	84078	NP_115514.2	ILMN_2044293	7210280	S	ACTGAACTAGGAATTGTTAGCGGGGTTTTGAAGGATGTGTACTTTCCTTC	"\Homo sapiens kelch repeat and BTB (POZ) domain containing 7 (KBTBD7), mRNA.\"""""	DKFZP434E2318	ILMN_2044293	KBTBD7	"\Homo sapiens kelch repeat and BTB (POZ) domain containing 7 (KBTBD7), mRNA.\"""""	84078	D	KBTBD7	-0.184246966	-0.053243197	-2.363344879	0.020568754	0.020568754	-3.386560325	-1.136223751
4235	620711	STIP1	NM_006819.1	10963	NP_006810.1	ILMN_1789510	620711	S	GAAGACACAGAGACTCGTACCTGCGCTGTTTGTGCCGCCGCTGCCTCTGG	"\Homo sapiens stress-induced-phosphoprotein 1 (Hsp70/Hsp90-organizing protein) (STIP1), mRNA.\"""""	HOP; STI1L; IEF-SSP-3521; P60	ILMN_1789510	STIP1	"\Homo sapiens stress-induced-phosphoprotein 1 (Hsp70/Hsp90-organizing protein) (STIP1), mRNA.\"""""	10963	 	STIP1	0.184106436	0.010817364	2.214920815	0.029645699	0.029645699	-3.684984552	1.136113079
5044	770411	PHF15	NM_015288.4	23338	NP_056103.4	ILMN_1795285	770411	S	ACGAGCAATAGAATGTATGGTCACCTGGGTGTGGCCAGTGCCCGCTGTGC	"\Homo sapiens PHD finger protein 15 (PHF15), mRNA.\"""""	JADE2; KIAA0239	ILMN_1795285	PHF15	"\Homo sapiens PHD finger protein 15 (PHF15), mRNA.\"""""	23338	 	PHF15	-0.18383732	0.071521948	-2.302428858	0.023943459	0.023943459	-3.511065616	-1.135901172
11871	1850546	FAM102A	NM_001035254.1	399665	NP_001030331.1	ILMN_1745112	1850546	S	AGACTCCTCCAGACCAGGAACCCCAGAAGGAGACAGAGCCTGCCACATCC	"\Homo sapiens family with sequence similarity 102, member A (FAM102A), transcript variant 1, mRNA.\"""""	MGC50853; C9orf132; EEIG1; bA203J24.7	ILMN_1745112	FAM102A	"\Homo sapiens family with sequence similarity 102, member A (FAM102A), transcript variant 1, mRNA.\"""""	399665	D	FAM102A	0.183491991	0.016272399	2.750435876	0.00737578	0.00737578	-2.531712407	1.135629311
16525	2600630	CCT6A	NM_001762.3	908	NP_001753.1	ILMN_1719611	2600630	I	GTCCTAATCATTGGAGAGCTGCTGAAACAGGCGGATCTCTACATTTCTGA	"\Homo sapiens chaperonin containing TCP1, subunit 6A (zeta 1) (CCT6A), transcript variant 1, mRNA.\"""""	HTR3; TCPZ; Cctz; MGC126214; MGC126215; TCP-1-zeta; TCP20; MoDP-2; TTCP20; CCT-zeta-1; CCT-zeta; CCT6	ILMN_1719611	CCT6A	"\Homo sapiens chaperonin containing TCP1, subunit 6A (zeta 1) (CCT6A), transcript variant 1, mRNA.\"""""	908	D	CCT6A	0.183345789	0.001511269	3.021761188	0.003386023	0.003386023	-1.87015402	1.135514233
24423	3940484	MEF2D	NM_005920.2	4209	NP_005911.1	ILMN_1763228	3940484	S	TCTTCCTGGGTCCTGGGGCAGGGCGAGTCCAAGTGTGAGGCTGTTGATTT	"\Homo sapiens myocyte enhancer factor 2D (MEF2D), mRNA.\"""""	DKFZp686I1536	ILMN_1763228	MEF2D	"\Homo sapiens myocyte enhancer factor 2D (MEF2D), mRNA.\"""""	4209	 	MEF2D	0.183293433	0.010038044	2.663095401	0.009379509	0.009379509	-2.733973838	1.135473025
4562	650672	USP33	NM_015017.3	23032	NP_055832.3	ILMN_1723536	650672	A	CGACAGTGGCTTAATAAATTTAAGACCTTTGCCGAACCTGGCCCTATTTC	"\Homo sapiens ubiquitin specific peptidase 33 (USP33), transcript variant 1, mRNA.\"""""	MGC16868; KIAA1097; VDU1	ILMN_1723536	USP33	"\Homo sapiens ubiquitin specific peptidase 33 (USP33), transcript variant 1, mRNA.\"""""	23032	D	USP33	0.183266073	-0.000296251	2.974436675	0.00389178	0.00389178	-1.989076332	1.135451492
19255	3120309	APEX1	NM_001641.2	328	NP_001632.2	ILMN_2319344	3120309	A	GGCTTCCCGAAAGCCCCTTGTGCTGTGTGGAGACCTCAATGTGGCACATG	"\Homo sapiens APEX nuclease (multifunctional DNA repair enzyme) 1 (APEX1), transcript variant 1, mRNA.\"""""	APEX; REF1; APE1; APE-1; HAP1; APE; APX; REF-1; APEN	ILMN_2319344	APEX1	"\Homo sapiens APEX nuclease (multifunctional DNA repair enzyme) 1 (APEX1), transcript variant 1, mRNA.\"""""	328	D	APEX1	0.183016692	0.042274864	2.351049179	0.021213749	0.021213749	-3.411916645	1.135255237
59	10184	EXTL3	NM_001440.2	2137	NP_001431.1	ILMN_1778226	10184	S	GTTCTCTGGGTGGCCGGCTTGCTGCTCCGGTTTGGGCTGTCTTACCATAA	"\Homo sapiens exostoses (multiple)-like 3 (EXTL3), mRNA.\"""""	KIAA0519; REGR; REG; RPR; botv; EXTR1; DKFZp686C2342	ILMN_1778226	EXTL3	"\Homo sapiens exostoses (multiple)-like 3 (EXTL3), mRNA.\"""""	2137	 	EXTL3	-0.182996186	-0.048660741	-2.085616637	0.040241056	0.040241056	-3.931133789	-1.135239101
39656	6350711	LPP	NM_005578.2	4026	NP_005569.1	ILMN_1651254	6350711	S	GTGCCTCAAGTCCATTTCTTGGGATCGCTCGTTTGGTGCACTCTCGTGGG	"\Homo sapiens LIM domain containing preferred translocation partner in lipoma (LPP), mRNA.\"""""		ILMN_1651254	LPP	"\Homo sapiens LIM domain containing preferred translocation partner in lipoma (LPP), mRNA.\"""""	4026	D	LPP	0.182926638	-0.032052269	2.429273227	0.017398844	0.017398844	-3.248674006	1.135184376
8539	1340475	BRD2	NM_005104.2	6046	NP_005095.1	ILMN_1758918	1340475	S	GCCCTGGGGGTTTCAGTCATCTCCCCATTTGGTCCCCTGGACTGTCTTTG	"\Homo sapiens bromodomain containing 2 (BRD2), mRNA.\"""""	FLJ31942; RNF3; D6S113E; RING3; DKFZp686N0336; NAT; FSRG1; KIAA9001	ILMN_1758918	BRD2	"\Homo sapiens bromodomain containing 2 (BRD2), mRNA.\"""""	6046	 	BRD2	0.182915992	0.001513896	2.732104856	0.007760633	0.007760633	-2.574604474	1.135175999
19185	3120050	MLL5	NM_182931.2	55904	NP_891847.1	ILMN_2259633	3120050	I	GGGGTTCGGGTGTCTCGTGTGTGAACATCACAGGTCTATTCTGGATAAGC	"\Homo sapiens myeloid/lymphoid or mixed-lineage leukemia 5 (trithorax homolog, Drosophila) (MLL5), transcript variant 1, mRNA.\"""""	KMT2E; MGC70452; FLJ14026; FLJ10078; HDCMC04P	ILMN_2259633	MLL5	"\Homo sapiens myeloid/lymphoid or mixed-lineage leukemia 5 (trithorax homolog, Drosophila) (MLL5), transcript variant 1, mRNA.\"""""	55904	D	MLL5	0.182766437	-0.028253424	2.98958523	0.003722741	0.003722741	-1.951168744	1.135058329
21681	3440201	TTC5	NM_138376.1	91875	NP_612385.1	ILMN_1706455	3440201	S	CTCTCTCCTCTGTCCTCATCATGTTCCAGCTCTCTACAGGGCCACATACT	"\Homo sapiens tetratricopeptide repeat domain 5 (TTC5), mRNA.\"""""	Strap	ILMN_1706455	TTC5	"\Homo sapiens tetratricopeptide repeat domain 5 (TTC5), mRNA.\"""""	91875	 	TTC5	-0.182752618	0.013022061	-3.521753219	0.000715437	0.000715437	-0.5281427	-1.135047456
19992	3180181	UBE2G1	NM_003342.4	7326	NP_003333.1	ILMN_1814465	3180181	I	CTATGCTGGCAGACCCTAATGGAGACTCACCTGCTAATGTTGATGCTGCG	"\Homo sapiens ubiquitin-conjugating enzyme E2G 1 (UBC7 homolog, yeast) (UBE2G1), mRNA.\"""""	UBE2G; UBC7; E217K	ILMN_1814465	UBE2G1	"\Homo sapiens ubiquitin-conjugating enzyme E2G 1 (UBC7 homolog, yeast) (UBE2G1), mRNA.\"""""	7326	D	UBE2G1	0.182739369	-0.030157171	2.608961648	0.010858032	0.010858032	-2.856639206	1.135037033
20637	3310471	TMEM99	NM_145274.2	147184	NP_660317.2	ILMN_1758173	3310471	S	CTCTCTCAAGGGTCTCACGTTGCAGCATTCTTACCAGAGGCCATTGGGCC	"\Homo sapiens transmembrane protein 99 (TMEM99), mRNA.\"""""	MGC21518	ILMN_1758173	TMEM99	"\Homo sapiens transmembrane protein 99 (TMEM99), mRNA.\"""""	147184	D	TMEM99	-0.182699405	0.031113936	-2.248424789	0.027335188	0.027335188	-3.619089353	-1.135005592
39093	6280707	ProbeID: 6280707	XR_038632.1	339970		ILMN_3294033	6280707	M	CCCCTCTTGACACTCACTGTTTCCCCGAGAGCTAACTATCCTGACGTACG	"\PREDICTED: Homo sapiens misc_RNA (LOC339970), miscRNA.\"""""		ILMN_3294033	LOC339970	"\PREDICTED: Homo sapiens misc_RNA (LOC339970), miscRNA.\"""""	339970	D	GRINL1B	-0.182659172	0.004026057	-2.021766039	0.046585874	0.046585874	-4.047836313	-1.13497394
22839	3780148	C7orf26	NM_024067.2	79034	NP_076972.2	ILMN_1730048	3780148	S	CGGGTGCAAGCCCGTGTGTCTGGCCTCTTTCCTCGTGAAGACGATGTGTC	"\Homo sapiens chromosome 7 open reading frame 26 (C7orf26), mRNA.\"""""	MGC2718	ILMN_1730048	C7ORF26	"\Homo sapiens chromosome 7 open reading frame 26 (C7orf26), mRNA.\"""""	79034	 	C7orf26	-0.1825716	0.035189351	-2.711245844	0.008220805	0.008220805	-2.623127442	-1.134905048
43893	6980554	WDR46	NM_005452.4	9277	NP_005443.2	ILMN_2212354	6980554	S	CTGGACAGATTTGTGCGCTGAGCCAGACTCCAGGGTTGCCTGGGAACAGT	"\Homo sapiens WD repeat domain 46 (WDR46), mRNA.\"""""	C6orf11; BING4; FP221	ILMN_2212354	WDR46	"\Homo sapiens WD repeat domain 46 (WDR46), mRNA.\"""""	9277	 	WDR46	0.18249543	0.007120262	2.329693011	0.022376789	0.022376789	-3.455687134	1.13484513
10207	1570433	GAPVD1	NM_015635.2	26130	NP_056450.2	ILMN_1671221	1570433	S	AATACATCACGAGGCCAGCTGTGTGATTTCTGAGACCTAGATGAGAGTCC	"\Homo sapiens GTPase activating protein and VPS9 domains 1 (GAPVD1), mRNA.\"""""	MGC138848; DKFZP434C212; KIAA1521; RAP6; MGC138847	ILMN_1671221	GAPVD1	"\Homo sapiens GTPase activating protein and VPS9 domains 1 (GAPVD1), mRNA.\"""""	26130	 	GAPVD1	0.182490538	-0.031278418	3.210552199	0.001916239	0.001916239	-1.381425018	1.134841283
11855	1850482	TNK2	NM_005781.4	10188	NP_005772.3	ILMN_1669703	1850482	A	GAGGGACATCAGTGCTTCCTCTTCCACCCAATTCCCCCACGCGGTTCCAT	"\Homo sapiens tyrosine kinase, non-receptor, 2 (TNK2), transcript variant 1, mRNA.\"""""	p21cdc42Hs; FLJ44758; ACK; ACK1; FLJ45547	ILMN_1669703	TNK2	"\Homo sapiens tyrosine kinase, non-receptor, 2 (TNK2), transcript variant 1, mRNA.\"""""	10188	D	TNK2	0.182277509	-0.032678737	2.470771413	0.015634737	0.015634737	-3.160228434	1.134673723
1483	150681	ZNHIT6	NM_017953.2	54680	NP_060423.2	ILMN_1668540	150681	S	CTGTGCCTTTCATCACATTCCTAGCCCACTCTCATCATTACTGCAGAAGG	"\Homo sapiens zinc finger, HIT type 6 (ZNHIT6), mRNA.\"""""	NY-BR-75; FLJ20729; MGC131963; FLJ20760	ILMN_1668540	ZNHIT6	"\Homo sapiens zinc finger, HIT type 6 (ZNHIT6), mRNA.\"""""	54680	D	ZNHIT6	-0.181793759	0.007981956	-2.796935414	0.006476511	0.006476511	-2.421868292	-1.13429332
45517	7320386	TTL	NM_153712.4	150465	NP_714923.1	ILMN_1764043	7320386	S	GTGTTTTCATTCACAGTGGAGGCTACATCAAGCAAGGGGAGGTCCAGCCC	"\Homo sapiens tubulin tyrosine ligase (TTL), mRNA.\"""""	MGC46235	ILMN_1764043	TTL	"\Homo sapiens tubulin tyrosine ligase (TTL), mRNA.\"""""	150465	 	TTL (includes EG:150465)	0.181659485	-0.02355405	3.471927349	0.000840859	0.000840859	-0.668590564	1.134187755
24179	3930296	EIF1AX	NM_001412.3	1964	NP_001403.1	ILMN_1813240	3930296	A	AGGCATACGGCGAGCTTCCAGAGCATGCTAAAATCAATGAAACTGATACA	"\Homo sapiens eukaryotic translation initiation factor 1A, X-linked (EIF1AX), mRNA.\"""""	EIF1A; eIF-1A; EIF4C; eIF-4C	ILMN_1813240	EIF1AX	"\Homo sapiens eukaryotic translation initiation factor 1A, X-linked (EIF1AX), mRNA.\"""""	1964	D	EIF1AX	0.181535554	-0.007654043	2.376529678	0.019896538	0.019896538	-3.359244461	1.134090329
31939	5090088	EPRS	NM_004446.2	2058	NP_004437.2	ILMN_1783695	5090088	S	ACTACACCTTATTTGGTCGCAGCTACTGAGGGATGAACGAAAGCCCCCTC	"\Homo sapiens glutamyl-prolyl-tRNA synthetase (EPRS), mRNA.\"""""	QPRS; EARS; PARS; PIG32; QARS; DKFZp313B047	ILMN_1783695	EPRS	"\Homo sapiens glutamyl-prolyl-tRNA synthetase (EPRS), mRNA.\"""""	2058	 	EPRS	0.181445406	0.009350732	2.055138508	0.043170002	0.043170002	-3.987243301	1.134019467
8661	1400209	ALKBH5	NM_017758.3	54890	NP_060228.3	ILMN_1657283	1400209	S	CTCTCAGGGGCCAGAACTCCTTTGCCAGCGTGGATTTCTCAAGTCGGGAC	"\Homo sapiens alkB, alkylation repair homolog 5 (E. coli) (ALKBH5), mRNA.\"""""	OFOXD1; OFOXD; FLJ20308	ILMN_1657283	ALKBH5	"\Homo sapiens alkB, alkylation repair homolog 5 (E. coli) (ALKBH5), mRNA.\"""""	54890	 	ALKBH5	0.181389652	-0.002872381	2.301084242	0.024023173	0.024023173	-3.513782201	1.133975643
26404	4210133	C1orf93	NM_152371.2	127281	NP_689584.1	ILMN_3243682	4210133	S	GATAAACCCCCATCTGACCAGAAACATGCCAATCCTGAGAATAACCTCCC	"\Homo sapiens chromosome 1 open reading frame 93 (C1orf93), mRNA.\"""""	MGC26818; DKFZp547M123; RP3-395M20.10	ILMN_3243682	C1ORF93	"\Homo sapiens chromosome 1 open reading frame 93 (C1orf93), mRNA.\"""""	127281	 	C1orf93	0.181103104	-0.023162663	3.481886747	0.000814235	0.000814235	-0.640631105	1.133750435
40084	6400114	C17orf59	NM_017622.1	54785	NP_060092.1	ILMN_2225746	6400114	S	AAACACCCCGCAGGCAAAGATGCACCCCTGCTGATGGAGAGCCTTCTGCT	"\Homo sapiens chromosome 17 open reading frame 59 (C17orf59), mRNA.\"""""	FLJ20014; PRO2472	ILMN_2225746	C17ORF59	"\Homo sapiens chromosome 17 open reading frame 59 (C17orf59), mRNA.\"""""	54785	 	C17orf59	0.181049482	-0.035306758	2.920778487	0.004549333	0.004549333	-2.122132813	1.133708297
26078	4180369	ATP2B4	NM_001001396.1	493	NP_001001396.1	ILMN_1664772	4180369	I	ATCTTCCCCCACCACTTCTGTTCCTGCTGTTTCATCTCCTCCTATGGGCA	"\Homo sapiens ATPase, Ca++ transporting, plasma membrane 4 (ATP2B4), transcript variant 1, mRNA.\"""""	DKFZp686M088; PMCA4b; DKFZp686G08106; PMCA4x; PMCA4; ATP2B2; MXRA1	ILMN_1664772	ATP2B4	"\Homo sapiens ATPase, Ca++ transporting, plasma membrane 4 (ATP2B4), transcript variant 1, mRNA.\"""""	493	D	ATP2B4	0.180898178	-0.042203983	3.139962057	0.002376922	0.002376922	-1.56680613	1.133589404
3886	610022	BFAR	NM_016561.1	51283	NP_057645.1	ILMN_1814808	610022	S	GGATCCCTTTCTCTGAATGGAGAGATTGAGAGGGATGTCGGGCAGTTCCC	"\Homo sapiens bifunctional apoptosis regulator (BFAR), mRNA.\"""""	BAR; RNF47	ILMN_1814808	BFAR	"\Homo sapiens bifunctional apoptosis regulator (BFAR), mRNA.\"""""	51283	 	BFAR	0.18085811	0.009023249	2.521642872	0.01369195	0.01369195	-3.050080348	1.133557921
8471	1340193	DHX30	NM_138615.1	22907	NP_619520.1	ILMN_1795218	1340193	A	GCTGACGTATTTCATGGCAGTCAAGTCCAATGGCAGCGTCTTCGTCCGGG	"\Homo sapiens DEAH (Asp-Glu-Ala-His) box polypeptide 30 (DHX30), transcript variant 1, mRNA.\"""""	KIAA0890; FLJ11214; Ret-CoR; DDX30	ILMN_1795218	DHX30	"\Homo sapiens DEAH (Asp-Glu-Ala-His) box polypeptide 30 (DHX30), transcript variant 1, mRNA.\"""""	22907	D	DHX30	-0.180857391	0.023493307	-2.383764968	0.019536018	0.019536018	-3.344199298	-1.133557356
16584	2630102	CCDC28B	NM_024296.2	79140	NP_077272.1	ILMN_1778478	2630102	S	TAGGCGTCCCACGCAGGCCCACACTGCCCCTCTCATTCTCTTCAAACTGT	"\Homo sapiens coiled-coil domain containing 28B (CCDC28B), mRNA.\"""""	RP4-622L5.5; MGC1203	ILMN_1778478	CCDC28B	"\Homo sapiens coiled-coil domain containing 28B (CCDC28B), mRNA.\"""""	79140	D	CCDC28B	0.180530633	-0.013697004	2.947449873	0.004210633	0.004210633	-2.056233744	1.133300644
22435	3610114	COMMD9	NM_014186.2	29099	NP_054905.1	ILMN_1808821	3610114	S	CCAATCCCAGAACACATGGAGGGAATCGGACAGGTGATGCCAGCAGTTCC	"\Homo sapiens COMM domain containing 9 (COMMD9), mRNA.\"""""	FLJ31106; HSPC166	ILMN_1808821	COMMD9	"\Homo sapiens COMM domain containing 9 (COMMD9), mRNA.\"""""	29099	 	COMMD9	-0.180368964	0.064298597	-2.298847618	0.024156289	0.024156289	-3.518297907	-1.133173653
23823	3870296	ProbeID: 3870296				ILMN_1861896	3870296	S	TACTGGCTGGTGGTCTGGGTACAGGCCACAGAGGCATCTGGACCCCATGT	"\CT000682 RZPD no.9017 Homo sapiens cDNA clone RZPDp9017N065 5, mRNA sequence\"""""		ILMN_1861896		"\CT000682 RZPD no.9017 Homo sapiens cDNA clone RZPDp9017N065 5, mRNA sequence\"""""	-999	 		0.180245573	-0.035200663	3.119891563	0.002525661	0.002525661	-1.618943063	1.133076739
8429	1340020	TGIF2	NM_021809.5	60436	NP_068581.1	ILMN_1709044	1340020	S	GTGCACTGAGCAATGGAGGGTGGTGAGGGAGCCATGCTGCTGAATTCTGG	"\Homo sapiens TGFB-induced factor homeobox 2 (TGIF2), mRNA.\"""""		ILMN_1709044	TGIF2	"\Homo sapiens TGFB-induced factor homeobox 2 (TGIF2), mRNA.\"""""	60436	 	TGIF2	0.180016275	-0.018307278	2.322114286	0.022802904	0.022802904	-3.471137366	1.132896666
15277	2450082	TSC22D2	NM_014779.2	9819	NP_055594.1	ILMN_2124187	2450082	S	CTGTCTAGCATGATCTGCATGACCTATAATCTTTGAACCACTTTCGTACC	"\Homo sapiens TSC22 domain family, member 2 (TSC22D2), mRNA.\"""""	KIAA0669; TILZ4a; TILZ4c; TILZ4b	ILMN_2124187	TSC22D2	"\Homo sapiens TSC22 domain family, member 2 (TSC22D2), mRNA.\"""""	9819	D	TSC22D2	0.179737333	-0.030956069	2.074813025	0.04125902	0.04125902	-3.951107015	1.132677644
32559	5260403	ST3GAL5	NM_001042437.1	8869	NP_001035902.1	ILMN_1713496	5260403	S	CTGACAACTGTGAAGCCACCCTGGGCTACAGAAACCACAGTCTTCCCAGC	"\Homo sapiens ST3 beta-galactoside alpha-2,3-sialyltransferase 5 (ST3GAL5), transcript variant 2, mRNA.\"""""	SIAT9; ST3GalV; SIATGM3S	ILMN_1713496	ST3GAL5	"\Homo sapiens ST3 beta-galactoside alpha-2,3-sialyltransferase 5 (ST3GAL5), transcript variant 2, mRNA.\"""""	8869	D	ST3GAL5	0.179667563	0.030293541	2.37346578	0.020050981	0.020050981	-3.365603768	1.132622868
8300	1300279	DDX59	NM_001031725.3	83479	NP_001026895.1	ILMN_1748077	1300279	I	CTGGGATATTGCAAAACGAGTAAAGCCCACAGGATCCATTCTTCCCCCTC	"\Homo sapiens DEAD (Asp-Glu-Ala-Asp) box polypeptide 59 (DDX59), transcript variant 1, mRNA.\"""""	ZNHIT5; DKFZP564B1023; RP11-92G12.2	ILMN_1748077	DDX59	"\Homo sapiens DEAD (Asp-Glu-Ala-Asp) box polypeptide 59 (DDX59), transcript variant 1, mRNA.\"""""	83479	D	DDX59	-0.179579476	-0.016786783	-2.40362728	0.018576036	0.018576036	-3.302696354	-1.132553715
20139	3190022	KATNB1	NM_005886.2	10300	NP_005877.2	ILMN_1735735	3190022	S	AGGAGGTGATGCTGGTCCCTGGCCACCTCTACAGCCCTGAACTCTTGAGA	"\Homo sapiens katanin p80 (WD repeat containing) subunit B 1 (KATNB1), mRNA.\"""""	KAT	ILMN_1735735	KATNB1	"\Homo sapiens katanin p80 (WD repeat containing) subunit B 1 (KATNB1), mRNA.\"""""	10300	 	KATNB1	0.179544517	-0.073605219	2.388201959	0.019317819	0.019317819	-3.334953599	1.132526271
9368	1450102	U2AF1	NM_001025203.1	7307	NP_001020374.1	ILMN_1772113	1450102	A	GCGGGAGCTGTATGGCCGCCGTCGCAAGAAGCATAGATCAAGATCCCGAT	"\Homo sapiens U2 small nuclear RNA auxiliary factor 1 (U2AF1), transcript variant b, mRNA.\"""""	DKFZp313J1712; U2AFBP; U2AF35; RN; RNU2AF1; FP793	ILMN_1772113	U2AF1	"\Homo sapiens U2 small nuclear RNA auxiliary factor 1 (U2AF1), transcript variant b, mRNA.\"""""	7307	D	U2AF1	0.179434031	-0.037098647	2.165600463	0.033357971	0.033357971	-3.780410389	1.132439542
3750	580204	ZDHHC12	NM_032799.4	84885	NP_116188.2	ILMN_1703370	580204	S	TGTTTAGGGTTGCTGGAGGCCGGGCTACCGTCTTGTGCCTGAAAACCACG	"\Homo sapiens zinc finger, DHHC-type containing 12 (ZDHHC12), mRNA.\"""""	MGC13153; MGC54050; ZNF400; FLJ14524	ILMN_1703370	ZDHHC12	"\Homo sapiens zinc finger, DHHC-type containing 12 (ZDHHC12), mRNA.\"""""	84885	 	ZDHHC12	-0.179211682	0.025711723	-2.404979372	0.018512243	0.018512243	-3.299860422	-1.132265023
9428	1450356	ERCC1	NM_001983.2	2067	NP_001974.1	ILMN_2377496	1450356	A	CAGTCAGACCCTCCTGACCACATTTGGATCTCTGGAACAGCTCATCGCCG	"\Homo sapiens excision repair cross-complementing rodent repair deficiency, complementation group 1 (includes overlapping antisense sequence) (ERCC1), transcript variant 2, mRNA.\"""""	UV20; COFS4	ILMN_2377496	ERCC1	"\Homo sapiens excision repair cross-complementing rodent repair deficiency, complementation group 1 (includes overlapping antisense sequence) (ERCC1), transcript variant 2, mRNA.\"""""	2067	D	ERCC1	-0.179156792	0.061120329	-2.810719523	0.006229931	0.006229931	-2.389021188	-1.132221945
21337	3400327	ProbeID: 3400327	XM_927226.2	642921	XP_932319.1	ILMN_1669057	3400327	S	ACCCAAACCGTGGCTCACGTCACACCAAGAACCCTCTCTGACCTGGGTCT	"\PREDICTED: Homo sapiens hypothetical LOC642921 (LOC642921), mRNA.\"""""		ILMN_1669057	LOC642921	"\PREDICTED: Homo sapiens hypothetical LOC642921 (LOC642921), mRNA.\"""""	642921	D	HIATL2	0.178873942	-0.020790044	2.757690896	0.007228343	0.007228343	-2.514672331	1.131999988
23870	3870484	LUZP1	NM_033631.2	7798	NP_361013.2	ILMN_1714159	3870484	S	TGGAGCTGCCTGTCTGCATGTATCCTCTGGCGCGAATGCTCTCTGTTGGC	"\Homo sapiens leucine zipper protein 1 (LUZP1), mRNA.\"""""	KIAA0601; LUZP; FLJ35697	ILMN_1714159	LUZP1	"\Homo sapiens leucine zipper protein 1 (LUZP1), mRNA.\"""""	7798	 	LUZP1	0.178694893	-0.017179594	2.587826057	0.011490444	0.011490444	-2.90396508	1.131859506
30938	4880561	AHSA1	NM_012111.1	10598	NP_036243.1	ILMN_1703617	4880561	S	CCACCATCACCTTGACCTTCATCGACAAGAACGGAGAGACTGAGCTGTGC	"\Homo sapiens AHA1, activator of heat shock 90kDa protein ATPase homolog 1 (yeast) (AHSA1), mRNA.\"""""	p38; C14orf3; AHA1	ILMN_1703617	AHSA1	"\Homo sapiens AHA1, activator of heat shock 90kDa protein ATPase homolog 1 (yeast) (AHSA1), mRNA.\"""""	10598	 	AHSA1	0.178527921	0.009530567	2.673979854	0.009105301	0.009105301	-2.70905946	1.131728517
44548	7100181	GUCA2A	NM_033553.2	2980	NP_291031.2	ILMN_1763749	7100181	S	GCCTCGCCCCAACACTGTCCTTCCCTGCCACTTCAACCCCCAGCTAATAA	"\Homo sapiens guanylate cyclase activator 2A (guanylin) (GUCA2A), mRNA.\"""""	GUCA2; GUANYLIN; STARA	ILMN_1763749	GUCA2A	"\Homo sapiens guanylate cyclase activator 2A (guanylin) (GUCA2A), mRNA.\"""""	2980	 	GUCA2A	-0.178450222	0.017607325	-2.077376409	0.041015496	0.041015496	-3.946376288	-1.131667567
11845	1850446	NME6	NM_005793.3	10201	NP_005784.1	ILMN_2229032	1850446	S	GGGCCTAGCTCACCACAGCACATCCTCCAGGATCTAGCCTTCTATCTACC	"\Homo sapiens non-metastatic cells 6, protein expressed in (nucleoside-diphosphate kinase) (NME6), mRNA.\"""""	NM23-H6; IPIA-ALPHA	ILMN_2229032	NME6	"\Homo sapiens non-metastatic cells 6, protein expressed in (nucleoside-diphosphate kinase) (NME6), mRNA.\"""""	10201	D	NME6	-0.178402496	0.049612228	-2.793467836	0.006539934	0.006539934	-2.43011094	-1.131630131
44519	7100079	PHF8	NM_015107.1	23133	NP_055922.1	ILMN_1711318	7100079	S	CCTAGCTGGGGGCTGGACAGGGGGAAGGGAGAGAGGATTTCTATTCACCT	"\Homo sapiens PHD finger protein 8 (PHF8), mRNA.\"""""	ZNF422; MRXSSD; DKFZp686E0868; JHDM1F; KIAA1111	ILMN_1711318	PHF8	"\Homo sapiens PHD finger protein 8 (PHF8), mRNA.\"""""	23133	D	PHF8	-0.178328429	0.013682253	-2.32274379	0.022767238	0.022767238	-3.469855692	-1.131572036
11853	1850474	ProbeID: 1850474				ILMN_1867321	1850474	S	GGTACAGGATTGGCTGGGCTAAGGTGCCAACAGAGATCAGGAGAGGCTGG	"\BX113358 Soares_NFL_T_GBC_S1 Homo sapiens cDNA clone IMAGp998F085778, mRNA sequence\"""""		ILMN_1867321		"\BX113358 Soares_NFL_T_GBC_S1 Homo sapiens cDNA clone IMAGp998F085778, mRNA sequence\"""""	-999	 		-0.178102012	0.015323562	-3.379903515	0.001128911	0.001128911	-0.924206108	-1.13139446
21989	3450707	TCF20	NM_181492.1	6942	NP_852469.1	ILMN_2368068	3450707	A	GAGGGACTGTCGCTGTGATCAGAGTGGGTTAAGCTGACCAGGAACACCCA	"\Homo sapiens transcription factor 20 (AR1) (TCF20), transcript variant 2, mRNA.\"""""	AR1; KIAA0292; SPBP	ILMN_2368068	TCF20	"\Homo sapiens transcription factor 20 (AR1) (TCF20), transcript variant 2, mRNA.\"""""	6942	D	TCF20	0.178076385	-0.03629529	2.720177128	0.008020807	0.008020807	-2.6023883	1.131374363
41673	6580603	RFXANK	NM_003721.2	8625	NP_003712.1	ILMN_1780987	6580603	A	TGCTGTACGCTGTGCGCGGGAACCACGTGAAATGCGTTGAGGCCTTGCTG	"\Homo sapiens regulatory factor X-associated ankyrin-containing protein (RFXANK), transcript variant 1, mRNA.\"""""	BLS; RFX-B; MGC138628; F14150_1; ANKRA1	ILMN_1780987	RFXANK	"\Homo sapiens regulatory factor X-associated ankyrin-containing protein (RFXANK), transcript variant 1, mRNA.\"""""	8625	D	RFXANK	-0.17782259	0.040012149	-2.088294039	0.039992161	0.039992161	-3.926169687	-1.131175352
40872	6510367	JUN	NM_002228.3	3725	NP_002219.1	ILMN_1806023	6510367	S	GGGAGGTTTGTGAGAGCGAGGCTGAGCCTACAGATGAACTCTTTCTGGCC	"\Homo sapiens jun oncogene (JUN), mRNA.\"""""	AP1; c-Jun	ILMN_1806023	JUN	"\Homo sapiens jun oncogene (JUN), mRNA.\"""""	3725	 	JUN	0.177814337	-0.042064604	2.718538944	0.008057155	0.008057155	-2.606196459	1.131168882
324	20544	GART	NM_000819.3	2618	NP_000810.1	ILMN_1679476	20544	I	ATTTCCTGCAGCCCTTCAGCTGGTGGCCAGTGGAACTGTACAGCTTGGAG	"\Homo sapiens phosphoribosylglycinamide formyltransferase, phosphoribosylglycinamide synthetase, phosphoribosylaminoimidazole synthetase (GART), transcript variant 1, mRNA.\"""""	PAIS; AIRS; PRGS; GARS; PGFT; GARTF; MGC47764	ILMN_1679476	GART	"\Homo sapiens phosphoribosylglycinamide formyltransferase, phosphoribosylglycinamide synthetase, phosphoribosylaminoimidazole synthetase (GART), transcript variant 1, mRNA.\"""""	2618	D	GART	0.177710215	0.0160591	3.021996948	0.003383664	0.003383664	-1.869557919	1.131087246
23812	3870242	SLC25A36	NM_018155.1	55186	NP_060625.1	ILMN_1766528	3870242	S	TTCACTGACTGCGGCATGTCCTCGTGTCTTCTCTGATTTTGTGGTACATG	"\Homo sapiens solute carrier family 25, member 36 (SLC25A36), mRNA.\"""""	FLJ10618	ILMN_1766528	SLC25A36	"\Homo sapiens solute carrier family 25, member 36 (SLC25A36), mRNA.\"""""	55186	 	SLC25A36	0.177551297	-0.009031673	3.110599976	0.002597418	0.002597418	-1.642993323	1.130962659
22817	3780068	ATPIF1	NM_178191.1	93974	NP_835498.1	ILMN_1685978	3780068	I	CACTAGTTGAGGAGTAGAAGAGGATGACCAGCTAGACTCCCATGGAATTG	"\Homo sapiens ATPase inhibitory factor 1 (ATPIF1), nuclear gene encoding mitochondrial protein, transcript variant 3, mRNA.\"""""	ATPIP; MGC1167; IP; ATPI; MGC8898	ILMN_1685978	ATPIF1	"\Homo sapiens ATPase inhibitory factor 1 (ATPIF1), nuclear gene encoding mitochondrial protein, transcript variant 3, mRNA.\"""""	93974	D	ATPIF1	0.177465528	-0.019291544	2.802366537	0.006378306	0.006378306	-2.408941614	1.130895425
16501	2600538	RABGGTB	NM_004582.2	5876	NP_004573.2	ILMN_1790354	2600538	S	CGGGGGGATTTGCAGACAGGCCAGGAGATATGGTGGATCCTTTTCATACC	"\Homo sapiens Rab geranylgeranyltransferase, beta subunit (RABGGTB), mRNA.\"""""	GGTB	ILMN_1790354	RABGGTB	"\Homo sapiens Rab geranylgeranyltransferase, beta subunit (RABGGTB), mRNA.\"""""	5876	D	RABGGTB	0.177102932	-0.035583369	2.34894752	0.021325775	0.021325775	-3.416239336	1.13061123
42156	6650189	PEX5	NM_000319.3	5830	NP_000310.2	ILMN_1660232	6650189	S	GGGGAGATACACTAACCCCCAGAAATGACTGCTAAGCCTCTTGCCTTGTC	"\Homo sapiens peroxisomal biogenesis factor 5 (PEX5), mRNA.\"""""	PTS1R; PXR1	ILMN_1660232	PEX5	"\Homo sapiens peroxisomal biogenesis factor 5 (PEX5), mRNA.\"""""	5830	 	PEX5	0.177006691	-0.02732168	2.614452494	0.01069898	0.01069898	-2.844292087	1.130535811
6902	1070195	MED1	NM_004774.2	5469	NP_004765.2	ILMN_1721729	1070195	S	GGGTTCAAAATGATGGAAGGCCGAAGAGCAAGGCTTATATGGTGGTAGGG	"\Homo sapiens PPAR binding protein (PPARBP), mRNA.\"""""	TRIP2; PPARGBP; RB18A; MGC71488; MED1; CRSP200; TRAP220; CRSP1; PBP; DRIP205; DRIP230	ILMN_1721729	PPARBP	"\Homo sapiens PPAR binding protein (PPARBP), mRNA.\"""""	5469	D	MED1	-0.17696344	0.043597847	-2.937396689	0.004335464	0.004335464	-2.081128358	-1.130501918
35583	5810465	ProbeID: 5810465	XR_015319.1	728564		ILMN_1771734	5810465	S	ACATTCTCAGGGAGTCTGGGTATGCTGGGAAAATCAGCCAGATGCCGGTG	"\PREDICTED: Homo sapiens similar to GMP synthase [glutamine-hydrolyzing] (Glutamine amidotransferase) (GMP synthetase) (LOC728564), mRNA.\"""""		ILMN_1771734	LOC728564	"\PREDICTED: Homo sapiens similar to GMP synthase [glutamine-hydrolyzing] (Glutamine amidotransferase) (GMP synthetase) (LOC728564), mRNA.\"""""	728564	D	LOC728564	0.176870141	-0.004824806	2.458616061	0.016134087	0.016134087	-3.186266774	1.130428811
33420	5360041	DDAH2	NM_013974.1	23564	NP_039268.1	ILMN_1770787	5360041	S	GTGGAGGTGGGGATCTGCCCAACAGCCAGGAGGCACTGCAGAAGCTCTCT	"\Homo sapiens dimethylarginine dimethylaminohydrolase 2 (DDAH2), mRNA.\"""""	DDAHII; NG30; G6a; DDAH	ILMN_1770787	DDAH2	"\Homo sapiens dimethylarginine dimethylaminohydrolase 2 (DDAH2), mRNA.\"""""	23564	 	DDAH2	0.176847364	-0.046612384	2.968301727	0.003962238	0.003962238	-2.004385478	1.130410964
11969	1940228	FAM58A	NM_152274.2	92002	NP_689487.1	ILMN_1770623	1940228	S	GTGTGCAGCTGACCCAAGGCAGCCACATCTGCGTTTGTCCTTTGAGAGGA	"\Homo sapiens family with sequence similarity 58, member A (FAM58A), mRNA.\"""""	MGC29729	ILMN_1770623	FAM58A	"\Homo sapiens family with sequence similarity 58, member A (FAM58A), mRNA.\"""""	92002	 	FAM58A	0.176777447	-0.023172002	2.158228469	0.033946327	0.033946327	-3.794511654	1.130356183
44854	7160010	RNF19A	NM_015435.3	25897	NP_056250.3	ILMN_2381197	7160010	A	GGGGAAGTTTGTACCCCATTGATTCTTGGTGCCTTTGGGATCGACTGGGT	"\Homo sapiens ring finger protein 19A (RNF19A), transcript variant 2, mRNA.\"""""	RNF19; DKFZp566B1346; DORFIN	ILMN_2381197	RNF19A	"\Homo sapiens ring finger protein 19A (RNF19A), transcript variant 2, mRNA.\"""""	25897	D	RNF19A	0.176635893	-0.043415665	2.540806221	0.013018369	0.013018369	-3.00809837	1.13024528
24478	3940735	SNRPC	NM_003093.1	6631	NP_003084.1	ILMN_1741997	3940735	S	CGGCTGCATTTCAACAAGGAAAGATACCTCCTACTCCATTCTCTGCTCCT	"\Homo sapiens small nuclear ribonucleoprotein polypeptide C (SNRPC), mRNA.\"""""	FLJ20302	ILMN_1741997	SNRPC	"\Homo sapiens small nuclear ribonucleoprotein polypeptide C (SNRPC), mRNA.\"""""	6631	D	SNRPC	-0.176436061	0.053799505	-3.492556661	0.000786598	0.000786598	-0.6106137	-1.130088737
15455	2470050	KRAS	NM_033360.2	3845	NP_203524.1	ILMN_1728071	2470050	A	CTCTCCCCCCACACCCCCACAGAGCTAACTGGGTTACAGTGTTTTATCCG	"\Homo sapiens v-Ki-ras2 Kirsten rat sarcoma viral oncogene homolog (KRAS), transcript variant a, mRNA.\"""""	C-K-RAS; KRAS1; K-RAS4A; KI-RAS; KRAS2; NS3; K-RAS2B; K-RAS2A; K-RAS4B; RASK2	ILMN_1728071	KRAS	"\Homo sapiens v-Ki-ras2 Kirsten rat sarcoma viral oncogene homolog (KRAS), transcript variant a, mRNA.\"""""	3845	D	KRAS	0.176421272	-0.001859357	2.320016556	0.022922111	0.022922111	-3.475406194	1.130077153
26237	4200220	RNF4	NM_002938.2	6047	NP_002929.1	ILMN_1687941	4200220	S	CACTGTCGTCCTTCCTCAGAGGGCCTCACGCCAAACAAACGGCCTTTTCG	"\Homo sapiens ring finger protein 4 (RNF4), mRNA.\"""""	RES4-26; SNURF	ILMN_1687941	RNF4	"\Homo sapiens ring finger protein 4 (RNF4), mRNA.\"""""	6047	D	RNF4	0.176411425	-0.022383513	2.725919975	0.007894563	0.007894563	-2.589023577	1.130069439
27806	4390446	NOL12	NM_024313.1	79159	NP_077289.1	ILMN_1759991	4390446	S	TAGGTGTGCCTACCGCATGTTGCCGCTGCTGTTTCTGCTGGGACGTCTGA	"\Homo sapiens hypothetical protein MGC3731 (MGC3731), mRNA.\"""""	dJ37E16.7	ILMN_1759991	MGC3731	"\Homo sapiens hypothetical protein MGC3731 (MGC3731), mRNA.\"""""	79159	D	NOL12	-0.176356813	0.018733477	-2.182762318	0.03202262	0.03202262	-3.747419218	-1.130026663
9203	1440215	ELAVL1	NM_001419.2	1994	NP_001410.2	ILMN_1764873	1440215	S	GGGGAGGCTCTCTTAACCGATTCCCATGTTGTACAGTAGATGGTTAGACC	"\Homo sapiens ELAV (embryonic lethal, abnormal vision, Drosophila)-like 1 (Hu antigen R) (ELAVL1), mRNA.\"""""	MelG; HUR; ELAV1; Hua	ILMN_1764873	ELAVL1	"\Homo sapiens ELAV (embryonic lethal, abnormal vision, Drosophila)-like 1 (Hu antigen R) (ELAVL1), mRNA.\"""""	1994	 	ELAVL1	0.176236258	-0.027180383	4.454264069	2.74E-05	2.74E-05	2.338637899	1.129932239
21132	3390192	RAB35	NM_006861.4	11021	NP_006852.1	ILMN_1812571	3390192	S	GTGGGGACTCAGGGCTGGACCGACGTCCTAGTGGACCTGATGTGAAATTC	"\Homo sapiens RAB35, member RAS oncogene family (RAB35), mRNA.\"""""	RAB1C; H-ray; RAY	ILMN_1812571	RAB35	"\Homo sapiens RAB35, member RAS oncogene family (RAB35), mRNA.\"""""	11021	 	RAB35	0.176233537	-0.028257745	2.304014954	0.023849729	0.023849729	-3.507859393	1.129930108
5432	830379	MRPS11	NM_176805.1	64963	NP_789775.1	ILMN_1722905	830379	A	AAGGGAGAGTTTTGCCTCCTTACACAGTGGCCTTTGCTTGCACCTCCAGC	"\Homo sapiens mitochondrial ribosomal protein S11 (MRPS11), nuclear gene encoding mitochondrial protein, transcript variant 2, mRNA.\"""""	HCC-2; FLJ22512; FLJ23406	ILMN_1722905	MRPS11	"\Homo sapiens mitochondrial ribosomal protein S11 (MRPS11), nuclear gene encoding mitochondrial protein, transcript variant 2, mRNA.\"""""	64963	D	MRPS11	-0.176114932	0.033463882	-2.367148525	0.020372787	0.020372787	-3.37869342	-1.129837219
8738	1400491	TOB2	NM_016272.3	10766	NP_057356.1	ILMN_1748884	1400491	S	AGATTCTCTAGTTTTCTCCCTAGGGATGGGAAGGGGGCATTGAGGCAAGC	"\Homo sapiens transducer of ERBB2, 2 (TOB2), mRNA.\"""""	TOBL; TROB2; TOB4	ILMN_1748884	TOB2	"\Homo sapiens transducer of ERBB2, 2 (TOB2), mRNA.\"""""	10766	 	TOB2	0.175938479	-0.010132475	2.934815182	0.004368066	0.004368066	-2.087510112	1.129699039
40941	6510661	SS18L1	NM_198935.1	26039	NP_945173.1	ILMN_1676625	6510661	A	CTGATTTTGTCAGGGTTTTTCTACGTGTAGGCGTGAATAGGGGGCACCCC	"\Homo sapiens synovial sarcoma translocation gene on chromosome 18-like 1 (SS18L1), mRNA.\"""""	MGC78386; MGC26711; LP2261; KIAA0693; CREST	ILMN_1676625	SS18L1	"\Homo sapiens synovial sarcoma translocation gene on chromosome 18-like 1 (SS18L1), mRNA.\"""""	26039	D	SS18L1	0.175886457	-0.044465357	3.110617925	0.002597277	0.002597277	-1.642946915	1.129658305
45676	7330296	PAG1	NM_018440.3	55824	NP_060910.3	ILMN_1673640	7330296	S	CCTATCGCTTTGTGTGGCAATACCCCTGGGTCGCTTCCCCACTCAGCCTT	"\Homo sapiens phosphoprotein associated with glycosphingolipid microdomains 1 (PAG1), mRNA.\"""""	CBP; FLJ37858; MGC138364; PAG	ILMN_1673640	PAG1	"\Homo sapiens phosphoprotein associated with glycosphingolipid microdomains 1 (PAG1), mRNA.\"""""	55824	D	PAG1	0.175840387	-0.01621612	3.431276263	0.000958298	0.000958298	-0.782117223	1.129622232
23691	3850520	PRMT5	NM_001039619.1	10419	NP_001034708.1	ILMN_2403889	3850520	A	GGTGCAGTACATCTATGGGCTGTGATTCCCCTTGCCCATCAGAGAGGAGC	"\Homo sapiens protein arginine methyltransferase 5 (PRMT5), transcript variant 2, mRNA.\"""""	SKB1; HRMT1L5; IBP72; SKB1Hs; JBP1	ILMN_2403889	PRMT5	"\Homo sapiens protein arginine methyltransferase 5 (PRMT5), transcript variant 2, mRNA.\"""""	10419	D	PRMT5	0.175692101	-0.033730209	2.305315193	0.023773134	0.023773134	-3.505229596	1.12950613
11515	1780601	MLEC	NM_014730.2	9761	NP_055545.1	ILMN_3243381	1780601	S	AAGCCCACCCTTCCACATTGGGCCTGGCTGCTCTATTCTGTACCAAGTAC	"\Homo sapiens malectin (MLEC), mRNA.\"""""		ILMN_3243381	MLEC	"\Homo sapiens malectin (MLEC), mRNA.\"""""	9761	D	MLEC	0.174769262	-0.001209197	2.400485175	0.018725043	0.018725043	-3.309281471	1.128783858
8930	1410600	TRIM13	NM_001007278.1	10206	NP_001007279.1	ILMN_2350122	1410600	A	AAAAAAGGATCAGCTGGCTGGGCAGGGTGGCTCATGTCTATAATCTCAGC	"\Homo sapiens tripartite motif-containing 13 (TRIM13), transcript variant 4, mRNA.\"""""	RNF77; CAR; LEU5; RFP2; DLEU5	ILMN_2350122	TRIM13	"\Homo sapiens tripartite motif-containing 13 (TRIM13), transcript variant 4, mRNA.\"""""	10206	D	TRIM13	-0.174537411	0.056443301	-2.435945979	0.01710369	0.01710369	-3.234538093	-1.128602469
39455	6330646	ZNF672	NM_024836.1	79894	NP_079112.1	ILMN_1669094	6330646	S	ACCCAGGCCAAAACCATGTGGGTGCACAAAGCCAGGCACTGCCAAGTGGA	"\Homo sapiens zinc finger protein 672 (ZNF672), mRNA.\"""""	FLJ22301	ILMN_1669094	ZNF672	"\Homo sapiens zinc finger protein 672 (ZNF672), mRNA.\"""""	79894	 	ZNF672	0.174242957	-0.013146811	2.42333926	0.017665133	0.017665133	-3.261217128	1.128372145
30310	4830328	CYB561D2	NM_007022.3	11068	NP_008953.1	ILMN_1738718	4830328	S	GACACCTCAGGCACTGGGACAGTTGGGCATTTGGAGGCCCGTGTGTGAAT	"\Homo sapiens cytochrome b-561 domain containing 2 (CYB561D2), mRNA.\"""""	TSP10; 101F6	ILMN_1738718	CYB561D2	"\Homo sapiens cytochrome b-561 domain containing 2 (CYB561D2), mRNA.\"""""	11068	 	CYB561D2	-0.174223907	0.042820162	-2.590301336	0.011414695	0.011414695	-2.898439083	-1.128357246
21473	3420121	SRRT	NM_015908.4	51593	NP_056992.4	ILMN_2358202	3420121	A	TCCCCCGTTCCTCAGTCCTGTATCATCCATACTTGTACTACCTTGTCCTA	"\Homo sapiens arsenate resistance protein 2 (ARS2), transcript variant 1, mRNA.\"""""	ASR2; MGC126427	ILMN_2358202	ARS2	"\Homo sapiens arsenate resistance protein 2 (ARS2), transcript variant 1, mRNA.\"""""	51593	D	SRRT	0.174190972	-0.012109519	2.301157163	0.024018844	0.024018844	-3.513634911	1.128331487
1622	160437	BRI3BP	NM_080626.5	140707	NP_542193.3	ILMN_1797693	160437	A	CCGGGCGGGTCCACAGTTACCAGCACGCTGTCTCAGAAAACGAAAACGGA	"\Homo sapiens BRI3 binding protein (BRI3BP), mRNA.\"""""	HCCR-2; BNAS1; KG19	ILMN_1797693	BRI3BP	"\Homo sapiens BRI3 binding protein (BRI3BP), mRNA.\"""""	140707	D	BRI3BP	0.174002055	-0.020186786	2.487323773	0.014977043	0.014977043	-3.124596616	1.128183745
3416	520376	TMEM216	NM_016499.3	51259	NP_057583.2	ILMN_1732577	520376	S	TGAGCACGGAGAGCCTCATGTTGGTGGGTTTCCAGAGTGATGTGAAAGCC	"\Homo sapiens transmembrane protein 216 (TMEM216), mRNA.\"""""		ILMN_1732577	TMEM216	"\Homo sapiens transmembrane protein 216 (TMEM216), mRNA.\"""""	51259	 	TMEM216	-0.173950062	-0.009289426	-2.288359484	0.024789236	0.024789236	-3.539422564	-1.128143086
41203	6550170	KLHL9	NM_018847.2	55958	NP_061335.1	ILMN_1664466	6550170	S	GGAACCAAGGCAAAATGAATTGGCTTCTAGGGGTCTGAACCTTACTGCCC	"\Homo sapiens kelch-like 9 (Drosophila) (KLHL9), mRNA.\"""""	RP11-380P16.6; FLJ21815	ILMN_1664466	KLHL9	"\Homo sapiens kelch-like 9 (Drosophila) (KLHL9), mRNA.\"""""	55958	 	KLHL9	-0.173205522	0.009207382	-2.28194445	0.025183551	0.025183551	-3.552302142	-1.12756103
17122	2680020	DAGLB	NM_139179.1	221955	NP_631918.1	ILMN_1658885	2680020	S	CTGGCTCTGGGGTCGGCCAGTGGATTCAGGAGTTGAAACAATAAAGCGCG	"\Homo sapiens diacylglycerol lipase, beta (DAGLB), mRNA.\"""""	FLJ33624; DAGLBETA; FLJ33909; KCCR13L	ILMN_1658885	DAGLB	"\Homo sapiens diacylglycerol lipase, beta (DAGLB), mRNA.\"""""	221955	 	DAGLB	0.17317429	-0.006824619	2.501414701	0.014436839	0.014436839	-3.094105333	1.12753662
37245	6040475	C18orf55	NM_014177.1	29090	NP_054896.1	ILMN_2182531	6040475	S	GGCGTGGACTCGCTACTCCGTTCTTCACAGCTGCCTTCCAGAATGTGTTC	"\Homo sapiens chromosome 18 open reading frame 55 (C18orf55), mRNA.\"""""	HSPC154	ILMN_2182531	C18ORF55	"\Homo sapiens chromosome 18 open reading frame 55 (C18orf55), mRNA.\"""""	29090	D	C18orf55	-0.173100938	-0.00052582	-3.059696828	0.003025397	0.003025397	-1.773773473	-1.127479294
3214	510332	ProbeID: 510332				ILMN_1821280	510332	S	GTGACAGAGGGCAAAGACGGCCATAGGGTGCTCTGAGTTTTGGGATGGTC	"\Homo sapiens cDNA FLJ33772 fis, clone BRSSN2000175\"""""		ILMN_1821280		"\Homo sapiens cDNA FLJ33772 fis, clone BRSSN2000175\"""""	-999	D	GDF11	0.173066349	-0.022524795	2.276945719	0.025494634	0.025494634	-3.562316449	1.127452262
12383	1990390	RAB3IP	NM_175624.2	117177	NP_783323.1	ILMN_1803197	1990390	A	GGAACTCTGATGCTCTGCGTGGGACCATGCCTGAACTCCCCGAATAACTG	"\Homo sapiens RAB3A interacting protein (rabin3) (RAB3IP), transcript variant beta 1, mRNA.\"""""	MGC71495; RABIN3; FLJ22548; FLJ14660	ILMN_1803197	RAB3IP	"\Homo sapiens RAB3A interacting protein (rabin3) (RAB3IP), transcript variant beta 1, mRNA.\"""""	117177	D	RAB3IP	0.172899539	-0.064601306	2.462568715	0.015970164	0.015970164	-3.177811603	1.127321909
28673	4570541	ProbeID: 4570541	XM_001721929.1	729495	XP_001721981.1	ILMN_3225358	4570541	A	TCCACTGCAACATCATCTACGACTACTCCGGCTACGGTGCCAGCGCGGGC	"\PREDICTED: Homo sapiens similar to hCG1999863 (LOC729495), mRNA.\"""""		ILMN_3225358	LOC729495	"\PREDICTED: Homo sapiens similar to hCG1999863 (LOC729495), mRNA.\"""""	729495	D	FAM108A5P	0.172839886	0.003565663	2.164799542	0.033421458	0.033421458	-3.781944451	1.127275298
36616	5910154	NOP56	NM_006392.2	10528	NP_006383.2	ILMN_2044832	5910154	S	GAAGTCTACACCCAAGGAGGAAACAGTTAATGACCCTGAGGAGGCAGGCC	"\Homo sapiens NOP56 ribonucleoprotein homolog (yeast) (NOP56), transcript variant 1, mRNA.\"""""	NOP56	ILMN_2044832	NOP56	"\Homo sapiens NOP56 ribonucleoprotein homolog (yeast) (NOP56), transcript variant 1, mRNA.\"""""	10528	D	NOP56	0.172811851	0.04703609	2.062847941	0.042412289	0.042412289	-3.973119861	1.127253392
28283	4540327	RRBP1	NM_001042576.1	6238	NP_001036041.1	ILMN_2268381	4540327	I	TCTGAGGTCCTGGAGGTGCCATTTCCCTCTCTGTTGAAGCAAAGGCCGGG	"\Homo sapiens ribosome binding protein 1 homolog 180kDa (dog) (RRBP1), transcript variant 1, mRNA.\"""""	DKFZp586A1420; MGC157721; ES130; FLJ36146; MGC157720; ES/130; hES	ILMN_2268381	RRBP1	"\Homo sapiens ribosome binding protein 1 homolog 180kDa (dog) (RRBP1), transcript variant 1, mRNA.\"""""	6238	D	RRBP1	0.172519181	-0.001201347	3.070664244	0.002927991	0.002927991	-1.745736281	1.127024737
8092	1260201	SP2	NM_003110.4	6668	NP_003101.2	ILMN_1666482	1260201	S	CACCTCCCTGATGCCTGCTTTCAGTTGAGGGTTGGGGGCAATGATGAGCA	"\Homo sapiens Sp2 transcription factor (SP2), mRNA.\"""""		ILMN_1666482	SP2	"\Homo sapiens Sp2 transcription factor (SP2), mRNA.\"""""	6668	 	SP2	-0.172254046	0.023895771	-2.227929333	0.028729018	0.028729018	-3.659502094	-1.126817634
32317	5220187	TMEM85	NM_016454.2	51234	NP_057538.1	ILMN_1798874	5220187	S	GCCTTCATTGAGCCCCCTGAGAGAATGGAGTTCAGTGGTGGAGGACTGCT	"\Homo sapiens transmembrane protein 85 (TMEM85), mRNA.\"""""	PIG17; MGC24415; FLJ90746	ILMN_1798874	TMEM85	"\Homo sapiens transmembrane protein 85 (TMEM85), mRNA.\"""""	51234	 	TMEM85	-0.171977042	0.056508487	-2.213627993	0.029738187	0.029738187	-3.687509942	-1.1266013
36422	5900112	ZNF830	NM_052857.2	91603	NP_443089.2	ILMN_1795922	5900112	S	GCAGATAGAGTGTTACCGACGGGTGGAAAAGCTACGGAATCGCCAGGATG	"\Homo sapiens coiled-coil domain containing 16 (CCDC16), mRNA.\"""""	MGC20398	ILMN_1795922	CCDC16	"\Homo sapiens coiled-coil domain containing 16 (CCDC16), mRNA.\"""""	91603	D	ZNF830	-0.171962446	0.023538506	-2.165509824	0.03336515	0.03336515	-3.780584021	-1.126589902
11272	1770347	ProbeID: 1770347	XM_001724111.1	100130311	XP_001724163.1	ILMN_3183069	1770347	A	CTCAGCGGTTGGGGCCAGAAGTGGGATTTTTGGCTTAAGATGAGGGTGGG	"\PREDICTED: Homo sapiens hypothetical protein LOC100130311 (LOC100130311), mRNA.\"""""		ILMN_3183069	LOC100130311	"\PREDICTED: Homo sapiens hypothetical protein LOC100130311 (LOC100130311), mRNA.\"""""	100130311	D	C17orf107	-0.171878461	0.009964652	-3.851596824	0.000237223	0.000237223	0.436245846	-1.126524321
8920	1410528	POP4	NM_006627.1	10775	NP_006618.1	ILMN_1696383	1410528	S	CTTTGCCGTCTAAGGCAGTTGTTTATGACAGCTGAAAACTGGACACTCCC	"\Homo sapiens processing of precursor 4, ribonuclease P/MRP subunit (S. cerevisiae) (POP4), mRNA.\"""""	RPP29	ILMN_1696383	POP4	"\Homo sapiens processing of precursor 4, ribonuclease P/MRP subunit (S. cerevisiae) (POP4), mRNA.\"""""	10775	 	POP4	-0.171870325	0.029938055	-2.66310526	0.009379257	0.009379257	-2.733951311	-1.126517968
29826	4760692	C1orf131	NM_152379.2	128061	NP_689592.2	ILMN_1805474	4760692	S	ATTTCTAGTTGCCGAAGTGTCTGCTTCATGGTGCTGAACGTGTCAGGCCC	"\Homo sapiens chromosome 1 open reading frame 131 (C1orf131), mRNA.\"""""	DKFZp547B1713	ILMN_1805474	C1ORF131	"\Homo sapiens chromosome 1 open reading frame 131 (C1orf131), mRNA.\"""""	128061	 	C1orf131	-0.171704382	-0.02095439	-2.040157725	0.044675749	0.044675749	-4.014552813	-1.1263884
3275	510576	BCOR	NM_017745.4	54880	NP_060215.4	ILMN_1773117	510576	I	GGCCATGACTGTAGAGTGGTCAGAACTGTGTGGTTGGTTTGAGGGAGCGA	"\Homo sapiens BCL6 co-repressor (BCOR), transcript variant 1, mRNA.\"""""	MGC131961; KIAA1575; FLJ20285; MGC71031; MCOPS2; FLJ38041; MAA2; ANOP2	ILMN_1773117	BCOR	"\Homo sapiens BCL6 co-repressor (BCOR), transcript variant 1, mRNA.\"""""	54880	D	BCOR	0.17162759	-0.014114628	2.496952963	0.014605964	0.014605964	-3.103775769	1.126328446
11486	1780450	ASB6	NM_177999.1	140459	NP_821066.1	ILMN_1806705	1780450	A	GCTCCCAGAGAGACTGCCTTCCCTACACTAGAAGTCCCCACAAAGGCTTC	"\Homo sapiens ankyrin repeat and SOCS box-containing 6 (ASB6), transcript variant 2, mRNA.\"""""	MGC1024; FLJ20548	ILMN_1806705	ASB6	"\Homo sapiens ankyrin repeat and SOCS box-containing 6 (ASB6), transcript variant 2, mRNA.\"""""	140459	D	ASB6	0.17159102	-0.033274877	3.137722259	0.002393106	0.002393106	-1.572637053	1.126299896
39510	6350082	FAM102A	NM_001035254.1	399665	NP_001030331.1	ILMN_2291455	6350082	I	CTTCCGTGTGTCTGTGCGCAAGGAGCTGAAAGGCGGGAAGGCTTATTCCA	"\Homo sapiens family with sequence similarity 102, member A (FAM102A), transcript variant 1, mRNA.\"""""	MGC50853; C9orf132; EEIG1; bA203J24.7	ILMN_2291455	FAM102A	"\Homo sapiens family with sequence similarity 102, member A (FAM102A), transcript variant 1, mRNA.\"""""	399665	D	FAM102A	0.171540854	0.005362647	3.375621208	0.001144357	0.001144357	-0.935980079	1.126260732
1573	160255	LSM10	NM_032881.1	84967	NP_116270.1	ILMN_1751803	160255	S	TCCATCGGGTGCGAAACTTTGGTGGCAAGGGCCAAGGCCGGTGGGAATTT	"\Homo sapiens LSM10, U7 small nuclear RNA associated (LSM10), mRNA.\"""""	MST074; MSTP074; MGC15749	ILMN_1751803	LSM10	"\Homo sapiens LSM10, U7 small nuclear RNA associated (LSM10), mRNA.\"""""	84967	 	LSM10	-0.17145243	0.021578941	-2.852446615	0.005535045	0.005535045	-2.28879734	-1.126191705
34898	5670706	FAM171A1	NM_001010924.1	221061	NP_001010924.1	ILMN_1749868	5670706	S	GCCAAGTGCCATTTGGGGTCAGCATCCTCGTTTCAACACAGTGTGCTCTC	"\Homo sapiens family with sequence similarity 171, member A1 (FAM171A1), mRNA.\"""""	MGC130015; FLJ12884; MGC130014	ILMN_1749868	FAM171A1	"\Homo sapiens family with sequence similarity 171, member A1 (FAM171A1), mRNA.\"""""	221061	 	FAM171A1	-0.171241678	0.024385388	-2.877910201	0.005146777	0.005146777	-2.227057103	-1.1260272
17541	2710195	TARS	NM_152295.3	6897	NP_689508.3	ILMN_1685480	2710195	S	CCCAGATTGGCTCCATGGAAAAGGAGGAACAGCGTTTCCGTAAAATTGAC	"\Homo sapiens threonyl-tRNA synthetase (TARS), mRNA.\"""""	ThrRS; MGC9344	ILMN_1685480	TARS	"\Homo sapiens threonyl-tRNA synthetase (TARS), mRNA.\"""""	6897	 	TARS	0.17121806	-0.010224231	2.124888042	0.036721486	0.036721486	-3.857756195	1.126008767
25420	4060768	DBT	NM_001918.2	1629	NP_001909.2	ILMN_1714990	4060768	S	GCCCAGGAGTTCAAAGCTGTAGTGAGCTGTCATTGTGCCACTATCCTCCA	"\Homo sapiens dihydrolipoamide branched chain transacylase E2 (DBT), nuclear gene encoding mitochondrial protein, mRNA.\"""""	BCATE2; MGC9061; E2B; E2	ILMN_1714990	DBT	"\Homo sapiens dihydrolipoamide branched chain transacylase E2 (DBT), nuclear gene encoding mitochondrial protein, mRNA.\"""""	1629	D	DBT	-0.171168374	0.020058552	-2.019711697	0.046803522	0.046803522	-4.051537334	-1.125969988
46593	7560296	RBM43	NM_198557.2	375287	NP_940959.1	ILMN_3251415	7560296	S	TCAGAGCACCCACGAAATGAGCTCTCAAAGTTCAAAGGCATGCCAGAATA	"\Homo sapiens RNA binding motif protein 43 (RBM43), mRNA.\"""""		ILMN_3251415	RBM43	"\Homo sapiens RNA binding motif protein 43 (RBM43), mRNA.\"""""	375287	D	RBM43	-0.171140481	0.01223992	-2.351793492	0.0211742	0.0211742	-3.410384945	-1.125948219
14613	2340332	SRGAP2P2	XR_041778.1	647135		ILMN_3235657	2340332	S	CCTGGCCAAGACATGCAGCACCAAGGACCAGCAATTCAAGAAGGATCAGA	"\PREDICTED: Homo sapiens misc_RNA (SRGAP2L), miscRNA.\"""""		ILMN_3235657	SRGAP2L	"\PREDICTED: Homo sapiens misc_RNA (SRGAP2L), miscRNA.\"""""	647135	 		0.17070641	-0.044347793	3.55886707	0.000633754	0.000633754	-0.422608877	1.1256095
23323	3830601	SLC2A11	NM_001024938.1	66035	NP_001020109.1	ILMN_1748090	3830601	A	TGTCCCACTTCCTCTATGTCCCTTTCCTTGGTGTCTGTGTCTGTGGGGCC	"\Homo sapiens solute carrier family 2 (facilitated glucose transporter), member 11 (SLC2A11), transcript variant 3, mRNA.\"""""	MGC118833; MGC118830; GLUT10; SLC2A11-a; SLC2A11-c; GLUT11	ILMN_1748090	SLC2A11	"\Homo sapiens solute carrier family 2 (facilitated glucose transporter), member 11 (SLC2A11), transcript variant 3, mRNA.\"""""	66035	D	SLC2A11	-0.170544531	-0.030293633	-3.061825433	0.00300626	0.00300626	-1.76833794	-1.125483207
26790	4230196	KPNA2	NM_002266.2	3838	NP_002257.1	ILMN_1721868	4230196	A	ATGTCATCTTTAGCATGTGGCTACTTACGTAATCTTACCTGGACACTTTC	"\Homo sapiens karyopherin alpha 2 (RAG cohort 1, importin alpha 1) (KPNA2), mRNA. XM_001133262 XM_001133265 XM_001133267 XM_001133271\"""""	RCH1; IPOA1; SRP1alpha; QIP2	ILMN_1721868	KPNA2	"\Homo sapiens karyopherin alpha 2 (RAG cohort 1, importin alpha 1) (KPNA2), mRNA. XM_001133262 XM_001133265 XM_001133267 XM_001133271\"""""	3838	D	KPNA2	0.170348981	-0.022826643	3.356175141	0.001217031	0.001217031	-0.989309114	1.125330664
2232	290687	LOC653884	XM_936240.1	653884	XP_941333.1	ILMN_1658460	290687	A	GACGACACCAGGTCTGAAGACTTGCGGCGTGAATTTGGTCGTTATGGTCC	"\PREDICTED: Homo sapiens similar to FUS interacting protein (serine-arginine rich) 1 (LOC653884), mRNA.\"""""		ILMN_1658460	LOC653884	"\PREDICTED: Homo sapiens similar to FUS interacting protein (serine-arginine rich) 1 (LOC653884), mRNA.\"""""	653884	D	LOC653884	0.169987277	-0.005709265	2.241145579	0.027823264	0.027823264	-3.633479367	1.125048563
9200	1440196	MAG	NM_080600.1	4099	NP_542167.1	ILMN_1803773	1440196	A	TATTTATTGCTACTTCCTGCCTGGTCTCCTGCCCCCACACCTGGCCCTGG	"\Homo sapiens myelin associated glycoprotein (MAG), transcript variant 2, mRNA.\"""""	SIGLEC4A; S-MAG; SIGLEC-4A; GMA	ILMN_1803773	MAG	"\Homo sapiens myelin associated glycoprotein (MAG), transcript variant 2, mRNA.\"""""	4099	D	MAG	-0.169970627	0.013162383	-2.507564515	0.014206612	0.014206612	-3.080752313	-1.125035579
26935	4250048	CMTM7	NM_138410.2	112616	NP_612419.1	ILMN_1740487	4250048	I	ATTTAATCGGTACCCTGCTCCTCCTCATCGCCTCCATTGTGGCAGCTTCC	"\Homo sapiens CKLF-like MARVEL transmembrane domain containing 7 (CMTM7), transcript variant 1, mRNA.\"""""	CKLFSF7; FLJ30992	ILMN_1740487	CMTM7	"\Homo sapiens CKLF-like MARVEL transmembrane domain containing 7 (CMTM7), transcript variant 1, mRNA.\"""""	112616	D	CMTM7	0.169639892	0.004275318	2.426437788	0.017525635	0.017525635	-3.254670766	1.124777696
34339	5560010	CPSF4	NM_001081559.1	10898	NP_001075028.1	ILMN_1660426	5560010	S	TGTGAAACTGTCTCCTGCAACCTGCTGGGCATGTGGGCCTGGCTGTGTTC	"\Homo sapiens cleavage and polyadenylation specific factor 4, 30kDa (CPSF4), transcript variant 2, mRNA.\"""""	NAR; NEB1; CPSF30	ILMN_1660426	CPSF4	"\Homo sapiens cleavage and polyadenylation specific factor 4, 30kDa (CPSF4), transcript variant 2, mRNA.\"""""	10898	D	CPSF4	0.169435012	-0.013912313	2.205182245	0.030348635	0.030348635	-3.703976077	1.124617976
38355	6200672	NUB1	NM_016118.3	51667	NP_057202.2	ILMN_1665291	6200672	S	GTGGATTGAGTGCCAGGTGCATCCAAGACTTTCCCTCCCTTCCAGAAGGC	"\Homo sapiens negative regulator of ubiquitin-like proteins 1 (NUB1), mRNA.\"""""	NUB1L; NYREN18; BS4	ILMN_1665291	NUB1	"\Homo sapiens negative regulator of ubiquitin-like proteins 1 (NUB1), mRNA.\"""""	51667	D	NUB1	0.169408247	0.017404625	2.375134303	0.019966743	0.019966743	-3.362141519	1.124597112
25732	4120487	MUL1	NM_024544.2	79594	NP_078820.2	ILMN_3235168	4120487	S	CTGAATGTTCATCTCTCGTCCTCCTTTGTGCAGGCGAGGAAGGGGTGCCC	"\Homo sapiens mitochondrial E3 ubiquitin ligase 1 (MUL1), nuclear gene encoding mitochondrial protein, mRNA.\"""""		ILMN_3235168	MUL1	"\Homo sapiens mitochondrial E3 ubiquitin ligase 1 (MUL1), nuclear gene encoding mitochondrial protein, mRNA.\"""""	79594	D	MUL1	-0.169399381	0.002833104	-2.350087159	0.021264963	0.021264963	-3.413895739	-1.124590201
9049	1430347	SLC7A6	NM_001076785.1	9057	NP_001070253.1	ILMN_1812559	1430347	S	CCCGGGAGTGGATTCTAAATGTGATTTTCCTAGGCTACTGCAGGAGCCCC	"\Homo sapiens solute carrier family 7 (cationic amino acid transporter, y+ system), member 6 (SLC7A6), transcript variant 2, mRNA.\"""""	DKFZp686K15246; KIAA0245; LAT3; LAT-2; y+LAT-2	ILMN_1812559	SLC7A6	"\Homo sapiens solute carrier family 7 (cationic amino acid transporter, y+ system), member 6 (SLC7A6), transcript variant 2, mRNA.\"""""	9057	D	SLC7A6	0.169388351	-0.002685185	2.166927136	0.033253039	0.033253039	-3.777868217	1.124581603
32506	5260196	BCL7C	NM_004765.2	9274	NP_004756.2	ILMN_2371147	5260196	A	AGCAACCAGAGTTTCCATTCGGAAGGTTCCCTGCAAAAGGGCACAGAGCC	"\Homo sapiens B-cell CLL/lymphoma 7C (BCL7C), mRNA.\"""""		ILMN_2371147	BCL7C	"\Homo sapiens B-cell CLL/lymphoma 7C (BCL7C), mRNA.\"""""	9274	D	BCL7C	-0.16922703	0.039631618	-2.225919179	0.028869024	0.028869024	-3.663448309	-1.12445586
26288	4200452	HLA-DOA	NM_002119.3	3111	NP_002110.1	ILMN_1659075	4200452	S	GGCCAAACTTGGAGCAGGTGTCCATCCCAGCCCTGTGTAGTTAGAGCAGG	"\Homo sapiens major histocompatibility complex, class II, DO alpha (HLA-DOA), mRNA.\"""""	HLA-DNA; HLADZ; HLA-DZA	ILMN_1659075	HLA-DOA	"\Homo sapiens major histocompatibility complex, class II, DO alpha (HLA-DOA), mRNA.\"""""	3111	 	HLA-DOA	-0.169074281	-0.006792561	-2.045218327	0.044162124	0.044162124	-4.005347421	-1.124336812
15684	2480291	SNRPN	NM_022806.2	6638	NP_073717.1	ILMN_1656537	2480291	I	GCTCCATCTACTCTTTGAAGCTTCTGCCCAGCTTGCATTGTTTCTAGGAG	"\Homo sapiens small nuclear ribonucleoprotein polypeptide N (SNRPN), transcript variant 3, mRNA.\"""""	SNURF-SNRPN; HCERN3; SMN; RT-LI; SM-D; SNRNP-N	ILMN_1656537	SNRPN	"\Homo sapiens small nuclear ribonucleoprotein polypeptide N (SNRPN), transcript variant 3, mRNA.\"""""	6638	D	SNRPN	0.168906851	0.059982176	2.171521055	0.032891907	0.032891907	-3.769054769	1.124206336
30669	4860291	HMGXB3	XM_940209.1	22993	XP_945302.1	ILMN_1694686	4860291	S	AGGGGAAGCAGACTGGGCCATAAGGAAACAGCAGGACTGGCTCAAGTGCC	"\PREDICTED: Homo sapiens KIAA0194 protein (KIAA0194), mRNA.\"""""		ILMN_1694686	KIAA0194	"\PREDICTED: Homo sapiens KIAA0194 protein (KIAA0194), mRNA.\"""""	22993	D	HMGXB3	0.168861049	-0.016706534	2.464333245	0.015897469	0.015897469	-3.174033364	1.124170646
44541	7100156	G3BP2	NM_203504.1	9908	NP_987100.1	ILMN_1720422	7100156	A	CCCCCTTTGAATGAGGTCTTCCATGTTTGAGGGAAAGTCTTGCACTATTG	"\Homo sapiens GTPase activating protein (SH3 domain) binding protein 2 (G3BP2), transcript variant 3, mRNA.\"""""		ILMN_1720422	G3BP2	"\Homo sapiens GTPase activating protein (SH3 domain) binding protein 2 (G3BP2), transcript variant 3, mRNA.\"""""	9908	D	G3BP2	0.168841241	-0.011035182	2.332350808	0.022229034	0.022229034	-3.450258589	1.124155211
2420	380068	TMEM80	NM_174940.2	283232	NP_777600.2	ILMN_1708482	380068	A	CTCTGCTGCCTAGCAATTTCCATCTTAGCCACACTTCTCCCTTCAGGGGC	"\Homo sapiens transmembrane protein 80 (TMEM80), transcript variant 1, mRNA.\"""""	FLJ38216	ILMN_1708482	TMEM80	"\Homo sapiens transmembrane protein 80 (TMEM80), transcript variant 1, mRNA.\"""""	283232	D	TMEM80	-0.168646119	0.010406017	-2.802774563	0.006370983	0.006370983	-2.407969652	-1.124003182
34664	5570524	LRRC42	NM_052940.3	115353	NP_443172.1	ILMN_1688479	5570524	S	TGACCTTTCTCTGGCCCCCAGCTCTAGTGTTTGAGTAAAGGAGACTGAGG	"\Homo sapiens leucine rich repeat containing 42 (LRRC42), mRNA.\"""""	dJ167A19.4; MGC8974	ILMN_1688479	LRRC42	"\Homo sapiens leucine rich repeat containing 42 (LRRC42), mRNA.\"""""	115353	 	LRRC42	0.168622036	-0.047115488	2.748852883	0.007408313	0.007408313	-2.535425585	1.123984419
19513	3130541	CCNF	NM_001761.1	899	NP_001752.1	ILMN_1773119	3130541	S	TCGGGGTGAGAACCCAAGCGTTGGAACTGTAGACCCGTCCTGTCGACTGT	"\Homo sapiens cyclin F (CCNF), mRNA.\"""""	FBX1; FBXO1	ILMN_1773119	CCNF	"\Homo sapiens cyclin F (CCNF), mRNA.\"""""	899	 	CCNF	0.16838184	-0.011041811	2.517474728	0.013842548	0.013842548	-3.059176359	1.123797301
30325	4830373	GMNN	NM_015895.3	51053	NP_056979.1	ILMN_1720114	4830373	S	GAGGATTCTCTAGTGGAAGACTCAGAAATTGGCACGTGTGCTGAAGGAAC	"\Homo sapiens geminin, DNA replication inhibitor (GMNN), mRNA.\"""""	Gem; RP3-369A17.3	ILMN_1720114	GMNN	"\Homo sapiens geminin, DNA replication inhibitor (GMNN), mRNA.\"""""	51053	 	GMNN	0.16801723	-0.017470208	3.882014051	0.000213638	0.000213638	0.528086306	1.123513321
28735	4590064	CDK2	NM_001798.2	1017	NP_001789.2	ILMN_1665559	4590064	A	GGATCCCTGATCCCATTTTCCTCTGACGTCCACCTCCTACCCCATAGGAG	"\Homo sapiens cyclin-dependent kinase 2 (CDK2), transcript variant 1, mRNA.\"""""	p33(CDK2)	ILMN_1665559	CDK2	"\Homo sapiens cyclin-dependent kinase 2 (CDK2), transcript variant 1, mRNA.\"""""	1017	D	CDK2	0.167507084	-0.056733211	2.572539849	0.011968393	0.011968393	-2.937993677	1.12311611
6753	1050386	SMUG1	NM_014311.1	23583	NP_055126.1	ILMN_1804642	1050386	S	GGGAGGCTGCAGCTGGATCAGAGGAAAAATCCAGTGTGACAGAGTGCAAG	"\Homo sapiens single-strand-selective monofunctional uracil-DNA glycosylase 1 (SMUG1), mRNA.\"""""	UNG3; MGC104370; HMUDG; FDG	ILMN_1804642	SMUG1	"\Homo sapiens single-strand-selective monofunctional uracil-DNA glycosylase 1 (SMUG1), mRNA.\"""""	23583	 	SMUG1	-0.16742865	0.000700586	-2.773127585	0.006923566	0.006923566	-2.478294722	-1.123055052
2369	360608	FEZ2	NM_005102.2	9637	NP_005093.2	ILMN_2403946	360608	A	CTGTTGGTGGTGATGGATTTTGTAGCTTGCTGCTTGTTTCACCACTGGTC	"\Homo sapiens fasciculation and elongation protein zeta 2 (zygin II) (FEZ2), transcript variant 1, mRNA.\"""""	MGC117372; HUM3CL	ILMN_2403946	FEZ2	"\Homo sapiens fasciculation and elongation protein zeta 2 (zygin II) (FEZ2), transcript variant 1, mRNA.\"""""	9637	D	FEZ2	-0.167416123	0.033481806	-2.090723151	0.0397675	0.0397675	-3.921661042	-1.123045301
2962	460072	MTX2	NM_006554.3	10651	NP_006545.1	ILMN_2306565	460072	A	ATCGTGGTAAAGGCAGGCTGTCATAGAGTTATGTGTTAGTCTCAGGAGTC	"\Homo sapiens metaxin 2 (MTX2), transcript variant 1, mRNA.\"""""	MGC111067	ILMN_2306565	MTX2	"\Homo sapiens metaxin 2 (MTX2), transcript variant 1, mRNA.\"""""	10651	D	MTX2	-0.16730863	-0.001221779	-2.461548256	0.01601234	0.01601234	-3.179995582	-1.122961627
39037	6280433	SNHG7	NR_003672.2	84973		ILMN_3233205	6280433	I	TGTCCTGCAGTGCCTGGGACGCCCCGTAGTGAAGAGTGATGTGGCCCAAA	"\Homo sapiens small nucleolar RNA host gene 7 (non-protein coding) (SNHG7), transcript variant 1, non-coding RNA.\"""""		ILMN_3233205	SNHG7	"\Homo sapiens small nucleolar RNA host gene 7 (non-protein coding) (SNHG7), transcript variant 1, non-coding RNA.\"""""	84973	D	SNHG7	0.167252507	-0.009164011	3.567432317	0.000616201	0.000616201	-0.398143139	1.122917943
13611	2140008	SLC50A1	NM_018845.2	55974	NP_061333.1	ILMN_1776522	2140008	S	CCTGCTGTCCAGCTTCCCAGGTGCAGTGGGTTGTGGGAACAAGAGATGAC	"\Homo sapiens recombination activating gene 1 activating protein 1 (RAG1AP1), mRNA.\"""""	SCP; RP11-540D14.5; slv	ILMN_1776522	RAG1AP1	"\Homo sapiens recombination activating gene 1 activating protein 1 (RAG1AP1), mRNA.\"""""	55974	D	SLC50A1	0.167162376	-0.048498813	2.009312462	0.047918695	0.047918695	-4.070220514	1.122847792
19029	3060184	MRPL43	NM_032112.2	84545	NP_115488.2	ILMN_2258774	3060184	I	ATGAAGAGCTGCCTGTTTCTTTCCAGTGCCTGCTTCTGGGGGCAGTGACC	"\Homo sapiens mitochondrial ribosomal protein L43 (MRPL43), nuclear gene encoding mitochondrial protein, transcript variant 1, mRNA.\"""""	MGC48892; MGC17989; bMRP36a	ILMN_2258774	MRPL43	"\Homo sapiens mitochondrial ribosomal protein L43 (MRPL43), nuclear gene encoding mitochondrial protein, transcript variant 1, mRNA.\"""""	84545	D	MRPL43	-0.167057247	0.028779246	-2.054172102	0.043265802	0.043265802	-3.989010404	-1.122765973
35774	5820482	LOC153684	XR_018004.1	153684		ILMN_1782753	5820482	A	AATCCCCCTAAGAGGCTTACAGACCCTACCAGGAGCGTTCCCACGCGAAC	"\PREDICTED: Homo sapiens misc_RNA (LOC153684), miscRNA.\"""""		ILMN_1782753	LOC153684	"\PREDICTED: Homo sapiens misc_RNA (LOC153684), miscRNA.\"""""	153684	 	LOC153684	-0.166803768	0.018868959	-2.772366296	0.006938316	0.006938316	-2.480092605	-1.122568723
26588	4220121	MTMR14	NM_001077525.1	64419	NP_001070993.1	ILMN_2297864	4220121	I	AGCTGGCAGATGGTAACGGGCTGTGGCAGTATTCAGGAGCGGGCTGTCCT	"\Homo sapiens myotubularin related protein 14 (MTMR14), transcript variant 2, mRNA.\"""""	FLJ22405; C3orf29; hEDTP; FLJ90311	ILMN_2297864	MTMR14	"\Homo sapiens myotubularin related protein 14 (MTMR14), transcript variant 2, mRNA.\"""""	64419	D	MTMR14	0.166092306	-0.010167584	2.857323621	0.005458657	0.005458657	-2.277006203	1.122015267
42424	6660497	HSPA14	NM_016299.2	51182	NP_057383.2	ILMN_1797318	6660497	S	GGACTCCTTTGCCAGCTCGAAGACAACACACATTGCAAGCCCCTGGAAGC	"\Homo sapiens heat shock 70kDa protein 14 (HSPA14), transcript variant 1, mRNA.\"""""	HSP70-4; HSP70L1; MGC131990	ILMN_1797318	HSPA14	"\Homo sapiens heat shock 70kDa protein 14 (HSPA14), transcript variant 1, mRNA.\"""""	51182	 	HSPA14	0.166086263	-0.032105315	2.229958373	0.028588301	0.028588301	-3.655515649	1.122010567
15824	2490113	CD248	NM_020404.2	57124	NP_065137.1	ILMN_1726589	2490113	S	GCCCAGCCAGGGTCCTCTCTCAACCACTAGACTTGGCTCTCAGGAACTCT	"\Homo sapiens CD248 molecule, endosialin (CD248), mRNA.\"""""	MGC119478; CD164L1; TEM1; MGC119479	ILMN_1726589	CD248	"\Homo sapiens CD248 molecule, endosialin (CD248), mRNA.\"""""	57124	 	CD248	0.166054245	0.04087521	2.080155073	0.040752923	0.040752923	-3.941242399	1.121985666
44453	7050576	COMMD7	NM_001099339.1	149951	NP_001092809.1	ILMN_1810334	7050576	S	CAGAGCCCCCACGGATTTCTGCACACTCTGGGTCTGTGCTGGTGGAACAT	"\Homo sapiens COMM domain containing 7 (COMMD7), transcript variant 2, mRNA.\"""""	FLJ14987; C20orf92; MGC33315; dJ1085F17.3	ILMN_1810334	COMMD7	"\Homo sapiens COMM domain containing 7 (COMMD7), transcript variant 2, mRNA.\"""""	149951	 	COMMD7	-0.165988605	0.067504797	-2.45792872	0.016162746	0.016162746	-3.1877359	-1.121934619
40047	6380743	STX12	NM_177424.2	23673	NP_803173.1	ILMN_1773901	6380743	S	GTTGGGGTGGCACAGTGGCCCAAAGAGCAGCTTCAGAGATAATTCCTTGG	"\Homo sapiens syntaxin 12 (STX12), mRNA.\"""""	STX14; MGC51957; STX13	ILMN_1773901	STX12	"\Homo sapiens syntaxin 12 (STX12), mRNA.\"""""	23673	 	STX12	0.165926925	-0.030928816	2.964850361	0.004002393	0.004002393	-2.012987128	1.121886653
45957	7380709	YWHAB	NM_003404.3	7529	NP_003395.1	ILMN_2277099	7380709	I	TTGCCCATTCGGCTGTGGATAGAGAAGCAGGAAGAGCACTGGACTTGGAG	"\Homo sapiens tyrosine 3-monooxygenase/tryptophan 5-monooxygenase activation protein, beta polypeptide (YWHAB), transcript variant 1, mRNA.\"""""	KCIP-1; HS1; GW128	ILMN_2277099	YWHAB	"\Homo sapiens tyrosine 3-monooxygenase/tryptophan 5-monooxygenase activation protein, beta polypeptide (YWHAB), transcript variant 1, mRNA.\"""""	7529	D	YWHAB	0.165912186	0.048736664	2.673016604	0.00912927	0.00912927	-2.711267695	1.121875192
42006	6620368	NAA50	NM_025146.1	80218	NP_079422.1	ILMN_2180606	6620368	S	GAGGAGGAGAATGTGGAAGAGGTAAAAAGCTGGGCACAAGTTCATATGCC	"\Homo sapiens N-acetyltransferase 13 (GCN5-related) (NAT13), mRNA.\"""""	MAK3; hNAT5; FLJ13194; NAT5; hSAN; SAN	ILMN_2180606	NAT13	"\Homo sapiens N-acetyltransferase 13 (GCN5-related) (NAT13), mRNA.\"""""	80218	 	NAA50	0.165847974	-0.032617694	2.416535018	0.017974952	0.017974952	-3.275567682	1.121825261
33229	5340020	ProbeID: 5340020				ILMN_1898453	5340020	S	CTGCTTCCCTCTTCCGCATTTAAGGACGCTGTGATTGCATTAGACCCACC	Homo sapiens mRNA; cDNA DKFZp586O1318 (from clone DKFZp586O1318)		ILMN_1898453		Homo sapiens mRNA; cDNA DKFZp586O1318 (from clone DKFZp586O1318)	-999	 		0.165712798	-0.00896333	2.144706137	0.035049068	0.035049068	-3.820267282	1.121720154
43549	6940619	2-Sep	NM_001008491.1	4735	NP_001008491.1	ILMN_1676737	6940619	I	TTTTTTGTCTGGAGGAATGGGGACACCAAAACTCATTTGGCAGCAGAGGT	"\Homo sapiens septin 2 (SEPT2), transcript variant 1, mRNA.\"""""	KIAA0158; hNedd5; DIFF6; NEDD5; Pnutl3	ILMN_1676737	2-Sep	"\Homo sapiens septin 2 (SEPT2), transcript variant 1, mRNA.\"""""	4735	D	2-Sep	0.165679017	-0.049876343	3.658491155	0.000455978	0.000455978	-0.135519117	1.121693889
119	10440	MARS2	NM_138395.2	92935	NP_612404.1	ILMN_1679177	10440	S	CCCTTGAACCAGTGTCCTAGACCAGATGATTTTTGCCCATGTGTATCCCC	"\Homo sapiens methionyl-tRNA synthetase 2, mitochondrial (MARS2), nuclear gene encoding mitochondrial protein, mRNA.\"""""	mtMetRS; MetRS	ILMN_1679177	MARS2	"\Homo sapiens methionyl-tRNA synthetase 2, mitochondrial (MARS2), nuclear gene encoding mitochondrial protein, mRNA.\"""""	92935	D	MARS2	0.165544712	-0.004426675	3.367624198	0.001173734	0.001173734	-0.95793833	1.121589471
[truncated: 824,049 more chars]
