# Supplementary material for: Activation of HIV Transcription with Short-Course Vorinostat in HIV-Infected Patients on Suppressive Antiretroviral Therapy
Source: PLoS Pathog. 2014 Nov 13;10(11):e1004473. doi: 10.1371/journal.ppat.1004473 (PMC4231123; doi:10.1371/journal.ppat.1004473)
Supplement: Dataset S1 — Complete gene set enrichment lists. (ZIP) [file ppat.1004473.s010.zip › heatmaps3-All vs BL/8hr-BL.xls]

	ProbeID	SYMBOL	RefSeq_ID	Entrez_Gene_ID	Protein_Product	Probe_Id	Array_Address_Id	Probe_Type	Probe_Sequence	Definition	Synonyms	BROAD.Probe.Set.ID	BROAD.Gene.Symbol	BROAD.Gene.Title	BROAD.Entrez.Gene.ID	IPA.Notes	IPA.Symbol	logFC	AveExpr	t	P.Value	adj.P.Val	B	FC
15773	2480685	LOC100131726	NR_024479.1	100131726		ILMN_3235180	2480685	S	CACAGGGATTGGAGAGCTGGTGACCCTAGTCAAGGAAGCTGGTGACCCTG	"\Homo sapiens HCC-related HCC-C11_v3 (LOC100131726), non-coding RNA.\"""""		ILMN_3235180	LOC100131726	"\Homo sapiens HCC-related HCC-C11_v3 (LOC100131726), non-coding RNA.\"""""	100131726	D	LOC100131726	-0.914119569	0.222608811	-2.629066612	0.010285889	0.010285889	-2.715665409	-1.88441872
8851	1410221	S100A12	NM_005621.1	6283	NP_005612.1	ILMN_1748915	1410221	S	TCCAAGGCCTGGATGCTAATCAAGATGAACAGGTCGACTTTCAAGAATTC	"\Homo sapiens S100 calcium binding protein A12 (S100A12), mRNA.\"""""	CAAF1; CAGC; ENRAGE; p6; CGRP; MRP6	ILMN_1748915	S100A12	"\Homo sapiens S100 calcium binding protein A12 (S100A12), mRNA.\"""""	6283	 	S100A12	-0.62466744	0.129100364	-2.033669164	0.04534181	0.04534181	-3.857299037	-1.541855366
30727	4860500	ProbeID: 4860500	NM_001037666.1	652968	NP_001032755.1	ILMN_2098418	4860500	S	CTGTTCTGCTGGGGACCCTCGTTCCGCTCTCTGTATGTAAGCTGCGTGCA	"\Homo sapiens hypothetical protein LOC652968 (LOC652968), mRNA.\"""""		ILMN_2098418	LOC652968	"\Homo sapiens hypothetical protein LOC652968 (LOC652968), mRNA.\"""""	652968	 	GATSL3	-0.603384413	0.09139707	-2.124899297	0.036720517	0.036720517	-3.698763697	-1.519276455
12745	2030280	CAMK1D	NM_153498.2	57118	NP_705718.1	ILMN_1751561	2030280	I	CCCACCTTGCATGGTGCCCCTTCCTGCATAGGACTGGAAGACCGAAGTTT	"\Homo sapiens calcium/calmodulin-dependent protein kinase ID (CAMK1D), transcript variant 2, mRNA.\"""""	CKLiK; CaMKID; CaM-K1	ILMN_1751561	CAMK1D	"\Homo sapiens calcium/calmodulin-dependent protein kinase ID (CAMK1D), transcript variant 2, mRNA.\"""""	57118	D	CAMK1D	-0.58284364	0.045578058	-3.352204849	0.001232393	0.001232393	-1.017832085	-1.497798594
20117	3180681	NCF1C	NR_003187.1	654817		ILMN_2112988	3180681	S	CAGGCTACTTTCCGTCCATGTACCTGCAAAAGTCGGGGCAAGACGTGTCC	"\Homo sapiens neutrophil cytosolic factor 1C pseudogene (NCF1C), non-coding RNA.\"""""	SH3PXD1C	ILMN_2112988	NCF1C	"\Homo sapiens neutrophil cytosolic factor 1C pseudogene (NCF1C), non-coding RNA.\"""""	654817	 	NCF1C	-0.565193277	-0.147315206	-2.08088974	0.040683743	0.040683743	-3.776007957	-1.479585716
13683	2140288	PLBD1	NM_024829.4	79887	NP_079105.3	ILMN_1707286	2140288	S	CAGTACACATCCTATGCCATAAGTGGTCCCACAGTACAAGGTGGCCTCCC	"\Homo sapiens hypothetical protein FLJ22662 (FLJ22662), mRNA.\"""""		ILMN_1707286	FLJ22662	"\Homo sapiens hypothetical protein FLJ22662 (FLJ22662), mRNA.\"""""	79887	 	PLBD1	-0.564435438	-0.019238137	-2.405449472	0.018490108	0.018490108	-3.17352235	-1.478808702
6079	940747	CAMK1G	NM_020439.2	57172	NP_065172.1	ILMN_1804339	940747	S	GGCCCTTCTCCCTGCCTCAATCTAAAAGCAGTGCCACACCCTCCAAAGTG	"\Homo sapiens calcium/calmodulin-dependent protein kinase IG (CAMK1G), mRNA.\"""""	VWS1; CLICKIII; dJ272L16.1	ILMN_1804339	CAMK1G	"\Homo sapiens calcium/calmodulin-dependent protein kinase IG (CAMK1G), mRNA.\"""""	57172	 	CAMK1G	-0.503772428	0.083434399	-2.090197458	0.039816027	0.039816027	-3.75979007	-1.417916355
19030	3060187	ProbeID: 3060187	XM_001714921.1	100133923	XP_001714973.1	ILMN_3236021	3060187	S	AAAGGATGGACAAATACGTGGGACAGTGTCTCCTCAGAAACAATCGGCCC	"\PREDICTED: Homo sapiens hypothetical protein LOC100133923 (LOC100133923), mRNA.\"""""		ILMN_3236021	LOC100133923	"\PREDICTED: Homo sapiens hypothetical protein LOC100133923 (LOC100133923), mRNA.\"""""	100133923	 		0.488528983	-0.079374652	4.283012232	5.15E-05	5.15E-05	1.579835974	1.403013589
26017	4180079	CRISPLD2	NM_031476.2	83716	NP_113664.1	ILMN_1790689	4180079	S	ACGGCGTTCCTGGCTCTCCTGCCCACAGGATGAACATTTTCGGCTTCCTT	"\Homo sapiens cysteine-rich secretory protein LCCL domain containing 2 (CRISPLD2), mRNA.\"""""	DKFZP434B044; MGC74865; CRISP11; LCRISP2	ILMN_1790689	CRISPLD2	"\Homo sapiens cysteine-rich secretory protein LCCL domain containing 2 (CRISPLD2), mRNA.\"""""	83716	 	CRISPLD2	-0.487330307	-0.126753663	-2.499599505	0.014505432	0.014505432	-2.984879363	-1.401848367
9679	1470593	LST1	NM_205840.1	7940	NP_995312.1	ILMN_2345353	1470593	A	GCATTGCTGAGAACAAACCCACCTGAGCACCCCAGACACCTTCCTCAACC	"\Homo sapiens leukocyte specific transcript 1 (LST1), transcript variant 5, mRNA.\"""""	D6S49E; LST-1; B144; MGC119007; MGC119006	ILMN_2345353	LST1	"\Homo sapiens leukocyte specific transcript 1 (LST1), transcript variant 5, mRNA.\"""""	7940	D	LST1	-0.479762309	0.000918539	-3.243286146	0.001732266	0.001732266	-1.293333048	-1.394513895
22080	3460246	MIR1976	NR_031740.1	100302190		ILMN_3308188	3460246	S	AGCAAGGAAGGCAGGGGTCCTAAGGTGTGTCCTCCTGCCCTCCTTGCTGT	"\Homo sapiens microRNA 1976 (MIR1976), microRNA.\"""""		ILMN_3308188	MIR1976	"\Homo sapiens microRNA 1976 (MIR1976), microRNA.\"""""	100302190	 	MIR1976	-0.47245173	0.098794603	-2.109407659	0.038075628	0.038075628	-3.726116385	-1.387465338
45513	7320372	EOMES	NM_005442.2	8320	NP_005433.2	ILMN_1760509	7320372	S	GTCCAGGATTGCCTCACTTGAGACTTGCTAGGCCTCTGCTGTGTGCTGGG	"\Homo sapiens eomesodermin homolog (Xenopus laevis) (EOMES), mRNA.\"""""	TBR2	ILMN_1760509	EOMES	"\Homo sapiens eomesodermin homolog (Xenopus laevis) (EOMES), mRNA.\"""""	8320	 	EOMES	0.470779314	-0.004312722	2.857833615	0.005450725	0.005450725	-2.213122201	1.385857877
25312	4060333	VEGFB	NM_003377.3	7423	NP_003368.1	ILMN_1726981	4060333	A	GCATAATGGGATTTGGGCTTTGGTACAAGAACTGTGACCCCCAACCCTGA	"\Homo sapiens vascular endothelial growth factor B (VEGFB), mRNA.\"""""	VRF; VEGFL	ILMN_1726981	VEGFB	"\Homo sapiens vascular endothelial growth factor B (VEGFB), mRNA.\"""""	7423	D	VEGFB	0.469201064	-0.030516747	3.511197814	0.00074043	0.00074043	-0.604079709	1.384342634
10561	1660300	PRCP	NM_199418.2	5547	NP_955450.2	ILMN_1769091	1660300	A	TGTAATTGCAGCTGGTAGGATGTCTGGTGCCAATCCAGGAAGTGAGAGCC	"\Homo sapiens prolylcarboxypeptidase (angiotensinase C) (PRCP), transcript variant 2, mRNA.\"""""	HUMPCP; PCP; MGC2202	ILMN_1769091	PRCP	"\Homo sapiens prolylcarboxypeptidase (angiotensinase C) (PRCP), transcript variant 2, mRNA.\"""""	5547	D	PRCP	0.466044964	-0.128516713	3.543034404	0.000667456	0.000667456	-0.519625905	1.381317498
27432	4280435	LST1	NM_205839.1	7940	NP_995311.1	ILMN_1688373	4280435	A	TGCTGAGAACAAACCCACCTGAGCACCCCAGACACCTTCCTCAACCCAGG	"\Homo sapiens leukocyte specific transcript 1 (LST1), transcript variant 4, mRNA.\"""""	D6S49E; LST-1; B144; MGC119007; MGC119006	ILMN_1688373	LST1	"\Homo sapiens leukocyte specific transcript 1 (LST1), transcript variant 4, mRNA.\"""""	7940	D	LST1	-0.461104309	0.000795703	-3.415511012	0.00100788	0.00100788	-0.854709027	-1.376595128
45258	7210114	FCGR3B	NM_000570.2	2215	NP_000561.2	ILMN_2134453	7210114	S	ACGCTGTGAAACTTTCAAATCCTTCTTCAGTCAGTTCCAATGAGGTGGGG	"\Homo sapiens Fc fragment of IgG, low affinity IIIb, receptor (CD16b) (FCGR3B), mRNA.\"""""	CD16b; FCG3; CD16; FCGR3	ILMN_2134453	FCGR3B	"\Homo sapiens Fc fragment of IgG, low affinity IIIb, receptor (CD16b) (FCGR3B), mRNA.\"""""	2215	D	FCGR3B	-0.453367338	-0.189445898	-2.123694488	0.036824384	0.036824384	-3.700897262	-1.369232402
34275	5550482	G6PC	NM_000151.2	2538	NP_000142.1	ILMN_2079890	5550482	S	GCACCGGGCCCTCCTTGCCTGTTTTTCAATCTCATCTGATATGCAGAGTA	"\Homo sapiens glucose-6-phosphatase, catalytic subunit (G6PC), mRNA.\"""""	MGC163350; GSD1a; G6PT	ILMN_2079890	G6PC	"\Homo sapiens glucose-6-phosphatase, catalytic subunit (G6PC), mRNA.\"""""	2538	D	G6PC	-0.446707219	0.07061158	-2.013924271	0.047421365	0.047421365	-3.890799304	-1.362925986
16551	2600746	VAT1	NM_006373.3	10493	NP_006364.2	ILMN_1700690	2600746	S	AGGACCTGGGCCATTGCAACCAAAATGGGGACTTCCTGGGTAGGGAGGTC	"\Homo sapiens vesicle amine transport protein 1 homolog (T. californica) (VAT1), mRNA.\"""""	FLJ20230; VATI	ILMN_1700690	VAT1	"\Homo sapiens vesicle amine transport protein 1 homolog (T. californica) (VAT1), mRNA.\"""""	10493	 	VAT1	0.442745972	-0.06226342	4.814978856	6.96E-06	6.96E-06	3.227352121	1.359188896
7648	1190687	CLK2	XM_945187.1	1196	XP_950280.1	ILMN_1815239	1190687	I	CCTCCTCTCCCCCCAGTTACTTTCAGATGGGGAAATAAGGGAATTGTAAC	"\PREDICTED: Homo sapiens CDC-like kinase 2, transcript variant 4 (CLK2), mRNA.\"""""		ILMN_1815239	CLK2	"\PREDICTED: Homo sapiens CDC-like kinase 2, transcript variant 4 (CLK2), mRNA.\"""""	1196	D	CLK2	-0.438857458	0.088304145	-2.203773339	0.030451529	0.030451529	-3.556787589	-1.35553039
37764	6110386	PRCP	NM_005040.2	5547	NP_005031.1	ILMN_2367215	6110386	A	CTGCAAGCAGAGATTTCTCTTTGGTTTTGAGGTTGAAGTGTCTTTGGCCC	"\Homo sapiens prolylcarboxypeptidase (angiotensinase C) (PRCP), transcript variant 1, mRNA.\"""""	HUMPCP; PCP; MGC2202	ILMN_2367215	PRCP	"\Homo sapiens prolylcarboxypeptidase (angiotensinase C) (PRCP), transcript variant 1, mRNA.\"""""	5547	D	PRCP	0.432465057	-0.113128376	2.995469657	0.003658932	0.003658932	-1.894886069	1.349537492
42392	6660398	FCN1	NM_002003.2	2219	NP_001994.2	ILMN_1668063	6660398	S	CCAGCTCAGTCAAGCCGCCACATGCCCACAACCTCACCAGAGGGAGAATT	"\Homo sapiens ficolin (collagen/fibrinogen domain containing) 1 (FCN1), mRNA.\"""""	FCNM	ILMN_1668063	FCN1	"\Homo sapiens ficolin (collagen/fibrinogen domain containing) 1 (FCN1), mRNA.\"""""	2219	 	FCN1	-0.431451126	0.058347901	-2.121690383	0.036997724	0.036997724	-3.704443927	-1.348589365
10560	1660296	ID2	NM_002166.4	3398	NP_002157.2	ILMN_2086095	1660296	S	GCAGACTTTGCCTTTTTTCAAAGGTGGAGCGTGAATACCAGAAGGATCCA	"\Homo sapiens inhibitor of DNA binding 2, dominant negative helix-loop-helix protein (ID2), mRNA.\"""""	GIG8; MGC26389; ID2A; ID2H	ILMN_2086095	ID2	"\Homo sapiens inhibitor of DNA binding 2, dominant negative helix-loop-helix protein (ID2), mRNA.\"""""	3398	D	ID2	0.423982822	-0.009660807	2.980466679	0.003823659	0.003823659	-1.930138146	1.34162625
23614	3850202	IGSF6	NM_005849.1	10261	NP_005840.1	ILMN_1653498	3850202	S	TGTGCCGGAAGCGAGAGCTAAACAGACAGGAGGAGGGACCACACTGGTGG	"\Homo sapiens immunoglobulin superfamily, member 6 (IGSF6), mRNA.\"""""	DORA	ILMN_1653498	IGSF6	"\Homo sapiens immunoglobulin superfamily, member 6 (IGSF6), mRNA.\"""""	10261	 	IGSF6	-0.42012923	-0.099155817	-2.350145115	0.021261874	0.021261874	-3.281476474	-1.338047406
37392	6060356	RPL13A	NM_012423.2	23521	NP_036555.1	ILMN_1713369	6060356	S	TGCCACAGGCAGCCCTGGGACATAGGAAGCTGGGAGCAAGGAAAGGGTCT	"\Homo sapiens ribosomal protein L13a (RPL13A), mRNA.\"""""		ILMN_1713369	RPL13A	"\Homo sapiens ribosomal protein L13a (RPL13A), mRNA.\"""""	23521	 	RPL13A	0.414527898	0.01458361	2.602067255	0.011060772	0.011060772	-2.77273182	1.332862445
46540	7560097	ATP6AP2	NM_005765.2	10159	NP_005756.2	ILMN_1677440	7560097	S	GGACAGCTGTTTTTTAACCCTCTTCTGCAAGTTTGTTGACCTACATGGGC	"\Homo sapiens ATPase, H+ transporting, lysosomal accessory protein 2 (ATP6AP2), mRNA.\"""""	ELDF10; APT6M8-9; MGC99577; XMRE; M8-9; ATP6IP2; MSTP009; MRXE; HT028; ATP6M8-9	ILMN_1677440	ATP6AP2	"\Homo sapiens ATPase, H+ transporting, lysosomal accessory protein 2 (ATP6AP2), mRNA.\"""""	10159	 	ATP6AP2	0.413598171	-0.078830989	3.148695873	0.002314783	0.002314783	-1.52716552	1.332003775
18212	2810626	ProbeID: 2810626	XR_018553.2	648294		ILMN_3208056	2810626	A	AAAAAGAAGATCCGCACATCACCCACCTTCCGGCGGTCCAAGACCCTGCG	"\PREDICTED: Homo sapiens misc_RNA (LOC648294), miscRNA.\"""""		ILMN_3208056	LOC648294	"\PREDICTED: Homo sapiens misc_RNA (LOC648294), miscRNA.\"""""	648294	 		0.409212784	-0.021509446	2.901156796	0.004814375	0.004814375	-2.114210576	1.327961006
12888	2060110	TDP1	NM_018319.3	55775	NP_060789.2	ILMN_2285713	2060110	I	CTGTATTAAAAAGGCAAATCGAAGGCCGGGCGCGGTGACTCACGCCTGTC	"\Homo sapiens tyrosyl-DNA phosphodiesterase 1 (TDP1), transcript variant 1, mRNA.\"""""	FLJ11090; MGC104252	ILMN_2285713	TDP1	"\Homo sapiens tyrosyl-DNA phosphodiesterase 1 (TDP1), transcript variant 1, mRNA.\"""""	55775	D	TDP1	-0.407946693	-0.050036119	-2.988385855	0.003735872	0.003735872	-1.91154765	-1.326796115
6509	1030167	SAMD3	NM_001017373.2	154075	NP_001017373.2	ILMN_2258816	1030167	I	GGTGGACGACTGTGTTACAGCCTTGGCTGCGCTAGTAGCTGCCTTTCATG	"\Homo sapiens sterile alpha motif domain containing 3 (SAMD3), transcript variant 1, mRNA.\"""""	MGC35163; FLJ34563	ILMN_2258816	SAMD3	"\Homo sapiens sterile alpha motif domain containing 3 (SAMD3), transcript variant 1, mRNA.\"""""	154075	D	SAMD3	0.406848452	-0.017645527	3.525565587	0.000706608	0.000706608	-0.566031029	1.325786486
1527	160091	LOC399804	XR_037881.1	399804		ILMN_3284119	160091	M	GCTTTTATGGTTGAAGTGTGGTTCAGGGCCAGTGCATATTAGTGGACAGC	"\PREDICTED: Homo sapiens misc_RNA (LOC399804), miscRNA.\"""""		ILMN_3284119	LOC399804	"\PREDICTED: Homo sapiens misc_RNA (LOC399804), miscRNA.\"""""	399804	 		0.406341383	0.005373095	3.471971203	0.00084074	0.00084074	-0.70741005	1.325320588
22513	3610397	ATP6V0C	XM_001130742.1	527	XP_001130742.1	ILMN_1789005	3610397	A	CCGGGCCCGTGGCCCTGCGCGGAGCTGTGTCCAATAAAGTTCTTGGATGT	"\PREDICTED: Homo sapiens ATPase, H+ transporting, lysosomal 16kDa, V0 subunit c (ATP6V0C), mRNA.\"""""		ILMN_1789005	ATP6V0C	"\PREDICTED: Homo sapiens ATPase, H+ transporting, lysosomal 16kDa, V0 subunit c (ATP6V0C), mRNA.\"""""	527	D	ATP6V0C	-0.405698925	0.058647837	-2.0681246	0.04190031	0.04190031	-3.798146163	-1.324730532
44853	7160008	LOC728499	XM_001127568.1	728499	XP_001127568.1	ILMN_1718934	7160008	A	TGTGGTGGTTTCCTTTTGTCTCCTTTATTACATGGGACTCTGACATGTGC	"\PREDICTED: Homo sapiens similar to Nuclear envelope pore membrane protein POM 121 (Pore membrane protein of 121 kDa) (P145) (LOC728499), mRNA.\"""""		ILMN_1718934	LOC728499	"\PREDICTED: Homo sapiens similar to Nuclear envelope pore membrane protein POM 121 (Pore membrane protein of 121 kDa) (P145) (LOC728499), mRNA.\"""""	728499	 		0.40464791	-0.030223221	2.636408526	0.010083866	0.010083866	-2.700064035	1.323765806
45730	7330538	PYHIN1	NM_152501.3	149628	NP_689714.2	ILMN_2395981	7330538	A	CCCTACCTGAAAGCCATCTCAAGACTCCTCAGATGCCACCAACAACCCCA	"\Homo sapiens pyrin and HIN domain family, member 1 (PYHIN1), transcript variant a1, mRNA.\"""""	IFIX; MGC23885; RP11-520H16.1	ILMN_2395981	PYHIN1	"\Homo sapiens pyrin and HIN domain family, member 1 (PYHIN1), transcript variant a1, mRNA.\"""""	149628	D	PYHIN1	0.404485841	-0.009266416	3.939759159	0.000174894	0.000174894	0.574983036	1.323617105
34523	5560731	KIR3DL2	NM_006737.1	3812	NP_006728.1	ILMN_2190842	5560731	S	GCCACTGCCTGCTGCAGAGAAAACACACTCCTTTGCTTAGCCCACAAGGT	"\Homo sapiens killer cell immunoglobulin-like receptor, three domains, long cytoplasmic tail, 2 (KIR3DL2), mRNA.\"""""	NKAT4; CD158K; MGC125321; NKAT4B; NKAT4A; CL-5	ILMN_2190842	KIR3DL2	"\Homo sapiens killer cell immunoglobulin-like receptor, three domains, long cytoplasmic tail, 2 (KIR3DL2), mRNA.\"""""	3812	 	KIR3DL2	-0.400660381	0.029772635	-2.092567643	0.039597639	0.039597639	-3.755650035	-1.320112043
29254	4640689	EIF4A2	NM_001967.3	1974	NP_001958.2	ILMN_1685722	4640689	S	GGACCCTGTTGCTAAGCCCCAGCAAGCAATCCTAGGTAGGGTTTAATCCC	"\Homo sapiens eukaryotic translation initiation factor 4A, isoform 2 (EIF4A2), mRNA.\"""""	DDX2B; BM-010; EIF4A; EIF4F	ILMN_1685722	EIF4A2	"\Homo sapiens eukaryotic translation initiation factor 4A, isoform 2 (EIF4A2), mRNA.\"""""	1974	 	EIF4A2	0.399860806	-0.052661776	2.253087991	0.027026488	0.027026488	-3.465735846	1.319380609
14697	2340703	ProbeID: 2340703	XR_039042.1	100133372		ILMN_3243291	2340703	S	CACATATGCCACTGTGGAGGAGGTGGATGCAGCCGTGAATGCAAGGCCAC	"\PREDICTED: Homo sapiens misc_RNA (LOC100133372), miscRNA.\"""""		ILMN_3243291	LOC100133372	"\PREDICTED: Homo sapiens misc_RNA (LOC100133372), miscRNA.\"""""	100133372	 		0.399380252	0.070263987	3.78897219	0.000293854	0.000293854	0.150016655	1.318941203
35451	5720747	ProbeID: 5720747	XR_019588.1	441775		ILMN_1695598	5720747	S	CGAAAGGTTCGGCGCAAGGAGCCCAAGAGCCAGGATATCTACCTGAGGCT	"\PREDICTED: Homo sapiens similar to 60S ribosomal protein L18 (LOC441775), mRNA.\"""""		ILMN_1695598	LOC441775	"\PREDICTED: Homo sapiens similar to 60S ribosomal protein L18 (LOC441775), mRNA.\"""""	441775	 		0.395271055	0.043508141	2.586298327	0.011537423	0.011537423	-2.805837573	1.315189837
9248	1440398	ProbeID: 1440398	XM_941634.2	644511	XP_946727.1	ILMN_1789809	1440398	A	TACCACTTCCGGGCCCCCAGCCCCATCTTCTGGCTGACTGTGCGAAGTAT	"\PREDICTED: Homo sapiens similar to ribosomal protein L13a, transcript variant 1 (LOC644511), mRNA.\"""""		ILMN_1789809	LOC644511	"\PREDICTED: Homo sapiens similar to ribosomal protein L13a, transcript variant 1 (LOC644511), mRNA.\"""""	644511	 	LOC644511	0.39385778	0.042552976	2.058561962	0.042832104	0.042832104	-3.814651456	1.313902097
8666	1400240	LDHB	NM_002300.4	3945	NP_002291.1	ILMN_1728132	1400240	S	CCGGGGATTAACCAGCGTTATCAACCAGAAGCTAAAGGATGATGAGGTTG	"\Homo sapiens lactate dehydrogenase B (LDHB), mRNA.\"""""	LDH-H; TRG-5	ILMN_1728132	LDHB	"\Homo sapiens lactate dehydrogenase B (LDHB), mRNA.\"""""	3945	 	LDHB	0.393005421	0.021311204	2.046106785	0.044072477	0.044072477	-3.83604777	1.313126059
44004	7000270	PYHIN1	NM_198930.2	149628	NP_945148.1	ILMN_1669447	7000270	I	GTGTGGAAATTTTGCCTGAAGTCCTCCACCTAAAAACCTGATGCCATTGG	"\Homo sapiens pyrin and HIN domain family, member 1 (PYHIN1), transcript variant b2, mRNA.\"""""	IFIX; MGC23885; RP11-520H16.1	ILMN_1669447	PYHIN1	"\Homo sapiens pyrin and HIN domain family, member 1 (PYHIN1), transcript variant b2, mRNA.\"""""	149628	D	PYHIN1	0.392904706	-0.01488303	3.520504757	0.000718351	0.000718351	-0.579445349	1.313034393
36508	5900471	PTGER2	NM_000956.2	5732	NP_000947.2	ILMN_1703926	5900471	S	CATCAGTTTTGTTTACTCATCCTCCAGGAACTGCAGGTCAAGTTGTCAGG	"\Homo sapiens prostaglandin E receptor 2 (subtype EP2), 53kDa (PTGER2), mRNA.\"""""	EP2	ILMN_1703926	PTGER2	"\Homo sapiens prostaglandin E receptor 2 (subtype EP2), 53kDa (PTGER2), mRNA.\"""""	5732	 	PTGER2	0.391736647	0.000919531	3.163620092	0.002212099	0.002212099	-1.490613116	1.311971742
9717	1470739	ProbeID: 1470739	NM_001101668.1	729617	NP_001095138.1	ILMN_3245000	1470739	S	CAGCCGAAGACACTGCGACTCTGGAGACAGCCCAAATATCCTCGGAAGAG	"\Homo sapiens ribosomal protein L23a-like (LOC729617), mRNA.\"""""		ILMN_3245000	LOC729617	"\Homo sapiens ribosomal protein L23a-like (LOC729617), mRNA.\"""""	729617	 	hCG 2001000	0.391301253	-0.036404046	2.936180294	0.004350798	0.004350798	-2.033398743	1.311575859
35871	5860136	ProbeID: 5860136	XR_015301.2	728139		ILMN_3212833	5860136	A	GTGCCTCCTGCAATTAACCAGTTCACCTAGGCCCTGGACTGCCAAACAGC	"\PREDICTED: Homo sapiens misc_RNA (LOC728139), miscRNA.\"""""		ILMN_3212833	LOC728139	"\PREDICTED: Homo sapiens misc_RNA (LOC728139), miscRNA.\"""""	728139	 		0.390971568	0.005404092	3.426902686	0.000971817	0.000971817	-0.82512615	1.311276172
39002	6280273	ProbeID: 6280273	XR_015895.2	729102		ILMN_3304022	6280273	M	CCACAAAACCAAGGTGGCTATGGCGGTTCCAGTAGCAGCAGTAGATATGT	"\PREDICTED: Homo sapiens misc_RNA (LOC729102), miscRNA.\"""""		ILMN_3304022	LOC729102	"\PREDICTED: Homo sapiens misc_RNA (LOC729102), miscRNA.\"""""	729102	 		0.39095543	0.083857581	3.518615803	0.000722781	0.000722781	-0.584448829	1.311261504
36700	5910500	SYT11	NM_152280.2	23208	NP_689493.2	ILMN_1717934	5910500	S	CCATGACAGTGACATTGCCCTCACCATGATCCCTCTCCAAAGTGGTTGTC	"\Homo sapiens synaptotagmin XI (SYT11), mRNA.\"""""	MGC17226; DKFZp781D015; KIAA0080; MGC10881; SYT12	ILMN_1717934	SYT11	"\Homo sapiens synaptotagmin XI (SYT11), mRNA.\"""""	23208	 	SYT11	0.390137351	-0.005612658	3.62786253	0.000504841	0.000504841	-0.292059979	1.310518166
10444	1580608	SEMA3E	NM_012431.1	9723	NP_036563.1	ILMN_2154322	1580608	S	AGCAGCTGTTGTCCTTAAAAATGAATTGACCTGGCCGGGCGCGGTGGCTC	"\Homo sapiens sema domain, immunoglobulin domain (Ig), short basic domain, secreted, (semaphorin) 3E (SEMA3E), mRNA.\"""""	SEMAH; coll-5; M-SEMAH; M-sema H; M-SemaK; KIAA0331	ILMN_2154322	SEMA3E	"\Homo sapiens sema domain, immunoglobulin domain (Ig), short basic domain, secreted, (semaphorin) 3E (SEMA3E), mRNA.\"""""	9723	D	SEMA3E	-0.387186509	-0.06230446	-2.49221305	0.014787581	0.014787581	-2.999898433	-1.307840413
33622	5390113	CORO1A	NM_007074.2	11151	NP_009005.1	ILMN_1713749	5390113	S	GATGCTGGGCCCCTCCTCATCTCCCTCAAGGATGGCTACGTACCCCCAAA	"\Homo sapiens coronin, actin binding protein, 1A (CORO1A), mRNA.\"""""	MGC117380; TACO; p57; HCORO1; CLABP; FLJ41407; CLIPINA	ILMN_1713749	CORO1A	"\Homo sapiens coronin, actin binding protein, 1A (CORO1A), mRNA.\"""""	11151	 	CORO1A	-0.382988144	0.050659299	-2.55652282	0.012488393	0.012488393	-2.867896729	-1.304040019
40525	6450475	YRDC	NM_024640.3	79693	NP_078916.3	ILMN_1736008	6450475	S	AAGTCTCAGGTGGCTGCGTGTGGTGGCTCATGCCTGTAATCCCAACATTC	"\Homo sapiens yrdC domain containing (E. coli) (YRDC), nuclear gene encoding mitochondrial protein, mRNA.\"""""	FLJ23476; IRIP; FLJ26165; RP11-109P14.4; SUA5; DRIP3	ILMN_1736008	YRDC	"\Homo sapiens yrdC domain containing (E. coli) (YRDC), nuclear gene encoding mitochondrial protein, mRNA.\"""""	79693	D	YRDC	-0.380299026	-0.029749807	-2.65345055	0.009628739	0.009628739	-2.663713348	-1.301611611
23264	3830349	IL7R	NM_002185.2	3575	NP_002176.2	ILMN_2342579	3830349	A	CTGACATTGAACCCAGTTGCTCAGGGTCAGCCCATTCTTACTTCCCTGGG	"\Homo sapiens interleukin 7 receptor (IL7R), mRNA.\"""""	CDW127; CD127; IL-7R-alpha	ILMN_2342579	IL7R	"\Homo sapiens interleukin 7 receptor (IL7R), mRNA.\"""""	3575	D	IL7R	0.378791471	0.083028506	2.169511971	0.03304942	0.03304942	-3.61901432	1.300252193
29106	4640079	PGLS	NM_012088.2	25796	NP_036220.1	ILMN_1797005	4640079	S	CCGCCTCCTGACCGTGCCCTTCGAGAAGCATTCCACTTTGTAGCTGGCCA	"\Homo sapiens 6-phosphogluconolactonase (PGLS), mRNA.\"""""	6PGL	ILMN_1797005	PGLS	"\Homo sapiens 6-phosphogluconolactonase (PGLS), mRNA.\"""""	25796	 	PGLS	-0.378629202	0.048678227	-3.713580563	0.000379199	0.000379199	-0.058434528	-1.300105954
19923	3170689	NKTR	NM_005385.3	4820	NP_005376.2	ILMN_1721621	3170689	A	GACAGCCCTCTGCTGCAGCGTTCAACTTGTGTGTTTACTGACAGAGTGAA	"\Homo sapiens natural killer-tumor recognition sequence (NKTR), mRNA.\"""""	DKFZp686J06106; DKFZp686G0426; p104; DKFZp686N24126; MGC90527; DKFZp686F1754	ILMN_1721621	NKTR	"\Homo sapiens natural killer-tumor recognition sequence (NKTR), mRNA.\"""""	4820	D	NKTR	0.378185755	-0.062397452	2.853875841	0.005512558	0.005512558	-2.22209992	1.299706396
46766	7570228	ProbeID: 7570228	XM_001724681.1	100134648	XP_001724733.1	ILMN_3204734	7570228	A	CGTTGGTGTCTGGCGGTTTCCGACCGTTGGTGTCTGGCACGCGCCACCCC	"\PREDICTED: Homo sapiens similar to hCG2024106, transcript variant 2 (LOC100134648), mRNA.\"""""		ILMN_3204734	LOC100134648	"\PREDICTED: Homo sapiens similar to hCG2024106, transcript variant 2 (LOC100134648), mRNA.\"""""	100134648	 		0.373428888	0.016039484	3.125631906	0.002482258	0.002482258	-1.58339969	1.29542805
25157	4050452	PPA1	NM_021129.3	5464	NP_066952.1	ILMN_1805827	4050452	S	GAGAGCCCCTTCAAGTGTGATCCTGATGCTGCCAGAGCCATTGTGGATGC	"\Homo sapiens pyrophosphatase (inorganic) 1 (PPA1), mRNA.\"""""	PP1; IOPPP; MGC111556; PP; SID6-8061	ILMN_1805827	PPA1	"\Homo sapiens pyrophosphatase (inorganic) 1 (PPA1), mRNA.\"""""	5464	 	PPA1	0.372364496	-0.050804475	2.199003812	0.030802125	0.030802125	-3.56550102	1.294472661
22851	3780193	FCRLA	NM_032738.3	84824	NP_116127.3	ILMN_1691071	3780193	S	AAGGCCCCAGAGAGCTAACTCACCCTTCCACCATATGAGGACGTGGCAAG	"\Homo sapiens Fc receptor-like A (FCRLA), mRNA.\"""""	FCRLX; FCRLe; MGC4595; FCRLM1; FCRLc1; RP11-474I16.5; FCRLb; FCRL; FREB; FCRLd; FCRLc2	ILMN_1691071	FCRLA	"\Homo sapiens Fc receptor-like A (FCRLA), mRNA.\"""""	84824	 	FCRLA	0.371873818	-0.068082114	2.84738343	0.005615389	0.005615389	-2.23680591	1.29403247
43894	6980561	C20orf132	NM_152503.3	140699	NP_689716.3	ILMN_1780356	6980561	I	ACGATCTGAGAGACCTGCTGTGTGACCCTGAGCCCTCGCTGTGCATCATC	"\Homo sapiens chromosome 20 open reading frame 132 (C20orf132), transcript variant 1, mRNA.\"""""	dJ621N11.4; FLJ36113; DKFZp434N0426	ILMN_1780356	C20ORF132	"\Homo sapiens chromosome 20 open reading frame 132 (C20orf132), transcript variant 1, mRNA.\"""""	140699	D	C20orf132	-0.370556807	0.030715983	-2.051640147	0.043517662	0.043517662	-3.826556399	-1.292851709
5718	870019	ProbeID: 870019	XR_038426.1	729926		ILMN_3306215	870019	M	GCAGGACATCCAGCCCAAAAGGGACCTCACCCGAAATGGCCCCACTATAT	"\PREDICTED: Homo sapiens misc_RNA (LOC729926), miscRNA.\"""""		ILMN_3306215	LOC729926	"\PREDICTED: Homo sapiens misc_RNA (LOC729926), miscRNA.\"""""	729926	 		0.366562847	0.032114239	2.792948561	0.006549481	0.006549481	-2.359062841	1.289277525
46052	7400358	NSA2	NM_014886.2	10412	NP_055701.1	ILMN_2103295	7400358	S	GCCACCTTTTGCCTACCAATACTTGGTGTAAAGAAGAATCCCTCATCCCC	"\Homo sapiens TGF beta-inducible nuclear protein 1 (TINP1), mRNA.\"""""	NSA2; HCL-G1; YR-29; CDK105	ILMN_2103295	TINP1	"\Homo sapiens TGF beta-inducible nuclear protein 1 (TINP1), mRNA.\"""""	10412	D	NSA2	0.366059686	0.008684849	2.22080621	0.02922784	0.02922784	-3.525536505	1.28882795
43585	6960026	STXBP2	NM_006949.1	6813	NP_008880.1	ILMN_2159453	6960026	S	GGCCCCCGGCTCATCGTGTATGTCATGGGCGGTGTGGCCATGTCAGAGAT	"\Homo sapiens syntaxin binding protein 2 (STXBP2), mRNA.\"""""	pp10122; UNC18B; MUNC18-2; UNC18-2; Hunc18b	ILMN_2159453	STXBP2	"\Homo sapiens syntaxin binding protein 2 (STXBP2), mRNA.\"""""	6813	 	STXBP2	-0.365438836	0.061694991	-2.32403048	0.022694492	0.022694492	-3.331708672	-1.288273434
18586	2900594	PGD	NM_002631.2	5226	NP_002622.2	ILMN_1794165	2900594	S	CTGCTCCTGTCACCCTCCACGATTCCACAGACCAGGACATTCCATGTGCC	"\Homo sapiens phosphogluconate dehydrogenase (PGD), mRNA.\"""""	6PGD	ILMN_1794165	PGD	"\Homo sapiens phosphogluconate dehydrogenase (PGD), mRNA.\"""""	5226	 	PGD	-0.365302845	-0.014910983	-2.186298238	0.031753367	0.031753367	-3.588632613	-1.288152005
2246	290750	SAMD3	NM_001017373.1	154075	NP_001017373.1	ILMN_1659158	290750	I	GGTGGACGACTGTGTTACAGCCTTGGCTGCGCTAGTAGCTGGCTTTCATG	"\Homo sapiens sterile alpha motif domain containing 3 (SAMD3), transcript variant 1, mRNA.\"""""	MGC35163; FLJ34563	ILMN_1659158	SAMD3	"\Homo sapiens sterile alpha motif domain containing 3 (SAMD3), transcript variant 1, mRNA.\"""""	154075	D	SAMD3	0.364076065	-0.001783198	3.454370096	0.000889807	0.000889807	-0.753511392	1.287057105
14428	2320356	VASP	NM_003370.3	7408	NP_003361.1	ILMN_1743646	2320356	A	GGATGTGGGAGTTTTTAAATGCTATAGCCCTGGGCTTGCCCCATTTGGGG	"\Homo sapiens vasodilator-stimulated phosphoprotein (VASP), mRNA.\"""""		ILMN_1743646	VASP	"\Homo sapiens vasodilator-stimulated phosphoprotein (VASP), mRNA.\"""""	7408	D	VASP	-0.362468258	-0.056943013	-2.360886265	0.020696314	0.020696314	-3.260676724	-1.285623547
7019	1070678	COTL1	NM_021149.2	23406	NP_066972.1	ILMN_1788283	1070678	S	AGAGAGGCCCAGGGTGGGGACTGGGAATTTAAGGAGAGCTGGGAACGGAT	"\Homo sapiens coactosin-like 1 (Dictyostelium) (COTL1), mRNA.\"""""	CLP; FLJ43657; MGC19733	ILMN_1788283	COTL1	"\Homo sapiens coactosin-like 1 (Dictyostelium) (COTL1), mRNA.\"""""	23406	 	COTL1	-0.361827033	0.034795881	-2.540407247	0.013032083	0.013032083	-2.901237515	-1.285052261
47151	7650358	TGFBI	NM_000358.1	7045	NP_000349.1	ILMN_1663866	7650358	S	CCAGCCTCATGGGAAGTCCTGGCACAGTTTTTGTAAAGCCCTTGCACAGC	"\Homo sapiens transforming growth factor, beta-induced, 68kDa (TGFBI), mRNA.\"""""	CSD1; CSD2; CDB1; CDGG1; EBMD; CSD3; BIGH3; LCD1; CDG2; CSD	ILMN_1663866	TGFBI	"\Homo sapiens transforming growth factor, beta-induced, 68kDa (TGFBI), mRNA.\"""""	7045	 	TGFBI	-0.361552009	0.095705477	-1.999877487	0.048950075	0.048950075	-3.914454779	-1.284807312
27663	4290605	SLC44A1	NM_080546.3	23446	NP_536856.2	ILMN_1700695	4290605	I	CCCTGCATCATGGACTGTTGCTGCTCCCTGTTCCATATGCTCGCAATCTC	"\Homo sapiens solute carrier family 44, member 1 (SLC44A1), mRNA.\"""""	RP11-287A8.1; CHTL1; CD92; CDW92; CTL1	ILMN_1700695	SLC44A1	"\Homo sapiens solute carrier family 44, member 1 (SLC44A1), mRNA.\"""""	23446	D	SLC44A1	0.357813483	-0.018979518	4.879595818	5.42E-06	5.42E-06	3.434006674	1.281482239
21441	3400754	LRRFIP1	NM_004735.2	9208	NP_004726.1	ILMN_2214997	3400754	S	TGAGCAGGGACAGTCATTTTTTAAATGTTTTTGGCCGGGCGTGGTGGCTC	"\Homo sapiens leucine rich repeat (in FLII) interacting protein 1 (LRRFIP1), mRNA.\"""""	MGC10947; GCF2; MGC119739; FLIIAP1; FLAP-1; GCF-2; HUFI-1; TRIP; MGC119738	ILMN_2214997	LRRFIP1	"\Homo sapiens leucine rich repeat (in FLII) interacting protein 1 (LRRFIP1), mRNA.\"""""	9208	 	LRRFIP1	-0.357183232	-0.031452695	-2.31269216	0.023342671	0.023342671	-3.353368797	-1.280922537
38359	6200685	PARVG	NM_022141.4	64098	NP_071424.1	ILMN_1695851	6200685	S	AGGGTGTCCTCCCACAGTCCCGCTGTTTCCTGTGCATTCGTGACCCGCTT	"\Homo sapiens parvin, gamma (PARVG), mRNA.\"""""		ILMN_1695851	PARVG	"\Homo sapiens parvin, gamma (PARVG), mRNA.\"""""	64098	 	PARVG	-0.355321289	0.0274191	-3.666529504	0.00044392	0.00044392	-0.187123652	-1.279270444
44060	7000465	RGL4	NM_153615.1	266747	NP_705843.1	ILMN_1663422	7000465	S	GCTCTGCACCATCCCTCACCCAGACCGTAGACACCAGGGAACCACATCTA	"\Homo sapiens ral guanine nucleotide dissociation stimulator-like 4 (RGL4), mRNA.\"""""	Rgr; MGC119678; MGC119680	ILMN_1663422	RGL4	"\Homo sapiens ral guanine nucleotide dissociation stimulator-like 4 (RGL4), mRNA.\"""""	266747	 	RGL4	-0.354709816	0.019145963	-2.429706902	0.017379524	0.017379524	-3.125501733	-1.278728352
12710	2030148	WDR54	NM_032118.2	84058	NP_115494.1	ILMN_1658289	2030148	S	GTGATTCCTCAGGCAACTCCTTTGCTGTGACTGGCTATGACCTTGCGGAG	"\Homo sapiens WD repeat domain 54 (WDR54), mRNA.\"""""	FLJ12953	ILMN_1658289	WDR54	"\Homo sapiens WD repeat domain 54 (WDR54), mRNA.\"""""	84058	 	WDR54	0.352656602	-0.002184331	3.812003975	0.00027167	0.00027167	0.21424062	1.276909786
46266	7510482	RPS4X	NM_001007.3	6191	NP_000998.1	ILMN_1810577	7510482	S	TGTGTTTGCTCCTCGTCCATCCACCGGTCCCCACAAGTTGAGAGAGTGTC	"\Homo sapiens ribosomal protein S4, X-linked (RPS4X), mRNA.\"""""	DXS306; SCR10; CCG2; SCAR; FLJ40595	ILMN_1810577	RPS4X	"\Homo sapiens ribosomal protein S4, X-linked (RPS4X), mRNA.\"""""	6191	D	RPS4X	0.350726508	-0.010794602	2.86789052	0.005296463	0.005296463	-2.190265315	1.275202628
28884	4590717	CLEC2D	NM_013269.3	29121	NP_037401.1	ILMN_1678775	4590717	A	GTTGTCCAGGTTCTATTGCCAAGAATGTGTTGTCCAAAATGCCTGTTTAG	"\Homo sapiens C-type lectin domain family 2, member D (CLEC2D), transcript variant 1, mRNA.\"""""	CLAX; OCIL; LLT1	ILMN_1678775	CLEC2D	"\Homo sapiens C-type lectin domain family 2, member D (CLEC2D), transcript variant 1, mRNA.\"""""	29121	D	CLEC2D	0.349641314	0.028937942	2.051225419	0.043559036	0.043559036	-3.827268569	1.274243783
22672	3710221	IL17RA	NM_014339.4	23765	NP_055154.3	ILMN_1728724	3710221	S	CAGGGGAATCCACACAGCCCGCTCCCAGGAGCTAATGGTAGAGCGTCCTT	"\Homo sapiens interleukin 17 receptor A (IL17RA), mRNA.\"""""	IL-17RA; hIL-17R; CD217; MGC10262; CDw217; IL17R	ILMN_1728724	IL17RA	"\Homo sapiens interleukin 17 receptor A (IL17RA), mRNA.\"""""	23765	 	IL17RA	-0.349319898	-0.04075135	-2.127994105	0.036454877	0.036454877	-3.693278311	-1.273959927
4440	650066	ITGB1	NM_033669.1	3688	NP_391989.1	ILMN_2383934	650066	A	TGTAGCTGGTGTGGTTGCTGGAATTGTTCTTATTGGCCTTGCATTACTGC	"\Homo sapiens integrin, beta 1 (fibronectin receptor, beta polypeptide, antigen CD29 includes MDF2, MSK12) (ITGB1), transcript variant 1C-2, mRNA.\"""""	GPIIA; VLAB; MDF2; FNRB; CD29; MSK12	ILMN_2383934	ITGB1	"\Homo sapiens integrin, beta 1 (fibronectin receptor, beta polypeptide, antigen CD29 includes MDF2, MSK12) (ITGB1), transcript variant 1C-2, mRNA.\"""""	3688	D	ITGB1	0.349017605	0.026095657	3.645729093	0.000475765	0.000475765	-0.24366562	1.273693018
12672	2030020	ProbeID: 2030020				ILMN_1872419	2030020	S	CCCTTCCTAAAAAATTCTTCCAGTAGGCCGGGTGTGGTGGCTTATGCCTG	"\xr14b10.x1 NCI_CGAP_Lu28 Homo sapiens cDNA clone IMAGE:2760091 3, mRNA sequence\"""""		ILMN_1872419		"\xr14b10.x1 NCI_CGAP_Lu28 Homo sapiens cDNA clone IMAGE:2760091 3, mRNA sequence\"""""	-999	 		-0.348329746	0.001048949	-2.364740354	0.020496665	0.020496665	-3.253193778	-1.273085882
30216	4810768	S1PR1	NM_001400.4	1901	NP_001391.2	ILMN_3235853	4810768	S	GCCAGGATCCTTGGTGTCCTAGGAGAAACAGACAAGCAAAACAAAGTGAA	"\Homo sapiens sphingosine-1-phosphate receptor 1 (S1PR1), mRNA.\"""""		ILMN_3235853	S1PR1	"\Homo sapiens sphingosine-1-phosphate receptor 1 (S1PR1), mRNA.\"""""	1901	D	S1PR1	0.348131844	0.017005661	2.738015268	0.007634588	0.007634588	-2.480530627	1.272911258
18987	3060010	ANKRD36B	NM_025190.2	57730	NP_079466.2	ILMN_1780806	3060010	S	AAAGGACTGCCCTACATTTGGCCTGTGCCACTGGCCAACCGGAAATGGTA	"\Homo sapiens ankyrin repeat domain 36B (ANKRD36B), mRNA.\"""""	MGC149865; MGC167812; FLJ21281; FLJ90089; MGC149864	ILMN_1780806	ANKRD36B	"\Homo sapiens ankyrin repeat domain 36B (ANKRD36B), mRNA.\"""""	57730	D	ANKRD36B (includes others)	0.347179963	0.015337784	3.98808448	0.000147734	0.000147734	0.713380572	1.272071676
14918	2360102	RPL14P1	XR_041286.1	144581		ILMN_3302177	2360102	M	ACTGATTTCATCCTCAAGTTTCCGCACAGTGCCCGCCAAAAGTATGTCCA	"\PREDICTED: Homo sapiens misc_RNA (RPL14L), miscRNA.\"""""		ILMN_3302177	RPL14L	"\PREDICTED: Homo sapiens misc_RNA (RPL14L), miscRNA.\"""""	144581	D	RPL14L	0.34360161	0.015674941	3.075503609	0.002885945	0.002885945	-1.70454899	1.268920434
20170	3190148	DDIT4	NM_019058.2	54541	NP_061931.1	ILMN_1661599	3190148	S	GCTGCGTTTAAGCCTTCCCCCATCGTGTACTGCAGAGTTGAGCTGGCAGG	"\Homo sapiens DNA-damage-inducible transcript 4 (DDIT4), mRNA.\"""""	RTP801; Dig2; REDD1; FLJ20500; RP11-442H21.1; REDD-1	ILMN_1661599	DDIT4	"\Homo sapiens DNA-damage-inducible transcript 4 (DDIT4), mRNA.\"""""	54541	 	DDIT4	-0.342665694	0.085646608	-2.355999571	0.020951938	0.020951938	-3.2701496	-1.268097517
2175	290402	IL2RB	NM_000878.2	3560	NP_000869.1	ILMN_1684349	290402	S	GGGGCTCCACACCTTTGCTGTGTGTTCTGGGGCAACCTACTAATCCTCTC	"\Homo sapiens interleukin 2 receptor, beta (IL2RB), mRNA.\"""""	CD122; P70-75	ILMN_1684349	IL2RB	"\Homo sapiens interleukin 2 receptor, beta (IL2RB), mRNA.\"""""	3560	 	IL2RB	0.342378134	-0.024062093	2.665533634	0.009317439	0.009317439	-2.637824528	1.267844784
26980	4250193	FCAR	NM_133279.1	2204	NP_579813.1	ILMN_2279367	4250193	I	AGAAAACACAACCTGCCTGGCCGGGCGTGGTGGCGTGAGCCTGTCGTCCC	"\Homo sapiens Fc fragment of IgA, receptor for (FCAR), transcript variant 9, mRNA.\"""""	CD89	ILMN_2279367	FCAR	"\Homo sapiens Fc fragment of IgA, receptor for (FCAR), transcript variant 9, mRNA.\"""""	2204	D	FCAR	-0.341175471	0.009829346	-2.584569885	0.011590783	0.011590783	-2.809456246	-1.26678832
26530	4210670	PAM	NM_138821.1	5066	NP_620176.1	ILMN_2313901	4210670	A	GCCAGTGTCTTTCTTTGGTGCCTTTCCTGTTCAGCATTCTTAGCCTGTGG	"\Homo sapiens peptidylglycine alpha-amidating monooxygenase (PAM), transcript variant 3, mRNA.\"""""	PHM; PAL	ILMN_2313901	PAM	"\Homo sapiens peptidylglycine alpha-amidating monooxygenase (PAM), transcript variant 3, mRNA.\"""""	5066	 	PAM	0.340106107	-0.04078783	4.327182933	4.38E-05	4.38E-05	1.712677349	1.265849691
9336	1440753	LOC550643	NR_015367.2	550643		ILMN_3247645	1440753	S	TGCCTGTGAGATGGTCCTGCAGCAGCCAACCAGTGAACTCTTTTGGTGAC	"\Homo sapiens hypothetical LOC550643 (LOC550643), non-coding RNA.\"""""		ILMN_3247645	LOC550643	"\Homo sapiens hypothetical LOC550643 (LOC550643), non-coding RNA.\"""""	550643	 	LOC550643	0.339947874	0.042084894	3.568073497	0.000614906	0.000614906	-0.4528362	1.265710862
747	60753	ProbeID: 60753	XR_037241.1	728620		ILMN_3232828	60753	I	CATTAGCTGGCCGGGCGTGGTGGCTCATGCTTGTAATCCCAACACTTTGG	"\PREDICTED: Homo sapiens misc_RNA (LOC728620), miscRNA.\"""""		ILMN_3232828	LOC728620	"\PREDICTED: Homo sapiens misc_RNA (LOC728620), miscRNA.\"""""	728620	 		-0.339504984	-0.055957628	-2.542917506	0.012946015	0.012946015	-2.896055633	-1.265322363
5473	830553	NPTN	NM_017455.2	27020	NP_059429.1	ILMN_2336982	830553	A	ACCTAACGGTTCTCATGCGGTGCGTAATTGTAGATGCATGTACTTGTGTG	"\Homo sapiens neuroplastin (NPTN), transcript variant alpha, mRNA.\"""""	SDFR1; GP55; DKFZp686L2477; np65; np55; GP65; SDR1; MGC102805	ILMN_2336982	NPTN	"\Homo sapiens neuroplastin (NPTN), transcript variant alpha, mRNA.\"""""	27020	D	NPTN	0.338931424	-0.132550834	2.551534043	0.012654471	0.012654471	-2.878236437	1.26481942
14641	2340446	LOC652726	XM_942351.2	652726	XP_947444.1	ILMN_1667932	2340446	S	ATGTGGACTGCCCTACATTTGGCCTGTGCCACTGGCCAACCGGAAATGGT	"\PREDICTED: Homo sapiens similar to ankyrin repeat domain 36 (LOC652726), mRNA.\"""""		ILMN_1667932	LOC652726	"\PREDICTED: Homo sapiens similar to ankyrin repeat domain 36 (LOC652726), mRNA.\"""""	652726	 	LOC652726	0.338875075	-0.002725741	4.031584444	0.000126787	0.000126787	0.838846651	1.26477002
34605	5570279	HIST1H1C	NM_005319.3	3006	NP_005310.1	ILMN_1757406	5570279	S	GTGGCTAAGAGCCCAAAGAAGGCCAAGGTTGCGAAGCCCAAGAAAGCTGC	"\Homo sapiens histone cluster 1, H1c (HIST1H1C), mRNA.\"""""	MGC3992; H1F2; H1.2	ILMN_1757406	HIST1H1C	"\Homo sapiens histone cluster 1, H1c (HIST1H1C), mRNA.\"""""	3006	 	HIST1H1C	0.338570705	-0.090234559	2.272755873	0.025757983	0.025757983	-3.428936657	1.264503215
6676	1050082	KIAA1147	NM_001080392.1	57189	NP_001073861.1	ILMN_2355033	1050082	A	GACACTGCATAGATTTTGCCCTGAATACTGGTGTGCCCAGGTATGCCGTG	"\Homo sapiens KIAA1147 (KIAA1147), mRNA.\"""""	PRO2561; LCHN	ILMN_2355033	KIAA1147	"\Homo sapiens KIAA1147 (KIAA1147), mRNA.\"""""	57189	D	KIAA1147	0.338477116	-0.022339107	3.675608797	0.000430665	0.000430665	-0.162375929	1.264421188
17985	2760475	ProbeID: 2760475	XR_015987.1	731985		ILMN_1814011	2760475	S	ATAACCACATGCAAAAAGAAGATCCGCATGTCACCCACCTTCAGGCGGCC	"\PREDICTED: Homo sapiens hypothetical protein LOC731985 (LOC731985), mRNA.\"""""		ILMN_1814011	LOC731985	"\PREDICTED: Homo sapiens hypothetical protein LOC731985 (LOC731985), mRNA.\"""""	731985	 		0.338374486	0.002154271	2.445712912	0.016679743	0.016679743	-3.093593544	1.264331243
21061	3370687	CGGBP1	NM_001008390.1	8545	NP_001008391.1	ILMN_1752631	3370687	A	CAGTTCATCATTTGGTGCTTAGTCTTTGTAAGGGCTCTCTGTGGTTTGAC	"\Homo sapiens CGG triplet repeat binding protein 1 (CGGBP1), transcript variant 1, mRNA.\"""""	CGGBP; p20-CGGBP	ILMN_1752631	CGGBP1	"\Homo sapiens CGG triplet repeat binding protein 1 (CGGBP1), transcript variant 1, mRNA.\"""""	8545	D	CGGBP1	0.337444403	0.016480642	2.571288077	0.012008316	0.012008316	-2.837196573	1.263516411
25967	4150670	CDC37	NM_007065.3	11140	NP_008996.1	ILMN_1668369	4150670	S	CCGGCTCTCGTCACTGGGCTCTGTTTTCACTGTTCGTCTGCTGTCTGTGT	"\Homo sapiens cell division cycle 37 homolog (S. cerevisiae) (CDC37), mRNA.\"""""	P50CDC37	ILMN_1668369	CDC37	"\Homo sapiens cell division cycle 37 homolog (S. cerevisiae) (CDC37), mRNA.\"""""	11140	 	CDC37	0.337054989	-0.01815009	4.576673325	1.73E-05	1.73E-05	2.476912632	1.263175408
19137	3060612	HK3	NM_002115.1	3101	NP_002106.1	ILMN_1670302	3060612	S	TCACCGCTGTTGCCTGCCGCCTTGCGCAGTTGACTCGTGTCTGAGGAAAC	"\Homo sapiens hexokinase 3 (white cell) (HK3), nuclear gene encoding mitochondrial protein, mRNA.\"""""	HXK3; HKIII	ILMN_1670302	HK3	"\Homo sapiens hexokinase 3 (white cell) (HK3), nuclear gene encoding mitochondrial protein, mRNA.\"""""	3101	 	HK3	-0.33555911	-0.004013505	-2.303892613	0.023856947	0.023856947	-3.370116435	-1.261866344
4667	670369	CD8A	NM_171827.2	925	NP_741969.1	ILMN_1768482	670369	A	GGCAGACCTGACTCTCTTAAGGAGGCTGAGAGCCCAAACTGCTGTCCCAA	"\Homo sapiens CD8a molecule (CD8A), transcript variant 2, mRNA.\"""""	p32; CD8; MAL; Leu2	ILMN_1768482	CD8A	"\Homo sapiens CD8a molecule (CD8A), transcript variant 2, mRNA.\"""""	925	D	CD8A	0.335308096	0.089741045	2.272375937	0.025781982	0.025781982	-3.429650141	1.261646812
41711	6580750	CFP	NM_002621.1	5199	NP_002612.1	ILMN_1658121	6580750	S	TCTGCACACCCTTGCTCCCCAAGTACCCGCCCACCGTTTCCATGGTCGAA	"\Homo sapiens complement factor properdin (CFP), mRNA.\"""""	PFC; PROPERDIN; BFD; PFD	ILMN_1658121	CFP	"\Homo sapiens complement factor properdin (CFP), mRNA.\"""""	5199	 	CFP	-0.335075317	0.003808537	-2.61379939	0.010717787	0.010717787	-2.747993843	-1.261443262
38640	6250242	FLNA	NM_001456.2	2316	NP_001447.2	ILMN_1687335	6250242	S	CCTACCTGCTCAAGGACAAGGGGGAGTACACACTGGTGGTCAAATGGGGG	"\Homo sapiens filamin A, alpha (actin binding protein 280) (FLNA), mRNA.\"""""	OPD2; MNS; FMD; FLN; filamin A; NHBP; ABP-280; OPD1; FLN1; ABPX; OPD; DKFZp434P031	ILMN_1687335	FLNA	"\Homo sapiens filamin A, alpha (actin binding protein 280) (FLNA), mRNA.\"""""	2316	 	FLNA	-0.334346113	0.059907221	-3.110839231	0.002595546	0.002595546	-1.619303742	-1.260805832
16382	2600066	SUMO2	NM_001005849.1	6613	NP_001005849.1	ILMN_2333594	2600066	A	GTGAAGCGGCAGCTGAGGAGACTCCGGCGCTCGCCATGGCCGACGAAAAG	"\Homo sapiens SMT3 suppressor of mif two 3 homolog 2 (S. cerevisiae) (SUMO2), transcript variant 2, mRNA.\"""""	SMT3H2; HSMT3; MGC117191; SMT3B	ILMN_2333594	SUMO2	"\Homo sapiens SMT3 suppressor of mif two 3 homolog 2 (S. cerevisiae) (SUMO2), transcript variant 2, mRNA.\"""""	6613	D	SUMO2	0.333021515	-0.002173809	3.297791278	0.001462188	0.001462188	-1.156290914	1.259648765
46417	7550358	NELL2	NM_006159.1	4753	NP_006150.1	ILMN_1725417	7550358	S	CCGTGACATCCTGAACCCTGGATAGAAAGCCTGAGCCCATTGGATCTGTG	"\Homo sapiens NEL-like 2 (chicken) (NELL2), mRNA.\"""""	NRP2	ILMN_1725417	NELL2	"\Homo sapiens NEL-like 2 (chicken) (NELL2), mRNA.\"""""	4753	 	NELL2	0.332718483	0.015175629	2.611187746	0.010793293	0.010793293	-2.753508565	1.259384209
46809	7570408	CCL5	NM_002985.2	6352	NP_002976.2	ILMN_2098126	7570408	S	CCGCCGTCTCAACCCCTCACAGGAGCTTACTGGCAAACATGAAAAATCGG	"\Homo sapiens chemokine (C-C motif) ligand 5 (CCL5), mRNA.\"""""	TCP228; SISd; MGC17164; SCYA5; RANTES; D17S136E	ILMN_2098126	CCL5	"\Homo sapiens chemokine (C-C motif) ligand 5 (CCL5), mRNA.\"""""	6352	D	CCL5	0.33167638	-0.032518361	2.524794723	0.013579052	0.013579052	-2.933370799	1.258474845
8892	1410400	HNRNPU	NM_004501.3	3192	NP_004492.2	ILMN_2370135	1410400	A	GTCTTGTTTTCAAAAGTGGATGGAACTTGGCTGGGTGTGGTGGCTCACGC	"\Homo sapiens heterogeneous nuclear ribonucleoprotein U (scaffold attachment factor A) (HNRNPU), transcript variant 2, mRNA.\"""""	SAF-A; HNRPU; U21.1; HNRNPU	ILMN_2370135	HNRNPU	"\Homo sapiens heterogeneous nuclear ribonucleoprotein U (scaffold attachment factor A) (HNRNPU), transcript variant 2, mRNA.\"""""	3192	D	HNRNPU	-0.33151251	0.001270848	-2.551348012	0.012660702	0.012660702	-2.878621681	-1.258331909
30626	4860093	LOC653888	XM_936251.2	653888	XP_941344.1	ILMN_1804530	4860093	S	CTCTGGCCTCTGAAACACTACCACTCGTGGCGCTGACCTTCATCACAGAC	"\PREDICTED: Homo sapiens similar to Actin-related protein 2/3 complex subunit 1B (ARP2/3 complex 41 kDa subunit) (p41-ARC) (LOC653888), mRNA.\"""""		ILMN_1804530	LOC653888	"\PREDICTED: Homo sapiens similar to Actin-related protein 2/3 complex subunit 1B (ARP2/3 complex 41 kDa subunit) (p41-ARC) (LOC653888), mRNA.\"""""	653888	 	LOC653888	-0.330091313	0.052305772	-2.625273781	0.010391686	0.010391686	-2.723711136	-1.257092937
9671	1470551	SEL1L3	NM_015187.3	23231	NP_056002.2	ILMN_1797822	1470551	S	GCAGCAAGTAAGCCTCTAGCTTATAGTTTCATCCCTACCCCTCATGCCTG	"\Homo sapiens sel-1 suppressor of lin-12-like 3 (C. elegans) (SEL1L3), mRNA.\"""""	FLJ21629; FLJ41299; DKFZp781J1697	ILMN_1797822	SEL1L3	"\Homo sapiens sel-1 suppressor of lin-12-like 3 (C. elegans) (SEL1L3), mRNA.\"""""	23231	 	SEL1L3	0.330054652	-0.058205776	3.742315449	0.000344205	0.000344205	0.02069116	1.257060993
37264	6040563	RPS4X	NM_001007.3	6191	NP_000998.1	ILMN_2166831	6040563	S	GATGCCCGCACCATCCGCTACCCCGATCCCCTCATCAAGGTGAATGATAC	"\Homo sapiens ribosomal protein S4, X-linked (RPS4X), mRNA.\"""""	DXS306; SCR10; CCG2; SCAR; FLJ40595	ILMN_2166831	RPS4X	"\Homo sapiens ribosomal protein S4, X-linked (RPS4X), mRNA.\"""""	6191	D	RPS4X	0.328822454	-0.026611665	2.153971601	0.034290168	0.034290168	-3.646958767	1.255987803
11333	1770598	KLRD1	NM_007334.1	3824	NP_031360.1	ILMN_1799134	1770598	A	CTCTTACAGTGAGGAGCACACCGCCTGGTTGTGGGAGAATGGCTCTGCAC	"\Homo sapiens killer cell lectin-like receptor subfamily D, member 1 (KLRD1), transcript variant 2, mRNA.\"""""	CD94	ILMN_1799134	KLRD1	"\Homo sapiens killer cell lectin-like receptor subfamily D, member 1 (KLRD1), transcript variant 2, mRNA.\"""""	3824	D	KLRD1	0.328485253	0.048073866	2.128521216	0.0364098	0.0364098	-3.692343337	1.255694275
24660	4010014	ProbeID: 4010014				ILMN_1900734	4010014	S	ACCAACTCAAAGGCTGTCTCTAAAGAAAAACATAGGCCGGGCGCGGTGGC	"\MR1-GN0172-061100-005-h03 GN0172 Homo sapiens cDNA, mRNA sequence\"""""		ILMN_1900734		"\MR1-GN0172-061100-005-h03 GN0172 Homo sapiens cDNA, mRNA sequence\"""""	-999	 		-0.328259694	-0.093892101	-2.291689194	0.024586724	0.024586724	-3.393251784	-1.255497968
24608	3990553	ProbeID: 3990553				ILMN_1906187	3990553	S	TCTTAGTCCCACGTTCAGGTGAGAAGACCTCAAAGGTACCCTCTGTCCAG	"\Homo sapiens cDNA FLJ40058 fis, clone TCOLN1000180\"""""		ILMN_1906187		"\Homo sapiens cDNA FLJ40058 fis, clone TCOLN1000180\"""""	-999	 	LOC283070	-0.327514461	-0.02647167	-3.249584116	0.001698824	0.001698824	-1.277583276	-1.254849601
13410	2100743	DYRK2	NM_003583.2	8445	NP_003574.1	ILMN_2374244	2100743	A	AGTACTTAAAAGCGTGGTCCCCAGTGAGGCCAAGAAAGTTTCCGGTTAAG	"\Homo sapiens dual-specificity tyrosine-(Y)-phosphorylation regulated kinase 2 (DYRK2), transcript variant 1, mRNA.\"""""		ILMN_2374244	DYRK2	"\Homo sapiens dual-specificity tyrosine-(Y)-phosphorylation regulated kinase 2 (DYRK2), transcript variant 1, mRNA.\"""""	8445	D	DYRK2	0.32721735	0.053048523	2.389915475	0.019234136	0.019234136	-3.204059806	1.254591201
28553	4560743	CD96	NM_005816.4	10225	NP_005807.1	ILMN_2415786	4560743	A	TTGTGCCACTGCACACTCCAATCTGGGTGAAAGACCGAGACTCCGCCTCA	"\Homo sapiens CD96 molecule (CD96), transcript variant 2, mRNA.\"""""	MGC22596; DKFZp667E2122; TACTILE	ILMN_2415786	CD96	"\Homo sapiens CD96 molecule (CD96), transcript variant 2, mRNA.\"""""	10225	D	CD96	0.322888195	0.059107393	2.181769358	0.032098589	0.032098589	-3.596849606	1.25083214
27996	4480497	SIGLEC10	NM_033130.2	89790	NP_149121.2	ILMN_1655549	4480497	S	AGCCAACCAAATCCCACCAAAACCAAGTTGGCCACGAGAGTGACCTCTGG	"\Homo sapiens sialic acid binding Ig-like lectin 10 (SIGLEC10), mRNA.\"""""	SLG2; SIGLEC-10; PRO940	ILMN_1655549	SIGLEC10	"\Homo sapiens sialic acid binding Ig-like lectin 10 (SIGLEC10), mRNA.\"""""	89790	 	SIGLEC10	-0.32255289	-0.06339333	-1.994691213	0.049525056	0.049525056	-3.923151427	-1.250541461
37062	6020523	PPP2R2B	NM_181676.1	5521	NP_858062.1	ILMN_1660732	6020523	A	GCCCAGTTTTCTCTGGTGGGTCCAGTGTTTTGTTCCTAGGTGTCTGCTGC	"\Homo sapiens protein phosphatase 2 (formerly 2A), regulatory subunit B, beta isoform (PPP2R2B), transcript variant 4, mRNA.\"""""	PR2AB-BETA; PR52B; PR2APR55-BETA; PR2AB55-BETA; MGC24888; PR55-BETA; PP2A-PR55B; SCA12	ILMN_1660732	PPP2R2B	"\Homo sapiens protein phosphatase 2 (formerly 2A), regulatory subunit B, beta isoform (PPP2R2B), transcript variant 4, mRNA.\"""""	5521	D	PPP2R2B	0.322550664	0.03050978	3.176993705	0.002123712	0.002123712	-1.457749217	1.250539532
42939	6840356	MGEA5	NM_012215.2	10724	NP_036347.1	ILMN_1686750	6840356	S	CACAGGTGACTGTGAAACAGATGCCCCTGGTCTTGCTTTCATCACTCTAG	"\Homo sapiens meningioma expressed antigen 5 (hyaluronidase) (MGEA5), mRNA.\"""""	MEA5; FLJ23355; NCOAT; FLJ11229; KIAA0679	ILMN_1686750	MGEA5	"\Homo sapiens meningioma expressed antigen 5 (hyaluronidase) (MGEA5), mRNA.\"""""	10724	 	MGEA5	0.320824823	-0.17107271	2.074633139	0.041276156	0.041276156	-3.786873631	1.249044453
29903	4780224	STMN3	NM_015894.2	50861	NP_056978.2	ILMN_3244117	4780224	S	AGCAGAACTGAGGGCTGGGATATTCCTCATGGTGGCAGCGCTCATAGCGA	"\Homo sapiens stathmin-like 3 (STMN3), mRNA.\"""""	SCLIP	ILMN_3244117	STMN3	"\Homo sapiens stathmin-like 3 (STMN3), mRNA.\"""""	50861	 	STMN3	0.320146742	0.021198257	2.399277221	0.01878261	0.01878261	-3.185676099	1.248457528
18640	2940068	GPBAR1	NM_170699.2	151306	NP_733800.1	ILMN_1727709	2940068	S	CTAAAGGAAGGGCCTCTGCTGACTCCTACCAGAGCATCCGTCCAGCTCAG	"\Homo sapiens G protein-coupled bile acid receptor 1 (GPBAR1), transcript variant 3, mRNA.\"""""	GPR131; M-BAR; GPCR; GPCR19; BG37; TGR5; MGC40597	ILMN_1727709	GPBAR1	"\Homo sapiens G protein-coupled bile acid receptor 1 (GPBAR1), transcript variant 3, mRNA.\"""""	151306	D	GPBAR1	-0.318654093	0.124873573	-2.057174448	0.042968778	0.042968778	-3.817040709	-1.24716651
33767	5390725	SSTR2	NM_001050.2	6752	NP_001041.1	ILMN_2152257	5390725	S	TGTAAATTAGTCGGGCGTGGTGTCACGTGCCTGTAATCCTAGCTGCTCGG	"\Homo sapiens somatostatin receptor 2 (SSTR2), mRNA.\"""""		ILMN_2152257	SSTR2	"\Homo sapiens somatostatin receptor 2 (SSTR2), mRNA.\"""""	6752	 	SSTR2	-0.318075117	-0.023151094	-2.756395895	0.007254461	0.007254461	-2.440102617	-1.246666103
36693	5910465	SH2D1A	NM_002351.2	4068	NP_002342.1	ILMN_1705892	5910465	S	CCGTGGGAGTACAAAAGTGGAGTGTGGCCTGAGTAATGCATTATGGGTGG	"\Homo sapiens SH2 domain protein 1A, Duncan's disease (lymphoproliferative syndrome) (SH2D1A), mRNA.\"""""	SAP; XLP; MTCP1; DSHP; LYP; EBVS; IMD5; XLPD	ILMN_1705892	SH2D1A	"\Homo sapiens SH2 domain protein 1A, Duncan's disease (lymphoproliferative syndrome) (SH2D1A), mRNA.\"""""	4068	 	SH2D1A	0.317132095	-0.058025887	2.264103119	0.026309443	0.026309443	-3.445160193	1.245851482
26324	4200605	XRCC2	NM_005431.1	7516	NP_005422.1	ILMN_2204909	4200605	S	CAGCCATAAAAAGGAACAAGACTGACTGGGCGTGGTGGCTCATGCCTGTG	"\Homo sapiens X-ray repair complementing defective repair in Chinese hamster cells 2 (XRCC2), mRNA.\"""""	DKFZp781P0919	ILMN_2204909	XRCC2	"\Homo sapiens X-ray repair complementing defective repair in Chinese hamster cells 2 (XRCC2), mRNA.\"""""	7516	D	XRCC2	-0.316674757	-0.009898656	-2.193166934	0.031235981	0.031235981	-3.576142046	-1.245456607
16558	2630008	COQ10A	NM_144576.3	93058	NP_653177.3	ILMN_1666364	2630008	S	TTACCCTGCCTGAGATTCCTCAGGAGAAAAGGCAACCTGCCTCCAGCCTG	"\Homo sapiens coenzyme Q10 homolog A (S. cerevisiae) (COQ10A), transcript variant 1, mRNA.\"""""	FLJ32452	ILMN_1666364	COQ10A	"\Homo sapiens coenzyme Q10 homolog A (S. cerevisiae) (COQ10A), transcript variant 1, mRNA.\"""""	93058	 	COQ10A	-0.316524197	0.072074038	-2.370549993	0.020198947	0.020198947	-3.241894402	-1.245326637
20513	3290731	PRKCH	NM_006255.3	5583	NP_006246.2	ILMN_1780898	3290731	S	AGAAGGGTCACTGCCACAACAGCACAGTCAGCGGGTGAATTACAGGTGCC	"\Homo sapiens protein kinase C, eta (PRKCH), mRNA.\"""""	PRKCL; MGC26269; nPKC-eta; PKCL; MGC5363; PKC-L	ILMN_1780898	PRKCH	"\Homo sapiens protein kinase C, eta (PRKCH), mRNA.\"""""	5583	 	PRKCH	0.315674246	0.032757556	2.740197586	0.007588523	0.007588523	-2.475741999	1.24459318
4621	670162	ProbeID: 670162	XR_019310.1	646447		ILMN_1739201	670162	S	TAATTTCTGAAGCAGAAAAGGCCTGGCCGCTCGCTCCCCGGCCTGCTGTG	"\PREDICTED: Homo sapiens similar to heterogeneous nuclear ribonucleoprotein K (LOC646447), mRNA.\"""""		ILMN_1739201	LOC646447	"\PREDICTED: Homo sapiens similar to heterogeneous nuclear ribonucleoprotein K (LOC646447), mRNA.\"""""	646447	 		-0.314052448	0.031698613	-2.403689916	0.018573077	0.018573077	-3.176989775	-1.243194863
42499	6760037	SYTL2	NM_206929.1	54843	NP_996812.1	ILMN_2336609	6760037	A	GGGTCTGGTACCCTTGCAGGACCTTTGTAGGTTGTGGGAAAAAGTCGCAG	"\Homo sapiens synaptotagmin-like 2 (SYTL2), transcript variant e, mRNA.\"""""	MGC102768; CHR11SYT; SGA72M; KIAA1597; SLP2	ILMN_2336609	SYTL2	"\Homo sapiens synaptotagmin-like 2 (SYTL2), transcript variant e, mRNA.\"""""	54843	D	SYTL2	0.313831391	0.011408841	2.790223678	0.006599786	0.006599786	-2.365133467	1.24300439
42471	6660709	TTC37	NM_014639.2	9652	NP_055454.1	ILMN_1795911	6660709	S	GGGCAAGAGAGACACGGCGTCTTTTGGAAAGAGTGGTATATCAGCCTGGG	"\Homo sapiens tetratricopeptide repeat domain 37 (TTC37), mRNA.\"""""	MGC32587; TTC37	ILMN_1795911	TTC37	"\Homo sapiens tetratricopeptide repeat domain 37 (TTC37), mRNA.\"""""	9652	 	TTC37	0.312767023	0.020607004	3.362783819	0.001191859	0.001191859	-0.99072436	1.242087684
10858	1710070	ITGAM	NM_000632.3	3684	NP_000623.2	ILMN_1685009	1710070	S	GGTTTCCTTCAGACAGATTCCAGGCGATGTGCAAGTGTATGCACGTGTGC	"\Homo sapiens integrin, alpha M (complement component 3 receptor 3 subunit) (ITGAM), transcript variant 2, mRNA.\"""""	MO1A; MAC1A; CD11B; MAC-1; CR3A; MGC117044	ILMN_1685009	ITGAM	"\Homo sapiens integrin, alpha M (complement component 3 receptor 3 subunit) (ITGAM), transcript variant 2, mRNA.\"""""	3684	 	ITGAM	-0.312376522	-0.025033072	-2.484287644	0.015095789	0.015095789	-3.015972081	-1.241751528
14845	2350543	EID2B	NM_152361.1	126272	NP_689574.1	ILMN_2051900	2350543	S	AAAAGTATCGGCCGGGCGCACTGGCTTACGCCTGTAATCCCAGCACTTTG	"\Homo sapiens EP300 interacting inhibitor of differentiation 2B (EID2B), mRNA.\"""""	EID-3; FLJ38944	ILMN_2051900	EID2B	"\Homo sapiens EP300 interacting inhibitor of differentiation 2B (EID2B), mRNA.\"""""	126272	D	EID2B	-0.312278666	-0.052973305	-2.172811028	0.032791119	0.032791119	-3.613059436	-1.241667305
28575	4570075	ANKRD36B	XM_944061.1	57730	XP_949154.1	ILMN_1699521	4570075	I	GGCACCCAAGCGATCCTTTTGCCTGGAATCCCAAAGTGTCAGATTTACTG	"\PREDICTED: Homo sapiens KIAA1641, transcript variant 7 (KIAA1641), mRNA.\"""""		ILMN_1699521	KIAA1641	"\PREDICTED: Homo sapiens KIAA1641, transcript variant 7 (KIAA1641), mRNA.\"""""	57730	D	ANKRD36B (includes others)	0.310610473	-0.017863055	3.966847484	0.00015913	0.00015913	0.65243168	1.240232391
2745	430672	HSPA8	NM_153201.1	3312	NP_694881.1	ILMN_2413084	430672	A	TGCTTCCTCAGGGCCCACCATTGAAGAGGTTGATTAAGCCAACCAAGTGT	"\Homo sapiens heat shock 70kDa protein 8 (HSPA8), transcript variant 2, mRNA.\"""""	MGC131511; HSC54; HSPA10; MGC29929; HSC70; HSP71; HSP73; LAP1; HSC71; NIP71	ILMN_2413084	HSPA8	"\Homo sapiens heat shock 70kDa protein 8 (HSPA8), transcript variant 2, mRNA.\"""""	3312	D	HSPA8	0.310529081	0.002713281	2.271131665	0.025860714	0.025860714	-3.431986041	1.240162423
46765	7570215	CPNE3	NM_003909.2	8895	NP_003900.1	ILMN_1773576	7570215	S	GTGGTGCCTTAGGCAATCTTTCCAAAGTAAATTCAGGGCCCCATTGCTAC	"\Homo sapiens copine III (CPNE3), mRNA.\"""""	KIAA0636; PRO1071; CPN3	ILMN_1773576	CPNE3	"\Homo sapiens copine III (CPNE3), mRNA.\"""""	8895	 	CPNE3	0.310458192	-0.062563272	2.562597073	0.012288836	0.012288836	-2.855284729	1.240101486
31686	5050553	MKNK2	NM_199054.2	2872	NP_951009.1	ILMN_1654060	5050553	I	TCTGCCTGGCCCTGCTGCCCCTCCTGAATCTCGTATGATGGTCACAGTCC	"\Homo sapiens MAP kinase interacting serine/threonine kinase 2 (MKNK2), transcript variant 2, mRNA.\"""""	GPRK7; MNK2	ILMN_1654060	MKNK2	"\Homo sapiens MAP kinase interacting serine/threonine kinase 2 (MKNK2), transcript variant 2, mRNA.\"""""	2872	D	MKNK2	-0.308477125	-0.061279721	-2.057108215	0.042975311	0.042975311	-3.817154724	-1.238399784
29777	4760474	TUBA4A	NM_006000.1	7277	NP_005991.1	ILMN_1784300	4760474	S	GAGGGAGAAGAATAAAGCAGCTGCCTGGAGCCTATTCACTATGTTTATTG	"\Homo sapiens tubulin, alpha 4a (TUBA4A), mRNA.\"""""	TUBA1; H2-ALPHA; FLJ30169	ILMN_1784300	TUBA4A	"\Homo sapiens tubulin, alpha 4a (TUBA4A), mRNA.\"""""	7277	 	TUBA4A	-0.308212098	-0.101809772	-2.197594541	0.030906391	0.030906391	-3.568072469	-1.238172308
44081	7000546	LILRA6	NM_024318.2	79168	NP_077294.2	ILMN_3251658	7000546	S	CTACTCTCTGCCATCACAAGGCCCACTTTTGTAGCTTCCGCGTGAGTGAG	"\Homo sapiens leukocyte immunoglobulin-like receptor, subfamily A (with TM domain), member 6 (LILRA6), mRNA.\"""""	LILRB6; CD85b; ILT8; LILRB3; ILT5	ILMN_3251658	LILRA6	"\Homo sapiens leukocyte immunoglobulin-like receptor, subfamily A (with TM domain), member 6 (LILRA6), mRNA.\"""""	79168	D	LILRA6	-0.307993603	-0.055668061	-2.181809385	0.032095524	0.032095524	-3.596777049	-1.237984801
10476	1580746	LOC730246	XR_016080.2	730246		ILMN_3305949	1580746	M	GTGAACTCAGCCAAGCACAGTGGTGGCAGGGCCTAACTGCTACAAAGGAG	"\PREDICTED: Homo sapiens misc_RNA (LOC730246), miscRNA.\"""""		ILMN_3305949	LOC730246	"\PREDICTED: Homo sapiens misc_RNA (LOC730246), miscRNA.\"""""	730246	 		0.307950191	0.036468963	3.113771012	0.002572718	0.002572718	-1.612198034	1.23794755
726	60672	ZNF217	NM_006526.2	7764	NP_006517.1	ILMN_1755303	60672	S	GCTCCTGTGTTACAAGGGAGAACTCATTTGAGATCAGTCTGTTGGCATTG	"\Homo sapiens zinc finger protein 217 (ZNF217), mRNA.\"""""	ZABC1	ILMN_1755303	ZNF217	"\Homo sapiens zinc finger protein 217 (ZNF217), mRNA.\"""""	7764	 	ZNF217	0.307722923	-0.043562445	2.885262194	0.005039433	0.005039433	-2.150635229	1.237752551
9903	1500747	CBX7	NM_175709.2	23492	NP_783640.1	ILMN_1657361	1500747	S	CTGGGGGCAGGCGCTGTGCTTCTGTGAGGTGGTTTAGCTTTTGCTTTCGA	"\Homo sapiens chromobox homolog 7 (CBX7), mRNA.\"""""		ILMN_1657361	CBX7	"\Homo sapiens chromobox homolog 7 (CBX7), mRNA.\"""""	23492	 	CBX7	0.307070401	-0.059069092	3.431724852	0.000956922	0.000956922	-0.812582609	1.23719285
13434	2120053	CYP1B1	NM_000104.2	1545	NP_000095.1	ILMN_1693338	2120053	S	GCTTTCATGTCCCAGAACTTAGCCTTTACCTGTGAAGTGTTACTACAGCC	"\Homo sapiens cytochrome P450, family 1, subfamily B, polypeptide 1 (CYP1B1), mRNA.\"""""	GLC3A; CP1B	ILMN_1693338	CYP1B1	"\Homo sapiens cytochrome P450, family 1, subfamily B, polypeptide 1 (CYP1B1), mRNA.\"""""	1545	 	CYP1B1	0.306688261	0.028381006	2.46218296	0.015986096	0.015986096	-3.06057652	1.236865187
35111	5700056	HSD17B8	NM_014234.3	7923	NP_055049.1	ILMN_1715324	5700056	S	CCGATGGGACACTTGGGGGACCCTGAGGATGTGGCAGATGTGGTCGCATT	"\Homo sapiens hydroxysteroid (17-beta) dehydrogenase 8 (HSD17B8), mRNA.\"""""	FABGL; FABG; dJ1033B10.9; RING2; H2-KE6; KE6; D6S2245E; HKE6	ILMN_1715324	HSD17B8	"\Homo sapiens hydroxysteroid (17-beta) dehydrogenase 8 (HSD17B8), mRNA.\"""""	7923	 	HSD17B8	0.306448664	0.016339284	3.466513658	0.000855673	0.000855673	-0.72172214	1.23665979
33633	5390148	ProbeID: 5390148	XR_019071.1	642333		ILMN_1696027	5390148	A	GGCCGGGAAGCTAAAAGACAAGTCCAAAACAGACCTGGAGAGCTCCTTGG	"\PREDICTED: Homo sapiens similar to M-phase phosphoprotein, mpp8 (LOC642333), mRNA.\"""""		ILMN_1696027	LOC642333	"\PREDICTED: Homo sapiens similar to M-phase phosphoprotein, mpp8 (LOC642333), mRNA.\"""""	642333	 		0.305406294	-0.031058015	3.078736892	0.002858167	0.002858167	-1.696779451	1.235766607
37965	6130458	LOC400986	XM_001126815.1	400986	XP_001126815.1	ILMN_1811117	6130458	A	GACAGTGACTTCTGAGAAACCAGCAGGCTTGAAGGCTACAAGTGACGAGG	"\PREDICTED: Homo sapiens protein immuno-reactive with anti-PTH polyclonal antibodies (LOC400986), mRNA.\"""""		ILMN_1811117	LOC400986	"\PREDICTED: Homo sapiens protein immuno-reactive with anti-PTH polyclonal antibodies (LOC400986), mRNA.\"""""	400986	D	ANKRD36B (includes others)	0.30533908	0.001715998	4.065461457	0.00011248	0.00011248	0.937131208	1.235709035
38897	6270615	GSDMB	NM_001042471.1	55876	NP_001035936.1	ILMN_1666206	6270615	S	TACCAGTCTGTCCTCACTGCCATCGCCACTACCATCCTGTCACCAGTGGG	"\Homo sapiens gasdermin B (GSDMB), transcript variant 1, mRNA.\"""""	PRO2521; PP4052	ILMN_1666206	GSDMB	"\Homo sapiens gasdermin B (GSDMB), transcript variant 1, mRNA.\"""""	55876	D	GSDMB	0.305019163	0.021815035	2.820149779	0.006066229	0.006066229	-2.298204569	1.235435047
8057	1260086	ID2	NM_002166.4	3398	NP_002157.2	ILMN_1793990	1260086	S	GGAGCAAAACCCCTGTGGACGACCCGATGAGCCTGCTATACAACATGAAC	"\Homo sapiens inhibitor of DNA binding 2, dominant negative helix-loop-helix protein (ID2), mRNA.\"""""	GIG8; MGC26389; ID2A; ID2H	ILMN_1793990	ID2	"\Homo sapiens inhibitor of DNA binding 2, dominant negative helix-loop-helix protein (ID2), mRNA.\"""""	3398	D	ID2	0.3050085	0.044805518	2.226662716	0.028817168	0.028817168	-3.514743058	1.235425916
2391	360731	ProbeID: 360731	NM_001110781.1	728661	NP_001104251.1	ILMN_3228585	360731	A	TCCCTGCGGGCCCCTATGTTTGAGTTTGATGGCTGCTGGATCCTCACTCA	"\Homo sapiens similar to solute carrier family 35, member E2 (LOC728661), mRNA.\"""""	DKFZp564C093; MGC117254; DKFZp686M0869; FLJ43631; MGC104754; KIAA0447	ILMN_3228585	LOC728661	"\Homo sapiens similar to solute carrier family 35, member E2 (LOC728661), mRNA.\"""""	728661	D	SLC35E2B	0.304544357	0.007075008	3.213464894	0.001899156	0.001899156	-1.367604434	1.235028519
27890	4480056	ProbeID: 4480056	XM_930239.2	255809	XP_935332.1	ILMN_1728392	4480056	A	AGTGCCCACTTGGATCTTGGTGCTCTCCCTGAGCCTGGCTGGTGCCCTCT	"\PREDICTED: Homo sapiens hypothetical LOC255809, transcript variant 2 (LOC255809), mRNA.\"""""		ILMN_1728392	LOC255809	"\PREDICTED: Homo sapiens hypothetical LOC255809, transcript variant 2 (LOC255809), mRNA.\"""""	255809	D	C19orf38	-0.304459962	0.018431784	-2.547533621	0.012789082	0.012789082	-2.88651561	-1.234956275
43093	6860240	ProbeID: 6860240				ILMN_1873034	6860240	S	AGTAAACCCATATATCCAGAACCCTGACCCTGCCGTGTACCAGCTGAGAG	"\Homo sapiens T cell receptor alpha locus, mRNA (cDNA clone MGC:88342 IMAGE:30352166), complete cds\"""""		ILMN_1873034		"\Homo sapiens T cell receptor alpha locus, mRNA (cDNA clone MGC:88342 IMAGE:30352166), complete cds\"""""	-999	D	TRDV2	0.30348657	0.051896766	2.381742761	0.01963619	0.01963619	-3.220058799	1.234123326
40805	6510082	ProbeID: 6510082	XM_001724107.1	100129426	XP_001724159.1	ILMN_3254413	6510082	M	CGGATTTGATTAATGACTTACGAGCAAGCTGGTTTGGCCAGACAGTATAC	"\PREDICTED: Homo sapiens similar to HIG1 domain family, member 1A (LOC100129426), mRNA.\"""""		ILMN_3254413	LOC100129426	"\PREDICTED: Homo sapiens similar to HIG1 domain family, member 1A (LOC100129426), mRNA.\"""""	100129426	 		-0.303223834	0.044892573	-2.450190703	0.01648854	0.01648854	-3.084635469	-1.233898594
29238	4640630	CD302	NM_014880.3	9936	NP_055695.2	ILMN_1716797	4640630	S	TGGGCAGTGCTGCTCTTAAATCCTACCTTCCACTCAACTCCCATACAACT	"\Homo sapiens CD302 molecule (CD302), mRNA.\"""""	BIMLEC; CLEC13A; KIAA0022; DCL-1	ILMN_1716797	CD302	"\Homo sapiens CD302 molecule (CD302), mRNA.\"""""	9936	D	CD302	-0.30295858	-0.005272549	-2.679809233	0.008961461	0.008961461	-2.607114943	-1.233671751
27745	4390195	HMGN1	NM_004965.6	3150	NP_004956.5	ILMN_1652123	4390195	S	GACTTACCTGCGGAAAACGGGGAAACGAAGACTGAGGAGAGTCCAGCCTC	"\Homo sapiens high-mobility group nucleosome binding domain 1 (HMGN1), mRNA.\"""""	FLJ31471; MGC104230; MGC117425; FLJ27265; HMG14	ILMN_1652123	HMGN1	"\Homo sapiens high-mobility group nucleosome binding domain 1 (HMGN1), mRNA.\"""""	3150	D	HMGN1	0.302774161	0.009391779	3.020483982	0.003398832	0.003398832	-1.835808643	1.233514061
46414	7550343	PRDX6	NM_004905.2	9588	NP_004896.1	ILMN_1803180	7550343	S	TGGCTCCCAAGGAGGTGTAGCAGGTGTGAGCAATATTAGTGCCATGTGCC	"\Homo sapiens peroxiredoxin 6 (PRDX6), mRNA.\"""""	p29; MGC46173; PRX; AOP2; aiPLA2; 1-Cys; KIAA0106; NSGPx	ILMN_1803180	PRDX6	"\Homo sapiens peroxiredoxin 6 (PRDX6), mRNA.\"""""	9588	 	PRDX6	0.301646096	-0.058325576	2.77251862	0.006935363	0.006935363	-2.40446254	1.232549935
23781	3870112	TSEN15	NM_052965.1	116461	NP_443197.1	ILMN_1734486	3870112	S	GTGGTGCCATAGTTTGTCATCCCTGGGTCTAGGAAATAGTCAATAAACAG	"\Homo sapiens chromosome 1 open reading frame 19 (C1orf19), mRNA.\"""""	sen15	ILMN_1734486	C1ORF19	"\Homo sapiens chromosome 1 open reading frame 19 (C1orf19), mRNA.\"""""	116461	D	TSEN15	0.301049139	-0.010909416	3.385233048	0.001109963	0.001109963	-0.932998168	1.232040037
11575	1820093	HNRNPA1P4	XM_939887.2	389674	XP_944980.2	ILMN_1690586	1820093	A	AAATTTTGGAGGCAGAAGCTCTGGCCCCCATGGTGGTGGAGGCCAGTACT	"\PREDICTED: Homo sapiens heterogeneous nuclear ribonucleoprotein A1 pseudogene 4 (HNRPA1P4), mRNA.\"""""		ILMN_1690586	HNRPA1P4	"\PREDICTED: Homo sapiens heterogeneous nuclear ribonucleoprotein A1 pseudogene 4 (HNRPA1P4), mRNA.\"""""	389674	 		0.300328058	0.056717901	2.713629386	0.00816699	0.00816699	-2.533831311	1.231424398
27158	4260139	AKR1B1	NM_001628.2	231	NP_001619.1	ILMN_1701731	4260139	S	GCTGTGGTTGCCTGCTCGTCCCCAAGTGACCTATACCTGTGTTTCTTGCC	"\Homo sapiens aldo-keto reductase family 1, member B1 (aldose reductase) (AKR1B1), mRNA.\"""""	ALDR1; MGC1804; ALR2; AR; ADR	ILMN_1701731	AKR1B1	"\Homo sapiens aldo-keto reductase family 1, member B1 (aldose reductase) (AKR1B1), mRNA.\"""""	231	 	AKR1B1	0.299188483	0.054012432	3.852753387	0.000236283	0.000236283	0.328483011	1.230452088
33687	5390372	C2orf64	NM_001008215.1	493753	NP_001008216.1	ILMN_1683065	5390372	S	ACCTCCGTGGTTCACTGGAGTTAAAGCAATCGGGGCGTTGTACAGCTCAC	"\Homo sapiens chromosome 2 open reading frame 64 (C2orf64), mRNA.\"""""	6330578E17Rik; MGC52110	ILMN_1683065	C2ORF64	"\Homo sapiens chromosome 2 open reading frame 64 (C2orf64), mRNA.\"""""	493753	 	C2orf64	0.298905789	-0.03351458	3.277850302	0.001556052	0.001556052	-1.206621366	1.230211007
27740	4390167	ProbeID: 4390167	XR_039577.1	100129553		ILMN_3266128	4390167	M	TGCTGGGCCGGAAGGTGGAGGTCGTACGCTGTGAGGGCATCATCATTTCT	"\PREDICTED: Homo sapiens misc_RNA (LOC100129553), miscRNA.\"""""		ILMN_3266128	LOC100129553	"\PREDICTED: Homo sapiens misc_RNA (LOC100129553), miscRNA.\"""""	100129553	 		0.298313108	0.022947417	2.012047649	0.0476232	0.0476232	-3.893968156	1.229705722
20225	3190379	TGFBR3	NM_003243.2	7049	NP_003234.2	ILMN_1784287	3190379	S	TGCATGGCAAATCCTGTCGGTCTCCAGTTGGTTATCTGAATAGTGTCACC	"\Homo sapiens transforming growth factor, beta receptor III (TGFBR3), mRNA.\"""""	BGCAN; betaglycan	ILMN_1784287	TGFBR3	"\Homo sapiens transforming growth factor, beta receptor III (TGFBR3), mRNA.\"""""	7049	 	TGFBR3	0.298113765	0.074947457	2.166956763	0.033250698	0.033250698	-3.623621109	1.22953582
36990	6020224	FBP1	NM_000507.2	2203	NP_000498.2	ILMN_1728799	6020224	S	CCGACGACGTGCTCGAGTTCCTGAAGGTGTATGAGAAGCACTCTGCCCAG	"\Homo sapiens fructose-1,6-bisphosphatase 1 (FBP1), mRNA.\"""""	FBP	ILMN_1728799	FBP1	"\Homo sapiens fructose-1,6-bisphosphatase 1 (FBP1), mRNA.\"""""	2203	 	FBP1	-0.297480217	0.054160784	-2.007798396	0.04808294	0.04808294	-3.901133706	-1.228995998
24073	3890577	ProbeID: 3890577	XM_001716956.1	100132761	XP_001717008.1	ILMN_3214893	3890577	A	GTCGTCAAAGGTTACAAAGGCAAAGCCCCTTTTCTTGCCACTGCCTCGGT	"\PREDICTED: Homo sapiens hypothetical protein LOC100132761 (LOC100132761), mRNA.\"""""		ILMN_3214893	LOC100132761	"\PREDICTED: Homo sapiens hypothetical protein LOC100132761 (LOC100132761), mRNA.\"""""	100132761	 		0.296203435	0.029653229	2.129637128	0.036314529	0.036314529	-3.690363293	1.22790882
29996	4780612	UNC93B1	NM_030930.2	81622	NP_112192.2	ILMN_2193591	4780612	S	ACGGTCAGGGTCTTCTTGCGACCCGGCCCGCTCCAGATCCCCACAGCTCT	"\Homo sapiens unc-93 homolog B1 (C. elegans) (UNC93B1), mRNA.\"""""	UNC93B; UNC93; MGC126617	ILMN_2193591	UNC93B1	"\Homo sapiens unc-93 homolog B1 (C. elegans) (UNC93B1), mRNA.\"""""	81622	D	UNC93B1	-0.295761312	-0.010885069	-2.136803827	0.03570782	0.03570782	-3.6776252	-1.227532577
24898	4040187	THEMIS	NM_001010923.1	387357	NP_001010923.1	ILMN_1684040	4040187	S	GGCCACAGCGAATCTTAACCTAACAGCCTTGACAAACTGCACCATAGGTG	"\Homo sapiens chromosome 6 open reading frame 190 (C6orf190), mRNA.\"""""	C6orf207; bA325O24.3; MGC163388; bA325O24.4; FLJ40584	ILMN_1684040	C6ORF190	"\Homo sapiens chromosome 6 open reading frame 190 (C6orf190), mRNA.\"""""	387357	 	THEMIS	0.295549132	0.017081465	2.455369467	0.016269854	0.016269854	-3.074257895	1.227352055
27832	4390546	NSA2	NM_014886.3	10412	NP_055701.1	ILMN_1694259	4390546	S	GCGGGAAAATGGGAAGTCCCTCTGCCTAAAGTACGTGCCCAGGGAGAAAC	"\Homo sapiens NSA2 ribosome biogenesis homolog (S. cerevisiae) (NSA2), mRNA.\"""""	NSA2; HCL-G1; YR-29; CDK105	ILMN_1694259	NSA2	"\Homo sapiens NSA2 ribosome biogenesis homolog (S. cerevisiae) (NSA2), mRNA.\"""""	10412	D	NSA2	0.295240612	0.028347977	2.219638039	0.029310366	0.029310366	-3.527686476	1.227089614
11738	1850040	C3orf34	NM_032898.2	84984	NP_116287.1	ILMN_2288483	1850040	I	ATCTGCCTTTAAGGAGCTTACAATCATGCCGGGTGCGGTGGCTCACGCCT	"\Homo sapiens chromosome 3 open reading frame 34 (C3orf34), mRNA.\"""""	MGC14126	ILMN_2288483	C3ORF34	"\Homo sapiens chromosome 3 open reading frame 34 (C3orf34), mRNA.\"""""	84984	D	CEP19	-0.295054671	-0.061146506	-2.253686776	0.026987072	0.026987072	-3.464619574	-1.226931471
37115	6020743	ProbeID: 6020743	XM_001720253.1	730313	XP_001720305.1	ILMN_3237656	6020743	S	ATACGCCAGACGTGGTGGCTCATGCCTGTAATCCCAGCGCTTTGGAAGGC	"\PREDICTED: Homo sapiens hypothetical LOC730313 (LOC730313), mRNA.\"""""		ILMN_3237656	LOC730313	"\PREDICTED: Homo sapiens hypothetical LOC730313 (LOC730313), mRNA.\"""""	730313	 		-0.294773644	-0.056258376	-2.094839324	0.0393893	0.0393893	-3.751678176	-1.226692496
22500	3610358	KLHL28	NM_017658.3	54813	NP_060128.2	ILMN_3251605	3610358	S	TGAAAGACTGTGGAAAATGATTTTAGGACGGGCGCAGTGGCTCACGCCTG	"\Homo sapiens kelch-like 28 (Drosophila) (KLHL28), mRNA.\"""""	FLJ20081; BTBD5	ILMN_3251605	KLHL28	"\Homo sapiens kelch-like 28 (Drosophila) (KLHL28), mRNA.\"""""	54813	D	KLHL28	-0.294469071	0.015563827	-2.763822997	0.007105833	0.007105833	-2.423705299	-1.226433552
42115	6650035	LOC338758	XM_931359.2	338758	XP_936452.1	ILMN_1795835	6650035	A	AACTTGCGGTATTTCGATGCTCAAAGGTAACCGGCGGCTCTGCTCCAACC	"\PREDICTED: Homo sapiens hypothetical protein LOC338758 (LOC338758), mRNA.\"""""		ILMN_1795835	LOC338758	"\PREDICTED: Homo sapiens hypothetical protein LOC338758 (LOC338758), mRNA.\"""""	338758	 	LOC338758	0.293768398	-0.018449649	2.83267469	0.00585491	0.00585491	-2.270024925	1.225838055
32659	5270064	SHROOM4	NM_020717.2	57477	NP_065768.2	ILMN_2206188	5270064	S	CGAAAATGTTATTAAGAAAACAGTTCCGGCCGGGCATGGTGGCTCACGCC	"\Homo sapiens shroom family member 4 (SHROOM4), mRNA.\"""""	KIAA1202	ILMN_2206188	SHROOM4	"\Homo sapiens shroom family member 4 (SHROOM4), mRNA.\"""""	57477	D	SHROOM4	-0.292218311	-0.005952631	-2.683343962	0.008875252	0.008875252	-2.599490498	-1.224521675
10037	1510521	PAFAH1B3	NM_002573.2	5050	NP_002564.1	ILMN_1748093	1510521	S	GCTGGAGCCCGCACCCTAAGCATCCTGCTGCCTTCCCACAACATTAAACT	"\Homo sapiens platelet-activating factor acetylhydrolase, isoform Ib, gamma subunit 29kDa (PAFAH1B3), mRNA.\"""""		ILMN_1748093	PAFAH1B3	"\Homo sapiens platelet-activating factor acetylhydrolase, isoform Ib, gamma subunit 29kDa (PAFAH1B3), mRNA.\"""""	5050	 	PAFAH1B3	0.291366785	0.028112312	3.468576968	0.000849998	0.000849998	-0.716313081	1.223799135
7470	1170630	ANKRA2	NM_023039.2	57763	NP_075526.1	ILMN_1687351	1170630	S	CCAGTTGGCTGCTCAGGGAGAGATGCTCTATCTGGCTACTCGTATCGAAC	"\Homo sapiens ankyrin repeat, family A (RFXANK-like), 2 (ANKRA2), mRNA.\"""""	ANKRA	ILMN_1687351	ANKRA2	"\Homo sapiens ankyrin repeat, family A (RFXANK-like), 2 (ANKRA2), mRNA.\"""""	57763	D	ANKRA2	0.291344107	-0.012239755	4.167529505	7.82E-05	7.82E-05	1.236223454	1.223779898
18946	2970575	CCL4L2	NM_207007.2	388372	NP_996890.1	ILMN_1716276	2970575	S	AACTTTGTGGTAGATTACTATGAGACCAGCAGCCTCTGCTCCCAGCCAGC	"\Homo sapiens chemokine (C-C motif) ligand 4-like 2 (CCL4L2), mRNA.\"""""	AT744.2; SCYA4L; CCL4L	ILMN_1716276	CCL4L2	"\Homo sapiens chemokine (C-C motif) ligand 4-like 2 (CCL4L2), mRNA.\"""""	388372	D	CCL4L1/CCL4L2	0.291279417	0.022404645	2.577026969	0.011826266	0.011826266	-2.825224803	1.223725026
13883	2190364	WDR13	NM_017883.3	64743	NP_060353.2	ILMN_1805512	2190364	S	CACCTGTGCTTGATGTCAGCTTCAACTGCGACGAGAGCCTACTGGCCTCC	"\Homo sapiens WD repeat domain 13 (WDR13), mRNA.\"""""	DKFZp779C2057; FLJ20563; MG21	ILMN_1805512	WDR13	"\Homo sapiens WD repeat domain 13 (WDR13), mRNA.\"""""	64743	 	WDR13	-0.28906247	0.072751929	-2.311243449	0.023426658	0.023426658	-3.356129802	-1.221846008
34965	5690181	KIAA1712	NM_001040157.1	80817	NP_001035247.1	ILMN_2213199	5690181	S	GTCAGTTGCTTGTGCTGCCCTGTCTATGTTATGCTCTGAATAGGTCTCGG	"\Homo sapiens KIAA1712 (KIAA1712), mRNA.\"""""	PS1TP3	ILMN_2213199	KIAA1712	"\Homo sapiens KIAA1712 (KIAA1712), mRNA.\"""""	80817	D	CEP44	0.288868728	0.011099993	3.994070189	0.000144666	0.000144666	0.730595454	1.221681935
11016	1710736	DOCK10	NM_014689.2	55619	NP_055504.2	ILMN_1702301	1710736	S	CCCTAAGTTTGCTGTCAGTTATTGTATGGTCAGTACCCCAGTCCTAGTAC	"\Homo sapiens dedicator of cytokinesis 10 (DOCK10), mRNA.\"""""	Nbla10300; DKFZp781A1532; DRIP2; ZIZ3	ILMN_1702301	DOCK10	"\Homo sapiens dedicator of cytokinesis 10 (DOCK10), mRNA.\"""""	55619	 	DOCK10	0.288010912	0.001951609	3.124315866	0.002492147	0.002492147	-1.586599098	1.220955747
7170	1090646	METTL21A	NM_145280.3	151194	NP_660323.2	ILMN_2049364	1090646	S	AAAGCACCTGAAATCTGGCCGGATGCGGTGGCTCATGCCTGTAATCCCAC	"\Homo sapiens family with sequence similarity 119, member A (FAM119A), mRNA.\"""""	MGC45373	ILMN_2049364	FAM119A	"\Homo sapiens family with sequence similarity 119, member A (FAM119A), mRNA.\"""""	151194	D	METTL21A	-0.28799817	-0.042094922	-2.342481191	0.021673751	0.021673751	-3.2962679	-1.220944964
17916	2760239	RASGRP1	NM_005739.2	10125	NP_005730.1	ILMN_1768958	2760239	S	TCAAGCCTAGTGTAAATTTCTGCATCTCACACGACTTTAGTTTGGCCAGG	"\Homo sapiens RAS guanyl releasing protein 1 (calcium and DAG-regulated) (RASGRP1), mRNA.\"""""	V; CALDAG-GEFI; CALDAG-GEFII; MGC129999; RASGRP; MGC129998; hRasGRP1	ILMN_1768958	RASGRP1	"\Homo sapiens RAS guanyl releasing protein 1 (calcium and DAG-regulated) (RASGRP1), mRNA.\"""""	10125	 	RASGRP1	0.28764402	0.031938066	2.309509059	0.023527559	0.023527559	-3.359433315	1.220645286
18396	2850576	SEMA4A	NM_022367.2	64218	NP_071762.2	ILMN_1702787	2850576	S	TGCCGCTTTGGACACCAACACTCCCTTCTCCCAGGGTCATGCAGGGATCT	"\Homo sapiens sema domain, immunoglobulin domain (Ig), transmembrane domain (TM) and short cytoplasmic domain, (semaphorin) 4A (SEMA4A), mRNA.\"""""	RP11-54H19.2; RP35; SEMB; SEMAB; FLJ12287; CORD10	ILMN_1702787	SEMA4A	"\Homo sapiens sema domain, immunoglobulin domain (Ig), transmembrane domain (TM) and short cytoplasmic domain, (semaphorin) 4A (SEMA4A), mRNA.\"""""	64218	 	SEMA4A	-0.287641107	-0.021520782	-2.110708745	0.037960173	0.037960173	-3.723825901	-1.220642821
6543	1030296	BCL11B	NM_138576.2	64919	NP_612808.1	ILMN_1665761	1030296	A	GGAACACAGGCAAACCCGTGATTTTGGTGCTCCTTGTAACTCAGCCCTGC	"\Homo sapiens B-cell CLL/lymphoma 11B (zinc finger protein) (BCL11B), transcript variant 1, mRNA.\"""""	hRIT1-alpha; RIT1; CTIP2; CTIP-2	ILMN_1665761	BCL11B	"\Homo sapiens B-cell CLL/lymphoma 11B (zinc finger protein) (BCL11B), transcript variant 1, mRNA.\"""""	64919	D	BCL11B	0.287024326	0.080240149	2.298962986	0.024149407	0.024149407	-3.37947476	1.220121083
37349	6060148	TRAPPC2	NM_014563.3	6399	NP_055378.1	ILMN_1673275	6060148	A	GCTGGGAGCAGTTGCAGGCCACAGTGAAGTGTGTTGCTTCTGTCACTTTA	"\Homo sapiens trafficking protein particle complex 2 (TRAPPC2), transcript variant 2, mRNA.\"""""	hYP38334; TRS20; SEDT; SEDL; ZNF547L; MIP-2A	ILMN_1673275	TRAPPC2	"\Homo sapiens trafficking protein particle complex 2 (TRAPPC2), transcript variant 2, mRNA.\"""""	6399	D	TRAPPC2	0.286757189	-0.019104359	2.753049963	0.007322342	0.007322342	-2.447478111	1.21989518
39981	6380445	SRSF5	NM_006925.3	6430	NP_008856.2	ILMN_2378868	6380445	A	TGGGCTGGATATCTTTGTAGATGTGGACCACCAAGGGGTTGTTGAAAACT	"\Homo sapiens splicing factor, arginine/serine-rich 5 (SFRS5), transcript variant 2, mRNA.\"""""	SRP40; HRS	ILMN_2378868	SFRS5	"\Homo sapiens splicing factor, arginine/serine-rich 5 (SFRS5), transcript variant 2, mRNA.\"""""	6430	D	SRSF5	0.286735967	-0.070081223	2.982955455	0.003795866	0.003795866	-1.924299765	1.219877236
19925	3170703	LY9	NM_001033667.1	4063	NP_001028839.1	ILMN_1812278	3170703	I	TGCGGGCCGCGCCAGGCACCAACTCAGTGTTTGTCAGTGTTTGTTTTTCC	"\Homo sapiens lymphocyte antigen 9 (LY9), transcript variant 2, mRNA.\"""""	hly9; mLY9; CD229; SLAMF3	ILMN_1812278	LY9	"\Homo sapiens lymphocyte antigen 9 (LY9), transcript variant 2, mRNA.\"""""	4063	D	LY9	0.286123357	-0.008303647	3.023169807	0.003371949	0.003371949	-1.829443051	1.219359351
39505	6350064	ProbeID: 6350064	XM_939484.3	728658	XP_944577.1	ILMN_3220792	6350064	A	AGGTACTGCTGGGCCGGAAGGTGGTGGTTGTACGCTGTGAAGGCATCAAC	"\PREDICTED: Homo sapiens similar to 23 kD highly basic protein, transcript variant 1 (LOC728658), mRNA.\"""""		ILMN_3220792	LOC728658	"\PREDICTED: Homo sapiens similar to 23 kD highly basic protein, transcript variant 1 (LOC728658), mRNA.\"""""	728658	D	LOC100290339/LOC728658	0.285573298	0.026527073	2.346297495	0.021467778	0.021467778	-3.288907555	1.218894532
13965	2190717	IL18BP	NM_173042.2	10068	NP_766630.2	ILMN_2334296	2190717	A	GCAGCTGCTTCGGATCCACACTGTATCTGTGTCATCCCCACATGGGTCCT	"\Homo sapiens interleukin 18 binding protein (IL18BP), transcript variant A, mRNA.\"""""	IL18BPa	ILMN_2334296	IL18BP	"\Homo sapiens interleukin 18 binding protein (IL18BP), transcript variant A, mRNA.\"""""	10068	D	IL18BP	-0.284629551	0.045468599	-2.925054613	0.00449339	0.00449339	-2.059151529	-1.218097446
39106	6280750	ProbeID: 6280750				ILMN_1822307	6280750	S	GGACCAGCTACAAAATCTTCAGGACCAGCTCAGAATGAAAATGCCGGGGC	"\Homo sapiens cDNA FLJ46527 fis, clone THYMU3034853\"""""		ILMN_1822307		"\Homo sapiens cDNA FLJ46527 fis, clone THYMU3034853\"""""	-999	D	IL23A	0.28378651	0.035564875	2.438260381	0.017002368	0.017002368	-3.108472198	1.217385857
41522	6560722	RASGRP2	NM_005825.2	10235	NP_005816.2	ILMN_2375319	6560722	A	GGACTCATTCCTGCCTTGGAGAAAATACTTCAACCAGAGCAGGGAGCCTG	"\Homo sapiens RAS guanyl releasing protein 2 (calcium and DAG-regulated) (RASGRP2), transcript variant 1, mRNA.\"""""	CDC25L; CALDAG-GEFI	ILMN_2375319	RASGRP2	"\Homo sapiens RAS guanyl releasing protein 2 (calcium and DAG-regulated) (RASGRP2), transcript variant 1, mRNA.\"""""	10235	D	RASGRP2	-0.283686434	-0.008499995	-2.909245252	0.00470344	0.00470344	-2.095614736	-1.217301412
32505	5260195	DUSP19	NM_080876.2	142679	NP_543152.1	ILMN_1722492	5260195	S	CTGAATTAAAAAATCTGTTGGTGGCCGGGCGCAGTGGCTCATGCCTGTGG	"\Homo sapiens dual specificity phosphatase 19 (DUSP19), mRNA.\"""""	MGC138210; SKRP1; DUSP17; TS-DSP1	ILMN_1722492	DUSP19	"\Homo sapiens dual specificity phosphatase 19 (DUSP19), mRNA.\"""""	142679	 	DUSP19	-0.282688627	-0.039797755	-2.418698123	0.017875937	0.017875937	-3.14734539	-1.216459785
11195	1740767	C11orf63	NM_199124.1	79864	NP_954575.1	ILMN_2243516	1740767	I	CTTAAAGAATTACGTCTGGTGGCACGTTGGCTCATGCCTGTAATCCCAGC	"\Homo sapiens chromosome 11 open reading frame 63 (C11orf63), transcript variant 2, mRNA.\"""""	FLJ23554	ILMN_2243516	C11ORF63	"\Homo sapiens chromosome 11 open reading frame 63 (C11orf63), transcript variant 2, mRNA.\"""""	79864	D	C11orf63	-0.282315501	-0.014887214	-2.390033497	0.019228384	0.019228384	-3.203828426	-1.216145212
4381	630601	2-Sep	NM_004404.3	4735	NP_004395.1	ILMN_2365711	630601	A	AGGGAGGACCCACACTGCTACACTTCTGATCCCCTTTGGTTTTACTACCC	"\Homo sapiens septin 2 (SEPT2), transcript variant 4, mRNA.\"""""	KIAA0158; NEDD5; hNedd5; DIFF6; Pnutl3	ILMN_2365711	2-Sep	"\Homo sapiens septin 2 (SEPT2), transcript variant 4, mRNA.\"""""	4735	D	2-Sep	0.281880742	-0.033370113	2.486391651	0.01501341	0.01501341	-3.011709079	1.215778779
23863	3870450	DEM1	NM_022774.1	64789	NP_073611.1	ILMN_2117569	3870450	S	ACGAAAAACATAATACATGGCTGGGTGCGGTGGCACATGCCTGTAATCCC	"\Homo sapiens defects in morphology 1 homolog (S. cerevisiae) (DEM1), mRNA.\"""""	FLJ21144; FLJ13183; FLJ11445	ILMN_2117569	DEM1	"\Homo sapiens defects in morphology 1 homolog (S. cerevisiae) (DEM1), mRNA.\"""""	64789	D	DEM1	-0.281849529	-0.02080287	-2.120613566	0.037091152	0.037091152	-3.706348357	-1.215752475
5637	840431	LGALS9	NM_009587.2	3965	NP_033665.1	ILMN_2412214	840431	A	GAGAATGCTGTGGTCCGCAACACCCAGATCGACAACTCCTGGGGGTCTGA	"\Homo sapiens lectin, galactoside-binding, soluble, 9 (LGALS9), transcript variant 1, mRNA.\"""""	MGC125973; MGC117375; ECALECTIN; HUAT; galectin-9; MGC125974	ILMN_2412214	LGALS9	"\Homo sapiens lectin, galactoside-binding, soluble, 9 (LGALS9), transcript variant 1, mRNA.\"""""	3965	D	LGALS9	-0.281526845	0.076379672	-2.770302625	0.006978446	0.006978446	-2.409370957	-1.215480582
36785	5960114	MRPL34	NM_023937.2	64981	NP_076426.1	ILMN_1783681	5960114	S	TATTTTTGCAGGGAGCTGGGGAGCAGGAACGCCTCGGACCTGAGTGCTCT	"\Homo sapiens mitochondrial ribosomal protein L34 (MRPL34), nuclear gene encoding mitochondrial protein, mRNA.\"""""	L34mt; MGC2633; MGC24974	ILMN_1783681	MRPL34	"\Homo sapiens mitochondrial ribosomal protein L34 (MRPL34), nuclear gene encoding mitochondrial protein, mRNA.\"""""	64981	 	MRPL34	0.281262136	0.029644134	3.009245052	0.003513497	0.003513497	-1.862398702	1.215257583
43236	6900048	ProbeID: 6900048	XR_018923.1	648210		ILMN_1732074	6900048	A	AGAAGCATTGTTAAAGTCTCTCTTCACCCTGCCGTCATGTCTAAGTCAGA	"\PREDICTED: Homo sapiens similar to Heterogeneous nuclear ribonucleoprotein A1 (Helix-destabilizing protein) (Single-strand RNA-binding protein) (hnRNP core protein A1) (HDP) (LOC648210), mRNA.\"""""		ILMN_1732074	LOC648210	"\PREDICTED: Homo sapiens similar to Heterogeneous nuclear ribonucleoprotein A1 (Helix-destabilizing protein) (Single-strand RNA-binding protein) (hnRNP core protein A1) (HDP) (LOC648210), mRNA.\"""""	648210	 		0.280820352	0.093987784	2.007244347	0.048143163	0.048143163	-3.902067009	1.214885502
41495	6560601	ZMAT3	NM_152240.1	64393	NP_689426.1	ILMN_2361104	6560601	A	TAAGATGGATATGATTTCAAAAAATAGGGCCGGGCGCGGTGGCTCACGCC	"\Homo sapiens zinc finger, matrin type 3 (ZMAT3), transcript variant 2, mRNA.\"""""	PAG608; WIG1; FLJ12296; WIG-1; MGC10613	ILMN_2361104	ZMAT3	"\Homo sapiens zinc finger, matrin type 3 (ZMAT3), transcript variant 2, mRNA.\"""""	64393	D	ZMAT3	-0.280725422	-0.06153789	-2.219552682	0.029316404	0.029316404	-3.527843534	-1.214805565
12975	2060465	UBE2E1	NM_182666.1	7324	NP_872607.1	ILMN_1806778	2060465	A	CTGTAAGGCGTGGAATAGGAGTTGCTCAGTGGATTGGTTCTATGTTGTGG	"\Homo sapiens ubiquitin-conjugating enzyme E2E 1 (UBC4/5 homolog, yeast) (UBE2E1), transcript variant 2, mRNA.\"""""	UBCH6	ILMN_1806778	UBE2E1	"\Homo sapiens ubiquitin-conjugating enzyme E2E 1 (UBC4/5 homolog, yeast) (UBE2E1), transcript variant 2, mRNA.\"""""	7324	D	UBE2E1	0.280634893	0.000324382	2.008066867	0.048053781	0.048053781	-3.90068138	1.214729338
31097	4890433	ProbeID: 4890433	XR_015990.2	729679		ILMN_3239629	4890433	S	GTAACTCATCCCCACGCCCAGGGGCACTGGCATTGTCTCAGCACCTGTGT	"\PREDICTED: Homo sapiens misc_RNA (LOC729679), miscRNA.\"""""		ILMN_3239629	LOC729679	"\PREDICTED: Homo sapiens misc_RNA (LOC729679), miscRNA.\"""""	729679	 		0.280530458	0.037465298	2.063334306	0.042364874	0.042364874	-3.806422758	1.214641409
3214	510332	ProbeID: 510332				ILMN_1821280	510332	S	GTGACAGAGGGCAAAGACGGCCATAGGGTGCTCTGAGTTTTGGGATGGTC	"\Homo sapiens cDNA FLJ33772 fis, clone BRSSN2000175\"""""		ILMN_1821280		"\Homo sapiens cDNA FLJ33772 fis, clone BRSSN2000175\"""""	-999	D	GDF11	0.280516586	-0.022524795	3.690613704	0.00040958	0.00040958	-0.121387236	1.214629729
28871	4590670	ProbeID: 4590670	XR_019565.2	646294		ILMN_3294335	4590670	M	ACAAGATCGGCAAGCCCCACACCGTCCCCTGCAAGGTGACAGGCCGCCGT	"\PREDICTED: Homo sapiens misc_RNA (LOC646294), miscRNA.\"""""		ILMN_3294335	LOC646294	"\PREDICTED: Homo sapiens misc_RNA (LOC646294), miscRNA.\"""""	646294	 		0.280430735	0.017021408	2.725569056	0.007902225	0.007902225	-2.507782517	1.214557452
16291	2570477	BTN2A1	NM_007049.2	11120	NP_008980.1	ILMN_2364852	2570477	A	GGGGACACCAGTGGCTTCAAACTTCCTGGTTTCATGATATCTTGAGACGC	"\Homo sapiens butyrophilin, subfamily 2, member A1 (BTN2A1), transcript variant 1, mRNA.\"""""	BK14H9.1; BTF1; FLJ36567; DJ3E1.1; BT2.1	ILMN_2364852	BTN2A1	"\Homo sapiens butyrophilin, subfamily 2, member A1 (BTN2A1), transcript variant 1, mRNA.\"""""	11120	D	BTN2A1	0.280018483	-0.047429178	2.650136887	0.009715745	0.009715745	-2.670796356	1.21421044
26511	4210551	ProbeID: 4210551	XM_001718981.1	100129211	XP_001719033.1	ILMN_3238053	4210551	S	AAAAATCGGGCCAGGTGCGATGGCTCACGCATGTAATCCCAGCACTTTGG	"\PREDICTED: Homo sapiens hypothetical protein LOC100129211 (LOC100129211), mRNA.\"""""		ILMN_3238053	LOC100129211	"\PREDICTED: Homo sapiens hypothetical protein LOC100129211 (LOC100129211), mRNA.\"""""	100129211	 		-0.279311776	-0.018457279	-2.143514116	0.035147755	0.035147755	-3.665664335	-1.213615803
17671	2710754	CD96	NM_198196.2	10225	NP_937839.1	ILMN_1711573	2710754	A	GCCATGTAAGGGAGCCATCTTGGAAGCAGATCCTCCAGCCTCCAGTCAAG	"\Homo sapiens CD96 molecule (CD96), transcript variant 1, mRNA.\"""""	DKFZp667E2122; MGC22596; TACTILE	ILMN_1711573	CD96	"\Homo sapiens CD96 molecule (CD96), transcript variant 1, mRNA.\"""""	10225	D	CD96	0.279208318	0.047540622	3.070451071	0.002929856	0.002929856	-1.716677801	1.213528775
7236	1110180	RORA	NM_002943.2	6095	NP_002934.1	ILMN_2322498	1110180	A	CACCGTGTACTTTGATGGGAAGTATGCCAGCCCCGACGTCTTCAAATCCT	"\Homo sapiens RAR-related orphan receptor A (RORA), transcript variant 3, mRNA.\"""""	NR1F1; MGC119326; ROR2; RZRA; ROR1; MGC119329; ROR3	ILMN_2322498	RORA	"\Homo sapiens RAR-related orphan receptor A (RORA), transcript variant 3, mRNA.\"""""	6095	D	RORA	0.278434479	0.022684179	2.865396788	0.005334335	0.005334335	-2.195938847	1.212878032
26362	4200743	NBEAL2	NM_015175.1	23218	NP_055990.1	ILMN_1660629	4200743	A	CGCTGTTTCGTCAAAGCACGAGGGCCGCCTGTGGCCTTAATTCCTAACGG	"\Homo sapiens neurobeachin-like 2 (NBEAL2), mRNA.\"""""	KIAA0540	ILMN_1660629	NBEAL2	"\Homo sapiens neurobeachin-like 2 (NBEAL2), mRNA.\"""""	23218	 	NBEAL2	-0.277786811	-0.073884331	-2.385549653	0.01944799	0.01944799	-3.212612168	-1.212333658
3530	540053	FOXM1	NM_021953.2	2305	NP_068772.2	ILMN_2344971	540053	A	GCCACCTCCCCGTGTTTCCAAGTCAGCTTTCCTGCAAGAAGAAATCCTGG	"\Homo sapiens forkhead box M1 (FOXM1), transcript variant 2, mRNA.\"""""	TGT3; PIG29; HFH-11; FKHL16; MPP-2; INS-1; HFH11; MPP2; TRIDENT; MPHOSPH2; HNF-3; FOXM1B	ILMN_2344971	FOXM1	"\Homo sapiens forkhead box M1 (FOXM1), transcript variant 2, mRNA.\"""""	2305	D	FOXM1	-0.276189091	0.020740737	-2.352988077	0.021110863	0.021110863	-3.275979068	-1.210991796
23590	3850131	YWHAQ	NM_006826.2	10971	NP_006817.1	ILMN_1674385	3850131	S	CATGCAGATTTGTGCACATGTGAGAGGGTGTCCAGTTTGTCTAGTGATTG	"\Homo sapiens tyrosine 3-monooxygenase/tryptophan 5-monooxygenase activation protein, theta polypeptide (YWHAQ), mRNA.\"""""	HS1; 14-3-3; 1C5	ILMN_1674385	YWHAQ	"\Homo sapiens tyrosine 3-monooxygenase/tryptophan 5-monooxygenase activation protein, theta polypeptide (YWHAQ), mRNA.\"""""	10971	 	YWHAQ	0.275679393	0.018342783	2.088307954	0.039990871	0.039990871	-3.763087531	1.210564033
43998	7000240	TTC14	NM_001042601.1	151613	NP_001036066.1	ILMN_1696757	7000240	S	ATAGAAGGTGGGAACCAGGTTCTGTGAGGCATTCTACCTCACCAGCAAGC	"\Homo sapiens tetratricopeptide repeat domain 14 (TTC14), transcript variant 2, mRNA.\"""""	DRDL5813; KIAA1980; DKFZp313M1015; FLJ00166; PRO19630	ILMN_1696757	TTC14	"\Homo sapiens tetratricopeptide repeat domain 14 (TTC14), transcript variant 2, mRNA.\"""""	151613	D	TTC14	0.275366063	-0.003639957	2.690692737	0.008698433	0.008698433	-2.58361305	1.210301146
27333	4280044	ProbeID: 4280044	XR_038433.1	100131609		ILMN_3215712	4280044	A	GGTGGTGGTCATGGAGGTGGTTTCGGTGGGAATGACAACTTTGATCATGG	"\PREDICTED: Homo sapiens misc_RNA (LOC100131609), miscRNA.\"""""		ILMN_3215712	LOC100131609	"\PREDICTED: Homo sapiens misc_RNA (LOC100131609), miscRNA.\"""""	100131609	 		0.27534751	0.072724682	2.575421616	0.011876939	0.011876939	-2.828575908	1.210285582
28089	4490180	BEX4	XM_936467.2	56271	XP_941560.1	ILMN_1804798	4490180	A	AAATGTAGGACCTATCGTCCAGACTCACAGAGTGGGGCTCCAGAATCTCC	"\PREDICTED: Homo sapiens brain expressed X-linked-like 1 (BEXL1), mRNA.\"""""		ILMN_1804798	BEXL1	"\PREDICTED: Homo sapiens brain expressed X-linked-like 1 (BEXL1), mRNA.\"""""	56271	D	BEX4	0.274495461	0.00830807	2.520692559	0.013726155	0.013726155	-2.941786467	1.209571004
2699	430438	MIAT	NR_003491.1	440823		ILMN_1864900	430438	S	CTGAGCCCAAGCAGGCACATTCTCTTCGACCCCTCCCTCATTCAGTCTGC	"\Homo sapiens myocardial infarction associated transcript (non-protein coding) (MIAT), non-coding RNA.\"""""	C22orf35; FLJ25967; FLJ38367; FLJ25887; FLJ45323	ILMN_1864900	MIAT	"\Homo sapiens myocardial infarction associated transcript (non-protein coding) (MIAT), non-coding RNA.\"""""	440823	 	MIAT	0.274349541	0.009518394	3.864954054	0.000226575	0.000226575	0.362839041	1.20944867
6576	1030427	CUTA	NM_001014838.1	51596	NP_001014838.1	ILMN_1712390	1030427	A	AACAGGGGAACTTTCCGTACCTGCAGTGGGTGCGCCAGGTCACAGAGTCA	"\Homo sapiens cutA divalent cation tolerance homolog (E. coli) (CUTA), transcript variant 4, mRNA.\"""""	MGC111154; C6orf82; ACHAP	ILMN_1712390	CUTA	"\Homo sapiens cutA divalent cation tolerance homolog (E. coli) (CUTA), transcript variant 4, mRNA.\"""""	51596	D	CUTA	0.274182085	-0.015667935	2.493726314	0.014729379	0.014729379	-2.996824495	1.209308295
15005	2360452	PFKP	NM_002627.3	5214	NP_002618.1	ILMN_1805737	2360452	S	TATGACGTGTCGGACTCAGGCCAGCTGGAACATGTGCAGCCCTGGAGTGT	"\Homo sapiens phosphofructokinase, platelet (PFKP), mRNA.\"""""	PFKF; PFK-C; FLJ40226	ILMN_1805737	PFKP	"\Homo sapiens phosphofructokinase, platelet (PFKP), mRNA.\"""""	5214	D	PFKP	0.273354662	-0.005942444	2.65768708	0.009518532	0.009518532	-2.654647196	1.208614924
13313	2100296	NAPSA	NM_004851.1	9476	NP_004842.1	ILMN_1784040	2100296	S	GTCATCCAGACTACTCGAAATGGCGTCCGCCTCTGCTTGTCCGGTTTCCA	"\Homo sapiens napsin A aspartic peptidase (NAPSA), mRNA.\"""""	Kdap; NAP1; SNAPA; NAPA; KAP	ILMN_1784040	NAPSA	"\Homo sapiens napsin A aspartic peptidase (NAPSA), mRNA.\"""""	9476	 	NAPSA	-0.272676634	0.018541378	-2.101807339	0.038756158	0.038756158	-3.739471463	-1.208047041
37342	6060129	ProbeID: 6060129	XR_038296.1	728576		ILMN_3227912	6060129	A	CACTATTTGTGGTTCTCGCCGGGCAGCTTGGAGAAGGCGCAATACTCTCC	"\PREDICTED: Homo sapiens misc_RNA (LOC728576), miscRNA.\"""""		ILMN_3227912	LOC728576	"\PREDICTED: Homo sapiens misc_RNA (LOC728576), miscRNA.\"""""	728576	 		0.272405559	0.042147565	2.564008958	0.012242866	0.012242866	-2.852349684	1.207820077
27770	4390315	LOC645436	XM_928473.1	645436	XP_933566.1	ILMN_1691611	4390315	S	TTTGCCTTTGTAACCTTTGATGACCATGACTCCGTGGATAAGACTGTCAT	"\PREDICTED: Homo sapiens similar to Heterogeneous nuclear ribonucleoprotein A1 (Helix-destabilizing protein) (Single-strand binding protein) (hnRNP core protein A1) (HDP-1) (Topoisomerase-inhibitor suppressed) (LOC645436), mRNA.\"""""		ILMN_1691611	LOC645436	"\PREDICTED: Homo sapiens similar to Heterogeneous nuclear ribonucleoprotein A1 (Helix-destabilizing protein) (Single-strand binding protein) (hnRNP core protein A1) (HDP-1) (Topoisomerase-inhibitor suppressed) (LOC645436), mRNA.\"""""	645436	 		0.271494206	0.069765292	2.698267428	0.008519541	0.008519541	-2.567210708	1.207057335
14989	2360390	ProbeID: 2360390	XM_001717158.1	100130229	XP_001717210.1	ILMN_3274045	2360390	M	GGGCGGATCATAAGGTCAGGCGTTCGAGACCAATATGGTGAAACCCCGTG	"\PREDICTED: Homo sapiens hypothetical protein LOC100130229 (LOC100130229), mRNA.\"""""		ILMN_3274045	LOC100130229	"\PREDICTED: Homo sapiens hypothetical protein LOC100130229 (LOC100130229), mRNA.\"""""	100130229	 		-0.271419624	0.025642926	-2.441133209	0.016877346	0.016877346	-3.102741246	-1.206994936
39450	6330612	ProbeID: 6330612	XM_001720097.1	100133875	XP_001720149.1	ILMN_3237878	6330612	S	GGGCAGCTGATTCCCCGCTGCGTCTAAAATCAAAGCGCCAATCTCATAAG	"\PREDICTED: Homo sapiens similar to Leukocyte immunoglobulin-like receptor, subfamily A (without TM domain), member 3 (LOC100133875), partial mRNA.\"""""		ILMN_3237878	LOC100133875	"\PREDICTED: Homo sapiens similar to Leukocyte immunoglobulin-like receptor, subfamily A (without TM domain), member 3 (LOC100133875), partial mRNA.\"""""	100133875	 		-0.271194752	-0.114703393	-2.403349996	0.018589143	0.018589143	-3.177659381	-1.206806818
24398	3940390	TBXAS1	NM_001061.2	6916	NP_001052.1	ILMN_2282641	3940390	I	TCAAGTTGACACTGCTCCACGTGCTGCACAAGTTCCGGTTCCAAGCCTGC	"\Homo sapiens thromboxane A synthase 1 (platelet, cytochrome P450, family 5, subfamily A) (TBXAS1), transcript variant TXS-I, mRNA.\"""""	TS; CYP5A1; TXS; TXAS; CYP5; THAS	ILMN_2282641	TBXAS1	"\Homo sapiens thromboxane A synthase 1 (platelet, cytochrome P450, family 5, subfamily A) (TBXAS1), transcript variant TXS-I, mRNA.\"""""	6916	 	TBXAS1	-0.271101731	-0.059269938	-2.020948896	0.046672342	0.046672342	-3.878914231	-1.206729009
6169	990332	FAM175A	NM_139076.2	84142	NP_620775.2	ILMN_3237177	990332	S	GGCACAGTGGCTCACACCTGTAATCCCAGCACTTAGGGAAGACAAGTCAG	"\Homo sapiens family with sequence similarity 175, member A (FAM175A), mRNA.\"""""	ABRA1; FLJ13614; FLJ12642; FLJ11520	ILMN_3237177	FAM175A	"\Homo sapiens family with sequence similarity 175, member A (FAM175A), mRNA.\"""""	84142	D	FAM175A	-0.27060098	-0.041413893	-2.169079608	0.033083403	0.033083403	-3.619794161	-1.206310233
9362	1450088	ProbeID: 1450088				ILMN_1915783	1450088	S	GCTAGGCATTAGGGTAAATAATACATAAGATCGGCTGGGCGTGGTGGCTC	"\FNPANH10 FNP Homo sapiens cDNA, mRNA sequence\"""""		ILMN_1915783		"\FNPANH10 FNP Homo sapiens cDNA, mRNA sequence\"""""	-999	 		-0.270293247	0.007217459	-2.564223946	0.01223588	0.01223588	-2.851902647	-1.206052949
145	10551	C14orf102	NM_017970.2	55051	NP_060440.2	ILMN_1740165	10551	I	GAAGCAGCTCCAGCCCATGTTTCTGAAGGGTTACCGCTGACAAGGAGTCA	"\Homo sapiens chromosome 14 open reading frame 102 (C14orf102), transcript variant 1, mRNA.\"""""	FLJ14051; FLJ10008	ILMN_1740165	C14ORF102	"\Homo sapiens chromosome 14 open reading frame 102 (C14orf102), transcript variant 1, mRNA.\"""""	55051	D	C14orf102	0.269227407	0.02669062	2.915229423	0.004622888	0.004622888	-2.08183077	1.205162265
30456	4850136	LOC399988	XR_018287.2	399988		ILMN_3200330	4850136	A	GTGCTTCCTCAGGGCCCACCATTGAAGAGGTTGATTAAGCCGACCCAAGT	"\PREDICTED: Homo sapiens misc_RNA (LOC399988), miscRNA.\"""""		ILMN_3200330	LOC399988	"\PREDICTED: Homo sapiens misc_RNA (LOC399988), miscRNA.\"""""	399988	 		0.268910366	0.008099837	2.033615253	0.04534738	0.04534738	-3.857390901	1.204897453
3878	580767	FAM101B	NM_182705.2	359845	NP_874364.1	ILMN_1714418	580767	S	CCTGGCTCCCGGCTGTGCGCTGAGGCTTTGTCCCCTGTCCTTTGGCGAAG	"\Homo sapiens family with sequence similarity 101, member B (FAM101B), mRNA.\"""""	MGC45871	ILMN_1714418	FAM101B	"\Homo sapiens family with sequence similarity 101, member B (FAM101B), mRNA.\"""""	359845	D	FAM101B	-0.268723733	-0.001541183	-2.239437041	0.027938926	0.027938926	-3.491114776	-1.204741592
10218	1570484	ATF5	NM_012068.3	22809	NP_036200.2	ILMN_1669113	1570484	S	CAGTGTTTCGTGAAGGTGTTGGAGAGGGGCTGTGTCTGGGTGAGGGATGG	"\Homo sapiens activating transcription factor 5 (ATF5), mRNA.\"""""	ATFX; FLJ34666; HMFN0395	ILMN_1669113	ATF5	"\Homo sapiens activating transcription factor 5 (ATF5), mRNA.\"""""	22809	 	ATF5	-0.268206835	0.075996412	-3.218114523	0.00187218	0.00187218	-1.356057496	-1.204310028
21580	3420561	RPA2	NM_002946.3	6118	NP_002937.1	ILMN_1753582	3420561	S	TGACGTGTGTTTCTGTGAACATGAAGTTCTGCGGTAGTGCCTCCAGGGGC	"\Homo sapiens replication protein A2, 32kDa (RPA2), mRNA.\"""""	REPA2; RPA32	ILMN_1753582	RPA2	"\Homo sapiens replication protein A2, 32kDa (RPA2), mRNA.\"""""	6118	 	RPA2	0.26760792	0.004050833	2.852800867	0.005529464	0.005529464	-2.224536673	1.203810178
27500	4280692	PARP1	NM_001618.2	142	NP_001609.1	ILMN_1686871	4280692	S	ACCAAAGCTTCGTTAGAATGTCTGCCTTACTGGTTTCCCCAGGGAAGGAA	"\Homo sapiens poly (ADP-ribose) polymerase family, member 1 (PARP1), mRNA.\"""""	PARP-1; PARP; pADPRT-1; ADPRT1; ADPRT; PPOL	ILMN_1686871	PARP1	"\Homo sapiens poly (ADP-ribose) polymerase family, member 1 (PARP1), mRNA.\"""""	142	 	PARP1	0.2654854	-0.028516512	2.308789477	0.023569534	0.023569534	-3.360803286	1.202040412
651	60358	ProbeID: 60358	XR_041075.1	387930		ILMN_3279277	60358	M	ACTACCTGGCTTTCCTCCGCAAGCGGATGAACACCAGCCCTTCCAGAGGC	"\PREDICTED: Homo sapiens misc_RNA (LOC387930), miscRNA.\"""""		ILMN_3279277	LOC387930	"\PREDICTED: Homo sapiens misc_RNA (LOC387930), miscRNA.\"""""	387930	 		0.265471499	0.022923429	2.169901686	0.033018814	0.033018814	-3.618311286	1.20202883
97	10358	SPN	NM_001030288.1	6693	NP_001025459.1	ILMN_1801040	10358	A	AGTGGTGTGCGCCTGTGGTACCAGCTACTCAAGAGGCGAAGGCAGGGAAG	"\Homo sapiens sialophorin (SPN), transcript variant 1, mRNA.\"""""	GPL115; CD43; LSN	ILMN_1801040	SPN	"\Homo sapiens sialophorin (SPN), transcript variant 1, mRNA.\"""""	6693	D	SPN	-0.265462187	0.050521719	-2.311506759	0.023411373	0.023411373	-3.355628086	-1.202021072
11641	1820386	PARVB	NM_013327.3	29780	NP_037459.2	ILMN_1787919	1820386	A	AACACTCGTGCTTGCGTTTGAAGCCTCGCGTCACTCAGTCGCGTGGGATG	"\Homo sapiens parvin, beta (PARVB), transcript variant 2, mRNA.\"""""	CGI-56	ILMN_1787919	PARVB	"\Homo sapiens parvin, beta (PARVB), transcript variant 2, mRNA.\"""""	29780	D	PARVB	-0.265419714	-0.010729762	-2.154977158	0.034208673	0.034208673	-3.645155903	-1.201985684
26308	4200541	FAM113B	NM_138371.1	91523	NP_612380.1	ILMN_1712431	4200541	S	ACTTCCTGGGAGTGACCCAGCGTTATTCCTGCCTCCTCACTCCTATTCTC	"\Homo sapiens family with sequence similarity 113, member B (FAM113B), mRNA.\"""""	MGC16044	ILMN_1712431	FAM113B	"\Homo sapiens family with sequence similarity 113, member B (FAM113B), mRNA.\"""""	91523	 	FAM113B	0.26476525	0.095644823	2.360499342	0.020716453	0.020716453	-3.261427385	1.201440539
2158	290343	TTC3	NM_003316.3	7267	NP_003307.3	ILMN_1728605	290343	A	TCTTAGAAGCTCACGCCTTAGTTTGAAACAGATTCTCCACGGTGGTCCCC	"\Homo sapiens tetratricopeptide repeat domain 3 (TTC3), transcript variant 1, mRNA.\"""""	TPRDIII; RNF105; DCRR1; DKFZp686M0150	ILMN_1728605	TTC3	"\Homo sapiens tetratricopeptide repeat domain 3 (TTC3), transcript variant 1, mRNA.\"""""	7267	D	TTC3	0.263097426	0.029766872	2.108599453	0.038147499	0.038147499	-3.727538559	1.20005242
5837	870491	BUB3	NM_004725.2	9184	NP_004716.1	ILMN_1693145	870491	A	CAGTAGTCTGACGTATTTCCCCTTCTGTCCCCTAGTAAGCCCAGTTGCTG	"\Homo sapiens BUB3 budding uninhibited by benzimidazoles 3 homolog (yeast) (BUB3), transcript variant 1, mRNA.\"""""	BUB3L; hBUB3	ILMN_1693145	BUB3	"\Homo sapiens BUB3 budding uninhibited by benzimidazoles 3 homolog (yeast) (BUB3), transcript variant 1, mRNA.\"""""	9184	D	BUB3	0.262621071	-0.006371815	2.121550587	0.037009842	0.037009842	-3.704691216	1.199656247
46873	7570711	PRR14	NM_024031.2	78994	NP_076936.1	ILMN_1745329	7570711	S	GCCCCATCTGTTGGTCATCCATCCTGAAGGGACAGGAAACCTCCCAGGCA	"\Homo sapiens proline rich 14 (PRR14), mRNA.\"""""	DKFZp781A13198; MGC3121	ILMN_1745329	PRR14	"\Homo sapiens proline rich 14 (PRR14), mRNA.\"""""	78994	 	PRR14	0.262119621	-0.078424191	2.835268176	0.005812007	0.005812007	-2.264177526	1.199239344
46564	7560180	SUSD1	NM_022486.3	64420	NP_071931.2	ILMN_1709750	7560180	S	TCTGTGAATCTTGGCTGGGACTTCCTCTGAGTGATGCCTGAGGGTCAGCT	"\Homo sapiens sushi domain containing 1 (SUSD1), mRNA.\"""""	RP11-4O1.1	ILMN_1709750	SUSD1	"\Homo sapiens sushi domain containing 1 (SUSD1), mRNA.\"""""	64420	 	SUSD1	-0.261958418	0.037090185	-3.370397192	0.001163468	0.001163468	-0.971177955	-1.199105352
31710	5050669	EIF3D	NM_003753.3	8664	NP_003744.1	ILMN_1739847	5050669	S	CCTCAAGGACCCCAACAAGCAGGTCATCCGTGTCTACAGCCTCCCTGATG	"\Homo sapiens eukaryotic translation initiation factor 3, subunit D (EIF3D), mRNA.\"""""	EIF3S7; MGC126526; eIF3-p66; eIF3d; MGC17258; eIF3-zeta	ILMN_1739847	EIF3D	"\Homo sapiens eukaryotic translation initiation factor 3, subunit D (EIF3D), mRNA.\"""""	8664	 	EIF3D	0.261322528	0.045789182	3.441232547	0.000928181	0.000928181	-0.787814579	1.198576945
41738	6590082	ProbeID: 6590082				ILMN_1904980	6590082	S	ATACTCAAGGCCGGGTGCGGTGGCTCATACACATGGAGCAAGGAAGGACC	"\xj89b12.x1 Soares_NFL_T_GBC_S1 Homo sapiens cDNA clone IMAGE:2664383 3, mRNA sequence\"""""		ILMN_1904980		"\xj89b12.x1 Soares_NFL_T_GBC_S1 Homo sapiens cDNA clone IMAGE:2664383 3, mRNA sequence\"""""	-999	 		-0.261178244	-0.017261283	-2.297410931	0.024242139	0.024242139	-3.382417598	-1.198457081
32219	5130577	SLC37A4	NM_001467.4	2542	NP_001458.1	ILMN_1678678	5130577	S	GACTGCTGTTGCCAATACCTCAGACTCCAGGGAAAGAGAGGAGGCCATCA	"\Homo sapiens solute carrier family 37 (glucose-6-phosphate transporter), member 4 (SLC37A4), mRNA.\"""""	G6PT3; GSD1b; TRG19; G6PT2; GSD1d; GSD1c; MGC15729; G6PT1; PRO0685	ILMN_1678678	SLC37A4	"\Homo sapiens solute carrier family 37 (glucose-6-phosphate transporter), member 4 (SLC37A4), mRNA.\"""""	2542	 	SLC37A4	0.2609362	-0.016826282	4.124904906	9.10E-05	9.10E-05	1.110783486	1.19825603
38916	6270711	ProbeID: 6270711	XM_001133884.1	732450	XP_001133884.1	ILMN_1724017	6270711	S	GCATTGAAGGCTATCTGTGACAAGGAAGATTCTGTTCCGAATATGGCCAC	"\PREDICTED: Homo sapiens similar to protein immuno-reactive with anti-PTH polyclonal antibodies (LOC732450), mRNA.\"""""		ILMN_1724017	LOC732450	"\PREDICTED: Homo sapiens similar to protein immuno-reactive with anti-PTH polyclonal antibodies (LOC732450), mRNA.\"""""	732450	 		0.260564562	0.003927205	3.623232379	0.000512647	0.000512647	-0.304575331	1.197947399
40975	6520035	LOC402112	XR_019262.2	402112		ILMN_3213568	6520035	A	CTTTGGTGGCGGTCGCGGAGGTGGTTTCGGTGGGAATGACAACTTTGGTC	"\PREDICTED: Homo sapiens misc_RNA (LOC402112), miscRNA.\"""""		ILMN_3213568	LOC402112	"\PREDICTED: Homo sapiens misc_RNA (LOC402112), miscRNA.\"""""	402112	 		0.260249904	0.054372603	2.378348284	0.019805368	0.019805368	-3.226690199	1.19768615
45219	7200743	SLAMF6	NM_052931.3	114836	NP_443163.1	ILMN_2196078	7200743	S	GGTGGAGGTTCCAGTGAGCCAAAATCATGCCAATGTATTCCAGTCTGGGT	"\Homo sapiens SLAM family member 6 (SLAMF6), mRNA.\"""""	NTB-A; SF2000; NTBA; MGC104953; KALIb; Ly108; KALI	ILMN_2196078	SLAMF6	"\Homo sapiens SLAM family member 6 (SLAMF6), mRNA.\"""""	114836	D	SLAMF6	0.260060818	0.002910186	2.636427509	0.010083348	0.010083348	-2.700023651	1.197529186
34299	5550592	ProbeID: 5550592	XM_001717735.1	728661	XP_001717787.1	ILMN_3300663	5550592	M	AGCAAACGGTTCTGTTAATTAGCGAGTCACTGTTGATTCTGCTGTGGTGG	"\PREDICTED: Homo sapiens similar to solute carrier family 35, member E2 (LOC728661), mRNA.\"""""		ILMN_3300663	LOC728661	"\PREDICTED: Homo sapiens similar to solute carrier family 35, member E2 (LOC728661), mRNA.\"""""	728661	D	SLC35E2B	0.260040292	-0.008579364	2.022570929	0.046500837	0.046500837	-3.876164661	1.197512149
42892	6840156	GMDS	NM_001500.2	2762	NP_001491.1	ILMN_1711227	6840156	S	CCTCCAGGGTTTGGGTCGCTTTGCGTTTGTCGAAGCCTCCTCTGAATGGC	"\Homo sapiens GDP-mannose 4,6-dehydratase (GMDS), mRNA.\"""""	GMD	ILMN_1711227	GMDS	"\Homo sapiens GDP-mannose 4,6-dehydratase (GMDS), mRNA.\"""""	2762	 	GMDS	0.259945981	0.00094701	3.324907763	0.001343058	0.001343058	-1.087495343	1.197433868
38117	6180408	NOSIP	NM_015953.3	51070	NP_057037.1	ILMN_1759436	6180408	S	TCTGGGGCTGTGGTCACCCTCGAATGCGTGGAGAAGCTGATTCGGAAGGA	"\Homo sapiens nitric oxide synthase interacting protein (NOSIP), mRNA.\"""""	CGI-25	ILMN_1759436	NOSIP	"\Homo sapiens nitric oxide synthase interacting protein (NOSIP), mRNA.\"""""	51070	 	NOSIP	-0.259392299	0.086548524	-2.022939832	0.046461907	0.046461907	-3.875539045	-1.196974401
5152	780050	RAP2A	NM_021033.5	5911	NP_066361.1	ILMN_1677404	780050	S	TATCAGCAGTCTTGTGTTAGCACTGGGTAAGCTTTAATTGTCCCTTAGCC	"\Homo sapiens RAP2A, member of RAS oncogene family (RAP2A), mRNA.\"""""	RAP2; K-REV; KREV; RbBP-30	ILMN_1677404	RAP2A	"\Homo sapiens RAP2A, member of RAS oncogene family (RAP2A), mRNA.\"""""	5911	 	RAP2A	0.259324616	0.027306437	2.262414195	0.026418287	0.026418287	-3.448320628	1.196918248
32718	5270280	PA2G4	NM_006191.2	5036	NP_006182.2	ILMN_1728984	5270280	S	AAGTGCAGTTCTTCTCCACCTAGGACCGCCAGCAGAGCGGGGGGATCTCC	"\Homo sapiens proliferation-associated 2G4, 38kDa (PA2G4), mRNA.\"""""	p38-2G4; HG4-1; EBP1	ILMN_1728984	PA2G4	"\Homo sapiens proliferation-associated 2G4, 38kDa (PA2G4), mRNA.\"""""	5036	 	PA2G4	-0.25845252	0.037988953	-2.156982852	0.034046627	0.034046627	-3.641557698	-1.19619494
41479	6560523	DYRK2	NM_003583.3	8445	NP_003574.1	ILMN_1794588	6560523	A	GAGTGAGTTCACACTTTTCAGGTGCCACTGTAAGGTTCTCTCAGCCTGGG	"\Homo sapiens dual-specificity tyrosine-(Y)-phosphorylation regulated kinase 2 (DYRK2), transcript variant 1, mRNA.\"""""	FLJ21365; FLJ21217	ILMN_1794588	DYRK2	"\Homo sapiens dual-specificity tyrosine-(Y)-phosphorylation regulated kinase 2 (DYRK2), transcript variant 1, mRNA.\"""""	8445	D	DYRK2	0.258374894	0.005045008	3.096631049	0.002708878	0.002708878	-1.653668492	1.196130579
6401	1010521	SP4	NM_003112.3	6671	NP_003103.2	ILMN_2145997	1010521	S	ATGCATGTCACTAAGTTGTCATCCCACATAAATTGATGTGCAGCATAGGG	"\Homo sapiens Sp4 transcription factor (SP4), mRNA.\"""""	MGC130009; SPR-1; HF1B; MGC130008	ILMN_2145997	SP4	"\Homo sapiens Sp4 transcription factor (SP4), mRNA.\"""""	6671	D	SP4	0.257370833	0.031742518	2.537873306	0.013119485	0.013119485	-2.906463977	1.195298407
7225	1110114	DIMT1L	NM_014473.2	27292	NP_055288.1	ILMN_1803312	1110114	S	CTAGTCACACATTCCCCATACCATTTCGTGTTATTCACATTCCCCGTACC	"\Homo sapiens DIM1 dimethyladenosine transferase 1-like (S. cerevisiae) (DIMT1L), mRNA.\"""""	DIMT1; HSA9761	ILMN_1803312	DIMT1L	"\Homo sapiens DIM1 dimethyladenosine transferase 1-like (S. cerevisiae) (DIMT1L), mRNA.\"""""	27292	 	DIMT1L	0.255140515	0.025810213	2.810765202	0.006229128	0.006229128	-2.319253944	1.193451977
39451	6330615	GIMAP6	NM_001007224.1	474344	NP_001007225.1	ILMN_2329429	6330615	A	GCCATCCCCCATCTTCCCTAGACACAGCAGACATCTGAGAAAGCTTCAGC	"\Homo sapiens GTPase, IMAP family member 6 (GIMAP6), transcript variant 3, mRNA.\"""""	IAN6; hIAN2; FLJ22690; DKFZp686A01175	ILMN_2329429	GIMAP6	"\Homo sapiens GTPase, IMAP family member 6 (GIMAP6), transcript variant 3, mRNA.\"""""	474344	D	GIMAP6	0.254973425	0.076858374	3.063420637	0.002991992	0.002991992	-1.733529474	1.193313762
5442	830424	STK38	NM_007271.2	11329	NP_009202.1	ILMN_2152581	830424	S	CTGCAGCTGGGAGCCTGCTTTCTGCCAGTCTTGAGGTTCTGAAGATCAGC	"\Homo sapiens serine/threonine kinase 38 (STK38), mRNA.\"""""	NDR1; NDR	ILMN_2152581	STK38	"\Homo sapiens serine/threonine kinase 38 (STK38), mRNA.\"""""	11329	 	STK38	0.254715115	-0.011992124	3.2706605	0.00159126	0.00159126	-1.224713769	1.193100122
26830	4230370	ProbeID: 4230370	XR_018261.1	645683		ILMN_1659771	4230370	S	GAGGTTAGGTGGAAGTACCAGGCAGTGACAGCCACCCTGGAGGAGAAGAG	"\PREDICTED: Homo sapiens similar to ribosomal protein L13a (LOC645683), mRNA.\"""""		ILMN_1659771	LOC645683	"\PREDICTED: Homo sapiens similar to ribosomal protein L13a (LOC645683), mRNA.\"""""	645683	 		0.254635085	0.039216669	2.486140223	0.015023233	0.015023233	-3.012218666	1.193033939
212	20050	ATG10	NM_031482.3	83734	NP_113670.1	ILMN_1748968	20050	S	AATTTGCCTGTTTATGGTGGTGTGTTCCTGTAGTCCCAGCTCCCCAGGAG	"\Homo sapiens ATG10 autophagy related 10 homolog (S. cerevisiae) (ATG10), mRNA.\"""""	DKFZP586I0418; pp12616; APG10; APG10L; FLJ13954	ILMN_1748968	ATG10	"\Homo sapiens ATG10 autophagy related 10 homolog (S. cerevisiae) (ATG10), mRNA.\"""""	83734	D	ATG10	-0.253349231	0.013890434	-2.218557212	0.029386904	0.029386904	-3.529674822	-1.191971079
4331	630369	ProbeID: 630369	XR_037873.1	100127993		ILMN_3262025	630369	M	AGTTCTTGCTGCGCAGCTTGGAGAAGGTGCAATACTCTCCAGCTCCACCG	"\PREDICTED: Homo sapiens misc_RNA (LOC100127993), miscRNA.\"""""		ILMN_3262025	LOC100127993	"\PREDICTED: Homo sapiens misc_RNA (LOC100127993), miscRNA.\"""""	100127993	 		0.253267084	0.071605467	2.345870467	0.021490739	0.021490739	-3.289731655	1.191903209
33000	5290593	GAMT	NM_000156.4	2593	NP_000147.1	ILMN_1756469	5290593	I	CACCAGCAGCTTTCCCAGCTTCTCTGTGAGGGTCACTGCTGCCCACTGCA	"\Homo sapiens guanidinoacetate N-methyltransferase (GAMT), transcript variant 1, mRNA.\"""""	TP53I2; PIG2	ILMN_1756469	GAMT	"\Homo sapiens guanidinoacetate N-methyltransferase (GAMT), transcript variant 1, mRNA.\"""""	2593	D	GAMT	0.253218271	0.00173318	4.380621574	3.60E-05	3.60E-05	1.874408202	1.191862882
29758	4760400	ProbeID: 4760400	XM_001722176.1	729798	XP_001722228.1	ILMN_3302905	4760400	M	CAAGATGGCGCTGAAAGCAAAGAAGGAAGCTCCTGCCCCTCCTAAAGCTG	"\PREDICTED: Homo sapiens similar to ribosomal protein L23a (LOC729798), mRNA.\"""""		ILMN_3302905	LOC729798	"\PREDICTED: Homo sapiens similar to ribosomal protein L23a (LOC729798), mRNA.\"""""	729798	D	LOC729798	0.252852832	-0.00425862	2.842437639	0.005694903	0.005694903	-2.247990913	1.191561018
38903	6270646	MYC	NM_002467.3	4609	NP_002458.2	ILMN_1680618	6270646	S	CCTGCGTGACCAGATCCCGGAGTTGGAAAACAATGAAAAGGCCCCCAAGG	"\Homo sapiens v-myc myelocytomatosis viral oncogene homolog (avian) (MYC), mRNA.\"""""	c-Myc	ILMN_1680618	MYC	"\Homo sapiens v-myc myelocytomatosis viral oncogene homolog (avian) (MYC), mRNA.\"""""	4609	D	MYC	0.252792043	0.105296671	2.280549437	0.025270027	0.025270027	-3.414278455	1.191510812
38670	6250382	ANAPC13	NM_015391.2	25847	NP_056206.1	ILMN_1793894	6250382	S	AGCCTTTTCTCAAAGCCCTTTCAGTTACAACCACCCCACTATGGAATCAG	"\Homo sapiens anaphase promoting complex subunit 13 (ANAPC13), mRNA.\"""""	SWM1; APC13; DKFZP566D193m; DKFZP566D193	ILMN_1793894	ANAPC13	"\Homo sapiens anaphase promoting complex subunit 13 (ANAPC13), mRNA.\"""""	25847	 	ANAPC13	0.252613703	0.024360015	2.255657979	0.026857671	0.026857671	-3.460942996	1.191363531
43322	6900402	OXA1L	NM_005015.1	5018	NP_005006.1	ILMN_1731851	6900402	S	CTAGCAGCCAGGGGTCCTTTACGACAGACCTTTACCCACAACCCTCTCCT	"\Homo sapiens oxidase (cytochrome c) assembly 1-like (OXA1L), mRNA.\"""""	MGC133129	ILMN_1731851	OXA1L	"\Homo sapiens oxidase (cytochrome c) assembly 1-like (OXA1L), mRNA.\"""""	5018	 	OXA1L	0.251971806	0.030074247	3.018284411	0.003420996	0.003420996	-1.841018554	1.190833577
639	60309	ASB3	NM_145863.1	51130	NP_665862.1	ILMN_2358784	60309	A	CGTCTACGGTCTGACAGTTATATTAGTCAGCTGCCACTTCCCAGAAGCCT	"\Homo sapiens ankyrin repeat and SOCS box-containing 3 (ASB3), transcript variant 2, mRNA.\"""""	FLJ10123; ASB-3; MGC996; MGC132002; FLJ10421; MGC12531	ILMN_2358784	ASB3	"\Homo sapiens ankyrin repeat and SOCS box-containing 3 (ASB3), transcript variant 2, mRNA.\"""""	51130	D	ASB3/GPR75-ASB3	0.251857619	0.017714359	4.019006316	0.000132531	0.000132531	0.80248219	1.190739328
25678	4120307	NEDD8	NM_006156.1	4738	NP_006147.1	ILMN_2058070	4120307	S	GGGCCTTGCTGGCTACTGGGTGTTAGTTTGCAGTCCTGTGTGCTTCCCTC	"\Homo sapiens neural precursor cell expressed, developmentally down-regulated 8 (NEDD8), mRNA.\"""""	Nedd-8; MGC125896; MGC104393; MGC125897	ILMN_2058070	NEDD8	"\Homo sapiens neural precursor cell expressed, developmentally down-regulated 8 (NEDD8), mRNA.\"""""	4738	D	NEDD8	0.251749057	-0.027856798	3.438302453	0.00093695	0.00093695	-0.795452764	1.19064973
13561	2120543	ProbeID: 2120543				ILMN_1874095	2120543	S	TTCTCCCCTTCCTGGGCTTCGGCCGGAAATAAGCAAAGTGCTGATACCTG	"\hj10e08.x1 Soares_NFL_T_GBC_S1 Homo sapiens cDNA clone IMAGE:2981414 3, mRNA sequence\"""""		ILMN_1874095		"\hj10e08.x1 Soares_NFL_T_GBC_S1 Homo sapiens cDNA clone IMAGE:2981414 3, mRNA sequence\"""""	-999	 		-0.251116879	0.034997069	-3.050528007	0.003109131	0.003109131	-1.764356382	-1.19012811
3690	540747	ProbeID: 540747				ILMN_1821176	540747	S	GCAGACCTCCTTAGAGACCTCCAGGCAGACCTCCTTACTGTCTTCAGGTG	"\601441142F1 NIH_MGC_72 Homo sapiens cDNA clone IMAGE:3915971 5, mRNA sequence\"""""		ILMN_1821176		"\601441142F1 NIH_MGC_72 Homo sapiens cDNA clone IMAGE:3915971 5, mRNA sequence\"""""	-999	D	RNF125	0.250985963	0.075553454	2.742780759	0.007534324	0.007534324	-2.470069822	1.190020118
37364	6060215	ZFR	NM_016107.3	51663	NP_057191.2	ILMN_1814113	6060215	S	CTCCACACACCCCATCACCCAGATAATTTACAGTTCTGTTAACAGTGAGG	"\Homo sapiens zinc finger RNA binding protein (ZFR), mRNA.\"""""	FLJ41312	ILMN_1814113	ZFR	"\Homo sapiens zinc finger RNA binding protein (ZFR), mRNA.\"""""	51663	 	ZFR	0.250795504	-0.038496511	2.387011901	0.019376129	0.019376129	-3.209749197	1.189863026
19353	3120707	CUTA	NM_001014840.1	51596	NP_001014840.1	ILMN_2311989	3120707	A	CTGCAGCCTTTGTTACTTGCCCCAACGAGAAGGTCGCCAAGGAGATCGCC	"\Homo sapiens cutA divalent cation tolerance homolog (E. coli) (CUTA), transcript variant 5, mRNA.\"""""	MGC111154; ACHAP; C6orf82	ILMN_2311989	CUTA	"\Homo sapiens cutA divalent cation tolerance homolog (E. coli) (CUTA), transcript variant 5, mRNA.\"""""	51596	D	CUTA	0.250622474	-0.009450933	2.504154852	0.014333847	0.014333847	-2.975598375	1.189720328
44355	7050136	RAB22A	NM_020673.2	57403	NP_065724.1	ILMN_1786976	7050136	S	GCCTGGTTACCTGTCATGGAATGCTGCAGTGGTGGTTTGCCAAGCTTCTG	"\Homo sapiens RAB22A, member RAS oncogene family (RAB22A), mRNA.\"""""	MGC16770	ILMN_1786976	RAB22A	"\Homo sapiens RAB22A, member RAS oncogene family (RAB22A), mRNA.\"""""	57403	 	RAB22A	0.250397866	-0.014744015	3.61391095	0.000528711	0.000528711	-0.329738527	1.189535119
40104	6400195	MRPS6	NM_032476.2	64968	NP_115865.1	ILMN_1723874	6400195	S	AATACCTCCTGGGATTGTGAGCTAGTCATTCAGCCTGTGTAACCATGTGG	"\Homo sapiens mitochondrial ribosomal protein S6 (MRPS6), nuclear gene encoding mitochondrial protein, mRNA.\"""""	RPMS6; C21orf101; MRP-S6	ILMN_1723874	MRPS6	"\Homo sapiens mitochondrial ribosomal protein S6 (MRPS6), nuclear gene encoding mitochondrial protein, mRNA.\"""""	64968	 	MRPS6	0.250135844	-0.038009027	2.229238304	0.02863817	0.02863817	-3.509988492	1.189319096
1052	110440	ITGB1	NM_033668.1	3688	NP_391988.1	ILMN_1714820	110440	A	TTACCCCAGCCGGTCCAACCTGATCCTGTGTCCCATTGTAAGGAGAAGGA	"\Homo sapiens integrin, beta 1 (fibronectin receptor, beta polypeptide, antigen CD29 includes MDF2, MSK12) (ITGB1), transcript variant 1D, mRNA.\"""""	GPIIA; VLAB; MDF2; FNRB; CD29; MSK12	ILMN_1714820	ITGB1	"\Homo sapiens integrin, beta 1 (fibronectin receptor, beta polypeptide, antigen CD29 includes MDF2, MSK12) (ITGB1), transcript variant 1D, mRNA.\"""""	3688	D	ITGB1	0.249959064	0.011487786	3.218561661	0.001869605	0.001869605	-1.354946421	1.189173372
44215	7040315	STX16	NM_001001433.1	8675	NP_001001433.1	ILMN_1741942	7040315	A	GTGCTGGCTGGGCCATGCTTGTGAAGTGATGTGTGTCTCTGATTTAACGG	"\Homo sapiens syntaxin 16 (STX16), transcript variant 1, mRNA.\"""""	hsyn16; SYN16; MGC90328	ILMN_1741942	STX16	"\Homo sapiens syntaxin 16 (STX16), transcript variant 1, mRNA.\"""""	8675	D	STX16	0.249533556	-0.053825233	2.801906958	0.006386563	0.006386563	-2.339071658	1.188822689
14012	2230114	PRRG4	NM_024081.4	79056	NP_076986.1	ILMN_2219437	2230114	S	GTCTAACCATTAAGATTATCCAAAGTCAGGCTGGGCGCAGTGGCTCACGC	"\Homo sapiens proline rich Gla (G-carboxyglutamic acid) 4 (transmembrane) (PRRG4), mRNA.\"""""	PRGP4; TMG4	ILMN_2219437	PRRG4	"\Homo sapiens proline rich Gla (G-carboxyglutamic acid) 4 (transmembrane) (PRRG4), mRNA.\"""""	79056	D	PRRG4	-0.24940101	0.024700735	-2.262827021	0.026391646	0.026391646	-3.447548308	-1.188713472
37597	6100482	ATP2B4	NM_001001396.1	493	NP_001001396.1	ILMN_1680579	6100482	A	CCCAACCCTGCTGTTAGGCCTGCTGTTCCCTTTGCTCTTGATTAGGAGAG	"\Homo sapiens ATPase, Ca++ transporting, plasma membrane 4 (ATP2B4), transcript variant 1, mRNA.\"""""	DKFZp686M088; PMCA4b; DKFZp686G08106; PMCA4x; PMCA4; ATP2B2; MXRA1	ILMN_1680579	ATP2B4	"\Homo sapiens ATPase, Ca++ transporting, plasma membrane 4 (ATP2B4), transcript variant 1, mRNA.\"""""	493	D	ATP2B4	0.249260673	-0.015556786	3.017696072	0.003426948	0.003426948	-1.842411604	1.188597847
26568	4220053	SKAP1	NM_003726.3	8631	NP_003717.3	ILMN_1751400	4220053	S	GGTGAGAGAGAAGGAAACCTTGGGAGGAGGACATTACTGGTTGTTCTGGC	"\Homo sapiens src kinase associated phosphoprotein 1 (SKAP1), transcript variant 1, mRNA.\"""""	SCAP1; SKAP55	ILMN_1751400	SKAP1	"\Homo sapiens src kinase associated phosphoprotein 1 (SKAP1), transcript variant 1, mRNA.\"""""	8631	D	SKAP1	0.248312075	0.041326179	2.554249245	0.012563836	0.012563836	-2.872610999	1.187816579
7427	1170445	CADM1	NM_014333.3	23705	NP_055148.3	ILMN_1680132	1170445	S	CTGCAGCTCTATTCCGAGCCCTTAGCACCCATTCCGACCATAGTATAATC	"\Homo sapiens cell adhesion molecule 1 (CADM1), transcript variant 1, mRNA.\"""""	sgIGSF; Necl-2; IGSF4; MGC149785; DKFZp686F1789; TSLC1; synCAM1; RA175; SYNCAM; IGSF4A; sTSLC-1; BL2; MGC51880; ST17; NECL2	ILMN_1680132	CADM1	"\Homo sapiens cell adhesion molecule 1 (CADM1), transcript variant 1, mRNA.\"""""	23705	 	CADM1	0.248276156	-0.017198185	5.058169562	2.69E-06	2.69E-06	4.011629124	1.187787007
11952	1940152	LOC100129539	XR_037837.1	100129539		ILMN_3194248	1940152	A	CTCAGGGTCAGCCGAATGCCTGAGAGGCCGGACAGGCCCAAAGGCAGGGT	"\PREDICTED: Homo sapiens misc_RNA (LOC100129539), miscRNA.\"""""		ILMN_3194248	LOC100129539	"\PREDICTED: Homo sapiens misc_RNA (LOC100129539), miscRNA.\"""""	100129539	 		-0.248237089	-0.006701171	-2.82937045	0.005909992	0.005909992	-2.277468692	-1.187754843
5292	780600	HCP5	NM_006674.2	10866	NP_006665.2	ILMN_1803945	780600	S	CCAAAGCCTCTAGTGTACCTTCCTCCTCTTACTCATCCATCCCAGTCAAC	"\Homo sapiens HLA complex P5 (HCP5), mRNA.\"""""	P5-1; D6S2650E	ILMN_1803945	HCP5	"\Homo sapiens HLA complex P5 (HCP5), mRNA.\"""""	10866	 	HCP5	0.247678311	-0.02967264	2.376762786	0.019884831	0.019884831	-3.229784853	1.187294896
9415	1450301	SLAMF6	NM_052931.3	114836	NP_443163.1	ILMN_1760109	1450301	S	CTGGCCCACCTCCAGCCTCAGCTAGCATTACCCTTCTGACACTCTCTATG	"\Homo sapiens SLAM family member 6 (SLAMF6), mRNA.\"""""	NTB-A; SF2000; NTBA; MGC104953; KALIb; Ly108; KALI	ILMN_1760109	SLAMF6	"\Homo sapiens SLAM family member 6 (SLAMF6), mRNA.\"""""	114836	D	SLAMF6	0.246878105	0.005481589	3.255830952	0.001666253	0.001666253	-1.261939301	1.186636533
27144	4260093	ZCCHC11	NM_001009882.1	23318	NP_001009882.1	ILMN_1655137	4260093	A	CCGATGCACAGCAACCAGCCAATCCTGCTGTCTCAAGGGTATCCGTACCT	"\Homo sapiens zinc finger, CCHC domain containing 11 (ZCCHC11), transcript variant 3, mRNA.\"""""	PAPD3	ILMN_1655137	ZCCHC11	"\Homo sapiens zinc finger, CCHC domain containing 11 (ZCCHC11), transcript variant 3, mRNA.\"""""	23318	D	ZCCHC11	0.246346847	-0.051030418	3.454215249	0.000890251	0.000890251	-0.753916246	1.186199647
18737	2940451	RAB9A	NM_004251.3	9367	NP_004242.1	ILMN_1750409	2940451	S	GTTGCTGCTTCATTAGTTGGTGGGAGAAGGGACACATCCACTCTTGGAGG	"\Homo sapiens RAB9A, member RAS oncogene family (RAB9A), mRNA.\"""""	RAB9	ILMN_1750409	RAB9A	"\Homo sapiens RAB9A, member RAS oncogene family (RAB9A), mRNA.\"""""	9367	 	RAB9A	0.246336625	-0.057748054	2.618767874	0.010575461	0.010575461	-2.737489972	1.186191242
18395	2850575	RRM1	NM_001033.2	6240	NP_001024.1	ILMN_1771593	2850575	S	TAGTGGGTTTGCTTGAGGTGGTAAGGCTTTGCTGGACCCTGTTGCAGGCA	"\Homo sapiens ribonucleotide reductase M1 polypeptide (RRM1), mRNA.\"""""	RR1; R1; RIR1	ILMN_1771593	RRM1	"\Homo sapiens ribonucleotide reductase M1 polypeptide (RRM1), mRNA.\"""""	6240	 	RRM1	0.246319591	-0.018725628	2.623465738	0.010442466	0.010442466	-2.727543192	1.186177237
24431	3940521	LOC728903	XM_001128866.2	728903	XP_001128866.1	ILMN_3223500	3940521	A	AAAATCGGGCCAGGTGCGATGGCTCACGCATGTAATCCCAGCACTTTGGG	"\PREDICTED: Homo sapiens hypothetical LOC728903, transcript variant 1 (LOC728903), mRNA.\"""""		ILMN_3223500	LOC728903	"\PREDICTED: Homo sapiens hypothetical LOC728903, transcript variant 1 (LOC728903), mRNA.\"""""	728903	D	LOC728903	-0.246044529	-0.001412327	-2.025845663	0.046156231	0.046156231	-3.870607556	-1.185951104
38442	6220273	STX10	NM_003765.1	8677	NP_003756.1	ILMN_1753712	6220273	S	TGGTGTGCCATCGCCGTGCTAGTGGGGGTGCTTCTCCTCGTTCTCATCTT	"\Homo sapiens syntaxin 10 (STX10), mRNA.\"""""	SYN10; hsyn10	ILMN_1753712	STX10	"\Homo sapiens syntaxin 10 (STX10), mRNA.\"""""	8677	 	STX10	-0.245648486	0.012061382	-2.335974776	0.022028959	0.022028959	-3.308792968	-1.185625585
28046	4490017	GLTP	NM_016433.3	51228	NP_057517.1	ILMN_1764380	4490017	S	CGCCTCACTGCCTTAACCTTAACTGTTCTTCCTGGCGCTAAAAAGAGCTG	"\Homo sapiens glycolipid transfer protein (GLTP), mRNA.\"""""		ILMN_1764380	GLTP	"\Homo sapiens glycolipid transfer protein (GLTP), mRNA.\"""""	51228	 	GLTP	0.245262897	0.008532401	2.873362812	0.005214222	0.005214222	-2.177801618	1.185308746
32015	5090408	LRIG1	NM_015541.2	26018	NP_056356.2	ILMN_2128795	5090408	S	CAAGGTCCTTCAAATGTTCCTTTGGCCAAAAGCTGAAGGGAGTTACTGAG	"\Homo sapiens leucine-rich repeats and immunoglobulin-like domains 1 (LRIG1), mRNA.\"""""	LIG-1; LIG1; DKFZP586O1624	ILMN_2128795	LRIG1	"\Homo sapiens leucine-rich repeats and immunoglobulin-like domains 1 (LRIG1), mRNA.\"""""	26018	D	LRIG1	0.244576217	-0.029845953	2.67179762	0.009159686	0.009159686	-2.624365881	1.184744708
34210	5550209	ProbeID: 5550209	XM_926871.1	643570	XP_931964.1	ILMN_1680794	5550209	S	AGCCGCGAGGCCCTCATCGCCCTCCTTGTGGTGCTGGCGGGCATCAGTGC	"\PREDICTED: Homo sapiens hypothetical protein LOC643570 (LOC643570), mRNA.\"""""		ILMN_1680794	LOC643570	"\PREDICTED: Homo sapiens hypothetical protein LOC643570 (LOC643570), mRNA.\"""""	643570	 		-0.244400253	0.039535972	-2.042170126	0.044470889	0.044470889	-3.842786486	-1.184600215
42881	6840112	ZNF25	NM_145011.2	219749	NP_659448.1	ILMN_1808765	6840112	S	CCCCAGCAGAGTTGAGTAGTTGTAGCAGACACCACATGCCCTTGAGCCTA	"\Homo sapiens zinc finger protein 25 (ZNF25), mRNA.\"""""	DKFZp564C206; KOX19; Zfp9; FLJ31890	ILMN_1808765	ZNF25	"\Homo sapiens zinc finger protein 25 (ZNF25), mRNA.\"""""	219749	 	ZNF25	0.244320805	-0.010211422	3.367970948	0.001172446	0.001172446	-0.977410467	1.184534982
6982	1070504	COPE	NM_199444.1	11316	NP_955476.1	ILMN_2339627	1070504	A	AAGCTGGACCGCCTGGACCTCGCCCGGAAGGAGCTGAAGAGAATGCAGGA	"\Homo sapiens coatomer protein complex, subunit epsilon (COPE), transcript variant 3, mRNA.\"""""	FLJ13241; epsilon-COP	ILMN_2339627	COPE	"\Homo sapiens coatomer protein complex, subunit epsilon (COPE), transcript variant 3, mRNA.\"""""	11316	D	COPE	-0.244262691	0.026723213	-3.000421112	0.003606026	0.003606026	-1.883221916	-1.184487268
21662	3440136	ProbeID: 3440136	XM_939987.1	650898	XP_945080.1	ILMN_1774380	3440136	S	GAGTTTGAAGAGAGTCTCCAGCTGAAGTTCGGGCAGTCAGAGAATGAGGA	"\PREDICTED: Homo sapiens similar to Hermansky-Pudlak syndrome 1 protein isoform b (LOC650898), mRNA.\"""""		ILMN_1774380	LOC650898	"\PREDICTED: Homo sapiens similar to Hermansky-Pudlak syndrome 1 protein isoform b (LOC650898), mRNA.\"""""	650898	 		-0.243959843	0.04769721	-2.022882227	0.046467984	0.046467984	-3.875636743	-1.184238649
34638	5570427	GLS	NM_014905.2	2744	NP_055720.2	ILMN_2188722	5570427	S	GTCTGGCAGGGACTGAATGACCTGATGTCAGATTTAGATTCTTCCTGGGG	"\Homo sapiens glutaminase (GLS), mRNA.\"""""	KIAA0838; GLS1; DKFZp686O15119; FLJ10358; AAD20	ILMN_2188722	GLS	"\Homo sapiens glutaminase (GLS), mRNA.\"""""	2744	 	GLS	0.243954465	-0.064839164	2.468955248	0.015708455	0.015708455	-3.046946385	1.184234234
37878	6130079	RPL7A	NM_000972.2	6130	NP_000963.1	ILMN_1740749	6130079	S	CGTAAAATGGGGGTCCCTTACTGCATTATCAAGGGAAAGGCAAGACTGGG	"\Homo sapiens ribosomal protein L7a (RPL7A), mRNA.\"""""	SURF3; TRUP	ILMN_1740749	RPL7A	"\Homo sapiens ribosomal protein L7a (RPL7A), mRNA.\"""""	6130	 	RPL7A	0.243713633	0.031666814	2.807247514	0.006291216	0.006291216	-2.327129684	1.184036564
38147	6180543	GK5	NM_001039547.1	256356	NP_001034636.1	ILMN_1673892	6180543	S	GGGTGCAGCTTCTCTAGCTGGCCTTGCTGTTGGGTTTTGGACTGACAAGG	"\Homo sapiens glycerol kinase 5 (putative) (GK5), mRNA.\"""""	MGC40579; FLJ45739; FLJ33582	ILMN_1673892	GK5	"\Homo sapiens glycerol kinase 5 (putative) (GK5), mRNA.\"""""	256356	 	GK5	0.243686966	-0.007962746	3.280322186	0.001544117	0.001544117	-1.200394444	1.184014678
1672	160639	EBAG9	NM_198120.1	9166	NP_936056.1	ILMN_1791896	160639	A	GGCCATCCAGGACACCACGATTCTCCCAAAGTACCTTGAACTCTTAGTGA	"\Homo sapiens estrogen receptor binding site associated, antigen, 9 (EBAG9), transcript variant 2, mRNA.\"""""	RCAS1; EB9; PDAF	ILMN_1791896	EBAG9	"\Homo sapiens estrogen receptor binding site associated, antigen, 9 (EBAG9), transcript variant 2, mRNA.\"""""	9166	D	EBAG9	0.243507623	0.033270623	2.277405041	0.025465908	0.025465908	-3.42019766	1.183867501
5271	780504	ProbeID: 780504	NM_001013738.1	442535	NP_001013760.1	ILMN_1754249	780504	S	TTTTCCCGTGTCTGGACTGTGTGTCTTACTTCTAAAGGTGCACGTACTTC	"\Homo sapiens similar to T-cell receptor gamma chain V region PT-gamma-1/2 precursor (LOC442535), mRNA.\"""""		ILMN_1754249	LOC442535	"\Homo sapiens similar to T-cell receptor gamma chain V region PT-gamma-1/2 precursor (LOC442535), mRNA.\"""""	442535	 		0.243426213	0.040681117	2.936821232	0.004342712	0.004342712	-2.03191284	1.183800698
13201	2070598	HIATL2	NR_002894.1	84278		ILMN_3235410	2070598	S	ACTGATGAGGATCAGCCCATGCCGGGTGTGGTGGCGTGCACCTGTAGTCC	"\Homo sapiens hippocampus abundant transcript-like 2 (HIATL2), non-coding RNA.\"""""	FLJ45467; MGC12945	ILMN_3235410	HIATL2	"\Homo sapiens hippocampus abundant transcript-like 2 (HIATL2), non-coding RNA.\"""""	84278	D	HIATL2	-0.243053611	-0.068402092	-1.998643339	0.04908638	0.04908638	-3.916526096	-1.183495
23248	3830286	ProbeID: 3830286	XM_943936.1	649823	XP_949029.1	ILMN_1680936	3830286	S	AGGCTGTCGGCCTCCTCCCCGCACCCTCCCTGCTGCGGTCGGTGATGGCA	"\PREDICTED: Homo sapiens hypothetical protein LOC649823 (LOC649823), mRNA.\"""""		ILMN_1680936	LOC649823	"\PREDICTED: Homo sapiens hypothetical protein LOC649823 (LOC649823), mRNA.\"""""	649823	 		-0.243040129	0.030097832	-2.356657657	0.020917351	0.020917351	-3.268874871	-1.18348394
16926	2650026	ProbeID: 2650026	NM_001089590.1	402694	NP_001083059.1	ILMN_1738356	2650026	A	TGATGGTTCTTGCTGGGCAGCTTGGAGAAGGCGTGATACTCTCCAGCTCC	"\Homo sapiens similar to ribosomal protein L15 (LOC402694), mRNA.\"""""		ILMN_1738356	LOC402694	"\Homo sapiens similar to ribosomal protein L15 (LOC402694), mRNA.\"""""	402694	 	tcag7.350	0.242123756	0.061540053	2.000833022	0.048844764	0.048844764	-3.912850286	1.182732452
9120	1430634	C1orf228	NM_001004307.1	339541	NP_001004307.1	ILMN_1663068	1430634	S	CGCGCGATTCGGCTCAGATGGCCTACCTCACACACTTCGAGGAGGATGTA	"\Homo sapiens hypothetical LOC339541 (MGC33556), mRNA.\"""""		ILMN_1663068	MGC33556	"\Homo sapiens hypothetical LOC339541 (MGC33556), mRNA.\"""""	339541	 	C1orf228	-0.242023782	0.070877171	-2.41095727	0.018232532	0.018232532	-3.16265468	-1.182650496
21738	3440403	DHDDS	NM_205861.1	79947	NP_995583.1	ILMN_1789535	3440403	A	GAGAAGCTGCCCCAGGAGGCGATGTAGTGGTGGAAAGAAGAGGCAGAGAG	"\Homo sapiens dehydrodolichyl diphosphate synthase (DHDDS), transcript variant 2, mRNA.\"""""	HDS; DS; CIT; CPT; FLJ13102	ILMN_1789535	DHDDS	"\Homo sapiens dehydrodolichyl diphosphate synthase (DHDDS), transcript variant 2, mRNA.\"""""	79947	D	DHDDS	-0.241431474	0.040953431	-3.360857694	0.001199144	0.001199144	-0.995664445	-1.18216505
39093	6280707	ProbeID: 6280707	XR_038632.1	339970		ILMN_3294033	6280707	M	CCCCTCTTGACACTCACTGTTTCCCCGAGAGCTAACTATCCTGACGTACG	"\PREDICTED: Homo sapiens misc_RNA (LOC339970), miscRNA.\"""""		ILMN_3294033	LOC339970	"\PREDICTED: Homo sapiens misc_RNA (LOC339970), miscRNA.\"""""	339970	D	GRINL1B	0.240859171	0.004026057	2.665953684	0.009306784	0.009306784	-2.636922822	1.18169619
43425	6940102	TNC	NM_002160.1	3371	NP_002151.1	ILMN_2145670	6940102	S	ATGGGAGAGGGGTAGGATGTACAGGGGTAGTTTGTTTTAGAACCAGCCGT	"\Homo sapiens tenascin C (hexabrachion) (TNC), mRNA.\"""""	HXB; TN	ILMN_2145670	TNC	"\Homo sapiens tenascin C (hexabrachion) (TNC), mRNA.\"""""	3371	D	TNC	0.240664206	-0.015196157	2.95493714	0.004119831	0.004119831	-1.989810254	1.181536506
46976	7610370	6-Sep	NM_145800.2	23157	NP_665799.1	ILMN_2399264	7610370	A	AAAACGAGGCCCACTGCGACTTTGTGAAGCTGCGGGAGATGCTGATTCGG	"\Homo sapiens septin 6 (SEPT6), transcript variant III, mRNA.\"""""	SEP2; RP5-876A24.2; MGC16619; SEPT2; MGC20339; KIAA0128	ILMN_2399264	6-Sep	"\Homo sapiens septin 6 (SEPT6), transcript variant III, mRNA.\"""""	23157	D	6-Sep	0.240606565	0.034321993	2.858509791	0.005440225	0.005440225	-2.211587399	1.181489301
35753	5820382	ProbeID: 5820382	XM_942993.1	647741	XP_948086.1	ILMN_1795159	5820382	S	CCCAACCTGAACACCGCCCTTCTCCCTCCTCCTGGTCACCGAATCAGCGA	"\PREDICTED: Homo sapiens hypothetical LOC647741 (LOC647741), mRNA.\"""""		ILMN_1795159	LOC647741	"\PREDICTED: Homo sapiens hypothetical LOC647741 (LOC647741), mRNA.\"""""	647741	 		-0.239440744	0.020763641	-2.118557392	0.037270122	0.037270122	-3.70998249	-1.180534942
6055	940669	TRPT1	NM_031472.2	83707	NP_113660.1	ILMN_2364674	940669	A	AGCCCCTTTCCTTGGCTGGTGATGAAGAGACAGAGTGTCAGAGTAGCCCC	"\Homo sapiens tRNA phosphotransferase 1 (TRPT1), transcript variant 2, mRNA.\"""""	MGC11134	ILMN_2364674	TRPT1	"\Homo sapiens tRNA phosphotransferase 1 (TRPT1), transcript variant 2, mRNA.\"""""	83707	D	TRPT1	0.239168781	-0.050877987	3.596999423	0.000559084	0.000559084	-0.375279147	1.18031242
25017	4040672	DDX47	NM_201224.1	51202	NP_957518.1	ILMN_1814859	4040672	A	GCCTTTTTTAGCTGCAAGTCAAGGACTAGGTTGATGATGCCCATGACCTG	"\Homo sapiens DEAD (Asp-Glu-Ala-Asp) box polypeptide 47 (DDX47), transcript variant 2, mRNA.\"""""	DKFZp564O176; FLJ30012; E4-DBP; MSTP162; HQ0256	ILMN_1814859	DDX47	"\Homo sapiens DEAD (Asp-Glu-Ala-Asp) box polypeptide 47 (DDX47), transcript variant 2, mRNA.\"""""	51202	D	DDX47	0.23900754	0.022455873	3.180070928	0.002103847	0.002103847	-1.450172776	1.180180511
12262	1980689	CSF2RA	NM_172245.1	1438	NP_758448.1	ILMN_1661196	1980689	A	ATTCACCCCAGAGGAAGGGAAAGGCTACCGCGAAGAGGTCTTGACCGTGA	"\Homo sapiens colony stimulating factor 2 receptor, alpha, low-affinity (granulocyte-macrophage) (CSF2RA), transcript variant 2, mRNA.\"""""	CSF2R; CSF2RAY; CSF2RX; GM-CSF-R-alpha; CSF2RAX; CD116; MGC3848; CDw116; GMR; MGC4838; CSF2RY; GMCSFR	ILMN_1661196	CSF2RA	"\Homo sapiens colony stimulating factor 2 receptor, alpha, low-affinity (granulocyte-macrophage) (CSF2RA), transcript variant 2, mRNA.\"""""	1438	D	CSF2RA	-0.238760242	0.03977829	-2.066554273	0.042052114	0.042052114	-3.80086122	-1.17997823
46497	7550722	ZMYM6	NM_007167.2	9204	NP_009098.2	ILMN_1657632	7550722	S	ATCCAGGGTCAGCCAGTGTTGAAAGAGACATTTTGTCTACCTGGCACTGC	"\Homo sapiens zinc finger, MYM-type 6 (ZMYM6), mRNA.\"""""	ZNF198L4; ZNF258; MYM	ILMN_1657632	ZMYM6	"\Homo sapiens zinc finger, MYM-type 6 (ZMYM6), mRNA.\"""""	9204	D	ZMYM6	0.238404114	0.043075028	2.739372441	0.00760591	0.00760591	-2.477552963	1.179686989
28852	4590576	ProbeID: 4590576	XR_038693.1	286444		ILMN_3217172	4590576	A	TCCCCGTGCGCAGAGGCTACTGGAGGAACAAGATCGGCAAGCCCCACACC	"\PREDICTED: Homo sapiens misc_RNA (LOC286444), miscRNA.\"""""		ILMN_3217172	LOC286444	"\PREDICTED: Homo sapiens misc_RNA (LOC286444), miscRNA.\"""""	286444	 		0.237663049	0.000851263	2.237306223	0.028083766	0.028083766	-3.495064215	1.179081178
19600	3140138	C12orf47	XR_017973.1	51275		ILMN_1798957	3140138	S	GGCCTGAAGATGGGAGATTCCTAAGTGGAGGAGAACTGTGCCTTACTGAC	"\PREDICTED: Homo sapiens chromosome 12 open reading frame 47 (C12orf47), misc RNA.\"""""		ILMN_1798957	C12ORF47	"\PREDICTED: Homo sapiens chromosome 12 open reading frame 47 (C12orf47), misc RNA.\"""""	51275	 	C12orf47	0.237394497	0.007291319	2.072644782	0.041465978	0.041465978	-3.790320706	1.178861717
28153	4490475	SLC30A3	NM_003459.4	7781	NP_003450.2	ILMN_1805807	4490475	S	CTGTTTGGGGGTCTATCTCTCCATCCCTCTGTTGGTGCTGTGCCCTTGGC	"\Homo sapiens solute carrier family 30 (zinc transporter), member 3 (SLC30A3), mRNA.\"""""	ZNT3	ILMN_1805807	SLC30A3	"\Homo sapiens solute carrier family 30 (zinc transporter), member 3 (SLC30A3), mRNA.\"""""	7781	 	SLC30A3	-0.237072868	0.016522867	-2.344701188	0.021553722	0.021553722	-3.291987528	-1.178598936
11741	1850047	FAM189B	NM_006589.2	10712	NP_006580.2	ILMN_1795026	1850047	A	GCCACCTCTAGCTGCATGACCTTGGGCAAGCTATGTAACCCCAATTGCCT	"\Homo sapiens family with sequence similarity 189, member B (FAM189B), transcript variant 1, mRNA.\"""""	cote 1; COTE1	ILMN_1795026	FAM189B	"\Homo sapiens family with sequence similarity 189, member B (FAM189B), transcript variant 1, mRNA.\"""""	10712	D	FAM189B	0.236939223	0.013406822	3.518097729	0.000724	0.000724	-0.585820785	1.17848976
40501	6450397	CCNB1IP1	NM_182849.1	57820	NP_878269.1	ILMN_1752394	6450397	A	TCAGACCATTTTTTGCGGGTTCTCCCACAGCACCTGAACCCAGCAACAGC	"\Homo sapiens cyclin B1 interacting protein 1 (CCNB1IP1), transcript variant 2, mRNA.\"""""	C14orf18; HEI10	ILMN_1752394	CCNB1IP1	"\Homo sapiens cyclin B1 interacting protein 1 (CCNB1IP1), transcript variant 2, mRNA.\"""""	57820	D	CCNB1IP1	0.236810889	0.005618882	5.027598515	3.03E-06	3.03E-06	3.912087181	1.178384933
2661	430307	NPTN	NM_012428.2	27020	NP_036560.1	ILMN_1792997	430307	A	GGGCTTAACCTGTGACTTTAATAAGCTGGAACAGTCCACTGAATGGGTAT	"\Homo sapiens neuroplastin (NPTN), transcript variant beta, mRNA.\"""""	SDFR1; GP55; DKFZp686L2477; np65; np55; GP65; SDR1; MGC102805	ILMN_1792997	NPTN	"\Homo sapiens neuroplastin (NPTN), transcript variant beta, mRNA.\"""""	27020	D	NPTN	0.236223484	-0.121811261	2.01960533	0.046814814	0.046814814	-3.881190278	1.177905241
8194	1260646	BMS1P5	NR_003611.2	399761		ILMN_3238183	1260646	S	TAAAGTCTAGCCAGGTGCAGTGGCTCACGCCTGTAATCCCAGACTTTGGG	"\Homo sapiens BMS1 pseudogene 5 (BMS1P5), non-coding RNA.\"""""		ILMN_3238183	BMS1P5	"\Homo sapiens BMS1 pseudogene 5 (BMS1P5), non-coding RNA.\"""""	399761	 		-0.236217571	-0.010336508	-2.16017488	0.033790113	0.033790113	-3.635825182	-1.177900414
40951	6510689	HABP4	NM_014282.1	22927	NP_055097.1	ILMN_2107991	6510689	S	TCCAGAGGCTCGAGAGCAGGCCATTTCCCAAGAAGATGAAGAATGGTGAC	"\Homo sapiens hyaluronan binding protein 4 (HABP4), mRNA.\"""""	SERBP1L; IHABP4; MGC825; Ki-1/57	ILMN_2107991	HABP4	"\Homo sapiens hyaluronan binding protein 4 (HABP4), mRNA.\"""""	22927	D	HABP4	0.235652252	-0.02781535	3.244536396	0.001725578	0.001725578	-1.290208241	1.177438945
10259	1570672	CAPN1	NM_005186.2	823	NP_005177.2	ILMN_1705261	1570672	S	AAAGGGGACTCTTCAGGGACTTGTGTACTGGTTATGGGGGTGCCAGAGGC	"\Homo sapiens calpain 1, (mu/I) large subunit (CAPN1), mRNA.\"""""	CANPL1; CANP; muCL; muCANP	ILMN_1705261	CAPN1	"\Homo sapiens calpain 1, (mu/I) large subunit (CAPN1), mRNA.\"""""	823	 	CAPN1	-0.234971578	0.055440759	-2.023100194	0.046444992	0.046444992	-3.875267058	-1.176883552
12972	2060451	PLCB2	NM_004573.2	5330	NP_004564.2	ILMN_1724066	2060451	S	GGAACGGGAGGCTGAAATGGAAAAGCTGCCTTGGCCCTGCTTGGCTGAGT	"\Homo sapiens phospholipase C, beta 2 (PLCB2), mRNA.\"""""	FLJ38135	ILMN_1724066	PLCB2	"\Homo sapiens phospholipase C, beta 2 (PLCB2), mRNA.\"""""	5330	 	PLCB2	-0.234503211	-0.008442214	-2.1970636	0.030945753	0.030945753	-3.569040887	-1.176501541
35968	5860546	ZNF22	NM_006963.3	7570	NP_008894.2	ILMN_2117904	5860546	S	TCACTTCCATGAGAATGGTGCCAAGTGTCAGACTCTAATGAGCCCTCAGC	"\Homo sapiens zinc finger protein 22 (KOX 15) (ZNF22), mRNA.\"""""	HKR-T1; Zfp422; KOX15; ZNF422	ILMN_2117904	ZNF22	"\Homo sapiens zinc finger protein 22 (KOX 15) (ZNF22), mRNA.\"""""	7570	D	ZNF22	0.23422226	0.010386925	2.149581346	0.034647955	0.034647955	-3.654821429	1.176272452
23093	3800431	RCOR3	NM_018254.2	55758	NP_060724.1	ILMN_1682095	3800431	S	CTCTTCTATCCCAGACATGGGCCAAGGTGCTGTATCTGAGGGATGTGCTG	"\Homo sapiens REST corepressor 3 (RCOR3), mRNA.\"""""	FLJ10876; RP11-318L16.1; FLJ16298	ILMN_1682095	RCOR3	"\Homo sapiens REST corepressor 3 (RCOR3), mRNA.\"""""	55758	 	RCOR3	0.234183004	-0.048703164	2.25727689	0.026751805	0.026751805	-3.457921416	1.176240445
36934	6020014	KIAA1310	NM_001115016.1	55683	NP_001108488.1	ILMN_3187852	6020014	A	ACCACTAGAACAGTCTTGGGCTGGATGGGTTATAGAGCTGAGCGGCTGTG	"\Homo sapiens KIAA1310 (KIAA1310), transcript variant 1, mRNA.\"""""	FLJ23799; FLJ10081	ILMN_3187852	KIAA1310	"\Homo sapiens KIAA1310 (KIAA1310), transcript variant 1, mRNA.\"""""	55683	D	KIAA1310	0.233943426	-0.026165104	2.268850014	0.026005639	0.026005639	-3.436266576	1.176045132
18757	2940541	BLZF1	NM_003666.2	8548	NP_003657.1	ILMN_2106656	2940541	S	GGGTATGTTAGAAAAACAAAAAGGAGGCTGGGCATGGTGGCTCATGCCTC	"\Homo sapiens basic leucine zipper nuclear factor 1 (BLZF1), mRNA.\"""""	JEM1; JEM-1; GOLGIN-45; MGC22497; JEM-1s	ILMN_2106656	BLZF1	"\Homo sapiens basic leucine zipper nuclear factor 1 (BLZF1), mRNA.\"""""	8548	D	BLZF1	-0.233889493	0.007827895	-2.014649522	0.047343559	0.047343559	-3.889573943	-1.176001168
40065	6400048	PHF3	NM_015153.1	23469	NP_055968.1	ILMN_1798164	6400048	S	GTGCTCTGTACCAGTGCTCATCATCCCTTCTTCATACCAACGGTCCCTAG	"\Homo sapiens PHD finger protein 3 (PHF3), mRNA.\"""""	MGC142212; MGC142210; KIAA0244	ILMN_1798164	PHF3	"\Homo sapiens PHD finger protein 3 (PHF3), mRNA.\"""""	23469	D	PHF3	0.233732132	-0.048011573	3.342795343	0.001269533	0.001269533	-1.041891723	1.175872903
1357	150148	MAP1S	NM_018174.4	55201	NP_060644.4	ILMN_1796336	150148	S	CAGGTGACCCTGATCCCCACTTTCGACTCGGTGGCCATGCATACGTGGTA	"\Homo sapiens microtubule-associated protein 1S (MAP1S), mRNA.\"""""	VCY2IP-1; C19orf5; VCY2IP1; BPY2IP1; FLJ10669; MAP8; MGC133087	ILMN_1796336	MAP1S	"\Homo sapiens microtubule-associated protein 1S (MAP1S), mRNA.\"""""	55201	 	MAP1S	-0.233355109	-0.008486598	-2.157073153	0.034039347	0.034039347	-3.64139563	-1.17556565
39737	6370228	ProbeID: 6370228				ILMN_1874689	6370228	S	GAATAGAAACCAGACAGCAATTCTTTAGTTCCAGCCACCATTCGCCCCAC	"\Homo sapiens primary neuroblastoma cDNA, clone:Nbla10527, full insert sequence\"""""		ILMN_1874689		"\Homo sapiens primary neuroblastoma cDNA, clone:Nbla10527, full insert sequence\"""""	-999	 	MIR181A2HG	0.232822622	-0.012089418	2.272056402	0.025802181	0.025802181	-3.430250115	1.175131838
8163	1260497	RFTN1	NM_015150.1	23180	NP_055965.1	ILMN_1800787	1260497	S	CTGGCGAACCTTGGAGAGGGAATGCTGATTGTCTTGACCAAACCCACAGC	"\Homo sapiens raftlin, lipid raft linker 1 (RFTN1), mRNA.\"""""	PIG9; RAFTLIN; KIAA0084; MGC141678; PIB10; MGC44480; MIG2; FLJ23866	ILMN_1800787	RFTN1	"\Homo sapiens raftlin, lipid raft linker 1 (RFTN1), mRNA.\"""""	23180	 	RFTN1	0.2327203	-0.021352087	2.064676406	0.042234271	0.042234271	-3.80410561	1.175048496
19717	3140603	SVIL	NM_003174.3	6840	NP_003165.2	ILMN_1671404	3140603	A	GTTTCCTGCAGCATTAGGTATGACTTGTTCTGAGTACTGCTTCCGGTGCT	"\Homo sapiens supervillin (SVIL), transcript variant 1, mRNA.\"""""	DKFZp686A17191	ILMN_1671404	SVIL	"\Homo sapiens supervillin (SVIL), transcript variant 1, mRNA.\"""""	6840	D	SVIL	-0.232307951	-0.077118929	-1.992531219	0.049766224	0.049766224	-3.926767492	-1.174712694
26374	4210022	CAMK1D	NM_153498.2	57118	NP_705718.1	ILMN_1795561	4210022	A	CTCGGCAGCAGCCTGGACAGTTCAAATGCAAGTGTTTCGAGCAGCCTCAG	"\Homo sapiens calcium/calmodulin-dependent protein kinase ID (CAMK1D), transcript variant 2, mRNA.\"""""	CKLiK; CaMKID; CaM-K1	ILMN_1795561	CAMK1D	"\Homo sapiens calcium/calmodulin-dependent protein kinase ID (CAMK1D), transcript variant 2, mRNA.\"""""	57118	D	CAMK1D	-0.23220297	0.011301041	-2.484272167	0.015096396	0.015096396	-3.016003427	-1.174627216
34639	5570431	ProbeID: 5570431	XR_015346.1	728128		ILMN_3201445	5570431	A	TGGAAAACAAAAAGGCTCAGCTGGTGGTGATTGCACACGATGTGGATCCC	"\PREDICTED: Homo sapiens misc_RNA (LOC728128), miscRNA.\"""""		ILMN_3201445	LOC728128	"\PREDICTED: Homo sapiens misc_RNA (LOC728128), miscRNA.\"""""	728128	 		0.232059691	-0.003884877	2.177816303	0.032402592	0.032402592	-3.604009711	1.174510565
15888	2490397	THOC2	NM_020449.2	57187	NP_065182.1	ILMN_2390821	2490397	A	GAGAAGATGGATAAAATCTCCTCCGGTGGCAAAAAGGAGTCCAGGCATGA	"\Homo sapiens THO complex 2 (THOC2), transcript variant 2, mRNA.\"""""	CXorf3; dJ506G2.1; THO2	ILMN_2390821	THOC2	"\Homo sapiens THO complex 2 (THOC2), transcript variant 2, mRNA.\"""""	57187	D	THOC2	0.23191593	0.00952106	2.665807251	0.009310497	0.009310497	-2.637237179	1.174393534
31005	4890068	MAP3K11	NM_002419.3	4296	NP_002410.1	ILMN_1651788	4890068	S	CTGTCACCAGCACTTTTGACCAAGTCCTGCTACTGCGGCCCCTGCCCTAG	"\Homo sapiens mitogen-activated protein kinase kinase kinase 11 (MAP3K11), mRNA.\"""""	SPRK; MLK-3; MGC17114; MLK3; PTK1	ILMN_1651788	MAP3K11	"\Homo sapiens mitogen-activated protein kinase kinase kinase 11 (MAP3K11), mRNA.\"""""	4296	 	MAP3K11	-0.230868664	-0.073131528	-2.043992015	0.04428612	0.04428612	-3.839669233	-1.17354134
32441	5220754	ATG7	NM_006395.1	10533	NP_006386.1	ILMN_1790978	5220754	S	GGCCAGTGTTCGGCGTTGCTCGGGATTCAAGATACCACCAGTTCAGAGCT	"\Homo sapiens ATG7 autophagy related 7 homolog (S. cerevisiae) (ATG7), mRNA.\"""""	APG7L; DKFZp434N0735; GSA7	ILMN_1790978	ATG7	"\Homo sapiens ATG7 autophagy related 7 homolog (S. cerevisiae) (ATG7), mRNA.\"""""	10533	 	ATG7	-0.23075312	0.020676297	-2.625526649	0.010384602	0.010384602	-2.723175025	-1.173447356
41114	6520554	ProbeID: 6520554	XR_015424.1	727938		ILMN_3274465	6520554	M	GACCGGGTTAGGAGTTAGACAGTTTAAAAGGGGGATATGGGGCCCTGAAG	"\PREDICTED: Homo sapiens misc_RNA (LOC727938), miscRNA.\"""""		ILMN_3274465	LOC727938	"\PREDICTED: Homo sapiens misc_RNA (LOC727938), miscRNA.\"""""	727938	 		-0.230585676	0.015909187	-2.467903977	0.015751268	0.015751268	-3.049064266	-1.17331117
2966	460086	PARD6A	NM_001037281.1	50855	NP_001032358.1	ILMN_1654112	460086	S	CACACTGCTGGGACATGGCAGGGACTTCACAGTGGGGGTTTTTAGCTGGC	"\Homo sapiens par-6 partitioning defective 6 homolog alpha (C. elegans) (PARD6A), transcript variant 2, mRNA.\"""""	TAX40; PAR6C; TIP-40; PAR6alpha; PAR-6A; PAR6	ILMN_1654112	PARD6A	"\Homo sapiens par-6 partitioning defective 6 homolog alpha (C. elegans) (PARD6A), transcript variant 2, mRNA.\"""""	50855	D	PARD6A	0.230539025	-0.041121729	4.558015109	1.86E-05	1.86E-05	2.418972453	1.17327323
44003	7000259	DDX17	NM_006386.3	10521	NP_006377.2	ILMN_1675124	7000259	I	GAGACGCTGTGATGATCTGACTCGAAGGATGCGCAGAGATGGTTGGCCAG	"\Homo sapiens DEAD (Asp-Glu-Ala-Asp) box polypeptide 17 (DDX17), transcript variant 1, mRNA.\"""""	DKFZp761H2016; RH70; P72	ILMN_1675124	DDX17	"\Homo sapiens DEAD (Asp-Glu-Ala-Asp) box polypeptide 17 (DDX17), transcript variant 1, mRNA.\"""""	10521	D	DDX17	0.229659821	-0.008965405	2.349690638	0.021286104	0.021286104	-3.282354766	1.172558434
46262	7510470	CREB1	NM_004379.2	1385	NP_004370.1	ILMN_2334242	7510470	A	TGTTAGGTTATAATTTCTCATTTGGAGCCGGGCGCAGTGGCTCACGCCTG	"\Homo sapiens cAMP responsive element binding protein 1 (CREB1), transcript variant A, mRNA.\"""""	MGC9284; CREB	ILMN_2334242	CREB1	"\Homo sapiens cAMP responsive element binding protein 1 (CREB1), transcript variant A, mRNA.\"""""	1385	D	CREB1	-0.229588395	-0.021735557	-2.04607007	0.044076178	0.044076178	-3.836110671	-1.172500383
38033	6180039	RPS3	NM_001005.3	6188	NP_000996.2	ILMN_1760714	6180039	S	TTGCTGTGCGGAGGGCCTGCTATGGTGTGCTGCGGTTCATCATGGAGAGT	"\Homo sapiens ribosomal protein S3 (RPS3), mRNA.\"""""	FLJ27450; FLJ26283; MGC87870	ILMN_1760714	RPS3	"\Homo sapiens ribosomal protein S3 (RPS3), mRNA.\"""""	6188	 	RPS3	0.229525018	0.066770048	2.285006123	0.024994673	0.024994673	-3.405876879	1.172448877
13856	2190221	EIF3L	NM_016091.2	51386	NP_057175.1	ILMN_1762725	2190221	S	CAAGATGAAGAACCTCGTGTGGACCAGCGGTATCTCAGCCCTGGATGGTG	"\Homo sapiens eukaryotic translation initiation factor 3, subunit L (EIF3L), mRNA.\"""""	HSPC021; EIF3S6IP; EIF3S11; MSTP005; HSPC025	ILMN_1762725	EIF3L	"\Homo sapiens eukaryotic translation initiation factor 3, subunit L (EIF3L), mRNA.\"""""	51386	D	EIF3L	0.229174625	0.073550386	2.082408682	0.040541034	0.040541034	-3.773365693	1.172164155
25902	4150414	STK11	NM_000455.4	6794	NP_000446.1	ILMN_1751871	4150414	S	AAGGTGGATTTGAGCTGTGGCTGTGAGGGGTGTTTGGGAGCTGCTGGGTG	"\Homo sapiens serine/threonine kinase 11 (STK11), mRNA.\"""""	PJS; LKB1	ILMN_1751871	STK11	"\Homo sapiens serine/threonine kinase 11 (STK11), mRNA.\"""""	6794	 	STK11	-0.228434167	0.042638185	-2.099977624	0.038921554	0.038921554	-3.742680253	-1.1715627
5158	780068	PPP2R5C	NM_178588.1	5527	NP_848703.1	ILMN_2364971	780068	A	GTGTCTCCAGCCCACACTTCCAGGTGGCAGAGCGAGCTCTCTATTACTGG	"\Homo sapiens protein phosphatase 2, regulatory subunit B', gamma isoform (PPP2R5C), transcript variant 4, mRNA.\"""""	PR61G; MGC23064; B56G	ILMN_2364971	PPP2R5C	"\Homo sapiens protein phosphatase 2, regulatory subunit B', gamma isoform (PPP2R5C), transcript variant 4, mRNA.\"""""	5527	D	PPP2R5C	0.228163114	-0.033568208	2.258703654	0.026658808	0.026658808	-3.455256914	1.171342608
28735	4590064	CDK2	NM_001798.2	1017	NP_001789.2	ILMN_1665559	4590064	A	GGATCCCTGATCCCATTTTCCTCTGACGTCCACCTCCTACCCCATAGGAG	"\Homo sapiens cyclin-dependent kinase 2 (CDK2), transcript variant 1, mRNA.\"""""	p33(CDK2)	ILMN_1665559	CDK2	"\Homo sapiens cyclin-dependent kinase 2 (CDK2), transcript variant 1, mRNA.\"""""	1017	D	CDK2	0.227922671	-0.056733211	3.500390192	0.000766874	0.000766874	-0.632629513	1.171147406
24049	3890482	ZNF581	NM_016535.3	51545	NP_057619.1	ILMN_1679093	3890482	S	AAGTCTCTGGCCTCATAAAAGGTGGCTGTGGGTCGTCAGGAATCTGCGCC	"\Homo sapiens zinc finger protein 581 (ZNF581), mRNA.\"""""	FLJ22550; HSPC189	ILMN_1679093	ZNF581	"\Homo sapiens zinc finger protein 581 (ZNF581), mRNA.\"""""	51545	 	ZNF581	0.227422385	-0.035612524	2.78531134	0.00669137	0.00669137	-2.376065485	1.170741355
22787	3710735	RASGRP2	NM_153819.1	10235	NP_722541.1	ILMN_1794594	3710735	A	AGGAGGTACAGACGGTGGAGGATGGGGTGTTTGACATCCACTTGTAATAG	"\Homo sapiens RAS guanyl releasing protein 2 (calcium and DAG-regulated) (RASGRP2), transcript variant 2, mRNA.\"""""	CDC25L; CALDAG-GEFI	ILMN_1794594	RASGRP2	"\Homo sapiens RAS guanyl releasing protein 2 (calcium and DAG-regulated) (RASGRP2), transcript variant 2, mRNA.\"""""	10235	D	RASGRP2	-0.227402814	0.007396612	-2.682426551	0.008897554	0.008897554	-2.601470146	-1.170725474
24726	4010243	NAE1	NM_001018160.1	8883	NP_001018170.1	ILMN_1689665	4010243	A	TGGAGCTGCTGAGCCACATACCATTGCTGCATTCTTGGGGGGAGCTGCTG	"\Homo sapiens NEDD8 activating enzyme E1 subunit 1 (NAE1), transcript variant 3, mRNA.\"""""	APPBP1; ula-1; HPP1; A-116A10.1	ILMN_1689665	NAE1	"\Homo sapiens NEDD8 activating enzyme E1 subunit 1 (NAE1), transcript variant 3, mRNA.\"""""	8883	D	NAE1	0.227376654	0.025025694	2.331087653	0.022299149	0.022299149	-3.318181281	1.170704245
30956	4880626	GIMAP4	NM_018326.2	55303	NP_060796.1	ILMN_1748473	4880626	S	TTGAATACTTATTGTTTGGCAGGTCATCCACACACTTCTGCCCCCACTGC	"\Homo sapiens GTPase, IMAP family member 4 (GIMAP4), mRNA.\"""""	FLJ11110; IMAP4; MSTP062; IAN1; HIMAP4; hIAN1	ILMN_1748473	GIMAP4	"\Homo sapiens GTPase, IMAP family member 4 (GIMAP4), mRNA.\"""""	55303	 	GIMAP4	0.227289795	0.044379636	2.057148585	0.042971329	0.042971329	-3.817085231	1.170633763
36614	5910148	ACYP1	NM_001107.3	97	NP_001098.1	ILMN_1694233	5910148	A	GGTCCCATCTCCAAGGTGCGTCATATGCAGGAATGGCTTGAAACAAGAGG	"\Homo sapiens acylphosphatase 1, erythrocyte (common) type (ACYP1), transcript variant 1, mRNA.\"""""	ACYPE	ILMN_1694233	ACYP1	"\Homo sapiens acylphosphatase 1, erythrocyte (common) type (ACYP1), transcript variant 1, mRNA.\"""""	97	D	ACYP1	0.226724875	-0.036042529	3.122519215	0.002505706	0.002505706	-1.590965281	1.170175465
15176	2370402	C14orf167	NR_023922.1	55449		ILMN_3187771	2370402	A	GCTGTACCCTTTTCCAGTGGCAGAGAACCTTCCTGAAAGGCAGTCCTGTG	"\Homo sapiens chromosome 14 open reading frame 167 (C14orf167), transcript variant 2, non-coding RNA.\"""""		ILMN_3187771	C14ORF167	"\Homo sapiens chromosome 14 open reading frame 167 (C14orf167), transcript variant 2, non-coding RNA.\"""""	55449	D	C14orf167	0.226629558	-0.016823323	3.61250277	0.000531179	0.000531179	-0.333536098	1.170098156
7776	1230470	RHOU	NM_021205.4	58480	NP_067028.1	ILMN_3242586	1230470	S	GCAAGGCCTTCTCTCCAGACTATCGTAACCTGGTGCCTTACCAAGTTGTG	"\Homo sapiens ras homolog gene family, member U (RHOU), mRNA.\"""""	WRCH1; CDC42L1; hG28K; ARHU; FLJ10616; fJ646B12.2; DJ646B12.2	ILMN_3242586	RHOU	"\Homo sapiens ras homolog gene family, member U (RHOU), mRNA.\"""""	58480	 	RHOU	0.226030251	0.033360973	2.522982571	0.01364386	0.01364386	-2.937089866	1.169612189
35533	5810278	SYTL2	NM_206928.1	54843	NP_996811.1	ILMN_1682929	5810278	A	TGAGCCCAAATTCCACTGGCTCCTCCACTGAAAACTACTAAACCGGTGGA	"\Homo sapiens synaptotagmin-like 2 (SYTL2), transcript variant d, mRNA.\"""""	MGC102768; CHR11SYT; SGA72M; KIAA1597; SLP2	ILMN_1682929	SYTL2	"\Homo sapiens synaptotagmin-like 2 (SYTL2), transcript variant d, mRNA.\"""""	54843	D	SYTL2	0.225795096	-0.016645831	3.015556886	0.003448667	0.003448667	-1.847474945	1.169421561
26760	4230091	HNRNPA2B1	NM_031243.1	3181	NP_112533.1	ILMN_2369682	4230091	A	GCAGTGATATGGCAGAAGACACCAGAGCAGATGCAGAGAGCCATTTTGTG	"\Homo sapiens heterogeneous nuclear ribonucleoprotein A2/B1 (HNRPA2B1), transcript variant B1, mRNA.\"""""	RNPA2; HNRNPB1; HNRNPA2; HNRPB1; HNRPA2; SNRPB1	ILMN_2369682	HNRPA2B1	"\Homo sapiens heterogeneous nuclear ribonucleoprotein A2/B1 (HNRPA2B1), transcript variant B1, mRNA.\"""""	3181	D	HNRNPA2B1	0.225660939	-0.015038093	2.180752269	0.032176568	0.032176568	-3.598692925	1.169312821
15154	2370328	TRIM68	NM_018073.5	55128	NP_060543.5	ILMN_1694174	2370328	S	ACAGTCTGCATCTTATAGCAGTGCCTTTGTCTCAGGGCCTCTGCTGGCAG	"\Homo sapiens tripartite motif-containing 68 (TRIM68), mRNA.\"""""	MGC126176; SS-56; RNF137; FLJ10369	ILMN_1694174	TRIM68	"\Homo sapiens tripartite motif-containing 68 (TRIM68), mRNA.\"""""	55128	 	TRIM68	0.225615801	-0.020783688	3.996946181	0.000143214	0.000143214	0.738872448	1.169276237
5521	830762	NDUFB5	NM_002492.2	4711	NP_002483.1	ILMN_1807397	830762	S	TGTTGGTTCAGATTGAGGCTTTTGTTTGAGGAGTTTGGCTTCCAGTCCCC	"\Homo sapiens NADH dehydrogenase (ubiquinone) 1 beta subcomplex, 5, 16kDa (NDUFB5), nuclear gene encoding mitochondrial protein, mRNA.\"""""	MGC12314; DKFZp686N02262; CI-SGDH; SGDH; FLJ30597; MGC111204	ILMN_1807397	NDUFB5	"\Homo sapiens NADH dehydrogenase (ubiquinone) 1 beta subcomplex, 5, 16kDa (NDUFB5), nuclear gene encoding mitochondrial protein, mRNA.\"""""	4711	 	NDUFB5	0.225513336	0.05086068	2.331158427	0.022295215	0.022295215	-3.318045442	1.169193194
18238	2810730	PPHLN1	NM_201440.1	51535	NP_958848.1	ILMN_2322842	2810730	A	CAGTCTCAACATAGAAAGTCCGTGCGTCCTGGTGCCTCCTACAAACGGCA	"\Homo sapiens periphilin 1 (PPHLN1), transcript variant 4, mRNA.\"""""	HSPC206; HSPC232; MGC48786	ILMN_2322842	PPHLN1	"\Homo sapiens periphilin 1 (PPHLN1), transcript variant 4, mRNA.\"""""	51535	D	PPHLN1	0.225360026	-0.005245409	2.899543653	0.004836786	0.004836786	-2.117914451	1.169068955
24244	3930541	PLEKHA1	NM_021622.3	59338	NP_067635.2	ILMN_2394250	3930541	A	GTAGACTTGGACGATGCGAGCCTTCCGGTCAGTGACGTGTGAGGCAGAAG	"\Homo sapiens pleckstrin homology domain containing, family A (phosphoinositide binding specific) member 1 (PLEKHA1), transcript variant 1, mRNA.\"""""	TAPP1	ILMN_2394250	PLEKHA1	"\Homo sapiens pleckstrin homology domain containing, family A (phosphoinositide binding specific) member 1 (PLEKHA1), transcript variant 1, mRNA.\"""""	59338	D	PLEKHA1	0.225323995	0.02775214	2.270352537	0.025910122	0.025910122	-3.433448156	1.169039758
9212	1440259	PCM1	NM_006197.3	5108	NP_006188.3	ILMN_1690487	1440259	S	GGAAACTCCTGAAAGCTCTCTGGCTGGAAGTCCTGATACTGAATCTCCAG	"\Homo sapiens pericentriolar material 1 (PCM1), mRNA.\"""""	PTC4	ILMN_1690487	PCM1	"\Homo sapiens pericentriolar material 1 (PCM1), mRNA.\"""""	5108	D	PCM1	0.225198615	-0.014776674	2.723412025	0.00794947	0.00794947	-2.512495334	1.168938165
10557	1660286	RILPL2	NM_145058.1	196383	NP_659495.1	ILMN_1678490	1660286	S	GATGCCTGGCAAAACCACCTCCCTGTGCCACACAGACACACTAGGCCTGT	"\Homo sapiens Rab interacting lysosomal protein-like 2 (RILPL2), mRNA.\"""""	FLJ30380; MGC7036; FLJ32372	ILMN_1678490	RILPL2	"\Homo sapiens Rab interacting lysosomal protein-like 2 (RILPL2), mRNA.\"""""	196383	 	RILPL2	-0.224687173	-0.092714833	-2.369965262	0.020228737	0.020228737	-3.243032733	-1.168523844
34444	5560398	DEGS1	NM_003676.2	8560	NP_003667.1	ILMN_1667430	5560398	I	GCTCAGAAGCTCCCCTGGCACAATTTCAGAGTAAGAGCTCGGTGATACCA	"\Homo sapiens degenerative spermatocyte homolog 1, lipid desaturase (Drosophila) (DEGS1), transcript variant 1, mRNA.\"""""	MLD; MIG15; FADS7; DES1; DEGS; Des-1; MGC5079	ILMN_1667430	DEGS1	"\Homo sapiens degenerative spermatocyte homolog 1, lipid desaturase (Drosophila) (DEGS1), transcript variant 1, mRNA.\"""""	8560	D	DEGS1	-0.224670003	-0.014458373	-2.322511722	0.022780381	0.022780381	-3.334615285	-1.168509937
40407	6450021	ANAPC4	NM_013367.2	29945	NP_037499.2	ILMN_1802973	6450021	S	GAGTCAGAGGCAGAGAACCAACAAGCTGGTGCTGCCGCTTTAGCTCCAGA	"\Homo sapiens anaphase promoting complex subunit 4 (ANAPC4), mRNA.\"""""	APC4	ILMN_1802973	ANAPC4	"\Homo sapiens anaphase promoting complex subunit 4 (ANAPC4), mRNA.\"""""	29945	 	ANAPC4	0.224575452	-0.015229345	2.106352776	0.038347907	0.038347907	-3.731489442	1.168433358
3416	520376	TMEM216	NM_016499.3	51259	NP_057583.2	ILMN_1732577	520376	S	TGAGCACGGAGAGCCTCATGTTGGTGGGTTTCCAGAGTGATGTGAAAGCC	"\Homo sapiens transmembrane protein 216 (TMEM216), mRNA.\"""""		ILMN_1732577	TMEM216	"\Homo sapiens transmembrane protein 216 (TMEM216), mRNA.\"""""	51259	 	TMEM216	0.22442623	-0.009289426	2.95238695	0.004150553	0.004150553	-1.995749199	1.16831251
26724	4220707	PMPCB	NM_004279.2	9512	NP_004270.2	ILMN_1728660	4220707	S	GGAGTCCAGCTATTGCTGCTGTTGGTCCCATTAAGCAACTACCAGATTTT	"\Homo sapiens peptidase (mitochondrial processing) beta (PMPCB), nuclear gene encoding mitochondrial protein, mRNA.\"""""	Beta-MPP; MPP11; MPPP52; MPPB	ILMN_1728660	PMPCB	"\Homo sapiens peptidase (mitochondrial processing) beta (PMPCB), nuclear gene encoding mitochondrial protein, mRNA.\"""""	9512	 	PMPCB	0.223875498	0.005613944	2.625635897	0.010381543	0.010381543	-2.722943391	1.167866606
34411	5560279	ProbeID: 5560279	XM_001128421.1	728069	XP_001128421.1	ILMN_1668743	5560279	S	AGCAGACTGAGGAGGGAGGAGACGAGGTTCTCTTGGCATCACTTTCTCCC	"\PREDICTED: Homo sapiens hypothetical LOC728069 (LOC728069), mRNA.\"""""		ILMN_1668743	LOC728069	"\PREDICTED: Homo sapiens hypothetical LOC728069 (LOC728069), mRNA.\"""""	728069	 		-0.223798013	-0.100202303	-2.328907443	0.022420628	0.022420628	-3.322364113	-1.167803883
9606	1470291	BIN3	NM_018688.4	55909	NP_061158.1	ILMN_1708485	1470291	S	TTGTGCTGTAACTTAGGCGAGCAGAGGAAACCCCTTCCTGGGCCTGCTGC	"\Homo sapiens bridging integrator 3 (BIN3), mRNA.\"""""	MGC14978	ILMN_1708485	BIN3	"\Homo sapiens bridging integrator 3 (BIN3), mRNA.\"""""	55909	 	BIN3	-0.223670032	-0.053442794	-2.815474821	0.006146882	0.006146882	-2.308697339	-1.167700292
38511	6220538	DOK2	NM_003974.2	9046	NP_003965.2	ILMN_1791211	6220538	A	GCTGAGGAGGAACCTGGGGCATTTAGGGCAGAGGACAAAAGGATGTCAGC	"\Homo sapiens docking protein 2, 56kDa (DOK2), mRNA.\"""""	p56DOK; p56dok-2	ILMN_1791211	DOK2	"\Homo sapiens docking protein 2, 56kDa (DOK2), mRNA.\"""""	9046	D	DOK2	-0.223472956	0.085270367	-2.477253799	0.015374141	0.015374141	-3.030201685	-1.167540792
18453	2900079	ProbeID: 2900079	XM_936461.1	647389	XP_941554.1	ILMN_1784554	2900079	S	AAATCAAAACTACTATGAGGCCGGGCACAGTGGCTCACGCTTGTGGTCTC	"\PREDICTED: Homo sapiens hypothetical protein LOC647389 (LOC647389), mRNA.\"""""		ILMN_1784554	LOC647389	"\PREDICTED: Homo sapiens hypothetical protein LOC647389 (LOC647389), mRNA.\"""""	647389	 		-0.223337397	0.020094425	-2.42372606	0.017647665	0.017647665	-3.137379319	-1.167431092
2795	450132	RBM12B	NM_203390.2	389677	NP_976324.2	ILMN_1805778	450132	S	GGGGCCAATTTTAACCCAGACAGACCACTGACTCCAGTTCATGCTTTTGC	"\Homo sapiens RNA binding motif protein 12B (RBM12B), mRNA.\"""""	MGC:33837	ILMN_1805778	RBM12B	"\Homo sapiens RNA binding motif protein 12B (RBM12B), mRNA.\"""""	389677	 	RBM12B	0.223087759	0.031301892	2.369710466	0.02024173	0.02024173	-3.243528685	1.167229102
26304	4200523	LRRC37B	NM_052888.2	114659	NP_443120.2	ILMN_1777895	4200523	I	CCCATCAATATCAGGAGCCTGAGCATGAGTTAAAGCATGTGGATGGCCTG	"\Homo sapiens leucine rich repeat containing 37B (LRRC37B), mRNA.\"""""		ILMN_1777895	LRRC37B	"\Homo sapiens leucine rich repeat containing 37B (LRRC37B), mRNA.\"""""	114659	D	LRRC37B	0.223029308	-0.048310667	2.196722398	0.030971071	0.030971071	-3.569663122	1.167181813
11233	1770168	SUSD3	NM_145006.2	203328	NP_659443.1	ILMN_1785570	1770168	S	GAATCAGCTTCCAGGTGTAGGGACCCCTTGAGGGGCCAAGCTGACATCCA	"\Homo sapiens sushi domain containing 3 (SUSD3), mRNA.\"""""	MGC26847	ILMN_1785570	SUSD3	"\Homo sapiens sushi domain containing 3 (SUSD3), mRNA.\"""""	203328	 	SUSD3	0.222991961	0.004162679	2.138833369	0.035537614	0.035537614	-3.674011076	1.167151599
27849	4390612	CCDC14	NM_022757.3	64770	NP_073594.3	ILMN_1677239	4390612	S	ATACCAGGACTTCTTAGCTCAGTATCATCTCCCTTCATGTAAGCAGCACG	"\Homo sapiens coiled-coil domain containing 14 (CCDC14), mRNA.\"""""	FLJ41065; FLJ12892; DKFZp434L1050	ILMN_1677239	CCDC14	"\Homo sapiens coiled-coil domain containing 14 (CCDC14), mRNA.\"""""	64770	 	CCDC14	0.222803367	0.001058627	2.043926658	0.044292737	0.044292737	-3.839781101	1.166999034
45782	7380026	WASH1	NM_182905.2	375690	NP_878908.2	ILMN_1655952	7380026	A	TACTTCATGGGGGGACGGCTCCACCCAGCCTGCGCCACTGTGTTCTTAAG	"\Homo sapiens family with sequence similarity 39, member E (FAM39E), mRNA.\"""""	FLJ00038	ILMN_1655952	FAM39E	"\Homo sapiens family with sequence similarity 39, member E (FAM39E), mRNA.\"""""	375690	D	LOC375690/WASH1	0.222590195	0.01664343	2.133271064	0.036005782	0.036005782	-3.683909024	1.166826611
23185	3830040	HERC4	NM_022079.2	26091	NP_071362.1	ILMN_1678922	3830040	A	GTCATCCAGTCCACAGGAGGTGGTGAGGAGTATCTCCCAGTTTCCCATAC	"\Homo sapiens hect domain and RLD 4 (HERC4), transcript variant 1, mRNA.\"""""	KIAA1593; DKFZP564G092	ILMN_1678922	HERC4	"\Homo sapiens hect domain and RLD 4 (HERC4), transcript variant 1, mRNA.\"""""	26091	D	HERC4	0.222400357	-0.040281175	3.210533536	0.001916349	0.001916349	-1.374877875	1.166673084
28960	4610220	AGTRAP	NM_001040196.1	57085	NP_001035286.1	ILMN_1802458	4610220	S	TTTAAGGACTGCTGATGCCCCCTCAGGCCTCCCCCAAGTTTGCTGGGCTT	"\Homo sapiens angiotensin II receptor-associated protein (AGTRAP), transcript variant 4, mRNA.\"""""	MGC29646; ATRAP	ILMN_1802458	AGTRAP	"\Homo sapiens angiotensin II receptor-associated protein (AGTRAP), transcript variant 4, mRNA.\"""""	57085	D	AGTRAP	-0.221692657	0.018810054	-2.040529257	0.044637866	0.044637866	-3.845591903	-1.166100925
29227	4640576	PRKCQ	NM_006257.2	5588	NP_006248.1	ILMN_1733421	4640576	S	CCATCCACCCATTCTCAGCAGACTCCAGTATTGGCACAGTCACTCACTGC	"\Homo sapiens protein kinase C, theta (PRKCQ), mRNA.\"""""	MGC141919; PRKCT; MGC126514; nPKC-theta	ILMN_1733421	PRKCQ	"\Homo sapiens protein kinase C, theta (PRKCQ), mRNA.\"""""	5588	 	PRKCQ	0.221336972	0.010594415	2.485011599	0.015067398	0.015067398	-3.014505591	1.165813467
19356	3120717	RPS13	NM_001017.2	6207	NP_001008.1	ILMN_1777344	3120717	S	GGCCAAGAAGGGCCTTACTCCTTCACAGATCGGTGTAATCCTGAGAGATT	"\Homo sapiens ribosomal protein S13 (RPS13), mRNA.\"""""		ILMN_1777344	RPS13	"\Homo sapiens ribosomal protein S13 (RPS13), mRNA.\"""""	6207	 	RPS13	0.221008978	0.047377874	2.161039208	0.033720945	0.033720945	-3.634271672	1.165548452
29112	4640095	RPL9	NM_001024921.2	6133	NP_001020092.1	ILMN_1729033	4640095	I	GCGTAGTTTGGTGGAAAAACGGGCCTTGCGTCGGCCTCACCCCCAGTGTT	"\Homo sapiens ribosomal protein L9 (RPL9), transcript variant 2, mRNA.\"""""	FLJ27456; MGC15545; DKFZp313J1510; NPC-A-16	ILMN_1729033	RPL9	"\Homo sapiens ribosomal protein L9 (RPL9), transcript variant 2, mRNA.\"""""	6133	D	RPL9	0.220772053	0.049626414	2.153583412	0.034321673	0.034321673	-3.647654553	1.165357056
24064	3890544	NUP37	NM_024057.2	79023	NP_076962.2	ILMN_1771903	3890544	S	GACTGTCCTGGCATCGAACTCTCCCTCTGTGTGTAATTGGAGGAGACCAC	"\Homo sapiens nucleoporin 37kDa (NUP37), mRNA.\"""""	MGC5585; p37; FLJ22618	ILMN_1771903	NUP37	"\Homo sapiens nucleoporin 37kDa (NUP37), mRNA.\"""""	79023	 	NUP37	0.220623213	0.027886869	2.659785047	0.009464382	0.009464382	-2.650153199	1.165236835
763	70047	ZC3H11B	XR_041767.1	643136		ILMN_3303965	70047	M	GCCCTTCTCCAAAGCAGGGGTAGAATGTTCAGGTTTCACCACGGATTTTC	"\PREDICTED: Homo sapiens misc_RNA (ZC3H11B), miscRNA.\"""""		ILMN_3303965	ZC3H11B	"\PREDICTED: Homo sapiens misc_RNA (ZC3H11B), miscRNA.\"""""	643136	D	ZC3H11B	0.21961304	-0.068658194	2.09091756	0.039749567	0.039749567	-3.758532695	1.164421223
33577	5360707	ZNF557	NM_001044387.1	79230	NP_001037852.1	ILMN_2346137	5360707	A	GAGGTGGGGAGTTCGAGACCAGCCTGATCAACATGGAGAAAACCTGTCTC	"\Homo sapiens zinc finger protein 557 (ZNF557), transcript variant 2, mRNA.\"""""	MGC4054	ILMN_2346137	ZNF557	"\Homo sapiens zinc finger protein 557 (ZNF557), transcript variant 2, mRNA.\"""""	79230	D	ZNF557	-0.219042081	-0.004992217	-2.13318901	0.036012729	0.036012729	-3.684054867	-1.163960485
13836	2190131	RFX7	NM_022841.5	64864	NP_073752.5	ILMN_3245625	2190131	S	GTGCAAAAAGTCAGATTTCCCCAGTGTTTTGTTGTCTGTTGTACCTGCTG	"\Homo sapiens regulatory factor X, 7 (RFX7), mRNA.\"""""	MGC131836; FLJ21104; FLJ12994	ILMN_3245625	RFX7	"\Homo sapiens regulatory factor X, 7 (RFX7), mRNA.\"""""	64864	D	RFX7	0.218825847	0.010363435	2.138789068	0.035541322	0.035541322	-3.674089997	1.163786041
43012	6840674	ZNF185	NM_007150.2	7739	NP_009081.2	ILMN_1802888	6840674	S	GCAGGACCAGTGGATGAAAGGCAAGGTAAAGAGGCCCAAGATAGGCTGGC	"\Homo sapiens zinc finger protein 185 (LIM domain) (ZNF185), mRNA.\"""""		ILMN_1802888	ZNF185	"\Homo sapiens zinc finger protein 185 (LIM domain) (ZNF185), mRNA.\"""""	7739	 	ZNF185	-0.218257799	-0.05404926	-2.258336394	0.026682719	0.026682719	-3.455942918	-1.163327901
12297	1990056	ProbeID: 1990056	XM_942228.2	652659	XP_947321.2	ILMN_1804285	1990056	S	TCCCTGCAAGAGTCCTCCTACCTCCCAGCTGGCCACACTCCCAGCTGCCC	"\PREDICTED: Homo sapiens hypothetical LOC652659 (LOC652659), mRNA.\"""""		ILMN_1804285	LOC652659	"\PREDICTED: Homo sapiens hypothetical LOC652659 (LOC652659), mRNA.\"""""	652659	 		-0.217594118	0.021590504	-2.716478619	0.008103083	0.008103083	-2.52762351	-1.16279286
40237	6420008	PROS1	NM_000313.1	5627	NP_000304.1	ILMN_1671928	6420008	S	GGAGGTAAGATTGCCACGTGCCTGCTGGTACTGTGATGCATTTCAAGTGG	"\Homo sapiens protein S (alpha) (PROS1), mRNA.\"""""	PROS; protein Sa; Protein S; PSA; PS23; PS25; PS24; PS 26; PS22; PS21	ILMN_1671928	PROS1	"\Homo sapiens protein S (alpha) (PROS1), mRNA.\"""""	5627	 	PROS1	-0.217549444	0.021742907	-2.081370813	0.040638498	0.040638498	-3.775171295	-1.162756854
23303	3830519	MKKS	NM_170784.1	8195	NP_740754.1	ILMN_1718718	3830519	A	CCTGACCTTGGACTGTTTGACTGCAAAGCTTAGTGGCCTACAGGTGGCTG	"\Homo sapiens McKusick-Kaufman syndrome (MKKS), transcript variant 2, mRNA.\"""""	HMCS; KMS; BBS6; MKS	ILMN_1718718	MKKS	"\Homo sapiens McKusick-Kaufman syndrome (MKKS), transcript variant 2, mRNA.\"""""	8195	D	MKKS	0.217190971	-0.008215569	2.483321931	0.015133735	0.015133735	-3.017927735	1.162467975
5977	940338	ZCCHC9	NM_032280.1	84240	NP_115656.1	ILMN_1723007	940338	S	CCCCTGTAGCCAGGACTATGCTGTAGATATCAGTATGATCTGGGTGTGGC	"\Homo sapiens zinc finger, CCHC domain containing 9 (ZCCHC9), mRNA.\"""""	DKFZp761J139	ILMN_1723007	ZCCHC9	"\Homo sapiens zinc finger, CCHC domain containing 9 (ZCCHC9), mRNA.\"""""	84240	 	ZCCHC9	0.217146246	-0.00608617	2.637430203	0.01005604	0.01005604	-2.697890182	1.162431937
40403	6420767	SRSF9	NM_003769.2	8683	NP_003760.1	ILMN_1760683	6420767	S	CCCCACACTACTTCTCTCCTTTCAGGCCCTACTGAGACAGGTGATGGGAA	"\Homo sapiens splicing factor, arginine/serine-rich 9 (SFRS9), mRNA.\"""""	SRp30c	ILMN_1760683	SFRS9	"\Homo sapiens splicing factor, arginine/serine-rich 9 (SFRS9), mRNA.\"""""	8683	 	SRSF9	0.217003297	-0.055201962	2.054840665	0.043199508	0.043199508	-3.821056188	1.162316764
3043	460379	IFI27L1	NM_145249.2	122509	NP_660292.1	ILMN_3272500	460379	M	CCACACTGAGGCAGGGAGTTGGCTCTCTTGGTGGAGATGACTTTCCTGGG	"\Homo sapiens interferon, alpha-inducible protein 27-like 1 (IFI27L1), transcript variant 1, mRNA.\"""""		ILMN_3272500	IFI27L1	"\Homo sapiens interferon, alpha-inducible protein 27-like 1 (IFI27L1), transcript variant 1, mRNA.\"""""	122509	D	IFI27L1	0.216954197	0.014247275	2.547154748	0.012801898	0.012801898	-2.887299158	1.162277207
1663	160598	HSPH1	NM_006644.2	10808	NP_006635.2	ILMN_1712888	160598	S	CCTGCCAAGGTAGTTTTCTTGCATTTTGCTCTCCATTCAGCATGTGTGTG	"\Homo sapiens heat shock 105kDa/110kDa protein 1 (HSPH1), mRNA.\"""""	HSP105B; DKFZp686M05240; HSP105; HSP105A; NY-CO-25; KIAA0201	ILMN_1712888	HSPH1	"\Homo sapiens heat shock 105kDa/110kDa protein 1 (HSPH1), mRNA.\"""""	10808	 	HSPH1	0.216304807	-0.01364229	2.025352485	0.046207988	0.046207988	-3.871444973	1.161754157
31284	4900440	CIB1	NM_006384.2	10519	NP_006375.1	ILMN_1684205	4900440	S	GCCCTCGTTGTCAGGGCCTCTCCTCACTGCTGTTGTCATTGCTCCGTTTG	"\Homo sapiens calcium and integrin binding 1 (calmyrin) (CIB1), mRNA.\"""""	SIP2-28; KIP; CALMYRIN; CIB	ILMN_1684205	CIB1	"\Homo sapiens calcium and integrin binding 1 (calmyrin) (CIB1), mRNA.\"""""	10519	 	CIB1	0.216245936	-0.032290031	2.045918087	0.044091503	0.044091503	-3.836371042	1.161706751
43368	6900630	ATP2B4	NM_001684.3	493	NP_001675.3	ILMN_2367753	6900630	A	GCCTCTTCCTCTGAATAGACCAGACGCCCTTTCACTTAGTTCAGTGCCAG	"\Homo sapiens ATPase, Ca++ transporting, plasma membrane 4 (ATP2B4), transcript variant 2, mRNA.\"""""	DKFZp686M088; PMCA4b; DKFZp686G08106; PMCA4x; PMCA4; ATP2B2; MXRA1	ILMN_2367753	ATP2B4	"\Homo sapiens ATPase, Ca++ transporting, plasma membrane 4 (ATP2B4), transcript variant 2, mRNA.\"""""	493	D	ATP2B4	0.216187104	-0.027102763	2.966591489	0.003982089	0.003982089	-1.962618852	1.161659378
20639	3310477	TPI1	NM_000365.4	7167	NP_000356.1	ILMN_2181191	3310477	S	CTAAACGTCACCAAGGTGGCTTCTCCTTGGCTGAGAGATGGAAGGCGTGG	"\Homo sapiens triosephosphate isomerase 1 (TPI1), mRNA.\"""""	TPI; MGC88108	ILMN_2181191	TPI1	"\Homo sapiens triosephosphate isomerase 1 (TPI1), mRNA.\"""""	7167	D	TPI1	-0.21613844	-0.03209342	-2.612869298	0.010744622	0.010744622	-2.749958335	-1.161620195
29059	4610672	PRR5L	NM_024841.3	79899	NP_079117.2	ILMN_1697491	4610672	S	GAGAGCTATTGGAGTGAGAGCTGAGGTGTCCTTAACCACTTTTTCTCTCC	"\Homo sapiens protor-2 (FLJ14213), mRNA.\"""""	MGC16218	ILMN_1697491	FLJ14213	"\Homo sapiens protor-2 (FLJ14213), mRNA.\"""""	79899	 	PRR5L	0.215929967	0.012777633	2.288859102	0.024758755	0.024758755	-3.398602024	1.16145235
40117	6400270	HPRT1	NM_000194.1	3251	NP_000185.1	ILMN_2056975	6400270	S	TTGCACTATGAGCCTATAGACTATCAGTTCCCTTTGGGCGGATTGTTGTT	"\Homo sapiens hypoxanthine phosphoribosyltransferase 1 (Lesch-Nyhan syndrome) (HPRT1), mRNA.\"""""	HPRT; HGPRT	ILMN_2056975	HPRT1	"\Homo sapiens hypoxanthine phosphoribosyltransferase 1 (Lesch-Nyhan syndrome) (HPRT1), mRNA.\"""""	3251	D	HPRT1	0.215886016	0.004174446	2.38378046	0.019535252	0.019535252	-3.216074127	1.161416968
45999	7400114	ANKRA2	NM_023039.2	57763	NP_075526.1	ILMN_2185563	7400114	S	GTAGACACAGTCATCAGAAAATGTCTGCCCTTTTGTTTACTTCTTGGTCC	"\Homo sapiens ankyrin repeat, family A (RFXANK-like), 2 (ANKRA2), mRNA.\"""""	ANKRA	ILMN_2185563	ANKRA2	"\Homo sapiens ankyrin repeat, family A (RFXANK-like), 2 (ANKRA2), mRNA.\"""""	57763	D	ANKRA2	0.215853322	-0.009873123	2.681238691	0.008926506	0.008926506	-2.604032571	1.161390648
22188	3460687	RRP12	NM_015179.2	23223	NP_055994.1	ILMN_1767253	3460687	S	GAGCCTGGACTCAGGATGACTTGGAACTAGGGCTTGGCTCTCAGAAGTCC	"\Homo sapiens ribosomal RNA processing 12 homolog (S. cerevisiae) (RRP12), mRNA.\"""""	FLJ20231; KIAA0690; DKFZp762P1116	ILMN_1767253	RRP12	"\Homo sapiens ribosomal RNA processing 12 homolog (S. cerevisiae) (RRP12), mRNA.\"""""	23223	 	RRP12	-0.215644889	-0.018261359	-2.329739942	0.022374173	0.022374173	-3.320767321	-1.161222868
28400	4560056	NONO	NM_007363.3	4841	NP_031389.3	ILMN_2052790	4560056	S	GGGTGAGGACACCCAGGAATGACCCTTTTGTGTCTATGATGTTGCTGTTC	"\Homo sapiens non-POU domain containing, octamer-binding (NONO), mRNA.\"""""	P54; NRB54; NMT55; P54NRB	ILMN_2052790	NONO	"\Homo sapiens non-POU domain containing, octamer-binding (NONO), mRNA.\"""""	4841	D	NONO	0.215601292	0.00519892	2.506052175	0.01426292	0.01426292	-2.971728646	1.161187778
33881	5420427	TUG1	NR_002323.1	55000		ILMN_1682783	5420427	S	GTTTGTGCCCCTGGATCCAACCGTGCCTGAAGCTAGAATATCCCCTGGAC	"\Homo sapiens taurine upregulated 1 (non-protein coding) (TUG1), non-coding RNA.\"""""	MGC46067; FLJ20618	ILMN_1682783	TUG1	"\Homo sapiens taurine upregulated 1 (non-protein coding) (TUG1), non-coding RNA.\"""""	55000	 	TUG1	0.215557922	0.00287553	3.236183853	0.001770718	0.001770718	-1.311067383	1.161152871
19069	3060358	ProbeID: 3060358				ILMN_1881526	3060358	S	GAGCCTGACATTTGCGATGGGCTCAGTAAGTGCCGTCCGTTCTCTTGTAC	"\od80c09.s1 NCI_CGAP_Ov2 Homo sapiens cDNA clone IMAGE:1374256, mRNA sequence\"""""		ILMN_1881526		"\od80c09.s1 NCI_CGAP_Ov2 Homo sapiens cDNA clone IMAGE:1374256, mRNA sequence\"""""	-999	 		0.215473764	-0.034762866	2.433549179	0.017209188	0.017209188	-3.117858192	1.161085138
43908	6980632	LMTK3	XM_936372.2	114783	XP_941465.1	ILMN_1668194	6980632	A	CCCTGGAGGGGCCTCTGGTTCAAACCTTCGCGTGGCATTTTCACATTATT	"\PREDICTED: Homo sapiens lemur tyrosine kinase 3 (LMTK3), mRNA.\"""""		ILMN_1668194	LMTK3	"\PREDICTED: Homo sapiens lemur tyrosine kinase 3 (LMTK3), mRNA.\"""""	114783	 	LMTK3	0.215449389	-0.026521534	3.659636388	0.000454242	0.000454242	-0.205885132	1.161065522
8895	1410408	ARID5B	NM_032199.1	84159	NP_115575.1	ILMN_1721626	1410408	S	GTCCAGTGTTGGCTGTTAGTGTATTTGATATTCTGCCTGTCTCCTCATGG	"\Homo sapiens AT rich interactive domain 5B (MRF1-like) (ARID5B), mRNA.\"""""	MRF2; FLJ21150; RP11-341A19.1	ILMN_1721626	ARID5B	"\Homo sapiens AT rich interactive domain 5B (MRF1-like) (ARID5B), mRNA.\"""""	84159	 	ARID5B	0.215360159	-0.026840595	2.270617953	0.025893282	0.025893282	-3.432950123	1.160993712
9708	1470706	C8orf55	NM_016647.2	51337	NP_057731.1	ILMN_1777740	1470706	S	AGCACTGCCCGATAGAACACGCCCGCCCTCACTGCTGTTCTTGCCTTACA	"\Homo sapiens chromosome 8 open reading frame 55 (C8orf55), mRNA.\"""""	DSCD75	ILMN_1777740	C8ORF55	"\Homo sapiens chromosome 8 open reading frame 55 (C8orf55), mRNA.\"""""	51337	 	C8orf55	0.215234575	-0.00016807	2.400101921	0.018743291	0.018743291	-3.184053715	1.160892655
5218	780324	ZNF337	NM_015655.2	26152	NP_056470.1	ILMN_1663160	780324	S	TCAGGTGCCCTTATGAAAAGGCTTGATAGAGGGAGTTTGTCCTGTGGCCC	"\Homo sapiens zinc finger protein 337 (ZNF337), mRNA.\"""""		ILMN_1663160	ZNF337	"\Homo sapiens zinc finger protein 337 (ZNF337), mRNA.\"""""	26152	 	ZNF337	0.215129895	-0.020266951	2.905952135	0.004748318	0.004748318	-2.103190687	1.160808424
154	10594	PECI	NM_006117.2	10455	NP_006108.2	ILMN_1761131	10594	A	TGTGATGACCACTACAGCAGAGTAAAGCATGTCCAAGGAAGGATGTGCTG	"\Homo sapiens peroxisomal D3,D2-enoyl-CoA isomerase (PECI), transcript variant 1, mRNA.\"""""	DRS1; KIAA0536; HCA88; dJ1013A10.3; ACBD2	ILMN_1761131	PECI	"\Homo sapiens peroxisomal D3,D2-enoyl-CoA isomerase (PECI), transcript variant 1, mRNA.\"""""	10455	D	ECI2	0.215123417	-0.036361327	2.343411945	0.021623356	0.021623356	-3.294473735	1.160803212
40538	6450541	PXN	NM_002859.1	5829	NP_002850.1	ILMN_1684440	6450541	S	ATGACCAGAAAGGGGCCACCGGGGTCTAATGGTGACAGTCCAAACCACTC	"\Homo sapiens paxillin (PXN), mRNA.\"""""	FLJ16691	ILMN_1684440	PXN	"\Homo sapiens paxillin (PXN), mRNA.\"""""	5829	 	PXN	-0.214688204	-0.020993223	-2.735447436	0.007689118	0.007689118	-2.486161258	-1.16045309
11004	1710687	COPE	NM_199442.1	11316	NP_955474.1	ILMN_1738103	1710687	A	TGGGCAAGCCCCCTGAGGTGACAAACCGATACCTGTCCCAGCTGAAGGAT	"\Homo sapiens coatomer protein complex, subunit epsilon (COPE), transcript variant 2, mRNA.\"""""	FLJ13241; epsilon-COP	ILMN_1738103	COPE	"\Homo sapiens coatomer protein complex, subunit epsilon (COPE), transcript variant 2, mRNA.\"""""	11316	D	COPE	-0.21425005	0.044319588	-2.700073574	0.008477383	0.008477383	-2.563294149	-1.160100708
36020	5870020	LOC400464	NM_001013670.1	400464	NP_001013692.1	ILMN_1786168	5870020	I	GTTTGGACCTGGGCGTCTGAGGGCCCCACTTTGGGAACCGTTGAAATAGG	"\Homo sapiens similar to FLJ43276 protein (LOC400464), mRNA.\"""""		ILMN_1786168	LOC400464	"\Homo sapiens similar to FLJ43276 protein (LOC400464), mRNA.\"""""	400464	 		0.213629456	0.015373321	3.466022524	0.00085703	0.00085703	-0.72300934	1.159601783
15247	2370703	BBX	NM_020235.3	56987	NP_064620.2	ILMN_1745415	2370703	S	CTACCCTAGCCTTGTCTTTACCGAGGGATGCTAGTGAGTCCAAGTGGTGG	"\Homo sapiens bobby sox homolog (Drosophila) (BBX), mRNA.\"""""	MDS001; HSPC339	ILMN_1745415	BBX	"\Homo sapiens bobby sox homolog (Drosophila) (BBX), mRNA.\"""""	56987	 	BBX	0.213580709	-0.002271847	2.22068936	0.029236086	0.029236086	-3.525751607	1.159562601
33743	5390603	UPF2	NM_015542.2	26019	NP_056357.1	ILMN_1739283	5390603	I	GCTGGAGTTGGTGCTGGGAAACCCGGGGCTAATGTTGACAACAGGCTCGA	"\Homo sapiens UPF2 regulator of nonsense transcripts homolog (yeast) (UPF2), transcript variant 2, mRNA.\"""""	smg-3; KIAA1408; MGC138835; HUPF2; DKFZP434D222; RENT2; MGC138834	ILMN_1739283	UPF2	"\Homo sapiens UPF2 regulator of nonsense transcripts homolog (yeast) (UPF2), transcript variant 2, mRNA.\"""""	26019	D	UPF2	0.213437534	-0.045119885	2.364439177	0.020512204	0.020512204	-3.253778906	1.15944753
31242	4900273	ProbeID: 4900273	XR_038851.1	100130835		ILMN_3265742	4900273	M	GGTTAACAATGATAAAAGCTCGGCCGGGCGCGGGGGCTCACGCCTGTAAT	"\PREDICTED: Homo sapiens misc_RNA (LOC100130835), miscRNA.\"""""		ILMN_3265742	LOC100130835	"\PREDICTED: Homo sapiens misc_RNA (LOC100130835), miscRNA.\"""""	100130835	 		-0.213388622	-0.022452636	-2.01822297	0.046961789	0.046961789	-3.883530638	-1.159408223
29615	4730543	SRSF5	NM_006925.3	6430	NP_008856.2	ILMN_1761996	4730543	S	TCGCCAGAGGTCCCGGTCCCGATCAAGGTCCAGATCAGTTGACAGTGGCA	"\Homo sapiens splicing factor, arginine/serine-rich 5 (SFRS5), transcript variant 2, mRNA.\"""""	SRP40; HRS	ILMN_1761996	SFRS5	"\Homo sapiens splicing factor, arginine/serine-rich 5 (SFRS5), transcript variant 2, mRNA.\"""""	6430	D	SRSF5	0.213346978	-0.060424852	2.410305866	0.018262828	0.018262828	-3.163941088	1.159374756
35164	5700296	ZDHHC16	NM_198045.1	84287	NP_932162.1	ILMN_1763568	5700296	A	AGGCCTGCTGCTGAGGTCACTGCCACTTCTCACATGCTGCTTAAGGGAGC	"\Homo sapiens zinc finger, DHHC-type containing 16 (ZDHHC16), transcript variant 4, mRNA.\"""""	APH2; MGC2993	ILMN_1763568	ZDHHC16	"\Homo sapiens zinc finger, DHHC-type containing 16 (ZDHHC16), transcript variant 4, mRNA.\"""""	84287	D	ZDHHC16	0.213278679	0.011928756	3.089222298	0.002769785	0.002769785	-1.67154069	1.159319871
2383	360678	ADNP	NM_181442.1	23394	NP_852107.1	ILMN_1657993	360678	A	GCACATAACCTTGTACAATCTTGCAACAGAGGCCAGCCACGTAAGATATA	"\Homo sapiens activity-dependent neuroprotector homeobox (ADNP), transcript variant 2, mRNA.\"""""	ADNP1; KIAA0784	ILMN_1657993	ADNP	"\Homo sapiens activity-dependent neuroprotector homeobox (ADNP), transcript variant 2, mRNA.\"""""	23394	D	ADNP	0.212913748	-0.005535677	2.674339326	0.009096371	0.009096371	-2.618897515	1.159026657
37385	6060315	FERMT3	NM_031471.4	83706	NP_113659.3	ILMN_2366330	6060315	A	AGCTCATGTGGTGCCCCCTTTCCTTGTCTGAGTGGCTGAGGCTGATACCC	"\Homo sapiens fermitin family homolog 3 (Drosophila) (FERMT3), transcript variant URP2SF, mRNA.\"""""	MIG-2; KIND3; MIG2B; URP2; UNC112C; MGC10966	ILMN_2366330	FERMT3	"\Homo sapiens fermitin family homolog 3 (Drosophila) (FERMT3), transcript variant URP2SF, mRNA.\"""""	83706	D	FERMT3	-0.212848567	0.026303702	-1.993509817	0.049656837	0.049656837	-3.925129645	-1.158974293
3435	520468	LOC402175	XR_038253.1	402175		ILMN_3291709	520468	M	GGCCACTGTGCCTGAGACCCTCGACCCAGCCGAATACAACATATCTCTGG	"\PREDICTED: Homo sapiens misc_RNA (LOC402175), miscRNA.\"""""		ILMN_3291709	LOC402175	"\PREDICTED: Homo sapiens misc_RNA (LOC402175), miscRNA.\"""""	402175	 		0.212814538	0.082104909	2.110824562	0.037949911	0.037949911	-3.723621951	1.158946957
38767	6270040	ZNF831	NM_178457.1	128611	NP_848552.1	ILMN_2093775	6270040	S	GCCTCTGCCACTTGGAGCACTAGAGGATGACGGAATGTCTTGTATATGCG	"\Homo sapiens zinc finger protein 831 (ZNF831), mRNA.\"""""	dJ492J12.1	ILMN_2093775	ZNF831	"\Homo sapiens zinc finger protein 831 (ZNF831), mRNA.\"""""	128611	D	ZNF831	0.212768407	-0.00520909	2.87925615	0.005126969	0.005126969	-2.164358086	1.158909899
9474	1450504	ProbeID: 1450504				ILMN_1900270	1450504	S	GTCTACTCTGACTCGACTGCTATAACTTTGGAGCAAGCTGCAGCACCCAA	"\ta96c03.x1 NCI_CGAP_Lu26 Homo sapiens cDNA clone IMAGE:2051908 3, mRNA sequence\"""""		ILMN_1900270		"\ta96c03.x1 NCI_CGAP_Lu26 Homo sapiens cDNA clone IMAGE:2051908 3, mRNA sequence\"""""	-999	 		0.212755582	-0.011983848	2.227794464	0.028738393	0.028738393	-3.512654423	1.158899597
22997	3800050	ADCY3	NM_004036.3	109	NP_004027.2	ILMN_1676893	3800050	S	CTTGCCTTTTGAGCTCTTGCTACAGTCGCCTTTGCTACTGCTTTAAGAGA	"\Homo sapiens adenylate cyclase 3 (ADCY3), mRNA.\"""""	KIAA0511; AC3	ILMN_1676893	ADCY3	"\Homo sapiens adenylate cyclase 3 (ADCY3), mRNA.\"""""	109	 	ADCY3	0.212479026	0.001015653	2.862973904	0.005371369	0.005371369	-2.201447473	1.158677465
29320	4670167	CAPZB	NM_004930.2	832	NP_004921.1	ILMN_2053921	4670167	S	CTTATTCCGTGTGTGTTTGGGAGTTGCTTGGGGTTGGGGGTCGTGGGGAC	"\Homo sapiens capping protein (actin filament) muscle Z-line, beta (CAPZB), mRNA.\"""""	CAPB; MGC104401; MGC129749; MGC129750; CAPZ; CAPPB	ILMN_2053921	CAPZB	"\Homo sapiens capping protein (actin filament) muscle Z-line, beta (CAPZB), mRNA.\"""""	832	D	CAPZB	-0.21229252	0.05448392	-2.027816305	0.045949914	0.045949914	-3.867259599	-1.158527685
28059	4490053	IL10RA	NM_001558.2	3587	NP_001549.1	ILMN_1652825	4490053	S	TCCAGCCATGACCCCCACCCCTCTGCCAAAGTACTCTTAGGTGCCAGTCT	"\Homo sapiens interleukin 10 receptor, alpha (IL10RA), mRNA.\"""""	IL-10R1; CDW210A; IL10R; HIL-10R	ILMN_1652825	IL10RA	"\Homo sapiens interleukin 10 receptor, alpha (IL10RA), mRNA.\"""""	3587	 	IL10RA	0.212044869	0.041851427	2.827049249	0.005948971	0.005948971	-2.282693764	1.158328831
4341	630403	MRPS31	NM_005830.2	10240	NP_005821.1	ILMN_1654552	630403	S	CGCCACTTCATGGAGCTGGTGACTTGTGGCCTTTCCAAAAACCCATATCT	"\Homo sapiens mitochondrial ribosomal protein S31 (MRPS31), nuclear gene encoding mitochondrial protein, mRNA.\"""""	MRP-S31; IMOGN38	ILMN_1654552	MRPS31	"\Homo sapiens mitochondrial ribosomal protein S31 (MRPS31), nuclear gene encoding mitochondrial protein, mRNA.\"""""	10240	 	MRPS31	0.211542996	-0.025105276	2.145714753	0.034965753	0.034965753	-3.66173462	1.15792595
40670	6480274	ProbeID: 6480274	XM_001130291.1	730995	XP_001130291.1	ILMN_1654313	6480274	S	CCTCAGGGACCGCTTGTGCTCGGATGGCTTCTTATTTCCCCAATACCCCA	"\PREDICTED: Homo sapiens similar to ankyrin repeat domain 36 (LOC730995), mRNA.\"""""		ILMN_1654313	LOC730995	"\PREDICTED: Homo sapiens similar to ankyrin repeat domain 36 (LOC730995), mRNA.\"""""	730995	 		0.211528963	0.030281554	3.222394178	0.001847669	0.001847669	-1.345418491	1.157914688
28776	4590241	CNOT7	NM_013354.5	29883	NP_037486.2	ILMN_1715886	4590241	I	AGTGTCTGTCAGTTTCTAATTGGCATGTGTAGGCTGCTCTGTGACTGAAG	"\Homo sapiens CCR4-NOT transcription complex, subunit 7 (CNOT7), transcript variant 1, mRNA.\"""""	CAF1; hCAF-1	ILMN_1715886	CNOT7	"\Homo sapiens CCR4-NOT transcription complex, subunit 7 (CNOT7), transcript variant 1, mRNA.\"""""	29883	D	CNOT7	0.211274987	-0.007532597	2.700030531	0.008478385	0.008478385	-2.563387509	1.157710863
35673	5820050	DCTN2	NM_006400.3	10540	NP_006391.1	ILMN_1662232	5820050	S	GGCCCAGCCACATGCCAACTCATGTCCAATACTGCTTTGCCTGGTGTGGG	"\Homo sapiens dynactin 2 (p50) (DCTN2), mRNA.\"""""	DCTN50; RBP50; DYNAMITIN	ILMN_1662232	DCTN2	"\Homo sapiens dynactin 2 (p50) (DCTN2), mRNA.\"""""	10540	 	DCTN2	0.211021342	0.016368026	3.424465765	0.000979428	0.000979428	-0.831460401	1.15750734
29614	4730541	SLC44A1	NM_080546.3	23446	NP_536856.2	ILMN_1758673	4730541	A	CAGGACTACACAGTATGGGTGCTGCCTCTGATCATCGTCTGCCTCTTTGC	"\Homo sapiens solute carrier family 44, member 1 (SLC44A1), mRNA.\"""""	RP11-287A8.1; CHTL1; CD92; CDW92; CTL1	ILMN_1758673	SLC44A1	"\Homo sapiens solute carrier family 44, member 1 (SLC44A1), mRNA.\"""""	23446	D	SLC44A1	0.21089759	-0.009543133	4.298491768	4.86E-05	4.86E-05	1.626302463	1.157408056
42485	6660753	C12orf41	NM_017822.3	54934	NP_060292.3	ILMN_1713189	6660753	S	ATCCTCTGAGAAAACAGCCCACAGGACTGGGTCCTCCTTATCCGTCTTGC	"\Homo sapiens chromosome 12 open reading frame 41 (C12orf41), mRNA.\"""""	FLJ20436; FLJ12670	ILMN_1713189	C12ORF41	"\Homo sapiens chromosome 12 open reading frame 41 (C12orf41), mRNA.\"""""	54934	 	C12orf41	0.210192676	-0.033923517	2.104451624	0.038518204	0.038518204	-3.734829809	1.156842674
18180	2810471	PTGDR	NM_000953.2	5729	NP_000944.1	ILMN_2062714	2810471	S	GCCTGCTGCATTTGCGTGATCTCAAGACCTCCAGCCAGAAGTCCCTTCCA	"\Homo sapiens prostaglandin D2 receptor (DP) (PTGDR), mRNA.\"""""	MGC49004; ASRT1; DP; AS1	ILMN_2062714	PTGDR	"\Homo sapiens prostaglandin D2 receptor (DP) (PTGDR), mRNA.\"""""	5729	D	PTGDR	0.210033037	-0.028155934	2.06522047	0.042181426	0.042181426	-3.8031659	1.156714672
28695	4570670	RRAS	NM_006270.3	6237	NP_006261.1	ILMN_1780825	4570670	S	CATACCCACCCTTACTTCCTGGCCTCTTCTGGGCTACTGCCACTGTGTGC	"\Homo sapiens related RAS viral (r-ras) oncogene homolog (RRAS), mRNA.\"""""		ILMN_1780825	RRAS	"\Homo sapiens related RAS viral (r-ras) oncogene homolog (RRAS), mRNA.\"""""	6237	 	RRAS	0.209921524	0.045888328	2.232851073	0.028388734	0.028388734	-3.503311256	1.156625267
33697	5390411	PHPT1	NM_014172.3	29085	NP_054891.2	ILMN_1676611	5390411	S	CGGGCGCATCTCCCACCAGAGTCAGGACAAGAAGATTCACGTGTACGGCT	"\Homo sapiens phosphohistidine phosphatase 1 (PHPT1), mRNA.\"""""	bA216L13.10; CGI-202; PHP14; HSPC141; RP11-216L13.10; DKFZp564M173	ILMN_1676611	PHPT1	"\Homo sapiens phosphohistidine phosphatase 1 (PHPT1), mRNA.\"""""	29085	 	PHPT1	-0.209847756	0.094893581	-2.54363759	0.012921421	0.012921421	-2.894568396	-1.156566128
33293	5340270	ProbeID: 5340270	XM_001714551.1	100134083	XP_001714603.1	ILMN_3242967	5340270	S	TTTCGCCCCTCGGAGAACCGGTAGGTTGGGGTCCCTCGGCGGGGGTCTAG	"\PREDICTED: Homo sapiens similar to hCG1647242 (LOC100134083), mRNA.\"""""		ILMN_3242967	LOC100134083	"\PREDICTED: Homo sapiens similar to hCG1647242 (LOC100134083), mRNA.\"""""	100134083	 		-0.209825528	-0.01740362	-2.784422967	0.006708056	0.006708056	-2.378040848	-1.156548308
43129	6860382	OGFR	NM_007346.2	11054	NP_031372.2	ILMN_1728224	6860382	S	GCTCCCCTCAGGCTCTGCTTCGTGACCCGTGACCCATGACCCACAGTGCT	"\Homo sapiens opioid growth factor receptor (OGFR), mRNA.\"""""		ILMN_1728224	OGFR	"\Homo sapiens opioid growth factor receptor (OGFR), mRNA.\"""""	11054	 	OGFR	-0.209546238	-0.014943325	-2.099778266	0.038939612	0.038939612	-3.74302972	-1.156324435
41239	6550341	FNTA	NM_001018677.1	2339	NP_001018197.1	ILMN_1721704	6550341	A	CGAGAGTGGTCCTTCCCTTTGCCTGTGGTGTAAAAGTGCATCACACAGGT	"\Homo sapiens farnesyltransferase, CAAX box, alpha (FNTA), transcript variant 3, mRNA.\"""""	FPTA; MGC99680; PGGT1A	ILMN_1721704	FNTA	"\Homo sapiens farnesyltransferase, CAAX box, alpha (FNTA), transcript variant 3, mRNA.\"""""	2339	D	FNTA	0.20941128	-0.012001739	2.048113967	0.043870523	0.043870523	-3.832607477	1.156216271
13315	2100309	XPNPEP3	NM_022098.2	63929	NP_071381.1	ILMN_2054928	2100309	S	AAAAAATGATTTCTGGCCGGGCGTGGTGGCTCAAGCCTGTAATCCCAGCA	"\Homo sapiens X-prolyl aminopeptidase (aminopeptidase P) 3, putative (XPNPEP3), mRNA.\"""""	APP3	ILMN_2054928	XPNPEP3	"\Homo sapiens X-prolyl aminopeptidase (aminopeptidase P) 3, putative (XPNPEP3), mRNA.\"""""	63929	D	XPNPEP3	-0.209376749	-0.018561811	-2.047419333	0.043940323	0.043940323	-3.833798412	-1.156188597
8089	1260193	RAB11FIP5	NM_015470.2	26056	NP_056285.1	ILMN_1740604	1260193	S	AGCCACACTTGGAGGAAAGTTGCAGGTGGGTTGGGCAGGGAGCAGGCATG	"\Homo sapiens RAB11 family interacting protein 5 (class I) (RAB11FIP5), mRNA.\"""""	RIP11; pp75; KIAA0857; GAF1; DKFZP434H018	ILMN_1740604	RAB11FIP5	"\Homo sapiens RAB11 family interacting protein 5 (class I) (RAB11FIP5), mRNA.\"""""	26056	 	RAB11FIP5	0.209155288	0.006472092	2.47189763	0.01558918	0.01558918	-3.041014672	1.15601113
14852	2350563	MPHOSPH10	NM_005791.1	10199	NP_005782.1	ILMN_1652085	2350563	S	GAAGTAGCCCCAGTGAGTGTTAGTGATGCAGCTCTCCTGGCCCCAGAGGA	"\Homo sapiens M-phase phosphoprotein 10 (U3 small nucleolar ribonucleoprotein) (MPHOSPH10), mRNA.\"""""	MPP10P; MPP10	ILMN_1652085	MPHOSPH10	"\Homo sapiens M-phase phosphoprotein 10 (U3 small nucleolar ribonucleoprotein) (MPHOSPH10), mRNA.\"""""	10199	D	MPHOSPH10	0.20867597	0.007209287	2.496036244	0.014640932	0.014640932	-2.992129264	1.155627123
3213	510328	AMZ2	NM_001033569.1	51321	NP_001028741.1	ILMN_1801606	510328	A	CGGCGCCCTCTAAACCTTTGCCCTATCTGTTTGCACAAGTTGCAGTGTGC	"\Homo sapiens archaelysin family metallopeptidase 2 (AMZ2), transcript variant 2, mRNA.\"""""		ILMN_1801606	AMZ2	"\Homo sapiens archaelysin family metallopeptidase 2 (AMZ2), transcript variant 2, mRNA.\"""""	51321	D	AMZ2	0.20772794	0.007112572	2.403106811	0.018600645	0.018600645	-3.178138381	1.154867982
3715	580088	ProbeID: 580088	XR_017397.1	644029		ILMN_1659095	580088	A	GCTGGTGCTGATTGCACACGACGTGGATCCCATCGAGCTGGTTGTCTTCT	"\PREDICTED: Homo sapiens similar to 60S ribosomal protein L7a (LOC644029), mRNA.\"""""		ILMN_1659095	LOC644029	"\PREDICTED: Homo sapiens similar to 60S ribosomal protein L7a (LOC644029), mRNA.\"""""	644029	 		0.207701197	-0.00731212	2.283704252	0.025074833	0.025074833	-3.408332576	1.154846574
18780	2940646	REPIN1	NM_014374.1	29803	NP_055189.1	ILMN_2404385	2940646	A	GGTGACAGGAACTTCCGCACCTCCTGAGGCCCTGGATGATTCTAATTGTT	"\Homo sapiens replication initiator 1 (REPIN1), transcript variant 2, mRNA.\"""""	Zfp464; RIP60; ZNF464; AP4	ILMN_2404385	REPIN1	"\Homo sapiens replication initiator 1 (REPIN1), transcript variant 2, mRNA.\"""""	29803	D	REPIN1	0.206874283	-0.036925971	2.230808717	0.028529509	0.028529509	-3.507087155	1.154184837
23228	3830192	ZNF791	NM_153358.1	163049	NP_699189.1	ILMN_1758105	3830192	S	CCACATAATCATGTTTCAGTCAGCAATGGGCCATATAGGTTGGTAGCCCC	"\Homo sapiens zinc finger protein 791 (ZNF791), mRNA.\"""""	MGC126179; FLJ90396; MGC126180	ILMN_1758105	ZNF791	"\Homo sapiens zinc finger protein 791 (ZNF791), mRNA.\"""""	163049	 	ZNF791	-0.206809194	-0.055791639	-2.826967152	0.005950354	0.005950354	-2.282878504	-1.154132766
7737	1230292	MED30	NM_080651.1	90390	NP_542382.1	ILMN_1671603	1230292	S	CGGGCTGGCCCACCTCGTTTTGCTAGTGAAGAGAGGCGAGAAATTGCTGA	"\Homo sapiens mediator complex subunit 30 (MED30), mRNA.\"""""	TRAP25; MGC9890; MED30; THRAP6	ILMN_1671603	MED30	"\Homo sapiens mediator complex subunit 30 (MED30), mRNA.\"""""	90390	 	MED30	0.20645399	-0.040249221	2.238711105	0.027988197	0.027988197	-3.492460653	1.153848644
15606	2470730	ProbeID: 2470730				ILMN_1861376	2470730	S	CATGACCAAAGTATCGCTTACTGACCATGCAGCTGTAAACCTTCTGTGCC	Homo sapiens mRNA; cDNA DKFZp564O0862 (from clone DKFZp564O0862)		ILMN_1861376		Homo sapiens mRNA; cDNA DKFZp564O0862 (from clone DKFZp564O0862)	-999	 		-0.206405938	0.014765092	-1.999787051	0.048960052	0.048960052	-3.9146066	-1.153810213
12595	2000451	PYHIN1	NM_198930.2	149628	NP_945148.1	ILMN_1742026	2000451	A	GACTCCAGGAGCATGGCACTACCCCAGGAACAGAGTCAGCATCCAAAACC	"\Homo sapiens pyrin and HIN domain family, member 1 (PYHIN1), transcript variant b2, mRNA.\"""""	IFIX; MGC23885; RP11-520H16.1	ILMN_1742026	PYHIN1	"\Homo sapiens pyrin and HIN domain family, member 1 (PYHIN1), transcript variant b2, mRNA.\"""""	149628	D	PYHIN1	0.206400108	-0.022589638	2.758812693	0.007205788	0.007205788	-2.434770764	1.15380555
21006	3370451	GNB2	NM_005273.2	2783	NP_005264.2	ILMN_1658928	3370451	S	GTTTGGTTCCTCCCGGGGCCCCCACTGTGGAGATAAGAAGGGGATGGAAT	"\Homo sapiens guanine nucleotide binding protein (G protein), beta polypeptide 2 (GNB2), mRNA.\"""""		ILMN_1658928	GNB2	"\Homo sapiens guanine nucleotide binding protein (G protein), beta polypeptide 2 (GNB2), mRNA.\"""""	2783	 	GNB2	-0.206208816	-0.054058875	-2.091829462	0.039665543	0.039665543	-3.75693987	-1.153652573
3799	580411	LAX1	NM_017773.2	54900	NP_060243.2	ILMN_1769782	580411	S	GGCTGCAAAGGGAATAGGCTGATGGAGCTGTTCTGTATGGTACTGTGTGG	"\Homo sapiens lymphocyte transmembrane adaptor 1 (LAX1), mRNA.\"""""	LAX; FLJ20340	ILMN_1769782	LAX1	"\Homo sapiens lymphocyte transmembrane adaptor 1 (LAX1), mRNA.\"""""	54900	 	LAX1	0.206192099	0.068283297	2.419263111	0.017850155	0.017850155	-3.146226377	1.153639205
38843	6270382	DYRK4	NM_003845.1	8798	NP_003836.1	ILMN_1681269	6270382	S	GGCGGAGGTGTCCATGACCTCCCCAGGACAGAGCAAAAACTTCTCCCTCA	"\Homo sapiens dual-specificity tyrosine-(Y)-phosphorylation regulated kinase 4 (DYRK4), mRNA.\"""""		ILMN_1681269	DYRK4	"\Homo sapiens dual-specificity tyrosine-(Y)-phosphorylation regulated kinase 4 (DYRK4), mRNA.\"""""	8798	 	DYRK4	0.205813184	0.016362525	2.865695839	0.00532978	0.00532978	-2.195258676	1.153336249
46101	7400546	PPP3CB	NM_021132.1	5532	NP_066955.1	ILMN_1802669	7400546	S	TTGGTGGCCTGCTTCCCTCATGCCCTGGAATACAACTCAGAGCTCCAGGC	"\Homo sapiens protein phosphatase 3 (formerly 2B), catalytic subunit, beta isoform (PPP3CB), mRNA.\"""""	CALNA2; CALNB	ILMN_1802669	PPP3CB	"\Homo sapiens protein phosphatase 3 (formerly 2B), catalytic subunit, beta isoform (PPP3CB), mRNA.\"""""	5532	 	PPP3CB	0.205724319	0.031346014	2.213556615	0.029743301	0.029743301	-3.538863241	1.153265209
11562	1820044	ALDH9A1	NM_000696.3	223	NP_000687.3	ILMN_1761804	1820044	S	TTGGGTCCTTGAACTACAGCCTGCTGTCTTACACCAGTGGAGCTACCCTT	"\Homo sapiens aldehyde dehydrogenase 9 family, member A1 (ALDH9A1), mRNA.\"""""	TMABADH; ALDH9; ALDH7; ALDH4; E3	ILMN_1761804	ALDH9A1	"\Homo sapiens aldehyde dehydrogenase 9 family, member A1 (ALDH9A1), mRNA.\"""""	223	 	ALDH9A1	0.204862446	0.054991003	2.461851469	0.015999798	0.015999798	-3.061242884	1.152576449
5971	940300	C17orf90	NM_001039842.1	339229	NP_001034931.1	ILMN_2043615	940300	S	CCTTCACACCCCCTCACAGACTCCTTGTGTCCAACGGGAATAGGAAGAAT	"\Homo sapiens chromosome 17 open reading frame 90 (C17orf90), mRNA.\"""""	MGC104712	ILMN_2043615	C17ORF90	"\Homo sapiens chromosome 17 open reading frame 90 (C17orf90), mRNA.\"""""	339229	D	C17orf90	0.204498588	0.007236882	2.347677085	0.021393747	0.021393747	-3.286244285	1.152285798
11976	1940273	SGSM2	NM_014853.2	9905	NP_055668.2	ILMN_1779171	1940273	S	GGCCATTGTGTGCCTGCCTTAGTGACTCCGTGGTTTTGTGAGGAGCAGAG	"\Homo sapiens small G protein signaling modulator 2 (SGSM2), transcript variant 1, mRNA.\"""""	KIAA0397; RUTBC1; SGSM2	ILMN_1779171	SGSM2	"\Homo sapiens small G protein signaling modulator 2 (SGSM2), transcript variant 1, mRNA.\"""""	9905	 	SGSM2	0.204442119	0.00315196	2.385981286	0.019426753	0.019426753	-3.211767218	1.152240697
20924	3370128	TNFSF15	NM_005118.2	9966	NP_005109.2	ILMN_2106380	3370128	S	ACTCTAAAGAATAACTCCAAGTCTTGGCCAGGCGCAGTGGCTCACACCTG	"\Homo sapiens tumor necrosis factor (ligand) superfamily, member 15 (TNFSF15), mRNA.\"""""	TL1; TL1A; MGC129934; VEGI; VEGI192A; MGC129935	ILMN_2106380	TNFSF15	"\Homo sapiens tumor necrosis factor (ligand) superfamily, member 15 (TNFSF15), mRNA.\"""""	9966	D	TNFSF15	-0.204438306	-0.022565906	-2.286841731	0.024882033	0.024882033	-3.40241236	-1.152237651
6170	990343	SP4	NM_003112.3	6671	NP_003103.2	ILMN_1721081	990343	S	GCAGTAGAGTCTTGTTTAATGGCATTTCACTGTTCATTCCCTTTACCACC	"\Homo sapiens Sp4 transcription factor (SP4), mRNA.\"""""	MGC130009; SPR-1; HF1B; MGC130008	ILMN_1721081	SP4	"\Homo sapiens Sp4 transcription factor (SP4), mRNA.\"""""	6671	D	SP4	0.204413018	0.016855492	2.260681705	0.02653035	0.02653035	-3.451560476	1.152217454
24631	3990646	ITPR1	NM_002222.4	3708	NP_002213.4	ILMN_1789505	3990646	S	CTGGTGATGCTGTTTCTCGTTAGTGGCAGTAGTGCCTCCGTCTCCTAGTG	"\Homo sapiens inositol 1,4,5-triphosphate receptor, type 1 (ITPR1), transcript variant 2, mRNA.\"""""	IP3R1; SCA16; SCA15; IP3R; INSP3R1	ILMN_1789505	ITPR1	"\Homo sapiens inositol 1,4,5-triphosphate receptor, type 1 (ITPR1), transcript variant 2, mRNA.\"""""	3708	 	ITPR1	0.204205263	-0.001970206	3.07836879	0.002861317	0.002861317	-1.697664307	1.152051542
23512	3840598	ProbeID: 3840598	XR_019563.2	643531		ILMN_3291098	3840598	M	CAAGGAGGTTAAGCCCAAGATCCCAAAGGGTGTCAGCCACAAGCTCGATT	"\PREDICTED: Homo sapiens misc_RNA (LOC643531), miscRNA.\"""""		ILMN_3291098	LOC643531	"\PREDICTED: Homo sapiens misc_RNA (LOC643531), miscRNA.\"""""	643531	 		0.204123943	0.05469071	2.021572524	0.046606339	0.046606339	-3.877857328	1.151986606
22588	3610682	ProbeID: 3610682				ILMN_1823714	3610682	S	TGCCTGTGTAGTCTCTCTGTCGTTAGGCCTTTTATCTATGCCTGTGTGTC	"\BX117372 NCI_CGAP_Co4 Homo sapiens cDNA clone IMAGp998E042410, mRNA sequence\"""""		ILMN_1823714		"\BX117372 NCI_CGAP_Co4 Homo sapiens cDNA clone IMAGp998E042410, mRNA sequence\"""""	-999	 		0.204022796	-0.01348518	3.5901621	0.000571827	0.000571827	-0.393650045	1.151905844
21630	3440014	LYRM2	NM_020466.4	57226	NP_065199.1	ILMN_1703132	3440014	S	GTGGACATGGCTGCTTCCCGCTTACCCCCAGCGACGCTAACGTTAAAGCA	"\Homo sapiens LYR motif containing 2 (LYRM2), transcript variant 1, mRNA.\"""""	DJ122O8.2; FLJ21130; MGC104253	ILMN_1703132	LYRM2	"\Homo sapiens LYR motif containing 2 (LYRM2), transcript variant 1, mRNA.\"""""	57226	 	LYRM2	0.203665639	0.027718466	2.242875984	0.02770655	0.02770655	-3.484733887	1.15162071
36728	5910619	STX2	NM_194356.1	2054	NP_919337.1	ILMN_1747775	5910619	A	GGGACCTGCCTCCCGTGATGTCCCACCTTTCCTTCAAGGTCTGTCATATG	"\Homo sapiens syntaxin 2 (STX2), transcript variant 2, mRNA.\"""""	MGC51014; STX2C; STX2A; EPM; STX2B; EPIM	ILMN_1747775	STX2	"\Homo sapiens syntaxin 2 (STX2), transcript variant 2, mRNA.\"""""	2054	D	STX2	0.203640704	-0.022042246	2.514367929	0.013955766	0.013955766	-2.954739267	1.151600806
35011	5690382	PPP3CC	NM_005605.3	5533	NP_005596.2	ILMN_1690546	5690382	S	GAGCGAATGCCACCCCGAAAGGATAGCATACACGCTGGTGGGCCAATGAA	"\Homo sapiens protein phosphatase 3 (formerly 2B), catalytic subunit, gamma isoform (PPP3CC), mRNA.\"""""	CALNA3	ILMN_1690546	PPP3CC	"\Homo sapiens protein phosphatase 3 (formerly 2B), catalytic subunit, gamma isoform (PPP3CC), mRNA.\"""""	5533	 	PPP3CC	0.20302197	-0.009575818	2.407595126	0.018389382	0.018389382	-3.169291167	1.151107021
4911	730632	LSP1	NM_001013255.1	4046	NP_001013273.1	ILMN_2355225	730632	A	TCCTGCAAGGATATTGTGGCTGGAGACATGAGCAAGAAAAGCCTCTGGGA	"\Homo sapiens lymphocyte-specific protein 1 (LSP1), transcript variant 4, mRNA.\"""""	WP34; pp52	ILMN_2355225	LSP1	"\Homo sapiens lymphocyte-specific protein 1 (LSP1), transcript variant 4, mRNA.\"""""	4046	D	LSP1	-0.202863201	-0.04647094	-2.059199128	0.042769468	0.042769468	-3.813553801	-1.150980348
45363	7210528	TMEM205	NM_198536.1	374882	NP_940938.1	ILMN_1730734	7210528	S	CTGAGCAATGGGCTCTGTCTCGCTGGCCTTGCCCTGGAAATAAGGAGCCT	"\Homo sapiens transmembrane protein 205 (TMEM205), mRNA.\"""""	UNQ501; MGC110858	ILMN_1730734	TMEM205	"\Homo sapiens transmembrane protein 205 (TMEM205), mRNA.\"""""	374882	 	TMEM205	0.202742618	0.025716396	2.151495083	0.034491596	0.034491596	-3.651395776	1.150884151
15156	2370341	ProbeID: 2370341	NM_001080822.1	91561	NP_001074291.1	ILMN_2133360	2370341	S	AGTTCACTGACCACCTCGTCAAGACCCACACCAGAGTCTCCGTGCAGCGG	"\Homo sapiens hCG1992539 (LOC91561), mRNA.\"""""		ILMN_2133360	LOC91561	"\Homo sapiens hCG1992539 (LOC91561), mRNA.\"""""	91561	 		0.202422109	0.01424821	2.659741242	0.00946551	0.00946551	-2.650247063	1.150628499
43078	6860180	ProbeID: 6860180	XM_001128283.1	728216	XP_001128283.1	ILMN_1740200	6860180	I	AGTGGGAGGCATCTGGGGGCCAAAGGTCAGTGGCAGGGGGTATTTCAGTA	"\PREDICTED: Homo sapiens similar to ubiquitin specific peptidase 18 (LOC728216), mRNA.\"""""		ILMN_1740200	LOC728216	"\PREDICTED: Homo sapiens similar to ubiquitin specific peptidase 18 (LOC728216), mRNA.\"""""	728216	 		-0.201951364	-0.005511208	-2.097811063	0.039118189	0.039118189	-3.74647659	-1.150253116
33258	5340132	TWF2	NM_007284.3	11344	NP_009215.1	ILMN_1703305	5340132	S	ACCGGGCTGGCATTTTGTGACCCTTCCCTGTTGCTGTCCCTGCATCTCGT	"\Homo sapiens twinfilin, actin-binding protein, homolog 2 (Drosophila) (TWF2), mRNA.\"""""	MSTP011; A6RP; PTK9L; A6r	ILMN_1703305	TWF2	"\Homo sapiens twinfilin, actin-binding protein, homolog 2 (Drosophila) (TWF2), mRNA.\"""""	11344	 	TWF2	-0.2019256	-0.012795372	-2.462619264	0.015968077	0.015968077	-3.059699346	-1.150232574
31939	5090088	EPRS	NM_004446.2	2058	NP_004437.2	ILMN_1783695	5090088	S	ACTACACCTTATTTGGTCGCAGCTACTGAGGGATGAACGAAAGCCCCCTC	"\Homo sapiens glutamyl-prolyl-tRNA synthetase (EPRS), mRNA.\"""""	QPRS; EARS; PARS; PIG32; QARS; DKFZp313B047	ILMN_1783695	EPRS	"\Homo sapiens glutamyl-prolyl-tRNA synthetase (EPRS), mRNA.\"""""	2058	 	EPRS	0.201914785	0.009350732	2.286984603	0.024873284	0.024873284	-3.402142605	1.150223951
19893	3170561	CDC16	NM_001078645.1	8881	NP_001072113.1	ILMN_2339796	3170561	A	TAGGAACAGAGACCCGCCTTAAGAGACTGGATCGCACACCTTTGCAACAG	"\Homo sapiens cell division cycle 16 homolog (S. cerevisiae) (CDC16), transcript variant 2, mRNA.\"""""	APC6	ILMN_2339796	CDC16	"\Homo sapiens cell division cycle 16 homolog (S. cerevisiae) (CDC16), transcript variant 2, mRNA.\"""""	8881	D	CDC16	0.201771317	0.015092157	2.235071852	0.028236354	0.028236354	-3.499202095	1.150109574
40276	6420161	STK36	NM_015690.2	27148	NP_056505.1	ILMN_1693538	6420161	S	GGCTCAACCCCTCTTTCAGCTTCTATGTGGTGTTGGAGGTGCTGGTATCG	"\Homo sapiens serine/threonine kinase 36, fused homolog (Drosophila) (STK36), mRNA.\"""""	FU; DKFZp434N0223; KIAA1278	ILMN_1693538	STK36	"\Homo sapiens serine/threonine kinase 36, fused homolog (Drosophila) (STK36), mRNA.\"""""	27148	 	STK36	0.201695212	0.002764154	4.246769966	5.87E-05	5.87E-05	1.471417226	1.150048905
30115	4810358	NUP54	NM_017426.2	53371	NP_059122.2	ILMN_2061405	4810358	S	CTGTGTTTAATGATTATTGTCCATTGAGCCTGTACTCTGCTTTCCATACC	"\Homo sapiens nucleoporin 54kDa (NUP54), mRNA.\"""""	MGC13407	ILMN_2061405	NUP54	"\Homo sapiens nucleoporin 54kDa (NUP54), mRNA.\"""""	53371	D	NUP54	0.201281146	-0.026101408	2.481366273	0.015210843	0.015210843	-3.021886167	1.149718879
44589	7100376	ProbeID: 7100376	XR_018747.2	345041		ILMN_3283680	7100376	M	GGATGGAATGGGAGGTGGTATGGGAGGTGGTATGTTCTAACTCCTAGAAG	"\PREDICTED: Homo sapiens misc_RNA (LOC345041), miscRNA.\"""""		ILMN_3283680	LOC345041	"\PREDICTED: Homo sapiens misc_RNA (LOC345041), miscRNA.\"""""	345041	 		0.201252219	-0.034416706	2.265116118	0.02624435	0.02624435	-3.443263622	1.149695826
21118	3390129	C9orf103	NM_001001551.1	414328	NP_001001551.1	ILMN_1791306	3390129	S	CATTGTGCCATCACAAACCTCGTTCCAGCCGCCTTGCCCATACTAGATTC	"\Homo sapiens chromosome 9 open reading frame 103 (C9orf103), mRNA.\"""""	bA522I20.2	ILMN_1791306	C9ORF103	"\Homo sapiens chromosome 9 open reading frame 103 (C9orf103), mRNA.\"""""	414328	 	C9orf103	0.201132534	0.023899161	3.793702122	0.000289162	0.000289162	0.163185482	1.149600452
41657	6580521	UBAC2	NM_177967.2	337867	NP_808882.1	ILMN_1713993	6580521	S	AGAGGGAAGGCAGGGGTGGACCGCCATGAGCATGAAAAGACCCGAAGCAA	"\Homo sapiens UBA domain containing 2 (UBAC2), mRNA.\"""""	FLJ30548; MGC90487; FLJ26351; FLJ42413; PHGDHL1; FLJ30001	ILMN_1713993	UBAC2	"\Homo sapiens UBA domain containing 2 (UBAC2), mRNA.\"""""	337867	 	UBAC2	0.200801643	0.007186955	2.989719688	0.003721271	0.003721271	-1.908412703	1.149336815
4506	650377	ProbeID: 650377	XR_016832.1	343184		ILMN_3274601	650377	M	GAATTCAATGACCACCTCGTCAAGACCCACGCCAGAGTCTCCATGCCGCG	"\PREDICTED: Homo sapiens misc_RNA (LOC343184), miscRNA.\"""""		ILMN_3274601	LOC343184	"\PREDICTED: Homo sapiens misc_RNA (LOC343184), miscRNA.\"""""	343184	 		0.200538335	0.004353121	2.080969139	0.040676273	0.040676273	-3.775869881	1.149127067
31494	4920487	TCEAL4	NM_001006937.1	79921	NP_001006938.1	ILMN_1748625	4920487	A	GCATCCCTCCTGTTGCTAGCAGCCTTTTGACCTATCTGCAATGCAGTGTT	"\Homo sapiens transcription elongation factor A (SII)-like 4 (TCEAL4), transcript variant 4, mRNA.\"""""	FLJ21174; NPD017; DKFZp686M0279	ILMN_1748625	TCEAL4	"\Homo sapiens transcription elongation factor A (SII)-like 4 (TCEAL4), transcript variant 4, mRNA.\"""""	79921	D	TCEAL4	0.200452437	-0.043523917	2.379668378	0.019739422	0.019739422	-3.224112236	1.14905865
12174	1980328	CACNB3	NM_000725.2	784	NP_000716.2	ILMN_2195482	1980328	S	GCACAGAGGACCTGTCTCCCCGGCTACTCTTGCCTTATGGCTCTAGTGTG	"\Homo sapiens calcium channel, voltage-dependent, beta 3 subunit (CACNB3), mRNA.\"""""	CACNLB3	ILMN_2195482	CACNB3	"\Homo sapiens calcium channel, voltage-dependent, beta 3 subunit (CACNB3), mRNA.\"""""	784	 	CACNB3	0.200357146	-0.035278451	4.426744222	3.03E-05	3.03E-05	2.014875038	1.148982756
22968	3780689	TSPYL1	NM_003309.2	7259	NP_003300.1	ILMN_1779014	3780689	S	GAGGCATGGGCCAGGTAAAAATTGGGCCTAGAGTGAAGACTGTGCTGTCG	"\Homo sapiens TSPY-like 1 (TSPYL1), mRNA.\"""""	TSPYL	ILMN_1779014	TSPYL1	"\Homo sapiens TSPY-like 1 (TSPYL1), mRNA.\"""""	7259	 	TSPYL1	0.200180454	-0.040210442	2.213329441	0.029759581	0.029759581	-3.539280236	1.148842045
43374	6900674	ANKRD10	NM_017664.2	55608	NP_060134.2	ILMN_2115218	6900674	S	CCACACTTCCTACTTGGTCTCTGGAAGTTTTACCACATGTAACAGATTCC	"\Homo sapiens ankyrin repeat domain 10 (ANKRD10), mRNA.\"""""	DKFZp686B07190; FLJ20093	ILMN_2115218	ANKRD10	"\Homo sapiens ankyrin repeat domain 10 (ANKRD10), mRNA.\"""""	55608	D	ANKRD10	0.200156699	-0.052857797	2.315651983	0.023171906	0.023171906	-3.347723256	1.148823128
12455	1990706	LOC284648	XM_001718570.1	284648	XP_001718622.1	ILMN_3286751	1990706	M	GAGGGGGAGGGCTTGGTGGGGAGGGGGACTTACAATTCATCCACGCTGTT	"\PREDICTED: Homo sapiens hypothetical protein LOC284648 (LOC284648), mRNA.\"""""		ILMN_3286751	LOC284648	"\PREDICTED: Homo sapiens hypothetical protein LOC284648 (LOC284648), mRNA.\"""""	284648	D	LOC284648	-0.199962097	-0.001281139	-2.003428539	0.048559686	0.048559686	-3.908488561	-1.148668176
11608	1820220	C9orf62	XM_926593.1	157927	XP_931686.1	ILMN_1815635	1820220	A	TCTCTACCCGCTCCGCGCCTGCTCCTTCTCCACTTTTTGCAGATCAAACA	"\PREDICTED: Homo sapiens chromosome 9 open reading frame 62 (C9orf62), mRNA.\"""""		ILMN_1815635	C9ORF62	"\PREDICTED: Homo sapiens chromosome 9 open reading frame 62 (C9orf62), mRNA.\"""""	157927	 	C9orf62	-0.199831067	0.022471099	-2.008920966	0.047961118	0.047961118	-3.899242018	-1.148563855
6760	1050408	SNURF	NM_005678.3	8926	NP_005669.2	ILMN_1660000	1050408	I	AGTGGAGCGGCCGCCGGAGATGCCTGACGCATCTGTCTGAGGAGCGGTCA	"\Homo sapiens SNRPN upstream reading frame (SNURF), transcript variant 1, mRNA.\"""""		ILMN_1660000	SNURF	"\Homo sapiens SNRPN upstream reading frame (SNURF), transcript variant 1, mRNA.\"""""	8926	D	SNURF	0.199826749	0.053431159	2.508382155	0.014176252	0.014176252	-2.966973142	1.148560418
11636	1820360	MAPK9	NM_002752.3	5601	NP_002743.3	ILMN_2400292	1820360	A	GGAACTCTCACCTCCGTGGGCCTGAAATGCTTGGGAGTTGATGGAACCAA	"\Homo sapiens mitogen-activated protein kinase 9 (MAPK9), transcript variant JNK2-a2, mRNA.\"""""	SAPK; JNK2B; JNK2BETA; p54aSAPK; p54a; JNK2ALPHA; PRKM9; JNK2A; JNK-55; JNK2	ILMN_2400292	MAPK9	"\Homo sapiens mitogen-activated protein kinase 9 (MAPK9), transcript variant JNK2-a2, mRNA.\"""""	5601	D	MAPK9	0.199766824	-0.005973329	3.115435701	0.002559839	0.002559839	-1.608161115	1.148512711
1313	150019	SLAIN1	NM_001040153.2	122060	NP_001035243.1	ILMN_1746784	150019	S	CGGCATCATGAGCTCATTGCACTTAATACCTGCAATGTTTGCTACTGTAC	"\Homo sapiens SLAIN motif family, member 1 (SLAIN1), transcript variant 1, mRNA.\"""""	C13orf32; MGC131899; FLJ30046	ILMN_1746784	SLAIN1	"\Homo sapiens SLAIN motif family, member 1 (SLAIN1), transcript variant 1, mRNA.\"""""	122060	D	SLAIN1	0.199389522	-0.030668577	2.45373533	0.016338578	0.016338578	-3.07753448	1.148212385
40573	6450703	FAF2	NM_014613.2	23197	NP_055428.1	ILMN_1670472	6450703	S	TCCATCCACAAAGGATGCAGTGCCCCAACTTGTACTGCGCCTGAATAGTC	"\Homo sapiens Fas associated factor family member 2 (FAF2), mRNA.\"""""	ETEA; KIAA0887	ILMN_1670472	FAF2	"\Homo sapiens Fas associated factor family member 2 (FAF2), mRNA.\"""""	23197	 	FAF2	0.199198614	-0.012314185	3.045348554	0.003157379	0.003157379	-1.776712871	1.148060455
16005	2510100	LOC441155	XM_926112.2	441155	XP_931205.1	ILMN_1767514	2510100	A	GTCCAATCCTTCCCCTCAGCTGCGGAGCGTTATGAAAGTAGAAAGTTCCG	"\PREDICTED: Homo sapiens similar to Zinc finger CCCH-type domain-containing protein 11A, transcript variant 2 (LOC441155), mRNA.\"""""		ILMN_1767514	LOC441155	"\PREDICTED: Homo sapiens similar to Zinc finger CCCH-type domain-containing protein 11A, transcript variant 2 (LOC441155), mRNA.\"""""	441155	 		0.199136804	-0.030298875	2.558802283	0.012413166	0.012413166	-2.863166769	1.148011269
36064	5870189	PPM1K	NM_152542.2	152926	NP_689755.2	ILMN_2070043	5870189	S	GCAACCATGCAAAAGAAATTAATTTGGCCAGGCACAGTGGCTCATGCCTG	"\Homo sapiens protein phosphatase 1K (PP2C domain containing) (PPM1K), mRNA.\"""""	UG0882E07; PP2Cm; DKFZp667B084; PTMP; DKFZp761G058	ILMN_2070043	PPM1K	"\Homo sapiens protein phosphatase 1K (PP2C domain containing) (PPM1K), mRNA.\"""""	152926	D	PPM1K	-0.19893991	0.006131713	-2.024210782	0.046327997	0.046327997	-3.873382888	-1.147854603
10719	1690209	RNH1	NM_203385.1	6050	NP_976319.1	ILMN_1660880	1690209	A	GGTCCTGTACGACATTTACTGGTCTGAGGAGATGGAGGACCGGCTGCAGG	"\Homo sapiens ribonuclease/angiogenin inhibitor 1 (RNH1), transcript variant 4, mRNA.\"""""	MGC54054; RAI; MGC4569; MGC18200; RNH	ILMN_1660880	RNH1	"\Homo sapiens ribonuclease/angiogenin inhibitor 1 (RNH1), transcript variant 4, mRNA.\"""""	6050	D	RNH1	-0.19883505	0.031579607	-2.789218283	0.006618436	0.006618436	-2.367372143	-1.147771177
44183	7040184	CCDC34	NM_030771.1	91057	NP_110398.1	ILMN_1657547	7040184	A	GCGCTTACCAGAAAGCCGCCTGACACCATGGGAGGTGTGGTTTATTGGCA	"\Homo sapiens coiled-coil domain containing 34 (CCDC34), transcript variant 1, mRNA.\"""""	L15; NY-REN-41; RAMA3	ILMN_1657547	CCDC34	"\Homo sapiens coiled-coil domain containing 34 (CCDC34), transcript variant 1, mRNA.\"""""	91057	D	CCDC34	0.198432477	-0.006725168	3.620439416	0.000517411	0.000517411	-0.312119527	1.147450945
24993	4040564	IRAK1	NM_001025243.1	3654	NP_001020414.1	ILMN_2379130	4040564	A	CCCAGACAGTGAGAAGCCCCTGGAAGGCAGAAAAGTTGGGAGCATGGCAG	"\Homo sapiens interleukin-1 receptor-associated kinase 1 (IRAK1), transcript variant 3, mRNA.\"""""	IRAK; pelle	ILMN_2379130	IRAK1	"\Homo sapiens interleukin-1 receptor-associated kinase 1 (IRAK1), transcript variant 3, mRNA.\"""""	3654	 	IRAK1	-0.198305147	0.054070067	-2.68465515	0.008843466	0.008843466	-2.59666018	-1.147349676
10347	1580224	SIRT5	NM_012241.2	23408	NP_036373.1	ILMN_1683059	1580224	I	GGCCACACGCAGAGGAGAAATGGTCTTATGGGTGGTGAGCTGAGTACTGA	"\Homo sapiens sirtuin (silent mating type information regulation 2 homolog) 5 (S. cerevisiae) (SIRT5), transcript variant 1, mRNA.\"""""	SIR2L5	ILMN_1683059	SIRT5	"\Homo sapiens sirtuin (silent mating type information regulation 2 homolog) 5 (S. cerevisiae) (SIRT5), transcript variant 1, mRNA.\"""""	23408	D	SIRT5	0.197879641	-0.001751917	3.529231312	0.000698216	0.000698216	-0.556306298	1.147011329
3143	510041	SEC22C	NM_004206.2	9117	NP_004197.1	ILMN_2290618	510041	I	GAAACATCTGCCCATGTGTATTGATGGCAGAGCTGTTGCCCACAAGCGCC	"\Homo sapiens SEC22 vesicle trafficking protein homolog C (S. cerevisiae) (SEC22C), transcript variant 2, mRNA.\"""""	MGC13261; MGC5373; DKFZp761F2321; SEC22L3	ILMN_2290618	SEC22C	"\Homo sapiens SEC22 vesicle trafficking protein homolog C (S. cerevisiae) (SEC22C), transcript variant 2, mRNA.\"""""	9117	D	SEC22C	0.197581418	-0.014395588	2.761413375	0.007153745	0.007153745	-2.429029056	1.146774252
14126	2230615	WSB1	NM_134265.2	26118	NP_599027.1	ILMN_2415748	2230615	A	CTTACGAAAGTTGAATTGGGTGAGGCGGGCAAATCACCTGAGGTCAGCAG	"\Homo sapiens WD repeat and SOCS box-containing 1 (WSB1), transcript variant 2, mRNA.\"""""	WSB-1; SWIP1	ILMN_2415748	WSB1	"\Homo sapiens WD repeat and SOCS box-containing 1 (WSB1), transcript variant 2, mRNA.\"""""	26118	D	WSB1	-0.197498851	0.031075363	-2.176404753	0.032511753	0.032511753	-3.606563686	-1.146708623
12139	1980180	C9orf95	NM_017881.1	54981	NP_060351.1	ILMN_1674650	1980180	S	CTCCCTCTCCAGGGAGCGCATAGATACAGCAGAGCTCACAGTGAGTCAGA	"\Homo sapiens chromosome 9 open reading frame 95 (C9orf95), mRNA.\"""""	NRK1; bA235O14.2; RP11-235O14.2; FLJ20559	ILMN_1674650	C9ORF95	"\Homo sapiens chromosome 9 open reading frame 95 (C9orf95), mRNA.\"""""	54981	 	C9orf95	0.197469307	-0.037253722	2.158455851	0.033928046	0.033928046	-3.638913282	1.14668514
1990	270403	TTC14	NM_133462.2	151613	NP_597719.1	ILMN_2390472	270403	A	GCCCTCTCTCTTCATCTTCACTTGAAATACCGGATGATTTTGGAGGTAGG	"\Homo sapiens tetratricopeptide repeat domain 14 (TTC14), transcript variant 1, mRNA.\"""""	DRDL5813; KIAA1980; DKFZp313M1015; FLJ00166; PRO19630	ILMN_2390472	TTC14	"\Homo sapiens tetratricopeptide repeat domain 14 (TTC14), transcript variant 1, mRNA.\"""""	151613	D	TTC14	0.197342463	0.0200794	2.163971086	0.03348724	0.03348724	-3.628997985	1.146584327
42676	6770014	TPR	NM_003292.2	7175	NP_003283.2	ILMN_1730999	6770014	S	GTCAGATCTCCCCTCCACCAGCCAGGATCCTCCTTCTAGCTCATCTGTAG	"\Homo sapiens translocated promoter region (to activated MET oncogene) (TPR), mRNA.\"""""		ILMN_1730999	TPR	"\Homo sapiens translocated promoter region (to activated MET oncogene) (TPR), mRNA.\"""""	7175	D	TPR	0.196738931	-0.005562525	2.461009582	0.016034645	0.016034645	-3.06293491	1.146104768
45856	7380279	GLT25D1	NM_024656.2	79709	NP_078932.2	ILMN_1727043	7380279	S	CTGTGCTTTACCTCCTTGCCCTTGTGTCTCAGGTGTGGTCCCTGCCTGCT	"\Homo sapiens glycosyltransferase 25 domain containing 1 (GLT25D1), mRNA.\"""""	FLJ22329; MGC117270	ILMN_1727043	GLT25D1	"\Homo sapiens glycosyltransferase 25 domain containing 1 (GLT25D1), mRNA.\"""""	79709	 	GLT25D1	-0.196625455	0.031829872	-2.256682841	0.026790609	0.026790609	-3.459030383	-1.146014625
43654	6960300	ProbeID: 6960300				ILMN_1901198	6960300	S	CCCATGTCTGGATCTCTCTTTGGCTGAGGCAGCTTTATTTCCTACGGAGT	"\Homo sapiens HSPC157 protein, mRNA (cDNA clone IMAGE:6672800), partial cds\"""""		ILMN_1901198		"\Homo sapiens HSPC157 protein, mRNA (cDNA clone IMAGE:6672800), partial cds\"""""	-999	D	NCRNA00339	0.196188684	0.046792919	2.099730528	0.038943937	0.038943937	-3.7431134	1.145667725
10238	1570564	C1orf86	NM_182533.2	199990	NP_872339.2	ILMN_2097790	1570564	S	TGGATGTTGACAGCCACCTGGCCCAGTGCTTGGCCGAAAGCACAGAAGAC	"\Homo sapiens chromosome 1 open reading frame 86 (C1orf86), transcript variant 2, mRNA.\"""""	FP7162; RP11-181G12.3; MGC120153; FLJ31031	ILMN_2097790	C1ORF86	"\Homo sapiens chromosome 1 open reading frame 86 (C1orf86), transcript variant 2, mRNA.\"""""	199990	D	C1orf86	-0.195731596	0.039874748	-2.314170761	0.023257225	0.023257225	-3.3505493	-1.145304802
7063	1090102	ZNF274	NM_016324.2	10782	NP_057408.2	ILMN_1688629	1090102	A	CCTTGCCTTTTCAGCTTGACCCTGCAATATAACATGCACAGGCCTGCTTG	"\Homo sapiens zinc finger protein 274 (ZNF274), transcript variant ZNF274b, mRNA.\"""""	ZKSCAN19; DKFZp686K08243; FLJ37843; HFB101; ZF2	ILMN_1688629	ZNF274	"\Homo sapiens zinc finger protein 274 (ZNF274), transcript variant ZNF274b, mRNA.\"""""	10782	D	ZNF274	0.1956589	-0.015286616	3.446488622	0.000912645	0.000912645	-0.774101562	1.145247092
11088	1740273	SNRPN	NM_022805.2	6638	NP_073716.1	ILMN_2372082	1740273	A	GGTCCACCTCCCCCAGGAATGCGTCCACCAAGACCTTAGCATACTGTTGA	"\Homo sapiens small nuclear ribonucleoprotein polypeptide N (SNRPN), transcript variant 2, mRNA.\"""""	SMN; SM-D; SNRNP-N; SNURF-SNRPN; HCERN3; RT-LI	ILMN_2372082	SNRPN	"\Homo sapiens small nuclear ribonucleoprotein polypeptide N (SNRPN), transcript variant 2, mRNA.\"""""	6638	D	SNRPN	0.195648242	0.05626759	2.038318597	0.044863679	0.044863679	-3.849368338	1.145238632
19578	3140056	HDAC1	NM_004964.2	3065	NP_004955.2	ILMN_1727458	3140056	S	TTTCGTACCTTCCCACTGGCCTCAAGTGAGCCAAGAAACACTGCCTGCCC	"\Homo sapiens histone deacetylase 1 (HDAC1), mRNA.\"""""	GON-10; DKFZp686H12203; HD1; RPD3; RPD3L1	ILMN_1727458	HDAC1	"\Homo sapiens histone deacetylase 1 (HDAC1), mRNA.\"""""	3065	 	HDAC1	0.195478388	-0.014049761	2.031236542	0.045593712	0.045593712	-3.861442037	1.145103806
18736	2940450	MYO3B	NM_138995.1	140469	NP_620482.1	ILMN_2096970	2940450	S	AATATGTGGTAGATAGTATGCAAGAAAAGCCGGGTGCGGTGGCTCAGGCC	"\Homo sapiens myosin IIIB (MYO3B), mRNA.\"""""		ILMN_2096970	MYO3B	"\Homo sapiens myosin IIIB (MYO3B), mRNA.\"""""	140469	D	MYO3B	-0.19538194	-0.016746536	-2.106640436	0.038322196	0.038322196	-3.730983786	-1.145027256
42821	6770619	GLO1	NM_006708.2	2739	NP_006699.2	ILMN_1702177	6770619	S	GTGCTCTTGGCTCTTGGGCTGGAGTACCGTGGTGAGGGAGTAAACACTAG	"\Homo sapiens glyoxalase I (GLO1), mRNA.\"""""	GLYI; GLOD1	ILMN_1702177	GLO1	"\Homo sapiens glyoxalase I (GLO1), mRNA.\"""""	2739	 	GLO1	0.194975928	0.040157925	2.051146289	0.043566934	0.043566934	-3.827404435	1.144705061
2551	380603	SLC31A1	NM_001859.2	1317	NP_001850.1	ILMN_1804562	380603	S	CCCTTTCAGGCTGTGGGTACTGGTCTTGGGTTCTAGTCATAAGGGGTTCC	"\Homo sapiens solute carrier family 31 (copper transporters), member 1 (SLC31A1), mRNA.\"""""	hCTR1; COPT1; MGC75487; CTR1	ILMN_1804562	SLC31A1	"\Homo sapiens solute carrier family 31 (copper transporters), member 1 (SLC31A1), mRNA.\"""""	1317	 	SLC31A1	-0.194802531	-0.011882459	-2.655411131	0.009577594	0.009577594	-2.65951918	-1.144567487
34738	5670075	PAFAH1B1	NM_000430.2	5048	NP_000421.1	ILMN_1722276	5670075	S	GGGAGGGCAAGCTGGATTTACAGGTCACGGCTGGACTGAATGGGCCTTTT	"\Homo sapiens platelet-activating factor acetylhydrolase, isoform Ib, alpha subunit 45kDa (PAFAH1B1), mRNA.\"""""	LIS2; PAFAH; MDS; LIS1; MDCR	ILMN_1722276	PAFAH1B1	"\Homo sapiens platelet-activating factor acetylhydrolase, isoform Ib, alpha subunit 45kDa (PAFAH1B1), mRNA.\"""""	5048	 	PAFAH1B1	0.194770632	0.003293085	2.657989007	0.009510722	0.009510722	-2.654000625	1.14454218
29687	4760091	CEP78	NM_032171.1	84131	NP_115547.1	ILMN_3265365	4760091	M	GCAACACCCTGGAAAGGACCTGCATTCCTGATCTGACTGTCCTGAAAACC	"\Homo sapiens centrosomal protein 78kDa (CEP78), transcript variant 2, mRNA.\"""""	C9orf81; IP63; MGC135040; FLJ12643	ILMN_3265365	CEP78	"\Homo sapiens centrosomal protein 78kDa (CEP78), transcript variant 2, mRNA.\"""""	84131	D	CEP78	0.194607805	-0.044434316	2.641037892	0.00995834	0.00995834	-2.69020849	1.144413011
15582	2470603	ARID4B	NM_016374.5	51742	NP_057458.4	ILMN_2269564	2470603	I	GAGTGCTATCCACCAGGCATGAAAGTCCAAGTGCGGTATGGACGAGGGAA	"\Homo sapiens AT rich interactive domain 4B (RBP1-like) (ARID4B), transcript variant 1, mRNA.\"""""	BCAA; RBP1L1; MGC163290; BRCAA1; SAP180; RBBP1L1; DKFZp313M2420	ILMN_2269564	ARID4B	"\Homo sapiens AT rich interactive domain 4B (RBP1-like) (ARID4B), transcript variant 1, mRNA.\"""""	51742	D	ARID4B	0.19460142	-0.093597558	2.119254614	0.037209352	0.037209352	-3.708750551	1.144407946
15689	2480315	RPAP2	NM_024813.1	79871	NP_079089.1	ILMN_1657754	2480315	S	TCTCTGTATGGGCAAAGGCTACTGTCATCCTGTTGTTGGTCTGGGGCCAC	"\Homo sapiens RNA polymerase II associated protein 2 (RPAP2), mRNA.\"""""	C1orf82; FLJ13150; RP11-163M2.4	ILMN_1657754	RPAP2	"\Homo sapiens RNA polymerase II associated protein 2 (RPAP2), mRNA.\"""""	79871	 	RPAP2	0.194464685	-0.017727865	3.578044576	0.000595092	0.000595092	-0.426149643	1.144299487
20749	3360167	CORO7	NM_024535.2	79585	NP_078811.2	ILMN_1795949	3360167	S	CAGGATCTTTGGTCACCCCACGCTGCCCCATCTTGCCTGCTGTTCCAGTT	"\Homo sapiens coronin 7 (CORO7), mRNA.\"""""	FLJ22021; 0610011B16Rik; FLJ44188; CRN7	ILMN_1795949	CORO7	"\Homo sapiens coronin 7 (CORO7), mRNA.\"""""	79585	 	CORO7	-0.194460146	-0.008748885	-2.460861332	0.016040788	0.016040788	-3.063232813	-1.144295887
40279	6420168	DBNDD2	NM_001048223.1	55861	NP_001041688.1	ILMN_1730612	6420168	I	AGGTGGTACTCAAGCCATGCTGCCTCCTTACATCCTTTTTGGAACAGAGC	"\Homo sapiens dysbindin (dystrobrevin binding protein 1) domain containing 2 (DBNDD2), transcript variant 3, mRNA.\"""""	HSMNP1; CK1BP; C20orf35	ILMN_1730612	DBNDD2	"\Homo sapiens dysbindin (dystrobrevin binding protein 1) domain containing 2 (DBNDD2), transcript variant 3, mRNA.\"""""	55861	D	DBNDD2	0.194334679	0.034483399	2.509942	0.014118496	0.014118496	-2.963787431	1.144196375
28024	4480669	GALNT11	NM_022087.2	63917	NP_071370.2	ILMN_1651819	4480669	S	GCTCTGAGTGTCCACGGGTGAAGAAGTGAGTGTCCACGGGTGAAGAAGTG	"\Homo sapiens UDP-N-acetyl-alpha-D-galactosamine:polypeptide N-acetylgalactosaminyltransferase 11 (GalNAc-T11) (GALNT11), mRNA.\"""""	FLJ21634; MGC71630	ILMN_1651819	GALNT11	"\Homo sapiens UDP-N-acetyl-alpha-D-galactosamine:polypeptide N-acetylgalactosaminyltransferase 11 (GalNAc-T11) (GALNT11), mRNA.\"""""	63917	 	GALNT11	0.194227053	0.007922618	2.770410534	0.006976343	0.006976343	-2.409132012	1.144111021
35621	5810630	PIGP	NM_153682.2	51227	NP_710149.1	ILMN_1764871	5810630	A	GCTCTTGTTTGGGATTAACATGATGAGTACCTCTCCACTCGACTCCATCC	"\Homo sapiens phosphatidylinositol glycan anchor biosynthesis, class P (PIGP), transcript variant 2, mRNA.\"""""	DCRC-S; DSCR5; DCRC; DSRC	ILMN_1764871	PIGP	"\Homo sapiens phosphatidylinositol glycan anchor biosynthesis, class P (PIGP), transcript variant 2, mRNA.\"""""	51227	D	PIGP	0.193908561	0.014546182	2.586143681	0.011542188	0.011542188	-2.806161422	1.143858472
26601	4220181	DAD1	NM_001344.1	1603	NP_001335.1	ILMN_1731619	4220181	S	CCCAGAGCGAGCCTTTGCTGATTTTCTCTTTGCCAGCACCATCCTGCACC	"\Homo sapiens defender against cell death 1 (DAD1), mRNA.\"""""	OST2	ILMN_1731619	DAD1	"\Homo sapiens defender against cell death 1 (DAD1), mRNA.\"""""	1603	 	DAD1	0.1937872	-0.062928445	2.343481803	0.021619578	0.021619578	-3.29433905	1.143762254
41267	6550440	ProbeID: 6550440	XM_942728.1	642083	XP_947821.1	ILMN_1680772	6550440	S	CTACACCAGGAGGGGAAGGCCCCACAGCGTCTTCAGTACTATGACTCCTA	"\PREDICTED: Homo sapiens hypothetical protein LOC642083 (LOC642083), mRNA.\"""""		ILMN_1680772	LOC642083	"\PREDICTED: Homo sapiens hypothetical protein LOC642083 (LOC642083), mRNA.\"""""	642083	 		0.193750757	0.051717015	2.123274785	0.036860627	0.036860627	-3.701640255	1.143733362
33214	5310735	EIF3L	NM_016091.2	51386	NP_057175.1	ILMN_3240740	5310735	S	TTGCTACCGTGAAACCTTTACCTAGATCAGCCATCAGCCTGTCAACTCAG	"\Homo sapiens eukaryotic translation initiation factor 3, subunit L (EIF3L), mRNA.\"""""	HSPC021; EIF3S6IP; EIF3S11; MSTP005; HSPC025	ILMN_3240740	EIF3L	"\Homo sapiens eukaryotic translation initiation factor 3, subunit L (EIF3L), mRNA.\"""""	51386	D	EIF3L	0.193029929	0.033313175	2.119275287	0.037207551	0.037207551	-3.708714016	1.14316205
9136	1430711	KLF12	NM_007249.4	11278	NP_009180.3	ILMN_1714444	1430711	I	CCAGAGGAGGTCCTACACATTAAAGGATAAAGCCCCCCAGTGATGCTGGC	"\Homo sapiens Kruppel-like factor 12 (KLF12), mRNA.\"""""	AP-2rep; AP2REP; HSPC122	ILMN_1714444	KLF12	"\Homo sapiens Kruppel-like factor 12 (KLF12), mRNA.\"""""	11278	D	KLF12	0.192937456	0.005543562	2.408363432	0.018353433	0.018353433	-3.167775309	1.143088779
2530	380497	LOC100128126	XM_001721327.1	100128126	XP_001721379.1	ILMN_3178553	380497	A	CTGTGTCTTCCATTAGCAAGTAAGTTCTGGCCAGGCGTGGTGGCTCACAC	"\PREDICTED: Homo sapiens hypothetical protein LOC100128126 (LOC100128126), mRNA.\"""""		ILMN_3178553	LOC100128126	"\PREDICTED: Homo sapiens hypothetical protein LOC100128126 (LOC100128126), mRNA.\"""""	100128126	D	LOC100128126	-0.192869727	-0.010169795	-2.388363932	0.019309895	0.019309895	-3.207100697	-1.143035116
12306	1990092	CYB561D1	NM_182580.2	284613	NP_872386.1	ILMN_3256325	1990092	M	GAGCAGGGAGGCTTCTGGTAGTGCTCTTGATGCTCCTGTGTCTGGTTGGC	"\Homo sapiens cytochrome b-561 domain containing 1 (CYB561D1), transcript variant 2, mRNA.\"""""		ILMN_3256325	CYB561D1	"\Homo sapiens cytochrome b-561 domain containing 1 (CYB561D1), transcript variant 2, mRNA.\"""""	284613	D	CYB561D1	0.192688108	0.03377383	3.593339658	0.000565871	0.000565871	-0.385115358	1.142891231
37630	6100630	MUM1	NM_032853.2	84939	NP_116242.2	ILMN_1764764	6100630	S	TCCGGAGCCGCCCTCCATTGTGGGTTCCTGAGAGTAGGACACATTGCCAT	"\Homo sapiens melanoma associated antigen (mutated) 1 (MUM1), mRNA.\"""""	MGC163315; MGC131891; HSPC211; FLJ22283; FLJ14868; MUM-1	ILMN_1764764	MUM1	"\Homo sapiens melanoma associated antigen (mutated) 1 (MUM1), mRNA.\"""""	84939	 	MUM1	0.192480609	-0.0720682	2.578847305	0.011769044	0.011769044	-2.821422845	1.142726863
16271	2570402	KIF5C	NM_004522.1	3800	NP_004513.1	ILMN_2212999	2570402	S	CTATAGTCCATGTAACAAAAGATCTGGAAGTCACCCTCCTCTGGCCCACG	"\Homo sapiens kinesin family member 5C (KIF5C), mRNA.\"""""	KIAA0531; FLJ44735; NKHC; NKHC-2; KINN; NKHC2; MGC111478	ILMN_2212999	KIF5C	"\Homo sapiens kinesin family member 5C (KIF5C), mRNA.\"""""	3800	D	KIF5C	0.192469669	-0.013093004	3.889223232	0.000208387	0.000208387	0.431384046	1.142718198
23545	3840736	C11orf46	NM_152316.1	120534	NP_689529.1	ILMN_1767642	3840736	S	CCAGTGGTTTGTCCCTGTGCATCTGTTAATTCAGTTCACGTACAGCAGAG	"\Homo sapiens chromosome 11 open reading frame 46 (C11orf46), mRNA.\"""""	dJ299F11.1; FLJ38968	ILMN_1767642	C11ORF46	"\Homo sapiens chromosome 11 open reading frame 46 (C11orf46), mRNA.\"""""	120534	 	C11orf46	0.192465031	0.012627498	2.217000919	0.029497419	0.029497419	-3.532536382	1.142714524
761	70041	UPF3A	NM_023011.2	65110	NP_075387.1	ILMN_1671742	70041	I	GCCTAGAATATCCTGCAGTGGTAGAGTTTGCTCCATTCCAGAAGATAGCC	"\Homo sapiens UPF3 regulator of nonsense transcripts homolog A (yeast) (UPF3A), transcript variant 1, mRNA.\"""""	UPF3; RENT3A; HUPF3A	ILMN_1671742	UPF3A	"\Homo sapiens UPF3 regulator of nonsense transcripts homolog A (yeast) (UPF3A), transcript variant 1, mRNA.\"""""	65110	D	UPF3A	0.192109492	-0.004956342	3.064403315	0.002983234	0.002983234	-1.731175794	1.142432947
38019	6130747	PRPSAP1	NM_002766.1	5635	NP_002757.1	ILMN_1768449	6130747	S	AGGGAAGCTGAGCGCCTGTGGCCCTATTACTATCCAGTTGGCCTCTCCCA	"\Homo sapiens phosphoribosyl pyrophosphate synthetase-associated protein 1 (PRPSAP1), mRNA.\"""""	PAP39	ILMN_1768449	PRPSAP1	"\Homo sapiens phosphoribosyl pyrophosphate synthetase-associated protein 1 (PRPSAP1), mRNA.\"""""	5635	 	PRPSAP1	0.192008441	-0.004004466	2.892455446	0.004936406	0.004936406	-2.134170309	1.142352931
14312	2260646	PKP2	NM_001005242.1	5318	NP_001005242.1	ILMN_2386973	2260646	A	CCTTTCCTGGACTTTTTTGGCCACTGCCCTGGACTAGTGAAAGAATGGAC	"\Homo sapiens plakophilin 2 (PKP2), transcript variant 2a, mRNA.\"""""	ARVD9	ILMN_2386973	PKP2	"\Homo sapiens plakophilin 2 (PKP2), transcript variant 2a, mRNA.\"""""	5318	 	PKP2	-0.191956367	0.022554498	-1.99813731	0.049142362	0.049142362	-3.917375053	-1.142311698
33124	5310358	TIA1	NM_022173.1	7072	NP_071505.1	ILMN_2388466	5310358	A	GGCATTGTTTGAGCTGTCCCATCTCCACTGTTATCCCTTTGGGTTTTTTA	"\Homo sapiens TIA1 cytotoxic granule-associated RNA binding protein (TIA1), transcript variant 2, mRNA.\"""""		ILMN_2388466	TIA1	"\Homo sapiens TIA1 cytotoxic granule-associated RNA binding protein (TIA1), transcript variant 2, mRNA.\"""""	7072	D	TIA1	0.191230416	-0.022929437	2.072700977	0.041460603	0.041460603	-3.790223325	1.141737042
6803	1050600	MAP2K1	NM_002755.2	5604	NP_002746.1	ILMN_1694240	1050600	S	GTTGACATCCAAATCTAGCCAGAGCCCTTCACTGCCATGATAGCTGGGGC	"\Homo sapiens mitogen-activated protein kinase kinase 1 (MAP2K1), mRNA.\"""""	PRKMK1; MKK1; MAPKK1; MEK1	ILMN_1694240	MAP2K1	"\Homo sapiens mitogen-activated protein kinase kinase 1 (MAP2K1), mRNA.\"""""	5604	 	MAP2K1	0.190900468	-0.051300811	2.178365711	0.032360191	0.032360191	-3.603015256	1.141475954
11136	1740471	TINF2	NM_012461.1	26277	NP_036593.1	ILMN_1697420	1740471	S	CCTTGATACCCACTTTTTGTGAATACCTACCCCCTTCTGGCCACGGTGCC	"\Homo sapiens TERF1 (TRF1)-interacting nuclear factor 2 (TINF2), mRNA.\"""""	TIN2	ILMN_1697420	TINF2	"\Homo sapiens TERF1 (TRF1)-interacting nuclear factor 2 (TINF2), mRNA.\"""""	26277	 	TINF2	0.190845059	0.043299415	2.318093324	0.023031887	0.023031887	-3.34306201	1.141432114
14495	2320634	ProbeID: 2320634	XM_001722500.1	389342	XP_001722552.1	ILMN_3199798	2320634	A	GTCCATCCGCACCAAGCTGCAGAACAAGGAGCATGTGATTGAGGCCCTGG	"\PREDICTED: Homo sapiens similar to QM protein, transcript variant 2 (LOC389342), mRNA.\"""""		ILMN_3199798	LOC389342	"\PREDICTED: Homo sapiens similar to QM protein, transcript variant 2 (LOC389342), mRNA.\"""""	389342	D	RPL10 (includes others)	0.190734119	0.025905894	2.178519846	0.032348304	0.032348304	-3.602736224	1.141344344
22028	3460066	LAMTOR2	NM_014017.2	28956	NP_054736.1	ILMN_3236928	3460066	S	CTCACCCAAGTGGCGGCATCTTAACGGCATTGGTGGAAGCTGGGGTCAGA	"\Homo sapiens roadblock domain containing 3 (ROBLD3), mRNA.\"""""		ILMN_3236928	ROBLD3	"\Homo sapiens roadblock domain containing 3 (ROBLD3), mRNA.\"""""	28956	D	LAMTOR2	0.190660797	0.038828543	2.520273025	0.01374128	0.01374128	-2.942646508	1.141286339
3641	540524	NMRAL1	NM_020677.2	57407	NP_065728.1	ILMN_1709814	540524	S	GGACCAGTGGCTGGAACAGCACAAAGGGGACTTCAACCTGCTGTGACCTG	"\Homo sapiens NmrA-like family domain containing 1 (NMRAL1), mRNA.\"""""	FLJ25918; HSCARG	ILMN_1709814	NMRAL1	"\Homo sapiens NmrA-like family domain containing 1 (NMRAL1), mRNA.\"""""	57407	 	NMRAL1	-0.190409696	0.058727346	-2.620253621	0.010533235	0.010533235	-2.73434578	-1.141087715
475	50427	TMEM106B	NM_018374.2	54664	NP_060844.2	ILMN_1726288	50427	S	GAAGTCTGGGAGGTACTATATCAGCTGTAGTTGGGTAATTCCAAGTGCTG	"\Homo sapiens transmembrane protein 106B (TMEM106B), mRNA.\"""""	FLJ11273; MGC33727	ILMN_1726288	TMEM106B	"\Homo sapiens transmembrane protein 106B (TMEM106B), mRNA.\"""""	54664	D	TMEM106B	0.189494373	0.000931306	2.86260811	0.005376981	0.005376981	-2.202278817	1.140363978
15122	2370168	ProbeID: 2370168				ILMN_1856315	2370168	S	TGGTGAGATCCTTCTCCTACATGAGGCCAGTCTGACAAGTCTGGGAGAGG	"\Homo sapiens cDNA FLJ34428 fis, clone HLUNG2000761\"""""		ILMN_1856315		"\Homo sapiens cDNA FLJ34428 fis, clone HLUNG2000761\"""""	-999	 		0.189378158	-0.034587103	2.975793688	0.003876353	0.003876353	-1.941090298	1.140272121
13597	2120707	CETN2	NM_004344.1	1069	NP_004335.1	ILMN_1695645	2120707	S	GAGCACCTGCCATTTTGCCTTGCATCGTTTCCCTCGTCATGCATTTCCAC	"\Homo sapiens centrin, EF-hand protein, 2 (CETN2), mRNA.\"""""	CEN2; CALT	ILMN_1695645	CETN2	"\Homo sapiens centrin, EF-hand protein, 2 (CETN2), mRNA.\"""""	1069	 	CETN2	0.189369085	-0.009501581	2.221724787	0.02916309	0.02916309	-3.523845212	1.14026495
220	20091	GABARAPL2	NM_007285.6	11345	NP_009216.1	ILMN_2046315	20091	S	CTATATCGAAGTGAGGTAGGTGCGGTATTAAAGTGAAAGGGAAGGTGATG	"\Homo sapiens GABA(A) receptor-associated protein-like 2 (GABARAPL2), mRNA.\"""""	GEF2; GATE16; GATE-16; GEF-2; ATG8	ILMN_2046315	GABARAPL2	"\Homo sapiens GABA(A) receptor-associated protein-like 2 (GABARAPL2), mRNA.\"""""	11345	D	GABARAPL2	-0.189172138	-0.035864336	-1.996430592	0.049331578	0.049331578	-3.920236978	-1.140109299
7115	1090370	HAUS7	NM_017518.5	55559	NP_059988.3	ILMN_2371700	1090370	A	GATCGAGTTGGCCGAGGATGGATGATTGTGGCAGCAGAAGCCGTTGCAGC	"\Homo sapiens UCHL5 interacting protein (UCHL5IP), transcript variant 1, mRNA.\"""""	HSXQ28ORF; UIP1	ILMN_2371700	UCHL5IP	"\Homo sapiens UCHL5 interacting protein (UCHL5IP), transcript variant 1, mRNA.\"""""	55559	D	HAUS7	-0.188864942	0.03634371	-3.238106689	0.001760229	0.001760229	-1.306268901	-1.139866559
13923	2190541	GATS	NM_178831.4	352954	NP_849153.3	ILMN_1699631	2190541	S	ACACCTTGTAAGTGTCCCCTCTGGTTTCCTCGGTGGTGGCGCCCTGAACT	"\Homo sapiens opposite strand transcription unit to STAG3 (GATS), mRNA.\"""""	DKFZp686B07267	ILMN_1699631	GATS	"\Homo sapiens opposite strand transcription unit to STAG3 (GATS), mRNA.\"""""	352954	 	GATS	0.188607392	-0.04945047	3.175281565	0.00213484	0.00213484	-1.461962326	1.139663088
36919	5960722	NPRL2	NM_006545.4	10641	NP_006536.3	ILMN_2191568	5960722	S	AGACAGGCATGAGCTACCATGAGCTGGATGAGCGGCTTGAAAATGACCCC	"\Homo sapiens tumor suppressor candidate 4 (TUSC4), mRNA.\"""""	NPR2L; NPRL2	ILMN_2191568	TUSC4	"\Homo sapiens tumor suppressor candidate 4 (TUSC4), mRNA.\"""""	10641	 	NPRL2	0.188456809	-0.017270905	2.710222695	0.008244004	0.008244004	-2.54124678	1.139544141
35471	5810050	ANKRD36	NM_198555.3	375248	NP_940957.3	ILMN_2280568	5810050	I	GCGCTTGTGCTCGGATGGCTTCGCATTTCCCCAATACCCCATTAAACCGT	"\Homo sapiens ankyrin repeat domain 36 (ANKRD36), mRNA.\"""""	UNQ2430	ILMN_2280568	ANKRD36	"\Homo sapiens ankyrin repeat domain 36 (ANKRD36), mRNA.\"""""	375248	D	ANKRD36B (includes others)	0.18819263	-0.007479218	3.048295191	0.003129846	0.003129846	-1.769685114	1.139335492
19839	3170332	DPP9	NM_139159.3	91039	NP_631898.2	ILMN_1673069	3170332	S	TGAAACGCACCGAACTTCCACGCTCTGCTGGTCAGTGGCGGCTGTCCCCT	"\Homo sapiens dipeptidyl-peptidase 9 (DPP9), mRNA.\"""""	DPRP2; FLJ16073; DKFZp762F117	ILMN_1673069	DPP9	"\Homo sapiens dipeptidyl-peptidase 9 (DPP9), mRNA.\"""""	91039	 	DPP9	-0.188131192	0.027184915	-1.998339645	0.049119971	0.049119971	-3.917035623	-1.139286974
9134	1430706	PPHLN1	NM_016488.5	51535	NP_057572.5	ILMN_1791093	1430706	A	GCGGGATCCACAGCACCATTGTTTACTGACCAGCCAGAGGAACCTGAGTC	"\Homo sapiens periphilin 1 (PPHLN1), transcript variant 1, mRNA.\"""""	HSPC206; HSPC232; MGC48786	ILMN_1791093	PPHLN1	"\Homo sapiens periphilin 1 (PPHLN1), transcript variant 1, mRNA.\"""""	51535	D	PPHLN1	0.18800424	0.006816828	2.497576553	0.01458222	0.01458222	-2.98899637	1.139186725
33356	5340504	AKAP7	NM_004842.2	9465	NP_004833.1	ILMN_1733690	5340504	A	AAGCTCCAGGTCTTATCGTATCCCTTGCCATCTGAACTTGTTTGCACTGC	"\Homo sapiens A kinase (PRKA) anchor protein 7 (AKAP7), transcript variant alpha, mRNA.\"""""	AKAP18	ILMN_1733690	AKAP7	"\Homo sapiens A kinase (PRKA) anchor protein 7 (AKAP7), transcript variant alpha, mRNA.\"""""	9465	D	AKAP7	0.187760121	0.01295296	2.581647851	0.011681498	0.011681498	-2.815569298	1.138993979
18654	2940113	AGL	NM_000645.2	178	NP_000636.2	ILMN_2371825	2940113	A	GTCTTGAACTACTGTGTCTAGTGGGCAAATGTCATTGTTACCTCTGTGTG	"\Homo sapiens amylo-1, 6-glucosidase, 4-alpha-glucanotransferase (AGL), transcript variant 5, mRNA.\"""""	GDE	ILMN_2371825	AGL	"\Homo sapiens amylo-1, 6-glucosidase, 4-alpha-glucanotransferase (AGL), transcript variant 5, mRNA.\"""""	178	D	AGL	0.187429058	-0.018318738	2.072707446	0.041459984	0.041459984	-3.790212115	1.138732638
17684	2750040	ZNF526	NM_133444.1	116115	NP_597701.1	ILMN_1756631	2750040	S	GGAGGCTGAGGCGGAGGCAGGATTGCTTGATATGAGGGAGATTGAGGCTG	"\Homo sapiens zinc finger protein 526 (ZNF526), mRNA.\"""""	KIAA1951; MGC4267; DKFZp762O059	ILMN_1756631	ZNF526	"\Homo sapiens zinc finger protein 526 (ZNF526), mRNA.\"""""	116115	 	ZNF526	-0.187349218	-0.033847408	-2.309269533	0.023541524	0.023541524	-3.359889375	-1.138669621
2763	430767	CDK9	NM_001261.2	1025	NP_001252.1	ILMN_1747556	430767	S	TAGGAGGATGGGCTCGCCCACCAGTGACTTTTTCTAAGAGCTCCCGGCGT	"\Homo sapiens cyclin-dependent kinase 9 (CDC2-related kinase) (CDK9), mRNA.\"""""	C-2k; PITALRE; TAK; CDC2L4	ILMN_1747556	CDK9	"\Homo sapiens cyclin-dependent kinase 9 (CDC2-related kinase) (CDK9), mRNA.\"""""	1025	 	CDK9	0.187292266	-0.024140937	3.019627458	0.003407447	0.003407447	-1.837837754	1.138624672
33028	5290703	DCK	NM_000788.1	1633	NP_000779.1	ILMN_1651433	5290703	S	CCTGCCTCAGTCTGCTTTCTCTACTGTCTGGATTAATTAGGCAGCCTGCT	"\Homo sapiens deoxycytidine kinase (DCK), mRNA.\"""""	MGC117410; MGC138632	ILMN_1651433	DCK	"\Homo sapiens deoxycytidine kinase (DCK), mRNA.\"""""	1633	D	DCK	0.18703442	-0.025545248	2.455715162	0.016255349	0.016255349	-3.073564511	1.138421189
31186	4900040	C21orf128	NM_152507.1	150147	NP_689720.1	ILMN_1663893	4900040	S	GGCTTGCTTCTCCCTGGCTGTCTGCTGATGTCTCCCTTTAGTCACGAGGG	"\Homo sapiens chromosome 21 open reading frame 128 (C21orf128), mRNA.\"""""	FLJ33471	ILMN_1663893	C21ORF128	"\Homo sapiens chromosome 21 open reading frame 128 (C21orf128), mRNA.\"""""	150147	 	C21orf128	-0.186595553	0.012984586	-2.72784695	0.007852611	0.007852611	-2.502802371	-1.138074935
27256	4260504	SNX14	NM_020468.2	57231	NP_065201.1	ILMN_2361570	4260504	A	GACTTCTGTTTGATGGCTTACAGCAACCAGTACTCAACAAGCAGCTGACT	"\Homo sapiens sorting nexin 14 (SNX14), transcript variant 2, mRNA.\"""""	MGC13217; RP11-321N4.2; RGS-PX2	ILMN_2361570	SNX14	"\Homo sapiens sorting nexin 14 (SNX14), transcript variant 2, mRNA.\"""""	57231	D	SNX14	0.186516872	-0.013595422	2.030446849	0.045675743	0.045675743	-3.862786018	1.138012869
20915	3370092	STK39	NM_013233.2	27347	NP_037365.2	ILMN_1791328	3370092	S	CAAGGAGGTGGGCTCCCAGGATGGTACCATTGCTCTTTCCTAGCTAACCC	"\Homo sapiens serine threonine kinase 39 (STE20/SPS1 homolog, yeast) (STK39), mRNA.\"""""	DCHT; PASK; SPAK; DKFZp686K05124	ILMN_1791328	STK39	"\Homo sapiens serine threonine kinase 39 (STE20/SPS1 homolog, yeast) (STK39), mRNA.\"""""	27347	 	STK39	0.186340917	0.009044578	2.263469322	0.026350243	0.026350243	-3.446346437	1.137874082
11236	1770181	C15orf24	NM_020154.2	56851	NP_064539.1	ILMN_2150000	1770181	S	CAGAGCTGGCATTTGCACAAACACGGCAACACTGGGTGGCATCCAAGTCT	"\Homo sapiens chromosome 15 open reading frame 24 (C15orf24), mRNA.\"""""	C11orf3; HT022; ORF1-FL1	ILMN_2150000	C15ORF24	"\Homo sapiens chromosome 15 open reading frame 24 (C15orf24), mRNA.\"""""	56851	 	C15orf24	0.186288162	0.00529038	2.127524232	0.036495101	0.036495101	-3.694111587	1.137832474
27338	4280056	OR52B6	NM_001005162.2	340980	NP_001005162.2	ILMN_1811599	4280056	S	CTCCAAGCAGTCTTCCGCCTCCTTTCTCAAGATGCCCGCTCCAAGGCCCT	"\Homo sapiens olfactory receptor, family 52, subfamily B, member 6 (OR52B6), mRNA.\"""""	OR11-47	ILMN_1811599	OR52B6	"\Homo sapiens olfactory receptor, family 52, subfamily B, member 6 (OR52B6), mRNA.\"""""	340980	 	OR52B6	-0.185888981	0.033538603	-2.272034636	0.025803557	0.025803557	-3.430290982	-1.13751769
9518	1450707	RING1	NM_002931.3	6015	NP_002922.2	ILMN_1666399	1450707	S	GGCAAAACACGCCCCCATCTGCTGCCTTTTCTATTGCCCTGCAACGTCCC	"\Homo sapiens ring finger protein 1 (RING1), mRNA.\"""""	RNF1	ILMN_1666399	RING1	"\Homo sapiens ring finger protein 1 (RING1), mRNA.\"""""	6015	 	RING1	0.185335317	-0.011312018	2.841903195	0.005703557	0.005703557	-2.24919865	1.137081227
3925	610164	FYN	NM_153047.1	2534	NP_694592.1	ILMN_1686555	610164	A	CAGCGGAACCGCCCAGGATCAGATTGCATGTGACTCTGAAGCTGACGAAC	"\Homo sapiens FYN oncogene related to SRC, FGR, YES (FYN), transcript variant 2, mRNA.\"""""	MGC45350; SYN; SLK	ILMN_1686555	FYN	"\Homo sapiens FYN oncogene related to SRC, FGR, YES (FYN), transcript variant 2, mRNA.\"""""	2534	D	FYN	0.185031185	-0.0234183	2.169556002	0.03304596	0.03304596	-3.618934895	1.136841547
19220	3120162	ALAD	NM_001003945.1	210	NP_001003945.1	ILMN_1747577	3120162	A	GGCCTCTGCCCCTAACCACTGTGCCATACCACCTCCCAATAATCAACAGC	"\Homo sapiens aminolevulinate, delta-, dehydratase (ALAD), transcript variant 1, mRNA.\"""""	PBGS; MGC5057; ALADH	ILMN_1747577	ALAD	"\Homo sapiens aminolevulinate, delta-, dehydratase (ALAD), transcript variant 1, mRNA.\"""""	210	D	ALAD	0.185012994	0.0039516	2.966618395	0.003981776	0.003981776	-1.962555978	1.136827212
46830	7570500	COQ5	NM_032314.3	84274	NP_115690.3	ILMN_1770936	7570500	S	GGAGCTGCTTCAGTCCATCTCCCAGAGGCATTTGGTCTGTATCTTTGCTC	"\Homo sapiens coenzyme Q5 homolog, methyltransferase (S. cerevisiae) (COQ5), mRNA.\"""""	MGC4767; MGC104303	ILMN_1770936	COQ5	"\Homo sapiens coenzyme Q5 homolog, methyltransferase (S. cerevisiae) (COQ5), mRNA.\"""""	84274	 	COQ5	0.184803244	0.038446966	2.545151488	0.012869852	0.012869852	-2.891440501	1.136661943
11178	1740682	PHKB	NM_001031835.1	5257	NP_001027005.1	ILMN_1800447	1740682	A	GGTGAATGCCACATCCTTGGCGGGGTTATGGACCTCTTGCATGTCATAGC	"\Homo sapiens phosphorylase kinase, beta (PHKB), transcript variant 2, mRNA.\"""""	DKFZp781E15103; FLJ41698	ILMN_1800447	PHKB	"\Homo sapiens phosphorylase kinase, beta (PHKB), transcript variant 2, mRNA.\"""""	5257	D	PHKB	0.184792736	-0.014792406	3.455725536	0.000885934	0.000885934	-0.749967013	1.136653664
5753	870139	AGXT2L2	NM_153373.1	85007	NP_699204.1	ILMN_1673529	870139	A	CCAGCCCTAAGCCAGCCCTGCTCTGCCTAAGTGTACTCCAGAAGAAACTC	"\Homo sapiens alanine-glyoxylate aminotransferase 2-like 2 (AGXT2L2), mRNA.\"""""	MGC117348; MGC15875; MGC45484	ILMN_1673529	AGXT2L2	"\Homo sapiens alanine-glyoxylate aminotransferase 2-like 2 (AGXT2L2), mRNA.\"""""	85007	D	AGXT2L2	-0.184703767	0.015972523	-3.189789243	0.002042244	0.002042244	-1.42620957	-1.136583571
1967	270326	ProbeID: 270326	XR_041791.1	730176		ILMN_3225309	270326	A	GTGTACAGTTCGGCCTGATAGGCGCAGTACCTCATGCCTGTAATCCCAGC	"\PREDICTED: Homo sapiens misc_RNA (LOC730176), miscRNA.\"""""		ILMN_3225309	LOC730176	"\PREDICTED: Homo sapiens misc_RNA (LOC730176), miscRNA.\"""""	730176	D	XRCC3	-0.184501632	0.033320742	-2.144497157	0.035066352	0.035066352	-3.663909339	-1.136424336
16923	2650020	PWWP2B	NM_138499.3	170394	NP_612508.3	ILMN_1764609	2650020	A	CTCAGCTTGGTCTCCCGCAGGCTTCAGAAAAACCCAATTGCACGTGTGGG	"\Homo sapiens PWWP domain containing 2B (PWWP2B), transcript variant 1, mRNA.\"""""	pp8607; RP11-273H7.1; FLJ46823; FLJ39621; PWWP2; bA432J24.1	ILMN_1764609	PWWP2B	"\Homo sapiens PWWP domain containing 2B (PWWP2B), transcript variant 1, mRNA.\"""""	170394	D	PWWP2B	-0.184357051	0.035525981	-2.581280471	0.011692949	0.011692949	-2.816337474	-1.136310454
9843	1500491	PDE6D	NM_002601.2	5147	NP_002592.1	ILMN_1790680	1500491	S	GCAGGGGACAGGTCTCAAGTCCTTCCCAGCATACACACAGGGAACAAACA	"\Homo sapiens phosphodiesterase 6D, cGMP-specific, rod, delta (PDE6D), mRNA.\"""""	PDED	ILMN_1790680	PDE6D	"\Homo sapiens phosphodiesterase 6D, cGMP-specific, rod, delta (PDE6D), mRNA.\"""""	5147	 	PDE6D	0.184224615	-0.010645702	3.887106686	0.000209915	0.000209915	0.425395327	1.136206149
19320	3120576	IK	NM_006083.3	3550	NP_006074.2	ILMN_1699362	3120576	S	GGGGCCCTTAGGCCGTTGGGACTTTGATACCCAGGAAGAATACAGCGAGT	"\Homo sapiens IK cytokine, down-regulator of HLA II (IK), mRNA.\"""""	RED; MGC59741; IK protein; CSA2	ILMN_1699362	IK	"\Homo sapiens IK cytokine, down-regulator of HLA II (IK), mRNA.\"""""	3550	 	IK	0.184219366	-0.028377927	2.275789342	0.025567079	0.025567079	-3.423236418	1.136202014
25943	4150575	LETMD1	NM_001024668.1	25875	NP_001019839.1	ILMN_1754149	4150575	A	GTATTACAGCCCTCTGTGGATCTTCAACTCTGCTGCCTCCACTGTGATGC	"\Homo sapiens LETM1 domain containing 1 (LETMD1), transcript variant 2, mRNA.\"""""	DKFZp586A011; HCCR-2; 1110019O13Rik; HCCR1	ILMN_1754149	LETMD1	"\Homo sapiens LETM1 domain containing 1 (LETMD1), transcript variant 2, mRNA.\"""""	25875	D	LETMD1	0.184172233	0.022801267	2.060294172	0.042662004	0.042662004	-3.811666648	1.136164896
35504	5810167	C17orf44	NM_173621.1	284029	NP_775892.1	ILMN_1681252	5810167	S	TGCTCAACAGACCCATCAAGTCACGCTGTTGGACAGGCCTCGTGGCGCAA	"\Homo sapiens chromosome 17 open reading frame 44 (C17orf44), mRNA.\"""""	FLJ34790; MGC104931	ILMN_1681252	C17ORF44	"\Homo sapiens chromosome 17 open reading frame 44 (C17orf44), mRNA.\"""""	284029	 	NCRNA00324	0.184163484	-0.015851113	2.607290924	0.010906851	0.010906851	-2.761728646	1.136158005
23556	3850010	CRYZ	NM_001889.2	1429	NP_001880.2	ILMN_1672389	3850010	S	CATTATTGGTTGGCTGCCAATGACCCCATATGTTCTGTGAGAATAGTAGC	"\Homo sapiens crystallin, zeta (quinone reductase) (CRYZ), mRNA.\"""""	DKFZp779E0834; FLJ41475	ILMN_1672389	CRYZ	"\Homo sapiens crystallin, zeta (quinone reductase) (CRYZ), mRNA.\"""""	1429	 	CRYZ	0.184017701	-0.021166245	2.552073561	0.012636415	0.012636415	-2.877119041	1.136043203
43189	6860601	ProbeID: 6860601	XR_015138.1	730392		ILMN_3246832	6860601	S	AGGGGGCCAGCCTCATCCCACTGCCAGCTGGCCCACAGTTCCTCAGTGAG	"\PREDICTED: Homo sapiens misc_RNA (LOC730392), miscRNA.\"""""		ILMN_3246832	LOC730392	"\PREDICTED: Homo sapiens misc_RNA (LOC730392), miscRNA.\"""""	730392	 		-0.184001875	0.023250153	-2.617554189	0.010610069	0.010610069	-2.740057331	-1.136030741
19879	3170519	HARS2	NM_012208.2	23438	NP_036340.1	ILMN_1715113	3170519	S	CCATTTCCTGTGCCAGAATCACTGCTCTATTCCATACCGTGCCATGGAGG	"\Homo sapiens histidyl-tRNA synthetase 2, mitochondrial (putative) (HARS2), nuclear gene encoding mitochondrial protein, mRNA.\"""""	HO3; HARSL; HARSR	ILMN_1715113	HARS2	"\Homo sapiens histidyl-tRNA synthetase 2, mitochondrial (putative) (HARS2), nuclear gene encoding mitochondrial protein, mRNA.\"""""	23438	 	HARS2	0.183639542	-0.01221504	2.963937744	0.004013074	0.004013074	-1.968817724	1.135745463
7473	1170647	ACADVL	NM_001033859.1	37	NP_001029031.1	ILMN_1806408	1170647	A	GGCCTGTCCCAGTTATGTGCCTTCCCTCAAGCCAAAGCCGAAGCCCCTTT	"\Homo sapiens acyl-Coenzyme A dehydrogenase, very long chain (ACADVL), nuclear gene encoding mitochondrial protein, transcript variant 2, mRNA.\"""""	ACAD6; VLCAD; LCACD	ILMN_1806408	ACADVL	"\Homo sapiens acyl-Coenzyme A dehydrogenase, very long chain (ACADVL), nuclear gene encoding mitochondrial protein, transcript variant 2, mRNA.\"""""	37	D	ACADVL	0.183293757	0.038164491	2.559483943	0.012390749	0.012390749	-2.861751626	1.13547328
29513	4730154	ProbeID: 4730154				ILMN_1854765	4730154	S	CACGGCACCTCCGCCTTTGTGAACTGTCATTGGCCACTCTGCAAATCCTG	"\Homo sapiens cDNA FLJ27196 fis, clone SYN02831\"""""		ILMN_1854765		"\Homo sapiens cDNA FLJ27196 fis, clone SYN02831\"""""	-999	 		0.182945331	-0.040171635	2.320372621	0.022901838	0.022901838	-3.338706358	1.135199084
18054	2760768	TNRC6B	NM_015088.2	23112	NP_055903.2	ILMN_1726786	2760768	A	CTAGGCACTTTAGAGGTGCACTTGCATGGCAGGCTGGGCCCCCTTTTCTA	"\Homo sapiens trinucleotide repeat containing 6B (TNRC6B), transcript variant 2, mRNA.\"""""	KIAA1093	ILMN_1726786	TNRC6B	"\Homo sapiens trinucleotide repeat containing 6B (TNRC6B), transcript variant 2, mRNA.\"""""	23112	D	TNRC6B	0.182556743	-0.010043145	2.263926732	0.026320792	0.026320792	-3.445490356	1.134893361
3017	460280	DUSP12	NM_007240.1	11266	NP_009171.1	ILMN_1767892	460280	S	GTTGGGTTCCTTCAACTGGTATGGTGAACAGTGCTCTTGTGGTAGGTGGA	"\Homo sapiens dual specificity phosphatase 12 (DUSP12), mRNA.\"""""	YVH1; DUSP1	ILMN_1767892	DUSP12	"\Homo sapiens dual specificity phosphatase 12 (DUSP12), mRNA.\"""""	11266	 	DUSP12	0.182514974	-0.030324029	2.116004523	0.037493366	0.037493366	-3.714490185	1.134860505
42190	6650341	FCGR2B	NM_004001.3	2213	NP_003992.3	ILMN_1660027	6650341	A	GGAAGATCTGGTATTTCCTGGCCTAAATTCCCCTTGGGGAGGACAGGGAG	"\Homo sapiens Fc fragment of IgG, low affinity IIb, receptor (CD32) (FCGR2B), transcript variant 1, mRNA.\"""""	CD32B; IGFR2; CD32; FCG2; FCGR2	ILMN_1660027	FCGR2B	"\Homo sapiens Fc fragment of IgG, low affinity IIb, receptor (CD32) (FCGR2B), transcript variant 1, mRNA.\"""""	2213	D	FCGR2B	-0.182449742	-0.086580813	-2.010447827	0.047795846	0.047795846	-3.896667531	-1.134809192
33802	5420100	ProbeID: 5420100				ILMN_1891920	5420100	S	CCTCATAAGGCATCAGATCAAATACCTGGGGCTGATGGAGCACCTGCGGG	"\CR747253 NCI_CGAP_Kid11 Homo sapiens cDNA clone IMAGp998J216211 ; IMAGE:2495732 5, mRNA sequence\"""""		ILMN_1891920		"\CR747253 NCI_CGAP_Kid11 Homo sapiens cDNA clone IMAGp998J216211 ; IMAGE:2495732 5, mRNA sequence\"""""	-999	D	MYO1H	-0.18240849	0.003093597	-2.635811784	0.010100151	0.010100151	-2.701333425	-1.134776744
36459	5900286	ZFP90	NM_133458.2	146198	NP_597715.2	ILMN_1684628	5900286	S	GTCCCAACAGCCATGAACCATGCACTTATGGATACCCAGCCTTTTAGGGC	"\Homo sapiens zinc finger protein 90 homolog (mouse) (ZFP90), mRNA.\"""""	ZNF756; NK10	ILMN_1684628	ZFP90	"\Homo sapiens zinc finger protein 90 homolog (mouse) (ZFP90), mRNA.\"""""	146198	 	ZFP90	0.182315623	-0.005566344	2.273028629	0.025740767	0.025740767	-3.428424386	1.134703701
22434	3610112	RAB11FIP3	NM_014700.2	9727	NP_055515.1	ILMN_1708328	3610112	S	GTGTGGGAAACGCTCCTGCTTTAATTCCCCGAGAAACGGCTCTTCCTGCC	"\Homo sapiens RAB11 family interacting protein 3 (class II) (RAB11FIP3), mRNA.\"""""	KIAA0665; Rab11-FIP3	ILMN_1708328	RAB11FIP3	"\Homo sapiens RAB11 family interacting protein 3 (class II) (RAB11FIP3), mRNA.\"""""	9727	 	RAB11FIP3	0.182078662	-0.018384704	3.111874413	0.002587464	0.002587464	-1.616795364	1.134517342
24899	4040189	RIMS3	NM_014747.2	9783	NP_055562.2	ILMN_1742382	4040189	S	GTGCAGCATCTTTCCTAACTTGTTGTGGTTCCCGGGTGGCAGGTGCACAG	"\Homo sapiens regulating synaptic membrane exocytosis 3 (RIMS3), mRNA.\"""""	RIM3; NIM3; KIAA0237	ILMN_1742382	RIMS3	"\Homo sapiens regulating synaptic membrane exocytosis 3 (RIMS3), mRNA.\"""""	9783	 	RIMS3	0.181901087	0.003339604	4.339299002	4.19E-05	4.19E-05	1.749249525	1.134377708
46434	7550427	HSPC157	NR_023919.1	29092		ILMN_3272768	7550427	M	CCTACAGAAAGAGTTTCTCTGTCCTCTTGTTAGGACAATCAGCCTGCTGC	"\Homo sapiens hypothetical LOC29092 (HSPC157), transcript variant 2, non-coding RNA.\"""""		ILMN_3272768	HSPC157	"\Homo sapiens hypothetical LOC29092 (HSPC157), transcript variant 2, non-coding RNA.\"""""	29092	D	NCRNA00339	0.181900558	0.042594523	2.098998902	0.039010276	0.039010276	-3.744395637	1.134377292
11825	1850373	GLT1D1	NM_144669.1	144423	NP_653270.1	ILMN_1656327	1850373	S	GGCCCAAGGGTTATGGCTTTCATGTCTAGGTGTGGGGACAGAGGAGGGAG	"\Homo sapiens glycosyltransferase 1 domain containing 1 (GLT1D1), mRNA.\"""""	FLJ31978	ILMN_1656327	GLT1D1	"\Homo sapiens glycosyltransferase 1 domain containing 1 (GLT1D1), mRNA.\"""""	144423	 	GLT1D1	-0.181751018	-0.056824168	-2.328842162	0.022424274	0.022424274	-3.322489306	-1.134259716
40142	6400369	MAP3K14	NM_003954.2	9020	NP_003945.2	ILMN_1724070	6400369	S	AAGAATAGCACCCCCTTCCCCATTGCCCCAGCTTAGCCTCTTCTCCCAGG	"\Homo sapiens mitogen-activated protein kinase kinase kinase 14 (MAP3K14), mRNA.\"""""	FTDCR1B; HSNIK; HS; NIK	ILMN_1724070	MAP3K14	"\Homo sapiens mitogen-activated protein kinase kinase kinase 14 (MAP3K14), mRNA.\"""""	9020	 	MAP3K14	-0.181634957	-0.002832267	-2.492830822	0.014763795	0.014763795	-2.998643722	-1.134168471
4243	620754	RPS5	NM_001009.3	6193	NP_001000.2	ILMN_1707810	620754	S	CGTCAAGCATGCCTTCGAGATCATACACCTGCTCACAGGCGAGAACCCTC	"\Homo sapiens ribosomal protein S5 (RPS5), mRNA.\"""""		ILMN_1707810	RPS5	"\Homo sapiens ribosomal protein S5 (RPS5), mRNA.\"""""	6193	 	RPS5	0.181538197	0.090739671	2.340520147	0.021780273	0.021780273	-3.300046104	1.134092407
44826	7150661	HK2	NM_000189.4	3099	NP_000180.2	ILMN_1723486	7150661	S	GAGCACAGAGGGGCTAGGGGCTGGTCCTTCTCGTTTGCTCTAGTCTTGCT	"\Homo sapiens hexokinase 2 (HK2), mRNA.\"""""	HKII; HXK2; DKFZp686M1669	ILMN_1723486	HK2	"\Homo sapiens hexokinase 2 (HK2), mRNA.\"""""	3099	D	HK2	-0.181365636	-0.012293819	-2.550904514	0.012675569	0.012675569	-2.879540008	-1.133956766
46593	7560296	RBM43	NM_198557.2	375287	NP_940959.1	ILMN_3251415	7560296	S	TCAGAGCACCCACGAAATGAGCTCTCAAAGTTCAAAGGCATGCCAGAATA	"\Homo sapiens RNA binding motif protein 43 (RBM43), mRNA.\"""""		ILMN_3251415	RBM43	"\Homo sapiens RNA binding motif protein 43 (RBM43), mRNA.\"""""	375287	D	RBM43	0.181251537	0.01223992	2.490738501	0.014844492	0.014844492	-3.002892229	1.133867088
27122	4260022	PSMG2	NM_020232.3	56984	NP_064617.2	ILMN_2088410	4260022	S	CTGCAGCTTCGTAGTACTCCCTTCCGGTACCTACTTACACCTTCCATGCA	"\Homo sapiens proteasome (prosome, macropain) assembly chaperone 2 (PSMG2), mRNA.\"""""	MGC15092; TNFSF5IP1; HCCA3; HsT1707; PAC2; MDS003; CLAST3	ILMN_2088410	PSMG2	"\Homo sapiens proteasome (prosome, macropain) assembly chaperone 2 (PSMG2), mRNA.\"""""	56984	 	PSMG2	0.181178703	0.019905839	2.224655568	0.02895734	0.02895734	-3.518444975	1.133809846
28628	4570333	YARS2	NM_001040436.1	51067	NP_001035526.1	ILMN_1782635	4570333	S	CCAGATGGTCCCCGAGGGTATCGAATGATAACAGAAGGCGGAGTCAGCAT	"\Homo sapiens tyrosyl-tRNA synthetase 2, mitochondrial (YARS2), nuclear gene encoding mitochondrial protein, mRNA.\"""""	FLJ13995; CGI-04; mt-TyrRS; TYRRS	ILMN_1782635	YARS2	"\Homo sapiens tyrosyl-tRNA synthetase 2, mitochondrial (YARS2), nuclear gene encoding mitochondrial protein, mRNA.\"""""	51067	 	YARS2	0.180934563	0.010493596	2.400663549	0.018716556	0.018716556	-3.182948587	1.133617993
46148	7510014	UQCRFS1	NM_006003.1	7386	NP_005994.1	ILMN_1701749	7510014	S	GGGTCCTGCTCCTCTCAACCTTGAAGTCCCCACGTATGAGTTCACCAGTG	"\Homo sapiens ubiquinol-cytochrome c reductase, Rieske iron-sulfur polypeptide 1 (UQCRFS1), mRNA.\"""""	RIS1	ILMN_1701749	UQCRFS1	"\Homo sapiens ubiquinol-cytochrome c reductase, Rieske iron-sulfur polypeptide 1 (UQCRFS1), mRNA.\"""""	7386	 	UQCRFS1	0.18090075	-0.008393541	2.123943968	0.036802856	0.036802856	-3.700455553	1.133591425
42002	6620356	ARPP19	NM_006628.4	10776	NP_006619.1	ILMN_2059505	6620356	S	CACTAGCACTTGTGATGCAATAGAACACTTCGCCTGTACTGAAAGGGCCA	"\Homo sapiens cAMP-regulated phosphoprotein, 19kDa (ARPP19), mRNA.\"""""	ARPP19; ARPP16; FLJ41622; ARPP-16	ILMN_2059505	ARPP19	"\Homo sapiens cAMP-regulated phosphoprotein, 19kDa (ARPP19), mRNA.\"""""	10776	D	ARPP19	0.180823736	0.009375137	2.198825683	0.030815287	0.030815287	-3.565826126	1.133530913
17669	2710747	VPS13A	NM_033305.2	23230	NP_150648.2	ILMN_2414826	2710747	A	GGTTTAGTAGGAGCGGTAGCAAGGCCAACTGGAGGCATCATAGACATGGC	"\Homo sapiens vacuolar protein sorting 13 homolog A (S. cerevisiae) (VPS13A), transcript variant A, mRNA.\"""""	KIAA0986; CHAC; FLJ42030	ILMN_2414826	VPS13A	"\Homo sapiens vacuolar protein sorting 13 homolog A (S. cerevisiae) (VPS13A), transcript variant A, mRNA.\"""""	23230	D	VPS13A	0.180708541	-0.004249215	3.20508488	0.001948694	0.001948694	-1.388384359	1.133440407
30615	4860064	DDX19B	NM_001014451.1	11269	NP_001014451.1	ILMN_2381841	4860064	A	GTTCAGGGCACAGGCCCCGACATCACCCCAAGGACAACGGCACAAGTAGA	"\Homo sapiens DEAD (Asp-Glu-Ala-As) box polypeptide 19B (DDX19B), transcript variant 2, mRNA.\"""""	RNAh; DDX19; DBP5	ILMN_2381841	DDX19B	"\Homo sapiens DEAD (Asp-Glu-Ala-As) box polypeptide 19B (DDX19B), transcript variant 2, mRNA.\"""""	11269	D	DDX19B	0.180699283	0.024283468	2.465619178	0.015844678	0.015844678	-3.053664595	1.133433134
33672	5390324	DNAJC30	NM_032317.2	84277	NP_115693.2	ILMN_1771824	5390324	S	TGAGTCACTGGACGTTGGCAGGGAGTTGGCTGTGAGATTGTAGGTGCTCA	"\Homo sapiens DnaJ (Hsp40) homolog, subfamily C, member 30 (DNAJC30), mRNA.\"""""	MGC12943	ILMN_1771824	DNAJC30	"\Homo sapiens DnaJ (Hsp40) homolog, subfamily C, member 30 (DNAJC30), mRNA.\"""""	84277	D	DNAJC30	0.180518712	0.025665862	2.408400123	0.018351718	0.018351718	-3.167702907	1.13329128
4079	610767	ProbeID: 610767	XR_039407.1	100133185		ILMN_3283015	610767	M	GCAGTACCTGCTTATCTGCTGGACAGAGAGGGACAATCTCGAGCCAAAGT	"\PREDICTED: Homo sapiens misc_RNA (LOC100133185), miscRNA.\"""""		ILMN_3283015	LOC100133185	"\PREDICTED: Homo sapiens misc_RNA (LOC100133185), miscRNA.\"""""	100133185	 		0.180494059	0.005892329	2.159683518	0.033829489	0.033829489	-3.636708094	1.133271915
29453	4670711	MTR	NM_000254.1	4548	NP_000245.1	ILMN_1670801	4670711	S	TACCCACAGAAGGAGGAAGTGGAAGGGACAGGAGCACATAGGTAGATGCC	"\Homo sapiens 5-methyltetrahydrofolate-homocysteine methyltransferase (MTR), mRNA.\"""""	FLJ45386	ILMN_1670801	MTR	"\Homo sapiens 5-methyltetrahydrofolate-homocysteine methyltransferase (MTR), mRNA.\"""""	4548	D	MTR	0.180368492	0.012334145	3.188852405	0.002048108	0.002048108	-1.428521965	1.133173283
11138	1740487	BPHL	NM_004332.1	670	NP_004323.1	ILMN_1657746	1740487	S	GTCTTGGTGGTTCCTTCGTGTGGGGCTTGATCGTGTTGCTGCCTGTTAAC	"\Homo sapiens biphenyl hydrolase-like (serine hydrolase) (BPHL), mRNA.\"""""	MGC125930; MCNAA; MGC41865; Bph-rp	ILMN_1657746	BPHL	"\Homo sapiens biphenyl hydrolase-like (serine hydrolase) (BPHL), mRNA.\"""""	670	 	BPHL	0.180223362	-0.000228113	3.419246001	0.000995919	0.000995919	-0.84501735	1.133059295
29102	4640066	VAMP3	NM_004781.3	9341	NP_004772.1	ILMN_1714527	4640066	S	ACTGTTGAAGAGATGCCTTGCGGTGTGGCCAGCTGTGAGGAGAAAGCAGC	"\Homo sapiens vesicle-associated membrane protein 3 (cellubrevin) (VAMP3), mRNA.\"""""	CEB	ILMN_1714527	VAMP3	"\Homo sapiens vesicle-associated membrane protein 3 (cellubrevin) (VAMP3), mRNA.\"""""	9341	 	VAMP3	-0.180141578	-0.013611161	-2.09930534	0.038982478	0.038982478	-3.743858626	-1.132995066
28007	4480546	ADO	NM_032804.5	84890	NP_116193.2	ILMN_1690352	4480546	S	CTTGCACCTGTGTGCATAAACTGTTAGTCGTGACTGACTTGGTGTGTTGC	"\Homo sapiens 2-aminoethanethiol (cysteamine) dioxygenase (ADO), mRNA.\"""""	FLJ14547; DKFZp564C046	ILMN_1690352	ADO	"\Homo sapiens 2-aminoethanethiol (cysteamine) dioxygenase (ADO), mRNA.\"""""	84890	 	ADO	0.17997034	-0.017692751	2.693322803	0.008635934	0.008635934	-2.577922097	1.132860595
34728	5670037	MUTYH	NM_001048172.1	4595	NP_001041637.1	ILMN_1714438	5670037	S	TGGGTTCCAAAAGGTCCCAGGTGTCCTCTCCGTGCAGTCGGAAAAAGCCC	"\Homo sapiens mutY homolog (E. coli) (MUTYH), transcript variant gamma2, mRNA.\"""""	MGC4416; MYH	ILMN_1714438	MUTYH	"\Homo sapiens mutY homolog (E. coli) (MUTYH), transcript variant gamma2, mRNA.\"""""	4595	D	MUTYH	0.179926482	0.013946513	3.18858853	0.002049763	0.002049763	-1.429173196	1.132826157
22705	3710373	RCC1	NM_001048197.1	751867	NP_001041662.1	ILMN_1707493	3710373	S	TTCACCTGCAGCCAACGGCCTGGAATCGCAAAGAGACACCACTCTGGGCA	"\Homo sapiens SNHG3-RCC1 readthrough transcript (SNHG3-RCC1), transcript variant 1, mRNA.\"""""		ILMN_1707493	SNHG3-RCC1	"\Homo sapiens SNHG3-RCC1 readthrough transcript (SNHG3-RCC1), transcript variant 1, mRNA.\"""""	751867	D	RCC1	0.179874403	0.005222825	3.26883034	0.001600341	0.001600341	-1.229314559	1.132785264
16699	2630601	ProbeID: 2630601				ILMN_1847308	2630601	S	CAGTCCGGAGTGTAAAGATTGGAAAGCCCCATGGCCTTGCCTGTGTGTAT	"\Human mRNA for KIAA0280 gene, partial cds\"""""		ILMN_1847308		"\Human mRNA for KIAA0280 gene, partial cds\"""""	-999	D	FAM168A	0.179761876	-0.007237944	3.22432995	0.001836681	0.001836681	-1.340602844	1.132696913
16222	2570202	TAF1B	NM_005680.1	9014	NP_005671.1	ILMN_1667977	2570202	S	GGACACAGCCTTCAGGGAGTCCTGAAAGAGAAAGGCCAATCACTGCTGAC	"\Homo sapiens TATA box binding protein (TBP)-associated factor, RNA polymerase I, B, 63kDa (TAF1B), mRNA.\"""""	RAF1B; SL1; RAFI63; TAFI63; MGC:9349	ILMN_1667977	TAF1B	"\Homo sapiens TATA box binding protein (TBP)-associated factor, RNA polymerase I, B, 63kDa (TAF1B), mRNA.\"""""	9014	D	TAF1B	0.179667422	0.007676808	3.670015928	0.000438785	0.000438785	-0.177625424	1.132622756
45731	7330544	ALDOC	NM_005165.2	230	NP_005156.1	ILMN_1755974	7330544	S	CCATGATGAGGTAGCTTCTCCCTGGGCTCTCCTTCTTGCCTGCCCTGTCT	"\Homo sapiens aldolase C, fructose-bisphosphate (ALDOC), mRNA.\"""""	ALDC	ILMN_1755974	ALDOC	"\Homo sapiens aldolase C, fructose-bisphosphate (ALDOC), mRNA.\"""""	230	 	ALDOC	0.179519336	0.00806146	2.560033658	0.012372698	0.012372698	-2.860610178	1.132506504
46492	7550707	ING3	NM_019071.2	54556	NP_061944.2	ILMN_2237746	7550707	I	GCAGGCTGAAGGAAATGGTTCATGTGATAATGTGGGCTGGTATCCTCTAG	"\Homo sapiens inhibitor of growth family, member 3 (ING3), transcript variant 1, mRNA.\"""""	FLJ20089; p47ING3; ING2; Eaf4	ILMN_2237746	ING3	"\Homo sapiens inhibitor of growth family, member 3 (ING3), transcript variant 1, mRNA.\"""""	54556	D	ING3	0.179416206	-0.015029915	2.389432815	0.019257675	0.019257675	-3.205005957	1.132425551
12688	2030070	ZNF598	NM_178167.2	90850	NP_835461.1	ILMN_2075818	2030070	S	GAGCTGAAAGCTGCGGCGCCACTGGTGCCAGAGTCAGATGTCACAGATGT	"\Homo sapiens zinc finger protein 598 (ZNF598), mRNA.\"""""	FLJ00086; DKFZp762F135	ILMN_2075818	ZNF598	"\Homo sapiens zinc finger protein 598 (ZNF598), mRNA.\"""""	90850	D	ZNF598	-0.179321004	-0.033879859	-2.361968609	0.020640073	0.020640073	-3.258576336	-1.132350825
32134	5130164	RASA1	NM_002890.1	5921	NP_002881.1	ILMN_1725312	5130164	A	GTGCTACCCCTTTGATTATGCAGACAACCTCATCAGCTGCCTAACTTATC	"\Homo sapiens RAS p21 protein activator (GTPase activating protein) 1 (RASA1), transcript variant 1, mRNA.\"""""	p120RASGAP; CMAVM; RASGAP; DKFZp434N071; CM-AVM; RASA; PKWS; GAP; p120GAP	ILMN_1725312	RASA1	"\Homo sapiens RAS p21 protein activator (GTPase activating protein) 1 (RASA1), transcript variant 1, mRNA.\"""""	5921	D	RASA1	0.179241368	-0.04412432	2.088260384	0.039995282	0.039995282	-3.763170514	1.132288322
4411	630725	IFNG	NM_000619.2	3458	NP_000610.2	ILMN_2207291	630725	S	CTATCCAGTTACTGCCGGTTTGAAAATATGCCTGCAATCTGAGCCAGTGC	"\Homo sapiens interferon, gamma (IFNG), mRNA.\"""""	IFI; IFG	ILMN_2207291	IFNG	"\Homo sapiens interferon, gamma (IFNG), mRNA.\"""""	3458	 	IFNG	0.179103007	0.015453965	3.272997355	0.001579735	0.001579735	-1.218836485	1.132179736
4987	770168	CLPTM1	NM_001294.1	1209	NP_001285.1	ILMN_1665831	770168	S	GTTTGTGGAGGCGCTGTCTGTCCCTCTGTCCCTCTGTGTTTCCAGCCATC	"\Homo sapiens cleft lip and palate associated transmembrane protein 1 (CLPTM1), mRNA.\"""""		ILMN_1665831	CLPTM1	"\Homo sapiens cleft lip and palate associated transmembrane protein 1 (CLPTM1), mRNA.\"""""	1209	 	CLPTM1	-0.178604424	0.003267635	-2.226871069	0.028802651	0.028802651	-3.514358613	-1.131788532
43945	7000026	SIDT1	NM_017699.2	54847	NP_060169.2	ILMN_1795118	7000026	S	GGCAGCTCTGTGTCTGAGAAGTTCTACATTGACCAGGCCCCCTTGTTGCC	"\Homo sapiens SID1 transmembrane family, member 1 (SIDT1), mRNA.\"""""	SID1; B830021E24Rik; FLJ20174; SID-1	ILMN_1795118	SIDT1	"\Homo sapiens SID1 transmembrane family, member 1 (SIDT1), mRNA.\"""""	54847	 	SIDT1	0.178343124	0.003188246	3.084651709	0.002807994	0.002807994	-1.68255024	1.131583562
10191	1570367	IL18R1	NM_003855.2	8809	NP_003846.1	ILMN_1781700	1570367	S	GACTGTGAAACCGTCAGTTCGGAAGGCTGGTTAGAACATGTGGGAGCAAC	"\Homo sapiens interleukin 18 receptor 1 (IL18R1), mRNA.\"""""	IL-1Rrp; IL1RRP; CDw218a	ILMN_1781700	IL18R1	"\Homo sapiens interleukin 18 receptor 1 (IL18R1), mRNA.\"""""	8809	 	IL18R1	0.177943439	-0.034501635	2.560627547	0.012353223	0.012353223	-2.859376775	1.13127011
42472	6660711	C13orf23	NM_025138.3	80209	NP_079414.3	ILMN_1795128	6660711	A	GCAGTATCCAGTGAGTGAAGAACACTTGACTGACTCTTGGGCCACCTCTG	"\Homo sapiens chromosome 13 open reading frame 23 (C13orf23), transcript variant 1, mRNA.\"""""	FLJ23780; bA50D16.2; RP11-50D16.2; FLJ12661	ILMN_1795128	C13ORF23	"\Homo sapiens chromosome 13 open reading frame 23 (C13orf23), transcript variant 1, mRNA.\"""""	80209	D	C13orf23	0.177934537	-0.020217313	2.129332602	0.036340507	0.036340507	-3.690903725	1.13126313
30667	4860280	ProbeID: 4860280				ILMN_1867517	4860280	S	gcatgtgtatgatgtgtgtgcgtcggaccgcttctaggctactaagtgtc	"\Homo sapiens cDNA FLJ31407 fis, clone NT2NE2000137\"""""		ILMN_1867517		"\Homo sapiens cDNA FLJ31407 fis, clone NT2NE2000137\"""""	-999	D	RORA	0.177856737	0.01221482	2.331419403	0.022280715	0.022280715	-3.317544511	1.131202126
4932	730725	KDM1A	NM_015013.2	23028	NP_055828.2	ILMN_1813840	730725	S	GGAGCTTGCCTCCTTTGAATGACCTAGAGCACAGGGAGGAACTTGTCCAT	"\Homo sapiens amine oxidase (flavin containing) domain 2 (AOF2), transcript variant 2, mRNA.\"""""	KDM1; KIAA0601; LSD1; BHC110; RP1-184J9.1	ILMN_1813840	AOF2	"\Homo sapiens amine oxidase (flavin containing) domain 2 (AOF2), transcript variant 2, mRNA.\"""""	23028	 	KDM1A	0.177394952	-0.010947385	2.356994421	0.020899671	0.020899671	-3.268222434	1.130840104
7678	1230047	CBS	NM_000071.1	875	NP_000062.1	ILMN_1804735	1230047	S	CTCCCGTCTTCCTCCTCCCCTGGCAACTGCTGATCGACTTTGTGTCTCTG	"\Homo sapiens cystathionine-beta-synthase (CBS), mRNA.\"""""	HIP4	ILMN_1804735	CBS	"\Homo sapiens cystathionine-beta-synthase (CBS), mRNA.\"""""	875	 	CBS	-0.177260622	-0.006899428	-2.298121944	0.024199618	0.024199618	-3.381069664	-1.130734815
46987	7610402	ProbeID: 7610402				ILMN_1884750	7610402	S	TGCACACTGCCCTATTGTAGTCAAGTCTTACCCCCACCTCACATCTCCTG	"\AL528570 Homo sapiens NEUROBLASTOMA COT 50-NORMALIZED Homo sapiens cDNA clone CS0DD001YM19 5-PRIME, mRNA sequence\"""""		ILMN_1884750		"\AL528570 Homo sapiens NEUROBLASTOMA COT 50-NORMALIZED Homo sapiens cDNA clone CS0DD001YM19 5-PRIME, mRNA sequence\"""""	-999	 		0.17702886	-0.021979638	3.419386411	0.000995472	0.000995472	-0.844652865	1.130553183
43292	6900301	C4orf34	NM_174921.1	201895	NP_777581.1	ILMN_1713892	6900301	S	GTGGATGGCAGTTTTCTGTAGTTTTGGGGACTGTGGTAGCTCTTGGATTG	"\Homo sapiens chromosome 4 open reading frame 34 (C4orf34), mRNA.\"""""	FLJ13289	ILMN_1713892	C4ORF34	"\Homo sapiens chromosome 4 open reading frame 34 (C4orf34), mRNA.\"""""	201895	D	C4orf34	0.176834562	-0.00256347	2.506036705	0.014263498	0.014263498	-2.97176021	1.130400934
19104	3060471	ENPP4	NM_014936.3	22875	NP_055751.1	ILMN_1781761	3060471	S	GTGCGTCCTATTGAGTCACTGCTAATTTCTTGAGCCTGGTATTTGCTGCC	"\Homo sapiens ectonucleotide pyrophosphatase/phosphodiesterase 4 (putative function) (ENPP4), mRNA.\"""""	KIAA0879; NPP4	ILMN_1781761	ENPP4	"\Homo sapiens ectonucleotide pyrophosphatase/phosphodiesterase 4 (putative function) (ENPP4), mRNA.\"""""	22875	 	ENPP4	0.176764788	-0.00833478	2.904639843	0.004766312	0.004766312	-2.106207802	1.130346264
30575	4850673	UTP23	NM_032334.1	84294	NP_115710.1	ILMN_1774860	4850673	S	CCTCATGGGGGAGACGCAGCTGTGCACCACAAGATGTGTGTTAAAAGAGC	"\Homo sapiens UTP23, small subunit (SSU) processome component, homolog (yeast) (UTP23), mRNA.\"""""	MGC14595	ILMN_1774860	UTP23	"\Homo sapiens UTP23, small subunit (SSU) processome component, homolog (yeast) (UTP23), mRNA.\"""""	84294	D	UTP23	0.176719636	0.023422028	2.731161061	0.007780935	0.007780935	-2.49555077	1.130310889
28078	4490133	SRSF8	NM_032102.2	10929	NP_115285.1	ILMN_1772702	4490133	S	GCTGAGCTGCTTCCTGTTTTCTTCTGATTGCTCCTGGGGAAAACACGCCT	"\Homo sapiens splicing factor, arginine/serine-rich 2B (SFRS2B), mRNA.\"""""	SRP46	ILMN_1772702	SFRS2B	"\Homo sapiens splicing factor, arginine/serine-rich 2B (SFRS2B), mRNA.\"""""	10929	 	SRSF8	0.176643872	0.023314397	2.212511586	0.029818257	0.029818257	-3.54078117	1.130251531
7297	1110544	GPHN	NM_001024218.1	10243	NP_001019389.1	ILMN_1677962	1110544	A	GAACCATCCCCTGCAGAGCATCCAGGGAGGTTTCTCGCCCCAATAGCCTC	"\Homo sapiens gephyrin (GPHN), transcript variant 2, mRNA.\"""""	GPHRYN; GPH; GEPH; KIAA1385	ILMN_1677962	GPHN	"\Homo sapiens gephyrin (GPHN), transcript variant 2, mRNA.\"""""	10243	D	GPHN	0.17638692	-0.003142835	4.772966369	8.19E-06	8.19E-06	3.093693828	1.130050245
30465	4850170	CAMK2A	NM_171825.1	815	NP_741960.1	ILMN_1666445	4850170	A	CAGGAAAGTGTTCTCCTGGGTTTGTGCCCACCATGGTGCGAATCCTGACC	"\Homo sapiens calcium/calmodulin-dependent protein kinase (CaM kinase) II alpha (CAMK2A), transcript variant 2, mRNA.\"""""	KIAA0968; CAMKA	ILMN_1666445	CAMK2A	"\Homo sapiens calcium/calmodulin-dependent protein kinase (CaM kinase) II alpha (CAMK2A), transcript variant 2, mRNA.\"""""	815	 	CAMK2A	-0.176242596	0.019799643	-2.605527077	0.010958607	0.010958607	-2.765446052	-1.129937203
1425	150437	ProbeID: 150437	XM_927705.1	644590	XP_932798.1	ILMN_1664233	150437	S	GCCCTGCTGCTGGCTGTGATCTACCTCAACATCCAGGTGGTGCTGGACCA	"\PREDICTED: Homo sapiens similar to EVIN1 (LOC644590), mRNA.\"""""		ILMN_1664233	LOC644590	"\PREDICTED: Homo sapiens similar to EVIN1 (LOC644590), mRNA.\"""""	644590	 		-0.176209809	-0.02590383	-2.461491056	0.016014708	0.016014708	-3.061967304	-1.129911524
38937	6280021	ProbeID: 6280021	XM_934931.2	441876	XP_940024.1	ILMN_1713394	6280021	A	ACGCGGCAATGGTCTCATCAAGCTGCTGGAGCCAGTTCTGCTTCTCGGCA	"\PREDICTED: Homo sapiens similar to 40S ribosomal protein S16, transcript variant 2 (LOC441876), mRNA.\"""""		ILMN_1713394	LOC441876	"\PREDICTED: Homo sapiens similar to 40S ribosomal protein S16, transcript variant 2 (LOC441876), mRNA.\"""""	441876	 	LOC441876	0.176168906	0.007720811	2.052704623	0.043411622	0.043411622	-3.824727899	1.12987949
21275	3400072	ZNF544	NM_014480.1	27300	NP_055295.1	ILMN_1797903	3400072	S	GAGTGGGGCTTCATGACCATGTGCATCAGAATTGCCTGGAGTGTGCACTG	"\Homo sapiens zinc finger protein 544 (ZNF544), mRNA.\"""""		ILMN_1797903	ZNF544	"\Homo sapiens zinc finger protein 544 (ZNF544), mRNA.\"""""	27300	D	ZNF544	0.17599879	0.032174329	3.037923087	0.003227764	0.003227764	-1.794399721	1.129746267
46961	7610301	PABPN1	NM_004643.1	8106	NP_004634.1	ILMN_1759154	7610301	S	GGAAGATCTCCGTTCCGCTCCCAGCGGCTCCAGTGTAAATTCCCCTTCCC	"\Homo sapiens poly(A) binding protein, nuclear 1 (PABPN1), mRNA.\"""""	OPMD; PABP2; PAB2	ILMN_1759154	PABPN1	"\Homo sapiens poly(A) binding protein, nuclear 1 (PABPN1), mRNA.\"""""	8106	 	PABPN1	0.175954778	-0.007321763	2.018749416	0.04690577	0.04690577	-3.882639523	1.129711803
20122	3180706	NOL6	NM_139235.3	65083	NP_631981.2	ILMN_2320250	3180706	A	GAGCTCAGGAGTTCTAGACCAATCTGGGCAACAGAGAGACCCCATCTCTT	"\Homo sapiens nucleolar protein family 6 (RNA-associated) (NOL6), transcript variant gamma, mRNA.\"""""	MGC20838; NRAP; MGC14921; bA311H10.1; MGC14896; UTP22; FLJ21959	ILMN_2320250	NOL6	"\Homo sapiens nucleolar protein family 6 (RNA-associated) (NOL6), transcript variant gamma, mRNA.\"""""	65083	D	NOL6	-0.17576164	0.029547454	-2.547772863	0.012780996	0.012780996	-2.886020782	-1.129560575
32867	5290068	SLFN13	NM_144682.3	146857	NP_653283.3	ILMN_2215862	5290068	S	GAGCCCAGGGGTTAGAGACAAGCCTTGGCAACATAGCAAGATCCTGGCTC	"\Homo sapiens schlafen family member 13 (SLFN13), mRNA.\"""""	FLJ31952; DKFZp686I026; SLFN10; DKFZp666J196	ILMN_2215862	SLFN13	"\Homo sapiens schlafen family member 13 (SLFN13), mRNA.\"""""	146857	 	SLFN13	0.175614911	0.004140661	2.979914951	0.003829846	0.003829846	-1.931431927	1.129445699
46118	7400634	LOC100130298	XM_001719903.1	100130298	XP_001719955.1	ILMN_3270853	7400634	M	CTTCAGACTCACAGCCGCGCTAGTTAGGGTACCACTTGTTCAGACAGCTG	"\PREDICTED: Homo sapiens similar to hCG1816373 (LOC100130298), mRNA.\"""""		ILMN_3270853	LOC100130298	"\PREDICTED: Homo sapiens similar to hCG1816373 (LOC100130298), mRNA.\"""""	100130298	D	LOC100130298	0.175568799	0.028175761	2.212725128	0.029802927	0.029802927	-3.540389323	1.1294096
23585	3850112	RBP7	NM_052960.1	116362	NP_443192.1	ILMN_1716465	3850112	S	GTGCAAACAGACATTCCAGAGAGCCTGATCCACATCCAGCAGCAGAGCCC	"\Homo sapiens retinol binding protein 7, cellular (RBP7), mRNA.\"""""	CRBP4; MGC70641; CRBPIV	ILMN_1716465	RBP7	"\Homo sapiens retinol binding protein 7, cellular (RBP7), mRNA.\"""""	116362	 	RBP7	-0.175276759	-0.012887785	-2.155100271	0.034198707	0.034198707	-3.644935124	-1.129181
46963	7610309	ProbeID: 7610309				ILMN_1858599	7610309	S	CCTCAGCTGCGAGGTTTGGACCTTGAGGCTTGGATGAGGGAATTTTTCCC	"\AV652851 GLC Homo sapiens cDNA clone GLCDEG06 3, mRNA sequence\"""""		ILMN_1858599		"\AV652851 GLC Homo sapiens cDNA clone GLCDEG06 3, mRNA sequence\"""""	-999	D	RBM43	0.175023383	0.013380112	2.108369358	0.038167982	0.038167982	-3.727943362	1.128982703
44740	7150270	LRRC26	NM_001013653.2	389816	NP_001013675.1	ILMN_1680757	7150270	A	AAGCTTCCCCCATGCCTTTGCCCTCCCTTTACACTGTCTGCCGGCGTCAA	"\Homo sapiens leucine rich repeat containing 26 (LRRC26), mRNA.\"""""	bA350O14.10	ILMN_1680757	LRRC26	"\Homo sapiens leucine rich repeat containing 26 (LRRC26), mRNA.\"""""	389816	D	LRRC26	-0.174758245	-0.004119402	-2.334206839	0.022126365	0.022126365	-3.312191168	-1.128775238
43498	6940403	RC3H1	NM_172071.1	149041	NP_742068.1	ILMN_1807147	6940403	S	TAAACAAATGGGTGGTGGGGGTGGGAAGGGTAATACAGTCCTGCCATTGC	"\Homo sapiens ring finger and CCCH-type zinc finger domains 1 (RC3H1), mRNA.\"""""	RP5-1198E17.5; KIAA2025; RNF198	ILMN_1807147	RC3H1	"\Homo sapiens ring finger and CCCH-type zinc finger domains 1 (RC3H1), mRNA.\"""""	149041	 	RC3H1	-0.174749898	0.009443238	-2.846093243	0.005636032	0.005636032	-2.239725171	-1.128768707
12807	2030523	PTPN11	NM_002834.3	5781	NP_002825.3	ILMN_1778236	2030523	S	GTCTCCCCACCTATATTTATGGGTGTTAGCGCAACTGCTTTGCTAGTTGC	"\Homo sapiens protein tyrosine phosphatase, non-receptor type 11 (PTPN11), mRNA.\"""""	SH-PTP2; PTP2C; BPTP3; SHP2; SH-PTP3; MGC14433; PTP-1D; CFC; NS1	ILMN_1778236	PTPN11	"\Homo sapiens protein tyrosine phosphatase, non-receptor type 11 (PTPN11), mRNA.\"""""	5781	 	PTPN11	0.174569302	-0.029178827	2.219653951	0.029309241	0.029309241	-3.527657197	1.128627417
21326	3400280	ProbeID: 3400280	XM_933700.1	646562	XP_938793.1	ILMN_1665970	3400280	S	GTTTCTCTTTCTCTCTCCCTCTCTTGCGCTGTCCCTCATTCATGCACTCT	"\PREDICTED: Homo sapiens hypothetical protein LOC646562 (LOC646562), mRNA.\"""""		ILMN_1665970	LOC646562	"\PREDICTED: Homo sapiens hypothetical protein LOC646562 (LOC646562), mRNA.\"""""	646562	 		-0.17445231	0.021920948	-2.364291184	0.020519844	0.020519844	-3.254066404	-1.128535897
9987	1510296	ASNS	NM_133436.1	440	NP_597680.1	ILMN_1796417	1510296	A	AATGCCACTGACCCTTCTGCCCGCACGCTGACCCACTACAAGTCAGCTGT	"\Homo sapiens asparagine synthetase (ASNS), transcript variant 1, mRNA.\"""""	TS11	ILMN_1796417	ASNS	"\Homo sapiens asparagine synthetase (ASNS), transcript variant 1, mRNA.\"""""	440	D	ASNS	0.174202025	-0.034078389	2.158872762	0.033894548	0.033894548	-3.638164531	1.128340132
34667	5570538	AKAP17A	NM_005088.2	8227	NP_005079.2	ILMN_2117716	5570538	S	GGGCCGTTCTTTCTAAGGTGTCGGTATGTGGGGAGTGGTACAAAATGGTC	"\Homo sapiens splicing factor, arginine/serine-rich 17A (SFRS17A), transcript variant 1, mRNA.\"""""	CXYorf3; DXYS155E; MGC39904; XE7; MGC125365; 721P; CCDC133; MGC125366; XE7Y	ILMN_2117716	SFRS17A	"\Homo sapiens splicing factor, arginine/serine-rich 17A (SFRS17A), transcript variant 1, mRNA.\"""""	8227	D	AKAP17A	0.174033194	-0.099575035	2.027791269	0.045952531	0.045952531	-3.867302152	1.128208096
9647	1470450	ProbeID: 1470450				ILMN_1898691	1470450	S	GGAGATCCTGAGGGCTGGATACCCAAGAGCCACCATTTTACGGATTCCTC	"\BX103476 NCI_CGAP_Lu5 Homo sapiens cDNA clone IMAGp998C053946, mRNA sequence\"""""		ILMN_1898691		"\BX103476 NCI_CGAP_Lu5 Homo sapiens cDNA clone IMAGp998C053946, mRNA sequence\"""""	-999	 		0.173715999	-0.012306192	3.419885411	0.000993885	0.000993885	-0.843357439	1.127960072
20928	3370136	ACAD11	NM_032169.4	84129	NP_115545.3	ILMN_1761058	3370136	S	AGAAGACCCTGACCCACTGAGGGTTTGTTGTGAGAATTGCTGAAGCCACG	"\Homo sapiens acyl-Coenzyme A dehydrogenase family, member 11 (ACAD11), mRNA.\"""""	FLJ12592; MGC150619	ILMN_1761058	ACAD11	"\Homo sapiens acyl-Coenzyme A dehydrogenase family, member 11 (ACAD11), mRNA.\"""""	84129	 	ACAD11	0.17339365	0.000915446	2.989083688	0.003728227	0.003728227	-1.909907646	1.127708074
28109	4490273	KLHDC5	NM_020782.1	57542	NP_065833.1	ILMN_1727134	4490273	S	GAAGAGCAAAGGGTGCTGAAATGACTTGTACGGTTGGCTGGTGCTTTCTC	"\Homo sapiens kelch domain containing 5 (KLHDC5), mRNA.\"""""	MGC131714; KIAA1340	ILMN_1727134	KLHDC5	"\Homo sapiens kelch domain containing 5 (KLHDC5), mRNA.\"""""	57542	 	KLHDC5	0.173350832	0.019826654	2.055789251	0.043105597	0.043105597	-3.819424549	1.127674605
11164	1740609	LOC100129931	XM_001721448.1	100129931	XP_001721500.1	ILMN_3188800	1740609	A	CACTGCCTGCTGGGGAGACAGACCTCAGTGCCTGATTCATGGGCTTCTGA	"\PREDICTED: Homo sapiens hypothetical protein LOC100129931 (LOC100129931), mRNA.\"""""		ILMN_3188800	LOC100129931	"\PREDICTED: Homo sapiens hypothetical protein LOC100129931 (LOC100129931), mRNA.\"""""	100129931	 	LOC100129931	-0.173221046	0.016648115	-2.792227193	0.006562764	0.006562764	-2.360670399	-1.127573163
43066	6860132	SLC25A20	XM_001133926.1	788	XP_001133926.1	ILMN_1783060	6860132	I	GTAAGGTTGTCTACTCAGGAGGCTAAGGTGGGAGGATCACTTGAATGCCA	"\PREDICTED: Homo sapiens solute carrier family 25 (carnitine/acylcarnitine translocase), member 20 (SLC25A20), mRNA.\"""""		ILMN_1783060	SLC25A20	"\PREDICTED: Homo sapiens solute carrier family 25 (carnitine/acylcarnitine translocase), member 20 (SLC25A20), mRNA.\"""""	788	D	SLC25A20	-0.173175018	-0.063661527	-2.016078517	0.047190574	0.047190574	-3.887158413	-1.127537189
24232	3930484	ZNF93	NM_001004126.1	81931	NP_001004126.1	ILMN_1679083	3930484	I	AGGGGAATCACTAGAACCCAGGAGGCACTCCAGCCTGGGAGACAGAGTGA	"\Homo sapiens zinc finger protein 93 (HTF34) (ZNF93), transcript variant 2, mRNA.\"""""	HPF34; ZNF505; HTF34; TF34	ILMN_1679083	ZNF93	"\Homo sapiens zinc finger protein 93 (HTF34) (ZNF93), transcript variant 2, mRNA.\"""""	81931	D	ZNF93	-0.173095243	-0.013779185	-2.035293206	0.045174304	0.045174304	-3.854530678	-1.127474843
31117	4890500	TOR1A	NM_000113.2	1861	NP_000104.1	ILMN_1805812	4890500	S	CAGCCTCTCCAAGGGTTTTCACCTTAGCAACAATGGGAGCTGTGGGAGTG	"\Homo sapiens torsin family 1, member A (torsin A) (TOR1A), mRNA.\"""""	DYT1; DQ2; torsin A	ILMN_1805812	TOR1A	"\Homo sapiens torsin family 1, member A (torsin A) (TOR1A), mRNA.\"""""	1861	 	TOR1A	-0.173007778	-0.017658769	-2.785130722	0.006694759	0.006694759	-2.376467144	-1.127406491
17614	2710475	PWP1	NM_007062.1	11137	NP_008993.1	ILMN_1743049	2710475	S	CATCTATTAGTGGCCCTTTTGGCAGCAGGAGCTCAGATACACCCATGGAG	"\Homo sapiens PWP1 homolog (S. cerevisiae) (PWP1), mRNA.\"""""	IEF-SSP-9502	ILMN_1743049	PWP1	"\Homo sapiens PWP1 homolog (S. cerevisiae) (PWP1), mRNA.\"""""	11137	 	PWP1	0.172820512	0.009216256	2.207215217	0.0302007	0.0302007	-3.550489444	1.127260159
30395	4830674	BEX2	NM_032621.2	84707	NP_116010.1	ILMN_2181892	4830674	S	AGGGAGACCCCTGCTTCCTAAACTTACACATTTGTGGTGTACCTTTGTCG	"\Homo sapiens brain expressed X-linked 2 (BEX2), mRNA.\"""""	BEX1; DJ79P11.1	ILMN_2181892	BEX2	"\Homo sapiens brain expressed X-linked 2 (BEX2), mRNA.\"""""	84707	 	BEX2	0.172391778	-0.01836193	2.137673539	0.035634796	0.035634796	-3.676076821	1.126925215
30717	4860468	ARL1	NM_001177.3	400	NP_001168.1	ILMN_1813091	4860468	S	GGTCCTTGTCTAGCAGGAGACAACTGCACAGGTATACTACCAGCGTTTGG	"\Homo sapiens ADP-ribosylation factor-like 1 (ARL1), mRNA.\"""""	ARFL1	ILMN_1813091	ARL1	"\Homo sapiens ADP-ribosylation factor-like 1 (ARL1), mRNA.\"""""	400	 	ARL1	0.172294624	-0.002937055	2.891160537	0.004954809	0.004954809	-2.137136647	1.126849328
2009	270474	ProbeID: 270474	NM_001013722.1	441193	NP_001013744.1	ILMN_1788439	270474	S	GAAAACCCTGGGTCTCACATCGAGCTGCTGGAGGAGGTGGCCGAGAAGGT	"\Homo sapiens similar to zinc finger protein 469 (LOC441193), mRNA.\"""""		ILMN_1788439	LOC441193	"\Homo sapiens similar to zinc finger protein 469 (LOC441193), mRNA.\"""""	441193	 	TNRC18	-0.172230381	-0.025999504	-2.045608581	0.044122727	0.044122727	-3.836901223	-1.126799151
43625	6960170	C3orf19	NM_016474.3	51244	NP_057558.2	ILMN_1750144	6960170	S	CCCCTAGACAGTCTTTTTAGTGCCCTCTGCTCTCAGTCTTGTTGCCCTAG	"\Homo sapiens chromosome 3 open reading frame 19 (C3orf19), mRNA.\"""""	FLJ33839	ILMN_1750144	C3ORF19	"\Homo sapiens chromosome 3 open reading frame 19 (C3orf19), mRNA.\"""""	51244	 	C3orf19	0.172195287	0.00849559	3.088289538	0.002777543	0.002777543	-1.673788505	1.126771741
20442	3290458	FEZ1	NM_005103.3	9638	NP_005094.1	ILMN_1779071	3290458	I	GAGCAAGCGCGCGGGGTCCTTTGCCGTTGGCTTCTAGTGCTAGTAATCAT	"\Homo sapiens fasciculation and elongation protein zeta 1 (zygin I) (FEZ1), transcript variant 1, mRNA.\"""""		ILMN_1779071	FEZ1	"\Homo sapiens fasciculation and elongation protein zeta 1 (zygin I) (FEZ1), transcript variant 1, mRNA.\"""""	9638	D	FEZ1	0.172191621	-0.001954938	3.184614685	0.002074832	0.002074832	-1.438975627	1.126768878
932	70707	WDR6	NM_018031.2	11180	NP_060501.2	ILMN_1669484	70707	S	AGGGCCTGCTGGTCTCATCCTCTGCTTCCTTTGCCTTTACCCTATACCTC	"\Homo sapiens WD repeat domain 6 (WDR6), mRNA.\"""""	FLJ10218; MGC142027; MGC126756	ILMN_1669484	WDR6	"\Homo sapiens WD repeat domain 6 (WDR6), mRNA.\"""""	11180	 	WDR6	0.172034647	0.040495884	2.334621772	0.02210347	0.02210347	-3.311393812	1.126646285
21989	3450707	TCF20	NM_181492.1	6942	NP_852469.1	ILMN_2368068	3450707	A	GAGGGACTGTCGCTGTGATCAGAGTGGGTTAAGCTGACCAGGAACACCCA	"\Homo sapiens transcription factor 20 (AR1) (TCF20), transcript variant 2, mRNA.\"""""	AR1; KIAA0292; SPBP	ILMN_2368068	TCF20	"\Homo sapiens transcription factor 20 (AR1) (TCF20), transcript variant 2, mRNA.\"""""	6942	D	TCF20	0.171781981	-0.03629529	2.624027973	0.010426651	0.010426651	-2.726351796	1.126448988
40149	6400386	MAP4K2	NM_004579.2	5871	NP_004570.2	ILMN_1723625	6400386	S	TTTCCTTTCTACTCTTTCTGCCAAGAGCCTGCCCCTGCATTTGTCCTGGG	"\Homo sapiens mitogen-activated protein kinase kinase kinase kinase 2 (MAP4K2), mRNA.\"""""	GCK; RAB8IP; BL44	ILMN_1723625	MAP4K2	"\Homo sapiens mitogen-activated protein kinase kinase kinase kinase 2 (MAP4K2), mRNA.\"""""	5871	 	MAP4K2	0.170790298	-0.050109889	2.111558913	0.037884896	0.037884896	-3.72232856	1.125674952
36603	5910095	CCDC115	NM_032357.2	84317	NP_115733.2	ILMN_1730347	5910095	S	TGACTTGAGTCCACAAGGACACAAACACCTGAGTAGCTGGGCAGCCCTTG	"\Homo sapiens coiled-coil domain containing 115 (CCDC115), mRNA.\"""""	ccp1; MGC12981; FLJ30131	ILMN_1730347	CCDC115	"\Homo sapiens coiled-coil domain containing 115 (CCDC115), mRNA.\"""""	84317	 	CCDC115	0.170387797	0.038229483	2.173697402	0.03272202	0.03272202	-3.611458162	1.125360941
30458	4850142	KIAA1370	NM_019600.2	56204	NP_062546.2	ILMN_1700733	4850142	S	GTACGGCTCCTGTTCTCTAGAAAGTCAATGGAGGTTGATAGCGGTGCTGC	"\Homo sapiens KIAA1370 (KIAA1370), mRNA.\"""""	MGC126494; FLJ10980; MGC126495	ILMN_1700733	KIAA1370	"\Homo sapiens KIAA1370 (KIAA1370), mRNA.\"""""	56204	D	KIAA1370	0.170375347	-0.058807993	2.186346441	0.031749711	0.031749711	-3.588545076	1.12535123
27086	4250646	SCAPER	NM_020843.1	49855	NP_065894.1	ILMN_1811178	4250646	S	CCAAGACTATCTTGAGCTGGCTAACAGATTTCCTCAGCAGGCCTGGGAAG	"\Homo sapiens S phase cyclin A-associated protein in the ER (SCAPER), mRNA.\"""""	KIAA1454; Zfp291; FLJ31533; ZNF291; MSTP063; FLJ31953	ILMN_1811178	SCAPER	"\Homo sapiens S phase cyclin A-associated protein in the ER (SCAPER), mRNA.\"""""	49855	 	SCAPER	0.170087297	-0.007254859	3.788128455	0.000294699	0.000294699	0.14766869	1.125126564
13234	2070735	STAG3L1	NM_018991.2	54441	NP_061864.2	ILMN_1667315	2070735	I	GGATGTCCTTCCTGAGATCCGTGCTATCTGCATTGAGGAAATTGGGTGTT	"\Homo sapiens stromal antigen 3-like 1 (STAG3L1), transcript variant 1, mRNA.\"""""	DKFZP434A0131; MGC40269; MGC131759	ILMN_1667315	STAG3L1	"\Homo sapiens stromal antigen 3-like 1 (STAG3L1), transcript variant 1, mRNA.\"""""	54441	D	STAG3L1	0.169942398	-0.015042143	2.681488893	0.008920401	0.008920401	-2.603492917	1.125013566
15906	2490451	ProbeID: 2490451	XM_927460.1	644284	XP_932553.1	ILMN_1707181	2490451	S	GGTCATCCATGTACGAAAATGTCTTCCCATCAGCCCTTGCGCTGGTTCCT	"\PREDICTED: Homo sapiens hypothetical protein LOC644284 (LOC644284), mRNA.\"""""		ILMN_1707181	LOC644284	"\PREDICTED: Homo sapiens hypothetical protein LOC644284 (LOC644284), mRNA.\"""""	644284	 		0.169301673	-0.001484777	2.034299772	0.045276705	0.045276705	-3.856224329	1.124514039
12526	2000195	VEZT	NM_017599.2	55591	NP_060069.2	ILMN_1774828	2000195	S	GCAGAAGTGGCTGCTAGATCTCTCTCCTTTACCACCATGCAGGAACAGAC	"\Homo sapiens vezatin, adherens junctions transmembrane protein (VEZT), mRNA.\"""""	DKFZp761C241; VEZATIN	ILMN_1774828	VEZT	"\Homo sapiens vezatin, adherens junctions transmembrane protein (VEZT), mRNA.\"""""	55591	D	VEZT	0.169264056	0.015749786	2.511307051	0.014068125	0.014068125	-2.960998199	1.124484719
20816	3360446	ProbeID: 3360446				ILMN_1843949	3360446	S	TGGGAACCTCCTCTAGGGAGAGTGATACTGCACCTTCACCCGTAGGACTC	Homo sapiens mRNA; cDNA DKFZp686E0389 (from clone DKFZp686E0389)		ILMN_1843949		Homo sapiens mRNA; cDNA DKFZp686E0389 (from clone DKFZp686E0389)	-999	D	HMBOX1	0.169002058	-0.037802727	2.214648487	0.02966516	0.02966516	-3.536858499	1.124280527
18035	2760689	MAGEE1	NM_020932.1	57692	NP_065983.1	ILMN_2205032	2760689	S	GGCACTCTAAATTGTGGCTGGCTTCCCTTTCTGTCTGCTATTGTATGAAG	"\Homo sapiens melanoma antigen family E, 1 (MAGEE1), mRNA.\"""""	KIAA1587; HCA1; DAMAGE	ILMN_2205032	MAGEE1	"\Homo sapiens melanoma antigen family E, 1 (MAGEE1), mRNA.\"""""	57692	D	MAGEE1	0.168891926	-0.016577955	3.576978493	0.000597181	0.000597181	-0.429005328	1.124194706
46957	7610286	HPRT1	NM_000194.1	3251	NP_000185.1	ILMN_1736940	7610286	S	TGGTCAAGGTCGCAAGCTTGCTGGTGAAAAGGACCCCACGAAGTGTTGGA	"\Homo sapiens hypoxanthine phosphoribosyltransferase 1 (Lesch-Nyhan syndrome) (HPRT1), mRNA.\"""""	HPRT; HGPRT	ILMN_1736940	HPRT1	"\Homo sapiens hypoxanthine phosphoribosyltransferase 1 (Lesch-Nyhan syndrome) (HPRT1), mRNA.\"""""	3251	D	HPRT1	0.168672613	-0.008498375	2.54301155	0.012942801	0.012942801	-2.895861419	1.124023823
10415	1580487	CHD7	NM_017780.2	55636	NP_060250.2	ILMN_1677376	1580487	S	GGGAGGGTTCTTGCCAGACAGAACTACAGTTCCATTGTCTCGTGGTCTTG	"\Homo sapiens chromodomain helicase DNA binding protein 7 (CHD7), mRNA.\"""""	FLJ20361; KIAA1416; FLJ20357; IS3	ILMN_1677376	CHD7	"\Homo sapiens chromodomain helicase DNA binding protein 7 (CHD7), mRNA.\"""""	55636	 	CHD7	0.168616108	-0.034158109	2.878825473	0.0051333	0.0051333	-2.165341252	1.1239798
5751	870133	C19orf38	NM_001136482.1	255809	NP_001129954.1	ILMN_3240538	870133	S	CTTGGGATTTTCATCACAGAGGAGTGGGAGAGGGGACACAGGCATGGGCC	"\Homo sapiens chromosome 19 open reading frame 38 (C19orf38), mRNA. XM_938361 XM_943649\"""""		ILMN_3240538	C19ORF38	"\Homo sapiens chromosome 19 open reading frame 38 (C19orf38), mRNA. XM_938361 XM_943649\"""""	255809	D	C19orf38	-0.168173495	0.000103177	-2.089707809	0.039861273	0.039861273	-3.760644833	-1.123635021
31691	5050577	PNPLA7	NM_152286.2	375775	NP_689499.2	ILMN_1662587	5050577	S	AAGCTCTGTGAACTGCCTGCTGTCCTGTGAACTGCCTGCTGCCCTGTGAG	"\Homo sapiens patatin-like phospholipase domain containing 7 (PNPLA7), mRNA.\"""""	FLJ44279; NTE-R1; FLJ43070; C9orf111; NTEL1; FLJ31318; RP11-48C7.2	ILMN_1662587	PNPLA7	"\Homo sapiens patatin-like phospholipase domain containing 7 (PNPLA7), mRNA.\"""""	375775	 	PNPLA7	-0.168105071	0.030894189	-2.160279596	0.033781726	0.033781726	-3.635636997	-1.12358173
32154	5130288	YPEL1	NM_013313.3	29799	NP_037445.1	ILMN_1795338	5130288	S	GAGCTGGCTTCAGGGGAAGTGCTATTCACAGGACCATATCCACCACCCTC	"\Homo sapiens yippee-like 1 (Drosophila) (YPEL1), mRNA.\"""""	MGC64992; FKSG3	ILMN_1795338	YPEL1	"\Homo sapiens yippee-like 1 (Drosophila) (YPEL1), mRNA.\"""""	29799	 	YPEL1	0.168014229	-0.022989255	3.519211817	0.00072138	0.00072138	-0.582870301	1.123510984
34128	5490673	AP1S1	NM_057089.2	1174	NP_476430.1	ILMN_1712806	5490673	I	CCTTGGCTGCAGTGGGGCCTTTATCCAGTGCCAGGGAGGAACAACATAGT	"\Homo sapiens adaptor-related protein complex 1, sigma 1 subunit (AP1S1), transcript variant 2, mRNA.\"""""	SIGMA1A; CLAPS1; AP19	ILMN_1712806	AP1S1	"\Homo sapiens adaptor-related protein complex 1, sigma 1 subunit (AP1S1), transcript variant 2, mRNA.\"""""	1174	D	AP1S1	0.167988106	0.007024106	2.447199159	0.016616061	0.016616061	-3.090621748	1.123490641
9532	1470017	DHRS1	NM_138452.1	115817	NP_612461.1	ILMN_1807206	1470017	S	TATGAAGAGAAGCCCTCTGCTGTGTGTCCGTGGTGAGTTCTGGGGTGCGC	"\Homo sapiens dehydrogenase/reductase (SDR family) member 1 (DHRS1), mRNA.\"""""	FLJ25430; MGC20204	ILMN_1807206	DHRS1	"\Homo sapiens dehydrogenase/reductase (SDR family) member 1 (DHRS1), mRNA.\"""""	115817	 	DHRS1	0.167965059	-0.015908194	2.136631051	0.035722342	0.035722342	-3.677932735	1.123472693
9652	1470470	GPR97	NM_170776.3	222487	NP_740746.3	ILMN_1798977	1470470	I	ATCCAATCAGAGCCCACCCTCCTGGAAGAGACCCCCGTGTTCAGAGTGCT	"\Homo sapiens G protein-coupled receptor 97 (GPR97), mRNA.\"""""	GPR-97; PGR26; Pb99	ILMN_1798977	GPR97	"\Homo sapiens G protein-coupled receptor 97 (GPR97), mRNA.\"""""	222487	D	GPR97	-0.167864746	-0.078610123	-2.198980193	0.03080387	0.03080387	-3.565544128	-1.123394579
32184	5130414	C9orf23	NM_148178.1	138716	NP_680544.1	ILMN_1683175	5130414	A	TGAGCCAGCCTGTTCTCCGGGCCTGAATGTCTGGGGTGCTTGTGCCTTTT	"\Homo sapiens chromosome 9 open reading frame 23 (C9orf23), transcript variant 1, mRNA.\"""""	MGC29635; bA296L22.5	ILMN_1683175	C9ORF23	"\Homo sapiens chromosome 9 open reading frame 23 (C9orf23), transcript variant 1, mRNA.\"""""	138716	D	C9orf23	0.16783882	0.064386736	2.150620051	0.034563013	0.034563013	-3.652962444	1.123374391
33199	5310681	ProbeID: 5310681	XM_933085.1	653344	XP_938178.1	ILMN_1693836	5310681	A	GGAGCCCCTTGGAGTATGGCTTTTCACATGGGCTTCTATACCGCTTCGAC	"\PREDICTED: Homo sapiens similar to cis-Golgi matrix protein GM130, transcript variant 2 (LOC653344), mRNA.\"""""		ILMN_1693836	LOC653344	"\PREDICTED: Homo sapiens similar to cis-Golgi matrix protein GM130, transcript variant 2 (LOC653344), mRNA.\"""""	653344	 		0.16782013	-0.011420553	3.168071662	0.002182303	0.002182303	-1.479685413	1.123359838
17520	2710129	D2HGDH	NM_152783.3	728294	NP_689996.4	ILMN_2206272	2710129	S	GTGCTCTGAGTTTCGGGTTCTGCTCCTACAAAGAACGTGCGGTGCTGCGG	"\Homo sapiens D-2-hydroxyglutarate dehydrogenase (D2HGDH), nuclear gene encoding mitochondrial protein, mRNA.\"""""	FLJ42195; MGC25181; D2HGD	ILMN_2206272	D2HGDH	"\Homo sapiens D-2-hydroxyglutarate dehydrogenase (D2HGDH), nuclear gene encoding mitochondrial protein, mRNA.\"""""	728294	D	D2HGDH	0.167661348	-0.033687843	2.442993638	0.016796822	0.016796822	-3.09902688	1.123236209
14442	2320392	C12orf65	NM_152269.2	91574	NP_689482.1	ILMN_1667510	2320392	S	GGGAAGGAGTTGTCATTGTGATGAGGCACTTGGAGGGGTTCTGGGGTGCC	"\Homo sapiens chromosome 12 open reading frame 65 (C12orf65), mRNA.\"""""	FLJ38663	ILMN_1667510	C12ORF65	"\Homo sapiens chromosome 12 open reading frame 65 (C12orf65), mRNA.\"""""	91574	 	C12orf65	0.167650305	-0.014129148	2.108321958	0.038172203	0.038172203	-3.728026746	1.123227611
31884	5080615	IL16	NM_172217.2	3603	NP_757366.2	ILMN_1813572	5080615	A	GCCCAAGGGAAAGAAAAGGAAGGCTCTTCTCCCCAGAGTTCCCCATGCAG	"\Homo sapiens interleukin 16 (lymphocyte chemoattractant factor) (IL16), transcript variant 2, mRNA.\"""""	FLJ16806; FLJ44234; HsT19289; prIL-16; LCF; IL-16; FLJ42735	ILMN_1813572	IL16	"\Homo sapiens interleukin 16 (lymphocyte chemoattractant factor) (IL16), transcript variant 2, mRNA.\"""""	3603	D	IL16	0.167512881	-0.031164026	2.309652425	0.023519204	0.023519204	-3.359160325	1.123120622
40928	6510600	MLLT10	NM_004641.2	8028	NP_004632.1	ILMN_2399310	6510600	A	AGACCCAGCTGTAATTAGACCTCCACTGTGTACTTAGCTGGAAGAACATG	"\Homo sapiens myeloid/lymphoid or mixed-lineage leukemia (trithorax homolog, Drosophila); translocated to, 10 (MLLT10), transcript variant 1, mRNA.\"""""	AF10; DKFZp686E10210; MGC75086	ILMN_2399310	MLLT10	"\Homo sapiens myeloid/lymphoid or mixed-lineage leukemia (trithorax homolog, Drosophila); translocated to, 10 (MLLT10), transcript variant 1, mRNA.\"""""	8028	D	MLLT10	0.167509791	-0.027082498	2.741002915	0.007571588	0.007571588	-2.473974104	1.123118217
2646	430242	DGUOK	NM_080918.1	1716	NP_550440.1	ILMN_1743432	430242	A	CAGCCCCTCTCATCCCTGGAGCACTCTGCCGCTCAAGAGCTGGTTTGTTA	"\Homo sapiens deoxyguanosine kinase (DGUOK), nuclear gene encoding mitochondrial protein, transcript variant 2, mRNA.\"""""	dGK	ILMN_1743432	DGUOK	"\Homo sapiens deoxyguanosine kinase (DGUOK), nuclear gene encoding mitochondrial protein, transcript variant 2, mRNA.\"""""	1716	D	DGUOK	0.167306639	0.003089787	2.377374067	0.01985416	0.01985416	-3.228591931	1.122960077
30409	4830731	MRPS9	NM_182640.1	64965	NP_872578.1	ILMN_1813207	4830731	S	AGCCTTGTGCAGCTTTGTCACCGAGGACGAGGTCGAGTGGATGAGACAAG	"\Homo sapiens mitochondrial ribosomal protein S9 (MRPS9), nuclear gene encoding mitochondrial protein, mRNA.\"""""	RPMS9	ILMN_1813207	MRPS9	"\Homo sapiens mitochondrial ribosomal protein S9 (MRPS9), nuclear gene encoding mitochondrial protein, mRNA.\"""""	64965	 	MRPS9	0.167239907	0.024604263	2.53536693	0.013206455	0.013206455	-2.911629329	1.122908136
40143	6400370	IL12RB1	NM_153701.1	3594	NP_714912.1	ILMN_1815890	6400370	I	CCCAGCCTGGTCCCATATCATAGTGAAATGGTGCCTGTAAAGCTCTCAGC	"\Homo sapiens interleukin 12 receptor, beta 1 (IL12RB1), transcript variant 2, mRNA.\"""""	CD212; IL-12R-BETA1; IL12RB; MGC34454	ILMN_1815890	IL12RB1	"\Homo sapiens interleukin 12 receptor, beta 1 (IL12RB1), transcript variant 2, mRNA.\"""""	3594	D	IL12RB1	-0.167231781	0.02134136	-2.280133201	0.02529588	0.02529588	-3.415062408	-1.122901811
33284	5340209	NUPL2	NM_007342.1	11097	NP_031368.1	ILMN_1789616	5340209	S	GGCAGTTCTGTGGCTGGTTTTGGTAGTCCGGGCTCACATTCTCACACTGC	"\Homo sapiens nucleoporin like 2 (NUPL2), mRNA.\"""""	hCG1; NLP_1; CG1; NLP-1	ILMN_1789616	NUPL2	"\Homo sapiens nucleoporin like 2 (NUPL2), mRNA.\"""""	11097	D	NUPL2	0.167026976	-0.000899599	2.477276604	0.015373231	0.015373231	-3.030155605	1.122742415
8932	1410603	RAB3IP	NM_001024647.2	117177	NP_001019818.1	ILMN_2291619	1410603	I	CGAGATTCCGTGGGCGTAGGACCCTCTGAGCCAGGTGTGGGATATAGTCT	"\Homo sapiens RAB3A interacting protein (rabin3) (RAB3IP), transcript variant A, mRNA.\"""""	MGC71495; RABIN3; FLJ22548; FLJ14660	ILMN_2291619	RAB3IP	"\Homo sapiens RAB3A interacting protein (rabin3) (RAB3IP), transcript variant A, mRNA.\"""""	117177	D	RAB3IP	0.166899255	0.071203268	2.072074943	0.041520518	0.041520518	-3.791308059	1.122643024
10062	1510673	ProbeID: 1510673	XR_017532.2	644132		ILMN_3237368	1510673	S	AGGGGCTGTGCACTCAGGCCTGACCCGTTGCACTGAACAAGACCAAATCT	"\PREDICTED: Homo sapiens misc_RNA (LOC644132), miscRNA.\"""""		ILMN_3237368	LOC644132	"\PREDICTED: Homo sapiens misc_RNA (LOC644132), miscRNA.\"""""	644132	 		-0.166722228	-0.059679741	-2.381642296	0.019641179	0.019641179	-3.220255181	-1.122505278
8941	1410653	TERF2IP	NM_018975.2	54386	NP_061848.2	ILMN_1657983	1410653	S	TCCCCAAACCCTTGTCATTTCCCCCAGTGAGCTCTGATTTCTAGACTGCT	"\Homo sapiens telomeric repeat binding factor 2, interacting protein (TERF2IP), mRNA.\"""""	RAP1; DRIP5	ILMN_1657983	TERF2IP	"\Homo sapiens telomeric repeat binding factor 2, interacting protein (TERF2IP), mRNA.\"""""	54386	 	TERF2IP	0.166597091	-0.019835282	2.330659103	0.022322981	0.022322981	-3.319003738	1.122407918
37951	6130400	LOC728532	XR_015428.2	728532		ILMN_3225300	6130400	A	GCTGTTCCCCGCAATGATGAATGGGCATGGTTTGGCTGAACACTTGCAGA	"\PREDICTED: Homo sapiens misc_RNA (LOC728532), miscRNA.\"""""		ILMN_3225300	LOC728532	"\PREDICTED: Homo sapiens misc_RNA (LOC728532), miscRNA.\"""""	728532	 		0.166534979	-0.002721729	2.536840188	0.013155271	0.013155271	-2.908593627	1.122359595
1710	240025	CNPY3	NM_006586.3	10695	NP_006577.2	ILMN_1812967	240025	A	AGACCAAACTCACCATCCCTCAGTCCTCCCCAACAGGGTACTAGGACTGC	"\Homo sapiens canopy 3 homolog (zebrafish) (CNPY3), mRNA.\"""""	PRAT4A; TNRC5; CAG4A; ERDA5	ILMN_1812967	CNPY3	"\Homo sapiens canopy 3 homolog (zebrafish) (CNPY3), mRNA.\"""""	10695	D	CNPY3	-0.166427066	-0.017672083	-2.573336216	0.011943056	0.011943056	-2.832926523	-1.122275647
20961	3370274	ANKRD11	NM_013275.4	29123	NP_037407.4	ILMN_2108709	3370274	S	CAGAGCCAGGACTCCCAGCCGTATTGAAATGGAGTCAAATCCGCGTGGTT	"\Homo sapiens ankyrin repeat domain 11 (ANKRD11), mRNA.\"""""	LZ16; T13; ANCO-1	ILMN_2108709	ANKRD11	"\Homo sapiens ankyrin repeat domain 11 (ANKRD11), mRNA.\"""""	29123	D	ANKRD11	0.166414782	-0.062132845	2.401549745	0.018674439	0.018674439	-3.181204356	1.122266092
3359	520162	HPSE	NM_006665.2	10855	NP_006656.1	ILMN_1779547	520162	S	CACACTTTTTGCTTACAGGGGTGAATTGTGTAGTGGTGAAGACTCGGCTT	"\Homo sapiens heparanase (HPSE), mRNA.\"""""	HPA; HSE1; HPSE1; HPR1	ILMN_1779547	HPSE	"\Homo sapiens heparanase (HPSE), mRNA.\"""""	10855	D	HPSE	-0.166332086	0.008246849	-2.260625383	0.026534	0.026534	-3.451665764	-1.122201764
8361	1300500	ZNF827	NM_178835.3	152485	NP_849157.2	ILMN_1727574	1300500	S	TCCCAGCATCCCCTCACCCAAACACTCCTTCCTGGCCTATCTCGGACTGA	"\Homo sapiens zinc finger protein 827 (ZNF827), mRNA.\"""""		ILMN_1727574	ZNF827	"\Homo sapiens zinc finger protein 827 (ZNF827), mRNA.\"""""	152485	 	ZNF827	0.166325015	0.004613927	2.530897701	0.013362826	0.013362826	-2.920829384	1.122196264
33557	5360619	CDC16	NM_001078645.1	8881	NP_001072113.1	ILMN_2256765	5360619	I	CCTCTCCATGGCTTAAGAATGTCCCACTTCCTAACGTGACTCCAAACTGC	"\Homo sapiens cell division cycle 16 homolog (S. cerevisiae) (CDC16), transcript variant 2, mRNA.\"""""	APC6	ILMN_2256765	CDC16	"\Homo sapiens cell division cycle 16 homolog (S. cerevisiae) (CDC16), transcript variant 2, mRNA.\"""""	8881	D	CDC16	0.166087193	0.018923363	2.153288622	0.034345615	0.034345615	-3.64818286	1.12201129
47139	7650309	EHBP1	NM_015252.2	23301	NP_056067.1	ILMN_1803348	7650309	S	GCCAGAAACAAGCCCTGTGGTTTGAAGGTGAGCTGTGAGGATGGGACTAA	"\Homo sapiens EH domain binding protein 1 (EHBP1), mRNA.\"""""	KIAA0903; NACSIN	ILMN_1803348	EHBP1	"\Homo sapiens EH domain binding protein 1 (EHBP1), mRNA.\"""""	23301	 	EHBP1	0.165913599	-0.016579603	3.43132145	0.000958159	0.000958159	-0.813632425	1.121876291
3277	510593	LOC100131744	XM_001724966.1	100131744	XP_001725018.1	ILMN_3293244	510593	M	GACCAGGGTTATTGGTGTCCTTGCTGTTCTTTTCTCCCATGTGGTGGGGG	"\PREDICTED: Homo sapiens hypothetical protein LOC100131744 (LOC100131744), mRNA.\"""""		ILMN_3293244	LOC100131744	"\PREDICTED: Homo sapiens hypothetical protein LOC100131744 (LOC100131744), mRNA.\"""""	100131744	 	LOC100131744	-0.16565627	0.013881871	-2.353402315	0.021088939	0.021088939	-3.275177588	-1.121676204
20482	3290609	ProbeID: 3290609				ILMN_1845086	3290609	S	TTGAAACCTGATCTCCCTTCGTCAACATTCCCCAATACCAAACTGGCCCG	Homo sapiens mRNA; cDNA DKFZp586K1922 (from clone DKFZp586K1922)		ILMN_1845086		Homo sapiens mRNA; cDNA DKFZp586K1922 (from clone DKFZp586K1922)	-999	 		0.16543198	0.004755091	3.006603192	0.003540967	0.003540967	-1.868638027	1.121501834
42070	6620608	ZNF248	NM_021045.1	57209	NP_066383.1	ILMN_1662192	6620608	S	CCAGGTGGGCACAGAGAAGGGTGGAGAGAGAATCTGGGAAGAGAAATGGA	"\Homo sapiens zinc finger protein 248 (ZNF248), mRNA.\"""""	KIAA0137; bA162G10.3; MGC131882	ILMN_1662192	ZNF248	"\Homo sapiens zinc finger protein 248 (ZNF248), mRNA.\"""""	57209	 	ZNF248	0.165357937	-0.01070342	2.59779185	0.011188213	0.011188213	-2.781724075	1.121444278
37393	6060358	ATG4A	NM_178270.1	115201	NP_840054.1	ILMN_3307158	6060358	A	TTGGGCTTTGCAGGCCATGCGGCCTCTGTCACATCTACTCAACTCTGCTG	"\Homo sapiens ATG4 autophagy related 4 homolog A (S. cerevisiae) (ATG4A), transcript variant 2, mRNA.\"""""	APG4A; AUTL2	ILMN_3307158	ATG4A	"\Homo sapiens ATG4 autophagy related 4 homolog A (S. cerevisiae) (ATG4A), transcript variant 2, mRNA.\"""""	115201	D	ATG4A	0.165199998	-0.003741168	3.083884989	0.002814451	0.002814451	-1.684395895	1.121321514
39127	6290068	UBXN1	NM_015853.3	51035	NP_056937.2	ILMN_1812769	6290068	S	CAGGACTCGTGCCTTCTGCTGTTCTCATTGTGGCCAAGAAATGTCCCAGC	"\Homo sapiens UBX domain protein 1 (UBXN1), mRNA.\"""""	2B28	ILMN_1812769	UBXN1	"\Homo sapiens UBX domain protein 1 (UBXN1), mRNA.\"""""	51035	 	UBXN1	0.164722978	0.016957896	2.32690952	0.022532465	0.022532465	-3.326194281	1.120950816
33461	5360189	ProbeID: 5360189	XM_001726952.1	729423	XP_001727004.1	ILMN_3227811	5360189	A	GGCCCCTATGGCGGTGGAGGCCAATACTTTGCCAAACTGTGAAACCAAGG	"\PREDICTED: Homo sapiens similar to Heterogeneous nuclear ribonucleoprotein A1 (Helix-destabilizing protein) (Single-strand RNA-binding protein) (hnRNP core protein A1) (HDP) (LOC729423), mRNA.\"""""		ILMN_3227811	LOC729423	"\PREDICTED: Homo sapiens similar to Heterogeneous nuclear ribonucleoprotein A1 (Helix-destabilizing protein) (Single-strand RNA-binding protein) (hnRNP core protein A1) (HDP) (LOC729423), mRNA.\"""""	729423	D	LOC729423	0.164440306	0.037426822	2.158729917	0.033906022	0.033906022	-3.638421087	1.120731205
47106	7650152	GNB2L1	NM_006098.4	10399	NP_006089.1	ILMN_1736500	7650152	S	CGAGTGTGGCAGGTGACCATTGGCACACGCTAGAAGTTTATGGCAGAGCT	"\Homo sapiens guanine nucleotide binding protein (G protein), beta polypeptide 2-like 1 (GNB2L1), mRNA.\"""""	HLC-7; RACK1; PIG21; Gnb2-rs1; H12.3	ILMN_1736500	GNB2L1	"\Homo sapiens guanine nucleotide binding protein (G protein), beta polypeptide 2-like 1 (GNB2L1), mRNA.\"""""	10399	 	GNB2L1	0.164356726	0.010164802	2.232704226	0.028398836	0.028398836	-3.503582845	1.12066628
41245	6550358	UBA52	NM_003333.3	7311	NP_003324.1	ILMN_2368576	6550358	A	GATATGAGCTCTAGCCGCCCAAGCTAGCAATGGCAACCCTTCTGGGTCCC	"\Homo sapiens ubiquitin A-52 residue ribosomal protein fusion product 1 (UBA52), transcript variant 2, mRNA.\"""""	CEP52; HUBCEP52; MGC126881; MGC57125; RPL40; MGC126879	ILMN_2368576	UBA52	"\Homo sapiens ubiquitin A-52 residue ribosomal protein fusion product 1 (UBA52), transcript variant 2, mRNA.\"""""	7311	D	UBA52	0.164036826	0.014995537	2.318704962	0.022996925	0.022996925	-3.341893552	1.120417814
34552	5570068	KCNN3	NM_002249.4	3782	NP_002240.3	ILMN_1801608	5570068	I	GACAACCATGCCCACCAGACCCTGCTCCATCACCCTAATGCCACCCACAA	"\Homo sapiens potassium intermediate/small conductance calcium-activated channel, subfamily N, member 3 (KCNN3), transcript variant 1, mRNA.\"""""	SKCA3; KCa2.3; hSK3; SK3	ILMN_1801608	KCNN3	"\Homo sapiens potassium intermediate/small conductance calcium-activated channel, subfamily N, member 3 (KCNN3), transcript variant 1, mRNA.\"""""	3782	D	KCNN3	-0.163900636	-0.008344735	-2.585576383	0.011559683	0.011559683	-2.80734928	-1.120312051
42574	6760332	TRIML1	NM_178556.3	339976	NP_848651.2	ILMN_1709877	6760332	S	CCCCTGCCTCCCAAATGAGGGGACAAACACAGACCCTCTCACCATCTGCT	"\Homo sapiens tripartite motif family-like 1 (TRIML1), mRNA.\"""""	MGC138639; MGC138638; FLJ36180; RNF209	ILMN_1709877	TRIML1	"\Homo sapiens tripartite motif family-like 1 (TRIML1), mRNA.\"""""	339976	 	TRIML1	-0.163787913	0.006515949	-2.40869209	0.018338075	0.018338075	-3.167126746	-1.120224521
2105	290112	PRPSAP2	NM_002767.2	5636	NP_002758.1	ILMN_2116661	290112	S	AGATAGACCAACTTTTTATGTCGGTTTGGGTGTTTGTGAGTTTGGGGAGC	"\Homo sapiens phosphoribosyl pyrophosphate synthetase-associated protein 2 (PRPSAP2), mRNA.\"""""	MGC126719; MGC117304; MGC126721; PAP41	ILMN_2116661	PRPSAP2	"\Homo sapiens phosphoribosyl pyrophosphate synthetase-associated protein 2 (PRPSAP2), mRNA.\"""""	5636	D	PRPSAP2	0.163624346	0.008177394	2.44278718	0.016805741	0.016805741	-3.099439195	1.120097521
25672	4120279	APBB3	NM_133172.2	10307	NP_573418.2	ILMN_1740772	4120279	A	GCCTTCTCTGCCTGTCCCTCCGATCCTTGTCCACCGTCTATTTATTGCCC	"\Homo sapiens amyloid beta (A4) precursor protein-binding, family B, member 3 (APBB3), transcript variant 3, mRNA.\"""""	MGC87674; SRA; MGC150555; FE65L2	ILMN_1740772	APBB3	"\Homo sapiens amyloid beta (A4) precursor protein-binding, family B, member 3 (APBB3), transcript variant 3, mRNA.\"""""	10307	D	APBB3	0.163557377	-0.053032082	2.716274757	0.00810764	0.00810764	-2.52806785	1.120045528
25702	4120379	GFI1	NM_005263.2	2672	NP_005254.2	ILMN_1690420	4120379	S	CTGACTGCTCCTCAAAAGCTAACGGTTGCACCTCCAAGTGGCTGGGTCTG	"\Homo sapiens growth factor independent 1 transcription repressor (GFI1), mRNA.\"""""	ZNF163	ILMN_1690420	GFI1	"\Homo sapiens growth factor independent 1 transcription repressor (GFI1), mRNA.\"""""	2672	 	GFI1	0.163462995	0.003335627	2.237339708	0.028081485	0.028081485	-3.495002177	1.119972256
45104	7200274	DGCR6	NM_005675.2	8214	NP_005666.2	ILMN_1663685	7200274	S	CCCAGGCCCAAGCTCTGTGTGACCCAGAGAAATAAAGATGCCTCAGTGGC	"\Homo sapiens DiGeorge syndrome critical region gene 6 (DGCR6), mRNA.\"""""		ILMN_1663685	DGCR6	"\Homo sapiens DiGeorge syndrome critical region gene 6 (DGCR6), mRNA.\"""""	8214	D	DGCR6	0.163436265	0.031757732	2.045656869	0.044117855	0.044117855	-3.836818511	1.119951506
12610	2000504	CCDC28A	NM_015439.2	25901	NP_056254.1	ILMN_1798659	2000504	S	TCCAGTGTTGATCGCAAGCTGTTGATGCACAGGCGTCTTGTGGCAAGCCC	"\Homo sapiens coiled-coil domain containing 28A (CCDC28A), mRNA.\"""""	C6orf80; CCRL1AP; MGC131913; DKFZp586D0623	ILMN_1798659	CCDC28A	"\Homo sapiens coiled-coil domain containing 28A (CCDC28A), mRNA.\"""""	25901	 	CCDC28A	0.163324731	-0.081115286	1.998067541	0.049150085	0.049150085	-3.917492089	1.119864927
11618	1820274	HERC1	NM_003922.3	8925	NP_003913.3	ILMN_1786211	1820274	S	CGACACTGACTACTGACCGTGCGGGTGCTCTCACCCTCCCTTCTCTCCCT	"\Homo sapiens hect (homologous to the E6-AP (UBE3A) carboxyl terminus) domain and RCC1 (CHC1)-like domain (RLD) 1 (HERC1), mRNA.\"""""	p619; p532	ILMN_1786211	HERC1	"\Homo sapiens hect (homologous to the E6-AP (UBE3A) carboxyl terminus) domain and RCC1 (CHC1)-like domain (RLD) 1 (HERC1), mRNA.\"""""	8925	 	HERC1	0.163043623	-0.022508199	2.946517868	0.004222065	0.004222065	-2.009402171	1.119646743
3844	580601	PIGC	NM_153747.1	5279	NP_714969.1	ILMN_1723632	580601	A	GTGGGAGCCGTACTCTTTGCCCTTCTGCTGATGTCTATCTCATGTCTGTG	"\Homo sapiens phosphatidylinositol glycan anchor biosynthesis, class C (PIGC), transcript variant 1, mRNA.\"""""	GPI2; MGC2049	ILMN_1723632	PIGC	"\Homo sapiens phosphatidylinositol glycan anchor biosynthesis, class C (PIGC), transcript variant 1, mRNA.\"""""	5279	D	PIGC	0.163008844	0.056420537	2.61418058	0.010706806	0.010706806	-2.747188548	1.119619752
33940	5420719	C2orf42	NM_017880.1	54980	NP_060350.1	ILMN_1661594	5420719	S	CACCCTGGTTAGGGCAGAATGTTAAAGACCATCTTGGCAGAGTTCCAGCC	"\Homo sapiens chromosome 2 open reading frame 42 (C2orf42), mRNA.\"""""	FLJ20558	ILMN_1661594	C2ORF42	"\Homo sapiens chromosome 2 open reading frame 42 (C2orf42), mRNA.\"""""	54980	 	C2orf42	0.162993247	0.016862082	2.085100437	0.040289196	0.040289196	-3.768679095	1.119607648
40571	6450687	EXOSC7	NM_015004.2	23016	NP_055819.1	ILMN_2055477	6450687	S	TCGAGATGATGGAGACTGGCAAGCGTGTGGGCAAGGTACTGCATGCCTCC	"\Homo sapiens exosome component 7 (EXOSC7), mRNA.\"""""	hRrp42p; FLJ26543; Rrp42p; KIAA0116; p8; EAP1; RRP42	ILMN_2055477	EXOSC7	"\Homo sapiens exosome component 7 (EXOSC7), mRNA.\"""""	23016	 	EXOSC7	0.162950755	-0.022482565	2.138805088	0.035539981	0.035539981	-3.674061459	1.119574672
45199	7200670	MRPS30	NM_016640.3	10884	NP_057724.2	ILMN_1726743	7200670	S	GATTCTGGAGTGAAGCAGATGTTACTCGACCTTTTGTCTCCCAGGCTGTG	"\Homo sapiens mitochondrial ribosomal protein S30 (MRPS30), nuclear gene encoding mitochondrial protein, mRNA.\"""""	PDCD9; MRP-S30; DKFZp566B2024; PAP	ILMN_1726743	MRPS30	"\Homo sapiens mitochondrial ribosomal protein S30 (MRPS30), nuclear gene encoding mitochondrial protein, mRNA.\"""""	10884	 	MRPS30	0.162886704	0.002337297	2.040263206	0.044664991	0.044664991	-3.846046586	1.119524968
2593	430040	BRD7	NM_013263.2	29117	NP_037395.2	ILMN_1696420	430040	S	CCAGGGCGTTTGGACTCCAGTACTCAAGACAGGCTCATAGCGCTGAAAGC	"\Homo sapiens bromodomain containing 7 (BRD7), mRNA.\"""""	CELTIX1; NAG4; BP75	ILMN_1696420	BRD7	"\Homo sapiens bromodomain containing 7 (BRD7), mRNA.\"""""	29117	D	BRD7	0.162772246	-0.019643985	2.063319047	0.04236636	0.04236636	-3.806449095	1.119436153
41679	6580626	CXorf57	NM_018015.4	55086	NP_060485.3	ILMN_1703279	6580626	S	TGGCCACTCTGCATTTGCAAGGCCCGGTGGTTGACATCTGTGTGGTTTGT	"\Homo sapiens chromosome X open reading frame 57 (CXorf57), mRNA.\"""""	RP11-647M7.1; FLJ10178; FLJ14191	ILMN_1703279	CXORF57	"\Homo sapiens chromosome X open reading frame 57 (CXorf57), mRNA.\"""""	55086	 	CXorf57	0.162700641	-0.035554725	3.119082758	0.002531833	0.002531833	-1.599311235	1.119380594
46639	7560452	AGK	NM_018238.2	55750	NP_060708.1	ILMN_1772645	7560452	S	CTGCCCTTCCCAGGTGATTCTGTAAGTTGTCCCTCAACTGTACTTGGAGA	"\Homo sapiens acylglycerol kinase (AGK), mRNA.\"""""	MULK; FLJ10842	ILMN_1772645	AGK	"\Homo sapiens acylglycerol kinase (AGK), mRNA.\"""""	55750	 	AGK	0.162615136	0.00485308	2.742231624	0.007545816	0.007545816	-2.471275981	1.119314252
32321	5220196	CTCF	NM_006565.2	10664	NP_006556.1	ILMN_1786015	5220196	S	ATGTAGCAGAATGGCACCCAGACCACTGCCCACCAGTGACGGACATGCAC	"\Homo sapiens CCCTC-binding factor (zinc finger protein) (CTCF), mRNA.\"""""		ILMN_1786015	CTCF	"\Homo sapiens CCCTC-binding factor (zinc finger protein) (CTCF), mRNA.\"""""	10664	 	CTCF	0.162432291	0.021526206	2.604075426	0.011001368	0.011001368	-2.768503938	1.119172401
32283	5220068	C4orf14	NM_032313.2	84273	NP_115689.1	ILMN_1665066	5220068	S	GCATCTCCGAGGCTATACACCTGAAGGAACAGTTTTGACCGTCCGGCCCC	"\Homo sapiens chromosome 4 open reading frame 14 (C4orf14), mRNA.\"""""	mAtNOS1; hAtNOS1; MGC3232	ILMN_1665066	C4ORF14	"\Homo sapiens chromosome 4 open reading frame 14 (C4orf14), mRNA.\"""""	84273	 	C4orf14	0.162410602	-0.010317902	2.17247562	0.032817299	0.032817299	-3.613665217	1.119155576
3837	580575	ProbeID: 580575	XM_173132.4	255620	XP_173132.2	ILMN_1807114	580575	A	CGCCTGGTCCACGGACTCAGCCTCCCTCCTCGCCGGCCTTAGTTTACCAC	"\PREDICTED: Homo sapiens similar to unc-93 homolog B1, transcript variant 1 (LOC255620), mRNA.\"""""		ILMN_1807114	LOC255620	"\PREDICTED: Homo sapiens similar to unc-93 homolog B1, transcript variant 1 (LOC255620), mRNA.\"""""	255620	D	UNC93B6	-0.162262671	0.003449462	-2.672488005	0.009142448	0.009142448	-2.622880966	-1.119040826
38759	6250767	UNC13D	NM_199242.2	201294	NP_954712.1	ILMN_1773380	6250767	S	CAGGTTCACTGGGACCAGGGCTACAGGCACAGAGTCTCCTGGAAAAGGGA	"\Homo sapiens unc-13 homolog D (C. elegans) (UNC13D), mRNA.\"""""	Munc13-4; FHL3; HLH3; HPLH3	ILMN_1773380	UNC13D	"\Homo sapiens unc-13 homolog D (C. elegans) (UNC13D), mRNA.\"""""	201294	 	UNC13D	-0.161795556	-0.006889408	-2.366972337	0.020381827	0.020381827	-3.248855503	-1.118678562
28703	4570707	TRAK1	NM_001042646.1	22906	NP_001036111.1	ILMN_2289924	4570707	I	TGTCCTCCCCGGCAGCAGAAGATGTGTCCTTCCATTGAGTGAGGGTAACC	"\Homo sapiens trafficking protein, kinesin binding 1 (TRAK1), transcript variant 1, mRNA.\"""""	OIP106	ILMN_2289924	TRAK1	"\Homo sapiens trafficking protein, kinesin binding 1 (TRAK1), transcript variant 1, mRNA.\"""""	22906	D	TRAK1	0.161614438	-0.045825147	2.541383752	0.012998541	0.012998541	-2.899222238	1.11853813
40689	6480349	SSBP2	NM_012446.2	23635	NP_036578.2	ILMN_1711608	6480349	S	AGTTGCTCCTGCCCCCTCCCTGAACTATTTTGTGCTGTGTATATCACTGC	"\Homo sapiens single-stranded DNA binding protein 2 (SSBP2), mRNA.\"""""	HSPC116; DKFZp686F03273	ILMN_1711608	SSBP2	"\Homo sapiens single-stranded DNA binding protein 2 (SSBP2), mRNA.\"""""	23635	 	SSBP2	0.161612814	-0.024672669	2.613544114	0.010725146	0.010725146	-2.748533081	1.118536872
37103	6020703	LOC647086	XR_038406.1	647086		ILMN_3293972	6020703	M	CACAAGGAGACTGTCTGGGGAAGGGATGGGGAGGGCCTGGGGTGGGTTCT	"\PREDICTED: Homo sapiens misc_RNA (LOC647086), miscRNA.\"""""		ILMN_3293972	LOC647086	"\PREDICTED: Homo sapiens misc_RNA (LOC647086), miscRNA.\"""""	647086	 		-0.161435732	0.012950192	-3.258707421	0.001651452	0.001651452	-1.254728363	-1.118399586
35009	5690373	GOT1	NM_002079.1	2805	NP_002070.1	ILMN_1656145	5690373	S	GATCAAGTTGTCTGAAGGAGCCAAAGTGTGAATGTGGGTGTCGGCTGCGG	"\Homo sapiens glutamic-oxaloacetic transaminase 1, soluble (aspartate aminotransferase 1) (GOT1), mRNA.\"""""	GIG18	ILMN_1656145	GOT1	"\Homo sapiens glutamic-oxaloacetic transaminase 1, soluble (aspartate aminotransferase 1) (GOT1), mRNA.\"""""	2805	 	GOT1	0.161355786	0.008664201	2.524043413	0.013605887	0.013605887	-2.934912976	1.118337613
39648	6350647	SMARCAL1	NM_014140.2	50485	NP_054859.2	ILMN_1752111	6350647	S	ATGGAGCTCCTGGAAGCAGCAGAGTCCTTTGACCCAGGAAGTGCTTCAGG	"\Homo sapiens SWI/SNF related, matrix associated, actin dependent regulator of chromatin, subfamily a-like 1 (SMARCAL1), mRNA.\"""""	HHARP; HARP	ILMN_1752111	SMARCAL1	"\Homo sapiens SWI/SNF related, matrix associated, actin dependent regulator of chromatin, subfamily a-like 1 (SMARCAL1), mRNA.\"""""	50485	 	SMARCAL1	0.161287136	0.024657352	2.253997131	0.026966662	0.026966662	-3.464040902	1.118284398
45400	7210685	MKL1	NM_020831.3	57591	NP_065882.1	ILMN_1651767	7210685	S	TCACGTGTGATTGACATGTAGGTACCCTGCCACGGCCTATGCCCCACCTG	"\Homo sapiens megakaryoblastic leukemia (translocation) 1 (MKL1), mRNA.\"""""	MAL; BSAC; MRTF-A	ILMN_1651767	MKL1	"\Homo sapiens megakaryoblastic leukemia (translocation) 1 (MKL1), mRNA.\"""""	57591	 	MKL1	-0.161017786	0.00460598	-2.078373208	0.040921135	0.040921135	-3.780381825	-1.118075635
46049	7400343	STX2	NM_001980.2	2054	NP_001971.2	ILMN_2344216	7400343	A	CACTTGTCCAATGATGTGTATGTCTAAGCCTCATGTACCGATTTGAAGTC	"\Homo sapiens syntaxin 2 (STX2), transcript variant 1, mRNA.\"""""	MGC51014; STX2C; STX2A; EPM; STX2B; EPIM	ILMN_2344216	STX2	"\Homo sapiens syntaxin 2 (STX2), transcript variant 1, mRNA.\"""""	2054	D	STX2	0.160962717	-0.022878129	2.214860646	0.029649998	0.029649998	-3.536468863	1.118032957
22232	3520092	BAX	NM_138765.2	581	NP_620120.1	ILMN_2321064	3520092	A	TCAGAACCATCATGGGCTGGACATTGGACTTCCTCCGGGAGCGGCTGTTG	"\Homo sapiens BCL2-associated X protein (BAX), transcript variant sigma, mRNA.\"""""	Bax zeta	ILMN_2321064	BAX	"\Homo sapiens BCL2-associated X protein (BAX), transcript variant sigma, mRNA.\"""""	581	D	BAX	0.160716738	-0.007268571	2.050760386	0.043605469	0.043605469	-3.82806697	1.11784235
12754	2030315	RFC4	NM_181573.1	5984	NP_853551.1	ILMN_1724489	2030315	A	AGATGAGGGTCATGCAGCAACTCAGCTCGTCAATCAACTCCATGATGTGG	"\Homo sapiens replication factor C (activator 1) 4, 37kDa (RFC4), transcript variant 2, mRNA.\"""""	A1; RFC37; MGC27291	ILMN_1724489	RFC4	"\Homo sapiens replication factor C (activator 1) 4, 37kDa (RFC4), transcript variant 2, mRNA.\"""""	5984	D	RFC4	0.160600917	-0.026290108	2.902379303	0.004797455	0.004797455	-2.111402554	1.117752612
35293	5720072	ZNF234	NM_006630.1	10780	NP_006621.1	ILMN_2103397	5720072	S	CCTATACATGTGGGGAGTGTGGGAAGCACTTCAGTCAGGCCTCAAGTCTC	"\Homo sapiens zinc finger protein 234 (ZNF234), mRNA.\"""""	HZF4; ZNF269	ILMN_2103397	ZNF234	"\Homo sapiens zinc finger protein 234 (ZNF234), mRNA.\"""""	10780	D	ZNF234	0.160598125	0.008932101	2.844757915	0.005657472	0.005657472	-2.242745475	1.117750449
15793	2480768	DHFRL1	NM_176815.3	200895	NP_789785.1	ILMN_1762426	2480768	S	AAGCAAAAGGATGGCTTGAGCCCAAGAGTTCAGAGCAGCCTGGCCACCAT	"\Homo sapiens dihydrofolate reductase-like 1 (DHFRL1), mRNA.\"""""	FLJ16119; DHFRP4	ILMN_1762426	DHFRL1	"\Homo sapiens dihydrofolate reductase-like 1 (DHFRL1), mRNA.\"""""	200895	D	DHFRL1	0.160499794	0.009531003	2.245390377	0.027537725	0.027537725	-3.480063124	1.117674267
45046	7200037	SRSF4	NM_005626.3	6429	NP_005617.2	ILMN_2175075	7200037	S	TGGCCTTTCCTACAGGGAGCTCAGTAACCTGGACGGCTCTAAGGCTGGAA	"\Homo sapiens splicing factor, arginine/serine-rich 4 (SFRS4), mRNA.\"""""	SRP75	ILMN_2175075	SFRS4	"\Homo sapiens splicing factor, arginine/serine-rich 4 (SFRS4), mRNA.\"""""	6429	 	SRSF4	0.160475007	-0.012000775	2.046527807	0.044030049	0.044030049	-3.83532639	1.117655065
30740	4860553	INTS12	NM_020395.2	57117	NP_065128.2	ILMN_1725169	4860553	S	ACTACTTCAGAATCCAGCAGCTCTCCCTCAGCATCCCTTAAAGGCCCAAC	"\Homo sapiens integrator complex subunit 12 (INTS12), mRNA.\"""""	PHF22; INT12; SBBI22	ILMN_1725169	INTS12	"\Homo sapiens integrator complex subunit 12 (INTS12), mRNA.\"""""	57117	 	INTS12	0.160420008	-0.011110908	2.962481421	0.004030172	0.004030172	-1.972217721	1.117612458
8024	1240725	SLFN5	NM_144975.3	162394	NP_659412.3	ILMN_1769550	1240725	S	GGTAAGACTGCCACAGTCCCCCAGGGAGGCACACTGTGTTTTACTGATTG	"\Homo sapiens schlafen family member 5 (SLFN5), mRNA.\"""""	MGC150612; MGC150611; MGC19764	ILMN_1769550	SLFN5	"\Homo sapiens schlafen family member 5 (SLFN5), mRNA.\"""""	162394	 	SLFN5	0.160227432	0.024983739	2.095341101	0.039343409	0.039343409	-3.750800346	1.117463285
25228	4060008	CAMK2N1	NM_018584.5	55450	NP_061054.2	ILMN_1794863	4060008	S	TATGACCGACAAGGCACCTCCTGGTGTCTAACTCCCCCAAAGACAATGAG	"\Homo sapiens calcium/calmodulin-dependent protein kinase II inhibitor 1 (CAMK2N1), mRNA.\"""""	ICAP-1alpha; MGC22256; PRO1489; RP11-401M16.1	ILMN_1794863	CAMK2N1	"\Homo sapiens calcium/calmodulin-dependent protein kinase II inhibitor 1 (CAMK2N1), mRNA.\"""""	55450	 	CAMK2N1	0.160185246	-0.042173552	2.819136929	0.00608362	0.00608362	-2.300479043	1.11743061
2349	360482	NBPF14	NM_015383.1	25832	NP_056198.1	ILMN_1698067	360482	S	AAGGACCAGTGTCTCCCAGGAATCTGCAGGAGTCTGAAGAGGAGGAAGTC	"\Homo sapiens neuroblastoma breakpoint family, member 14 (NBPF14), mRNA.\"""""	RP3-328E19.1; DJ328E19.C1.1; NBPF; FLJ35032	ILMN_1698067	NBPF14	"\Homo sapiens neuroblastoma breakpoint family, member 14 (NBPF14), mRNA.\"""""	25832	D	NBPF11 (includes others)	0.159725918	0.008781937	3.022071112	0.003382922	0.003382922	-1.832047557	1.117074897
43494	6940392	MID1	NM_000381.1	4281	NP_000372.1	ILMN_2371433	6940392	A	CCCCACCTTCACCGTGTGGAACAAGTGTCTGACGATTATCACTGGGCTCC	"\Homo sapiens midline 1 (Opitz/BBB syndrome) (MID1), transcript variant 1, mRNA.\"""""	RNF59; OGS1; TRIM18; FXY; OS; XPRF; GBBB1; OSX; BBBG1; ZNFXY	ILMN_2371433	MID1	"\Homo sapiens midline 1 (Opitz/BBB syndrome) (MID1), transcript variant 1, mRNA.\"""""	4281	D	MID1	-0.159599203	0.009556521	-3.340529184	0.001278634	0.001278634	-1.047678925	-1.116976786
13115	2070279	PIGV	NM_017837.2	55650	NP_060307.2	ILMN_1762993	2070279	S	GGCATTAGCTGACAGGCTGGTAACAGTCCACACAAGATGGTATAGGCCTG	"\Homo sapiens phosphatidylinositol glycan anchor biosynthesis, class V (PIGV), mRNA.\"""""	FLJ20477; RP1-50O24.2	ILMN_1762993	PIGV	"\Homo sapiens phosphatidylinositol glycan anchor biosynthesis, class V (PIGV), mRNA.\"""""	55650	 	PIGV	-0.159546604	0.027762954	-2.039711412	0.044721293	0.044721293	-3.846989437	-1.116936064
1199	130309	CDKN1B	NM_004064.2	1027	NP_004055.1	ILMN_1722811	130309	S	GCAACAGAAACCTATCCTCACTGCCCTCCCCAGTCTCTCTTAAAGTTGGA	"\Homo sapiens cyclin-dependent kinase inhibitor 1B (p27, Kip1) (CDKN1B), mRNA.\"""""	P27KIP1; KIP1; MEN1B; MEN4; CDKN4	ILMN_1722811	CDKN1B	"\Homo sapiens cyclin-dependent kinase inhibitor 1B (p27, Kip1) (CDKN1B), mRNA.\"""""	1027	D	CDKN1B	0.159494201	-0.025263466	2.13038076	0.036251162	0.036251162	-3.689043306	1.116895493
44517	7100072	PFKM	NM_000289.3	5213	NP_000280.1	ILMN_2043809	7100072	S	GACTTCTGCCCCAGCTTTATCTGTCACACAAGGCTGGGCACCTCTAGTGC	"\Homo sapiens phosphofructokinase, muscle (PFKM), mRNA.\"""""	PFKX; PFK-1; MGC8699; PFK-M; GSD7	ILMN_2043809	PFKM	"\Homo sapiens phosphofructokinase, muscle (PFKM), mRNA.\"""""	5213	 	PFKM	0.159361795	-0.007233776	3.532941942	0.000689817	0.000689817	-0.546455343	1.116792993
12141	1980184	P2RY10	NM_198333.1	27334	NP_938147.1	ILMN_2321578	1980184	A	CCATCATTAGCAGTTGTCCCGTTGTCCGAATCGCACTGTATTTCCACCCT	"\Homo sapiens purinergic receptor P2Y, G-protein coupled, 10 (P2RY10), transcript variant 2, mRNA.\"""""	P2Y10	ILMN_2321578	P2RY10	"\Homo sapiens purinergic receptor P2Y, G-protein coupled, 10 (P2RY10), transcript variant 2, mRNA.\"""""	27334	D	P2RY10	0.158978835	-0.013453901	2.083652292	0.040424515	0.040424515	-3.771201116	1.116496582
28686	4570612	FASLG	NM_000639.1	356	NP_000630.1	ILMN_1781824	4570612	S	GGCTGAAAGAGGCCAATGCCCCACTGGCAGCATCTTCACTTCTAAATGCA	"\Homo sapiens Fas ligand (TNF superfamily, member 6) (FASLG), mRNA.\"""""	FASL; CD95L; APT1LG1; CD178; TNFSF6	ILMN_1781824	FASLG	"\Homo sapiens Fas ligand (TNF superfamily, member 6) (FASLG), mRNA.\"""""	356	 	FASLG	0.15895491	-0.005041417	2.821701405	0.006039675	0.006039675	-2.29471895	1.116478067
11108	1740364	STAMBP	NM_006463.3	10617	NP_006454.1	ILMN_1739253	1740364	A	CTGGGGTGAGGGACAGCTTACTCCATTTGACCAGATTGTTTGGCTAACAC	"\Homo sapiens STAM binding protein (STAMBP), transcript variant 1, mRNA.\"""""	MGC126518; AMSH; MGC126516	ILMN_1739253	STAMBP	"\Homo sapiens STAM binding protein (STAMBP), transcript variant 1, mRNA.\"""""	10617	D	STAMBP	0.158094718	0.018613618	2.932713602	0.004394774	0.004394774	-2.041431299	1.115812577
15654	2480136	HIBADH	NM_152740.2	11112	NP_689953.1	ILMN_1804150	2480136	S	TGGACTCCGTCACAATATGGTAGGATATCCCTCACCAACTCCCGACACTC	"\Homo sapiens 3-hydroxyisobutyrate dehydrogenase (HIBADH), mRNA.\"""""	MGC40361; NS5ATP1	ILMN_1804150	HIBADH	"\Homo sapiens 3-hydroxyisobutyrate dehydrogenase (HIBADH), mRNA.\"""""	11112	 	HIBADH	0.158032871	-0.014463364	2.097525963	0.039144129	0.039144129	-3.746975896	1.115764744
8523	1340427	FBXW5	NM_018998.2	54461	NP_061871.1	ILMN_1701375	1340427	A	CTGGGCAACTTGGGGTACACAGGATACTGGGGGTGCCGCTCCTCACTCAA	"\Homo sapiens F-box and WD repeat domain containing 5 (FBXW5), mRNA.\"""""	RP11-229P13.10; DKFZP434B205; Fbw5; MGC20962	ILMN_1701375	FBXW5	"\Homo sapiens F-box and WD repeat domain containing 5 (FBXW5), mRNA.\"""""	54461	D	FBXW5	-0.157883191	0.047515066	-2.113906741	0.037677681	0.037677681	-3.718190742	-1.11564899
14552	2340059	C16orf53	NM_024516.2	79447	NP_078792.1	ILMN_2194828	2340059	S	ACCTCAAGCTCCCAAACAGCACGTTGCGGGAAAGAGGAAGAGAGAGTGTG	"\Homo sapiens chromosome 16 open reading frame 53 (C16orf53), mRNA.\"""""	PA1; MGC4606	ILMN_2194828	C16ORF53	"\Homo sapiens chromosome 16 open reading frame 53 (C16orf53), mRNA.\"""""	79447	D	C16orf53	0.157784979	-0.014565378	2.32806331	0.022467819	0.022467819	-3.323982721	1.115573043
8995	1430133	ProbeID: 1430133				ILMN_1824465	1430133	S	AGCAAGTGGGCTACAGGTAATCAGTCAATAGAGCTGGAGTGAAGACAGAG	"\we94a12.x1 Soares_NFL_T_GBC_S1 Homo sapiens cDNA clone IMAGE:2348734 3, mRNA sequence\"""""		ILMN_1824465		"\we94a12.x1 Soares_NFL_T_GBC_S1 Homo sapiens cDNA clone IMAGE:2348734 3, mRNA sequence\"""""	-999	 		-0.157766189	0.002341047	-3.521560494	0.000715886	0.000715886	-0.576648091	-1.115558514
47068	7610754	GSPT2	NM_018094.2	23708	NP_060564.2	ILMN_1730101	7610754	S	CACTGATGAATTTACCCTCAAGTTTCCTTCCTCTGTACCACTCTGCTTCC	"\Homo sapiens G1 to S phase transition 2 (GSPT2), mRNA.\"""""	GST2; FLJ10441; eRF3b	ILMN_1730101	GSPT2	"\Homo sapiens G1 to S phase transition 2 (GSPT2), mRNA.\"""""	23708	 	GSPT2	0.157609	0.005062113	2.846700958	0.0056263	0.0056263	-2.238350245	1.115436975
5944	940168	GTPBP8	NM_014170.2	29083	NP_054889.2	ILMN_2286514	940168	I	GGCTTTATTTTCACTGGCCCCTGAGGTTGAAGTCAGAGTCTCCAAAAAAC	"\Homo sapiens GTP-binding protein 8 (putative) (GTPBP8), transcript variant 1, mRNA.\"""""	HSPC135	ILMN_2286514	GTPBP8	"\Homo sapiens GTP-binding protein 8 (putative) (GTPBP8), transcript variant 1, mRNA.\"""""	29083	D	GTPBP8	0.157584824	-0.00969828	2.576754841	0.011834842	0.011834842	-2.82579298	1.115418283
22955	3780619	TMEM14A	NM_014051.3	28978	NP_054770.1	ILMN_1785191	3780619	S	GGCCGGCTATGGAGCTTACCGTGTCTCCAATGACAAACGAGATGTAAAAG	"\Homo sapiens transmembrane protein 14A (TMEM14A), mRNA.\"""""	C6orf73; PTD011	ILMN_1785191	TMEM14A	"\Homo sapiens transmembrane protein 14A (TMEM14A), mRNA.\"""""	28978	 	TMEM14A	0.157482584	0.004032081	3.322375465	0.001353784	0.001353784	-1.093937095	1.115339239
10040	1510543	DNASE1L1	NM_001009934.1	1774	NP_001009934.1	ILMN_2380967	1510543	A	ACCCAGATTGGTGAGATAGGACACTTGTGCAGCAGATATGCCAATGGGCC	"\Homo sapiens deoxyribonuclease I-like 1 (DNASE1L1), transcript variant 4, mRNA.\"""""	XIB; DNAS1L1; DNL1L; DNASEX	ILMN_2380967	DNASE1L1	"\Homo sapiens deoxyribonuclease I-like 1 (DNASE1L1), transcript variant 4, mRNA.\"""""	1774	D	DNASE1L1	-0.15739114	0.01937383	-2.0554295	0.043141192	0.043141192	-3.820043427	-1.115268547
10281	1570754	CSTF3	NM_001326.2	1479	NP_001317.1	ILMN_1808779	1570754	I	GTGGCAGAACCACATTTTGTTCCCTCTTCAAGGGTGTCTTGTATGTGCCG	"\Homo sapiens cleavage stimulation factor, 3' pre-RNA, subunit 3, 77kDa (CSTF3), transcript variant 1, mRNA.\"""""	MGC75122; MGC43001; MGC117398; CSTF-77	ILMN_1808779	CSTF3	"\Homo sapiens cleavage stimulation factor, 3' pre-RNA, subunit 3, 77kDa (CSTF3), transcript variant 1, mRNA.\"""""	1479	D	CSTF3	0.156949742	-0.022064233	2.331836289	0.02225757	0.02225757	-3.316744219	1.114927378
19866	3170458	C14orf179	NM_052873.1	112752	NP_443105.1	ILMN_1756877	3170458	S	ACGAAGTCCGGGAGGATGATGTCGGCTGGGACTGGGACCATCTGTTCACT	"\Homo sapiens chromosome 14 open reading frame 179 (C14orf179), mRNA.\"""""	FLJ32173; MGC16028	ILMN_1756877	C14ORF179	"\Homo sapiens chromosome 14 open reading frame 179 (C14orf179), mRNA.\"""""	112752	 	IFT43	0.156816115	-0.001076587	2.769807621	0.006988103	0.006988103	-2.410466961	1.114824115
10592	1660435	BOP1	NM_015201.3	23246	NP_056016.1	ILMN_1715583	1660435	S	TGGGGTGGTCGTGCTGAAGTCAACAGAGCCTTTACCCTGTGCTGAAAAAA	"\Homo sapiens block of proliferation 1 (BOP1), mRNA.\"""""	KIAA0124	ILMN_1715583	BOP1	"\Homo sapiens block of proliferation 1 (BOP1), mRNA.\"""""	23246	D	BOP1/LOC727967	-0.156787759	0.047371969	-2.216830652	0.029509532	0.029509532	-3.532849347	-1.114802204
19368	3120767	CNIH	NM_005776.2	10175	NP_005767.1	ILMN_1786532	3120767	I	CTTTGTGCAGCAGAGTGGCTTACACTGGGTCTCAATATGCCCCTCTTGGC	"\Homo sapiens cornichon homolog (Drosophila) (CNIH), mRNA.\"""""	CNIH1; CNIL; TGAM77; MGC117156	ILMN_1786532	CNIH	"\Homo sapiens cornichon homolog (Drosophila) (CNIH), mRNA.\"""""	10175	D	CNIH	0.156614909	-0.000211489	2.463266499	0.015941381	0.015941381	-3.058397863	1.114668646
44614	7100471	TSTD1	NM_001113206.1	100131187	NP_001106677.1	ILMN_3197097	7100471	A	AGCTGCCTTCCAGGCTTTATATTCTGCTGAGAAGCCAAAGCTGGAAGATG	"\Homo sapiens thiosulfate sulfurtransferase (rhodanese)-like domain containing 1 (TSTD1), transcript variant 2, mRNA.\"""""	KAT	ILMN_3197097	TSTD1	"\Homo sapiens thiosulfate sulfurtransferase (rhodanese)-like domain containing 1 (TSTD1), transcript variant 2, mRNA.\"""""	100131187	D	TSTD1	0.156551943	-0.012818477	2.05569327	0.043115091	0.043115091	-3.819589673	1.114619998
45328	7210397	GNPTG	NM_032520.3	84572	NP_115909.1	ILMN_1764230	7210397	S	TTTGTGACCTTGTGGTGGGAGAGCAGAGGTGGACGCGGCCGAGAGCCCTA	"\Homo sapiens N-acetylglucosamine-1-phosphate transferase, gamma subunit (GNPTG), mRNA.\"""""	GNPTAG; LP2537; RJD9	ILMN_1764230	GNPTG	"\Homo sapiens N-acetylglucosamine-1-phosphate transferase, gamma subunit (GNPTG), mRNA.\"""""	84572	 	GNPTG	0.156509139	-0.015488351	2.305367504	0.023770057	0.023770057	-3.367313183	1.114586928
21056	3370671	MED20	NM_004275.3	9477	NP_004266.2	ILMN_1777526	3370671	S	AGCCTCTGCAACAAGTCAGGTGGTGGTCATGTTTCCCTTCTAGTTTTGGC	"\Homo sapiens mediator complex subunit 20 (MED20), mRNA.\"""""	PRO0213; MED20; DKFZp586D2223; TRFP; MGC29869	ILMN_1777526	MED20	"\Homo sapiens mediator complex subunit 20 (MED20), mRNA.\"""""	9477	 	MED20	0.156495239	-0.025567696	1.995789258	0.049402841	0.049402841	-3.921311841	1.11457619
27889	4480053	GCLM	NM_002061.2	2730	NP_002052.1	ILMN_2225974	4480053	S	ATGTGAAATCTGCCCGGGCACACCTCATGCCTGTAATCCCAGCACTCTGG	"\Homo sapiens glutamate-cysteine ligase, modifier subunit (GCLM), mRNA.\"""""	GLCLR	ILMN_2225974	GCLM	"\Homo sapiens glutamate-cysteine ligase, modifier subunit (GCLM), mRNA.\"""""	2730	D	GCLM	-0.156313651	-0.018852562	-2.098212382	0.039081701	0.039081701	-3.745773643	-1.11443591
27116	4250768	COIL	NM_004645.2	8161	NP_004636.1	ILMN_1688034	4250768	S	CAGGCACCTGGCTGAGTGTGCTGGAGTGAGGATCTTGAACAGAAACTTCC	"\Homo sapiens coilin (COIL), mRNA.\"""""	p80-coilin; CLN80	ILMN_1688034	COIL	"\Homo sapiens coilin (COIL), mRNA.\"""""	8161	 	COIL	0.156268218	0.018328671	2.143443329	0.035153623	0.035153623	-3.665790682	1.114400815
35651	5810750	CBR4	NM_032783.3	84869	NP_116172.2	ILMN_1813400	5810750	S	CTGTAGCTGTTTGCTGACTCCTATGAGCCCATAAGGGTTCTGTGCTTAGC	"\Homo sapiens carbonyl reductase 4 (CBR4), mRNA.\"""""	FLJ14431	ILMN_1813400	CBR4	"\Homo sapiens carbonyl reductase 4 (CBR4), mRNA.\"""""	84869	 	CBR4	0.15626081	-0.032974449	2.673350877	0.009120946	0.009120946	-2.621024621	1.114395092
21795	3440647	DNAJC30	NM_032317.2	84277	NP_115693.2	ILMN_3246801	3440647	S	GGTGGCTTGGTGTTCATGGTGGAGACTTGGTTCTTTACGCAGAGCAGGCT	"\Homo sapiens DnaJ (Hsp40) homolog, subfamily C, member 30 (DNAJC30), mRNA.\"""""	MGC12943	ILMN_3246801	DNAJC30	"\Homo sapiens DnaJ (Hsp40) homolog, subfamily C, member 30 (DNAJC30), mRNA.\"""""	84277	D	DNAJC30	0.156175473	0.01012987	2.252382649	0.027072983	0.027072983	-3.467050434	1.114329177
46445	7550468	TCEAL8	NM_001006684.1	90843	NP_001006685.1	ILMN_1656399	7550468	A	TGCAACCAGCTTATGAGGGCAATGGGGGCACCTAAACTCTTGATGAAAGA	"\Homo sapiens transcription elongation factor A (SII)-like 8 (TCEAL8), transcript variant 2, mRNA.\"""""	MGC45400	ILMN_1656399	TCEAL8	"\Homo sapiens transcription elongation factor A (SII)-like 8 (TCEAL8), transcript variant 2, mRNA.\"""""	90843	D	TCEAL8	0.155921713	-0.007967749	2.51120329	0.014071949	0.014071949	-2.961210259	1.114133192
23458	3840386	STIM2	NM_020860.1	57620	NP_065911.2	ILMN_1738449	3840386	S	GAGTGGAGGAGGCTGGCCAAAGAGACTGTGGGCTGTTTTCAGTCAGGGAG	"\Homo sapiens stromal interaction molecule 2 (STIM2), mRNA.\"""""	KIAA1482; FLJ39527	ILMN_1738449	STIM2	"\Homo sapiens stromal interaction molecule 2 (STIM2), mRNA.\"""""	57620	D	STIM2	0.155865845	-0.020920915	2.545770289	0.012848826	0.012848826	-2.890161541	1.114090048
23732	3850709	ProbeID: 3850709				ILMN_1821681	3850709	S	TGCCCAGATTGCTCTTCTCCATTATCCAGCCAGAGGTCCAGATCAGCCTG	"\RST28959 Athersys RAGE Library Homo sapiens cDNA, mRNA sequence\"""""		ILMN_1821681		"\RST28959 Athersys RAGE Library Homo sapiens cDNA, mRNA sequence\"""""	-999	 		-0.15570949	0.01611102	-1.994066306	0.049594725	0.049594725	-3.924197949	-1.113969312
32375	5220441	MATR3	NM_199189.1	9782	NP_954659.1	ILMN_2411076	5220441	A	CCACAGAGGATGCTCAGGCCGCAGTGGATTATTACACAACCACACCAGCG	"\Homo sapiens matrin 3 (MATR3), transcript variant 1, mRNA.\"""""	DKFZp686K23100; DKFZp686K0542; KIAA0723; MGC9105	ILMN_2411076	MATR3	"\Homo sapiens matrin 3 (MATR3), transcript variant 1, mRNA.\"""""	9782	D	MATR3	0.155399761	-0.021697946	2.322795652	0.022764302	0.022764302	-3.334072021	1.113730183
30713	4860450	CNIH2	XM_938838.1	254263	XP_943931.1	ILMN_1808903	4860450	I	GACCACCCCACTCTGCTGCTGTGTACTCTTCAATGCCTCCCCCCAAAATT	"\PREDICTED: Homo sapiens cornichon homolog 2 (Drosophila) (CNIH2), mRNA.\"""""		ILMN_1808903	CNIH2	"\PREDICTED: Homo sapiens cornichon homolog 2 (Drosophila) (CNIH2), mRNA.\"""""	254263	D	CNIH2	-0.155355111	0.024641151	-2.400423375	0.018727984	0.018727984	-3.183421209	-1.113695714
46917	7610121	FAM120B	NM_032448.1	84498	NP_115824.1	ILMN_1679641	7610121	S	AGAGCTTTTGTTGGCTTCTCTCCCGAGCTTGTGCCTGATTCTGTGGCCCA	"\Homo sapiens family with sequence similarity 120B (FAM120B), mRNA.\"""""	KIAA1838; dJ894D12.1; PGCC1; KIAA0183	ILMN_1679641	FAM120B	"\Homo sapiens family with sequence similarity 120B (FAM120B), mRNA.\"""""	84498	 	FAM120B	0.155318693	-0.006711618	2.630901561	0.010235057	0.010235057	-2.711769524	1.113667602
8636	1400079	CRHR1	NM_004382.3	1394	NP_004373.2	ILMN_1732426	1400079	A	CCTGCTCCTTTTCCTCTTTTGTGAGAAGATGGGGGCTGGAGGGGGCAGAG	"\Homo sapiens corticotropin releasing hormone receptor 1 (CRHR1), mRNA.\"""""	CRHR; CRF1; CRFR1; CRHR1f; CRF-R; CRH-R1h	ILMN_1732426	CRHR1	"\Homo sapiens corticotropin releasing hormone receptor 1 (CRHR1), mRNA.\"""""	1394	D	CRHR1	-0.155279102	0.013321792	-2.370301584	0.020211598	0.020211598	-3.242378025	-1.11363704
35821	5820703	BRCA1	NM_007295.2	672	NP_009226.1	ILMN_1771065	5820703	I	TGTCCGTGGGGGAATCCTCGTGATAGGAACTGGAATATGCCTTGAGGGGG	"\Homo sapiens breast cancer 1, early onset (BRCA1), transcript variant BRCA1b, mRNA.\"""""	RNF53; BRCAI; PSCP; BRCC1; IRIS	ILMN_1771065	BRCA1	"\Homo sapiens breast cancer 1, early onset (BRCA1), transcript variant BRCA1b, mRNA.\"""""	672	D	BRCA1	-0.155188428	0.011403768	-2.362879504	0.020592846	0.020592846	-3.256808027	-1.11356705
33659	5390253	FAM75C2	XM_938305.1	441452	XP_943398.1	ILMN_1748454	5390253	I	CTCCTGTCTCCTGCAGCCTCCTGGGGCCACACCTTGAAAAAGGTGACTTT	"\PREDICTED: Homo sapiens hypothetical LOC441452 (DKFZp434M131), mRNA.\"""""		ILMN_1748454	DKFZP434M131	"\PREDICTED: Homo sapiens hypothetical LOC441452 (DKFZp434M131), mRNA.\"""""	441452	D	FAM75C1	-0.154757613	0.022670384	-2.082808567	0.040503535	0.040503535	-3.772669793	-1.113234568
29224	4640561	ProbeID: 4640561				ILMN_1821270	4640561	S	GGCAAATTCCGGGTATGCACTCAACTTCGGCAAAGGCACCTCGCTGTTGG	"\Homo sapiens T cell antigen receptor alpha chain (TCRVA2) mRNA, complete cds\"""""		ILMN_1821270		"\Homo sapiens T cell antigen receptor alpha chain (TCRVA2) mRNA, complete cds\"""""	-999	D	TRDV2	0.154285249	0.037589479	2.611855726	0.010773935	0.010773935	-2.752098495	1.112870135
7311	1110615	BEX4	NM_001080425.1	56271	NP_001073894.1	ILMN_2351638	1110615	A	CAGCAGATGAGGCACTATATGCGCTTCCAAACTCCTGAACCTGACAACCA	"\Homo sapiens BEX family member 4 (BEX4), mRNA.\"""""	BEXL1; BEX4; FLJ10097	ILMN_2351638	BEX4	"\Homo sapiens BEX family member 4 (BEX4), mRNA.\"""""	56271	D	BEX4	0.154195232	-0.025830534	2.341647624	0.021718973	0.021718973	-3.297874203	1.1128007
5190	780187	C6orf130	NM_145063.2	221443	NP_659500.1	ILMN_1804834	780187	S	CCTTTTTCTCCAGTATGCTACCTGATTTGTTTGGCTGGCCACTAGGTGGC	"\Homo sapiens chromosome 6 open reading frame 130 (C6orf130), mRNA.\"""""	MGC19570; dJ34B21.3	ILMN_1804834	C6ORF130	"\Homo sapiens chromosome 6 open reading frame 130 (C6orf130), mRNA.\"""""	221443	 	C6orf130	0.153780068	-0.005274868	2.242024624	0.027763919	0.027763919	-3.486314358	1.112480516
21473	3420121	SRRT	NM_015908.4	51593	NP_056992.4	ILMN_2358202	3420121	A	TCCCCCGTTCCTCAGTCCTGTATCATCCATACTTGTACTACCTTGTCCTA	"\Homo sapiens arsenate resistance protein 2 (ARS2), transcript variant 1, mRNA.\"""""	ASR2; MGC126427	ILMN_2358202	ARS2	"\Homo sapiens arsenate resistance protein 2 (ARS2), transcript variant 1, mRNA.\"""""	51593	D	SRRT	-0.153618805	-0.012109519	-2.029387683	0.045785967	0.045785967	-3.864587887	-1.11235617
35158	5700273	RAB3GAP2	NM_012414.3	25782	NP_036546.2	ILMN_3236423	5700273	S	GCCCTCTCTCACCCTGATAGGAATGGGTTTGCTGGGTGTCTAGAAGTTAG	"\Homo sapiens RAB3 GTPase activating protein subunit 2 (non-catalytic) (RAB3GAP2), mRNA.\"""""		ILMN_3236423	RAB3GAP2	"\Homo sapiens RAB3 GTPase activating protein subunit 2 (non-catalytic) (RAB3GAP2), mRNA.\"""""	25782	 	RAB3GAP2	0.153608955	-0.00324449	2.311924762	0.023387127	0.023387127	-3.354831515	1.112348576
44865	7160047	TRIM3	NM_006458.2	10612	NP_006449.2	ILMN_1685430	7160047	I	CTGACCTCCTCCCTTCTGCAATTGGCTTCAGATCCTGGGCTGCAAACCTG	"\Homo sapiens tripartite motif-containing 3 (TRIM3), transcript variant 1, mRNA.\"""""	BERP; HAC1; RNF22; RNF97; FLJ16135	ILMN_1685430	TRIM3	"\Homo sapiens tripartite motif-containing 3 (TRIM3), transcript variant 1, mRNA.\"""""	10612	D	TRIM3	-0.153583206	0.03012889	-2.131451828	0.036160062	0.036160062	-3.687141393	-1.112328723
30612	4860050	FYN	NM_153047.1	2534	NP_694592.1	ILMN_1781207	4860050	I	GTTGTGTCTGGAGAAGAAGCTGGGTCAGGGGTGTTTCGCTGAAGTGTGGC	"\Homo sapiens FYN oncogene related to SRC, FGR, YES (FYN), transcript variant 2, mRNA.\"""""	MGC45350; SYN; SLK	ILMN_1781207	FYN	"\Homo sapiens FYN oncogene related to SRC, FGR, YES (FYN), transcript variant 2, mRNA.\"""""	2534	D	FYN	0.153374636	0.007076842	2.467044011	0.015786368	0.015786368	-3.050796182	1.112167926
23377	3840056	ERCC1	NM_001983.2	2067	NP_001974.1	ILMN_2277676	3840056	I	CCCGGAGGCTGTTTGATGTCCTGCACGAGCCCTTCTTGAAAGTACCCTGA	"\Homo sapiens excision repair cross-complementing rodent repair deficiency, complementation group 1 (includes overlapping antisense sequence) (ERCC1), transcript variant 2, mRNA.\"""""	UV20; COFS4	ILMN_2277676	ERCC1	"\Homo sapiens excision repair cross-complementing rodent repair deficiency, complementation group 1 (includes overlapping antisense sequence) (ERCC1), transcript variant 2, mRNA.\"""""	2067	D	ERCC1	-0.153269849	0.068941181	-2.088547643	0.039968655	0.039968655	-3.762669383	-1.112087148
37194	6040286	PER2	NM_022817.2	8864	NP_073728.1	ILMN_1738095	6040286	I	AGCTCTCAGAGTTTCTGTGATGATTTGTTGAGCCTTGCTGGACAAGTGGT	"\Homo sapiens period homolog 2 (Drosophila) (PER2), mRNA.\"""""	KIAA0347; FASPS	ILMN_1738095	PER2	"\Homo sapiens period homolog 2 (Drosophila) (PER2), mRNA.\"""""	8864	D	PER2	-0.153034656	0.025110406	-2.627344281	0.01033381	0.01033381	-2.719320164	-1.111905867
1402	150356	PPP2R5C	NM_178588.1	5527	NP_848703.1	ILMN_1789283	150356	A	GACAGCACCCTCACGGAACCAGTGGTGATGGCACTTCTCAAATACTGGCC	"\Homo sapiens protein phosphatase 2, regulatory subunit B', gamma isoform (PPP2R5C), transcript variant 4, mRNA.\"""""	PR61G; MGC23064; B56G	ILMN_1789283	PPP2R5C	"\Homo sapiens protein phosphatase 2, regulatory subunit B', gamma isoform (PPP2R5C), transcript variant 4, mRNA.\"""""	5527	D	PPP2R5C	0.152992125	0.000956649	2.007028249	0.04816667	0.04816667	-3.902430968	1.111873089
10801	1690608	ALDH3A2	NM_000382.2	224	NP_000373.1	ILMN_1794825	1690608	A	GGTACTCTGCTGAGTGGGCAAGGCTGAAGAAGAGGCCTGTGGAATGCAGC	"\Homo sapiens aldehyde dehydrogenase 3 family, member A2 (ALDH3A2), transcript variant 2, mRNA.\"""""	DKFZp686E23276; FALDH; ALDH10; FLJ20851; SLS	ILMN_1794825	ALDH3A2	"\Homo sapiens aldehyde dehydrogenase 3 family, member A2 (ALDH3A2), transcript variant 2, mRNA.\"""""	224	D	ALDH3A2	0.152939297	0.011966232	2.590979271	0.011394028	0.011394028	-2.796027532	1.111832375
18125	2810280	SLC6A6	NM_003043.3	6533	NP_003034.2	ILMN_1673586	2810280	S	GGAAGTCGTTCCTCAACTCTCCCCAAGGCACCTGTCTCCAATCAGAGCCC	"\Homo sapiens solute carrier family 6 (neurotransmitter transporter, taurine), member 6 (SLC6A6), transcript variant 1, mRNA.\"""""	MGC131729; TAUT; MGC10619	ILMN_1673586	SLC6A6	"\Homo sapiens solute carrier family 6 (neurotransmitter transporter, taurine), member 6 (SLC6A6), transcript variant 1, mRNA.\"""""	6533	 	SLC6A6	-0.152832127	-0.029749716	-2.539643001	0.013058388	0.013058388	-2.90281429	-1.111749786
10272	1570725	APOA1BP	NM_144772.1	128240	NP_658985.1	ILMN_1729533	1570725	S	CCCTCACAGCCCCCAAAAAATCTGCAACCCAGTTTACCGGTCGCTACCAT	"\Homo sapiens apolipoprotein A-I binding protein (APOA1BP), mRNA.\"""""	MGC119145; MGC119143; AIBP	ILMN_1729533	APOA1BP	"\Homo sapiens apolipoprotein A-I binding protein (APOA1BP), mRNA.\"""""	128240	 	APOA1BP	0.152667596	0.058686763	2.200810654	0.030668895	0.030668895	-3.562202038	1.111623005
20191	3190246	CHN2	NM_004067.2	1124	NP_004058.1	ILMN_2403237	3190246	A	CCATTGGCACAGGGAGGTTTGACCTCTTCCCTGCTATTATCCCTCCTCCC	"\Homo sapiens chimerin (chimaerin) 2 (CHN2), transcript variant 2, mRNA.\"""""	BCH; ARHGAP3; RHOGAP3; MGC138360	ILMN_2403237	CHN2	"\Homo sapiens chimerin (chimaerin) 2 (CHN2), transcript variant 2, mRNA.\"""""	1124	D	CHN2	0.152551864	0.01444481	2.621289202	0.010503894	0.010503894	-2.732153382	1.111533835
6445	1010725	C20orf112	NM_080616.1	140688	NP_542183.1	ILMN_1652219	1010725	S	ATATCACTACACTGATGTGGGCTGGGGCCAGTAGGGGCAGGACAGGTGCC	"\Homo sapiens chromosome 20 open reading frame 112 (C20orf112), mRNA.\"""""	DKFZP566G1424; dJ1184F4.2	ILMN_1652219	C20ORF112	"\Homo sapiens chromosome 20 open reading frame 112 (C20orf112), mRNA.\"""""	140688	 	C20orf112	-0.152321358	0.002451887	-2.737666869	0.007641966	0.007641966	-2.48129483	-1.111356254
42643	6760619	ASMTL	NM_004192.1	8623	NP_004183.1	ILMN_1689786	6760619	A	ATGCCATCTTGCCACCAAAGTGGCCCCCTGAAGCCCAGGCAGCATGTTCA	"\Homo sapiens acetylserotonin O-methyltransferase-like (ASMTL), mRNA.\"""""	ASMTLX; ASTML; ASMTLY	ILMN_1689786	ASMTL	"\Homo sapiens acetylserotonin O-methyltransferase-like (ASMTL), mRNA.\"""""	8623	D	ASMTL	0.152237948	-0.008306828	2.221636522	0.029169306	0.029169306	-3.524007752	1.111292002
2678	430368	ZNF211	NM_006385.2	10520	NP_006376.2	ILMN_1811195	430368	A	ATAGTCTGAGTCTTCCTCTCTGACAAGTTAGGGCATGGACTTGACCCAGC	"\Homo sapiens zinc finger protein 211 (ZNF211), transcript variant 1, mRNA.\"""""	C2H2-25; ZNF-25; ZNFC25; MGC131841; CH2H2-25	ILMN_1811195	ZNF211	"\Homo sapiens zinc finger protein 211 (ZNF211), transcript variant 1, mRNA.\"""""	10520	 	ZNF211	0.152143487	-0.018406615	2.987118112	0.003749799	0.003749799	-1.914526268	1.111219243
45006	7160626	PPP2R5E	NM_006246.2	5529	NP_006237.1	ILMN_1666761	7160626	S	TCTCGTTCTATATCTCATCACAGCGCCAGCCCTGTTTTTAGCCGGAAAGG	"\Homo sapiens protein phosphatase 2, regulatory subunit B', epsilon isoform (PPP2R5E), mRNA.\"""""		ILMN_1666761	PPP2R5E	"\Homo sapiens protein phosphatase 2, regulatory subunit B', epsilon isoform (PPP2R5E), mRNA.\"""""	5529	 	PPP2R5E	0.152141188	0.000741684	2.014590616	0.047349874	0.047349874	-3.889673483	1.111217471
19	10064	ProbeID: 10064	XM_929371.1	646443	XP_934464.1	ILMN_1746923	10064	S	TGGACTCAAGCAGTCCTCCCACCTTAGCCTCCTGAATAGCTGAATACAGG	"\PREDICTED: Homo sapiens similar to stromal antigen 3 (LOC646443), mRNA.\"""""		ILMN_1746923	LOC646443	"\PREDICTED: Homo sapiens similar to stromal antigen 3 (LOC646443), mRNA.\"""""	646443	 		-0.152117175	-0.006363075	-4.184743162	7.35E-05	7.35E-05	1.287096241	-1.111198976
22726	3710471	ProbeID: 3710471	XM_372521.1	390466	XP_372521.1	ILMN_1665781	3710471	S	AACCACCGCTGCCGCCTCCTTCTTCTGTCACTCCTGGTGCTGCACTGTGT	"\PREDICTED: Homo sapiens similar to SMT3 suppressor of mif two 3 homolog 2 (LOC390466), mRNA.\"""""		ILMN_1665781	LOC390466	"\PREDICTED: Homo sapiens similar to SMT3 suppressor of mif two 3 homolog 2 (LOC390466), mRNA.\"""""	390466	 		0.152052719	0.021320963	2.113694482	0.037696374	0.037696374	-3.718564992	1.111149332
25426	4070026	KATNA1	NM_007044.2	11104	NP_008975.1	ILMN_2198393	4070026	S	TGGAAGGTTATTCAGGTGCGGACATTACCAACGTGTGCAGGGATGCGTCC	"\Homo sapiens katanin p60 (ATPase-containing) subunit A 1 (KATNA1), mRNA.\"""""		ILMN_2198393	KATNA1	"\Homo sapiens katanin p60 (ATPase-containing) subunit A 1 (KATNA1), mRNA.\"""""	11104	 	KATNA1	0.151812818	-0.006751589	2.222607732	0.02910097	0.02910097	-3.522218952	1.110964578
18580	2900551	NVL	NM_206840.1	4931	NP_996671.1	ILMN_1712636	2900551	A	CCATCAAGCCGGCAGAGAATCCCCCACACGCTCTGAAGGACCCACTTTCA	"\Homo sapiens nuclear VCP-like (NVL), transcript variant 2, mRNA.\"""""		ILMN_1712636	NVL	"\Homo sapiens nuclear VCP-like (NVL), transcript variant 2, mRNA.\"""""	4931	D	NVL	0.151712117	0.011588764	2.065772269	0.042127888	0.042127888	-3.802212605	1.110887034
21550	3420445	TSTD1	NM_001113205.1	100131187	NP_001106676.1	ILMN_3234456	3420445	I	TACGGGGAGGTGTGGCTGCTAGCTGGGAGGTGATGGGGACTGCCTGTCAT	"\Homo sapiens thiosulfate sulfurtransferase (rhodanese)-like domain containing 1 (TSTD1), transcript variant 3, mRNA.\"""""	KAT	ILMN_3234456	TSTD1	"\Homo sapiens thiosulfate sulfurtransferase (rhodanese)-like domain containing 1 (TSTD1), transcript variant 3, mRNA.\"""""	100131187	D	TSTD1	0.151703265	-0.004320789	2.845243656	0.005649664	0.005649664	-2.241646934	1.110880218
18746	2940484	GNB4	NM_021629.2	59345	NP_067642.1	ILMN_2129545	2940484	S	TTGGCTGGGCAGAGTGGCTTACACCTATAATCCCAGCAATTTGGGAGGCC	"\Homo sapiens guanine nucleotide binding protein (G protein), beta polypeptide 4 (GNB4), mRNA.\"""""		ILMN_2129545	GNB4	"\Homo sapiens guanine nucleotide binding protein (G protein), beta polypeptide 4 (GNB4), mRNA.\"""""	59345	D	GNB4	-0.151572752	0.001002758	-2.293777534	0.024460458	0.024460458	-3.389300172	-1.110779727
46932	7610167	RAB4B	NM_016154.2	53916	NP_057238.2	ILMN_1803136	7610167	S	GGAGGCCTGTCCAGCACCCACCCTACCCCCATAAAGCATTGTTTACAAAA	"\Homo sapiens RAB4B, member RAS oncogene family (RAB4B), mRNA.\"""""	MGC52123	ILMN_1803136	RAB4B	"\Homo sapiens RAB4B, member RAS oncogene family (RAB4B), mRNA.\"""""	53916	D	RAB4B	-0.15132839	0.010723294	-2.219401769	0.029327083	0.029327083	-3.528121204	-1.1105916
7960	1240452	PINX1	NM_017884.4	54984	NP_060354.4	ILMN_1790309	1240452	S	AAGCGGATGGCAGCACTGAAGAACAAGCCCCAGGTTCCAGTTCCAGGGTC	"\Homo sapiens PIN2-interacting protein 1 (PINX1), mRNA.\"""""	LPTS; MGC8850; FLJ20565; LPTL	ILMN_1790309	PINX1	"\Homo sapiens PIN2-interacting protein 1 (PINX1), mRNA.\"""""	54984	D	PINX1	-0.151152588	0.004618337	-2.689252276	0.008732837	0.008732837	-2.586728019	-1.110456276
20387	3290224	IRF2BP2	NM_182972.2	359948	NP_892017.2	ILMN_2394561	3290224	A	CTTTGGGTGGCCTTTGTGGACGGCTCGTAGCTGGAAAGTGTTGATCTGGG	"\Homo sapiens interferon regulatory factor 2 binding protein 2 (IRF2BP2), transcript variant 1, mRNA.\"""""	MGC72189	ILMN_2394561	IRF2BP2	"\Homo sapiens interferon regulatory factor 2 binding protein 2 (IRF2BP2), transcript variant 1, mRNA.\"""""	359948	D	IRF2BP2	0.151093278	0.024708877	2.183771509	0.031945569	0.031945569	-3.593218826	1.110410625
14189	2260102	ProbeID: 2260102				ILMN_1832151	2260102	S	CTTGGAGTCAGGGCGGCCACAATGGGGTTATAGTCTGAGCAATGGTGGGG	"\RST34529 Athersys RAGE Library Homo sapiens cDNA, mRNA sequence\"""""		ILMN_1832151		"\RST34529 Athersys RAGE Library Homo sapiens cDNA, mRNA sequence\"""""	-999	 		-0.151092097	0.007839335	-2.628244273	0.010308744	0.010308744	-2.717410641	-1.110409716
42393	6660400	NDRG3	NM_022477.2	57446	NP_071922.2	ILMN_1738229	6660400	A	CTACTGTTAGGTGAGGGAGTCACAGCCAGACAGAGAGTATTGCTGGAGGG	"\Homo sapiens NDRG family member 3 (NDRG3), transcript variant 2, mRNA.\"""""	FLJ13556	ILMN_1738229	NDRG3	"\Homo sapiens NDRG family member 3 (NDRG3), transcript variant 2, mRNA.\"""""	57446	D	NDRG3	0.150946084	0.011963395	2.297414954	0.024241898	0.024241898	-3.382409972	1.110297339
21864	3450136	RNF144A	NM_014746.2	9781	NP_055561.2	ILMN_1777660	3450136	S	CCTTCAGTGAGGGGTAGCTACATGCCCCATGCCTGCCCTTTCTTTCCTTC	"\Homo sapiens ring finger protein 144 (RNF144), mRNA.\"""""	KIAA0161; UBCE7IP4	ILMN_1777660	RNF144	"\Homo sapiens ring finger protein 144 (RNF144), mRNA.\"""""	9781	D	RNF144A	0.150937399	0.006144543	2.111008513	0.037933616	0.037933616	-3.723298	1.110290655
35004	5690358	TMEM5	NM_014254.1	10329	NP_055069.1	ILMN_1689704	5690358	S	GAGGCTTGCTCCTATGGCTCCATTCCTGTGGTGGAAGACGTGATGACAGC	"\Homo sapiens transmembrane protein 5 (TMEM5), mRNA.\"""""	HP10481	ILMN_1689704	TMEM5	"\Homo sapiens transmembrane protein 5 (TMEM5), mRNA.\"""""	10329	 	TMEM5	0.150876337	0.011794377	2.511828011	0.014048945	0.014048945	-2.959933379	1.110243663
19376	3130035	FAM149B1	NM_173348.1	317662	NP_775483.1	ILMN_3245452	3130035	S	GCAGGAGAGGTTCAGCTTTCTGATTTTACTGTGGACCTTTTCCTAAGGGC	"\Homo sapiens family with sequence similarity 149, member B1 (FAM149B1), mRNA.\"""""		ILMN_3245452	FAM149B1	"\Homo sapiens family with sequence similarity 149, member B1 (FAM149B1), mRNA.\"""""	317662	 	FAM149B1	0.150648093	-0.004983874	2.777595432	0.006837575	0.006837575	-2.393205609	1.110068029
17230	2680458	CPT1A	NM_001876.2	1374	NP_001867.2	ILMN_1687589	2680458	I	CCTGTGAAGCATAACCCCACTACTTCCAGACTTGCCCTCCCTTGGGGGAC	"\Homo sapiens carnitine palmitoyltransferase 1A (liver) (CPT1A), nuclear gene encoding mitochondrial protein, transcript variant 1, mRNA.\"""""	CPT1-L; L-CPT1; CPT1	ILMN_1687589	CPT1A	"\Homo sapiens carnitine palmitoyltransferase 1A (liver) (CPT1A), nuclear gene encoding mitochondrial protein, transcript variant 1, mRNA.\"""""	1374	D	CPT1A	-0.150573596	0.002206574	-2.308393266	0.023592675	0.023592675	-3.361557454	-1.11001071
9295	1440592	HNRNPA3	NM_194247.2	220988	NP_919223.1	ILMN_1761083	1440592	S	CGGAGGGAACTTTGGAGGTGGTGGAGGTAATTTTGGCCGTGGTGGAAACT	"\Homo sapiens heterogeneous nuclear ribonucleoprotein A3 (HNRNPA3), mRNA.\"""""	2610510D13Rik; MGC142030; D10S102; MGC138232; FBRNP	ILMN_1761083	HNRNPA3	"\Homo sapiens heterogeneous nuclear ribonucleoprotein A3 (HNRNPA3), mRNA.\"""""	220988	 	HNRNPA3	0.150472051	-0.004792986	2.142711539	0.035214336	0.035214336	-3.667096632	1.109932584
42488	6660768	IRF2BP2	NM_182972.2	359948	NP_892017.2	ILMN_1671005	6660768	S	CACTACCAGGAGGAATAGCAACAGTCCGCCCTCTCCGTCCTCTATGAACC	"\Homo sapiens interferon regulatory factor 2 binding protein 2 (IRF2BP2), transcript variant 1, mRNA.\"""""	MGC72189	ILMN_1671005	IRF2BP2	"\Homo sapiens interferon regulatory factor 2 binding protein 2 (IRF2BP2), transcript variant 1, mRNA.\"""""	359948	D	IRF2BP2	0.150359649	-0.004090097	2.579567049	0.011746489	0.011746489	-2.819918976	1.109846111
6108	990097	LOC729317	XM_001133585.1	729317	XP_001133585.1	ILMN_1699253	990097	S	CTCTGGTAGACGGGAAGAGCATTAATGCTGGAGGCCACAAGGTTGGGCTC	"\PREDICTED: Homo sapiens similar to voltage-dependent anion channel 2 (LOC729317), mRNA.\"""""		ILMN_1699253	LOC729317	"\PREDICTED: Homo sapiens similar to voltage-dependent anion channel 2 (LOC729317), mRNA.\"""""	729317	 	LOC729317	0.150153673	0.022357331	2.116524328	0.037447816	0.037447816	-3.713572735	1.109687667
31500	4920521	C2orf68	NM_001013649.3	388969	NP_001013671.2	ILMN_3247681	4920521	S	TGTCCCTGAGGAATCAGATGGTCATACAGCCATAGGCACCCACCCGAAAT	"\Homo sapiens chromosome 2 open reading frame 68 (C2orf68), mRNA.\"""""		ILMN_3247681	C2ORF68	"\Homo sapiens chromosome 2 open reading frame 68 (C2orf68), mRNA.\"""""	388969	D	C2orf68	0.150000284	-0.040153176	2.374609861	0.019993186	0.019993186	-3.233984234	1.10956969
8136	1260400	ProbeID: 1260400	XR_019482.1	652768		ILMN_1776870	1260400	I	TCCCAAGCCCGAGTGGAAGCGCCAGGTGATGGTGGGCAAGATGCAGCTGA	"\PREDICTED: Homo sapiens similar to espin (LOC652768), mRNA.\"""""		ILMN_1776870	LOC652768	"\PREDICTED: Homo sapiens similar to espin (LOC652768), mRNA.\"""""	652768	 		-0.149850225	0.013864493	-2.755669216	0.007269154	0.007269154	-2.441705057	-1.109454287
15348	2450367	LRIG1	NM_015541.2	26018	NP_056356.2	ILMN_1707342	2450367	S	GAAACTGAGCTGGGACTGGAAAGGACAGCCCTTGACCTGGGTTCTGGGTA	"\Homo sapiens leucine-rich repeats and immunoglobulin-like domains 1 (LRIG1), mRNA.\"""""	LIG-1; LIG1; DKFZP586O1624	ILMN_1707342	LRIG1	"\Homo sapiens leucine-rich repeats and immunoglobulin-like domains 1 (LRIG1), mRNA.\"""""	26018	D	LRIG1	0.1498372	-0.013603302	2.52855316	0.013445523	0.013445523	-2.925650312	1.109444271
9951	1510154	TCFL5	NM_006602.2	10732	NP_006593.2	ILMN_1814247	1510154	S	CCCCCTTGTCATGACTCTGAGTCACGTGCTGCTGTATTGCAACGTGCAGG	"\Homo sapiens transcription factor-like 5 (basic helix-loop-helix) (TCFL5), mRNA.\"""""	E2BP-1; CHA; MGC46135; Figlb	ILMN_1814247	TCFL5	"\Homo sapiens transcription factor-like 5 (basic helix-loop-helix) (TCFL5), mRNA.\"""""	10732	 	TCFL5	0.149836589	-0.031608658	2.253519384	0.026998085	0.026998085	-3.464931658	1.109443801
46320	7510719	TRAF3IP2	NM_147686.1	10758	NP_679211.1	ILMN_1701514	7510719	A	GTTCCTCCTGACAGTTTGATGTGTCCATTCTGGGCCTCTCAGTGCTTAGC	"\Homo sapiens TRAF3 interacting protein 2 (TRAF3IP2), transcript variant 2, mRNA.\"""""	C6orf6; CIKS; C6orf5; MGC3581; C6orf4; DKFZP586G0522; ACT1	ILMN_1701514	TRAF3IP2	"\Homo sapiens TRAF3 interacting protein 2 (TRAF3IP2), transcript variant 2, mRNA.\"""""	10758	D	TRAF3IP2	0.149806946	0.001897439	2.181087464	0.032150851	0.032150851	-3.598085518	1.109421005
13653	2140154	CYB5A	NM_001914.2	1528	NP_001905.1	ILMN_1714167	2140154	A	CTCCTCAGAAGTCAGCGCAGGAAGAGCCTGCTTTGGACACGGGAGAAAAG	"\Homo sapiens cytochrome b5 type A (microsomal) (CYB5A), transcript variant 2, mRNA.\"""""	MCB5; CYB5	ILMN_1714167	CYB5A	"\Homo sapiens cytochrome b5 type A (microsomal) (CYB5A), transcript variant 2, mRNA.\"""""	1528	D	CYB5A	0.14971264	-0.01406621	2.460620234	0.016050783	0.016050783	-3.063717258	1.109348487
12033	1940482	KIFAP3	NM_014970.2	22920	NP_055785.2	ILMN_2119224	1940482	S	GTTGTTAGCTGCAGATTAACCCCAGCCCCTCTGTCTTCTGTTAAGTACAG	"\Homo sapiens kinesin-associated protein 3 (KIFAP3), mRNA.\"""""	SMAP; Smg-GDS; KAP3; dJ190I16.1; FLJ22818	ILMN_2119224	KIFAP3	"\Homo sapiens kinesin-associated protein 3 (KIFAP3), mRNA.\"""""	22920	 	KIFAP3	0.149683601	-0.004249164	2.576948415	0.011828741	0.011828741	-2.825388821	1.109326158
41195	6550139	ProbeID: 6550139	XR_018917.1	441034		ILMN_1683498	6550139	A	GATCTGCCGTCACTGGGGTGGCAACATCCTGGGTCCTAAGTCTGTGGCTC	"\PREDICTED: Homo sapiens similar to 60S ribosomal protein L7a (LOC441034), mRNA.\"""""		ILMN_1683498	LOC441034	"\PREDICTED: Homo sapiens similar to 60S ribosomal protein L7a (LOC441034), mRNA.\"""""	441034	 		0.14926554	0.001078108	2.143921976	0.035113961	0.035113961	-3.664936279	1.109004746
6657	1050017	MIS12	NM_024039.1	79003	NP_076944.1	ILMN_1718069	1050017	S	GGAAAGGGGAGAAATAGCAATGGTTGTTCCTAAGGTATTGCTTGCCCTCC	"\Homo sapiens MIS12, MIND kinetochore complex component, homolog (S. pombe) (MIS12), mRNA.\"""""	MTW1; hMis12; MGC2488; 2510025F08Rik; KNTC2AP	ILMN_1718069	MIS12	"\Homo sapiens MIS12, MIND kinetochore complex component, homolog (S. pombe) (MIS12), mRNA.\"""""	79003	 	MIS12	0.149127901	0.021651441	2.12462839	0.03674385	0.03674385	-3.699243532	1.108898948
12545	2000286	ProbeID: 2000286	NM_001014439.1	83735	NP_001014439.1	ILMN_1699085	2000286	S	AGGCCTCTTGTGAGATATAAGGTGTTTTCCTTAAGTGACATGGCCCTGCG	"\Homo sapiens chromosome 8 open reading frame 16 (C8orf16), mRNA.\"""""		ILMN_1699085	C8ORF16	"\Homo sapiens chromosome 8 open reading frame 16 (C8orf16), mRNA.\"""""	83735	 		0.14912281	0.009236285	2.842893976	0.005687524	0.005687524	-2.24695954	1.108895034
11781	1850187	ProbeID: 1850187				ILMN_1833150	1850187	S	CATTTGGCTTCAATTCTGGGTGCCTTCAGGGGGCTAAGGCTCTAGATGAG	"\yv15b10.s1 Soares fetal liver spleen 1NFLS Homo sapiens cDNA clone IMAGE:242779 3, mRNA sequence\"""""		ILMN_1833150		"\yv15b10.s1 Soares fetal liver spleen 1NFLS Homo sapiens cDNA clone IMAGE:242779 3, mRNA sequence\"""""	-999	 		-0.148982794	0.017097745	-2.135865708	0.035786734	0.035786734	-3.679294748	-1.10878742
15409	2450608	ACO1	NM_002197.1	48	NP_002188.1	ILMN_1750800	2450608	S	CCTTTTCCTTCAGAGTGAATCATCCAGACTCCTCATGGATAGGTCGGGTG	"\Homo sapiens aconitase 1, soluble (ACO1), mRNA.\"""""	IREBP; IRP1; IREB1	ILMN_1750800	ACO1	"\Homo sapiens aconitase 1, soluble (ACO1), mRNA.\"""""	48	 	ACO1	0.148926428	0.007443489	2.682653285	0.008892037	0.008892037	-2.600980936	1.108744101
12599	2000468	SRPK2	NM_182691.1	6733	NP_872633.1	ILMN_1657451	2000468	I	GCACCATTGAATCCCAGTCCTAACAGAAGTACTGCGAATCTTGTGGCCTC	"\Homo sapiens SFRS protein kinase 2 (SRPK2), transcript variant 2, mRNA.\"""""	FLJ36101; SFRSK2	ILMN_1657451	SRPK2	"\Homo sapiens SFRS protein kinase 2 (SRPK2), transcript variant 2, mRNA.\"""""	6733	D	SRPK2	0.148899382	-0.006661059	2.613773961	0.01071852	0.01071852	-2.748047561	1.108723315
34305	5550609	LOC100129055	NR_024524.1	100129055		ILMN_3238491	5550609	S	TTGTAGTCCCAGCTACTCACGAGGCTTAAATGGGAGGATCACTTGAGGCC	"\Homo sapiens cyclin Y-like pseudogene (LOC100129055), non-coding RNA.\"""""		ILMN_3238491	LOC100129055	"\Homo sapiens cyclin Y-like pseudogene (LOC100129055), non-coding RNA.\"""""	100129055	 		-0.148821089	-0.004991271	-2.167493301	0.033208346	0.033208346	-3.622654177	-1.108663148
29552	4730309	PCCA	NM_000282.2	5095	NP_000273.2	ILMN_1714384	4730309	S	CAAGCTGGAGACACAGTTGGAGAAGGGGATCTGCTCGTGGAGCTGGAATG	"\Homo sapiens propionyl Coenzyme A carboxylase, alpha polypeptide (PCCA), nuclear gene encoding mitochondrial protein, transcript variant 1, mRNA.\"""""		ILMN_1714384	PCCA	"\Homo sapiens propionyl Coenzyme A carboxylase, alpha polypeptide (PCCA), nuclear gene encoding mitochondrial protein, transcript variant 1, mRNA.\"""""	5095	 	PCCA	0.148743198	-0.002567973	3.032177743	0.003283219	0.003283219	-1.808062065	1.108603293
41632	6580433	RHBDL2	NM_017821.3	54933	NP_060291.2	ILMN_2053536	6580433	S	AAGAAGGGTAGTAAAAACTAGAGATTGGGGCCAGGCGCAGTGGCTCACGC	"\Homo sapiens rhomboid, veinlet-like 2 (Drosophila) (RHBDL2), mRNA.\"""""	RRP2; MGC16997	ILMN_2053536	RHBDL2	"\Homo sapiens rhomboid, veinlet-like 2 (Drosophila) (RHBDL2), mRNA.\"""""	54933	D	RHBDL2	-0.148576601	-0.00256003	-3.167536988	0.002185862	0.002185862	-1.480998533	-1.108475283
40281	6420180	TJAP1	NM_080604.1	93643	NP_542171.1	ILMN_1743763	6420180	S	GCCTGGCCCCCACTCCCAACCTTGGCTCTAGACTGTTACTCTTAAGCTTT	"\Homo sapiens tight junction associated protein 1 (peripheral) (TJAP1), mRNA.\"""""	PILT; RP3-337H4.1; TJP4; DKFZp686F06131	ILMN_1743763	TJAP1	"\Homo sapiens tight junction associated protein 1 (peripheral) (TJAP1), mRNA.\"""""	93643	 	TJAP1	0.148410315	0.034943571	2.377632166	0.019841223	0.019841223	-3.228088171	1.108347526
45529	7320437	DSCR3	NM_006052.1	10311	NP_006043.1	ILMN_1717099	7320437	S	TGGCCAAAACAGGCTCAGGCCAAAGACCTCCCAAGCTGTATGTACTTCCA	"\Homo sapiens Down syndrome critical region gene 3 (DSCR3), mRNA.\"""""	DCRA; MGC117385; DSCRA	ILMN_1717099	DSCR3	"\Homo sapiens Down syndrome critical region gene 3 (DSCR3), mRNA.\"""""	10311	 	DSCR3	0.148098044	-0.013227134	2.31637	0.023130647	0.023130647	-3.346352784	1.108107651
45666	7330253	MCM5	NM_006739.3	4174	NP_006730.2	ILMN_1815169	7330253	S	GGACTTCACCAAGCAGAAATACCCGGAGCACGCCATCCACAAGGTGCTGC	"\Homo sapiens minichromosome maintenance complex component 5 (MCM5), mRNA.\"""""	MGC5315; CDC46; P1-CDC46	ILMN_1815169	MCM5	"\Homo sapiens minichromosome maintenance complex component 5 (MCM5), mRNA.\"""""	4174	 	MCM5	-0.148058829	0.023304101	-2.294347879	0.024426073	0.024426073	-3.388220413	-1.108077531
26595	4220161	ZNF518A	NM_014803.3	9849	NP_055618.2	ILMN_1742541	4220161	S	GTTTACATATGTCAACTGTAACAGTAGGTCCCAAATGGGCCCATTCCCCT	"\Homo sapiens zinc finger protein 518A (ZNF518A), mRNA.\"""""	DKFZp781O2147; MGC125707; ZNF518; MGC125710	ILMN_1742541	ZNF518A	"\Homo sapiens zinc finger protein 518A (ZNF518A), mRNA.\"""""	9849	 	ZNF518A	0.147750659	0.006445616	2.088126207	0.040007724	0.040007724	-3.763404567	1.107840864
18024	2760639	TMEM207	NM_207316.1	131920	NP_997199.1	ILMN_1704022	2760639	S	GCAATGAGACATCTTCAAGTGGCATTTTGGCAGTGGCCATCAGCAGGGGG	"\Homo sapiens transmembrane protein 207 (TMEM207), mRNA.\"""""	UNQ846	ILMN_1704022	TMEM207	"\Homo sapiens transmembrane protein 207 (TMEM207), mRNA.\"""""	131920	 	TMEM207	-0.147530728	-0.005458748	-1.991008849	0.049936801	0.049936801	-3.929314006	-1.107671992
8857	1410246	BBS2	NM_031885.2	583	NP_114091.2	ILMN_1767612	1410246	S	GAGCAGGTCGTCTGCGGGTTGGAAAACCAAAGAACCAGGTGATCACTGCT	"\Homo sapiens Bardet-Biedl syndrome 2 (BBS2), mRNA.\"""""	MGC20703; BBS	ILMN_1767612	BBS2	"\Homo sapiens Bardet-Biedl syndrome 2 (BBS2), mRNA.\"""""	583	D	BBS2	0.147298926	0.001111773	2.05812087	0.042875512	0.042875512	-3.815411156	1.107494034
12316	1990132	USH1G	NM_173477.2	124590	NP_775748.2	ILMN_1717852	1990132	S	TGCCTGCCACCGCCATCTGGAGCCCACCACAGCTCTTCTCCCTGTTCTCT	"\Homo sapiens Usher syndrome 1G (autosomal recessive) (USH1G), mRNA.\"""""	ANKS4A; FLJ33924; SANS	ILMN_1717852	USH1G	"\Homo sapiens Usher syndrome 1G (autosomal recessive) (USH1G), mRNA.\"""""	124590	 	USH1G	-0.1471579	0.009573886	-2.573451275	0.0119394	0.0119394	-2.832686559	-1.107385779
27169	4260184	PRPF38A	NM_032864.3	84950	NP_116253.2	ILMN_1656274	4260184	I	GACTTCTGCAACTGTAGTCCCAGCAGGAACTGTGAAGACCAGCTGCCCTG	"\Homo sapiens PRP38 pre-mRNA processing factor 38 (yeast) domain containing A (PRPF38A), mRNA.\"""""	MGC3320; FLJ14936; RP5-965L7.1	ILMN_1656274	PRPF38A	"\Homo sapiens PRP38 pre-mRNA processing factor 38 (yeast) domain containing A (PRPF38A), mRNA.\"""""	84950	D	PRPF38A	0.146915277	0.003087784	2.779636804	0.006798612	0.006798612	-2.388674594	1.107199562
470	50402	ENO2	NM_001975.2	2026	NP_001966.1	ILMN_1765796	50402	S	TGCGTTGGTCCAGAGCGGAGGCTGTGTGCCTGGGGGAGTTTTCCTCTATA	"\Homo sapiens enolase 2 (gamma, neuronal) (ENO2), mRNA.\"""""	NSE	ILMN_1765796	ENO2	"\Homo sapiens enolase 2 (gamma, neuronal) (ENO2), mRNA.\"""""	2026	 	ENO2	0.146835254	-0.017840248	2.255292958	0.026881591	0.026881591	-3.461624021	1.10713815
24259	3930601	PARP10	XM_001127571.1	84875	XP_001127571.1	ILMN_1710844	3930601	A	GCCGATGGCCATAAGGCGGTGTTCGTGGCACGGGTGCTGACTGGCGACTA	"\PREDICTED: Homo sapiens poly (ADP-ribose) polymerase family, member 10 (PARP10), mRNA.\"""""		ILMN_1710844	PARP10	"\PREDICTED: Homo sapiens poly (ADP-ribose) polymerase family, member 10 (PARP10), mRNA.\"""""	84875	D	PARP10	-0.146490571	-0.000977593	-2.137740058	0.035629216	0.035629216	-3.675958374	-1.106873668
16055	2510324	NUDT2	NM_147173.1	318	NP_671702.1	ILMN_2349444	2510324	A	CTTTGCTCCATAGAGGCCTGAGCTGACTGGAGCAGAGTCATTTGCTTCAG	"\Homo sapiens nudix (nucleoside diphosphate linked moiety X)-type motif 2 (NUDT2), transcript variant 3, mRNA.\"""""	APAH1; MGC10404	ILMN_2349444	NUDT2	"\Homo sapiens nudix (nucleoside diphosphate linked moiety X)-type motif 2 (NUDT2), transcript variant 3, mRNA.\"""""	318	D	NUDT2	0.146009215	0.011246471	2.230709903	0.028536335	0.028536335	-3.507269765	1.106504421
47000	7610445	ProbeID: 7610445				ILMN_1910308	7610445	S	GGAGGTGGTTTCACTCCGTCATTTCTGTGCTGGCTAGGGTTCTAGGGTGG	"\ye74b04.s1 Soares fetal liver spleen 1NFLS Homo sapiens cDNA clone IMAGE:123439 3, mRNA sequence\"""""		ILMN_1910308		"\ye74b04.s1 Soares fetal liver spleen 1NFLS Homo sapiens cDNA clone IMAGE:123439 3, mRNA sequence\"""""	-999	 		-0.145793363	0.00713073	-3.375664473	0.001144199	0.001144199	-0.957636394	-1.106338881
44608	7100438	LOC644949	XR_040201.1	644949		ILMN_3209317	7100438	A	AAGTTAAATTTGTGTCAGGGTGCAGTGCCACACGCCTGTAATCCCAGCAC	"\PREDICTED: Homo sapiens hypothetical LOC644949 (LOC644949), miscRNA.\"""""		ILMN_3209317	LOC644949	"\PREDICTED: Homo sapiens hypothetical LOC644949 (LOC644949), miscRNA.\"""""	644949	 		-0.145649364	0.004202556	-2.025863837	0.046154324	0.046154324	-3.870576693	-1.10622846
28868	4590646	C8orf41	NM_025115.1	80185	NP_079391.1	ILMN_1760400	4590646	S	GACCGCCGTTCTCAAGGACGGGTAAAGGGTCTCCTGGCCAAAATTCCCCA	"\Homo sapiens chromosome 8 open reading frame 41 (C8orf41), mRNA.\"""""	FLJ23263	ILMN_1760400	C8ORF41	"\Homo sapiens chromosome 8 open reading frame 41 (C8orf41), mRNA.\"""""	80185	 	C8orf41	0.145503171	-0.00681907	2.369469173	0.020254041	0.020254041	-3.243998312	1.106116368
11721	1820746	NPHP3	NM_153240.3	27031	NP_694972.3	ILMN_1730539	1820746	S	GCTACTTTAGCCTTGCCATTCCTCTTGCTTTTCAGCAGTAGTCTGGCCCA	"\Homo sapiens nephronophthisis 3 (adolescent) (NPHP3), mRNA.\"""""	FLJ30691; FLJ36696; DKFZp781K1312; DKFZp667K242; NPH3; KIAA2000	ILMN_1730539	NPHP3	"\Homo sapiens nephronophthisis 3 (adolescent) (NPHP3), mRNA.\"""""	27031	 	NPHP3	0.145417147	-0.025050274	2.905612966	0.004752963	0.004752963	-2.103970577	1.106050416
32695	5270181	DIAPH2	NM_006729.3	1730	NP_006720.1	ILMN_1744046	5270181	S	GAAGCCCTACAATCAGGTGCAGCATTCAGAGACCGTCGAAAGCGGATTCC	"\Homo sapiens diaphanous homolog 2 (Drosophila) (DIAPH2), transcript variant 156, mRNA.\"""""	FLJ11167; POF; DIA; POF2; DIA2	ILMN_1744046	DIAPH2	"\Homo sapiens diaphanous homolog 2 (Drosophila) (DIAPH2), transcript variant 156, mRNA.\"""""	1730	D	DIAPH2	0.145391739	0.002497017	2.259986823	0.026575415	0.026575415	-3.452859338	1.106030936
8799	1410020	TMCO3	NM_017905.3	55002	NP_060375.3	ILMN_2220739	1410020	S	CAGCCCTCTAGCAGAGCGTCAGTGCAGTCGTGTTATCCCGGCTTTTACAG	"\Homo sapiens transmembrane and coiled-coil domains 3 (TMCO3), mRNA.\"""""	C13orf11; FLJ20623	ILMN_2220739	TMCO3	"\Homo sapiens transmembrane and coiled-coil domains 3 (TMCO3), mRNA.\"""""	55002	 	TMCO3	0.145331933	-0.073503946	2.059334432	0.042756177	0.042756177	-3.813320672	1.105985088
45600	7320743	QRICH1	NM_017730.2	54870	NP_060200.2	ILMN_1676002	7320743	A	AATCTCCCCAGCCGACTTCCACTGGGCTGACAGACTTTGCTGACCACAGG	"\Homo sapiens glutamine-rich 1 (QRICH1), transcript variant 1, mRNA.\"""""	FLJ20259; MGC131838	ILMN_1676002	QRICH1	"\Homo sapiens glutamine-rich 1 (QRICH1), transcript variant 1, mRNA.\"""""	54870	D	QRICH1	0.145231496	0.013531096	2.253235622	0.027016765	0.027016765	-3.465460652	1.105908094
12905	2060176	ProbeID: 2060176				ILMN_1898071	2060176	S	TGTGGACACGGGCAGGAGAGCACTTACTTTTGGGAGTGGAACAAGACTCC	"\Human mRNA for T-cell receptor alpha-chain J segment, partial cds, clone WADM36A\"""""		ILMN_1898071		"\Human mRNA for T-cell receptor alpha-chain J segment, partial cds, clone WADM36A\"""""	-999	 		0.145160092	0.007548683	2.50730266	0.014216347	0.014216347	-2.969176857	1.10585336
42862	6840040	ERCC3	NM_000122.1	2071	NP_000113.1	ILMN_1740216	6840040	S	ACTCATCGCGGAGCAAGGCGCCCAGCAAACATGTACACCCGCTCTTCAAG	"\Homo sapiens excision repair cross-complementing rodent repair deficiency, complementation group 3 (xeroderma pigmentosum group B complementing) (ERCC3), mRNA.\"""""	RAD25; XPB; BTF2; TFIIH; GTF2H	ILMN_1740216	ERCC3	"\Homo sapiens excision repair cross-complementing rodent repair deficiency, complementation group 3 (xeroderma pigmentosum group B complementing) (ERCC3), mRNA.\"""""	2071	 	ERCC3	0.144962668	7.52E-05	2.031282413	0.045588951	0.045588951	-3.861363956	1.105702041
27084	4250634	CMAH	NR_002174.1	8418		ILMN_2086612	4250634	S	CACCCAACTGGAAGTCATTCCTGATGTGCTGTGAGCAGAATGGGCCTGCG	Homo sapiens cytidine monophosphate-N-acetylneuraminic acid hydroxylase (CMP-N-acetylneuraminate monooxygenase) (CMAH) on chromosome 6.	CSAH	ILMN_2086612	CMAH	Homo sapiens cytidine monophosphate-N-acetylneuraminic acid hydroxylase (CMP-N-acetylneuraminate monooxygenase) (CMAH) on chromosome 6.	8418	D	CMAH	0.144750425	-0.007626097	3.156273104	0.002262105	0.002262105	-1.508623462	1.105539387
40854	6510278	PLK3	NM_004073.2	1263	NP_004064.2	ILMN_1679979	6510278	S	AGGGAATCAGGGACCAGCTTTACTGGAGTTGGGGGCGGCTTGTCTTCGCT	"\Homo sapiens polo-like kinase 3 (Drosophila) (PLK3), mRNA.\"""""	CNK; FNK; PRK	ILMN_1679979	PLK3	"\Homo sapiens polo-like kinase 3 (Drosophila) (PLK3), mRNA.\"""""	1263	 	PLK3	-0.144289445	0.00224824	-3.039414123	0.003213514	0.003213514	-1.790850836	-1.105186194
28418	4560139	CNOT6	NM_015455.3	57472	NP_056270.2	ILMN_2136177	4560139	S	GAATGTCACATCCGCCCAGACAGCTCTTTGATGAGGGTGATGGGAACTGA	"\Homo sapiens CCR4-NOT transcription complex, subunit 6 (CNOT6), mRNA.\"""""	KIAA1194; CCR4	ILMN_2136177	CNOT6	"\Homo sapiens CCR4-NOT transcription complex, subunit 6 (CNOT6), mRNA.\"""""	57472	 	CNOT6	0.143854132	-0.00684655	2.080101748	0.040757949	0.040757949	-3.777378032	1.10485277
15943	2490619	ProbeID: 2490619	XM_001722133.1	100129441	XP_001722185.1	ILMN_3182020	2490619	A	CGTCGAGCACAAAGGAGTCAAAAATTGATCAGGGCTGGGTGTGGTGGCTC	"\PREDICTED: Homo sapiens hypothetical protein LOC100129441 (LOC100129441), mRNA.\"""""		ILMN_3182020	LOC100129441	"\PREDICTED: Homo sapiens hypothetical protein LOC100129441 (LOC100129441), mRNA.\"""""	100129441	D	XKR6	-0.143723666	-0.00689558	-2.258453518	0.026675092	0.026675092	-3.455724153	-1.10475286
5912	940041	TWSG1	NM_020648.3	57045	NP_065699.1	ILMN_2214144	940041	S	GACTTGTGCTTGTTAGCAGGTTTTTCTGTTAGTTTTTCCCCCATAACATT	"\Homo sapiens twisted gastrulation homolog 1 (Drosophila) (TWSG1), mRNA.\"""""	TSG	ILMN_2214144	TWSG1	"\Homo sapiens twisted gastrulation homolog 1 (Drosophila) (TWSG1), mRNA.\"""""	57045	D	TWSG1	0.143694347	-0.008351973	2.506312391	0.014253218	0.014253218	-2.971197727	1.104730409
31091	4890403	MPDU1	NM_004870.1	9526	NP_004861.1	ILMN_1655654	4890403	S	ACACTATCCTGGGCAAATGTTTTACCCTGTCCTCCAGCCTCCCTGCTTCC	"\Homo sapiens mannose-P-dolichol utilization defect 1 (MPDU1), mRNA.\"""""	CDGIF; FLJ14836; SL15; PQLC5; Lec35	ILMN_1655654	MPDU1	"\Homo sapiens mannose-P-dolichol utilization defect 1 (MPDU1), mRNA.\"""""	9526	D	MPDU1	-0.143609846	0.06455257	-2.498466458	0.014548396	0.014548396	-2.987185624	-1.104665705
46125	7400671	C7orf70	NM_001037163.1	84792	NP_001032240.1	ILMN_1717219	7400671	A	CCCCTTTCCTTCCACTTGAAATGCAATTTAGACAGAGGCCCTGTGGTGAA	"\Homo sapiens chromosome 7 open reading frame 70 (C7orf70), mRNA.\"""""		ILMN_1717219	C7ORF70	"\Homo sapiens chromosome 7 open reading frame 70 (C7orf70), mRNA.\"""""	84792	D	C7orf70	0.143595944	-0.004022918	2.365467662	0.020459181	0.020459181	-3.251780501	1.104655061
2962	460072	MTX2	NM_006554.3	10651	NP_006545.1	ILMN_2306565	460072	A	ATCGTGGTAAAGGCAGGCTGTCATAGAGTTATGTGTTAGTCTCAGGAGTC	"\Homo sapiens metaxin 2 (MTX2), transcript variant 1, mRNA.\"""""	MGC111067	ILMN_2306565	MTX2	"\Homo sapiens metaxin 2 (MTX2), transcript variant 1, mRNA.\"""""	10651	D	MTX2	0.143351326	-0.001221779	2.109073552	0.038105325	0.038105325	-3.726704359	1.104467775
42539	6760189	CDC5L	NM_001253.2	988	NP_001244.1	ILMN_1652907	6760189	S	CCCCGGAGGCTAGAGTGTCTAAAAGAAGACGTTCAGCGACAACAAGAAAG	"\Homo sapiens CDC5 cell division cycle 5-like (S. pombe) (CDC5L), mRNA.\"""""	KIAA0432; CEF1; PCDC5RP; dJ319D22.1; hCDC5	ILMN_1652907	CDC5L	"\Homo sapiens CDC5 cell division cycle 5-like (S. pombe) (CDC5L), mRNA.\"""""	988	 	CDC5L	0.143212274	-0.016494378	2.461302389	0.016022517	0.016022517	-3.062346481	1.104361328
18899	2970368	ZW10	NM_004724.2	9183	NP_004715.1	ILMN_1712556	2970368	S	TGCAGGCCCTAGCTTTGGAACGAGGAATTGGGAGATTCCAGGAGTCAGGG	"\Homo sapiens ZW10, kinetochore associated, homolog (Drosophila) (ZW10), mRNA.\"""""	MGC149821; KNTC1AP; HZW10	ILMN_1712556	ZW10	"\Homo sapiens ZW10, kinetochore associated, homolog (Drosophila) (ZW10), mRNA.\"""""	9183	 	ZW10	0.143190074	0.004517341	2.019567436	0.046818838	0.046818838	-3.881254453	1.104344334
28453	4560300	ZCCHC11	NM_015269.1	23318	NP_056084.1	ILMN_2373099	4560300	A	CGGAGTAATGCGAGTCCATTTTCTTTCAGCTGGTCTACCGATGCACAGCA	"\Homo sapiens zinc finger, CCHC domain containing 11 (ZCCHC11), transcript variant 2, mRNA.\"""""	PAPD3	ILMN_2373099	ZCCHC11	"\Homo sapiens zinc finger, CCHC domain containing 11 (ZCCHC11), transcript variant 2, mRNA.\"""""	23318	D	ZCCHC11	0.143161373	-0.042616879	2.201727598	0.030601476	0.030601476	-3.560526956	1.104322365
2496	380369	TRRAP	NM_003496.1	8295	NP_003487.1	ILMN_1660368	380369	S	CTCTGAGAGTCTGCAGGCGGCTCCTGTGCTTTTTATTTCTGGCTCTTCGG	"\Homo sapiens transformation/transcription domain-associated protein (TRRAP), mRNA.\"""""	PAF400; STAF40; Tra1; FLJ10671; PAF350/400; TR-AP	ILMN_1660368	TRRAP	"\Homo sapiens transformation/transcription domain-associated protein (TRRAP), mRNA.\"""""	8295	 	TRRAP	0.143132767	0.02133397	2.369040083	0.020275951	0.020275951	-3.244833347	1.104300468
32754	5270398	LSP1	NM_001013254.1	4046	NP_001013272.1	ILMN_1791623	5270398	I	GATGCAGCAGGCAGGGCCACCCACGAGCAGGGCGGGGCCCTAACCTCCGA	"\Homo sapiens lymphocyte-specific protein 1 (LSP1), transcript variant 3, mRNA.\"""""	WP34; pp52	ILMN_1791623	LSP1	"\Homo sapiens lymphocyte-specific protein 1 (LSP1), transcript variant 3, mRNA.\"""""	4046	D	LSP1	-0.143089454	0.008798542	-2.607451817	0.010902141	0.010902141	-2.761389452	-1.104267315
6305	1010110	TMEM9	NM_016456.2	252839	NP_057540.1	ILMN_1686748	1010110	S	CATGGAGTGCCCATGCATACTCTGCTGCCGGTCCCCTCACCTGCACTTGA	"\Homo sapiens transmembrane protein 9 (TMEM9), mRNA.\"""""	TMEM9A	ILMN_1686748	TMEM9	"\Homo sapiens transmembrane protein 9 (TMEM9), mRNA.\"""""	252839	 	TMEM9	0.142963072	-0.007084366	2.985680103	0.003765654	0.003765654	-1.917903753	1.104170584
31526	4920646	LOC729810	XR_040841.1	729810		ILMN_3305575	4920646	M	TTCGATCCATGGGGAGACCATAGAAGAATGATCCAAGGAGTTGGGAGGGG	"\PREDICTED: Homo sapiens misc_RNA (LOC729810), miscRNA.\"""""		ILMN_3305575	LOC729810	"\PREDICTED: Homo sapiens misc_RNA (LOC729810), miscRNA.\"""""	729810	 		-0.14271009	0.007058646	-2.631286987	0.010224409	0.010224409	-2.710950922	-1.10397698
13110	2070243	SLC2A4RG	NM_020062.3	56731	NP_064446.2	ILMN_1740430	2070243	S	CACAGAGAGGCAGGACGGCAGAGCCATGATTTCCCACCGAGCGATTACGA	"\Homo sapiens SLC2A4 regulator (SLC2A4RG), mRNA.\"""""	GEF; Si-1-2; Si-1-2-19; HDBP1	ILMN_1740430	SLC2A4RG	"\Homo sapiens SLC2A4 regulator (SLC2A4RG), mRNA.\"""""	56731	 	SLC2A4RG	0.142667282	0.004638247	2.417634943	0.017924542	0.017924542	-3.149450524	1.103944223
30760	4860634	CCM2	NM_001029835.1	83605	NP_001025006.1	ILMN_1652198	4860634	I	GAGAATGCATAGTAGCTGTCGGCAGAGGAGGAACCAGAATCTCTCCAAAG	"\Homo sapiens cerebral cavernous malformation 2 (CCM2), transcript variant 1, mRNA.\"""""	MGC74868; MGC4067; MGC4607; C7orf22; PP10187	ILMN_1652198	CCM2	"\Homo sapiens cerebral cavernous malformation 2 (CCM2), transcript variant 1, mRNA.\"""""	83605	D	CCM2	0.142470706	-0.018681859	2.385183996	0.019465997	0.019465997	-3.213327865	1.103793815
992	110196	TMEM19	NM_018279.3	55266	NP_060749.2	ILMN_3251207	110196	S	TCATGTGTCAGTTTTCACACAGCCTGCACATCGTTCTGACATGCCCTTTT	"\Homo sapiens transmembrane protein 19 (TMEM19), mRNA.\"""""	FLJ10936	ILMN_3251207	TMEM19	"\Homo sapiens transmembrane protein 19 (TMEM19), mRNA.\"""""	55266	D	TMEM19	0.142439352	0.010164971	2.366752996	0.020393087	0.020393087	-3.249281987	1.103769826
13747	2140541	ProbeID: 2140541	NM_001013653.1	389816	NP_001013675.1	ILMN_2249018	2140541	I	TGCCTTTGCCCTCCCTTTACACTGTCTGCCGGCGTCAACAAGCGACACAG	"\Homo sapiens cytokeratin associated protein (LOC389816), mRNA.\"""""		ILMN_2249018	LOC389816	"\Homo sapiens cytokeratin associated protein (LOC389816), mRNA.\"""""	389816	D	LRRC26	-0.142384699	0.025936569	-2.469771951	0.015675267	0.015675267	-3.04530054	-1.103728013
3470	520601	ATXN1	NM_000332.2	6310	NP_000323.2	ILMN_1800951	520601	S	GCCAAGGGAAAACAGACACCAGAACTTGGGTTGAGGGCACTACCAGACTG	"\Homo sapiens ataxin 1 (ATXN1), mRNA.\"""""	SCA1; D6S504E; ATX1	ILMN_1800951	ATXN1	"\Homo sapiens ataxin 1 (ATXN1), mRNA.\"""""	6310	D	ATXN1	0.142170138	0.002723165	2.020556848	0.046713877	0.046713877	-3.879578514	1.103563877
15834	2490161	CLEC2B	NM_005127.2	9976	NP_005118.2	ILMN_1784608	2490161	S	ACAGGGTAGACAGGCCAGGGGAAAAAGGCACTCAGGGCACACAGCATTGC	"\Homo sapiens C-type lectin domain family 2, member B (CLEC2B), mRNA.\"""""	AICL; IFNRG1; HP10085; CLECSF2	ILMN_1784608	CLEC2B	"\Homo sapiens C-type lectin domain family 2, member B (CLEC2B), mRNA.\"""""	9976	 	CLEC2B	0.142042025	-0.059685449	2.245649938	0.027520349	0.027520349	-3.479580704	1.103465883
37518	6100154	C2orf44	NM_025203.1	80304	NP_079479.1	ILMN_1730631	6100154	S	GACTGAGAACAGTCTGAGGCCTGGCTCCACTTGGAAGTATCTGGGGTGCG	"\Homo sapiens chromosome 2 open reading frame 44 (C2orf44), mRNA.\"""""	FLJ21945; PP384	ILMN_1730631	C2ORF44	"\Homo sapiens chromosome 2 open reading frame 44 (C2orf44), mRNA.\"""""	80304	 	C2orf44	0.141919345	0.013579438	2.270566077	0.025896573	0.025896573	-3.433047469	1.103372053
12620	2000564	C6orf204	NM_001042475.1	387119	NP_001035940.1	ILMN_2270100	2000564	I	GACCGCTATGCTCAGGACATGGGAGACAACTGCATTACTCAGTGATCAAG	"\Homo sapiens chromosome 6 open reading frame 204 (C6orf204), transcript variant 1, mRNA.\"""""	MGC131785; RP11-57K17.2; bA57K17.2; NY-BR-15	ILMN_2270100	C6ORF204	"\Homo sapiens chromosome 6 open reading frame 204 (C6orf204), transcript variant 1, mRNA.\"""""	387119	D	C6orf204	0.141918884	-0.005731781	2.345980316	0.02148483	0.02148483	-3.289519675	1.103371701
10364	1580296	CWF19L2	NM_152434.1	143884	NP_689647.1	ILMN_1668498	1580296	S	TTCGATGATCTGCTCACATTCCTGCTCTCTACCTACTTCTTGGTATTCCG	"\Homo sapiens CWF19-like 2, cell cycle control (S. pombe) (CWF19L2), mRNA.\"""""	FLJ32343	ILMN_1668498	CWF19L2	"\Homo sapiens CWF19-like 2, cell cycle control (S. pombe) (CWF19L2), mRNA.\"""""	143884	 	CWF19L2	0.141907943	-0.009786818	2.298504179	0.024176787	0.024176787	-3.380344877	1.103363334
19995	3180189	ZNF271	NM_006629.3	10778	NP_006620.2	ILMN_1706990	3180189	S	ACCAGAAAACCCATGCTGAGGAGAAACCCTACCAGTGTGTTCAGTGCAGC	"\Homo sapiens zinc finger protein 271 (ZNF271), mRNA.\"""""	HZF7; ZNFEB	ILMN_1706990	ZNF271	"\Homo sapiens zinc finger protein 271 (ZNF271), mRNA.\"""""	10778	 	ZNF271	0.141498619	-0.013100154	2.037879529	0.044908645	0.044908645	-3.85011796	1.103050329
39616	6350484	SLC28A1	NM_004213.3	9154	NP_004204.3	ILMN_1815165	6350484	I	TCACTTCTGCCTCCTCCCGTTTCCCCTCCACATCCAAACAGCACCCTGGT	"\Homo sapiens solute carrier family 28 (sodium-coupled nucleoside transporter), member 1 (SLC28A1), transcript variant 1, mRNA.\"""""	HCNT1; CNT1	ILMN_1815165	SLC28A1	"\Homo sapiens solute carrier family 28 (sodium-coupled nucleoside transporter), member 1 (SLC28A1), transcript variant 1, mRNA.\"""""	9154	D	SLC28A1	-0.141430401	0.005110662	-2.614999943	0.010683238	0.010683238	-2.745457251	-1.102998173
40872	6510367	JUN	NM_002228.3	3725	NP_002219.1	ILMN_1806023	6510367	S	GGGAGGTTTGTGAGAGCGAGGCTGAGCCTACAGATGAACTCTTTCTGGCC	"\Homo sapiens jun oncogene (JUN), mRNA.\"""""	AP1; c-Jun	ILMN_1806023	JUN	"\Homo sapiens jun oncogene (JUN), mRNA.\"""""	3725	 	JUN	0.14138157	-0.042064604	2.161531575	0.033681599	0.033681599	-3.633386467	1.10296084
6000	940424	RYK	NM_001005861.2	6259	NP_001005861.1	ILMN_1658526	940424	A	ACTCCTCTCCAATCCCACACCATCAGGAAGAAGGTGCCTGTCGGGGCTCA	"\Homo sapiens RYK receptor-like tyrosine kinase (RYK), transcript variant 1, mRNA.\"""""	JTK5; RYK1; D3S3195; JTK5A	ILMN_1658526	RYK	"\Homo sapiens RYK receptor-like tyrosine kinase (RYK), transcript variant 1, mRNA.\"""""	6259	D	RYK	0.141342782	-0.013185571	2.470169428	0.015659137	0.015659137	-3.044499368	1.102931187
2648	430246	ProbeID: 430246				ILMN_1865935	430246	S	ATGCCAGAGGGGGCATTCTTCGGGCTAGAGTTGTGGCAGTGTTGGGCTGA	"\UI-H-CO0-aqj-a-08-0-UI.s1 NCI_CGAP_Sub9 Homo sapiens cDNA clone IMAGE: 3104126 3, mRNA sequence\"""""		ILMN_1865935		"\UI-H-CO0-aqj-a-08-0-UI.s1 NCI_CGAP_Sub9 Homo sapiens cDNA clone IMAGE: 3104126 3, mRNA sequence\"""""	-999	 		-0.141339066	0.009055804	-2.779554567	0.006800178	0.006800178	-2.388857178	-1.102928346
16983	2650240	ZNF322A	NM_024639.3	79692	NP_078915.2	ILMN_3251742	2650240	S	GGGATGGACGGAGGTTCCCTTGAAGCAGTGCCAACCTAAATCTACCTCAG	"\Homo sapiens zinc finger protein 322A (ZNF322A), mRNA.\"""""	ZNF322; HCG12; FLJ23393; bA457M11.2; ZNF388; bA457M11.3; ZNF489	ILMN_3251742	ZNF322A	"\Homo sapiens zinc finger protein 322A (ZNF322A), mRNA.\"""""	79692	D	ZNF322A	0.141326517	-0.01911773	2.023547278	0.046397864	0.046397864	-3.874508667	1.102918752
25479	4070228	ProbeID: 4070228				ILMN_1904135	4070228	S	GGGACGGTGTAGGGAGGCCATGGTCAACTTTTGAGCTACCCTTGAGGGAA	"\Homo sapiens cDNA FLJ13474 fis, clone PLACE1003593\"""""		ILMN_1904135		"\Homo sapiens cDNA FLJ13474 fis, clone PLACE1003593\"""""	-999	 		0.141201958	-0.008278131	2.243616333	0.027656746	0.027656746	-3.483359078	1.102823533
10626	1660593	KIF21A	NM_017641.2	55605	NP_060111.2	ILMN_1681249	1660593	S	GTTTGCGAACCTTGGTAGCTATGATGAGAGCTATTATCATCTGTGGTGGG	"\Homo sapiens kinesin family member 21A (KIF21A), mRNA.\"""""	FLJ20052; FEOM; DKFZp779C159; KIAA1708; FEOM1; CFEOM1; CFEOM	ILMN_1681249	KIF21A	"\Homo sapiens kinesin family member 21A (KIF21A), mRNA.\"""""	55605	 	KIF21A	0.141079031	-0.017738886	2.59916917	0.011147013	0.011147013	-2.77882855	1.102729569
25869	4150278	DUSP14	NM_007026.2	11072	NP_008957.1	ILMN_1666546	4150278	S	TGGGGCCTCATTAACCCTTTAGAGACAAGCTTTGCCCCAGGCTGCGGACC	"\Homo sapiens dual specificity phosphatase 14 (DUSP14), mRNA.\"""""	MKP6; MKP-L	ILMN_1666546	DUSP14	"\Homo sapiens dual specificity phosphatase 14 (DUSP14), mRNA.\"""""	11072	 	DUSP14	0.140934576	-0.031146796	2.67857464	0.008991751	0.008991751	-2.609776052	1.10261916
28671	4570523	INPP5A	XM_001133189.1	3632	XP_001133189.1	ILMN_1719273	4570523	I	TCCTTTCCCTTCTCCTGCCACCTTTGAAATGCTAACTCAGGGGAGCGGCC	"\PREDICTED: Homo sapiens inositol polyphosphate-5-phosphatase, 40kDa (INPP5A), mRNA.\"""""		ILMN_1719273	INPP5A	"\PREDICTED: Homo sapiens inositol polyphosphate-5-phosphatase, 40kDa (INPP5A), mRNA.\"""""	3632	D	INPP5A	-0.14093046	0.012144159	-2.009083944	0.047943453	0.047943453	-3.898967299	-1.102616014
27944	4480279	1-Sep	NM_052838.2	1731	NP_443070.1	ILMN_2415162	4480279	A	AAGAGATGCTGGAGAAGATGCAGGCCCAAATGCAGCAGAGCCAGGCCCAG	"\Homo sapiens septin 1 (SEPT1), mRNA. XM_944608 XM_944610\"""""	MGC20394; DIFF6; LARP; SEP1; PNUTL3	ILMN_2415162	1-Sep	"\Homo sapiens septin 1 (SEPT1), mRNA. XM_944608 XM_944610\"""""	1731	D	1-Sep	-0.140857589	0.031203881	-2.010323617	0.047809273	0.047809273	-3.896877031	-1.102560322
23479	3840463	TADA1	NM_053053.2	117143	NP_444281.1	ILMN_2194649	3840463	S	GCTTGGTAATTCTCCAGTTTCTAGGAGGTACCTATTTCTACCGTTTCAAG	"\Homo sapiens transcriptional adaptor 1 (HFI1 homolog, yeast)-like (TADA1L), mRNA.\"""""	RP1-9E21.4; KIAA0764; STAF42	ILMN_2194649	TADA1L	"\Homo sapiens transcriptional adaptor 1 (HFI1 homolog, yeast)-like (TADA1L), mRNA.\"""""	117143	D	TADA1	0.140818347	-0.010300514	3.211546062	0.001910394	0.001910394	-1.372366093	1.102530332
36279	5890288	VEGFB	NM_003377.3	7423	NP_003368.1	ILMN_1722855	5890288	A	GGACAGAGTTGGAAGAGGAGACTGGGAGGCAGCAAGAGGGGTCACATACC	"\Homo sapiens vascular endothelial growth factor B (VEGFB), mRNA.\"""""	VRF; VEGFL	ILMN_1722855	VEGFB	"\Homo sapiens vascular endothelial growth factor B (VEGFB), mRNA.\"""""	7423	D	VEGFB	0.140557595	-0.02126319	2.171534538	0.032890852	0.032890852	-3.61536447	1.10233108
1483	150681	ZNHIT6	NM_017953.2	54680	NP_060423.2	ILMN_1668540	150681	S	CTGTGCCTTTCATCACATTCCTAGCCCACTCTCATCATTACTGCAGAAGG	"\Homo sapiens zinc finger, HIT type 6 (ZNHIT6), mRNA.\"""""	NY-BR-75; FLJ20729; MGC131963; FLJ20760	ILMN_1668540	ZNHIT6	"\Homo sapiens zinc finger, HIT type 6 (ZNHIT6), mRNA.\"""""	54680	D	ZNHIT6	0.14044405	0.007981956	2.1607614	0.033743163	0.033743163	-3.634771051	1.102244326
14792	2350332	TBX18	NM_001080508.1	9096	NP_001073977.1	ILMN_1808457	2350332	A	GACGATCTTTCTCCCATCAAGCCTGTTCCATCCGGGGAGGGAGTAAAGGC	"\Homo sapiens T-box 18 (TBX18), mRNA.\"""""		ILMN_1808457	TBX18	"\Homo sapiens T-box 18 (TBX18), mRNA.\"""""	9096	D	TBX18	-0.140408088	0.016850343	-2.2723216	0.025785416	0.025785416	-3.429752172	-1.102216851
3582	540255	AARS2	NM_020745.2	57505	NP_065796.1	ILMN_1674698	540255	S	GGCAGACAAAGGGCTCCCTGGCTACTGGGAAGATACAGAACCATCCTGTG	"\Homo sapiens alanyl-tRNA synthetase 2, mitochondrial (putative) (AARS2), nuclear gene encoding mitochondrial protein, mRNA.\"""""	KIAA1270; AARSL; bA444E17.1	ILMN_1674698	AARS2	"\Homo sapiens alanyl-tRNA synthetase 2, mitochondrial (putative) (AARS2), nuclear gene encoding mitochondrial protein, mRNA.\"""""	57505	 	AARS2	0.140250629	0.010886713	2.691350825	0.008682756	0.008682756	-2.582189498	1.102096558
40881	6510397	WDR19	NM_025132.3	57728	NP_079408.3	ILMN_1655117	6510397	S	ACCTCTCCAGGTCGGCACTTTCCACTTCTGTACGGTGGCAAAACGATGAC	"\Homo sapiens WD repeat domain 19 (WDR19), mRNA.\"""""	PWDMP; KIAA1638; FLJ23127; ORF26	ILMN_1655117	WDR19	"\Homo sapiens WD repeat domain 19 (WDR19), mRNA.\"""""	57728	 	WDR19	0.140229913	-0.042783628	2.515043717	0.013931069	0.013931069	-2.953356548	1.102080733
32819	5270674	GPR68	NM_003485.3	8111	NP_003476.2	ILMN_1671142	5270674	S	GGCCACACAGCCAAGAAGAGCCCATGCAACTCAGTCCAGGATTTTACTGG	"\Homo sapiens G protein-coupled receptor 68 (GPR68), mRNA.\"""""	MGC111379; OGR1	ILMN_1671142	GPR68	"\Homo sapiens G protein-coupled receptor 68 (GPR68), mRNA.\"""""	8111	 	GPR68	0.140181859	0.009215143	2.688507945	0.008750663	0.008750663	-2.588337092	1.102044026
44291	7040670	DHRS3	NM_004753.4	9249	NP_004744.2	ILMN_1752478	7040670	S	TGACCCCCACAGGGAGGCAGGAAAACAGCCAGAAGCCACCTTGACACTTT	"\Homo sapiens dehydrogenase/reductase (SDR family) member 3 (DHRS3), mRNA.\"""""	retSDR1; SDR1; Rsdr1; RDH17	ILMN_1752478	DHRS3	"\Homo sapiens dehydrogenase/reductase (SDR family) member 3 (DHRS3), mRNA.\"""""	9249	 	DHRS3	0.140177215	-0.016141661	2.165875855	0.033336165	0.033336165	-3.625568454	1.102040478
29019	4610484	C14orf93	NM_021944.1	60686	NP_068763.1	ILMN_1724897	4610484	S	CACCTGGCTCCCCATCTTTTGACCAACCCCACAAAACCTGCTGTCCTGAC	"\Homo sapiens chromosome 14 open reading frame 93 (C14orf93), mRNA.\"""""	FLJ12154	ILMN_1724897	C14ORF93	"\Homo sapiens chromosome 14 open reading frame 93 (C14orf93), mRNA.\"""""	60686	 	C14orf93	0.140162532	-0.011733615	2.803509492	0.006357814	0.006357814	-2.335490141	1.102029262
23301	3830497	KLF12	NM_016285.2	11278	NP_057369.1	ILMN_1797375	3830497	I	GCAGCATCTCCTGTCCCCCAGCCATGTCATTCTAGCTGTGAACTGGCACG	"\Homo sapiens Kruppel-like factor 12 (KLF12), transcript variant 2, mRNA.\"""""	AP-2rep; AP2REP; HSPC122	ILMN_1797375	KLF12	"\Homo sapiens Kruppel-like factor 12 (KLF12), transcript variant 2, mRNA.\"""""	11278	D	KLF12	0.140063169	0.019533438	2.440700171	0.016896139	0.016896139	-3.103605468	1.101953365
24744	4010343	TYW3	NM_138467.1	127253	NP_612476.1	ILMN_1726842	4010343	S	AGGAAATTTGGGCAGGAAAGGGAACTCACAGTGTCGGAATGCCTGGAGCA	"\Homo sapiens tRNA-yW synthesizing protein 3 homolog (S. cerevisiae) (TYW3), mRNA.\"""""	C1orf171; FLJ40918	ILMN_1726842	TYW3	"\Homo sapiens tRNA-yW synthesizing protein 3 homolog (S. cerevisiae) (TYW3), mRNA.\"""""	127253	 	TYW3	0.140047842	0.02096961	2.028308095	0.04589855	0.04589855	-3.866423638	1.101941657
6157	990280	RALGPS1	NM_014636.1	9649	NP_055451.1	ILMN_1674135	990280	S	CGTCTCACCCGCAGTAACCACTGAACGTCAATCAGCCCTCCATGGGGTTC	"\Homo sapiens Ral GEF with PH domain and SH3 binding motif 1 (RALGPS1), mRNA.\"""""	KIAA0351; RALGPS1A; RP13-225O21.1; RALGEF2	ILMN_1674135	RALGPS1	"\Homo sapiens Ral GEF with PH domain and SH3 binding motif 1 (RALGPS1), mRNA.\"""""	9649	 	RALGPS1	0.139969412	-0.00977342	3.184880041	0.002073149	0.002073149	-1.438321345	1.101881754
21297	3400138	CASC4	NM_177974.1	113201	NP_816929.1	ILMN_2325574	3400138	A	CATGAGTGCTGATGTGTTTTGGCAGATGAGCTTTCAGCTGAGGCCTGATG	"\Homo sapiens cancer susceptibility candidate 4 (CASC4), transcript variant 2, mRNA.\"""""	MGC74708; H63; DKFZp459F1927	ILMN_2325574	CASC4	"\Homo sapiens cancer susceptibility candidate 4 (CASC4), transcript variant 2, mRNA.\"""""	113201	D	CASC4	0.139871134	-0.025712387	2.903841948	0.004777283	0.004777283	-2.108041736	1.101806695
36195	5870739	KDM5D	NM_004653.3	8284	NP_004644.2	ILMN_1685690	5870739	S	ATCTTGAGGAAGCCCAAGTGCGTACCTTTATTTTTGCCCCCACCACCCTC	"\Homo sapiens jumonji, AT rich interactive domain 1D (JARID1D), mRNA.\"""""	SMCY; KIAA0234; KDM5D; HYA; HY	ILMN_1685690	JARID1D	"\Homo sapiens jumonji, AT rich interactive domain 1D (JARID1D), mRNA.\"""""	8284	 	KDM5D	0.139545221	0.020757861	2.174969291	0.032623091	0.032623091	-3.609159444	1.101557819
45081	7200162	ISY1	NM_020701.1	57461	NP_065752.1	ILMN_1781099	7200162	A	CGAACTGGCTGCCTGTGTCTTATTTTGACTTGCACTGCCATTTTGAGGGG	"\Homo sapiens ISY1 splicing factor homolog (S. cerevisiae) (ISY1), mRNA.\"""""	KIAA1160	ILMN_1781099	ISY1	"\Homo sapiens ISY1 splicing factor homolog (S. cerevisiae) (ISY1), mRNA.\"""""	57461	D	ISY1	-0.139393625	-0.011272885	-2.072409198	0.041488518	0.041488518	-3.790728928	-1.101442075
44034	7000376	C20orf191	NM_001039379.1	149934	NP_001034468.1	ILMN_2044027	7000376	S	GGAGGCAAACATGAAGCTCCATCCTCTCCAATTCTGGGGCAACCGTGTGG	"\Homo sapiens chromosome 20 open reading frame 191 (C20orf191), mRNA.\"""""	bB329D4.2	ILMN_2044027	C20ORF191	"\Homo sapiens chromosome 20 open reading frame 191 (C20orf191), mRNA.\"""""	149934	 	C20orf191	0.139367778	-0.013718793	2.097244326	0.039169768	0.039169768	-3.74746908	1.101422342
1275	130619	PRPS2	NM_001039091.1	5634	NP_001034180.1	ILMN_1758104	130619	S	CTGAATGGGGGTGGACCTGGCATTTATCTGGCCAAAAACAGGAGCCAGAG	"\Homo sapiens phosphoribosyl pyrophosphate synthetase 2 (PRPS2), transcript variant 1, mRNA.\"""""	PRS II; PRSII	ILMN_1758104	PRPS2	"\Homo sapiens phosphoribosyl pyrophosphate synthetase 2 (PRPS2), transcript variant 1, mRNA.\"""""	5634	D	PRPS2	0.139071137	0.014455843	2.329872328	0.022366793	0.022366793	-3.320513351	1.101195895
34418	5560307	DHRS4	NM_021004.2	10901	NP_066284.2	ILMN_1762666	5560307	S	CCTGGCTTCAGTCCTTACAATGTCAGTAAAACAGCCTTGCTGGGCCTGAC	"\Homo sapiens dehydrogenase/reductase (SDR family) member 4 (DHRS4), mRNA.\"""""	NRDR; FLJ11008; SDR-SRL; SCAD-SRL; humNRDR; DHRS4L2	ILMN_1762666	DHRS4	"\Homo sapiens dehydrogenase/reductase (SDR family) member 4 (DHRS4), mRNA.\"""""	10901	D	DHRS4	-0.139059557	0.028372292	-2.163531076	0.033522224	0.033522224	-3.629789847	-1.101187056
18160	2810400	KLHL3	NM_017415.1	26249	NP_059111.1	ILMN_1770641	2810400	S	TGCATAGGTAAGATCCTCGATCTGGTGTTCTCTGCGTGGCTGTTAGGGAC	"\Homo sapiens kelch-like 3 (Drosophila) (KLHL3), mRNA.\"""""	FLJ40871; KIAA1129; MGC44594	ILMN_1770641	KLHL3	"\Homo sapiens kelch-like 3 (Drosophila) (KLHL3), mRNA.\"""""	26249	 	KLHL3	0.138984833	0.004784647	2.051629598	0.043518714	0.043518714	-3.826574515	1.101130022
2904	450575	ProbeID: 450575	XM_937246.1	648196	XP_942339.1	ILMN_1682968	450575	S	AGAAGCAGCTGGACCCGCTCACCATCTACGGCATCCGGTGCCACTCTTGA	"\PREDICTED: Homo sapiens similar to BANP homolog (LOC648196), mRNA.\"""""		ILMN_1682968	LOC648196	"\PREDICTED: Homo sapiens similar to BANP homolog (LOC648196), mRNA.\"""""	648196	 		-0.138931013	-0.004613895	-2.610278928	0.010819681	0.010819681	-2.755426555	-1.101088945
10731	1690288	MYO9A	NM_006901.1	4649	NP_008832.1	ILMN_2173919	1690288	S	CAGAAAGCCTGCTGGGGATGGTGCCAGCTGTGCCTTGGCTGTTGTATTTG	"\Homo sapiens myosin IXA (MYO9A), mRNA.\"""""	MGC71859; FLJ13244; FLJ11061	ILMN_2173919	MYO9A	"\Homo sapiens myosin IXA (MYO9A), mRNA.\"""""	4649	 	MYO9A	0.138411816	0.01533935	2.560720103	0.012350191	0.012350191	-2.859184531	1.100692757
37109	6020722	C14orf166B	NM_001081002.1	145497	NP_001074471.1	ILMN_2114190	6020722	S	CCCGCAGCTGGACGTGGTATTCAAGGCAGTACAAGGCCTCTCTCCCAAGA	"\Homo sapiens chromosome 14 open reading frame 166B (C14orf166B), mRNA.\"""""		ILMN_2114190	C14ORF166B	"\Homo sapiens chromosome 14 open reading frame 166B (C14orf166B), mRNA.\"""""	145497	D	C14orf166B	-0.138394203	-0.013084548	-2.940816151	0.004292626	0.004292626	-2.022645639	-1.100679318
37693	6110121	ProbeID: 6110121				ILMN_1859160	6110121	S	TGGTGGTCTTGGAGCTTGAGAGTGTTGATGTCATTTGGTGTGTGGGGACC	"\BX110173 NCI_CGAP_GCB1 Homo sapiens cDNA clone IMAGp998L023103, mRNA sequence\"""""		ILMN_1859160		"\BX110173 NCI_CGAP_GCB1 Homo sapiens cDNA clone IMAGp998L023103, mRNA sequence\"""""	-999	 		-0.138386259	0.011106236	-2.705753101	0.008346051	0.008346051	-2.550964502	-1.100673258
32732	5270333	APPBP2	NM_006380.2	10513	NP_006371.2	ILMN_2149766	5270333	S	GTGTCAGGATGACCTTTCATATCATTCTCACCAACTTGTAGTGCCCACCG	"\Homo sapiens amyloid beta precursor protein (cytoplasmic tail) binding protein 2 (APPBP2), mRNA.\"""""	PAT1; KIAA0228; HS.84084	ILMN_2149766	APPBP2	"\Homo sapiens amyloid beta precursor protein (cytoplasmic tail) binding protein 2 (APPBP2), mRNA.\"""""	10513	D	APPBP2	0.138355782	-0.014408595	2.003053112	0.048600833	0.048600833	-3.90911977	1.100650006
12895	2060133	RBM27	NM_018989.1	54439	NP_061862.1	ILMN_3248026	2060133	S	CCCCTGCCCCCTTTGGGATTTACTTCCACCATCAAATCTTCAACTGTTAG	"\Homo sapiens RNA binding motif protein 27 (RBM27), mRNA.\"""""	Psc1; KIAA1311; ARRS1	ILMN_3248026	RBM27	"\Homo sapiens RNA binding motif protein 27 (RBM27), mRNA.\"""""	54439	 	RBM27	0.138153013	0.001281263	2.790424312	0.00659607	0.00659607	-2.364686647	1.100495322
24161	3930201	ARMCX2	NM_177949.1	9823	NP_808818.1	ILMN_1785170	3930201	A	CTGCTTTTCCACTTGCTCATATAGTAAAGGGATCCTTTCAGCTGCCAGTG	"\Homo sapiens armadillo repeat containing, X-linked 2 (ARMCX2), mRNA.\"""""	ALEX2; MGC8742; MGC13343; KIAA0512	ILMN_1785170	ARMCX2	"\Homo sapiens armadillo repeat containing, X-linked 2 (ARMCX2), mRNA.\"""""	9823	 	ARMCX2	0.138091671	-0.024989614	3.062915613	0.002996502	0.002996502	-1.734738869	1.100448531
5199	780228	RBM3	NM_006743.3	5935	NP_006734.1	ILMN_1698213	780228	A	GAGGTGGTGGGGACCAGGGCTATGGGAGTGGCAGGTATTATGACAGTCGA	"\Homo sapiens RNA binding motif (RNP1, RRM) protein 3 (RBM3), mRNA.\"""""	RNPL; IS1-RNPL	ILMN_1698213	RBM3	"\Homo sapiens RNA binding motif (RNP1, RRM) protein 3 (RBM3), mRNA.\"""""	5935	D	RBM3	-0.137898018	0.01777721	-2.543203921	0.012936228	0.012936228	-2.895464123	-1.100300828
22762	3710612	PGAP2	NM_014489.1	27315	NP_055304.1	ILMN_1755405	3710612	S	TGGGATAGAGGGGTCAGATGCAGATCTCTACTGTAAAATGGGCTCCCTGG	"\Homo sapiens FGF receptor activating protein 1 (FRAG1), mRNA.\"""""	MGC799; PGAP2	ILMN_1755405	FRAG1	"\Homo sapiens FGF receptor activating protein 1 (FRAG1), mRNA.\"""""	27315	 	PGAP2	0.137892759	-0.000436599	2.605342018	0.010964049	0.010964049	-2.765835954	1.100296817
38623	6250180	HMG20A	NM_018200.2	10363	NP_060670.1	ILMN_1678290	6250180	S	GTCTGTGCCACCTCCTCTCTCCTCTGTGCTCAGTGAGGAGGCAGTAAATG	"\Homo sapiens high-mobility group 20A (HMG20A), mRNA.\"""""	HMGX1; FLJ10739	ILMN_1678290	HMG20A	"\Homo sapiens high-mobility group 20A (HMG20A), mRNA.\"""""	10363	 	HMG20A	0.137870066	0.004958823	2.733688716	0.007726671	0.007726671	-2.49001525	1.10027951
46851	7570603	EXOC1	NM_018261.3	55763	NP_060731.2	ILMN_2347807	7570603	A	GGACATTCTGGATTATTGTTCCAGCATTGCACAGTCCCACTAAACCTTGT	"\Homo sapiens exocyst complex component 1 (EXOC1), transcript variant 1, mRNA.\"""""	SEC3L1; Sec3p; SEC3; FLJ10893; BM-102	ILMN_2347807	EXOC1	"\Homo sapiens exocyst complex component 1 (EXOC1), transcript variant 1, mRNA.\"""""	55763	D	EXOC1	0.137829018	-0.016169416	2.438425718	0.016995151	0.016995151	-3.108142525	1.100248205
3313	510747	ATXN3	NM_030660.2	4287	NP_109376.1	ILMN_2393497	510747	A	GAAAGGCCAGCCACCAGTTCAGGAGCACTTGGGAGTGATCTAGGTGATGC	"\Homo sapiens ataxin 3 (ATXN3), transcript variant 2, mRNA.\"""""	SCA3; JOS; ATX3; MJD1; MJD; AT3	ILMN_2393497	ATXN3	"\Homo sapiens ataxin 3 (ATXN3), transcript variant 2, mRNA.\"""""	4287	D	ATXN3	0.137678889	0.000501448	2.582801114	0.011645619	0.011645619	-2.813157291	1.100133718
4841	730343	CCDC93	NM_019044.3	54520	NP_061917.3	ILMN_3248263	730343	S	CAGCCCGGCAGCCTGAATTGCCTCTGGGAAGAGGGGTGGGAATGACTTTT	"\Homo sapiens coiled-coil domain containing 93 (CCDC93), mRNA.\"""""	FLJ10996; FLJ25197; MGC13033	ILMN_3248263	CCDC93	"\Homo sapiens coiled-coil domain containing 93 (CCDC93), mRNA.\"""""	54520	D	CCDC93	0.137548316	-0.038894924	2.227540399	0.028756061	0.028756061	-3.513123379	1.100034153
35708	5820180	ProbeID: 5820180				ILMN_1857081	5820180	S	GTCAACAGGCCGGGCACGGTGGCTCAGTTATTTCATCCTCAGCTGGGCTT	"\te46f04.x1 Soares_NhHMPu_S1 Homo sapiens cDNA clone IMAGE:2089759 3, mRNA sequence\"""""		ILMN_1857081		"\te46f04.x1 Soares_NhHMPu_S1 Homo sapiens cDNA clone IMAGE:2089759 3, mRNA sequence\"""""	-999	 	LOC100507412	-0.137388341	0.007247959	-2.156698611	0.034069551	0.034069551	-3.642067803	-1.099912181
4948	770021	PRKRA	NM_003690.3	8575	NP_003681.1	ILMN_1758474	770021	S	CAAAGGAAGCCCTTTAGAATTAGAGTCTTGAGGGACAGCACTAACAGGCC	"\Homo sapiens protein kinase, interferon-inducible double stranded RNA dependent activator (PRKRA), mRNA.\"""""	RAX; HSD14; PACT	ILMN_1758474	PRKRA	"\Homo sapiens protein kinase, interferon-inducible double stranded RNA dependent activator (PRKRA), mRNA.\"""""	8575	 	PRKRA	0.137314903	-0.007167433	2.033950061	0.0453128	0.0453128	-3.856820356	1.099856193
4546	650598	CSTF3	NM_001033505.1	1479	NP_001028677.1	ILMN_2397880	650598	A	AGCACGGAAGACTTATGAACGCCTTGTTGCCCAGTTCCCCAGTTCTGGCA	"\Homo sapiens cleavage stimulation factor, 3' pre-RNA, subunit 3, 77kDa (CSTF3), transcript variant 2, mRNA.\"""""	MGC75122; MGC43001; MGC117398; CSTF-77	ILMN_2397880	CSTF3	"\Homo sapiens cleavage stimulation factor, 3' pre-RNA, subunit 3, 77kDa (CSTF3), transcript variant 2, mRNA.\"""""	1479	D	CSTF3	0.13717397	-0.020562539	2.227103269	0.028786481	0.028786481	-3.51393013	1.099748757
25963	4150646	EXOC1	NM_018261.3	55763	NP_060731.2	ILMN_2347805	4150646	A	GAAGGTGTTGAAGCTCGCGTGGCACAGGGCATAAGGGAGGAGGAAGTAAG	"\Homo sapiens exocyst complex component 1 (EXOC1), transcript variant 1, mRNA.\"""""	SEC3L1; Sec3p; SEC3; FLJ10893; BM-102	ILMN_2347805	EXOC1	"\Homo sapiens exocyst complex component 1 (EXOC1), transcript variant 1, mRNA.\"""""	55763	D	EXOC1	0.137029153	-0.019017878	2.289430175	0.024723957	0.024723957	-3.397522879	1.09963837
6472	1030047	TIA1	NM_022037.1	7072	NP_071320.1	ILMN_1712634	1030047	A	GCATGTTGCCCAATCAGCCTTCTGGGTATCGAGTGGCAGGGTATGAAACC	"\Homo sapiens TIA1 cytotoxic granule-associated RNA binding protein (TIA1), transcript variant 1, mRNA.\"""""		ILMN_1712634	TIA1	"\Homo sapiens TIA1 cytotoxic granule-associated RNA binding protein (TIA1), transcript variant 1, mRNA.\"""""	7072	D	TIA1	0.136812641	-0.010926663	2.228071391	0.028719146	0.028719146	-3.512143217	1.099473355
24191	3930356	SNX8	NM_013321.1	29886	NP_037453.1	ILMN_1804051	3930356	S	ACCTCCCACATCCTCCGCGCCTTCGTCAACTCTCAGATCCAAGGGCACAA	"\Homo sapiens sorting nexin 8 (SNX8), mRNA.\"""""	Mvp1	ILMN_1804051	SNX8	"\Homo sapiens sorting nexin 8 (SNX8), mRNA.\"""""	29886	D	SNX8	-0.136587672	0.018701936	-2.456407276	0.016226344	0.016226344	-3.072176046	-1.09930192
44064	7000474	RALGAPA1	NM_194301.2	253959	NP_919277.2	ILMN_2324574	7000474	A	TGGGCATCTCCTGAGGAAATGTAGCATGACATTGGTACTAACTGCATGTG	"\Homo sapiens Ral GTPase activating protein, alpha subunit 1 (catalytic) (RALGAPA1), transcript variant 2, mRNA.\"""""	TULIP1; GRIPE; DKFZp667F074; KIAA0884; DKFZp566D133	ILMN_2324574	RALGAPA1	"\Homo sapiens Ral GTPase activating protein, alpha subunit 1 (catalytic) (RALGAPA1), transcript variant 2, mRNA.\"""""	253959	D	RALGAPA1	0.136323591	-0.028116008	2.331925154	0.022252639	0.022252639	-3.316573608	1.099100714
46202	7510209	LOC646347	XR_017680.1	646347		ILMN_3198367	7510209	A	CTGAAAGAAGCACTGTCGCTCTATGAAGAACAGCTGGGGCGCCTGTATTG	"\PREDICTED: Homo sapiens misc_RNA (LOC646347), miscRNA.\"""""		ILMN_3198367	LOC646347	"\PREDICTED: Homo sapiens misc_RNA (LOC646347), miscRNA.\"""""	646347	 		0.136297204	-0.016946296	2.049892285	0.043692262	0.043692262	-3.829556958	1.099080612
11362	1770717	HIRIP3	NM_003609.2	8479	NP_003600.2	ILMN_1678037	1770717	S	GCAGCTCCCAAGGACACAAGCTGTTGGGATGCTACTTCTCAGCTTCACGC	"\Homo sapiens HIRA interacting protein 3 (HIRIP3), mRNA.\"""""		ILMN_1678037	HIRIP3	"\Homo sapiens HIRA interacting protein 3 (HIRIP3), mRNA.\"""""	8479	 	HIRIP3	0.136156987	0.020806386	2.155170595	0.034193016	0.034193016	-3.644809007	1.098973796
34767	5670167	DGCR2	NM_005137.2	9993	NP_005128.1	ILMN_1713301	5670167	S	GGAGAGCTGGACTCGCTCATCTGTTCTTGCACCACCATCCAGAATGCCCC	"\Homo sapiens DiGeorge syndrome critical region gene 2 (DGCR2), mRNA.\"""""	SEZ-12; IDD; DKFZp686I1730; KIAA0163; DGS-C; LAN	ILMN_1713301	DGCR2	"\Homo sapiens DiGeorge syndrome critical region gene 2 (DGCR2), mRNA.\"""""	9993	 	DGCR2	-0.13615079	-0.046940181	-2.390455832	0.019207813	0.019207813	-3.20300036	-1.098969075
38490	6220451	SLC25A4	NM_001151.2	291	NP_001142.2	ILMN_2211780	6220451	S	GTGCCTGGTCCAATGTGCTGAGAGGCATGGGCGGTGCTTTTGTATTGGTG	"\Homo sapiens solute carrier family 25 (mitochondrial carrier; adenine nucleotide translocator), member 4 (SLC25A4), nuclear gene encoding mitochondrial protein, mRNA.\"""""	PEO2; ANT1; PEO3; T1; ANT	ILMN_2211780	SLC25A4	"\Homo sapiens solute carrier family 25 (mitochondrial carrier; adenine nucleotide translocator), member 4 (SLC25A4), nuclear gene encoding mitochondrial protein, mRNA.\"""""	291	D	SLC25A4	0.136115287	0.023227007	2.081226906	0.040652028	0.040652028	-3.775421589	1.098942032
27414	4280348	RNF166	NM_178841.2	115992	NP_849163.1	ILMN_1695356	4280348	S	GTTTCTCTTTGATGACCAGGAAGAAATCCCAGCACCCCAGCCACAGGCTG	"\Homo sapiens ring finger protein 166 (RNF166), mRNA.\"""""	MGC14381; MGC2647	ILMN_1695356	RNF166	"\Homo sapiens ring finger protein 166 (RNF166), mRNA.\"""""	115992	 	RNF166	-0.135963893	-0.038221519	-2.028947954	0.045831795	0.045831795	-3.865335715	-1.098826716
45622	7330056	DKFZp686K1684	XM_498513.2	440034	XP_498513.2	ILMN_1737806	7330056	A	CAACCAGCTCGCTTGTCTGGGTCCAGTCTCCAGAACTCTTCCAGCTTCCC	"\PREDICTED: Homo sapiens hypothetical gene supported by BX648962 (DKFZp686K1684), mRNA.\"""""		ILMN_1737806	DKFZP686K1684	"\PREDICTED: Homo sapiens hypothetical gene supported by BX648962 (DKFZp686K1684), mRNA.\"""""	440034	 	DKFZp686K1684	-0.135919926	0.027725717	-2.185734948	0.031796128	0.031796128	-3.58965543	-1.098793229
1019	110328	MAPK1IP1L	NM_144578.2	93487	NP_653179.1	ILMN_1779279	110328	S	ACCCCTGGATAAAGGCACTTTCACTGCCTGTCACTGATCAGCAGATACTG	"\Homo sapiens chromosome 14 open reading frame 32 (C14orf32), mRNA.\"""""	MGC23138; MISS; c14_5346	ILMN_1779279	C14ORF32	"\Homo sapiens chromosome 14 open reading frame 32 (C14orf32), mRNA.\"""""	93487	D	MAPK1IP1L	0.135882205	0.001020006	2.221556028	0.029174976	0.029174976	-3.524155977	1.0987645
44742	7150280	ProbeID: 7150280	XM_096885.9	145853	XP_096885.4	ILMN_1655311	7150280	A	CAACTACCACGTCCTGCGCACCGGCTGCTTCCCCTTCATCAAGTACCACT	"\PREDICTED: Homo sapiens hypothetical LOC145853 (LOC145853), mRNA.\"""""		ILMN_1655311	LOC145853	"\PREDICTED: Homo sapiens hypothetical LOC145853 (LOC145853), mRNA.\"""""	145853	 	C15orf61	0.135877419	-0.008618231	2.436767255	0.017067674	0.017067674	-3.111448564	1.098760856
13394	2100653	MLL5	NM_018682.3	55904	NP_061152.3	ILMN_1783606	2100653	A	GCATCTCCAGTGCCTGGACAGATTCCAATTCACAGAGCACAGGTGCCACC	"\Homo sapiens myeloid/lymphoid or mixed-lineage leukemia 5 (trithorax homolog, Drosophila) (MLL5), transcript variant 2, mRNA.\"""""	KMT2E; MGC70452; FLJ14026; FLJ10078; HDCMC04P	ILMN_1783606	MLL5	"\Homo sapiens myeloid/lymphoid or mixed-lineage leukemia 5 (trithorax homolog, Drosophila) (MLL5), transcript variant 2, mRNA.\"""""	55904	D	MLL5	0.135874223	-0.05611183	2.090536245	0.039784748	0.039784748	-3.759198561	1.098758421
33992	5490131	NIPSNAP1	NM_003634.1	8508	NP_003625.1	ILMN_1805916	5490131	S	CTCCCCTAATTGACATTCTATCAGCCCAACCCTCATTCTGCAGGGCCACC	"\Homo sapiens nipsnap homolog 1 (C. elegans) (NIPSNAP1), mRNA.\"""""		ILMN_1805916	NIPSNAP1	"\Homo sapiens nipsnap homolog 1 (C. elegans) (NIPSNAP1), mRNA.\"""""	8508	 	NIPSNAP1	0.135872476	-0.019929134	2.68972966	0.008721421	0.008721421	-2.585695836	1.098757091
34615	5570309	THOC1	NM_005131.2	9984	NP_005122.2	ILMN_1802157	5570309	S	GTGACAGTGAAGACATGAAGATGAGAGCTAAGCAGCTCCTGGTTGCCTGG	"\Homo sapiens THO complex 1 (THOC1), mRNA.\"""""	P84; P84N5; HPR1	ILMN_1802157	THOC1	"\Homo sapiens THO complex 1 (THOC1), mRNA.\"""""	9984	 	THOC1	0.135802934	-0.018588318	2.070545228	0.041667233	0.041667233	-3.793957386	1.098704129
15688	2480309	ProbeID: 2480309	XM_944290.1	57238	XP_949383.1	ILMN_1745841	2480309	A	CAACTTAAGTTGAGTACAGTGGCTCAAGCCTGTAATCCTAGCACTTTAGG	"\PREDICTED: Homo sapiens KIAA0492 protein (KIAA0492), mRNA.\"""""		ILMN_1745841	KIAA0492	"\PREDICTED: Homo sapiens KIAA0492 protein (KIAA0492), mRNA.\"""""	57238	 		-0.135796045	-0.000182424	-2.065388557	0.042165111	0.042165111	-3.802875534	-1.098698882
16675	2630474	MLLT11	NM_006818.3	10962	NP_006809.1	ILMN_1759097	2630474	S	CCCTTCTTCACACCTACTCACTTTACAACTTTGCTCCTAACTGTGGGTTG	"\Homo sapiens myeloid/lymphoid or mixed-lineage leukemia (trithorax homolog, Drosophila); translocated to, 11 (MLLT11), mRNA.\"""""	AF1Q; RP11-316M1.10	ILMN_1759097	MLLT11	"\Homo sapiens myeloid/lymphoid or mixed-lineage leukemia (trithorax homolog, Drosophila); translocated to, 11 (MLLT11), mRNA.\"""""	10962	 	MLLT11	0.135662606	-0.019604984	2.540953264	0.013013318	0.013013318	-2.900110742	1.098597265
37941	6130368	ProbeID: 6130368	XM_001133842.1	729446	XP_001133842.1	ILMN_1719694	6130368	I	GCCTCCTTTCCATATTCTCACCCCCGAATCAAGATTTACAGAAGCCCACG	"\PREDICTED: Homo sapiens similar to AT rich interactive domain 1B (SWI1-like) isoform 1 (LOC729446), mRNA.\"""""		ILMN_1719694	LOC729446	"\PREDICTED: Homo sapiens similar to AT rich interactive domain 1B (SWI1-like) isoform 1 (LOC729446), mRNA.\"""""	729446	 		0.1355619	0.002368081	2.229240332	0.028638029	0.028638029	-3.509984746	1.098520581
3167	510129	AP4B1	NM_006594.1	10717	NP_006585.1	ILMN_1669377	510129	S	CGCAATGAGTAGGGCTGGGTCTCGGCCATGGAAAGCATACCTCAGTGCTC	"\Homo sapiens adaptor-related protein complex 4, beta 1 subunit (AP4B1), mRNA.\"""""	BETA-4	ILMN_1669377	AP4B1	"\Homo sapiens adaptor-related protein complex 4, beta 1 subunit (AP4B1), mRNA.\"""""	10717	 	AP4B1	0.135437665	-0.001062939	2.072720085	0.041458775	0.041458775	-3.790190212	1.098425989
18550	2900435	SAP18	NM_005870.3	10284	NP_005861.1	ILMN_1752793	2900435	S	TCTGTGGAATTGGTGTCCCTGTTAGCAATGGCAGAGACCAGCCTGGAGCC	"\Homo sapiens Sin3A-associated protein, 18kDa (SAP18), mRNA.\"""""	SAP18p; MGC27131; 2HOR0202	ILMN_1752793	SAP18	"\Homo sapiens Sin3A-associated protein, 18kDa (SAP18), mRNA.\"""""	10284	 	SAP18	0.13513731	-0.010275975	2.303910506	0.023855891	0.023855891	-3.370082436	1.098197331
11859	1850500	C3orf75	NM_001031703.2	54859	NP_001026873.2	ILMN_3241169	1850500	S	TATTTCAGGCTGGACCGGCGACTCCACTGTGACCAGAGGGTTGAGTGCTG	"\Homo sapiens chromosome 3 open reading frame 75 (C3orf75), mRNA.\"""""	FLJ20211	ILMN_3241169	C3ORF75	"\Homo sapiens chromosome 3 open reading frame 75 (C3orf75), mRNA.\"""""	54859	D	C3orf75	0.135119727	0.028110246	2.488352721	0.014936991	0.014936991	-3.007732974	1.098183946
36658	5910349	SPC24	NM_182513.1	147841	NP_872319.1	ILMN_2181432	5910349	S	TAGAAGGCAGAGGCCGGCAGATCACTTGAGCCCAGGAGTTGGAGACCAGA	"\Homo sapiens SPC24, NDC80 kinetochore complex component, homolog (S. cerevisiae) (SPC24), mRNA.\"""""	SPBC24; FLJ90806	ILMN_2181432	SPC24	"\Homo sapiens SPC24, NDC80 kinetochore complex component, homolog (S. cerevisiae) (SPC24), mRNA.\"""""	147841	 	SPC24	-0.135087214	0.008465498	-2.149183465	0.034680541	0.034680541	-3.655533316	-1.098159197
30794	4880014	TCEA2	NM_198723.1	6919	NP_942016.1	ILMN_1665526	4880014	A	CACGTCCTCCGTTGACACAGCTTCTCTGGAGACCCTAGAAGGCGGCATGT	"\Homo sapiens transcription elongation factor A (SII), 2 (TCEA2), transcript variant 2, mRNA.\"""""	TFIIS	ILMN_1665526	TCEA2	"\Homo sapiens transcription elongation factor A (SII), 2 (TCEA2), transcript variant 2, mRNA.\"""""	6919	D	TCEA2	0.134978981	-0.018139651	2.648724286	0.009753052	0.009753052	-2.673813622	1.098076815
32745	5270373	PPP1R8	NM_002713.2	5511	NP_002704.1	ILMN_1732141	5270373	I	AACCCTACCTCCAAGCCCCGCATCCCTCTGTGGTTGCTGCATCCCTCGTG	"\Homo sapiens protein phosphatase 1, regulatory (inhibitor) subunit 8 (PPP1R8), transcript variant 3, mRNA.\"""""	ARD1; PRO2047; NIPP-1; NIPP1; ARD-1	ILMN_1732141	PPP1R8	"\Homo sapiens protein phosphatase 1, regulatory (inhibitor) subunit 8 (PPP1R8), transcript variant 3, mRNA.\"""""	5511	D	PPP1R8	0.134921024	-0.013955426	2.492170399	0.014789224	0.014789224	-2.999985048	1.098032704
35095	5690750	GALT	NM_000155.2	2592	NP_000146.2	ILMN_1657475	5690750	I	AGGTTCATTACCACCTGGGGCAGAAGGACAGGGAGACAGCAACCATCGCC	"\Homo sapiens galactose-1-phosphate uridylyltransferase (GALT), mRNA.\"""""		ILMN_1657475	GALT	"\Homo sapiens galactose-1-phosphate uridylyltransferase (GALT), mRNA.\"""""	2592	D	GALT	0.134692044	0.016660304	2.295421347	0.024361472	0.024361472	-3.386187532	1.097858441
40349	6420521	PRUNE	NM_021222.1	58497	NP_067045.1	ILMN_1728914	6420521	S	GGTTCATGGCGTGTTGACCCAGCAGAGCACTCCCTCCCACTAACTTGTTC	"\Homo sapiens prune homolog (Drosophila) (PRUNE), mRNA.\"""""	DRES-17; HTCD37	ILMN_1728914	PRUNE	"\Homo sapiens prune homolog (Drosophila) (PRUNE), mRNA.\"""""	58497	 	PRUNE	0.134691725	-0.037013968	2.03911225	0.044782497	0.044782497	-3.848012971	1.097858198
29267	4640750	HIBCH	NM_198047.1	26275	NP_932164.1	ILMN_1656977	4640750	A	GTAGCATGGGTTGGCAATCTACAGCATGTGGGCCAAATCCAGCCTGCTGC	"\Homo sapiens 3-hydroxyisobutyryl-Coenzyme A hydrolase (HIBCH), nuclear gene encoding mitochondrial protein, transcript variant 2, mRNA.\"""""	HIBYL-COA-H	ILMN_1656977	HIBCH	"\Homo sapiens 3-hydroxyisobutyryl-Coenzyme A hydrolase (HIBCH), nuclear gene encoding mitochondrial protein, transcript variant 2, mRNA.\"""""	26275	 	HIBCH	0.134306879	-0.013934855	2.202131749	0.030571802	0.030571802	-3.559788457	1.097565379
7493	1170750	TMEM95	NM_198154.1	339168	NP_937797.1	ILMN_1766422	1170750	S	ATCCCCAAAAACCCAGATCCCCCACAATCCCAGTGTCAGATGGCCTCCCG	"\Homo sapiens transmembrane protein 95 (TMEM95), mRNA.\"""""	UNQ9390; MGC129793	ILMN_1766422	TMEM95	"\Homo sapiens transmembrane protein 95 (TMEM95), mRNA.\"""""	339168	 	TMEM95	-0.134292789	0.004868507	-3.870812042	0.00022205	0.00022205	0.379359195	-1.097554659
18881	2970292	SMC3	NM_005445.3	9126	NP_005436.1	ILMN_1718807	2970292	S	TGGTAGCCCTTGCTCTGATTTTTGCCATTCAGAAATGTGACCCGGCTCCA	"\Homo sapiens structural maintenance of chromosomes 3 (SMC3), mRNA.\"""""	CDLS3; SMC3L1; SMC3; CSPG6; BMH; HCAP; BAM	ILMN_1718807	SMC3	"\Homo sapiens structural maintenance of chromosomes 3 (SMC3), mRNA.\"""""	9126	D	SMC3	0.134157049	-0.029743637	2.09899989	0.039010186	0.039010186	-3.744393906	1.097451397
23745	3850754	KIAA1683	NM_025249.1	80726	NP_079525.1	ILMN_2158003	3850754	S	TGCAGTGGGGACTTCGTGGGAGGCACTCATGGCTCTCTGGGTCTAATGAA	"\Homo sapiens KIAA1683 (KIAA1683), mRNA.\"""""	MGC131731	ILMN_2158003	KIAA1683	"\Homo sapiens KIAA1683 (KIAA1683), mRNA.\"""""	80726	 	KIAA1683	0.134147676	-0.037903778	2.621262554	0.010504648	0.010504648	-2.732209807	1.097444268
25493	4070289	IWS1	NM_017969.1	55677	NP_060439.1	ILMN_1747241	4070289	S	CCCGTGCAAGGGTCCCAATGCCTTCAAACAAGGACTATGTTGTCAGGCCC	"\Homo sapiens IWS1 homolog (S. cerevisiae) (IWS1), mRNA.\"""""	MGC126376; FLJ32319; FLJ14655; MGC126375; FLJ10006; DKFZp761G0123	ILMN_1747241	IWS1	"\Homo sapiens IWS1 homolog (S. cerevisiae) (IWS1), mRNA.\"""""	55677	 	IWS1	0.134123046	-0.011771371	2.125438366	0.036674126	0.036674126	-3.69780873	1.097425532
40757	6480653	LOC388906	XM_371469.4	388906	XP_371469.2	ILMN_1695080	6480653	A	GAGGCTGCACTCTTAACCACCAAGCTTCCCAGCACTCAGCAAACACTGGA	"\PREDICTED: Homo sapiens hypothetical gene supported by BC039496 (LOC388906), mRNA.\"""""		ILMN_1695080	LOC388906	"\PREDICTED: Homo sapiens hypothetical gene supported by BC039496 (LOC388906), mRNA.\"""""	388906	 	LOC388906	-0.134081234	0.004327505	-3.814387813	0.000269468	0.000269468	0.220902285	-1.097393727
46302	7510632	TAF10	NM_006284.2	6881	NP_006275.1	ILMN_1721093	7510632	S	GGACTTGACCCCTGCCCTCAGCGAGTATGGCATCAATGTGAAGAAGCCGC	"\Homo sapiens TAF10 RNA polymerase II, TATA box binding protein (TBP)-associated factor, 30kDa (TAF10), mRNA.\"""""	TAF2H; TAF2A; TAFII30	ILMN_1721093	TAF10	"\Homo sapiens TAF10 RNA polymerase II, TATA box binding protein (TBP)-associated factor, 30kDa (TAF10), mRNA.\"""""	6881	 	TAF10	0.133962817	-0.004472724	1.991386781	0.049894408	0.049894408	-3.928681989	1.097303656
25421	4070014	APBA3	NM_004886.3	9546	NP_004877.1	ILMN_1686610	4070014	S	TGTACCTGTGACCACCTCATCCCTTGCCTGCCACTGTGCCTTCGCCTCCA	"\Homo sapiens amyloid beta (A4) precursor protein-binding, family A, member 3 (APBA3), mRNA.\"""""	MGC:15815; X11L2; mint3	ILMN_1686610	APBA3	"\Homo sapiens amyloid beta (A4) precursor protein-binding, family A, member 3 (APBA3), mRNA.\"""""	9546	 	APBA3	0.133958647	0.000195719	1.991954972	0.049830732	0.049830732	-3.927731602	1.097300484
8052	1260064	LOC25845	NR_024158.1	25845		ILMN_3239925	1260064	S	TCCAGCTGTGGGTTGGCAGTGTCCAGACAGGGAGGGCCCATCACCGAAAT	"\Homo sapiens hypothetical LOC25845 (LOC25845), non-coding RNA.\"""""		ILMN_3239925	LOC25845	"\Homo sapiens hypothetical LOC25845 (LOC25845), non-coding RNA.\"""""	25845	D	PP7080	0.133773229	-0.008146169	2.208553902	0.030103632	0.030103632	-3.548037535	1.097159466
23806	3870220	POLG	NM_002693.1	5428	NP_002684.1	ILMN_2101930	3870220	S	ACCAGGTGCATGTTTGCCTACAAGCTGGGTCTGAATGACTTGCCCCAGTC	"\Homo sapiens polymerase (DNA directed), gamma (POLG), mRNA.\"""""	POLG1; SCAE; SANDO; FLJ27114; POLGA; PEO	ILMN_2101930	POLG	"\Homo sapiens polymerase (DNA directed), gamma (POLG), mRNA.\"""""	5428	 	POLG	0.133755256	0.002901084	2.325910617	0.022588565	0.022588565	-3.328108198	1.097145798
45065	7200097	N4BP2L2	NM_033111.3	10443	NP_149102.3	ILMN_3234089	7200097	I	GGAATCCTTGTTGCCTGATGACTATGTGGTTCCCCTTGACTGGAAGACAC	"\Homo sapiens NEDD4 binding protein 2-like 2 (N4BP2L2), transcript variant 1, mRNA.\"""""	FLJ43077; FLJ41089; 92M18.3; CG005; PFAAP5; FLJ36195	ILMN_3234089	N4BP2L2	"\Homo sapiens NEDD4 binding protein 2-like 2 (N4BP2L2), transcript variant 1, mRNA.\"""""	10443	D	N4BP2L2	0.133734921	-0.041319519	2.080941312	0.040678891	0.040678891	-3.775918274	1.097130334
31062	4890289	ZNF644	NM_201269.1	84146	NP_958357.1	ILMN_1671048	4890289	I	TCATGTCAGGGGGCATCTTCACAGAGCAGGATTAAGCTATGAAGCCCGTC	"\Homo sapiens zinc finger protein 644 (ZNF644), transcript variant 1, mRNA.\"""""	BM-005; MGC70410; MGC60165; Zep-2; KIAA1221	ILMN_1671048	ZNF644	"\Homo sapiens zinc finger protein 644 (ZNF644), transcript variant 1, mRNA.\"""""	84146	D	ZNF644	0.133665404	0.012655573	2.014588305	0.047350122	0.047350122	-3.889677389	1.097077469
31635	5050349	VPS13A	NM_001018038.1	23230	NP_001018048.1	ILMN_1800721	5050349	A	GCAGCTGGTTTCTTTAAAGGTGTTGGGAAAGGTTTAGTAGGAGCGGTAGC	"\Homo sapiens vacuolar protein sorting 13 homolog A (S. cerevisiae) (VPS13A), transcript variant D, mRNA.\"""""	CHAC; FLJ42030; KIAA0986	ILMN_1800721	VPS13A	"\Homo sapiens vacuolar protein sorting 13 homolog A (S. cerevisiae) (VPS13A), transcript variant D, mRNA.\"""""	23230	D	VPS13A	0.133562995	-0.004101643	2.629874251	0.010263488	0.010263488	-2.713950937	1.096999596
12145	1980202	CAPRIN2	NM_001002259.1	65981	NP_001002259.1	ILMN_1681118	1980202	A	CAGCTCTTCCAGGGAGACCAGATATGGTTACGTCTGCACAGGGGAGCAAT	"\Homo sapiens caprin family member 2 (CAPRIN2), transcript variant 1, mRNA.\"""""	MGC134848; MGC102894; MGC134847; FLJ11391; caprin-2; C1QDC1; EEG-1; FLJ22569; EEG1	ILMN_1681118	CAPRIN2	"\Homo sapiens caprin family member 2 (CAPRIN2), transcript variant 1, mRNA.\"""""	65981	D	CAPRIN2	0.133540776	-0.010871877	2.121181747	0.03704183	0.03704183	-3.705343594	1.096982702
4562	650672	USP33	NM_015017.3	23032	NP_055832.3	ILMN_1723536	650672	A	CGACAGTGGCTTAATAAATTTAAGACCTTTGCCGAACCTGGCCCTATTTC	"\Homo sapiens ubiquitin specific peptidase 33 (USP33), transcript variant 1, mRNA.\"""""	MGC16868; KIAA1097; VDU1	ILMN_1723536	USP33	"\Homo sapiens ubiquitin specific peptidase 33 (USP33), transcript variant 1, mRNA.\"""""	23032	D	USP33	0.133483639	-0.000296251	2.16646008	0.033289947	0.033289947	-3.624516029	1.096939257
22825	3780092	TNFRSF21	NM_014452.3	27242	NP_055267.1	ILMN_1699695	3780092	S	ATAGGTCCAATCTGCTCTCAAGGCCTTGGTCCTGGTGGGATTCCTTCACC	"\Homo sapiens tumor necrosis factor receptor superfamily, member 21 (TNFRSF21), mRNA.\"""""	MGC31965; BM-018; DR6	ILMN_1699695	TNFRSF21	"\Homo sapiens tumor necrosis factor receptor superfamily, member 21 (TNFRSF21), mRNA.\"""""	27242	 	TNFRSF21	-0.133447906	0.011274127	-2.799007255	0.006438886	0.006438886	-2.345548086	-1.096912088
2814	450204	ALG9	NM_001077692.1	79796	NP_001071160.1	ILMN_1732809	450204	S	GATCTTCAAAGCTGCTGCGGGCATTCTATGTCCCCTTCCTGTCAGATCAG	"\Homo sapiens asparagine-linked glycosylation 9, alpha-1,2-mannosyltransferase homolog (S. cerevisiae) (ALG9), transcript variant 4, mRNA.\"""""	DKFZp586M2420; FLJ21845; DIBD1	ILMN_1732809	ALG9	"\Homo sapiens asparagine-linked glycosylation 9, alpha-1,2-mannosyltransferase homolog (S. cerevisiae) (ALG9), transcript variant 4, mRNA.\"""""	79796	 	ALG9	0.13301702	0.007498451	2.47019004	0.015658301	0.015658301	-3.044457817	1.096584526
21874	3450176	C17orf58	NM_181656.3	284018	NP_858042.2	ILMN_1712985	3450176	A	TGGGCTGCTCCTGAGCTCAGTGTCAAGGTGATTCAACTGTAGTGCCAGAC	"\Homo sapiens chromosome 17 open reading frame 58 (C17orf58), transcript variant 2, mRNA.\"""""	MGC138278	ILMN_1712985	C17ORF58	"\Homo sapiens chromosome 17 open reading frame 58 (C17orf58), transcript variant 2, mRNA.\"""""	284018	D	C17orf58	0.133008117	0.007909667	3.383097998	0.001117518	0.001117518	-0.938500034	1.096577759
1325	150048	SEC24B	NM_001042734.1	10427	NP_001036199.1	ILMN_2334303	150048	A	TCTGGACTTGAACTCTGGCAAGAGATGCCAAAAGGCATTGGTACCGTGTT	"\Homo sapiens SEC24 family, member B (S. cerevisiae) (SEC24B), transcript variant 2, mRNA.\"""""	MGC48822; SEC24	ILMN_2334303	SEC24B	"\Homo sapiens SEC24 family, member B (S. cerevisiae) (SEC24B), transcript variant 2, mRNA.\"""""	10427	D	SEC24B	0.13287673	-0.037575909	2.172748055	0.032796033	0.032796033	-3.613173179	1.096477897
21719	3440348	ASH2L	NM_004674.2	9070	NP_004665.1	ILMN_1666933	3440348	S	GTGTACCATAAGCCAACAACCGCTGACTCCAGGATTGCATAAGCCCCCTG	"\Homo sapiens ash2 (absent, small, or homeotic)-like (Drosophila) (ASH2L), mRNA.\"""""	ASH2; ASH2L2; ASH2L1	ILMN_1666933	ASH2L	"\Homo sapiens ash2 (absent, small, or homeotic)-like (Drosophila) (ASH2L), mRNA.\"""""	9070	 	ASH2L	0.132674318	0.028191446	2.108902197	0.038120563	0.038120563	-3.727005886	1.096324071
24751	4010364	ProbeID: 4010364	XR_039507.1	100134563		ILMN_3241598	4010364	S	CCTGGCTCACGAGGTTTGCTGTAAGTACCTGGCAGTGGCATCTACCCTGA	"\PREDICTED: Homo sapiens misc_RNA (LOC100134563), miscRNA.\"""""		ILMN_3241598	LOC100134563	"\PREDICTED: Homo sapiens misc_RNA (LOC100134563), miscRNA.\"""""	100134563	 		0.132570049	0.010426061	3.380696939	0.001126071	0.001126071	-0.944684435	1.096244837
22771	3710673	HDDC3	NM_198527.2	374659	NP_940929.1	ILMN_1781638	3710673	S	CAGGCCGGACAGGATTCATACGCCATCTTTTCTGTGTCTCCTGAGCTCCC	"\Homo sapiens HD domain containing 3 (HDDC3), mRNA.\"""""	MGC45386	ILMN_1781638	HDDC3	"\Homo sapiens HD domain containing 3 (HDDC3), mRNA.\"""""	374659	 	HDDC3	0.132263956	0.025777233	2.050586287	0.043622864	0.043622864	-3.828365834	1.096012275
[truncated: 643,654 more chars]
