# Supplementary material for: Activation of HIV Transcription with Short-Course Vorinostat in HIV-Infected Patients on Suppressive Antiretroviral Therapy
Source: PLoS Pathog. 2014 Nov 13;10(11):e1004473. doi: 10.1371/journal.ppat.1004473 (PMC4231123; doi:10.1371/journal.ppat.1004473)
Supplement: Dataset S1 — Complete gene set enrichment lists. (ZIP) [file ppat.1004473.s010.zip › heatmaps3-All vs BL/D1-BL.xls]

	ProbeID	SYMBOL	RefSeq_ID	Entrez_Gene_ID	Protein_Product	Probe_Id	Array_Address_Id	Probe_Type	Probe_Sequence	Definition	Synonyms	BROAD.Probe.Set.ID	BROAD.Gene.Symbol	BROAD.Gene.Title	BROAD.Entrez.Gene.ID	IPA.Notes	IPA.Symbol	logFC	AveExpr	t	P.Value	adj.P.Val	B	FC
32833	5270730	ACTB	NM_001101.2	60	NP_001092.1	ILMN_1777296	5270730	S	CGGCTACAGCTTCACCACCACGGCCGAGCGGGAAATCGTGCGTGACATTA	"\Homo sapiens actin, beta (ACTB), mRNA.\"""""	PS1TP5BP1; beta-actin	ILMN_1777296	ACTB	"\Homo sapiens actin, beta (ACTB), mRNA.\"""""	60	D	ACTB	0.376063395	0.022798156	2.102819302	0.038664944	0.038664944	-3.737695718	1.297795794
11956	1940162	GBP2	NM_004120.3	2634	NP_004111.2	ILMN_1774077	1940162	S	GCCTGTCCAGCTCCCTCTCCCCAAGAAACAACATGAATGAGCAACTTCAG	"\Homo sapiens guanylate binding protein 2, interferon-inducible (GBP2), mRNA.\"""""		ILMN_1774077	GBP2	"\Homo sapiens guanylate binding protein 2, interferon-inducible (GBP2), mRNA.\"""""	2634	 	GBP2 (includes EG:14469)	0.345640292	-0.039008645	2.035326205	0.045170906	0.045170906	-3.854474408	1.270714822
34605	5570279	HIST1H1C	NM_005319.3	3006	NP_005310.1	ILMN_1757406	5570279	S	GTGGCTAAGAGCCCAAAGAAGGCCAAGGTTGCGAAGCCCAAGAAAGCTGC	"\Homo sapiens histone cluster 1, H1c (HIST1H1C), mRNA.\"""""	MGC3992; H1F2; H1.2	ILMN_1757406	HIST1H1C	"\Homo sapiens histone cluster 1, H1c (HIST1H1C), mRNA.\"""""	3006	 	HIST1H1C	0.330298031	-0.090234559	2.217223101	0.029481619	0.029481619	-3.532127963	1.257273074
43093	6860240	ProbeID: 6860240				ILMN_1873034	6860240	S	AGTAAACCCATATATCCAGAACCCTGACCCTGCCGTGTACCAGCTGAGAG	"\Homo sapiens T cell receptor alpha locus, mRNA (cDNA clone MGC:88342 IMAGE:30352166), complete cds\"""""		ILMN_1873034		"\Homo sapiens T cell receptor alpha locus, mRNA (cDNA clone MGC:88342 IMAGE:30352166), complete cds\"""""	-999	D	TRDV2	0.302611676	0.051896766	2.374876655	0.01997973	0.01997973	-3.233464015	1.233375143
37174	6040195	ProbeID: 6040195	XR_019580.1	647856		ILMN_1731174	6040195	S	CGGCTCGGGAAGTTTTGCGCATGCGTGACACCATTTCCCATGAACACCCC	"\PREDICTED: Homo sapiens similar to 40S ribosomal protein SA (p40) (34/67 kDa laminin receptor) (Colon carcinoma laminin-binding protein) (NEM/1CHD4) (Multidrug resistance-associated protein MGr1-Ag) (LOC647856), mRNA.\"""""		ILMN_1731174	LOC647856	"\PREDICTED: Homo sapiens similar to 40S ribosomal protein SA (p40) (34/67 kDa laminin receptor) (Colon carcinoma laminin-binding protein) (NEM/1CHD4) (Multidrug resistance-associated protein MGr1-Ag) (LOC647856), mRNA.\"""""	647856	 		-0.273607234	0.102090287	-2.020093595	0.046762996	0.046762996	-3.880363296	-1.208826535
41114	6520554	ProbeID: 6520554	XR_015424.1	727938		ILMN_3274465	6520554	M	GACCGGGTTAGGAGTTAGACAGTTTAAAAGGGGGATATGGGGCCCTGAAG	"\PREDICTED: Homo sapiens misc_RNA (LOC727938), miscRNA.\"""""		ILMN_3274465	LOC727938	"\PREDICTED: Homo sapiens misc_RNA (LOC727938), miscRNA.\"""""	727938	 		-0.24293861	0.015909187	-2.60011451	0.011118815	0.011118815	-2.776840442	-1.183400665
43078	6860180	ProbeID: 6860180	XM_001128283.1	728216	XP_001128283.1	ILMN_1740200	6860180	I	AGTGGGAGGCATCTGGGGGCCAAAGGTCAGTGGCAGGGGGTATTTCAGTA	"\PREDICTED: Homo sapiens similar to ubiquitin specific peptidase 18 (LOC728216), mRNA.\"""""		ILMN_1740200	LOC728216	"\PREDICTED: Homo sapiens similar to ubiquitin specific peptidase 18 (LOC728216), mRNA.\"""""	728216	 		-0.238959439	-0.005511208	-2.482240003	0.01517635	0.01517635	-3.02011798	-1.180141164
41662	6580544	ProbeID: 6580544	XM_927868.1	644774	XP_932961.1	ILMN_1779258	6580544	S	GGGCACTGGTTCACAGAGCCCACAGCTCCATGGTAGGAGTCAATCTGCCA	"\PREDICTED: Homo sapiens similar to Phosphoglycerate kinase 1 (LOC644774), mRNA.\"""""		ILMN_1779258	LOC644774	"\PREDICTED: Homo sapiens similar to Phosphoglycerate kinase 1 (LOC644774), mRNA.\"""""	644774	 		0.236985151	-0.029473485	2.488691706	0.014923816	0.014923816	-3.00704541	1.178527277
6285	1010026	ProbeID: 1010026				ILMN_1885762	1010026	S	AGCTCTCTCCCACATGCAGGGTGGGGTCTTGCAAACAGGAGGACGCTTCT	"\qe05e12.x1 Soares_testis_NHT Homo sapiens cDNA clone IMAGE:1738126 3, mRNA sequence\"""""		ILMN_1885762		"\qe05e12.x1 Soares_testis_NHT Homo sapiens cDNA clone IMAGE:1738126 3, mRNA sequence\"""""	-999	 		0.235980305	0.002168328	2.113594728	0.037705162	0.037705162	-3.718740866	1.177706712
5282	780544	6-Mar	NM_005885.2	10299	NP_005876.2	ILMN_1757106	780544	S	TTTTAAAAACATCGGTATCGGGAGCTGCGGTGGCTCCGGCCGGTTGTCCT	"\Homo sapiens membrane-associated ring finger (C3HC4) 6 (MARCH6), mRNA.\"""""	RNF176; MARCH-VI; TEB4; KIAA0597	ILMN_1757106	6-Mar	"\Homo sapiens membrane-associated ring finger (C3HC4) 6 (MARCH6), mRNA.\"""""	10299	 	6-Mar	-0.228259626	0.049499067	-2.011188141	0.047715888	0.047715888	-3.895418639	-1.17142097
3675	540681	S100A10	NM_002966.2	6281	NP_002957.1	ILMN_2046730	540681	S	GAGCAGTTCGCTCCTCCCTGATAAGAGTTGTCCCAAAGGGTCGCTTAAGG	"\Homo sapiens S100 calcium binding protein A10 (S100A10), mRNA.\"""""	ANX2L; MGC111133; GP11; ANX2LG; p10; P11; Ca[1]; CAL1L; 42C; CLP11	ILMN_2046730	S100A10	"\Homo sapiens S100 calcium binding protein A10 (S100A10), mRNA.\"""""	6281	D	S100A10	0.22454718	-0.019669867	2.117758291	0.037339878	0.037339878	-3.711394007	1.168410461
12455	1990706	LOC284648	XM_001718570.1	284648	XP_001718622.1	ILMN_3286751	1990706	M	GAGGGGGAGGGCTTGGTGGGGAGGGGGACTTACAATTCATCCACGCTGTT	"\PREDICTED: Homo sapiens hypothetical protein LOC284648 (LOC284648), mRNA.\"""""		ILMN_3286751	LOC284648	"\PREDICTED: Homo sapiens hypothetical protein LOC284648 (LOC284648), mRNA.\"""""	284648	D	LOC284648	-0.213968682	-0.001281139	-2.143761101	0.035127287	0.035127287	-3.665223466	-1.159874476
42293	6650762	HNRNPR	NM_001102398.1	10236	NP_001095868.1	ILMN_3265895	6650762	M	GTGGATCTCGGGGCAATCGTGGGGGCAATGTAGGAGGCAAGAGAAAGGCA	"\Homo sapiens heterogeneous nuclear ribonucleoprotein R (HNRNPR), transcript variant 1, mRNA.\"""""	HNRPR; hnRNP-R; FLJ25714	ILMN_3265895	HNRNPR	"\Homo sapiens heterogeneous nuclear ribonucleoprotein R (HNRNPR), transcript variant 1, mRNA.\"""""	10236	D	HNRNPR	-0.212019713	-0.00502155	-2.631611824	0.010215442	0.010215442	-2.710260928	-1.158308633
46442	7550452	MRP63	NM_024026.4	78988	NP_076931.1	ILMN_2203807	7550452	S	AGGCTTGGTCATGCATGCCTGTAATCCTAGCTACTGGGAAGGCTGAGGAA	"\Homo sapiens mitochondrial ribosomal protein 63 (MRP63), nuclear gene encoding mitochondrial protein, mRNA.\"""""	bMRP63; MGC3243	ILMN_2203807	MRP63	"\Homo sapiens mitochondrial ribosomal protein 63 (MRP63), nuclear gene encoding mitochondrial protein, mRNA.\"""""	78988	D	MRP63	-0.211450166	0.027459464	-2.063462218	0.042352411	0.042352411	-3.806201974	-1.157851447
5230	780358	RAB11A	NM_004663.3	8766	NP_004654.1	ILMN_1712312	780358	S	TTGTCTCTTGCGGTGCTCATGATGTGTGGGGCACACGGAAGGCATTGCTG	"\Homo sapiens RAB11A, member RAS oncogene family (RAB11A), mRNA.\"""""	MGC1490; YL8	ILMN_1712312	RAB11A	"\Homo sapiens RAB11A, member RAS oncogene family (RAB11A), mRNA.\"""""	8766	 	RAB11A	-0.191149125	-0.054161181	-2.146504917	0.034900603	0.034900603	-3.66032275	-1.141672711
9101	1430537	TMEM106C	NM_024056.2	79022	NP_076961.1	ILMN_1692511	1430537	S	ATGTGGGGCTTGATTCACCCTTCATCCATTGGCTGGAACATGGATTGGGG	"\Homo sapiens transmembrane protein 106C (TMEM106C), mRNA.\"""""	MGC5576; MGC111210	ILMN_1692511	TMEM106C	"\Homo sapiens transmembrane protein 106C (TMEM106C), mRNA.\"""""	79022	 	TMEM106C	-0.184955155	0.008080971	-2.469111924	0.015702083	0.015702083	-3.046630681	-1.136781637
18289	2850133	SYCE1	NM_201564.1	93426	NP_963858.1	ILMN_1791356	2850133	I	CCAGCTGCATGGTTTGCGGGGCTCAGTGCCAAGTGAGAATGCAGGGTCCC	"\Homo sapiens synaptonemal complex central element protein 1 (SYCE1), transcript variant 2, mRNA.\"""""	RP11-108K14.6; bA108K14.6; C10orf94	ILMN_1791356	SYCE1	"\Homo sapiens synaptonemal complex central element protein 1 (SYCE1), transcript variant 2, mRNA.\"""""	93426	D	SYCE1	0.183603412	-0.006724034	2.421479172	0.017749352	0.017749352	-3.141835121	1.13571702
35626	5810671	C7orf50	NM_032350.4	84310	NP_115726.1	ILMN_1718336	5810671	S	TGGTGGGAGCTTGTGGAGTCGGATCACGTACCTGTGCAGAAACCGCCTCT	"\Homo sapiens chromosome 7 open reading frame 50 (C7orf50), mRNA.\"""""	MGC11257; YCR016W	ILMN_1718336	C7ORF50	"\Homo sapiens chromosome 7 open reading frame 50 (C7orf50), mRNA.\"""""	84310	 	C7orf50	-0.183373714	0.022873408	-2.174577638	0.032653527	0.032653527	-3.609867413	-1.135536212
9200	1440196	MAG	NM_080600.1	4099	NP_542167.1	ILMN_1803773	1440196	A	TATTTATTGCTACTTCCTGCCTGGTCTCCTGCCCCCACACCTGGCCCTGG	"\Homo sapiens myelin associated glycoprotein (MAG), transcript variant 2, mRNA.\"""""	SIGLEC4A; S-MAG; SIGLEC-4A; GMA	ILMN_1803773	MAG	"\Homo sapiens myelin associated glycoprotein (MAG), transcript variant 2, mRNA.\"""""	4099	D	MAG	-0.180314711	0.013162383	-2.660170049	0.009454476	0.009454476	-2.649328185	-1.133131041
12478	2000025	ProbeID: 2000025	XR_018316.1	648024		ILMN_1665736	2000025	A	TATGGTTTTGAGAAGCCCTCTGCCATCCAGCAGCAAGCCATTCTACCTTG	"\PREDICTED: Homo sapiens similar to eukaryotic translation initiation factor 4A, isoform 1 (LOC648024), mRNA.\"""""		ILMN_1665736	LOC648024	"\PREDICTED: Homo sapiens similar to eukaryotic translation initiation factor 4A, isoform 1 (LOC648024), mRNA.\"""""	648024	 		0.179510648	0.039897298	2.154099651	0.034279781	0.034279781	-3.646729228	1.132499684
35821	5820703	BRCA1	NM_007295.2	672	NP_009226.1	ILMN_1771065	5820703	I	TGTCCGTGGGGGAATCCTCGTGATAGGAACTGGAATATGCCTTGAGGGGG	"\Homo sapiens breast cancer 1, early onset (BRCA1), transcript variant BRCA1b, mRNA.\"""""	RNF53; BRCAI; PSCP; BRCC1; IRIS	ILMN_1771065	BRCA1	"\Homo sapiens breast cancer 1, early onset (BRCA1), transcript variant BRCA1b, mRNA.\"""""	672	D	BRCA1	-0.178855347	0.011403768	-2.723229049	0.00795349	0.00795349	-2.512894973	-1.131985397
19004	3060086	ProbeID: 3060086	XR_019265.1	728698		ILMN_3226012	3060086	A	TGCAGACGAAGCTCCTCACATCATTGTGGGTACCCCTGGCCATGTGTTTG	"\PREDICTED: Homo sapiens misc_RNA (LOC728698), miscRNA.\"""""		ILMN_3226012	LOC728698	"\PREDICTED: Homo sapiens misc_RNA (LOC728698), miscRNA.\"""""	728698	 		0.176499437	0.056622021	2.111682573	0.037873957	0.037873957	-3.722110721	1.130138382
45957	7380709	YWHAB	NM_003404.3	7529	NP_003395.1	ILMN_2277099	7380709	I	TTGCCCATTCGGCTGTGGATAGAGAAGCAGGAAGAGCACTGGACTTGGAG	"\Homo sapiens tyrosine 3-monooxygenase/tryptophan 5-monooxygenase activation protein, beta polypeptide (YWHAB), transcript variant 1, mRNA.\"""""	KCIP-1; HS1; GW128	ILMN_2277099	YWHAB	"\Homo sapiens tyrosine 3-monooxygenase/tryptophan 5-monooxygenase activation protein, beta polypeptide (YWHAB), transcript variant 1, mRNA.\"""""	7529	D	YWHAB	0.175688555	0.048736664	2.83052401	0.005890708	0.005890708	-2.27487074	1.129503354
32251	5130722	LOC100129094	XM_001722254.1	100129094	XP_001722306.1	ILMN_3187470	5130722	A	TGGGAGGCTGAGGCGGGAAAATTGCTTGAGGCCAGGAGTTTGAGGACACC	"\PREDICTED: Homo sapiens similar to hCG2036765 (LOC100129094), mRNA.\"""""		ILMN_3187470	LOC100129094	"\PREDICTED: Homo sapiens similar to hCG2036765 (LOC100129094), mRNA.\"""""	100129094	 	BUTR1	-0.173004877	0.027343831	-2.482078184	0.015182733	0.015182733	-3.020445496	-1.127404224
16194	2570100	ABCA7	NM_019112.3	10347	NP_061985.2	ILMN_1743205	2570100	A	ACGGCGTGGAGGACTTTTCCGTGAGCCAGACGATGCTGGAGGAGGTATTC	"\Homo sapiens ATP-binding cassette, sub-family A (ABC1), member 7 (ABCA7), mRNA.\"""""	ABCA-SSN; ABCX; FLJ40025	ILMN_1743205	ABCA7	"\Homo sapiens ATP-binding cassette, sub-family A (ABC1), member 7 (ABCA7), mRNA.\"""""	10347	D	ABCA7	-0.172392626	-0.135969928	-1.996090501	0.049369357	0.049369357	-3.920807003	-1.126925877
18320	2850273	PPP6R3	NM_018312.3	55291	NP_060782.2	ILMN_1732725	2850273	S	CCTGGTGGCTTCTCCATCCTACCCAAGGTAACAGTGTCTTGCTTCATCCC	"\Homo sapiens SAPS domain family, member 3 (SAPS3), mRNA.\"""""	MGC125712; SAPL; SAP190; SAPLa; DKFZp781E2374; C11orf23; PP6R3; DKFZp781O2362; KIAA1558; FLJ11058; MGC125711; DKFZp781E17107; FLJ43065	ILMN_1732725	SAPS3	"\Homo sapiens SAPS domain family, member 3 (SAPS3), mRNA.\"""""	55291	 	PPP6R3	-0.171615119	-0.003412377	-2.352598168	0.021131517	0.021131517	-3.276733366	-1.12631871
44431	7050465	ProbeID: 7050465	XM_933511.1	643932	XP_938604.1	ILMN_1679922	7050465	A	AGGGGGCCAAGAAGAAAGTGACAATGATTGAAGCTCACGTTGACGTCAGG	"\PREDICTED: Homo sapiens similar to 40S ribosomal protein S3a (V-fos transformation effector protein), transcript variant 2 (LOC643932), mRNA.\"""""		ILMN_1679922	LOC643932	"\PREDICTED: Homo sapiens similar to 40S ribosomal protein S3a (V-fos transformation effector protein), transcript variant 2 (LOC643932), mRNA.\"""""	643932	 		0.171062848	0.022015943	2.065473495	0.042156869	0.042156869	-3.802728799	1.125887632
14382	2320161	PYCR1	NM_006907.2	5831	NP_008838.2	ILMN_1715178	2320161	I	GGGACATAGCCAGGGAGGGGCCACATCACTTCCCACTGGAAATCTCTGTG	"\Homo sapiens pyrroline-5-carboxylate reductase 1 (PYCR1), transcript variant 1, mRNA.\"""""	P5CR; P5C; PP222; PYCR; PIG45	ILMN_1715178	PYCR1	"\Homo sapiens pyrroline-5-carboxylate reductase 1 (PYCR1), transcript variant 1, mRNA.\"""""	5831	D	PYCR1	0.170221582	-0.002258976	2.238312838	0.028015261	0.028015261	-3.493198875	1.125231295
12297	1990056	ProbeID: 1990056	XM_942228.2	652659	XP_947321.2	ILMN_1804285	1990056	S	TCCCTGCAAGAGTCCTCCTACCTCCCAGCTGGCCACACTCCCAGCTGCCC	"\PREDICTED: Homo sapiens hypothetical LOC652659 (LOC652659), mRNA.\"""""		ILMN_1804285	LOC652659	"\PREDICTED: Homo sapiens hypothetical LOC652659 (LOC652659), mRNA.\"""""	652659	 		-0.169114137	0.021590504	-2.111247042	0.037912495	0.037912495	-3.722877897	-1.124367874
37222	6040386	ProbeID: 6040386	XM_001719211.1	100134539	XP_001719263.1	ILMN_3248282	6040386	S	GAAGGTTGTAGGGGGCCCCAGGGCAGGTCCTGGAGCTCAGGCAGCCGGCA	"\PREDICTED: Homo sapiens hypothetical protein LOC100134539 (LOC100134539), mRNA.\"""""		ILMN_3248282	LOC100134539	"\PREDICTED: Homo sapiens hypothetical protein LOC100134539 (LOC100134539), mRNA.\"""""	100134539	D	LOC100128822	-0.167803582	0.022902057	-2.412394679	0.018165839	0.018165839	-3.159815013	-1.123346953
34983	5690278	C8orf47	NM_173549.1	203111	NP_775820.1	ILMN_1670975	5690278	S	AGCTGGAGAGCTACAACCTCAGGGCACAGTGGGAAAGGATGAGCAGGCCC	"\Homo sapiens chromosome 8 open reading frame 47 (C8orf47), mRNA.\"""""	FLJ39553	ILMN_1670975	C8ORF47	"\Homo sapiens chromosome 8 open reading frame 47 (C8orf47), mRNA.\"""""	203111	D	C8orf47	-0.16520906	0.019332055	-3.540049983	0.000673996	0.000673996	-0.527565066	-1.121328557
25282	4060204	WHSC2	NM_005663.2	7469	NP_005654.2	ILMN_1815083	4060204	S	TTTCTATTTTCCCTCGCTGGGGCAGTGCCCTCCTACCCCCAGGGTTGAGG	"\Homo sapiens Wolf-Hirschhorn syndrome candidate 2 (WHSC2), mRNA.\"""""	NELF-A; P/OKcl.15; FLJ25112; FLJ10442; NELFA	ILMN_1815083	WHSC2	"\Homo sapiens Wolf-Hirschhorn syndrome candidate 2 (WHSC2), mRNA.\"""""	7469	 	WHSC2	-0.164827733	0.009678246	-2.439621555	0.016943029	0.016943029	-3.105757524	-1.121032212
28217	4540021	ATP5B	NM_001686.3	506	NP_001677.2	ILMN_1772132	4540021	S	GCATTCATCGTGAGGGGTCTTTGTCCTCTGTACTGTCTCTCTCCTTGCCC	"\Homo sapiens ATP synthase, H+ transporting, mitochondrial F1 complex, beta polypeptide (ATP5B), nuclear gene encoding mitochondrial protein, mRNA.\"""""	ATPMB; MGC5231; ATPSB	ILMN_1772132	ATP5B	"\Homo sapiens ATP synthase, H+ transporting, mitochondrial F1 complex, beta polypeptide (ATP5B), nuclear gene encoding mitochondrial protein, mRNA.\"""""	506	 	ATP5B	0.164485316	0.016083011	2.112102781	0.037836807	0.037836807	-3.721370405	1.120766172
28968	4610259	MS4A13	NM_001012417.1	503497	NP_001012417.1	ILMN_1799504	4610259	S	CTTGCCAGCCGGGATCTTCCTCTTCATCTAGGCCTGGGCGCTGGCGTGAG	"\Homo sapiens membrane-spanning 4-domains, subfamily A, member 13 (MS4A13), mRNA.\"""""		ILMN_1799504	MS4A13	"\Homo sapiens membrane-spanning 4-domains, subfamily A, member 13 (MS4A13), mRNA.\"""""	503497	D	MS4A13	-0.16434371	0.000387771	-4.825517112	6.68E-06	6.68E-06	3.260966222	-1.12065617
15280	2450093	VCP	NM_007126.2	7415	NP_009057.1	ILMN_1777220	2450093	S	ACTTGACTCAATGCTGCCCGAGCCCTCCCTTCCCCCTATCCAACCTGGGT	"\Homo sapiens valosin-containing protein (VCP), mRNA.\"""""	IBMPFD; MGC8560; TERA; p97; MGC131997	ILMN_1777220	VCP	"\Homo sapiens valosin-containing protein (VCP), mRNA.\"""""	7415	 	VCP	0.163236442	-0.011028508	2.750896763	0.007366333	0.007366333	-2.452220648	1.119796396
43498	6940403	RC3H1	NM_172071.1	149041	NP_742068.1	ILMN_1807147	6940403	S	TAAACAAATGGGTGGTGGGGGTGGGAAGGGTAATACAGTCCTGCCATTGC	"\Homo sapiens ring finger and CCCH-type zinc finger domains 1 (RC3H1), mRNA.\"""""	RP5-1198E17.5; KIAA2025; RNF198	ILMN_1807147	RC3H1	"\Homo sapiens ring finger and CCCH-type zinc finger domains 1 (RC3H1), mRNA.\"""""	149041	 	RC3H1	-0.163010728	0.009443238	-2.654901309	0.00959087	0.00959087	-2.660610057	-1.119621214
35536	5810288	ProbeID: 5810288	XM_001719874.1	643384	XP_001719926.1	ILMN_3281294	5810288	M	GCTGGACTCGGCCGCCGGCCCTGCCCGTACGAACAGGCGCAGGGGGGCGA	"\PREDICTED: Homo sapiens similar to hCG2036843 (LOC643384), mRNA.\"""""		ILMN_3281294	LOC643384	"\PREDICTED: Homo sapiens similar to hCG2036843 (LOC643384), mRNA.\"""""	643384	D	UNC93B4	0.162506344	0.005357227	2.473203093	0.015536521	0.015536521	-3.038381021	1.119229849
20047	3180398	MAPK1	NM_138957.2	5594	NP_620407.1	ILMN_1767320	3180398	A	GTAGAACAGGCTCTGGCCCACCCATATCTGGAGCAGTATTACGACCCGAG	"\Homo sapiens mitogen-activated protein kinase 1 (MAPK1), transcript variant 2, mRNA.\"""""	p40; PRKM2; MAPK2; PRKM1; p38; p41; ERK; ERT1; P42MAPK; p41mapk; ERK2	ILMN_1767320	MAPK1	"\Homo sapiens mitogen-activated protein kinase 1 (MAPK1), transcript variant 2, mRNA.\"""""	5594	D	MAPK1	0.162365534	-0.052563035	2.138402979	0.035573649	0.035573649	-3.674777748	1.119120616
30575	4850673	UTP23	NM_032334.1	84294	NP_115710.1	ILMN_1774860	4850673	S	CCTCATGGGGGAGACGCAGCTGTGCACCACAAGATGTGTGTTAAAAGAGC	"\Homo sapiens UTP23, small subunit (SSU) processome component, homolog (yeast) (UTP23), mRNA.\"""""	MGC14595	ILMN_1774860	UTP23	"\Homo sapiens UTP23, small subunit (SSU) processome component, homolog (yeast) (UTP23), mRNA.\"""""	84294	D	UTP23	0.161602425	0.023422028	2.497528061	0.014584065	0.014584065	-2.989095025	1.118528817
27892	4480064	LOC645645	XM_939605.2	645645	XP_944698.2	ILMN_1699411	4480064	S	CCTTGTTGTGTCCAGGAGATAAAATAAGCGGGTGGGTGACCCTCTGGGGG	"\PREDICTED: Homo sapiens hypothetical protein LOC645645 (LOC645645), mRNA.\"""""		ILMN_1699411	LOC645645	"\PREDICTED: Homo sapiens hypothetical protein LOC645645 (LOC645645), mRNA.\"""""	645645	 		-0.161199886	0.016749864	-2.414200519	0.018082361	0.018082361	-3.156245465	-1.11821677
44753	7150333	CTDSP1	NM_021198.1	58190	NP_067021.1	ILMN_1681678	7150333	A	CAGCGAATGGGCGAGCTCTTTGAATGTGTGCTGTTCACTGCTAGCCTCGC	"\Homo sapiens CTD (carboxy-terminal domain, RNA polymerase II, polypeptide A) small phosphatase 1 (CTDSP1), transcript variant 1, mRNA.\"""""	NLIIF; SCP1	ILMN_1681678	CTDSP1	"\Homo sapiens CTD (carboxy-terminal domain, RNA polymerase II, polypeptide A) small phosphatase 1 (CTDSP1), transcript variant 1, mRNA.\"""""	58190	D	CTDSP1	0.161098516	5.51E-05	2.166475894	0.033288697	0.033288697	-3.624487538	1.118138201
3660	540609	ProbeID: 540609	XM_933630.1	653746	XP_938723.1	ILMN_1811362	540609	S	GATAGACACCCACCAGGGGCTCGGAGCGCCGCGCTCCGGGGCTGGAGGCA	"\PREDICTED: Homo sapiens similar to phosphoprotein associated with glycosphingolipid microdomains 1 (LOC653746), mRNA.\"""""		ILMN_1811362	LOC653746	"\PREDICTED: Homo sapiens similar to phosphoprotein associated with glycosphingolipid microdomains 1 (LOC653746), mRNA.\"""""	653746	 		-0.160423895	-0.004627415	-2.601664645	0.011072717	0.011072717	-2.773579127	-1.11761547
41547	6580056	IL17C	NM_013278.3	27189	NP_037410.1	ILMN_1788109	6580056	S	TGCCTGTACCTTGGCTCCCTGTCCTGCTCCCGGCTTCCCTTACCCTATCA	"\Homo sapiens interleukin 17C (IL17C), mRNA.\"""""	CX2; MGC126884; MGC138401; IL-17C; IL-21	ILMN_1788109	IL17C	"\Homo sapiens interleukin 17C (IL17C), mRNA.\"""""	27189	 	IL17C	-0.159276082	0.003222587	-2.570924609	0.012019931	0.012019931	-2.837954052	-1.116726644
26191	4200047	RNF14	NM_183401.1	9604	NP_899648.1	ILMN_1812581	4200047	I	GTGGGCCCCAGGCAAGGGCGGAGGGCGGAACTTTGGGGTTCGGCACTGCC	"\Homo sapiens ring finger protein 14 (RNF14), transcript variant 5, mRNA.\"""""	ARA54; HRIHFB2038; FLJ26004; TRIAD2; HFB30	ILMN_1812581	RNF14	"\Homo sapiens ring finger protein 14 (RNF14), transcript variant 5, mRNA.\"""""	9604	D	RNF14	0.157049316	0.013587803	2.716818625	0.008095487	0.008095487	-2.526882367	1.115004333
2015	270519	ProbeID: 270519	XM_935770.1	641992	XP_940863.1	ILMN_1695872	270519	S	CCACAGACAGATGTATGTCTAGTCTGTTTTTCAGTGGTCTCTCCATCTTC	"\PREDICTED: Homo sapiens similar to cell division cycle 42 (LOC641992), mRNA.\"""""		ILMN_1695872	LOC641992	"\PREDICTED: Homo sapiens similar to cell division cycle 42 (LOC641992), mRNA.\"""""	641992	D	LOC643336	0.155958696	-0.000746503	2.234327231	0.028287367	0.028287367	-3.500580279	1.114161752
21410	3400626	SLC43A3	NM_014096.2	29015	NP_054815.2	ILMN_1762319	3400626	I	CCGGAGGCTTTCCTGGTAGAAGTTGATGCGAGGAAGGGCGGCGGGGACCA	"\Homo sapiens solute carrier family 43, member 3 (SLC43A3), mRNA.\"""""	FOAP-13; PRO1659; DKFZp762A227; SEEEG-1; EEG1	ILMN_1762319	SLC43A3	"\Homo sapiens solute carrier family 43, member 3 (SLC43A3), mRNA.\"""""	29015	D	SLC43A3	-0.15591507	0.011644746	-2.146648863	0.034888746	0.034888746	-3.660065496	-1.114128062
19043	3060253	BAI1	XM_940726.1	575	XP_945819.1	ILMN_1729529	3060253	A	CAGGGGCAGGACTGAGTCCCCTCCAGGAAGAAGCAGGGGGGAATCTATTT	"\PREDICTED: Homo sapiens brain-specific angiogenesis inhibitor 1, transcript variant 1 (BAI1), mRNA.\"""""		ILMN_1729529	BAI1	"\PREDICTED: Homo sapiens brain-specific angiogenesis inhibitor 1, transcript variant 1 (BAI1), mRNA.\"""""	575	D	BAI1	-0.15572791	0.008676384	-2.368276151	0.02031501	0.02031501	-3.246319687	-1.113983536
42842	6770719	FOXO1	NM_002015.3	2308	NP_002006.2	ILMN_1738816	6770719	S	CAACCTGGCATTACAGTTGGCCTCTCCTTGAGGTGGGCACAGCCTGGCAG	"\Homo sapiens forkhead box O1 (FOXO1), mRNA.\"""""	FKHR; FKH1; FOXO1A	ILMN_1738816	FOXO1	"\Homo sapiens forkhead box O1 (FOXO1), mRNA.\"""""	2308	 	FOXO1	-0.154573684	-0.0142739	-2.043456812	0.04434033	0.04434033	-3.84058522	-1.113092651
34841	5670458	PRR3	NM_025263.2	80742	NP_079539.2	ILMN_1750167	5670458	S	CTGGCCCTGAGGAAATGGGTCAGGAGTTGTATTGGCAAGAGGGAGGGGTG	"\Homo sapiens proline rich 3 (PRR3), transcript variant 1, mRNA.\"""""	MGC161733; CAT56; MGC161735	ILMN_1750167	PRR3	"\Homo sapiens proline rich 3 (PRR3), transcript variant 1, mRNA.\"""""	80742	D	PRR3	-0.154028433	-0.023226913	-2.49216575	0.014789403	0.014789403	-2.99999449	-1.11267205
19861	3170440	BCL11A	NM_022893.2	53335	NP_075044.2	ILMN_2255133	3170440	I	GGCAGTTGTCTGCATTAACCTGTTCATACACCCATTTTGTCCCTTTATTG	"\Homo sapiens B-cell CLL/lymphoma 11A (zinc finger protein) (BCL11A), transcript variant 1, mRNA.\"""""	BCL11A-L; CTIP1; FLJ10173; EVI9; BCL11A-XL; BCL11A-S; FLJ34997; KIAA1809	ILMN_2255133	BCL11A	"\Homo sapiens B-cell CLL/lymphoma 11A (zinc finger protein) (BCL11A), transcript variant 1, mRNA.\"""""	53335	D	BCL11A	-0.152398655	-0.011377947	-2.262729765	0.02639792	0.02639792	-3.447730267	-1.1114158
43482	6940356	PREP	NM_002726.3	5550	NP_002717.3	ILMN_1751887	6940356	S	CCCACGTTGACACCAAGAAACCACTGGGCATAATGCTTCCCCACGGGAAC	"\Homo sapiens prolyl endopeptidase (PREP), mRNA.\"""""	PEP; PE; MGC16060	ILMN_1751887	PREP	"\Homo sapiens prolyl endopeptidase (PREP), mRNA.\"""""	5550	 	PREP	-0.151481826	0.009068932	-2.075392271	0.041203882	0.041203882	-3.785556807	-1.110709722
43494	6940392	MID1	NM_000381.1	4281	NP_000372.1	ILMN_2371433	6940392	A	CCCCACCTTCACCGTGTGGAACAAGTGTCTGACGATTATCACTGGGCTCC	"\Homo sapiens midline 1 (Opitz/BBB syndrome) (MID1), transcript variant 1, mRNA.\"""""	RNF59; OGS1; TRIM18; FXY; OS; XPRF; GBBB1; OSX; BBBG1; ZNFXY	ILMN_2371433	MID1	"\Homo sapiens midline 1 (Opitz/BBB syndrome) (MID1), transcript variant 1, mRNA.\"""""	4281	D	MID1	-0.151053379	0.009556521	-3.161658779	0.002225346	0.002225346	-1.495424114	-1.110379916
4494	650338	SEC13	NR_024273.1	6396		ILMN_3297880	650338	M	CCCTTCCTGGGCCAACTAACCAGACAACTGGGAAGAGCCCCCAACTCCAA	"\Homo sapiens SEC13 homolog (S. cerevisiae) (SEC13), transcript variant 4, non-coding RNA.\"""""		ILMN_3297880	SEC13	"\Homo sapiens SEC13 homolog (S. cerevisiae) (SEC13), transcript variant 4, non-coding RNA.\"""""	6396	D	SEC13	0.149991991	-0.005713886	2.067968498	0.041915379	0.041915379	-3.798416141	1.109563312
9647	1470450	ProbeID: 1470450				ILMN_1898691	1470450	S	GGAGATCCTGAGGGCTGGATACCCAAGAGCCACCATTTTACGGATTCCTC	"\BX103476 NCI_CGAP_Lu5 Homo sapiens cDNA clone IMAGp998C053946, mRNA sequence\"""""		ILMN_1898691		"\BX103476 NCI_CGAP_Lu5 Homo sapiens cDNA clone IMAGp998C053946, mRNA sequence\"""""	-999	 		0.148899441	-0.012306192	2.931330622	0.004412432	0.004412432	-2.044633697	1.108723361
41328	6550719	ZNF384	NM_001039919.1	171017	NP_001035008.1	ILMN_2347943	6550719	A	CTCCTTTTATTTGAAGGGGGCAAGGGCTGAGATGTGGTCCCCAAGGGGCC	"\Homo sapiens zinc finger protein 384 (ZNF384), transcript variant 5, mRNA.\"""""	ERDA2; CAGH1A; TNRC1; CIZ; CAGH1; NP; NMP4	ILMN_2347943	ZNF384	"\Homo sapiens zinc finger protein 384 (ZNF384), transcript variant 5, mRNA.\"""""	171017	D	ZNF384	-0.148794486	0.007436879	-2.776565788	0.006857305	0.006857305	-2.395489992	-1.108642705
39985	6380458	ELF2	NM_006874.2	1998	NP_006865.1	ILMN_1772486	6380458	I	GGATAAACATGGCGACGTCTCTGCATGAGGGACCCACGAACCAGCTGGAT	"\Homo sapiens E74-like factor 2 (ets domain transcription factor) (ELF2), transcript variant 2, mRNA.\"""""	NERF; NERF-1A; NERF-2; EU32; NERF-1B; b	ILMN_1772486	ELF2	"\Homo sapiens E74-like factor 2 (ets domain transcription factor) (ELF2), transcript variant 2, mRNA.\"""""	1998	D	ELF2	-0.147851357	0.020704344	-2.547932284	0.01277561	0.01277561	-2.88569103	-1.107918191
34329	5550731	EGFEM1P	NR_021485.1	93556		ILMN_3238618	5550731	S	GAAAAGTAAACAAATGTAGGCTGGACGCCGTGGCTCACACCTGTAATCCC	"\Homo sapiens chromosome 3 open reading frame 50 (C3orf50), non-coding RNA.\"""""		ILMN_3238618	C3ORF50	"\Homo sapiens chromosome 3 open reading frame 50 (C3orf50), non-coding RNA.\"""""	93556	D	NCRNA00259	-0.146822243	-0.013023761	-2.974379598	0.00389243	0.00389243	-1.944401907	-1.107128165
26513	4210561	KIFC2	NM_145754.2	90990	NP_665697.1	ILMN_1803018	4210561	S	GTGACGGCTGGTGACTGATGGATGGGTAGTGGGCTGAGAAGAGGGGACTA	"\Homo sapiens kinesin family member C2 (KIFC2), mRNA.\"""""		ILMN_1803018	KIFC2	"\Homo sapiens kinesin family member C2 (KIFC2), mRNA.\"""""	90990	 	KIFC2	-0.146808565	-0.024952995	-2.286151045	0.024924363	0.024924363	-3.403716239	-1.107117668
21857	3450110	ProbeID: 3450110	XM_001719031.1	730134	XP_001719083.1	ILMN_3302715	3450110	M	GGCTACGGCAATAAAGGGGGGCGCATAGGAGAGGGGCTGATGTTACACTA	"\PREDICTED: Homo sapiens similar to hCG1815165 (LOC730134), mRNA.\"""""		ILMN_3302715	LOC730134	"\PREDICTED: Homo sapiens similar to hCG1815165 (LOC730134), mRNA.\"""""	730134	 		0.146327596	0.004741389	2.033638488	0.045344979	0.045344979	-3.857351308	1.106748637
26935	4250048	CMTM7	NM_138410.2	112616	NP_612419.1	ILMN_1740487	4250048	I	ATTTAATCGGTACCCTGCTCCTCCTCATCGCCTCCATTGTGGCAGCTTCC	"\Homo sapiens CKLF-like MARVEL transmembrane domain containing 7 (CMTM7), transcript variant 1, mRNA.\"""""	CKLFSF7; FLJ30992	ILMN_1740487	CMTM7	"\Homo sapiens CKLF-like MARVEL transmembrane domain containing 7 (CMTM7), transcript variant 1, mRNA.\"""""	112616	D	CMTM7	0.146299535	0.004275318	2.092589873	0.039595595	0.039595595	-3.755611186	1.10672711
12680	2030044	C1orf144	NM_015609.2	26099	NP_056424.1	ILMN_1707503	2030044	S	TGGCTTGAACTCTTAGGGGTCTGCAGTGCTCCATCTCCATTGGTGGCCCC	"\Homo sapiens chromosome 1 open reading frame 144 (C1orf144), mRNA.\"""""	MGC70432; DKFZp566C0424	ILMN_1707503	C1ORF144	"\Homo sapiens chromosome 1 open reading frame 144 (C1orf144), mRNA.\"""""	26099	D	C1orf144	0.145062654	0.05060986	2.456159487	0.016236723	0.016236723	-3.072673179	1.105778675
11700	1820669	ProbeID: 1820669	XM_001718676.1	647515	XP_001718728.1	ILMN_3202274	1820669	A	ACCCTGGTAGGGTGATGTGGTCACTCCCTGGGGGACTGCTGTCAGGCCCA	"\PREDICTED: Homo sapiens hypothetical LOC647515 (LOC647515), mRNA.\"""""		ILMN_3202274	LOC647515	"\PREDICTED: Homo sapiens hypothetical LOC647515 (LOC647515), mRNA.\"""""	647515	 		-0.144240249	0.008125468	-3.202971007	0.001961379	0.001961379	-1.393619804	-1.105148508
8725	1400450	BRE	NM_199191.1	9577	NP_954661.1	ILMN_2363489	1400450	A	CCTGCCTCTGTTTTTCCCTCGAGACCAGCCAACTCTCACATTTCAGTCCG	"\Homo sapiens brain and reproductive organ-expressed (TNFRSF1A modulator) (BRE), transcript variant 3, mRNA.\"""""	BRCC45; BRCC4	ILMN_2363489	BRE	"\Homo sapiens brain and reproductive organ-expressed (TNFRSF1A modulator) (BRE), transcript variant 3, mRNA.\"""""	9577	D	BRE	0.14332153	0.020407781	2.194079266	0.031167817	0.031167817	-3.574480424	1.104444965
28258	4540189	ProbeID: 4540189				ILMN_1838261	4540189	S	AGGGCTTCATGGGGGCGGCTACACGCACTTCAAACACTAGCTGGCATGTG	"\oc85h06.s1 NCI_CGAP_GCB1 Homo sapiens cDNA clone IMAGE:1356539 3, mRNA sequence\"""""		ILMN_1838261		"\oc85h06.s1 NCI_CGAP_GCB1 Homo sapiens cDNA clone IMAGE:1356539 3, mRNA sequence\"""""	-999	 		-0.143246621	0.021037849	-2.167560524	0.033203043	0.033203043	-3.622533015	-1.10438762
21592	3420619	ProbeID: 3420619				ILMN_1877818	3420619	S	AGGGCGCAGGCGGTTTGGGGTTTCCCAGGGACCCTTTATACTTGGCTGTT	"\ov70a09.s1 Soares_testis_NHT Homo sapiens cDNA clone IMAGE:1642648 3, mRNA sequence\"""""		ILMN_1877818		"\ov70a09.s1 Soares_testis_NHT Homo sapiens cDNA clone IMAGE:1642648 3, mRNA sequence\"""""	-999	 		-0.142940833	-0.010196157	-2.882995799	0.005072302	0.005072302	-2.155816217	-1.104153563
35706	5820170	SIVA1	NM_006427.3	10572	NP_006418.2	ILMN_3231820	5820170	I	ACGTGGGCAGATGCTGATTGGACCAGACGGCCGCCTGATCAGGAGCCTTG	"\Homo sapiens SIVA1, apoptosis-inducing factor (SIVA1), transcript variant 1, mRNA.\"""""	SIVA; Siva-1; CD27BP; Siva-2	ILMN_3231820	SIVA1	"\Homo sapiens SIVA1, apoptosis-inducing factor (SIVA1), transcript variant 1, mRNA.\"""""	10572	D	SIVA1	-0.142709865	0.019344276	-1.991056058	0.049931504	0.049931504	-3.929235064	-1.103976808
20789	3360356	ProbeID: 3360356				ILMN_1909610	3360356	S	CCTGGGGTAGCTTGTCCTTTTGCAGTTAACCGAGATGCCTGGGGAGAAGA	"\DA820827 PERIC2 Homo sapiens cDNA clone PERIC2000642 5, mRNA sequence\"""""		ILMN_1909610		"\DA820827 PERIC2 Homo sapiens cDNA clone PERIC2000642 5, mRNA sequence\"""""	-999	D	LOC729950	-0.142227669	0.006698609	-2.738771122	0.007618604	0.007618604	-2.478872416	-1.103607885
40607	6480048	ProbeID: 6480048				ILMN_1880449	6480048	S	CAGAGCAGGATGGAGCGTGGCCTGTGGAAGGAAAGTGGATCTGGAGGGAT	"\wf25f10.x1 Soares_NFL_T_GBC_S1 Homo sapiens cDNA clone IMAGE:2356651 3, mRNA sequence\"""""		ILMN_1880449		"\wf25f10.x1 Soares_NFL_T_GBC_S1 Homo sapiens cDNA clone IMAGE:2356651 3, mRNA sequence\"""""	-999	 		-0.141560112	-0.008312173	-3.559136719	0.000633194	0.000633194	-0.476711294	-1.103097346
6445	1010725	C20orf112	NM_080616.1	140688	NP_542183.1	ILMN_1652219	1010725	S	ATATCACTACACTGATGTGGGCTGGGGCCAGTAGGGGCAGGACAGGTGCC	"\Homo sapiens chromosome 20 open reading frame 112 (C20orf112), mRNA.\"""""	DKFZP566G1424; dJ1184F4.2	ILMN_1652219	C20ORF112	"\Homo sapiens chromosome 20 open reading frame 112 (C20orf112), mRNA.\"""""	140688	 	C20orf112	-0.141202358	0.002451887	-2.537825439	0.013121141	0.013121141	-2.906562664	-1.102823839
4782	730102	ProbeID: 730102	XM_940405.1	651268	XP_945498.1	ILMN_1673171	730102	S	TCCTCACTTCCCGGAGAGTGCCGCGGCAGGGCAAGGTGCTCCTCACTTCC	"\PREDICTED: Homo sapiens similar to protein phosphatase 1, regulatory (inhibitor) subunit 9A (LOC651268), mRNA.\"""""		ILMN_1673171	LOC651268	"\PREDICTED: Homo sapiens similar to protein phosphatase 1, regulatory (inhibitor) subunit 9A (LOC651268), mRNA.\"""""	651268	 		-0.140409249	-0.007402369	-2.900493955	0.004823572	0.004823572	-2.115732696	-1.102217737
9595	1470242	NUDT5	NM_014142.2	11164	NP_054861.2	ILMN_1711314	1470242	S	GCCGAAAACGCAAGGCCGAAGCCAAAGCCAGGGGATGGAGAGTTTGTGGA	"\Homo sapiens nudix (nucleoside diphosphate linked moiety X)-type motif 5 (NUDT5), mRNA.\"""""	hYSAH1; YSA1H	ILMN_1711314	NUDT5	"\Homo sapiens nudix (nucleoside diphosphate linked moiety X)-type motif 5 (NUDT5), mRNA.\"""""	11164	 	NUDT5	0.140216082	-0.023676587	2.077017179	0.041049548	0.041049548	-3.782736738	1.102070168
4290	630193	ProbeID: 630193				ILMN_1889394	630193	S	AGGAGCGGGGAGAGGGAAGAGGCAGCATTGGGAGAAAGGGGAAAGGAGAA	"\DB338274 TESTI2 Homo sapiens cDNA clone TESTI2035669 3, mRNA sequence\"""""		ILMN_1889394		"\DB338274 TESTI2 Homo sapiens cDNA clone TESTI2035669 3, mRNA sequence\"""""	-999	 		-0.139531269	0.005595873	-2.237289799	0.028084885	0.028084885	-3.495094644	-1.101547166
22563	3610577	ProbeID: 3610577				ILMN_1860354	3610577	S	CTTCCTCCTGGGACTGAAATACCCTCACAAAGAGAAGCAAATCAGTGACT	"\BX108398 Soares_NFL_T_GBC_S1 Homo sapiens cDNA clone IMAGp998C163954, mRNA sequence\"""""		ILMN_1860354		"\BX108398 Soares_NFL_T_GBC_S1 Homo sapiens cDNA clone IMAGp998C163954, mRNA sequence\"""""	-999	 		-0.139344037	0.008765813	-3.147348088	0.002324273	0.002324273	-1.530460166	-1.101404217
36794	5960156	MOBKL1B	NM_018221.1	55233	NP_060691.1	ILMN_2125562	5960156	S	TTCTGTGATGCAGCTGCAAGAGGGGGCCCACCTCAACACCTCCTTTAAGC	"\Homo sapiens MOB1, Mps One Binder kinase activator-like 1B (yeast) (MOBK1B), mRNA.\"""""	Mob4B; MOB1; MATS1; C2orf6; FLJ10788; FLJ11595	ILMN_2125562	MOBK1B	"\Homo sapiens MOB1, Mps One Binder kinase activator-like 1B (yeast) (MOBK1B), mRNA.\"""""	55233	D	MOBKL1B	0.138686128	-0.007127215	2.056493415	0.043035998	0.043035998	-3.818212903	1.100902061
37700	6110148	ProbeID: 6110148	XM_928974.1	646011	XP_934067.1	ILMN_1671273	6110148	S	CATCAGAAAGGTGAAAGGGAAAAGGCAGAAGGAAACCGTTGGGCAGATGC	"\PREDICTED: Homo sapiens hypothetical protein LOC646011 (LOC646011), mRNA.\"""""		ILMN_1671273	LOC646011	"\PREDICTED: Homo sapiens hypothetical protein LOC646011 (LOC646011), mRNA.\"""""	646011	 		0.138161641	0.00976465	4.043306323	0.000121649	0.000121649	0.872797901	1.100501904
24680	4010075	XPR1	NM_004736.2	9213	NP_004727.2	ILMN_2104106	4010075	S	CTTTGTGCTTCTATTGCTTTTTTGTGTTTTGTTAAGCATGTCCCTTGGCC	"\Homo sapiens xenotropic and polytropic retrovirus receptor (XPR1), mRNA.\"""""	FLJ90308; SYG1; X3	ILMN_2104106	XPR1	"\Homo sapiens xenotropic and polytropic retrovirus receptor (XPR1), mRNA.\"""""	9213	D	XPR1	-0.137870887	-0.017521289	-2.111082296	0.037927082	0.037927082	-3.723168056	-1.100280136
12912	2060201	MMP24	NM_006690.3	10893	NP_006681.1	ILMN_1778333	2060201	S	CCTGGTCCCTGTCCACTCCTCAGGTTGGTGCTCTCACTTCTTGAAAGCTC	"\Homo sapiens matrix metallopeptidase 24 (membrane-inserted) (MMP24), mRNA.\"""""	MMP25; MT5-MMP; MT-MMP5	ILMN_1778333	MMP24	"\Homo sapiens matrix metallopeptidase 24 (membrane-inserted) (MMP24), mRNA.\"""""	10893	 	MMP24	-0.137671273	0.001296368	-2.795718096	0.006498711	0.006498711	-2.352887902	-1.10012791
37166	6040162	OR1E2	NM_003554.1	8388	NP_003545.1	ILMN_1807079	6040162	S	GTCCTTCTCTGACCTCTGCTTTTCCTCAGTCACAATGCCCAAATTGCTGC	"\Homo sapiens olfactory receptor, family 1, subfamily E, member 2 (OR1E2), mRNA.\"""""	OR17-93; OST529; OR1E7; OR1E4; OR17-135	ILMN_1807079	OR1E2	"\Homo sapiens olfactory receptor, family 1, subfamily E, member 2 (OR1E2), mRNA.\"""""	8388	D	OR1E2	-0.137121144	-0.005905725	-3.787045975	0.000295786	0.000295786	0.14465684	-1.099708489
7643	1190673	LMAN2L	NM_030805.2	81562	NP_110432.1	ILMN_1755221	1190673	S	GTCTGAGAGCAACAGACCCTCATCATCTGTGCCTGGAAGAGTTCACTGTC	"\Homo sapiens lectin, mannose-binding 2-like (LMAN2L), mRNA.\"""""	MGC11139; VIPL; DKFZp564L2423	ILMN_1755221	LMAN2L	"\Homo sapiens lectin, mannose-binding 2-like (LMAN2L), mRNA.\"""""	81562	 	LMAN2L	0.137105837	-0.000838877	2.309883116	0.023505765	0.023505765	-3.358721024	1.099696821
31987	5090291	ATG4C	NM_032852.2	84938	NP_116241.2	ILMN_1700923	5090291	A	GTCAGCATAAAGGATTTCCCTCTTGAGACATTCCACTGCCCTTCTCCCAA	"\Homo sapiens ATG4 autophagy related 4 homolog C (S. cerevisiae) (ATG4C), transcript variant 7, mRNA.\"""""	FLJ14867; AUTL3; AUTL1; APG4C; APG4-C	ILMN_1700923	ATG4C	"\Homo sapiens ATG4 autophagy related 4 homolog C (S. cerevisiae) (ATG4C), transcript variant 7, mRNA.\"""""	84938	D	ATG4C	-0.136746879	0.008706874	-2.186139074	0.031765445	0.031765445	-3.588921645	-1.099423239
18012	2760594	CTNND1	XM_943087.1	1500	XP_948180.1	ILMN_1651944	2760594	I	GAAGGACCCTCCCCCGCTTCATAGTTTATGAATGCGAGAGTTGGTAAGGG	"\PREDICTED: Homo sapiens catenin (cadherin-associated protein), delta 1, transcript variant 3 (CTNND1), mRNA.\"""""		ILMN_1651944	CTNND1	"\PREDICTED: Homo sapiens catenin (cadherin-associated protein), delta 1, transcript variant 3 (CTNND1), mRNA.\"""""	1500	D	CTNND1	-0.136097015	0.000124503	-3.702941358	0.000392996	0.000392996	-0.087629	-1.098928114
12316	1990132	USH1G	NM_173477.2	124590	NP_775748.2	ILMN_1717852	1990132	S	TGCCTGCCACCGCCATCTGGAGCCCACCACAGCTCTTCTCCCTGTTCTCT	"\Homo sapiens Usher syndrome 1G (autosomal recessive) (USH1G), mRNA.\"""""	ANKS4A; FLJ33924; SANS	ILMN_1717852	USH1G	"\Homo sapiens Usher syndrome 1G (autosomal recessive) (USH1G), mRNA.\"""""	124590	 	USH1G	-0.13605921	0.009573886	-2.379360864	0.019754766	0.019754766	-3.224712878	-1.098899317
5866	870626	INS	NM_000207.2	3630	NP_000198.1	ILMN_1666966	870626	S	ACCCGCCGCCTCCTGCACCGAGAGAGATGGAATAAAGCCCTTGAACCAGC	"\Homo sapiens insulin (INS), mRNA.\"""""		ILMN_1666966	INS	"\Homo sapiens insulin (INS), mRNA.\"""""	3630	 	INS	-0.135661557	0.010920658	-2.418184755	0.017899392	0.017899392	-3.148361974	-1.098596466
27004	4250300	ProbeID: 4250300				ILMN_1888613	4250300	S	ACATCCTTTGGGGGGTGATGGCAATGTAACCTGTCTTAACAGGGGTATGG	"\qg99f01.x1 Soares_NFL_T_GBC_S1 Homo sapiens cDNA clone IMAGE:1843321 3, mRNA sequence\"""""		ILMN_1888613		"\qg99f01.x1 Soares_NFL_T_GBC_S1 Homo sapiens cDNA clone IMAGE:1843321 3, mRNA sequence\"""""	-999	 		-0.135444985	0.011809016	-2.022247256	0.046535017	0.046535017	-3.876713487	-1.098431562
21168	3390356	ProbeID: 3390356				ILMN_1861128	3390356	S	CAACATGGAATAGAGGGAGTTACAGGGGCAAGGACAGTGGTGAGTAGGCG	"\xm65h05.x1 NCI_CGAP_GC6 Homo sapiens cDNA clone IMAGE:2689113 3, mRNA sequence\"""""		ILMN_1861128		"\xm65h05.x1 NCI_CGAP_GC6 Homo sapiens cDNA clone IMAGE:2689113 3, mRNA sequence\"""""	-999	 		-0.135250784	-0.010315981	-2.605962648	0.010945805	0.010945805	-2.764528254	-1.098283712
21036	3370592	SIRT7	NM_016538.1	51547	NP_057622.1	ILMN_2077858	3370592	S	GGTCCAGCCTGAAGGTTCTAAAGAAGTACCCACGCCTCTGGTGCATGACC	"\Homo sapiens sirtuin (silent mating type information regulation 2 homolog) 7 (S. cerevisiae) (SIRT7), mRNA.\"""""	SIR2L7; MGC126840; MGC126842	ILMN_2077858	SIRT7	"\Homo sapiens sirtuin (silent mating type information regulation 2 homolog) 7 (S. cerevisiae) (SIRT7), mRNA.\"""""	51547	 	SIRT7	0.134939671	-0.015721397	2.586713671	0.011524634	0.011524634	-2.804967711	1.098046896
111	10402	ProbeID: 10402	XM_929357.1	646429	XP_934450.1	ILMN_1784685	10402	S	GGAGGGAAGCCAGAGATCACCTCCAATACCCCTTTTGCTCTTACGTGGGC	"\PREDICTED: Homo sapiens similar to phospholipase D family, member 5 (LOC646429), mRNA.\"""""		ILMN_1784685	LOC646429	"\PREDICTED: Homo sapiens similar to phospholipase D family, member 5 (LOC646429), mRNA.\"""""	646429	 		-0.134732293	-0.00247748	-3.819736575	0.000264588	0.000264588	0.235859234	-1.097889071
22519	3610414	TADA3	NM_133480.1	10474	NP_597814.1	ILMN_1792176	3610414	A	GCATACTAAGTCCCTGGAGAGCCGCATCAAGGAGGAGCTAATTGCCCAGG	"\Homo sapiens transcriptional adaptor 3 (TADA3), transcript variant 2, mRNA.\"""""	hADA3; FLJ20221; FLJ21329; ADA3	ILMN_1792176	TADA3	"\Homo sapiens transcriptional adaptor 3 (TADA3), transcript variant 2, mRNA.\"""""	10474	D	TADA3	0.134679081	-0.003840657	2.260131588	0.026566021	0.026566021	-3.452588774	1.097848576
22006	3450768	MYEOV2	NM_138336.1	150678	NP_612209.1	ILMN_1791171	3450768	S	GTGTGGCACCAACAAAGCAACAAGTGAGGGGAAAATGGGCACAGGACGCT	"\Homo sapiens myeloma overexpressed 2 (MYEOV2), transcript variant 1, mRNA.\"""""		ILMN_1791171	MYEOV2	"\Homo sapiens myeloma overexpressed 2 (MYEOV2), transcript variant 1, mRNA.\"""""	150678	 	MYEOV2	0.134116992	0.007247549	3.581582968	0.000588207	0.000588207	-0.416667294	1.097420927
5777	870241	MAP2K7	NM_145185.2	5609	NP_660186.1	ILMN_1781104	870241	S	TTTTATGAGTGTGTGTCCGCCCACCCCCACCCCCTTCAGTGTTAAGTGGG	"\Homo sapiens mitogen-activated protein kinase kinase 7 (MAP2K7), mRNA.\"""""	MKK7; Jnkk2; PRKMK7; MAPKK7	ILMN_1781104	MAP2K7	"\Homo sapiens mitogen-activated protein kinase kinase 7 (MAP2K7), mRNA.\"""""	5609	 	MAP2K7	0.133891003	-0.005470963	2.453667704	0.016341427	0.016341427	-3.077670037	1.097249036
46818	7570451	LOC283867	XM_933064.2	283867	XP_938157.1	ILMN_1720902	7570451	A	GGAAACCCAAAGGGAACACAGCAGAAGAGGAGGTGGTGGAGGAGCCACTG	"\PREDICTED: Homo sapiens hypothetical protein LOC283867, transcript variant 2 (LOC283867), mRNA.\"""""		ILMN_1720902	LOC283867	"\PREDICTED: Homo sapiens hypothetical protein LOC283867, transcript variant 2 (LOC283867), mRNA.\"""""	283867	 	LOC283867	0.133376844	0.00204553	3.205421383	0.001946681	0.001946681	-1.387550702	1.09685806
9733	1500037	TTTY11	NR_001548.1	83866		ILMN_2163540	1500037	S	CTACAGGAGATGGTGGGGAAAGTCAATCTGAAAAAGGCGACTAAAGCGGA	"\Homo sapiens testis-specific transcript, Y-linked 11 (TTTY11) on chromosome Y.\"""""	TTY11	ILMN_2163540	TTTY11	"\Homo sapiens testis-specific transcript, Y-linked 11 (TTTY11) on chromosome Y.\"""""	83866	D	TTTY11	0.133354925	0.007297888	2.247248456	0.027413548	0.027413548	-3.47660863	1.096841395
10423	1580521	RNF167	NM_015528.1	26001	NP_056343.1	ILMN_1794726	1580521	S	CCCAAGCTTCTCCCTTACCCACACCTATCCTTTTGAGGGGCTTTGGGGTG	"\Homo sapiens ring finger protein 167 (RNF167), mRNA.\"""""	5730408C10Rik; DKFZP566H073; LP2254	ILMN_1794726	RNF167	"\Homo sapiens ring finger protein 167 (RNF167), mRNA.\"""""	26001	 	RNF167	0.13329855	0.006404183	2.075431945	0.041200108	0.041200108	-3.785487974	1.096798535
42412	6660458	ProbeID: 6660458	XM_001725752.1	100133169	XP_001725804.1	ILMN_3212013	6660458	A	CATAGGAAAGTCAAGAAAAATTGAGAGCTCAAGAAGTTCGTGGATTTGGC	"\PREDICTED: Homo sapiens hypothetical protein LOC100133169 (LOC100133169), mRNA.\"""""		ILMN_3212013	LOC100133169	"\PREDICTED: Homo sapiens hypothetical protein LOC100133169 (LOC100133169), mRNA.\"""""	100133169	 		-0.133251726	0.001639441	-4.050204525	0.00011872	0.00011872	0.892805831	-1.096762938
31374	4920041	ProbeID: 4920041	XR_015297.1	728498		ILMN_1792344	4920041	A	GGCAGGAGAGCTCCAGGCCCAGGTCAAAAAGAATCAGCGCATAAGTCTCC	"\PREDICTED: Homo sapiens hypothetical protein LOC728498 (LOC728498), mRNA.\"""""		ILMN_1792344	LOC728498	"\PREDICTED: Homo sapiens hypothetical protein LOC728498 (LOC728498), mRNA.\"""""	728498	D	GOLGA8H (includes others)	-0.133058187	0.009616434	-3.658519888	0.000455935	0.000455935	-0.208921769	-1.096615817
7937	1240369	DOK2	NM_003974.2	9046	NP_003965.2	ILMN_1805903	1240369	I	GAGCCGGCCCTGCATGGAGGAAAATGAATTGTACAGCAGCGCAGTCACAG	"\Homo sapiens docking protein 2, 56kDa (DOK2), mRNA.\"""""	p56DOK; p56dok-2	ILMN_1805903	DOK2	"\Homo sapiens docking protein 2, 56kDa (DOK2), mRNA.\"""""	9046	D	DOK2	0.132831509	0.023745224	2.219773033	0.029300819	0.029300819	-3.527438076	1.096443529
44755	7150343	ProbeID: 7150343	XR_017230.2	646476		ILMN_3244240	7150343	S	GGGAGCCACTTGCTGCATTATCAAGGGGAAGGCAAGACTGGGATGTCTAG	"\PREDICTED: Homo sapiens misc_RNA (LOC646476), miscRNA.\"""""		ILMN_3244240	LOC646476	"\PREDICTED: Homo sapiens misc_RNA (LOC646476), miscRNA.\"""""	646476	 		0.13178205	-0.016529439	2.369795846	0.020237375	0.020237375	-3.243362501	1.095646233
18837	2970112	SFTPA2	NM_006926.2	6436	NP_008857.2	ILMN_1689114	2970112	S	GTGCGAAGTGAAGGACGTTTGTGTTGGAAGCCCTGGTATCCCCGGCACTC	"\Homo sapiens surfactant protein A2B (SFTPA2B), mRNA. XM_001133043 XM_001133049 XM_001133054\"""""	AC068139.3; SP-A1 beta; SP-2A beta; SFTPA2; SP-A2; SP-2A; SPAII; SP-A1	ILMN_1689114	SFTPA2B	"\Homo sapiens surfactant protein A2B (SFTPA2B), mRNA. XM_001133043 XM_001133049 XM_001133054\"""""	6436	 		-0.131668253	0.000858954	-3.492001506	0.000788013	0.000788013	-0.654747261	-1.095559814
23019	3800136	NLRP1	NM_033007.3	22861	NP_127500.1	ILMN_2313079	3800136	A	AGTCACCTTCCACCTCTACCTGATCCCAAGTGACTGCTCCATTCGGAAGG	"\Homo sapiens NLR family, pyrin domain containing 1 (NLRP1), transcript variant 4, mRNA.\"""""	NAC; CARD7; NALP1; PP1044; KIAA0926; DKFZp586O1822; VAMAS1; SLEV1; DEFCAP; CLR17.1; DEFCAP-L/S	ILMN_2313079	NLRP1	"\Homo sapiens NLR family, pyrin domain containing 1 (NLRP1), transcript variant 4, mRNA.\"""""	22861	D	NLRP1	0.13159159	-0.039691193	2.33496069	0.022084784	0.022084784	-3.31074244	1.095501599
3515	540010	ZNF655	NM_001009958.1	79027	NP_001009958.1	ILMN_1769673	540010	A	AGAGCCTCAGTTTGTGCAGGACACCGACATGGAACAGGGACTCACTGGGG	"\Homo sapiens zinc finger protein 655 (ZNF655), transcript variant 4, mRNA.\"""""	VIK-1; FLJ23461; MGC5521; VIK; DKFZp686M1631; MGC10859; MGC16203	ILMN_1769673	ZNF655	"\Homo sapiens zinc finger protein 655 (ZNF655), transcript variant 4, mRNA.\"""""	79027	D	ZNF655	0.131053367	0.013069315	2.183781139	0.031944835	0.031944835	-3.593201356	1.095092979
852	70367	TBC1D3B	NM_001001417.5	414059	NP_001001417.5	ILMN_1674587	70367	A	GGACATAAGCGGGACATTAAGGAAGCATATGTTCTTCAGGGATCGATACG	"\Homo sapiens TBC1 domain family, member 3B (TBC1D3B), mRNA.\"""""	FLJ78399; PRC17	ILMN_1674587	TBC1D3B	"\Homo sapiens TBC1 domain family, member 3B (TBC1D3B), mRNA.\"""""	414059	D	TBC1D3F (includes others)	-0.131025053	0.005820841	-3.352463698	0.001231386	0.001231386	-1.017169537	-1.095071487
40697	6480379	FAM86A	NM_201400.2	196483	NP_958802.1	ILMN_3250592	6480379	M	CCAACGCAGTCCCACCCATCTGTGGGTAACAAGGGGGTGTCGGTGTTCTT	"\Homo sapiens family with sequence similarity 86, member A (FAM86A), transcript variant 1, mRNA.\"""""		ILMN_3250592	FAM86A	"\Homo sapiens family with sequence similarity 86, member A (FAM86A), transcript variant 1, mRNA.\"""""	196483	D	FAM86B1 (includes others)	0.130933943	0.000831516	2.219713524	0.029305027	0.029305027	-3.52754758	1.095002333
26576	4220079	C17orf103	NM_152914.2	256302	NP_690878.2	ILMN_1661735	4220079	S	TTTTGTAAGGACACTCATCTGTGCCCCACGTCCAGATCCCTGGAGGCAGC	"\Homo sapiens chromosome 17 open reading frame 103 (C17orf103), mRNA.\"""""	DKFZp761I1115; DKFZp762H185	ILMN_1661735	C17ORF103	"\Homo sapiens chromosome 17 open reading frame 103 (C17orf103), mRNA.\"""""	256302	 	C17orf103	0.130877794	0.027745361	2.398269577	0.018830752	0.018830752	-3.187657737	1.094959716
28490	4560474	GFRA4	NM_145762.2	64096	NP_665705.1	ILMN_1662378	4560474	I	GCCGTGGCGAGGGTGGGGACGGGGCCTCTCTCCGGCTCACCGCCCTCCCG	"\Homo sapiens GDNF family receptor alpha 4 (GFRA4), transcript variant 2, mRNA.\"""""		ILMN_1662378	GFRA4	"\Homo sapiens GDNF family receptor alpha 4 (GFRA4), transcript variant 2, mRNA.\"""""	64096	D	GFRA4	0.130761156	0.010530972	2.801692615	0.006390417	0.006390417	-2.339550571	1.094871195
28196	4490709	FILIP1L	NM_001042459.1	11259	NP_001035924.1	ILMN_2391150	4490709	A	ATGCAAGCTGTAGCCAGCCCTGTGAGACCTGCCAGCCCTTCAGCACCACT	"\Homo sapiens filamin A interacting protein 1-like (FILIP1L), transcript variant 3, mRNA.\"""""	DOC-1; GIP90; DOC1	ILMN_2391150	FILIP1L	"\Homo sapiens filamin A interacting protein 1-like (FILIP1L), transcript variant 3, mRNA.\"""""	11259	D	FILIP1L	0.130558724	0.003807204	2.826637932	0.005955903	0.005955903	-2.283619294	1.094717579
12740	2030270	TM9SF3	NM_020123.2	56889	NP_064508.2	ILMN_1669931	2030270	S	ATCTGTTCAGGTTGGTGTACCGTGTAAAGTGGGGATGGGGTAAAAGTGGT	"\Homo sapiens transmembrane 9 superfamily member 3 (TM9SF3), mRNA.\"""""	RP11-34E5.1; SMBP; EP70-P-iso	ILMN_1669931	TM9SF3	"\Homo sapiens transmembrane 9 superfamily member 3 (TM9SF3), mRNA.\"""""	56889	 	TM9SF3	-0.130524701	-0.013493815	-2.120264748	0.037121461	0.037121461	-3.706965085	-1.094691763
44596	7100400	ProbeID: 7100400	XR_039461.1	100131323		ILMN_3280126	7100400	M	AATGATTTTGCCTTTTCACCCCCTAGCACTGCTGGGCCGGCAGGTCTCTG	"\PREDICTED: Homo sapiens misc_RNA (LOC100131323), miscRNA.\"""""		ILMN_3280126	LOC100131323	"\PREDICTED: Homo sapiens misc_RNA (LOC100131323), miscRNA.\"""""	100131323	 		-0.129925328	-0.001835617	-3.420757235	0.000991118	0.000991118	-0.841093823	-1.094237063
37103	6020703	LOC647086	XR_038406.1	647086		ILMN_3293972	6020703	M	CACAAGGAGACTGTCTGGGGAAGGGATGGGGAGGGCCTGGGGTGGGTTCT	"\PREDICTED: Homo sapiens misc_RNA (LOC647086), miscRNA.\"""""		ILMN_3293972	LOC647086	"\PREDICTED: Homo sapiens misc_RNA (LOC647086), miscRNA.\"""""	647086	 		-0.129363049	0.012950192	-2.611295039	0.010790181	0.010790181	-2.753282094	-1.093810676
35993	5860674	CT45A1	NM_001017417.1	541466	NP_001017417.1	ILMN_1679921	5860674	S	GGAGATGACCTAGAATGCAGAGAAACAGCCTCCTCTCCCAAAAGCCAACG	"\Homo sapiens cancer/testis antigen family 45, member A1 (CT45A1), mRNA.\"""""		ILMN_1679921	CT45A1	"\Homo sapiens cancer/testis antigen family 45, member A1 (CT45A1), mRNA.\"""""	541466	D	CT45A2 (includes others)	-0.128948084	0.001696251	-3.531159277	0.00069384	0.00069384	-0.551188841	-1.093496107
19	10064	ProbeID: 10064	XM_929371.1	646443	XP_934464.1	ILMN_1746923	10064	S	TGGACTCAAGCAGTCCTCCCACCTTAGCCTCCTGAATAGCTGAATACAGG	"\PREDICTED: Homo sapiens similar to stromal antigen 3 (LOC646443), mRNA.\"""""		ILMN_1746923	LOC646443	"\PREDICTED: Homo sapiens similar to stromal antigen 3 (LOC646443), mRNA.\"""""	646443	 		-0.128912451	-0.006363075	-3.546381234	0.000660193	0.000660193	-0.510717195	-1.093469099
19980	3180133	MAX	NM_002382.3	4149	NP_002373.3	ILMN_2363426	3180133	A	CGAAAACGTAGGGACCACATCAAAGACAGCTTTCACAGTTTGCGGGACTC	"\Homo sapiens MYC associated factor X (MAX), transcript variant 1, mRNA.\"""""	MGC34679; MGC36767; MGC11225; MGC10775; orf1; MGC18164	ILMN_2363426	MAX	"\Homo sapiens MYC associated factor X (MAX), transcript variant 1, mRNA.\"""""	4149	D	MAX	0.128812678	-0.016411896	2.112323358	0.037817319	0.037817319	-3.720981744	1.09339348
7430	1170452	LOC648665	XR_042388.1	648665		ILMN_3286925	1170452	M	GCTGTTGCTGGAGGGGGGAAGCGCACAGCCCGAGGACGGGGAGGACGCGC	"\PREDICTED: Homo sapiens misc_RNA (LOC648665), miscRNA.\"""""		ILMN_3286925	LOC648665	"\PREDICTED: Homo sapiens misc_RNA (LOC648665), miscRNA.\"""""	648665	 		-0.128764066	0.004742653	-2.407417037	0.018397723	0.018397723	-3.169642475	-1.093356639
42863	6840041	ProbeID: 6840041				ILMN_1876189	6840041	S	ACATGTGGGGGCAAGATGGCACAGGCATGGTTTGCTGGAGCACTGTCAGG	"\UI-H-FT1-bic-j-06-0-UI.s1 NCI_CGAP_FT1 Homo sapiens cDNA clone UI-H-FT1-bic-j-06-0-UI 3, mRNA sequence\"""""		ILMN_1876189		"\UI-H-FT1-bic-j-06-0-UI.s1 NCI_CGAP_FT1 Homo sapiens cDNA clone UI-H-FT1-bic-j-06-0-UI 3, mRNA sequence\"""""	-999	 		-0.128732368	-0.006216727	-2.264883359	0.026259294	0.026259294	-3.443699465	-1.093332616
8406	1300692	GAGE6	NM_001476.1	2578	NP_001467.1	ILMN_1700918	1300692	A	TGAAAAGCAATCACAGTGTTAAAAGAAGACACGTTGAAATGATGCAGGCT	"\Homo sapiens G antigen 6 (GAGE6), mRNA.\"""""		ILMN_1700918	GAGE6	"\Homo sapiens G antigen 6 (GAGE6), mRNA.\"""""	2578	D	GAGE6	0.128625116	0.01173672	3.417897541	0.001000222	0.001000222	-0.848517243	1.093251339
25001	4040603	ProbeID: 4040603				ILMN_1853280	4040603	S	GGGGTGGCAGGGGCACTGTATGCGTTGTAGGGCCTGTTTGGGAAGACATT	"\DA778026 OCBBF2 Homo sapiens cDNA clone OCBBF2012580 5, mRNA sequence\"""""		ILMN_1853280		"\DA778026 OCBBF2 Homo sapiens cDNA clone OCBBF2012580 5, mRNA sequence\"""""	-999	 		-0.128480508	0.004582147	-2.36589389	0.020437243	0.020437243	-3.2509521	-1.093141763
32212	5130543	SON	NM_138927.1	6651	NP_620305.1	ILMN_1703427	5130543	A	GCTAAGGCTGGTGTCCCTTTACCACCAAACCTAAAGCCTGCACCTCCACC	"\Homo sapiens SON DNA binding protein (SON), transcript variant f, mRNA.\"""""	FLJ21099; SON3; KIAA1019; BASS1; NREBP; C21orf50; DBP-5; FLJ33914	ILMN_1703427	SON	"\Homo sapiens SON DNA binding protein (SON), transcript variant f, mRNA.\"""""	6651	D	SON	0.128183258	0.003737129	2.647510856	0.009785203	0.009785203	-2.676404417	1.092916557
12911	2060196	ProbeID: 2060196	XM_937739.1	648672	XP_942832.1	ILMN_1678726	2060196	S	TTTCACCCCATACCGCTCACGGGCTGCCCTGGCTGAGCGGGTGCTGGGCA	"\PREDICTED: Homo sapiens similar to carbonic anhydrase 15 (LOC648672), mRNA.\"""""		ILMN_1678726	LOC648672	"\PREDICTED: Homo sapiens similar to carbonic anhydrase 15 (LOC648672), mRNA.\"""""	648672	 		0.128181579	0.001700733	3.598356997	0.000556586	0.000556586	-0.371628716	1.092915286
22004	3450753	RXRG	NM_006917.3	6258	NP_008848.1	ILMN_1750624	3450753	I	CCTCCACCTCCCACCCTGACCCCCTTCCTGTCCCCAAAATGTGATGCTTA	"\Homo sapiens retinoid X receptor, gamma (RXRG), transcript variant 1, mRNA.\"""""	NR2B3; RXRC	ILMN_1750624	RXRG	"\Homo sapiens retinoid X receptor, gamma (RXRG), transcript variant 1, mRNA.\"""""	6258	D	RXRG	-0.127598944	-0.000172981	-2.356330771	0.020934525	0.020934525	-3.269508094	-1.092473999
2648	430246	ProbeID: 430246				ILMN_1865935	430246	S	ATGCCAGAGGGGGCATTCTTCGGGCTAGAGTTGTGGCAGTGTTGGGCTGA	"\UI-H-CO0-aqj-a-08-0-UI.s1 NCI_CGAP_Sub9 Homo sapiens cDNA clone IMAGE: 3104126 3, mRNA sequence\"""""		ILMN_1865935		"\UI-H-CO0-aqj-a-08-0-UI.s1 NCI_CGAP_Sub9 Homo sapiens cDNA clone IMAGE: 3104126 3, mRNA sequence\"""""	-999	 		-0.126735142	0.009055804	-2.492355813	0.014782081	0.014782081	-2.999608501	-1.091820085
35901	5860278	ALAS1	NM_199166.1	211	NP_954635.1	ILMN_2385647	5860278	A	GAGAGAAGTCCTATTTCTCAGGCTTGAGCAAGTTGGTATCTGCTCAGGCC	"\Homo sapiens aminolevulinate, delta-, synthase 1 (ALAS1), transcript variant 2, mRNA.\"""""	MIG4; ALAS3; ALAS; ALASH	ILMN_2385647	ALAS1	"\Homo sapiens aminolevulinate, delta-, synthase 1 (ALAS1), transcript variant 2, mRNA.\"""""	211	D	ALAS1	0.12642636	-0.015982962	2.522799698	0.013650415	0.013650415	-2.93746505	1.091586426
36180	5870682	ProbeID: 5870682				ILMN_1916025	5870682	S	CCTTGGGAGAGAGGGGTAGTAACTGGAAGGAAACACGAGGAGGGCTTCTG	"\zu71h01.s1 Soares_testis_NHT Homo sapiens cDNA clone IMAGE:743473 3, mRNA sequence\"""""		ILMN_1916025		"\zu71h01.s1 Soares_testis_NHT Homo sapiens cDNA clone IMAGE:743473 3, mRNA sequence\"""""	-999	 		0.126349559	-0.010261734	2.84502916	0.005653111	0.005653111	-2.24213205	1.091528318
30612	4860050	FYN	NM_153047.1	2534	NP_694592.1	ILMN_1781207	4860050	I	GTTGTGTCTGGAGAAGAAGCTGGGTCAGGGGTGTTTCGCTGAAGTGTGGC	"\Homo sapiens FYN oncogene related to SRC, FGR, YES (FYN), transcript variant 2, mRNA.\"""""	MGC45350; SYN; SLK	ILMN_1781207	FYN	"\Homo sapiens FYN oncogene related to SRC, FGR, YES (FYN), transcript variant 2, mRNA.\"""""	2534	D	FYN	0.12604605	0.007076842	2.02746139	0.045987014	0.045987014	-3.867862784	1.09129871
2765	450010	ProbeID: 450010	XR_016734.2	390578		ILMN_3287309	450010	M	GGAAACTTCCTTCTTGCTTCCTGAAGGTTGTCCGCGATGTTGCCAGTGTC	"\PREDICTED: Homo sapiens misc_RNA (LOC390578), miscRNA.\"""""		ILMN_3287309	LOC390578	"\PREDICTED: Homo sapiens misc_RNA (LOC390578), miscRNA.\"""""	390578	 		-0.125703777	0.02439788	-1.990792289	0.049961107	0.049961107	-3.92967611	-1.091039835
39965	6380379	ZNF703	XM_001129663.1	80139	XP_001129663.1	ILMN_1714952	6380379	A	ATAATGTTAGCTTACAAGCTGGGAATATAAGTGCATTAACGGCCCACATG	"\PREDICTED: Homo sapiens zinc finger protein 703 (ZNF703), mRNA.\"""""		ILMN_1714952	ZNF703	"\PREDICTED: Homo sapiens zinc finger protein 703 (ZNF703), mRNA.\"""""	80139	D	ZNF703	0.125141432	0.008118693	3.18230121	0.002089558	0.002089558	-1.444678188	1.090614644
41868	6590592	SDC1	NM_001006946.1	6382	NP_001006947.1	ILMN_1815308	6590592	A	ACTGCGACTTTCTGCCTGGAGTGTATGACTGCACATGACTCGGGGGTGGG	"\Homo sapiens syndecan 1 (SDC1), transcript variant 1, mRNA.\"""""	syndecan; SDC; CD138; SYND1	ILMN_1815308	SDC1	"\Homo sapiens syndecan 1 (SDC1), transcript variant 1, mRNA.\"""""	6382	D	SDC1	0.124546178	-0.002371775	2.552344713	0.012627349	0.012627349	-2.876557384	1.090164751
18071	2810066	ProbeID: 2810066				ILMN_1822442	2810066	S	AGTTGCCAGGGGCTAAGGAGGGGTTTGGGACAGTGGGAAGTGAGTGTTCC	"\DA236664 BRAWH3 Homo sapiens cDNA clone BRAWH3033381 5, mRNA sequence\"""""		ILMN_1822442		"\DA236664 BRAWH3 Homo sapiens cDNA clone BRAWH3033381 5, mRNA sequence\"""""	-999	 		-0.124525512	0.011344145	-2.389362794	0.019261092	0.019261092	-3.205143204	-1.090149135
34300	5550600	CIC	NM_015125.3	23152	NP_055940.3	ILMN_1784780	5550600	S	CTTTATGCAAAATGGCTCCTGTGAGGGCTGCAAGCTGGAGGGTGGTGCAG	"\Homo sapiens capicua homolog (Drosophila) (CIC), mRNA.\"""""	KIAA0306	ILMN_1784780	CIC	"\Homo sapiens capicua homolog (Drosophila) (CIC), mRNA.\"""""	23152	 	CIC	0.124441649	-0.020262057	2.212239418	0.029837806	0.029837806	-3.541280549	1.090085767
46917	7610121	FAM120B	NM_032448.1	84498	NP_115824.1	ILMN_1679641	7610121	S	AGAGCTTTTGTTGGCTTCTCTCCCGAGCTTGTGCCTGATTCTGTGGCCCA	"\Homo sapiens family with sequence similarity 120B (FAM120B), mRNA.\"""""	KIAA1838; dJ894D12.1; PGCC1; KIAA0183	ILMN_1679641	FAM120B	"\Homo sapiens family with sequence similarity 120B (FAM120B), mRNA.\"""""	84498	 	FAM120B	0.124376618	-0.006711618	2.106782073	0.038309542	0.038309542	-3.73073479	1.090036631
9328	1440725	KNCN	NM_182516.1	148930	NP_872322.1	ILMN_1723834	1440725	S	TCTTTGAACTGCCCTCCTCTCCACCCAGCTGCTGCCTATTCCCTGCCCCT	"\Homo sapiens hypothetical protein FLJ32011 (FLJ32011), mRNA.\"""""		ILMN_1723834	FLJ32011	"\Homo sapiens hypothetical protein FLJ32011 (FLJ32011), mRNA.\"""""	148930	D	KNCN	-0.124352683	0.018085023	-2.380226739	0.019711588	0.019711588	-3.223021469	-1.090018547
41905	6590736	C1orf104	NM_001039517.1	284618	NP_001034606.1	ILMN_2114185	6590736	S	ATGCAGGAAAGGGGTGGGGGCTGGAGAGGAAAAGGATGGAGCAGCCGTCA	"\Homo sapiens chromosome 1 open reading frame 104 (C1orf104), mRNA.\"""""	FLJ35976; RP11-21N7.3	ILMN_2114185	C1ORF104	"\Homo sapiens chromosome 1 open reading frame 104 (C1orf104), mRNA.\"""""	284618	D	RUSC1-AS1	0.12404315	-0.00647952	2.100322789	0.038890307	0.038890307	-3.742075122	1.089784707
34894	5670685	ProbeID: 5670685				ILMN_1901532	5670685	S	TACTTCAGACAGAGGCTAGGGGAGACAGGGCTGACTGGTGGCCAAATGTC	"\BX116795 Soares fetal liver spleen 1NFLS Homo sapiens cDNA clone IMAGp998B13393, mRNA sequence\"""""		ILMN_1901532		"\BX116795 Soares fetal liver spleen 1NFLS Homo sapiens cDNA clone IMAGp998B13393, mRNA sequence\"""""	-999	 		0.123880751	0.011366387	2.246244644	0.027480572	0.027480572	-3.478475199	1.089662041
27456	4280519	ProbeID: 4280519	XM_001125868.1	727735	XP_001125868.1	ILMN_1675329	4280519	A	CCACATCCTCCTGGCATATGAGGAGTACAACCCGGAGGTGGGCTACTGCA	"\PREDICTED: Homo sapiens similar to TBC1 domain family member 3 (Rab GTPase-activating protein PRC17) (Prostate cancer gene 17 protein) (TRE17 alpha protein), transcript variant 4 (LOC727735), mRNA.\"""""		ILMN_1675329	LOC727735	"\PREDICTED: Homo sapiens similar to TBC1 domain family member 3 (Rab GTPase-activating protein PRC17) (Prostate cancer gene 17 protein) (TRE17 alpha protein), transcript variant 4 (LOC727735), mRNA.\"""""	727735	 		0.123389171	0.000938836	3.697088905	0.000400788	0.000400788	-0.103664757	1.089290815
9624	1470364	ProbeID: 1470364				ILMN_1825067	1470364	S	TGCACTGAGGGGTAGGGGAAAAAGGCAGGAAGGGGAGGGTGGAGTCACCT	"\hi94e01.x1 Soares_NFL_T_GBC_S1 Homo sapiens cDNA clone IMAGE:2979960 3, mRNA sequence\"""""		ILMN_1825067		"\hi94e01.x1 Soares_NFL_T_GBC_S1 Homo sapiens cDNA clone IMAGE:2979960 3, mRNA sequence\"""""	-999	 		0.122782828	-0.002857943	2.563373506	0.012263537	0.012263537	-2.853670835	1.088833099
15246	2370689	LOC647979	XM_944029.2	647979	XP_949122.1	ILMN_1655026	2370689	I	TCCTCCAGGGCCCTCCAGGCCCTCCGGCCCCGGGCCGGCGGGTGAACTGG	"\PREDICTED: Homo sapiens hypothetical LOC647979, transcript variant 2 (LOC647979), mRNA.\"""""		ILMN_1655026	LOC647979	"\PREDICTED: Homo sapiens hypothetical LOC647979, transcript variant 2 (LOC647979), mRNA.\"""""	647979	 	LOC647979	0.122774348	0.01731713	2.405468761	0.018489201	0.018489201	-3.173484325	1.088826698
36345	5890563	RFX6	NM_173560.1	222546	NP_775831.1	ILMN_2054261	5890563	S	GGAACAGCAGCTGGAGGCACTTAAACCACCAATGTGGGAGGGGGTGCTAA	"\Homo sapiens regulatory factor X, 6 (RFX6), mRNA.\"""""	dJ955L16.1; MGC33442	ILMN_2054261	RFX6	"\Homo sapiens regulatory factor X, 6 (RFX6), mRNA.\"""""	222546	D	RFX6	0.121847629	-0.0008556	3.053646177	0.003080416	0.003080416	-1.756909742	1.088127512
20683	3310687	ProbeID: 3310687	XM_927512.1	644351	XP_932605.1	ILMN_1700160	3310687	S	CTTACAACTATACAAGAAGTTGCCAAAGAACTCAGCATCGACCATTCGAC	"\PREDICTED: Homo sapiens similar to SET domain and mariner transposase fusion gene (LOC644351), mRNA.\"""""		ILMN_1700160	LOC644351	"\PREDICTED: Homo sapiens similar to SET domain and mariner transposase fusion gene (LOC644351), mRNA.\"""""	644351	 		-0.121737808	-0.00295542	-3.548320919	0.000656018	0.000656018	-0.505551429	-1.088044685
12190	1980392	TARBP2	NM_134324.2	6895	NP_599151.2	ILMN_2310253	1980392	A	CTGATGATGACCACTTCTCCATTGGTGTGGGCTCCCGCCTGGATGGTCTT	"\Homo sapiens TAR (HIV-1) RNA binding protein 2 (TARBP2), transcript variant 2, mRNA.\"""""	TRBP1; TRBP; TRBP2	ILMN_2310253	TARBP2	"\Homo sapiens TAR (HIV-1) RNA binding protein 2 (TARBP2), transcript variant 2, mRNA.\"""""	6895	D	TARBP2	0.121703362	0.006049706	2.490171966	0.014866411	0.014866411	-3.004042079	1.088018707
46645	7560477	ProbeID: 7560477				ILMN_1913235	7560477	S	TCAGTCCTGGGAGAGGGACAGAGAAAACAGGTGGGGCATTCACGGTGGTC	"\DA896354 SKMUS2 Homo sapiens cDNA clone SKMUS2004129 5, mRNA sequence\"""""		ILMN_1913235		"\DA896354 SKMUS2 Homo sapiens cDNA clone SKMUS2004129 5, mRNA sequence\"""""	-999	 		-0.121597742	-0.000198834	-2.108916019	0.038119334	0.038119334	-3.726981565	-1.087939056
4631	670202	SESTD1	NM_178123.3	91404	NP_835224.2	ILMN_1724495	670202	S	GCGCTGCACTTCTCGGTCATCTGGGGATACACTTCCTCGACTGAACAGAG	"\Homo sapiens SEC14 and spectrin domains 1 (SESTD1), mRNA.\"""""	DKFZp434O0515; SOLO	ILMN_1724495	SESTD1	"\Homo sapiens SEC14 and spectrin domains 1 (SESTD1), mRNA.\"""""	91404	 	SESTD1	0.121152739	-0.004503549	2.331710567	0.022264548	0.022264548	-3.316985578	1.08760353
19932	3170725	C2orf79	NM_001013663.1	391356	NP_001013685.1	ILMN_1692707	3170725	S	CTCCGGCCCTACCCCAAGGAAGAAGTGGGCCAGTATTTGAAGAAGTTCCG	"\Homo sapiens chromosome 2 open reading frame 79 (C2orf79), mRNA.\"""""		ILMN_1692707	C2ORF79	"\Homo sapiens chromosome 2 open reading frame 79 (C2orf79), mRNA.\"""""	391356	 	PTRHD1	-0.120878813	0.035387151	-2.188590857	0.031579849	0.031579849	-3.584467331	-1.087397045
24538	3990291	LOC400174	XR_016147.1	400174		ILMN_1683552	3990291	S	GCAGACCCTGGCCCAATCCTAACAGTGCTAACTCAATTCCATACTCCTCC	"\PREDICTED: Homo sapiens similar to single stranded DNA binding protein 3 (LOC400174), mRNA.\"""""		ILMN_1683552	LOC400174	"\PREDICTED: Homo sapiens similar to single stranded DNA binding protein 3 (LOC400174), mRNA.\"""""	400174	 		0.120845706	0.036287372	2.055282826	0.043155711	0.043155711	-3.820295721	1.087372092
3306	510730	FOXE3	NM_012186.2	2301	NP_036318.1	ILMN_1815599	510730	I	GGGGGGCCGTGTCCATATAAAGCGGGTCGGCGGCCCCTGCGGTCCCGGAG	"\Homo sapiens forkhead box E3 (FOXE3), mRNA.\"""""	FREAC8; FKHL12; ASMD	ILMN_1815599	FOXE3	"\Homo sapiens forkhead box E3 (FOXE3), mRNA.\"""""	2301	D	FOXE3	-0.120564546	-0.002644618	-2.880958522	0.005102017	0.005102017	-2.160470715	-1.0871602
14224	2260255	NFATC3	NM_004555.2	4775	NP_004546.1	ILMN_1800976	2260255	A	GGCCAGGGGGGTCTTTCTGCACCTTCATCCTTAATATGTCACAGTTTGTG	"\Homo sapiens nuclear factor of activated T-cells, cytoplasmic, calcineurin-dependent 3 (NFATC3), transcript variant 2, mRNA.\"""""	NFATX; NFAT4	ILMN_1800976	NFATC3	"\Homo sapiens nuclear factor of activated T-cells, cytoplasmic, calcineurin-dependent 3 (NFATC3), transcript variant 2, mRNA.\"""""	4775	D	NFATC3	0.120351389	0.00276566	2.271255549	0.025852866	0.025852866	-3.43175352	1.086999585
44430	7050463	MIR941-2	NR_030638.1	100126339		ILMN_3308163	7050463	S	GACAGCGCCACGGAAGAGGACGCACCCGGCTGTGTGCACATGTGCCCAGG	"\Homo sapiens microRNA 941-2 (MIR941-2), microRNA.\"""""		ILMN_3308163	MIR941-2	"\Homo sapiens microRNA 941-2 (MIR941-2), microRNA.\"""""	100126339	 	mir-941	-0.120324596	-0.003366293	-2.799140206	0.006436478	0.006436478	-2.34525126	-1.086979398
1026	110358	ProbeID: 110358	XM_936250.1	642111	XP_941343.1	ILMN_1748235	110358	S	TCCATACGCTTCATTTCCGGGTCTTCCGTTCTGTGTGCTGCAGGGCTTGC	"\PREDICTED: Homo sapiens hypothetical protein LOC642111 (LOC642111), mRNA.\"""""		ILMN_1748235	LOC642111	"\PREDICTED: Homo sapiens hypothetical protein LOC642111 (LOC642111), mRNA.\"""""	642111	 		-0.120256935	-0.005079829	-2.137905153	0.03561537	0.03561537	-3.675664377	-1.08692842
45063	7200091	IKZF2	NM_016260.2	22807	NP_057344.2	ILMN_2242921	7200091	I	CTTGGAGGGGGCAAGGGAGGGAAAGAGAGAAGGGGGAAACACAAAAAACT	"\Homo sapiens IKAROS family zinc finger 2 (Helios) (IKZF2), transcript variant 1, mRNA.\"""""	HELIOS; ZNFN1A2; MGC34330; ZNF1A2	ILMN_2242921	IKZF2	"\Homo sapiens IKAROS family zinc finger 2 (Helios) (IKZF2), transcript variant 1, mRNA.\"""""	22807	D	IKZF2	-0.120002388	0.013466069	-2.126506936	0.036582318	0.036582318	-3.695915115	-1.086736662
31082	4890376	ASCC3	NM_022091.3	10973	NP_071374.1	ILMN_1797656	4890376	I	GAGGAAGGAGGTAGTGACTAGGAGTGAATATGAGGGAGGTTTCTGGGGAG	"\Homo sapiens activating signal cointegrator 1 complex subunit 3 (ASCC3), transcript variant 2, mRNA.\"""""	RNAH; ASC1p200; dJ121G13.4; HELIC1; DJ467N11.1; MGC26074	ILMN_1797656	ASCC3	"\Homo sapiens activating signal cointegrator 1 complex subunit 3 (ASCC3), transcript variant 2, mRNA.\"""""	10973	D	ASCC3	-0.119934863	-0.002124724	-2.862202887	0.005383204	0.005383204	-2.203199676	-1.086685798
10048	1510603	ProbeID: 1510603	XM_930172.1	644423	XP_935265.1	ILMN_1708192	1510603	S	AAAAAAGTTGAGGGGGCGTGTTCCCGTCGGCTGCGCCCGCGGCCCGGGGC	"\PREDICTED: Homo sapiens hypothetical protein LOC644423 (LOC644423), mRNA.\"""""		ILMN_1708192	LOC644423	"\PREDICTED: Homo sapiens hypothetical protein LOC644423 (LOC644423), mRNA.\"""""	644423	 		-0.119567398	0.001256446	-2.520046005	0.013749471	0.013749471	-2.943111846	-1.086409046
9002	1430156	PLEKHA2	NM_021623.1	59339	NP_067636.1	ILMN_1789138	1430156	A	CAATGGGGGCAGGAGCTGTTGGAGCTTTGCAGCTGACCTACATCTCGAAG	"\Homo sapiens pleckstrin homology domain containing, family A (phosphoinositide binding specific) member 2 (PLEKHA2), mRNA.\"""""	TAPP2; FLJ25921	ILMN_1789138	PLEKHA2	"\Homo sapiens pleckstrin homology domain containing, family A (phosphoinositide binding specific) member 2 (PLEKHA2), mRNA.\"""""	59339	D	PLEKHA2	0.119150059	0.005698332	2.363403391	0.020565727	0.020565727	-3.255790749	1.086094819
11808	1850315	MUC12	XM_936315.2	10071	XP_941408.1	ILMN_1799020	1850315	A	CTGAGGGAGAGCAGATTCGGCCTTGAGAACGCCTACAACAACTTCCGGCC	"\PREDICTED: Homo sapiens mucin 12, cell surface associated (MUC12), mRNA.\"""""		ILMN_1799020	MUC12	"\PREDICTED: Homo sapiens mucin 12, cell surface associated (MUC12), mRNA.\"""""	10071	D	MUC12	0.119126419	0.010544252	2.836863218	0.005785764	0.005785764	-2.260579168	1.086077022
2610	430095	ProbeID: 430095	XM_942070.1	654114	XP_947163.1	ILMN_1698835	430095	A	GTGTGGGATGGCCGCGGAGCCGGGCGGAGCTGGCTTGCGGCTACCGGGGC	"\PREDICTED: Homo sapiens similar to CG12765-PA, transcript variant 1 (LOC654114), mRNA.\"""""		ILMN_1698835	LOC654114	"\PREDICTED: Homo sapiens similar to CG12765-PA, transcript variant 1 (LOC654114), mRNA.\"""""	654114	D	TMEM183B	-0.118768066	0.003888416	-2.931830808	0.004406038	0.004406038	-2.043475614	-1.085807283
7567	1190278	DLEU7	NM_198989.2	220107	NP_945340.2	ILMN_3307752	1190278	S	GGTCTCTGTGGATCTCTGACTTCTTATTACCTCCGATTGGAACGCGCCAC	"\Homo sapiens deleted in lymphocytic leukemia, 7 (DLEU7), mRNA.\"""""	FLJ44882; MGC138214	ILMN_3307752	DLEU7	"\Homo sapiens deleted in lymphocytic leukemia, 7 (DLEU7), mRNA.\"""""	220107	D	DLEU7	0.118588878	0.017267141	2.815588908	0.006144903	0.006144903	-2.308441441	1.08567243
14944	2360189	AFF4	NM_014423.3	27125	NP_055238.1	ILMN_1708502	2360189	S	CCTGAAAAGGCACCACCTTTAAGGGCCAGTTGTGGGGTTGGTAAGCACAG	"\Homo sapiens AF4/FMR2 family, member 4 (AFF4), mRNA.\"""""	AF5Q31; MGC75036; MCEF	ILMN_1708502	AFF4	"\Homo sapiens AF4/FMR2 family, member 4 (AFF4), mRNA.\"""""	27125	 	AFF4	0.11845612	-0.024977813	2.774300976	0.006900887	0.006900887	-2.400512355	1.085572531
1600	160364	ZNF282	NM_003575.2	8427	NP_003566.1	ILMN_1668185	160364	S	TGTGTCAAAAATGACTTTCCCTGCCCTTGCCGTGGGTCCGGCGTTCCTCC	"\Homo sapiens zinc finger protein 282 (ZNF282), mRNA.\"""""	HUB1	ILMN_1668185	ZNF282	"\Homo sapiens zinc finger protein 282 (ZNF282), mRNA.\"""""	8427	 	ZNF282	0.118313062	0.007476754	2.137812474	0.035623142	0.035623142	-3.67582942	1.08546489
5712	840754	OR2H2	NM_007160.3	7932	NP_009091.3	ILMN_1812980	840754	S	CAAGGAGGTAACCAGGGCATTCAGGAGATTGCTGGGGAAGGAAATGGGGC	"\Homo sapiens olfactory receptor, family 2, subfamily H, member 2 (OR2H2), mRNA.\"""""	MGC126732; OLFR2; OLFR 42B; MGC138381; dJ271M21.2; OR2H3; hs6M1-12; FAT11	ILMN_1812980	OR2H2	"\Homo sapiens olfactory receptor, family 2, subfamily H, member 2 (OR2H2), mRNA.\"""""	7932	 	OR2H2	-0.118190468	0.007517461	-2.427431438	0.017481108	0.017481108	-3.130023573	-1.085372656
37693	6110121	ProbeID: 6110121				ILMN_1859160	6110121	S	TGGTGGTCTTGGAGCTTGAGAGTGTTGATGTCATTTGGTGTGTGGGGACC	"\BX110173 NCI_CGAP_GCB1 Homo sapiens cDNA clone IMAGp998L023103, mRNA sequence\"""""		ILMN_1859160		"\BX110173 NCI_CGAP_GCB1 Homo sapiens cDNA clone IMAGp998L023103, mRNA sequence\"""""	-999	 		-0.118121665	0.011106236	-2.309536107	0.023525983	0.023525983	-3.359381812	-1.085320895
1180	130241	SMARCB1	NM_001007468.1	6598	NP_001007469.1	ILMN_2403458	130241	A	TACGCCTTCAGCGAGAACCCTCTGCCCACAGTGGAGATTGCCATCCGGAA	"\Homo sapiens SWI/SNF related, matrix associated, actin dependent regulator of chromatin, subfamily b, member 1 (SMARCB1), transcript variant 2, mRNA.\"""""	Sfh1p; RDT; hSNFS; SNF5; Snr1; SNF5L1; INI1; BAF47	ILMN_2403458	SMARCB1	"\Homo sapiens SWI/SNF related, matrix associated, actin dependent regulator of chromatin, subfamily b, member 1 (SMARCB1), transcript variant 2, mRNA.\"""""	6598	D	SMARCB1	-0.117771861	0.026478424	-2.032784647	0.045433264	0.045433264	-3.858805968	-1.085057774
31621	5050286	ProbeID: 5050286	XM_932204.1	644477	XP_937297.1	ILMN_1664183	5050286	S	CACGGGGCAGAGCCGGAGGACCAGAGACGCCCGAGCGGGAGGGACCCGGC	"\PREDICTED: Homo sapiens hypothetical LOC644477 (LOC644477), mRNA.\"""""		ILMN_1664183	LOC644477	"\PREDICTED: Homo sapiens hypothetical LOC644477 (LOC644477), mRNA.\"""""	644477	 		0.117675879	-2.53E-05	2.77157487	0.006953681	0.006953681	-2.406553324	1.084985588
930	70689	MTCH2	NM_014342.2	23788	NP_055157.1	ILMN_1785218	70689	S	AGACAGAACGAGAATGCAGGGGTCTCTTCCCTCCCCTGGGGTTTAGGAAG	"\Homo sapiens mitochondrial carrier homolog 2 (C. elegans) (MTCH2), nuclear gene encoding mitochondrial protein, mRNA.\"""""	HSPC032	ILMN_1785218	MTCH2	"\Homo sapiens mitochondrial carrier homolog 2 (C. elegans) (MTCH2), nuclear gene encoding mitochondrial protein, mRNA.\"""""	23788	 	MTCH2	0.117018269	-0.003169893	2.569244043	0.012073766	0.012073766	-2.841455266	1.084491142
43104	6860279	ProbeID: 6860279				ILMN_1908780	6860279	S	TCTGGGGGTGTGGCAAAGATGGCAGACTAGAAGCAGCAGGAATCGGAGGC	"\hx82f02.x1 NCI_CGAP_Kid11 Homo sapiens cDNA clone IMAGE:3194331 3 similar to contains element MIR repetitive element ;, mRNA sequence\"""""		ILMN_1908780		"\hx82f02.x1 NCI_CGAP_Kid11 Homo sapiens cDNA clone IMAGE:3194331 3 similar to contains element MIR repetitive element ;, mRNA sequence\"""""	-999	 		-0.116944834	-3.10E-05	-2.670127589	0.009201505	0.009201505	-2.627956579	-1.084435941
41422	6560327	ACAD10	NM_025247.4	80724	NP_079523.3	ILMN_1687303	6560327	S	AGGACCTGGGCGCCTGGGAAAATGGAATGCAACCCACATTGTAAAGCCAC	"\Homo sapiens acyl-Coenzyme A dehydrogenase family, member 10 (ACAD10), mRNA.\"""""	MGC5601	ILMN_1687303	ACAD10	"\Homo sapiens acyl-Coenzyme A dehydrogenase family, member 10 (ACAD10), mRNA.\"""""	80724	 	ACAD10	0.116397141	0.000418536	2.021450123	0.046619287	0.046619287	-3.878064792	1.084024333
36829	5960307	LOC100131727	XM_001720156.1	100131727	XP_001720208.1	ILMN_3292990	5960307	M	GCATCCTGTCGCCAGCGCATCCCTCAGAGGAGTTTCAGCATTTGGGGATT	"\PREDICTED: Homo sapiens hypothetical LOC100131727 (LOC100131727), mRNA.\"""""		ILMN_3292990	LOC100131727	"\PREDICTED: Homo sapiens hypothetical LOC100131727 (LOC100131727), mRNA.\"""""	100131727	 	LOC100131727	-0.116386415	0.015933406	-2.025200022	0.046223999	0.046223999	-3.871703818	-1.084016274
22762	3710612	PGAP2	NM_014489.1	27315	NP_055304.1	ILMN_1755405	3710612	S	TGGGATAGAGGGGTCAGATGCAGATCTCTACTGTAAAATGGGCTCCCTGG	"\Homo sapiens FGF receptor activating protein 1 (FRAG1), mRNA.\"""""	MGC799; PGAP2	ILMN_1755405	FRAG1	"\Homo sapiens FGF receptor activating protein 1 (FRAG1), mRNA.\"""""	27315	 	PGAP2	0.116328825	-0.000436599	2.19791363	0.030882756	0.030882756	-3.567490365	1.083973002
7571	1190300	MAPK7	NM_139032.1	5598	NP_620601.1	ILMN_2339655	1190300	A	CCAAAGGGCAGTGGGGCTGGCTACGGTGTTGGCTTTGACCTGGAGGAATT	"\Homo sapiens mitogen-activated protein kinase 7 (MAPK7), transcript variant 2, mRNA.\"""""	ERK5; ERK4; PRKM7; BMK1	ILMN_2339655	MAPK7	"\Homo sapiens mitogen-activated protein kinase 7 (MAPK7), transcript variant 2, mRNA.\"""""	5598	D	MAPK7	0.11616568	-0.009154578	2.943088749	0.004264372	0.004264372	-2.017369426	1.08385043
42791	6770471	ProbeID: 6770471				ILMN_1909296	6770471	S	GGAGAGCAGCGCACATGCGGGAGGGTGGAGATCATGAACATGGGTGTGAA	"\UI-H-EI1-aza-j-19-0-UI.s1 NCI_CGAP_EI1 Homo sapiens cDNA clone IMAGE:5846130 3, mRNA sequence\"""""		ILMN_1909296		"\UI-H-EI1-aza-j-19-0-UI.s1 NCI_CGAP_EI1 Homo sapiens cDNA clone IMAGE:5846130 3, mRNA sequence\"""""	-999	 		-0.116041383	-0.003145418	-2.035235492	0.045180248	0.045180248	-3.854629092	-1.083757054
12411	1990484	GPR176	NM_007223.1	11245	NP_009154.1	ILMN_1748890	1990484	S	CTGTGGGGACAAGAGCTGGGCAGTTTTGAATGGGTCTTGAGGTGGGTACC	"\Homo sapiens G protein-coupled receptor 176 (GPR176), mRNA.\"""""	Gm1012; GPR	ILMN_1748890	GPR176	"\Homo sapiens G protein-coupled receptor 176 (GPR176), mRNA.\"""""	11245	 	GPR176	0.115634136	-0.001882272	2.602885682	0.011036527	0.011036527	-2.771009075	1.083451171
293	20431	ZNF692	NM_017865.2	55657	NP_060335.2	ILMN_1800750	20431	S	CCTCTGCATCTCCTCAGGCTCCAACCCTGCTTCCTCAGCAATGAGCTCTC	"\Homo sapiens zinc finger protein 692 (ZNF692), transcript variant 2, mRNA.\"""""	Zfp692; AREBP; FLJ20531	ILMN_1800750	ZNF692	"\Homo sapiens zinc finger protein 692 (ZNF692), transcript variant 2, mRNA.\"""""	55657	 	ZNF692	0.11559463	-0.001390576	2.008983987	0.047954287	0.047954287	-3.899135791	1.083421503
8000	1240601	TMEM132C	XM_044062.11	92293	XP_044062.8	ILMN_1794621	1240601	A	CTCATGCTCTCCGCAGGGGGGCGCTCACAAAGATGCCAGGGGTGTTTATT	"\PREDICTED: Homo sapiens transmembrane protein 132C (TMEM132C), mRNA.\"""""		ILMN_1794621	TMEM132C	"\PREDICTED: Homo sapiens transmembrane protein 132C (TMEM132C), mRNA.\"""""	92293	D	TMEM132C	-0.11522932	0.000652989	-2.565359912	0.012199025	0.012199025	-2.849540051	-1.083147201
36617	5910161	NPEPPS	NM_006310.2	9520	NP_006301.2	ILMN_1723815	5910161	I	GTCTTTCCCTAGTACTCTGCAAACAGGTACGGGAACCTTAAAGATAGATT	"\Homo sapiens aminopeptidase puromycin sensitive (NPEPPS), mRNA.\"""""	MP100; PSA	ILMN_1723815	NPEPPS	"\Homo sapiens aminopeptidase puromycin sensitive (NPEPPS), mRNA.\"""""	9520	D	NPEPPS	0.115093735	-0.004479426	3.317478323	0.001374757	0.001374757	-1.106384582	1.083045411
37219	6040377	ProbeID: 6040377	XM_001132168.1	645210	XP_001132168.1	ILMN_1762440	6040377	S	TGTCCTGCCCCAGCCCCTCGGTCCCAGCTCACAGAAACTAACCCTGGAGT	"\PREDICTED: Homo sapiens hypothetical LOC645210 (LOC645210), mRNA.\"""""		ILMN_1762440	LOC645210	"\PREDICTED: Homo sapiens hypothetical LOC645210 (LOC645210), mRNA.\"""""	645210	 		0.114960776	0.003992677	3.00117329	0.003598052	0.003598052	-1.881448715	1.082945602
40882	6510398	PRKACG	NM_002732.2	5568	NP_002723.2	ILMN_1808368	6510398	S	CTCCCACAGGGTCCCCCTTGCCCCAGCCCCCTTCTGCCTGTTTTAAACGA	"\Homo sapiens protein kinase, cAMP-dependent, catalytic, gamma (PRKACG), mRNA.\"""""	KAPG	ILMN_1808368	PRKACG	"\Homo sapiens protein kinase, cAMP-dependent, catalytic, gamma (PRKACG), mRNA.\"""""	5568	 	PRKACG	-0.114897765	0.002298462	-2.992602149	0.003689898	0.003689898	-1.901634297	-1.082898304
32513	5260221	ATAD1	NM_032810.2	84896	NP_116199.2	ILMN_1654497	5260221	S	GCATTGAATGGTTGTTAGGCAGCCATGTGCTCAACACTGATTTCACCTCT	"\Homo sapiens ATPase family, AAA domain containing 1 (ATAD1), mRNA.\"""""	AFDC1; FNP001; FLJ14600	ILMN_1654497	ATAD1	"\Homo sapiens ATPase family, AAA domain containing 1 (ATAD1), mRNA.\"""""	84896	D	ATAD1	-0.114579175	-0.013467353	-2.032505646	0.045462144	0.045462144	-3.859281175	-1.082659195
15270	2450053	ZNF614	NM_025040.2	80110	NP_079316.2	ILMN_1763641	2450053	S	GCTTACACTCCATCCAAACCTAACTCTGCCAACCACTTTTCTCCTATCAG	"\Homo sapiens zinc finger protein 614 (ZNF614), mRNA.\"""""	FLJ21941; MGC120638	ILMN_1763641	ZNF614	"\Homo sapiens zinc finger protein 614 (ZNF614), mRNA.\"""""	80110	 	ZNF614	-0.114377608	0.000558855	-2.269780048	0.025946479	0.025946479	-3.434522216	-1.08250794
28862	4590609	ProbeID: 4590609	XM_936223.1	653878	XP_941316.1	ILMN_1674014	4590609	S	TGGAAAGAGAGGAAAGGGCACAGGGGTCTGTGGGACGTTGATGGTTTGCG	"\PREDICTED: Homo sapiens similar to Cytosolic acyl coenzyme A thioester hydrolase, inducible (Long chain acyl-CoA thioester hydrolase) (Long chain acyl-CoA hydrolase) (CTE-I) (CTE-Ib) (LOC653878), mRNA.\"""""		ILMN_1674014	LOC653878	"\PREDICTED: Homo sapiens similar to Cytosolic acyl coenzyme A thioester hydrolase, inducible (Long chain acyl-CoA thioester hydrolase) (Long chain acyl-CoA hydrolase) (CTE-I) (CTE-Ib) (LOC653878), mRNA.\"""""	653878	 		-0.114084844	-0.002680175	-2.81647931	0.00612947	0.00612947	-2.306443966	-1.082288291
45237	7210041	C1QL2	NM_182528.2	165257	NP_872334.1	ILMN_1756236	7210041	S	TTGGAAAAGACAAATCCCTGCGTCCTCCCTGCCCCGCTCCTGGCCTCAGT	"\Homo sapiens complement component 1, q subcomponent-like 2 (C1QL2), mRNA.\"""""		ILMN_1756236	C1QL2	"\Homo sapiens complement component 1, q subcomponent-like 2 (C1QL2), mRNA.\"""""	165257	 	C1QL2	-0.114028185	-0.004109523	-2.380635719	0.019691222	0.019691222	-3.222222382	-1.082245787
14596	2340246	DIXDC1	NM_001037954.2	85458	NP_001033043.1	ILMN_2375830	2340246	A	CTCTTCTTGCTCAGTTCCCTAAATTAGCTGGGGGGATTGGGATACTTTAC	"\Homo sapiens DIX domain containing 1 (DIXDC1), transcript variant 1, mRNA.\"""""	KIAA1735; CCD1	ILMN_2375830	DIXDC1	"\Homo sapiens DIX domain containing 1 (DIXDC1), transcript variant 1, mRNA.\"""""	85458	D	DIXDC1	-0.113833049	2.07E-05	-2.307962648	0.023617848	0.023617848	-3.362376989	-1.082099415
36107	5870382	TEX261	NM_144582.2	113419	NP_653183.2	ILMN_1692272	5870382	S	CAAGGAGCTTTGGCTATACTCTCTCCTCCCGACCCCCACCCTGGCATACT	"\Homo sapiens testis expressed 261 (TEX261), mRNA.\"""""	TEG-261; MGC32043	ILMN_1692272	TEX261	"\Homo sapiens testis expressed 261 (TEX261), mRNA.\"""""	113419	 	TEX261	-0.113759022	-0.009875083	-2.042757351	0.044411263	0.044411263	-3.841782012	-1.082043892
22552	3610543	ProbeID: 3610543	XM_932068.1	642780	XP_937161.1	ILMN_1666935	3610543	I	CACAGTGGAGTTACTGTTCATCATGGGGGTACCGTGGACAATCCCAGGGC	"\PREDICTED: Homo sapiens similar to hypothetical protein LOC284701, transcript variant 2 (LOC642780), mRNA.\"""""		ILMN_1666935	LOC642780	"\PREDICTED: Homo sapiens similar to hypothetical protein LOC284701, transcript variant 2 (LOC642780), mRNA.\"""""	642780	D	FAM157C	0.113739916	-0.00459352	2.483677498	0.015119754	0.015119754	-3.017207755	1.082029562
7499	1190019	ProbeID: 1190019	XM_943107.1	647911	XP_948200.1	ILMN_1792547	1190019	S	CGGGGCGCAGCGCGGCACGGGGCGCGGCACGGCCCCGCCGCGTCACTCAC	"\PREDICTED: Homo sapiens hypothetical protein LOC647911 (LOC647911), mRNA.\"""""		ILMN_1792547	LOC647911	"\PREDICTED: Homo sapiens hypothetical protein LOC647911 (LOC647911), mRNA.\"""""	647911	 		-0.113623165	0.001411604	-2.821222155	0.006047866	0.006047866	-2.295795715	-1.081942002
4286	630181	NOXA1	NM_006647.1	10811	NP_006638.1	ILMN_1799589	630181	S	CACTGTGACGGCCGCATCGGCATCTTCCCCAAGTGCTTCGTGGTCCCCGC	"\Homo sapiens NADPH oxidase activator 1 (NOXA1), mRNA.\"""""	MGC131800; FLJ25475; SDCCAG31; p51NOX; NY-CO-31	ILMN_1799589	NOXA1	"\Homo sapiens NADPH oxidase activator 1 (NOXA1), mRNA.\"""""	10811	 	NOXA1	-0.113512508	-0.00018457	-2.822162211	0.00603181	0.00603181	-2.29368349	-1.081859019
3341	520092	NOTCH2NL	NM_203458.3	388677	NP_982283.2	ILMN_1656254	520092	I	CACAATGGCACAGGATACTGCAAATGTCCAGAAGGCTTCTTGGGGGAATA	"\Homo sapiens Notch homolog 2 (Drosophila) N-terminal like (NOTCH2NL), mRNA.\"""""	N2N	ILMN_1656254	NOTCH2NL	"\Homo sapiens Notch homolog 2 (Drosophila) N-terminal like (NOTCH2NL), mRNA.\"""""	388677	D	NOTCH2NL	0.113407982	0.00203147	2.368995497	0.020278229	0.020278229	-3.244920106	1.081780639
11859	1850500	C3orf75	NM_001031703.2	54859	NP_001026873.2	ILMN_3241169	1850500	S	TATTTCAGGCTGGACCGGCGACTCCACTGTGACCAGAGGGTTGAGTGCTG	"\Homo sapiens chromosome 3 open reading frame 75 (C3orf75), mRNA.\"""""	FLJ20211	ILMN_3241169	C3ORF75	"\Homo sapiens chromosome 3 open reading frame 75 (C3orf75), mRNA.\"""""	54859	D	C3orf75	0.113115475	0.028110246	2.083124399	0.04047394	0.04047394	-3.772120084	1.081561329
11272	1770347	ProbeID: 1770347	XM_001724111.1	100130311	XP_001724163.1	ILMN_3183069	1770347	A	CTCAGCGGTTGGGGCCAGAAGTGGGATTTTTGGCTTAAGATGAGGGTGGG	"\PREDICTED: Homo sapiens hypothetical protein LOC100130311 (LOC100130311), mRNA.\"""""		ILMN_3183069	LOC100130311	"\PREDICTED: Homo sapiens hypothetical protein LOC100130311 (LOC100130311), mRNA.\"""""	100130311	D	C17orf107	-0.113045433	0.009964652	-2.533216937	0.013281473	0.013281473	-2.916056842	-1.081508821
34374	5560133	TMC8	NM_152468.3	147138	NP_689681.2	ILMN_2211534	5560133	S	AAGCAGCTGGTGTGGCAGGTTCAGGAGAAGTGGCACCTGGTGGAGGACCT	"\Homo sapiens transmembrane channel-like 8 (TMC8), mRNA.\"""""	EVIN2; EVER2; EV2; MGC40121; MGC102701	ILMN_2211534	TMC8	"\Homo sapiens transmembrane channel-like 8 (TMC8), mRNA.\"""""	147138	 	TMC8	0.112916193	0.00169376	2.481239915	0.015215837	0.015215837	-3.022141839	1.081411942
36530	5900576	ProbeID: 5900576	XR_038774.1	100130441		ILMN_3260932	5900576	M	CTCCTGAGAGCTGAGGCTACAGGTGTGTGCCACTGTGCCTAGCAAGATAT	"\PREDICTED: Homo sapiens misc_RNA (LOC100130441), miscRNA.\"""""		ILMN_3260932	LOC100130441	"\PREDICTED: Homo sapiens misc_RNA (LOC100130441), miscRNA.\"""""	100130441	 		-0.112383187	-0.004794385	-2.981609351	0.003810875	0.003810875	-1.927458036	-1.081012486
12438	1990619	ProbeID: 1990619				ILMN_1876729	1990619	S	CTGGAAGGTAGCAGTCAGTCTGTTCTGGAGGGTGGAGAGAGACACCAGTG	"\BX109127 Soares fetal liver spleen 1NFLS Homo sapiens cDNA clone IMAGp998C23389, mRNA sequence\"""""		ILMN_1876729		"\BX109127 Soares fetal liver spleen 1NFLS Homo sapiens cDNA clone IMAGp998C23389, mRNA sequence\"""""	-999	 	LOC340544	-0.112301244	-0.003861346	-2.287817591	0.024822332	0.024822332	-3.400569552	-1.080951088
43704	6960500	MIR101-1	NR_029516.1	406893		ILMN_3309473	6960500	S	GCCCTGGCTCAGTTATCACAGTGCTGATGCTGTCTATTCTAAAGGTACAG	"\Homo sapiens microRNA 101-1 (MIR101-1), microRNA.\"""""		ILMN_3309473	MIR101-1	"\Homo sapiens microRNA 101-1 (MIR101-1), microRNA.\"""""	406893	D	mir-101	0.112067981	-0.006512471	2.830473414	0.005891553	0.005891553	-2.274984706	1.080776328
31904	5080722	GABRR1	NM_002042.2	2569	NP_002033.1	ILMN_1760431	5080722	S	CCCCTGGAAAAGCACACTACCAGTGTTGTGGGCACATTTAGTTCCACCCG	"\Homo sapiens gamma-aminobutyric acid (GABA) receptor, rho 1 (GABRR1), mRNA.\"""""	MGC163216	ILMN_1760431	GABRR1	"\Homo sapiens gamma-aminobutyric acid (GABA) receptor, rho 1 (GABRR1), mRNA.\"""""	2569	 	GABRR1	-0.112017439	5.44E-05	-2.869689184	0.005269301	0.005269301	-2.186170736	-1.080738466
40841	6510209	ProbeID: 6510209				ILMN_1826738	6510209	S	GGAAGTGAAGGGTGGGAGGGCTGACTTCTCCCCAGATTCAAATGCAGATG	"\FNPAEG09 FNP Homo sapiens cDNA, mRNA sequence\"""""		ILMN_1826738		"\FNPAEG09 FNP Homo sapiens cDNA, mRNA sequence\"""""	-999	 		-0.111992573	-0.004407566	-2.994339565	0.003671107	0.003671107	-1.897546156	-1.080719838
813	70201	RUNX2	NM_001015051.2	860	NP_001015051.2	ILMN_2377746	70201	A	CAATGGAGGGCCAAGGAGGGCAAGGGGCTGTGGAGTTTGGTGTCTACTAG	"\Homo sapiens runt-related transcription factor 2 (RUNX2), transcript variant 2, mRNA.\"""""	PEBP2A2; MGC120023; PEA2aA; CBFA1; MGC120022; AML3; OSF2; PEBP2aA1; PEBP2A1; PEBP2aA; CCD1; CCD	ILMN_2377746	RUNX2	"\Homo sapiens runt-related transcription factor 2 (RUNX2), transcript variant 2, mRNA.\"""""	860	D	RUNX2	-0.111934146	0.001452202	-2.610100447	0.01082487	0.01082487	-2.75580316	-1.080676071
15817	2490088	PARG	XM_937616.2	8505	XP_942709.1	ILMN_1814393	2490088	I	CTGCAGTGAGGTGGAAAGAGCTTAAGCAACCAAAATCTGCCCTTCCTGGG	"\PREDICTED: Homo sapiens poly (ADP-ribose) glycohydrolase (PARG), mRNA.\"""""		ILMN_1814393	PARG	"\PREDICTED: Homo sapiens poly (ADP-ribose) glycohydrolase (PARG), mRNA.\"""""	8505	D	PARG	-0.111695608	0.011430211	-2.782681587	0.006740875	0.006740875	-2.381911481	-1.080497405
2846	450338	ProbeID: 450338				ILMN_1861294	450338	S	GCAGGTTCTGGAGATGAGGAAGTGGATATTTCGGGGGGCCATTTTTCAAC	"\DB297944 BRACE2 Homo sapiens cDNA clone BRACE2034933 3, mRNA sequence\"""""		ILMN_1861294		"\DB297944 BRACE2 Homo sapiens cDNA clone BRACE2034933 3, mRNA sequence\"""""	-999	 		-0.111562817	0.006264196	-2.058508871	0.042837327	0.042837327	-3.814742904	-1.080397957
37119	6020753	ProbeID: 6020753	XM_944342.1	650721	XP_949435.1	ILMN_1655938	6020753	S	TTTCCTTCCCCTTACAGCTTACAGGTGGCCCGGTCAACACCGATAAACCC	"\PREDICTED: Homo sapiens hypothetical protein LOC650721 (LOC650721), mRNA.\"""""		ILMN_1655938	LOC650721	"\PREDICTED: Homo sapiens hypothetical protein LOC650721 (LOC650721), mRNA.\"""""	650721	 		-0.111506094	0.010490004	-3.038159672	0.003225499	0.003225499	-1.793836702	-1.080355479
19944	3180010	SDK2	NM_019064.3	54549	NP_061937.3	ILMN_1676709	3180010	S	CCCTGTCTTGGCAACCTCTACTGCCCATCTCCCCTGCTCAACTTCTCCAC	"\Homo sapiens sidekick homolog 2 (chicken) (SDK2), mRNA.\"""""	FLJ10832; KIAA1514	ILMN_1676709	SDK2	"\Homo sapiens sidekick homolog 2 (chicken) (SDK2), mRNA.\"""""	54549	 	SDK2	-0.111458403	0.003933151	-2.24710631	0.02742303	0.02742303	-3.476872992	-1.080319767
42515	6760092	LOC348021	XM_944169.2	348021	XP_949262.1	ILMN_1757535	6760092	A	CACCCTACCTCCTTTTATAGACTTTAGGAGCAATGTCTTTGGAGGGGGCC	"\PREDICTED: Homo sapiens hypothetical protein LOC348021 (LOC348021), mRNA.\"""""		ILMN_1757535	LOC348021	"\PREDICTED: Homo sapiens hypothetical protein LOC348021 (LOC348021), mRNA.\"""""	348021	 	LOC348021	0.111442527	0.016364055	1.99809123	0.049147462	0.049147462	-3.917452353	1.080307879
21257	3390767	CYP2C9	NM_000771.2	1559	NP_000762.2	ILMN_1670652	3390767	S	CCTGAAATCTCTGGTTGACCCAAAGAACCTTGACACCACTCCAGTTGTCA	"\Homo sapiens cytochrome P450, family 2, subfamily C, polypeptide 9 (CYP2C9), mRNA.\"""""	P450IIC9; MGC88320; P450 MP-4; P450 PB-1; CYP2C; MGC149605; CPC9; CYP2C10	ILMN_1670652	CYP2C9	"\Homo sapiens cytochrome P450, family 2, subfamily C, polypeptide 9 (CYP2C9), mRNA.\"""""	1559	 	CYP2C9	-0.111416315	-0.005934404	-2.925755677	0.004484279	0.004484279	-2.05753101	-1.080288251
45662	7330228	POLDIP3	NM_032311.3	84271	NP_115687.2	ILMN_1685845	7330228	I	TCCACAGCAGAAAGCCATGGCACCACTTCATCCCCATCCTGCCGGAATGA	"\Homo sapiens polymerase (DNA-directed), delta interacting protein 3 (POLDIP3), transcript variant 1, mRNA.\"""""	SKAR; PDIP46; KIAA1649	ILMN_1685845	POLDIP3	"\Homo sapiens polymerase (DNA-directed), delta interacting protein 3 (POLDIP3), transcript variant 1, mRNA.\"""""	84271	D	POLDIP3	0.111110313	0.006053705	2.798031809	0.006456575	0.006456575	-2.347725528	1.080059141
23980	3890167	SLC39A3	NM_144564.4	29985	NP_653165.2	ILMN_1710543	3890167	A	CCCTGCTCCCCGTGAAGATCATCGAGACAGATTTTGAGAAGGCCCATCGC	"\Homo sapiens solute carrier family 39 (zinc transporter), member 3 (SLC39A3), transcript variant 1, mRNA.\"""""	ZIP3	ILMN_1710543	SLC39A3	"\Homo sapiens solute carrier family 39 (zinc transporter), member 3 (SLC39A3), transcript variant 1, mRNA.\"""""	29985	D	SLC39A3	-0.11102375	0.014121144	-2.350122592	0.021263075	0.021263075	-3.281520003	-1.079994339
13350	2100440	LOC646976	XM_929947.2	646976	XP_935040.1	ILMN_1658905	2100440	S	TATTTCAATTGCCCCTCCTCCACAGCTAACATCAGTGCCCTTTCTTCCTC	"\PREDICTED: Homo sapiens hypothetical LOC646976 (LOC646976), mRNA.\"""""		ILMN_1658905	LOC646976	"\PREDICTED: Homo sapiens hypothetical LOC646976 (LOC646976), mRNA.\"""""	646976	 	LOC646976	0.11092661	0.005082067	2.765383321	0.007074964	0.007074964	-2.420255979	1.079921623
5955	940221	LSM11	NM_173491.2	134353	NP_775762.1	ILMN_1702698	940221	S	GGTGAGCAGACTTAACCCCTCCGTGCCTCAGCTTTTTCCCCACAGACACC	"\Homo sapiens LSM11, U7 small nuclear RNA associated (LSM11), mRNA.\"""""	FLJ38273	ILMN_1702698	LSM11	"\Homo sapiens LSM11, U7 small nuclear RNA associated (LSM11), mRNA.\"""""	134353	 	LSM11	-0.110838124	3.44E-05	-3.023622003	0.003367442	0.003367442	-1.828370889	-1.079855389
42971	6840463	ProbeID: 6840463	XM_927689.1	644574	XP_932782.1	ILMN_1769231	6840463	S	TGAGCAGTGGGGGAGGTTGGCTCCTGCAAAAATCTATGGTTCAGCGTGCT	"\PREDICTED: Homo sapiens similar to A-kinase anchor protein 150 (AKAP 150) (cAMP-dependent protein kinase regulatory subunit II high affinity binding protein) (P150) (LOC644574), mRNA.\"""""		ILMN_1769231	LOC644574	"\PREDICTED: Homo sapiens similar to A-kinase anchor protein 150 (AKAP 150) (cAMP-dependent protein kinase regulatory subunit II high affinity binding protein) (P150) (LOC644574), mRNA.\"""""	644574	 		0.110457638	0.010599929	2.657461663	0.009524367	0.009524367	-2.655129885	1.079570634
22082	3460270	ZHX3	NM_015035.3	23051	NP_055850.1	ILMN_1774387	3460270	S	TTGGGGCTGAATCTCCAGGCCTCACGAGGTCCCCTGTGGGGATGCTGCTA	"\Homo sapiens zinc fingers and homeoboxes 3 (ZHX3), mRNA.\"""""	KIAA0395; TIX1	ILMN_1774387	ZHX3	"\Homo sapiens zinc fingers and homeoboxes 3 (ZHX3), mRNA.\"""""	23051	 	ZHX3	0.109928362	0.004150161	2.364054744	0.020532055	0.020532055	-3.25452569	1.079174648
33886	5420438	C11orf84	NM_138471.1	144097	NP_612480.1	ILMN_1795564	5420438	S	CACAAGAGTGGTCATAAGGGGGTTTGAACTGAGTCCCACTACCTCGGGGG	"\Homo sapiens chromosome 11 open reading frame 84 (C11orf84), mRNA.\"""""	DKFZp762N0114	ILMN_1795564	C11ORF84	"\Homo sapiens chromosome 11 open reading frame 84 (C11orf84), mRNA.\"""""	144097	 	C11orf84	0.109807574	0.016374501	2.074783358	0.041261845	0.041261845	-3.786613088	1.079084299
18873	2970259	ProbeID: 2970259	XM_926558.1	642453	XP_931651.1	ILMN_1713320	2970259	S	CGCTGCTCTCCTCGCTTCATGAGGATGGCCCCCACATCCTTCAGCTCTCA	"\PREDICTED: Homo sapiens hypothetical protein LOC642453 (LOC642453), mRNA.\"""""		ILMN_1713320	LOC642453	"\PREDICTED: Homo sapiens hypothetical protein LOC642453 (LOC642453), mRNA.\"""""	642453	 		-0.109794916	0.005707624	-3.237911596	0.001761291	0.001761291	-1.306755854	-1.079074832
6556	1030356	NOTCH2NL	NM_203458.3	388677	NP_982283.2	ILMN_1685445	1030356	S	GAGGAGGGGATCCTCTGTTAATCAGTGAGCACTTTTTGATGAGCTGATAG	"\Homo sapiens Notch homolog 2 (Drosophila) N-terminal like (NOTCH2NL), mRNA.\"""""	N2N	ILMN_1685445	NOTCH2NL	"\Homo sapiens Notch homolog 2 (Drosophila) N-terminal like (NOTCH2NL), mRNA.\"""""	388677	D	NOTCH2NL	-0.109714325	0.017691969	-2.215273901	0.029620483	0.029620483	-3.535709816	-1.079014554
8722	1400441	FDXR	NM_024417.1	2232	NP_077728.1	ILMN_1811696	1400441	A	ATGAGTGTTGGGAGGGGAAGGGCTGGGTCCGTCTGAGTGGGACTTTGCAC	"\Homo sapiens ferredoxin reductase (FDXR), nuclear gene encoding mitochondrial protein, transcript variant 1, mRNA.\"""""	ADXR	ILMN_1811696	FDXR	"\Homo sapiens ferredoxin reductase (FDXR), nuclear gene encoding mitochondrial protein, transcript variant 1, mRNA.\"""""	2232	D	FDXR	-0.109631532	0.00694362	-3.107889634	0.002618704	0.002618704	-1.626447552	-1.078952634
41362	6560095	ProbeID: 6560095	XM_001716920.1	100131851	XP_001716972.1	ILMN_3281855	6560095	M	GGGCTGACGCTTTGACAGCTGGAAAGAGCGCGGAGCCAGCGCCTGGTGGG	"\PREDICTED: Homo sapiens hypothetical LOC100131851 (LOC100131851), mRNA.\"""""		ILMN_3281855	LOC100131851	"\PREDICTED: Homo sapiens hypothetical LOC100131851 (LOC100131851), mRNA.\"""""	100131851	 		-0.109472723	0.000354934	-2.303036788	0.023907495	0.023907495	-3.371742353	-1.078833872
18432	2850768	TNNC1	NM_003280.1	7134	NP_003271.1	ILMN_1809842	2850768	S	GAAGGGTGTGGAGTAGATGCTGACCTTCACCCAGAGCTGCCTATGCCCAG	"\Homo sapiens troponin C type 1 (slow) (TNNC1), mRNA.\"""""	TNNC; TNC	ILMN_1809842	TNNC1	"\Homo sapiens troponin C type 1 (slow) (TNNC1), mRNA.\"""""	7134	 	TNNC1	-0.10941692	0.00598209	-2.939911268	0.004303924	0.004303924	-2.024745595	-1.078792143
37651	6100735	PUS1	NM_001002019.1	80324	NP_001002019.1	ILMN_2411559	6100735	A	AAGTACAACCAGCGCTTTGGCAACGATGGGCTGCATGAGCCGCTGGACTG	"\Homo sapiens pseudouridylate synthase 1 (PUS1), transcript variant 2, mRNA.\"""""	MLASA; MGC11268	ILMN_2411559	PUS1	"\Homo sapiens pseudouridylate synthase 1 (PUS1), transcript variant 2, mRNA.\"""""	80324	D	PUS1	0.109249072	-0.002226884	2.560786937	0.012348001	0.012348001	-2.859045711	1.078666641
8180	1260576	C1orf198	NM_032800.1	84886	NP_116189.1	ILMN_1657683	1260576	S	GATTTTGGATTCTCCACCTCCCCCCAGTCTCTGCACCTGGGATTCAGCTC	"\Homo sapiens chromosome 1 open reading frame 198 (C1orf198), mRNA.\"""""	FLJ14525; FLJ16283; DKFZp667D152; MGC10710; FLJ38847	ILMN_1657683	C1ORF198	"\Homo sapiens chromosome 1 open reading frame 198 (C1orf198), mRNA.\"""""	84886	 	C1orf198	-0.109161033	-0.000755402	-2.143925978	0.03511363	0.03511363	-3.664929134	-1.078600818
4884	730523	CLIP2	NM_032421.2	7461	NP_115797.1	ILMN_2352190	730523	A	AAGAAGCGGTTTCCTTGGGAGCTTCTGCCTCCGTGGGCCTCTCAGCCCGC	"\Homo sapiens CAP-GLY domain containing linker protein 2 (CLIP2), transcript variant 2, mRNA.\"""""	CLIP-115; WSCR4; MGC11333; KIAA0291; CYLN2; WBSCR4; CLIP	ILMN_2352190	CLIP2	"\Homo sapiens CAP-GLY domain containing linker protein 2 (CLIP2), transcript variant 2, mRNA.\"""""	7461	D	CLIP2	-0.108773191	-0.017908816	-2.495218232	0.014672199	0.014672199	-2.993792393	-1.078310895
25445	4070086	HAAO	NM_012205.1	23498	NP_036337.1	ILMN_1715125	4070086	S	CCACAGACCTGCACATTGTTGTCACCCACCCTCCTGCCCTTCTCAGCCCA	"\Homo sapiens 3-hydroxyanthranilate 3,4-dioxygenase (HAAO), mRNA.\"""""	HAO; 3-HAO	ILMN_1715125	HAAO	"\Homo sapiens 3-hydroxyanthranilate 3,4-dioxygenase (HAAO), mRNA.\"""""	23498	 	HAAO	-0.108744274	0.004572229	-2.31881216	0.022990802	0.022990802	-3.341688737	-1.078289282
26591	4220133	ATXN1L	NM_001137675.2	342371	NP_001131147.1	ILMN_3233871	4220133	I	GGATGGCACTGGGGAGGTCTGGATGGATCTGTGTAGGAGTTCCCTGTAGA	"\Homo sapiens ataxin 1-like (ATXN1L), transcript variant 1, mRNA.\"""""		ILMN_3233871	ATXN1L	"\Homo sapiens ataxin 1-like (ATXN1L), transcript variant 1, mRNA.\"""""	342371	D	ATXN1L	0.108656676	-0.028379663	2.150371984	0.034583283	0.034583283	-3.653406484	1.078223812
40756	6480634	ADAM6	NR_002224.1	8755		ILMN_1783312	6480634	S	GGACAGCCAAAAATGTGCGAACTATCAGGACCACCACCGTTAAGGAAGGG	"\Homo sapiens ADAM metallopeptidase domain 6 (pseudogene) (ADAM6), non-coding RNA.\"""""	tMDCIV; C14orf96	ILMN_1783312	ADAM6	"\Homo sapiens ADAM metallopeptidase domain 6 (pseudogene) (ADAM6), non-coding RNA.\"""""	8755	D	ADAM6	0.108629519	0.011001089	3.153632359	0.002280336	0.002280336	-1.515089338	1.078203516
20043	3180386	ST18	NM_014682.1	9705	NP_055497.1	ILMN_1713422	3180386	S	CTGCCTTTTTGGTGTGCACACACATTTCATGTGCAGACGTGCCTCTGTGT	"\Homo sapiens suppression of tumorigenicity 18 (breast carcinoma) (zinc finger protein) (ST18), mRNA.\"""""	KIAA0535; ZNF387	ILMN_1713422	ST18	"\Homo sapiens suppression of tumorigenicity 18 (breast carcinoma) (zinc finger protein) (ST18), mRNA.\"""""	9705	 	ST18	0.108122388	0.008225004	2.313957431	0.023269536	0.023269536	-3.350956186	1.077824576
24811	4010563	ProbeID: 4010563	XM_001715563.1	100129218	XP_001715615.1	ILMN_3184315	4010563	A	CCCTGCTGCTCTCCCCATCAGAGAAAGGACAACTCCAGGACACACTCGCA	"\PREDICTED: Homo sapiens hypothetical protein LOC100129218 (LOC100129218), mRNA.\"""""		ILMN_3184315	LOC100129218	"\PREDICTED: Homo sapiens hypothetical protein LOC100129218 (LOC100129218), mRNA.\"""""	100129218	 		-0.108055989	-0.002454567	-2.967315636	0.003973673	0.003973673	-1.960926575	-1.077774971
39622	6350521	DGKG	NM_001080745.1	1608	NP_001074214.1	ILMN_1741960	6350521	S	GGGCTCAGCAGGCGCACGTTGGTTTCTTGGTCGTCCTTTGAGTGACAACT	"\Homo sapiens diacylglycerol kinase, gamma 90kDa (DGKG), transcript variant 3, mRNA.\"""""	DGK-GAMMA; MGC133330; MGC104993; DAGK3	ILMN_1741960	DGKG	"\Homo sapiens diacylglycerol kinase, gamma 90kDa (DGKG), transcript variant 3, mRNA.\"""""	1608	 	DGKG	0.108035257	-0.009377751	3.409539183	0.001027285	0.001027285	-0.870189368	1.077759484
15934	2490594	GATA6	NM_005257.3	2627	NP_005248.2	ILMN_1695041	2490594	S	CTACTCTCCATGTGCATTGGGGACAGTTTTTATAAGTGGGAAGGACTCAG	"\Homo sapiens GATA binding protein 6 (GATA6), mRNA.\"""""		ILMN_1695041	GATA6	"\Homo sapiens GATA binding protein 6 (GATA6), mRNA.\"""""	2627	 	GATA6	0.10797514	0.004597072	2.741000312	0.007571643	0.007571643	-2.473979818	1.077714574
20054	3180427	ATP4B	XM_939372.1	496	XP_944465.1	ILMN_1702257	3180427	I	TGGCCTCTCCCTGGGATCCTTCGCCTGCGATGCCTTTGACCTCTGGCAGA	"\PREDICTED: Homo sapiens ATPase, H+/K+ exchanging, beta polypeptide (ATP4B), mRNA.\"""""		ILMN_1702257	ATP4B	"\PREDICTED: Homo sapiens ATPase, H+/K+ exchanging, beta polypeptide (ATP4B), mRNA.\"""""	496	D	ATP4B	-0.107893942	0.013857546	-2.731355131	0.007776757	0.007776757	-2.495125905	-1.07765392
12895	2060133	RBM27	NM_018989.1	54439	NP_061862.1	ILMN_3248026	2060133	S	CCCCTGCCCCCTTTGGGATTTACTTCCACCATCAAATCTTCAACTGTTAG	"\Homo sapiens RNA binding motif protein 27 (RBM27), mRNA.\"""""	Psc1; KIAA1311; ARRS1	ILMN_3248026	RBM27	"\Homo sapiens RNA binding motif protein 27 (RBM27), mRNA.\"""""	54439	 	RBM27	0.107845019	0.001281263	2.178261303	0.032368245	0.032368245	-3.603204255	1.077617376
24460	3940653	PREPL	NM_006036.2	9581	NP_006027.2	ILMN_1666615	3940653	S	CATGAAAGCACATGTTTCAGTGCCACTCACATAAGAAGTGCCCGGCCAGG	"\Homo sapiens prolyl endopeptidase-like (PREPL), mRNA.\"""""	FLJ16627; KIAA0436	ILMN_1666615	PREPL	"\Homo sapiens prolyl endopeptidase-like (PREPL), mRNA.\"""""	9581	D	PREPL	-0.107753279	-0.008951979	-2.051507094	0.043530932	0.043530932	-3.82678489	-1.077548853
3874	580743	PIGZ	NM_025163.2	80235	NP_079439.2	ILMN_1790352	580743	S	GGACCCAACTTCTGGCCCCTTGGTCTGTCACCTCCTCGCTGTGTGATCTT	"\Homo sapiens phosphatidylinositol glycan anchor biosynthesis, class Z (PIGZ), mRNA.\"""""	MGC52163; SMP3; FLJ12768	ILMN_1790352	PIGZ	"\Homo sapiens phosphatidylinositol glycan anchor biosynthesis, class Z (PIGZ), mRNA.\"""""	80235	 	PIGZ	-0.10764821	-0.001067927	-3.259597844	0.001646896	0.001646896	-1.252495245	-1.07747038
27084	4250634	CMAH	NR_002174.1	8418		ILMN_2086612	4250634	S	CACCCAACTGGAAGTCATTCCTGATGTGCTGTGAGCAGAATGGGCCTGCG	Homo sapiens cytidine monophosphate-N-acetylneuraminic acid hydroxylase (CMP-N-acetylneuraminate monooxygenase) (CMAH) on chromosome 6.	CSAH	ILMN_2086612	CMAH	Homo sapiens cytidine monophosphate-N-acetylneuraminic acid hydroxylase (CMP-N-acetylneuraminate monooxygenase) (CMAH) on chromosome 6.	8418	D	CMAH	0.10760189	-0.007626097	2.346251843	0.021470232	0.021470232	-3.288995663	1.077435787
40562	6450653	BSPH1	NM_001128326.2	100131137	NP_001121798.1	ILMN_3242325	6450653	S	TCCCTTCTGGTACAGACGCTTGATCTACTGGGAGTGTACTGATGATGGGG	"\Homo sapiens binder of sperm protein homolog 1 (BSPH1), mRNA.\"""""		ILMN_3242325	BSPH1	"\Homo sapiens binder of sperm protein homolog 1 (BSPH1), mRNA.\"""""	100131137	 	BSPH1	0.107513066	-0.000469304	2.400932908	0.018703745	0.018703745	-3.182418487	1.077369453
16111	2510546	C10orf125	NM_198472.2	282969	NP_940874.2	ILMN_1704785	2510546	S	AAGGCTTTTGCTGTTGTGGCAACGGGATGCTGAAGCAGGGTCTCGGCACC	"\Homo sapiens chromosome 10 open reading frame 125 (C10orf125), transcript variant 2, mRNA.\"""""	FLJ26016; MGC149258	ILMN_1704785	C10ORF125	"\Homo sapiens chromosome 10 open reading frame 125 (C10orf125), transcript variant 2, mRNA.\"""""	282969	 	C10orf125	-0.107329862	0.006722623	-3.00901481	0.003515884	0.003515884	-1.862942636	-1.077232649
22295	3520333	LOC399965	XR_036921.1	399965		ILMN_3209399	3520333	A	CTGGAGAACAGCCTGAGGTGGGTGGAGGCCCGCTATGCCATGCAAATGGA	"\PREDICTED: Homo sapiens misc_RNA (LOC399965), miscRNA.\"""""		ILMN_3209399	LOC399965	"\PREDICTED: Homo sapiens misc_RNA (LOC399965), miscRNA.\"""""	399965	 		-0.107263132	0.003957899	-2.548590912	0.01275338	0.01275338	-2.884328512	-1.077182825
27541	4290092	TTTY19	NR_001549.1	252952		ILMN_2099855	4290092	S	ACTCTGGAGGGGTGCTGCCTCACAAGATGCATCACCTGCTCAGTTGGGAA	"\Homo sapiens testis-specific transcript, Y-linked 19 (non-protein coding) (TTTY19), non-coding RNA.\"""""		ILMN_2099855	TTTY19	"\Homo sapiens testis-specific transcript, Y-linked 19 (non-protein coding) (TTTY19), non-coding RNA.\"""""	252952	D	TTTY19	0.107141312	0.000970747	2.617098816	0.01062308	0.01062308	-2.74102035	1.077091872
46111	7400603	C15orf54	NM_207445.1	400360	NP_997328.1	ILMN_1812249	7400603	S	GGTATAAACCCGGAATTGGCTGTGGGGAGTTAGACAGGGAAAATGTCCAC	"\Homo sapiens chromosome 15 open reading frame 54 (C15orf54), mRNA.\"""""	FLJ39531	ILMN_1812249	C15ORF54	"\Homo sapiens chromosome 15 open reading frame 54 (C15orf54), mRNA.\"""""	400360	 	C15orf54	0.107061981	0.013488887	2.019424573	0.04683401	0.04683401	-3.881496384	1.077032647
14960	2360274	UBTD2	NM_152277.2	92181	NP_689490.2	ILMN_3251686	2360274	S	GAAGGGGGGCTAACATGTGACCACTGTGCCCCTGAGAATCCATGAGATGG	"\Homo sapiens ubiquitin domain containing 2 (UBTD2), mRNA.\"""""	MGC30022; DCUBP; DC-UbP	ILMN_3251686	UBTD2	"\Homo sapiens ubiquitin domain containing 2 (UBTD2), mRNA.\"""""	92181	D	UBTD2	-0.107055491	-0.003583692	-1.993592962	0.049647553	0.049647553	-3.924990456	-1.077027802
42529	6760148	CLEC2D	NM_013269.3	29121	NP_037401.1	ILMN_3250023	6760148	A	CTGCAAGCCCAGTAGACTTTGTCCCAGGCCATTTATGTGATCTTCACCCC	"\Homo sapiens C-type lectin domain family 2, member D (CLEC2D), transcript variant 1, mRNA.\"""""	CLAX; OCIL; LLT1	ILMN_3250023	CLEC2D	"\Homo sapiens C-type lectin domain family 2, member D (CLEC2D), transcript variant 1, mRNA.\"""""	29121	D	CLEC2D	-0.106985997	-0.004472981	-1.994649138	0.049529745	0.049529745	-3.923221899	-1.076975923
11989	1940315	CLMN	NM_024734.2	79789	NP_079010.2	ILMN_1714522	1940315	S	TAACCAGGAAGGCCAACAGCTCAGGAGAAGCCATGTCACTGGGGAGCCAC	"\Homo sapiens calmin (calponin-like, transmembrane) (CLMN), mRNA.\"""""	KIAA1188; FLJ12383	ILMN_1714522	CLMN	"\Homo sapiens calmin (calponin-like, transmembrane) (CLMN), mRNA.\"""""	79789	D	CLMN	0.106879091	0.009095706	2.448137174	0.016575981	0.016575981	-3.088745379	1.07689612
25993	4150762	BOLA2B	NM_001039182.1	654483	NP_001034271.1	ILMN_3249676	4150762	S	AACCACAGCAGGGGGTTGATTGCCGTGACCTAGGGTCCAGGGGAGGGCTG	"\Homo sapiens bolA homolog 2B (E. coli) (BOLA2B), mRNA.\"""""		ILMN_3249676	BOLA2B	"\Homo sapiens bolA homolog 2B (E. coli) (BOLA2B), mRNA.\"""""	654483	D	BOLA2/BOLA2B	-0.106851805	0.001172935	-2.015913617	0.047208206	0.047208206	-3.887437234	-1.076875752
3330	520050	C9orf85	NM_182505.3	138241	NP_872311.2	ILMN_1678477	520050	A	TGTGCAGGCCATGTGCCTGTGAACTTGAAGTTTGCGCAAAATGTGGAAAG	"\Homo sapiens chromosome 9 open reading frame 85 (C9orf85), mRNA.\"""""	RP11-346E17.2; MGC61599	ILMN_1678477	C9ORF85	"\Homo sapiens chromosome 9 open reading frame 85 (C9orf85), mRNA.\"""""	138241	D	C9orf85	-0.106824603	0.007400871	-2.749127896	0.007402652	0.007402652	-2.456114445	-1.076855449
36049	5870139	TRIM78P	NR_002777.2	117852		ILMN_3251308	5870139	S	TTCTTGGGGATCCTGAGAAGGGAGAGTGCAAACTCTTGACCCTGGAGGCA	"\Homo sapiens tripartite motif-containing 78, pseudogene (TRIM78P), non-coding RNA.\"""""		ILMN_3251308	TRIM78P	"\Homo sapiens tripartite motif-containing 78, pseudogene (TRIM78P), non-coding RNA.\"""""	117852	 		0.106794841	-0.008270768	2.34196137	0.021701942	0.021701942	-3.297269665	1.076833234
14462	2320482	ZNF626	NM_001076675.1	199777	NP_001070143.1	ILMN_2290732	2320482	I	CTTTGGTAGGCGACGTCGGGCAGATCATGAGGTCAGGAGTTCAAGACCAG	"\Homo sapiens zinc finger protein 626 (ZNF626), transcript variant 1, mRNA.\"""""	MGC104224	ILMN_2290732	ZNF626	"\Homo sapiens zinc finger protein 626 (ZNF626), transcript variant 1, mRNA.\"""""	199777	D	ZNF626	-0.106761062	0.003471781	-2.19930562	0.030779836	0.030779836	-3.564950134	-1.076808021
29709	4760181	LOC100131094	XM_001726318.1	100131094	XP_001726370.1	ILMN_3200234	4760181	A	ATGCCGGGCAGGACGGGCCTGGCAGGGGAGATGCCGGTGGGCTGGGGACC	"\PREDICTED: Homo sapiens hypothetical protein LOC100131094 (LOC100131094), mRNA.\"""""		ILMN_3200234	LOC100131094	"\PREDICTED: Homo sapiens hypothetical protein LOC100131094 (LOC100131094), mRNA.\"""""	100131094	D	LOC100131094	-0.1066132	0.007384487	-2.211320329	0.029903904	0.029903904	-3.542966513	-1.076697665
1660	160577	DGAT2L6	NM_198512.1	347516	NP_940914.1	ILMN_1739830	160577	S	CCAGAGGAGTTGGCTGTACCACCCCTGGTTATTTTAGGGCAACAACCCAG	"\Homo sapiens diacylglycerol O-acyltransferase 2-like 6 (DGAT2L6), mRNA.\"""""	FLJ25989; DC3	ILMN_1739830	DGAT2L6	"\Homo sapiens diacylglycerol O-acyltransferase 2-like 6 (DGAT2L6), mRNA.\"""""	347516	 	DGAT2L6	0.106506495	0.010726461	3.580437519	0.000590427	0.000590427	-0.419737622	1.076618033
25126	4050338	OR2A14	NM_001001659.1	135941	NP_001001659.1	ILMN_1714891	4050338	S	CCTGGGTGTTCAGCTTCCTCCTGGCTCTGGTCCCTTTAGTTCTCATCCTG	"\Homo sapiens olfactory receptor, family 2, subfamily A, member 14 (OR2A14), mRNA.\"""""	OST182; OR2A6; OR2A14P	ILMN_1714891	OR2A14	"\Homo sapiens olfactory receptor, family 2, subfamily A, member 14 (OR2A14), mRNA.\"""""	135941	 	OR2A14	-0.106420132	0.010685222	-2.052981672	0.04338406	0.04338406	-3.824251862	-1.076553586
25256	4060110	VAMP1	NM_199245.1	6843	NP_954740.1	ILMN_2295844	4060110	I	CTGAGGAAGTGGGGCTATGCTGTGTGTCACTGGCTTGGGTTGGAGGGAGA	"\Homo sapiens vesicle-associated membrane protein 1 (synaptobrevin 1) (VAMP1), transcript variant 2, mRNA.\"""""	SYB1; VAMP-1; DKFZp686H12131	ILMN_2295844	VAMP1	"\Homo sapiens vesicle-associated membrane protein 1 (synaptobrevin 1) (VAMP1), transcript variant 2, mRNA.\"""""	6843	D	VAMP1	0.10633775	0.010545258	2.258365412	0.026680829	0.026680829	-3.455888718	1.076492113
45839	7380215	ProbeID: 7380215				ILMN_1854165	7380215	S	CAACAGGACCGAAATTCAATAACCACTCCCTGCACCCCCTACACACGGAA	"\UI-E-EJ1-ajk-p-22-0-UI.r1 UI-E-EJ1 Homo sapiens cDNA clone UI-E-EJ1-ajk-p-22-0-UI 5, mRNA sequence\"""""		ILMN_1854165		"\UI-E-EJ1-ajk-p-22-0-UI.r1 UI-E-EJ1 Homo sapiens cDNA clone UI-E-EJ1-ajk-p-22-0-UI 5, mRNA sequence\"""""	-999	 		-0.106319446	0.005085905	-2.877092623	0.005158844	0.005158844	-2.169295906	-1.076478456
24316	3940068	UNC5CL	NM_173561.1	222643	NP_775832.1	ILMN_1745491	3940068	S	GGGTTGGGAAATAAAGGATAGGGATAAAAGAGGCACCCCATTCAGTCAGC	"\Homo sapiens unc-5 homolog C (C. elegans)-like (UNC5CL), mRNA.\"""""	MGC34763; ZUD	ILMN_1745491	UNC5CL	"\Homo sapiens unc-5 homolog C (C. elegans)-like (UNC5CL), mRNA.\"""""	222643	 	UNC5CL	0.106247269	-0.007563742	2.449735442	0.01650789	0.01650789	-3.085546873	1.076424602
39152	6290162	LRRC16B	NM_138360.3	90668	NP_612369.3	ILMN_3244860	6290162	S	CCAGGAACAGACTGACAACTGCCACAACACCCTCCTCAGCCCTCGACATG	"\Homo sapiens leucine rich repeat containing 16B (LRRC16B), mRNA.\"""""	crml-1; C14orf121	ILMN_3244860	LRRC16B	"\Homo sapiens leucine rich repeat containing 16B (LRRC16B), mRNA.\"""""	90668	D	LRRC16B	-0.10609811	0.005675893	-3.095849038	0.002715248	0.002715248	-1.655556469	-1.076313317
40055	6400019	RBMY1B	NM_001006121.1	378948	NP_001006121.1	ILMN_1716960	6400019	S	TGAGGGCCAGGCGAACCTCAGGCTCTTTGTCCTACTAAAAAGCGCAGGTA	"\Homo sapiens RNA binding motif protein, Y-linked, family 1, member B (RBMY1B), mRNA.\"""""		ILMN_1716960	RBMY1B	"\Homo sapiens RNA binding motif protein, Y-linked, family 1, member B (RBMY1B), mRNA.\"""""	378948	D	RBMY1A1 (includes others)	0.105724454	-0.000114287	2.741459628	0.007561999	0.007561999	-2.472971321	1.076034589
41193	6550136	ProbeID: 6550136	XM_938155.1	649071	XP_943248.1	ILMN_1668706	6550136	S	AAAATAGGTTTGCCAACATGGGCTAGGCCGCCTGCTGGGGAATGCGCTCC	"\PREDICTED: Homo sapiens similar to solute carrier family 25 member 24 isoform 1 (LOC649071), mRNA.\"""""		ILMN_1668706	LOC649071	"\PREDICTED: Homo sapiens similar to solute carrier family 25 member 24 isoform 1 (LOC649071), mRNA.\"""""	649071	 		0.105684804	-0.008589549	2.474158942	0.015498066	0.015498066	-3.036451944	1.076005017
15902	2490441	ASB8	NM_024095.3	140461	NP_077000.1	ILMN_1783675	2490441	S	GGCAGTTCCTACACCTACGGTGTGTGTTCCAGCAGGGAGGAGTTATGGGC	"\Homo sapiens ankyrin repeat and SOCS box-containing 8 (ASB8), mRNA.\"""""	FLJ21255; MGC5540; PP14212	ILMN_1783675	ASB8	"\Homo sapiens ankyrin repeat and SOCS box-containing 8 (ASB8), mRNA.\"""""	140461	D	ASB8	0.105683147	0.01747401	2.143179788	0.035175477	0.035175477	-3.66626104	1.076003781
31330	4900634	TM4SF4	NM_004617.2	7104	NP_004608.1	ILMN_1792404	4900634	S	GCTGCCTTGCTTGAGTTGCTTGTGACTGATCTTTTGAGGCTGTCATCATG	"\Homo sapiens transmembrane 4 L six family member 4 (TM4SF4), mRNA.\"""""	ILTMP; il-TMP; FLJ31015	ILMN_1792404	TM4SF4	"\Homo sapiens transmembrane 4 L six family member 4 (TM4SF4), mRNA.\"""""	7104	 	TM4SF4	0.105646325	-0.002889363	4.048272089	0.000119534	0.000119534	0.887198801	1.075976318
12380	1990376	ProbeID: 1990376				ILMN_1877911	1990376	S	CTGCTACATAAAGTATGTCGATGTCAAAGGTGAAGTGGCCACAGAATCCC	"\BX352600 Homo sapiens B CELLS (RAMOS CELL LINE) COT 25-NORMALIZED Homo sapiens cDNA clone CS0DL006YK23 3-PRIME, mRNA sequence\"""""		ILMN_1877911		"\BX352600 Homo sapiens B CELLS (RAMOS CELL LINE) COT 25-NORMALIZED Homo sapiens cDNA clone CS0DL006YK23 3-PRIME, mRNA sequence\"""""	-999	 		-0.105127131	0.011399039	-2.83294405	0.005850441	0.005850441	-2.269417809	-1.075589167
444	50315	KCNA6	NM_002235.2	3742	NP_002226.1	ILMN_1681916	50315	S	CCCCTCCCTACCTCATGGGGAATGTCTGGGAAGCTGGGGACATTGCTATG	"\Homo sapiens potassium voltage-gated channel, shaker-related subfamily, member 6 (KCNA6), mRNA.\"""""	KV1.6; HBK2	ILMN_1681916	KCNA6	"\Homo sapiens potassium voltage-gated channel, shaker-related subfamily, member 6 (KCNA6), mRNA.\"""""	3742	D	KCNA6	-0.105120065	-0.015321922	-2.317174075	0.023084521	0.023084521	-3.344817623	-1.0755839
2999	460192	FAM194B	XM_942284.2	220081	XP_947377.1	ILMN_1728889	460192	A	GAAGAAAACCATCCTGGAGGCAGAACCCGGCCCAACAGCCCAGAAGATCC	"\PREDICTED: Homo sapiens hypothetical protein FLJ32682, transcript variant 3 (FLJ32682), mRNA.\"""""		ILMN_1728889	FLJ32682	"\PREDICTED: Homo sapiens hypothetical protein FLJ32682, transcript variant 3 (FLJ32682), mRNA.\"""""	220081	 	FAM194B	-0.10506089	0.008532271	-3.505611845	0.000753988	0.000753988	-0.618843421	-1.075539784
30648	4860184	PCBD1	NM_000281.2	5092	NP_000272.1	ILMN_1795906	4860184	A	TGCTGCCAAACCTGAGGGCTGTGGGGTGGAATGAGCTGGAAGGCCGTGAT	"\Homo sapiens pterin-4 alpha-carbinolamine dehydratase/dimerization cofactor of hepatocyte nuclear factor 1 alpha (PCBD1), mRNA.\"""""	PHS; PCD; DCOH; PCBD	ILMN_1795906	PCBD1	"\Homo sapiens pterin-4 alpha-carbinolamine dehydratase/dimerization cofactor of hepatocyte nuclear factor 1 alpha (PCBD1), mRNA.\"""""	5092	D	PCBD1	0.1050482	0.009387583	1.997548035	0.049207622	0.049207622	-3.918363432	1.075530323
6461	1030017	HIST1H1E	NM_005321.2	3008	NP_005312.1	ILMN_1746435	1030017	S	AGTTAAACCCAAGGCGGCTAAACCAAAGACCGCCAAGCCCAAGGCAGCCA	"\Homo sapiens histone cluster 1, H1e (HIST1H1E), mRNA.\"""""	dJ221C16.5; H1.4; H1F4; MGC116819	ILMN_1746435	HIST1H1E	"\Homo sapiens histone cluster 1, H1e (HIST1H1E), mRNA.\"""""	3008	 	HIST1H1E	0.10504727	-0.001874009	3.090370337	0.002760265	0.002760265	-1.66877338	1.075529629
20523	3290767	CLDN9	NM_020982.2	9080	NP_066192.1	ILMN_1683757	3290767	S	CTCCCCGTGGCTCAGGTCTCCCCTATCCCGGCCTCCCTGCACTTCACTCT	"\Homo sapiens claudin 9 (CLDN9), mRNA.\"""""		ILMN_1683757	CLDN9	"\Homo sapiens claudin 9 (CLDN9), mRNA.\"""""	9080	D	CLDN9	-0.104841601	9.53E-07	-2.53148363	0.013342231	0.013342231	-2.919623998	-1.075376315
23838	3870368	ProbeID: 3870368				ILMN_1835958	3870368	S	GCATGGTAGTTGAGGAGTGGTATGGGAACCAATTTGTGGTTTGGGGTCCA	"\UI-CF-FN0-afv-p-23-18-UI.r18 UI-CF-FN0 Homo sapiens cDNA clone UI-CF-FN0-afv-p-23-18-UI 5, mRNA sequence\"""""		ILMN_1835958		"\UI-CF-FN0-afv-p-23-18-UI.r18 UI-CF-FN0 Homo sapiens cDNA clone UI-CF-FN0-afv-p-23-18-UI 5, mRNA sequence\"""""	-999	 		-0.104725582	-0.006471602	-2.318456485	0.023011123	0.023011123	-3.342368266	-1.075289838
3136	510017	GLUD2	NM_012084.3	2747	NP_036216.2	ILMN_1777521	510017	S	AGTGCTGGGGAAGGGACAGTCAAGAGCAGTCAGTTGCTTACTTATTTTGC	"\Homo sapiens glutamate dehydrogenase 2 (GLUD2), mRNA.\"""""	GLUDP1; GDH2	ILMN_1777521	GLUD2	"\Homo sapiens glutamate dehydrogenase 2 (GLUD2), mRNA.\"""""	2747	 	GLUD2	0.104680826	-0.002508748	3.075527102	0.002885742	0.002885742	-1.70449256	1.07525648
32719	5270288	LOC645321	XM_001714545.1	645321	XP_001714597.1	ILMN_3199634	5270288	A	AGGAGGGTCATAGAGGAAGGGAGGGCGCAGGTTGGAGTCAGGTCCAAACA	"\PREDICTED: Homo sapiens hypothetical LOC645321 (LOC645321), mRNA.\"""""		ILMN_3199634	LOC645321	"\PREDICTED: Homo sapiens hypothetical LOC645321 (LOC645321), mRNA.\"""""	645321	D	LOC645321	0.104642576	0.000778017	2.366227139	0.020420105	0.020420105	-3.250304321	1.075227973
25294	4060270	ProbeID: 4060270	XM_937163.1	648111	XP_942256.1	ILMN_1661611	4060270	S	GGAGCCGGGCCACCTCTATAGCCAGAAGCACTTCCATGACGATATCTTTG	"\PREDICTED: Homo sapiens similar to Nitric oxide synthase, inducible (NOS type II) (Inducible NOS) (iNOS) (Hepatocyte NOS) (HEP-NOS) (LOC648111), mRNA.\"""""		ILMN_1661611	LOC648111	"\PREDICTED: Homo sapiens similar to Nitric oxide synthase, inducible (NOS type II) (Inducible NOS) (iNOS) (Hepatocyte NOS) (HEP-NOS) (LOC648111), mRNA.\"""""	648111	 		0.104636774	0.00662274	2.913306423	0.004648634	0.004648634	-2.086262627	1.075223648
40128	6400315	LOC652607	XM_942139.1	652607	XP_947232.1	ILMN_1766196	6400315	S	GTCCATCAAGTTAAAGAGGCTTCCCAGAAAGCAGTTAACAGCGCCACTGG	"\PREDICTED: Homo sapiens similar to Polyadenylate-binding protein 1 (Poly(A)-binding protein 1) (PABP 1) (LOC652607), mRNA.\"""""		ILMN_1766196	LOC652607	"\PREDICTED: Homo sapiens similar to Polyadenylate-binding protein 1 (Poly(A)-binding protein 1) (PABP 1) (LOC652607), mRNA.\"""""	652607	 		0.104498644	-0.002597462	3.049425806	0.003119341	0.003119341	-1.766987213	1.075120707
27097	4250689	PLN	NM_002667.2	5350	NP_002658.1	ILMN_2192245	4250689	S	CAGCTGACCCTTGAACATGGGGGTTAGGGGAGCTGACAATTCGTGGGTCC	"\Homo sapiens phospholamban (PLN), mRNA.\"""""	PLB; CMD1P	ILMN_2192245	PLN	"\Homo sapiens phospholamban (PLN), mRNA.\"""""	5350	D	PLN	-0.104475893	-0.002978432	-2.22593501	0.028867919	0.028867919	-3.516085549	-1.075103752
47000	7610445	ProbeID: 7610445				ILMN_1910308	7610445	S	GGAGGTGGTTTCACTCCGTCATTTCTGTGCTGGCTAGGGTTCTAGGGTGG	"\ye74b04.s1 Soares fetal liver spleen 1NFLS Homo sapiens cDNA clone IMAGE:123439 3, mRNA sequence\"""""		ILMN_1910308		"\ye74b04.s1 Soares fetal liver spleen 1NFLS Homo sapiens cDNA clone IMAGE:123439 3, mRNA sequence\"""""	-999	 		-0.104449083	0.00713073	-2.418388969	0.017890058	0.017890058	-3.147957606	-1.075083774
44460	7050608	ProbeID: 7050608	XM_927693.1	642962	XP_932786.1	ILMN_1714399	7050608	S	CAGAACAGGAGTCCTCTTCTGCTTTTACTTCCTGCCCAGACCTGCCCGGG	"\PREDICTED: Homo sapiens hypothetical protein LOC642962 (LOC642962), mRNA.\"""""		ILMN_1714399	LOC642962	"\PREDICTED: Homo sapiens hypothetical protein LOC642962 (LOC642962), mRNA.\"""""	642962	 		-0.104415446	0.003113204	-2.261801443	0.026457874	0.026457874	-3.449466752	-1.075058708
14267	2260450	RAD1	NM_133377.2	5810	NP_596868.1	ILMN_1737635	2260450	A	TGATTTCCCATTCGATGATGTAGTGCTTCCACCGAGAATTGATGAAATGC	"\Homo sapiens RAD1 homolog (S. pombe) (RAD1), transcript variant 3, mRNA.\"""""	REC1; HRAD1	ILMN_1737635	RAD1	"\Homo sapiens RAD1 homolog (S. pombe) (RAD1), transcript variant 3, mRNA.\"""""	5810	D	RAD1	-0.104315123	0.000201784	-2.368436684	0.020306797	0.020306797	-3.24600738	-1.074983952
33248	5340091	ProbeID: 5340091	XM_928496.1	645465	XP_933589.1	ILMN_1676333	5340091	S	GGGGACTTTTGCCAAATCCTCATCTTCTGAAATCCAGGGTTCAGACACTG	"\PREDICTED: Homo sapiens similar to serine palmitoyltransferase subunit 1 isoform b (LOC645465), mRNA.\"""""		ILMN_1676333	LOC645465	"\PREDICTED: Homo sapiens similar to serine palmitoyltransferase subunit 1 isoform b (LOC645465), mRNA.\"""""	645465	 		0.10429295	0.011017004	2.250897883	0.027171087	0.027171087	-3.469816523	1.074967431
32742	5270369	ProbeID: 5270369				ILMN_1848915	5270369	S	TAGCTCCTTCTGGAGGGGTGAGGGGTGTGGGGTGTGGATCTCATGGGAAT	"\UI-H-BI3-alb-c-06-0-UI.s1 NCI_CGAP_Sub5 Homo sapiens cDNA clone IMAGE:2736011 3, mRNA sequence\"""""		ILMN_1848915		"\UI-H-BI3-alb-c-06-0-UI.s1 NCI_CGAP_Sub5 Homo sapiens cDNA clone IMAGE:2736011 3, mRNA sequence\"""""	-999	 		-0.104169987	0.004367491	-2.100614252	0.038863937	0.038863937	-3.741564071	-1.074875814
28286	4540333	PIWIL4	NM_152431.1	143689	NP_689644.1	ILMN_1769606	4540333	S	ACAACTGGCCGGGCATAGTCAGTGTCCCAGCACCATGTCAGTATGCTCAC	"\Homo sapiens piwi-like 4 (Drosophila) (PIWIL4), mRNA.\"""""	FLJ36156; DKFZp686P01248; HIWI2	ILMN_1769606	PIWIL4	"\Homo sapiens piwi-like 4 (Drosophila) (PIWIL4), mRNA.\"""""	143689	D	PIWIL4	0.104157055	-0.00922248	2.795457628	0.006503471	0.006503471	-2.353468848	1.074866179
18874	2970270	FOXR1	NM_181721.2	283150	NP_859072.1	ILMN_1685779	2970270	I	TGGGCCCGCCTCCATGGCCAGGTCCCGGGACTGCTGGACTGGGACATGGG	"\Homo sapiens forkhead box R1 (FOXR1), mRNA.\"""""	FOXN5; MGC149486; DLNB13	ILMN_1685779	FOXR1	"\Homo sapiens forkhead box R1 (FOXR1), mRNA.\"""""	283150	D	FOXR1	-0.104129732	0.000213702	-2.119893263	0.037153763	0.037153763	-3.707621792	-1.074845822
22602	3610746	C17orf104	NM_001033659.2	284071	NP_001028831.1	ILMN_1673642	3610746	S	AGATCCTCCTGCCTAAGCCCCCAAATAGCTGGGACTACAGATGCACGCTA	"\Homo sapiens hypothetical protein FLJ35848 (FLJ35848), mRNA.\"""""	MGC43301	ILMN_1673642	FLJ35848	"\Homo sapiens hypothetical protein FLJ35848 (FLJ35848), mRNA.\"""""	284071	D	C17orf104	0.104085133	0.002991922	2.463452946	0.015933698	0.015933698	-3.058022895	1.074812596
41075	6520411	WBP11P1	NR_003558.1	441818		ILMN_1673495	6520411	S	GTGGAGAGTATTCCTTTACCAGATATGCCACATGCTTCTTCTAACATTTT	"\Homo sapiens WW domain binding protein 11 pseudogene 1 (WBP11P1), non-coding RNA.\"""""	HsT3017	ILMN_1673495	WBP11P1	"\Homo sapiens WW domain binding protein 11 pseudogene 1 (WBP11P1), non-coding RNA.\"""""	441818	 		-0.103811719	0.003416561	-3.2376146	0.001762908	0.001762908	-1.307497118	-1.074608921
27554	4290152	FAM69B	XM_001130258.1	138311	XP_001130258.1	ILMN_1718446	4290152	A	AGAAGATCTCCAACACCAAGTACTCTTGATGGGGCAGTGAGGGGCCTGGC	"\PREDICTED: Homo sapiens family with sequence similarity 69, member B (FAM69B), mRNA.\"""""		ILMN_1718446	FAM69B	"\PREDICTED: Homo sapiens family with sequence similarity 69, member B (FAM69B), mRNA.\"""""	138311	D	FAM69B	-0.103656083	0.002950532	-2.733648945	0.007727522	0.007727522	-2.49010238	-1.074492999
24334	3940129	ProbeID: 3940129	XM_935895.1	641772	XP_940988.1	ILMN_1678145	3940129	I	TGTCACCTCCCCGACCACCCATACAGAAAGCATTACTACCCCAACCCCTC	"\PREDICTED: Homo sapiens hypothetical protein LOC641772, transcript variant 2 (LOC641772), mRNA.\"""""		ILMN_1678145	LOC641772	"\PREDICTED: Homo sapiens hypothetical protein LOC641772, transcript variant 2 (LOC641772), mRNA.\"""""	641772	 		-0.103428405	0.016299418	-2.043816332	0.044303908	0.044303908	-3.839969934	-1.074323442
38097	6180307	ProbeID: 6180307				ILMN_1893083	6180307	S	ACTAGGGGTCCCAGCGGTCAAGGGGGTGGAATGCCGGCGTCCATCGCGAA	"\ti67h12.x1 NCI_CGAP_Kid11 Homo sapiens cDNA clone IMAGE:2137127 3, mRNA sequence\"""""		ILMN_1893083		"\ti67h12.x1 NCI_CGAP_Kid11 Homo sapiens cDNA clone IMAGE:2137127 3, mRNA sequence\"""""	-999	D	SLC35E2B	-0.103334356	-0.0062568	-2.118957672	0.037235223	0.037235223	-3.709275269	-1.074253409
46059	7400376	RABL2A	NM_013412.1	11159	NP_038198.1	ILMN_2278561	7400376	I	CAAGAAGAGCTTCCTTTAAAGTTCCTATTTCAGCATAAAGAGGCTGTCCT	"\Homo sapiens RAB, member of RAS oncogene family-like 2A (RABL2A), transcript variant 1, mRNA.\"""""	MGC117180	ILMN_2278561	RABL2A	"\Homo sapiens RAB, member of RAS oncogene family-like 2A (RABL2A), transcript variant 1, mRNA.\"""""	11159	D	RABL2A	-0.103198143	-0.004543168	-2.170038596	0.033008069	0.033008069	-3.618064279	-1.074151988
27042	4250440	ProbeID: 4250440				ILMN_1831258	4250440	S	ACGCCTCCGCTTAACACTCCAGCCTCTCTTCTATTCGGTCAGGCCACAGC	"\Homo sapiens cDNA FLJ37257 fis, clone BRAMY2010171\"""""		ILMN_1831258		"\Homo sapiens cDNA FLJ37257 fis, clone BRAMY2010171\"""""	-999	 		-0.103105201	0.003568352	-2.478304617	0.015332266	0.015332266	-3.028078004	-1.07408279
30036	4810021	SPINT3	NM_006652.1	10816	NP_006643.1	ILMN_3236045	4810021	S	CTGGTGAATGTGAGTTATTTGCTTACGGAGGCTGCGGAGGCAACAGCAAC	"\Homo sapiens serine peptidase inhibitor, Kunitz type, 3 (SPINT3), mRNA.\"""""		ILMN_3236045	SPINT3	"\Homo sapiens serine peptidase inhibitor, Kunitz type, 3 (SPINT3), mRNA.\"""""	10816	 	SPINT3	-0.103062743	-0.011804053	-2.115831764	0.037508515	0.037508515	-3.714795059	-1.074051181
7799	1230564	WWC2	NM_024949.4	80014	NP_079225.4	ILMN_2207170	1230564	S	CATGAAGAAATCCCCAGGCTGGCAGTTTGTGATGAATAGTTCTTGTTGGA	"\Homo sapiens WW and C2 domain containing 2 (WWC2), mRNA.\"""""	FLJ22029; BOMB	ILMN_2207170	WWC2	"\Homo sapiens WW and C2 domain containing 2 (WWC2), mRNA.\"""""	80014	 	WWC2	-0.102985122	-0.006627066	-3.477963749	0.000824626	0.000824626	-0.691676849	-1.073993396
38168	6180626	POLR1B	NM_019014.3	84172	NP_061887.2	ILMN_2067101	6180626	S	GGCTCACACCCATAATCCCAACACTTTGGCTCAGCAGATTGCTTGAACCC	"\Homo sapiens polymerase (RNA) I polypeptide B, 128kDa (POLR1B), mRNA.\"""""	FLJ10816; FLJ21921; Rpo1-2; MGC131780; RPA135	ILMN_2067101	POLR1B	"\Homo sapiens polymerase (RNA) I polypeptide B, 128kDa (POLR1B), mRNA.\"""""	84172	D	POLR1B	-0.10288554	-0.002613706	-2.663044322	0.009380813	0.009380813	-2.643165875	-1.073919266
39162	6290195	ProbeID: 6290195	XR_036846.1	731718		ILMN_3245914	6290195	S	GGCGAAATGAGCACGGCGGGGGGCGGGTCCATCCTAAGGTGACTGTGTAT	"\PREDICTED: Homo sapiens misc_RNA (LOC731718), miscRNA.\"""""		ILMN_3245914	LOC731718	"\PREDICTED: Homo sapiens misc_RNA (LOC731718), miscRNA.\"""""	731718	 		0.102874495	0.009938277	2.107968645	0.038203676	0.038203676	-3.728648236	1.073911044
550	50709	TTC23L	NM_144725.3	153657	NP_653326.3	ILMN_2190126	50709	S	GGAGGAACCACAACCAGGCCATCCAGTACTTGCAGCAGGCTCATTCTGTC	"\Homo sapiens tetratricopeptide repeat domain 23-like (TTC23L), mRNA.\"""""		ILMN_2190126	TTC23L	"\Homo sapiens tetratricopeptide repeat domain 23-like (TTC23L), mRNA.\"""""	153657	D	TTC23L	-0.102832782	-0.001369036	-2.827889871	0.005934828	0.005934828	-2.280801897	-1.073879995
1107	110706	EFS	NM_032459.1	10278	NP_115835.1	ILMN_1702105	110706	A	GCACCTTAATAAACCCTGCTGTCTGCCTCCCTGACTCTGCTTCTTGGGAG	"\Homo sapiens embryonal Fyn-associated substrate (EFS), transcript variant 2, mRNA.\"""""	HEFS; EFS1; EFS2; SIN	ILMN_1702105	EFS	"\Homo sapiens embryonal Fyn-associated substrate (EFS), transcript variant 2, mRNA.\"""""	10278	D	EFS	-0.102826819	-0.002814148	-2.20718115	0.030203174	0.030203174	-3.550551823	-1.073875556
11824	1850372	OXT	NM_000915.2	5020	NP_000906.1	ILMN_1735124	1850372	S	GACCCTGCCTGCGACGCGGAAGCCACCTTCTCCCAGCGCTGAAACTTGAT	"\Homo sapiens oxytocin, prepropeptide (OXT), mRNA.\"""""	MGC126890; MGC126892; OT-NPI; OT	ILMN_1735124	OXT	"\Homo sapiens oxytocin, prepropeptide (OXT), mRNA.\"""""	5020	 	OXT	-0.102797813	0.009131907	-2.113046899	0.037753454	0.037753454	-3.719706598	-1.073853965
3227	510376	CSAG3	NM_001129826.1	389903	NP_001123298.1	ILMN_3260910	510376	M	GGCCTGCCTTCACTGTCCTGGGGGAGGCTTGGAGAGACCAGGTGGACTGG	"\Homo sapiens CSAG family, member 3 (CSAG3), transcript variant 1, mRNA.\"""""		ILMN_3260910	CSAG3	"\Homo sapiens CSAG family, member 3 (CSAG3), transcript variant 1, mRNA.\"""""	389903	D	CSAG2 (includes others)	0.102678808	0.002212585	2.35366617	0.021074985	0.021074985	-3.274667011	1.073765389
25688	4120343	C12orf40	NM_001031748.2	283461	NP_001026918.2	ILMN_1809597	4120343	I	CCTTGAAAGGTGCAGTGGAAATATTAAGGCAGATACCACTGGAGGGCAGG	"\Homo sapiens chromosome 12 open reading frame 40 (C12orf40), mRNA.\"""""	FLJ40126	ILMN_1809597	C12ORF40	"\Homo sapiens chromosome 12 open reading frame 40 (C12orf40), mRNA.\"""""	283461	D	C12orf40	-0.102586182	0.007058821	-2.251588451	0.02712542	0.02712542	-3.468530205	-1.073696452
41093	6520474	SPACA4	NM_133498.2	171169	NP_598005.1	ILMN_1806749	6520474	S	CTCCCAGATCCGCCACTCCCCATGTCCCCATGTCCTTCCCCCACTAAATG	"\Homo sapiens sperm acrosome associated 4 (SPACA4), mRNA.\"""""	SAMP14	ILMN_1806749	SPACA4	"\Homo sapiens sperm acrosome associated 4 (SPACA4), mRNA.\"""""	171169	 	SPACA4	-0.102314772	0.001528475	-2.082782329	0.040505995	0.040505995	-3.772715458	-1.073494479
4678	670403	B4GALNT4	NM_178537.3	338707	NP_848632.2	ILMN_1796663	670403	S	CGGACTTTGACCGGGTTGGAGGAATGAACACGGAGGAGTTCCGAGACCAG	"\Homo sapiens beta-1,4-N-acetyl-galactosaminyl transferase 4 (B4GALNT4), mRNA.\"""""	Beta4GalNAc-T4; FLJ25045; NGalNAc-T1	ILMN_1796663	B4GALNT4	"\Homo sapiens beta-1,4-N-acetyl-galactosaminyl transferase 4 (B4GALNT4), mRNA.\"""""	338707	 	B4GALNT4	-0.102262297	-0.012512303	-2.560417524	0.012360107	0.012360107	-2.859812983	-1.073455434
12333	1990184	ProbeID: 1990184				ILMN_1869915	1990184	S	GACACTACCAAATGCTGGTGGGAATGTAGAGCAAGTAGAACTCTCAGATG	"\UI-H-DF0-beu-j-10-0-UI.s1 NCI_CGAP_DF0 Homo sapiens cDNA clone UI-H-DF0-beu-j-10-0-UI 3, mRNA sequence\"""""		ILMN_1869915		"\UI-H-DF0-beu-j-10-0-UI.s1 NCI_CGAP_DF0 Homo sapiens cDNA clone UI-H-DF0-beu-j-10-0-UI 3, mRNA sequence\"""""	-999	 		0.102109603	-0.00022795	2.908765453	0.004709954	0.004709954	-2.096718949	1.073341826
45526	7320427	NBR1	NM_031862.1	4077	NP_114068.1	ILMN_1805266	7320427	I	TTGTACATAACCACCTTAAGAATGGTGAAATAAATGTTCTTGGAAATTCC	"\Homo sapiens neighbor of BRCA1 gene 1 (NBR1), transcript variant 3, mRNA.\"""""	KIAA0049; MIG19; M17S2	ILMN_1805266	NBR1	"\Homo sapiens neighbor of BRCA1 gene 1 (NBR1), transcript variant 3, mRNA.\"""""	4077	D	NBR1	-0.102080144	0.006544399	-2.579889742	0.011736388	0.011736388	-2.819244613	-1.073319909
3332	520056	ProbeID: 520056	XM_001715080.1	391763	XP_001715132.1	ILMN_3202648	520056	A	GAACGCGGCCATTGCCATGGCTGGAATAGCCAAGCTCTTTGTTGGAGAGG	"\PREDICTED: Homo sapiens similar to TBP-associated factor 11 (LOC391763), mRNA.\"""""		ILMN_3202648	LOC391763	"\PREDICTED: Homo sapiens similar to TBP-associated factor 11 (LOC391763), mRNA.\"""""	391763	 		0.101877428	-0.010001269	3.31712807	0.001376268	0.001376268	-1.107274341	1.073169105
4865	730450	LOC650621	XM_939710.3	650621	XP_944803.3	ILMN_3241739	730450	S	TATGGGTCTGTGGTGGGAGTAGGAGGGGAGCAGATGTGGGGAGTGGAGGA	"\PREDICTED: Homo sapiens similar to anaphase-promoting complex subunit 2 (LOC650621), mRNA.\"""""		ILMN_3241739	LOC650621	"\PREDICTED: Homo sapiens similar to anaphase-promoting complex subunit 2 (LOC650621), mRNA.\"""""	650621	 	LOC650621	-0.101850125	0.001018002	-2.050368186	0.043644663	0.043644663	-3.828740203	-1.073148796
24846	4010762	ATP2B3	NM_001001344.1	492	NP_001001344.1	ILMN_1660741	4010762	A	CTTGTTTTTGCAGTCTTCAAGGCTGGGGGCCCTGTCTCATTGGGAAGCCC	"\Homo sapiens ATPase, Ca++ transporting, plasma membrane 3 (ATP2B3), transcript variant 2, mRNA.\"""""	PMCA3a; PMCA3	ILMN_1660741	ATP2B3	"\Homo sapiens ATPase, Ca++ transporting, plasma membrane 3 (ATP2B3), transcript variant 2, mRNA.\"""""	492	D	ATP2B3	0.101783385	0.009040138	2.765042994	0.007081687	0.007081687	-2.421008452	1.073099153
34105	5490592	ProbeID: 5490592				ILMN_1883745	5490592	S	CCGCTGGGGGCTTCAAGATAACGATGGACGGATAGGGTTCTCTCACCGCT	"\Homo sapiens cDNA clone IMAGE:5418341, partial cds\"""""		ILMN_1883745		"\Homo sapiens cDNA clone IMAGE:5418341, partial cds\"""""	-999	 		0.101754635	-0.003527703	2.764105501	0.007100235	0.007100235	-2.423080899	1.073077768
6785	1050497	PYDC2	NM_001083308.1	152138	NP_001076777.1	ILMN_1672325	1050497	A	GGAAAGGAGCTACAGACCGTCCCCCAGACAGAGGTAGACAAGGCTAATGG	"\Homo sapiens pyrin domain containing 2 (PYDC2), mRNA.\"""""	cPOP2	ILMN_1672325	PYDC2	"\Homo sapiens pyrin domain containing 2 (PYDC2), mRNA.\"""""	152138	 	PYDC2	-0.101682711	0.005248335	-2.993197002	0.003683455	0.003683455	-1.900234812	-1.073024272
24113	3930010	ZNF468	NM_199132.1	90333	NP_954583.1	ILMN_2406390	3930010	A	CTATCTTCTGACTTTATGATCCACCCGACTCCACCTCCCAAAGTGCTGAG	"\Homo sapiens zinc finger protein 468 (ZNF468), transcript variant 1, mRNA.\"""""	DKFZp781B1474; DKFZp781N07108	ILMN_2406390	ZNF468	"\Homo sapiens zinc finger protein 468 (ZNF468), transcript variant 1, mRNA.\"""""	90333	D	ZNF468	0.101611428	-0.000322869	3.34020416	0.001279944	0.001279944	-1.048508726	1.072971256
36438	5900187	HUS1B	NM_148959.3	135458	NP_683762.2	ILMN_1706410	5900187	S	AACAGAGACCTGGAGAGCATGGTGCAAGTGCGGGTGGACAATCGGAAGCT	"\Homo sapiens HUS1 checkpoint homolog b (S. pombe) (HUS1B), mRNA.\"""""	RP11-532F6.1; MGC126748; MGC126746	ILMN_1706410	HUS1B	"\Homo sapiens HUS1 checkpoint homolog b (S. pombe) (HUS1B), mRNA.\"""""	135458	 	HUS1B	-0.101567463	-0.003874205	-2.248850136	0.027306902	0.027306902	-3.473628847	-1.072938559
40357	6420561	ASPHD1	NM_181718.3	253982	NP_859069.2	ILMN_1708950	6420561	I	GGTGGGCGGGGGCGGAGGATGGGAACTGGCTAGTGAGCACTGAAATATAA	"\Homo sapiens aspartate beta-hydroxylase domain containing 1 (ASPHD1), mRNA.\"""""		ILMN_1708950	ASPHD1	"\Homo sapiens aspartate beta-hydroxylase domain containing 1 (ASPHD1), mRNA.\"""""	253982	D	ASPHD1	-0.101490217	0.001461522	-2.108223486	0.038180973	0.038180973	-3.728199971	-1.072881112
32721	5270292	NOC4L	XM_946334.1	79050	XP_951427.1	ILMN_1717805	5270292	I	TGGGAGGGGACAGCAGGGGCAGAGGCCACACTCCACAGACTTACACTCAG	"\PREDICTED: Homo sapiens nucleolar complex associated 4 homolog (S. cerevisiae), transcript variant 3 (NOC4L), mRNA.\"""""		ILMN_1717805	NOC4L	"\PREDICTED: Homo sapiens nucleolar complex associated 4 homolog (S. cerevisiae), transcript variant 3 (NOC4L), mRNA.\"""""	79050	D	NOC4L	0.101428235	0.007623306	2.048287428	0.043853107	0.043853107	-3.832310027	1.072835019
14870	2350646	ZNF879	XM_293828.6	345462	XP_293828.5	ILMN_1750724	2350646	S	TTAGCCAAGTTTATCAGGAGGGGGCAAGCACTTAAGGGCTGAAACGACCC	"\PREDICTED: Homo sapiens similar to hypothetical protein 9630041N07 (DKFZp686E2433), mRNA.\"""""		ILMN_1750724	DKFZP686E2433	"\PREDICTED: Homo sapiens similar to hypothetical protein 9630041N07 (DKFZp686E2433), mRNA.\"""""	345462	 	ZNF879	-0.101365198	-0.006831948	-2.141199421	0.035340078	0.035340078	-3.669793914	-1.072788144
36929	5960753	DEPDC4	NM_152317.1	120863	NP_689530.1	ILMN_1777333	5960753	S	CTGCAGAGGCGAAAGCCAGTGCTTTGGTAAAGGTCCTAGTCTTTCTGGCT	"\Homo sapiens DEP domain containing 4 (DEPDC4), mRNA.\"""""	FLJ33505; DEP.4	ILMN_1777333	DEPDC4	"\Homo sapiens DEP domain containing 4 (DEPDC4), mRNA.\"""""	120863	D	DEPDC4	-0.10098459	0.005255822	-2.276786081	0.025504624	0.025504624	-3.421362001	-1.072505161
10603	1660468	SLC30A4	NM_013309.4	7782	NP_037441.2	ILMN_1653098	1660468	S	CGAGGCCAAGAGTTCATGACCAGCCTGGTCTTTTGTAGAGACCCTGTCTC	"\Homo sapiens solute carrier family 30 (zinc transporter), member 4 (SLC30A4), mRNA.\"""""	ZNT4	ILMN_1653098	SLC30A4	"\Homo sapiens solute carrier family 30 (zinc transporter), member 4 (SLC30A4), mRNA.\"""""	7782	D	SLC30A4	-0.1008594	0.007516132	-2.814799502	0.006158614	0.006158614	-2.310211927	-1.072412098
40133	6400341	ProbeID: 6400341	NM_001136566.1	642636	NP_001130038.1	ILMN_3235588	6400341	S	CCCCAAACTTGGAAGGATGTGATTGGTGGATCTCAGCATAGCTCTCATGA	"\Homo sapiens RAD21 homolog-like (LOC642636), mRNA.\"""""		ILMN_3235588	LOC642636	"\Homo sapiens RAD21 homolog-like (LOC642636), mRNA.\"""""	642636	D	RAD21L1	-0.100815094	0.007613007	-2.854022324	0.005510258	0.005510258	-2.221767816	-1.072379164
35853	5860056	KRTAP6-2	NM_181604.1	337967	NP_853635.1	ILMN_1722755	5860056	S	TACTACGGCGACCATGGCTATGGGTGCTGTGGATACGAAGGCCTAGGCTA	"\Homo sapiens keratin associated protein 6-2 (KRTAP6-2), mRNA.\"""""	KAP6.2	ILMN_1722755	KRTAP6-2	"\Homo sapiens keratin associated protein 6-2 (KRTAP6-2), mRNA.\"""""	337967	 	KRTAP6-2	0.100615676	0.001106756	2.858470605	0.005440833	0.005440833	-2.211676354	1.072230944
33822	5420168	KIAA1751	XM_372193.4	85452	XP_372193.3	ILMN_1794528	5420168	I	CGTGAGGAGGTGGAGGCCACGGGGCGGCGGCTCCAGGTGCGCGCAGCCGA	"\PREDICTED: Homo sapiens KIAA1751, transcript variant 1 (KIAA1751), mRNA.\"""""		ILMN_1794528	KIAA1751	"\PREDICTED: Homo sapiens KIAA1751, transcript variant 1 (KIAA1751), mRNA.\"""""	85452	D	KIAA1751	-0.10049813	-0.012574316	-2.250758695	0.0271803	0.0271803	-3.470075747	-1.072143586
28849	4590561	ProbeID: 4590561	NM_138370.1	91461	NP_612379.1	ILMN_1734445	4590561	S	GCTCCAGGATGTGGGTGATTCTGTACCTGGGGAGGCTATCTCTGACCTCC	"\Homo sapiens hypothetical protein BC007901 (LOC91461), mRNA.\"""""	MGC125960	ILMN_1734445	LOC91461	"\Homo sapiens hypothetical protein BC007901 (LOC91461), mRNA.\"""""	91461	D	PKDCC	0.100364934	0.000528545	3.068402246	0.002947839	0.002947839	-1.721591777	1.072044605
42598	6760446	LOC645446	XM_932905.1	645446	XP_937998.1	ILMN_1780100	6760446	S	CCTCCCAGCCCGGAAGATGGGGAGCGGGGACAGGCGACGCGGACGAAGCG	"\PREDICTED: Homo sapiens hypothetical protein LOC645446 (LOC645446), mRNA.\"""""		ILMN_1780100	LOC645446	"\PREDICTED: Homo sapiens hypothetical protein LOC645446 (LOC645446), mRNA.\"""""	645446	 	LOC645446	-0.100191648	0.006948423	-2.333800513	0.022148805	0.022148805	-3.312971867	-1.071915847
12192	1980398	ProbeID: 1980398				ILMN_1903466	1980398	S	AATGGGGGAGAATGGCCTGCGTCTGGTTGAAGCATGGTCTCCAGGGGCTT	"\hg04h06.x1 Soares_NFL_T_GBC_S1 Homo sapiens cDNA clone IMAGE:2944667 3, mRNA sequence\"""""		ILMN_1903466		"\hg04h06.x1 Soares_NFL_T_GBC_S1 Homo sapiens cDNA clone IMAGE:2944667 3, mRNA sequence\"""""	-999	 		-0.100152132	-0.001769089	-2.078117252	0.040945347	0.040945347	-3.780826429	-1.071886487
46294	7510601	ProbeID: 7510601	XM_497053.2	441436	XP_497053.2	ILMN_1762977	7510601	S	ATGAGGCATCACAGTGATGTCCTGACTGCTCTACACTGGGCCTGTGCCAA	"\PREDICTED: Homo sapiens similar to RIKEN cDNA 4930532L20 (LOC441436), mRNA.\"""""		ILMN_1762977	LOC441436	"\PREDICTED: Homo sapiens similar to RIKEN cDNA 4930532L20 (LOC441436), mRNA.\"""""	441436	 		0.100130167	0.015164282	2.6321903	0.010199492	0.010199492	-2.709032	1.071870168
28152	4490470	SLC33A1	NM_004733.2	9197	NP_004724.1	ILMN_1702683	4490470	S	CTGACCAAAGCATGTTTTAAGCTGCAATGCAGTAGTCACGGGTGGTAACC	"\Homo sapiens solute carrier family 33 (acetyl-CoA transporter), member 1 (SLC33A1), mRNA.\"""""	AT-1; AT1; ACATN	ILMN_1702683	SLC33A1	"\Homo sapiens solute carrier family 33 (acetyl-CoA transporter), member 1 (SLC33A1), mRNA.\"""""	9197	 	SLC33A1	0.100047059	0.006375788	2.25726896	0.026752322	0.026752322	-3.457936221	1.071808423
9858	1500554	TTTY17A	NR_001526.1	252949		ILMN_2055396	1500554	S	CAGGCTGCTGAGGTGCCCATTCTCAAGATTTTCACTGGACATTCTGGGGT	"\Homo sapiens testis-specific transcript, Y-linked 17A (non-protein coding) (TTTY17A), non-coding RNA.\"""""	TTTY17; putative non-coding transcript	ILMN_2055396	TTTY17A	"\Homo sapiens testis-specific transcript, Y-linked 17A (non-protein coding) (TTTY17A), non-coding RNA.\"""""	252949	D	TTTY17A	0.100033915	0.009800268	2.248276174	0.027345077	0.027345077	-3.474696864	1.071798658
40958	6510725	MAPKAPK5	NM_139078.1	8550	NP_620777.1	ILMN_1699082	6510725	A	GCCTTGGAAAAACTCCGAGATGTGATTGCTCAGTGTATTCTCCCCCAGGC	"\Homo sapiens mitogen-activated protein kinase-activated protein kinase 5 (MAPKAPK5), transcript variant 2, mRNA.\"""""	PRAK	ILMN_1699082	MAPKAPK5	"\Homo sapiens mitogen-activated protein kinase-activated protein kinase 5 (MAPKAPK5), transcript variant 2, mRNA.\"""""	8550	D	MAPKAPK5	-0.100010426	0.000571129	-2.116260625	0.037470918	0.037470918	-3.714038192	-1.071781208
41008	6520156	PRCC	NM_005973.4	5546	NP_005964.3	ILMN_1802843	6520156	A	CAGGATCTCTTTCCCCAAGGACCCAGCCCTCGCCTCTGCGAGAATGAACA	"\Homo sapiens papillary renal cell carcinoma (translocation-associated) (PRCC), transcript variant 1, mRNA.\"""""	MGC17178; MGC4723; TPRC; RCCP1	ILMN_1802843	PRCC	"\Homo sapiens papillary renal cell carcinoma (translocation-associated) (PRCC), transcript variant 1, mRNA.\"""""	5546	D	PRCC	0.099996278	0.006341007	2.048517304	0.043830037	0.043830037	-3.8319158	1.071770698
43593	6960059	GCKR	NM_001486.2	2646	NP_001477.1	ILMN_1815530	6960059	S	ACAGGTGATACCCATCGCCTTGCTGAGCCTCCTATTCCGGTGCTCGATCA	"\Homo sapiens glucokinase (hexokinase 4) regulator (GCKR), mRNA.\"""""	GKRP	ILMN_1815530	GCKR	"\Homo sapiens glucokinase (hexokinase 4) regulator (GCKR), mRNA.\"""""	2646	 	GCKR	-0.099910928	-0.002273865	-2.424105186	0.017630558	0.017630558	-3.13662713	-1.071707293
28787	4590315	ProbeID: 4590315	XR_019396.1	646201		ILMN_3211047	4590315	A	CAAAGACAAGAAGGATGAGGGCGTGGCAAGGGAAGAGGAGGGTCCCCGAA	"\PREDICTED: Homo sapiens misc_RNA (LOC646201), miscRNA.\"""""		ILMN_3211047	LOC646201	"\PREDICTED: Homo sapiens misc_RNA (LOC646201), miscRNA.\"""""	646201	 		0.09990925	-0.000242346	2.713974158	0.008159232	0.008159232	-2.533080413	1.071706047
24945	4040386	APOL1	NM_145343.1	8542	NP_663318.1	ILMN_1761793	4040386	A	GGCAGCCACCAGGAGAGATATGCCTGGCAGGGGCCAGGACAAAATGCAAA	"\Homo sapiens apolipoprotein L, 1 (APOL1), transcript variant 2, mRNA.\"""""	APOL-I; APOL; APO-L	ILMN_1761793	APOL1	"\Homo sapiens apolipoprotein L, 1 (APOL1), transcript variant 2, mRNA.\"""""	8542	D	APOL1	0.099892217	-0.004251878	2.713674993	0.008165963	0.008165963	-2.533731984	1.071693394
26954	4250097	TSPY1	NM_003308.2	7258	NP_003299.1	ILMN_1716236	4250097	S	TTAGGGGGCGCCTGGAAGCCCGCGCATGCGCCCTGAGGGCTCGCTGACCT	"\Homo sapiens testis specific protein, Y-linked 1 (TSPY1), mRNA.\"""""	pJA923; TSPY; DYS14	ILMN_1716236	TSPY1	"\Homo sapiens testis specific protein, Y-linked 1 (TSPY1), mRNA.\"""""	7258	D	TSPY3 (includes others)	0.099868244	0.002759341	2.232977977	0.028380007	0.028380007	-3.503076538	1.071675586
29136	4640170	ProbeID: 4640170	XM_942378.1	652747	XP_947471.1	ILMN_2191790	4640170	S	CTTTGGGAGCCAGGACCCCCCTTTGGTGAGAGTCCATTTTCAGAACTGCA	"\PREDICTED: Homo sapiens similar to hydrocephalus inducing (LOC652747), mRNA.\"""""		ILMN_2191790	LOC652747	"\PREDICTED: Homo sapiens similar to hydrocephalus inducing (LOC652747), mRNA.\"""""	652747	 		0.099818306	0.011155097	2.520254003	0.013741966	0.013741966	-2.9426855	1.071638491
625	60255	ANTXR1	NM_018153.2	84168	NP_060623.2	ILMN_1811877	60255	I	TCCCTAATGACACATGCCCGAATGAAGGAGCGGGGCTGAGCTTGTCCTGC	"\Homo sapiens anthrax toxin receptor 1 (ANTXR1), transcript variant 3, mRNA.\"""""	ATR; FLJ21776; FLJ11298; TEM8; FLJ10601	ILMN_1811877	ANTXR1	"\Homo sapiens anthrax toxin receptor 1 (ANTXR1), transcript variant 3, mRNA.\"""""	84168	D	ANTXR1	0.099616897	0.005534487	2.121744917	0.036992998	0.036992998	-3.704347459	1.071488895
6630	1030653	ProbeID: 1030653				ILMN_1876064	1030653	S	GGGGAACAAGGCAAAATTTAACTTCAAGGGGCCTTTTCTCGCAGCATTGC	"\DB298926 BRACE3 Homo sapiens cDNA clone BRACE3009497 3, mRNA sequence\"""""		ILMN_1876064		"\DB298926 BRACE3 Homo sapiens cDNA clone BRACE3009497 3, mRNA sequence\"""""	-999	 		-0.099614167	0.009363154	-2.008232117	0.048035841	0.048035841	-3.900402936	-1.071486867
32736	5270348	ProbeID: 5270348				ILMN_1856662	5270348	S	GATGGCTGAGCAGAATGGCAGGCAAAGACTGGATTTTTGGGGAGGAGGGC	"\UI-E-EJ0-ait-p-11-0-UI.s1 UI-E-EJ0 Homo sapiens cDNA clone UI-E-EJ0-ait-p-11-0-UI 3, mRNA sequence\"""""		ILMN_1856662		"\UI-E-EJ0-ait-p-11-0-UI.s1 UI-E-EJ0 Homo sapiens cDNA clone UI-E-EJ0-ait-p-11-0-UI 3, mRNA sequence\"""""	-999	 		-0.099606632	0.013446407	-2.68867333	0.008746699	0.008746699	-2.5879796	-1.071481271
21276	3400075	ProbeID: 3400075	XM_929513.1	646580	XP_934606.1	ILMN_1772594	3400075	S	AGCCTTCCCCACTGAAGTGCCAGTTCCCGTTCCTGACACCTCCACCCAAA	"\PREDICTED: Homo sapiens hypothetical protein LOC646580 (LOC646580), mRNA.\"""""		ILMN_1772594	LOC646580	"\PREDICTED: Homo sapiens hypothetical protein LOC646580 (LOC646580), mRNA.\"""""	646580	 		0.099583383	0.006548694	2.709288573	0.008265237	0.008265237	-2.543278804	1.071464004
12136	1980167	METTL10	NM_212554.2	399818	NP_997719.2	ILMN_2055100	1980167	S	GGGGAGGGGTAGCCAGAGGAGTGAGTTTTTCATTTAGATGAACATTGATC	"\Homo sapiens methyltransferase like 10 (METTL10), mRNA.\"""""		ILMN_2055100	METTL10	"\Homo sapiens methyltransferase like 10 (METTL10), mRNA.\"""""	399818	D	METTL10	-0.099534839	-0.01283004	-2.777121038	0.006846659	0.006846659	-2.394258191	-1.071427951
33644	5390192	ProbeID: 5390192	XM_001724301.1	100132763	XP_001724353.1	ILMN_3281165	5390192	M	GGCTGGAGTACAGTGGTGCGATCACAGCTCACGGCAGCCTTGACTTCCTG	"\PREDICTED: Homo sapiens hypothetical protein LOC100132763 (LOC100132763), mRNA.\"""""		ILMN_3281165	LOC100132763	"\PREDICTED: Homo sapiens hypothetical protein LOC100132763 (LOC100132763), mRNA.\"""""	100132763	D	POLM	0.099343659	0.003742447	2.618714699	0.010576976	0.010576976	-2.737602475	1.07128598
46603	7560338	DDR1	NM_001954.4	780	NP_001945.3	ILMN_2290547	7560338	I	TGGGCCCTGAGCGGGACTGCAGCCAGCCCCCTGGGGCGCCAGCTTTGGAG	"\Homo sapiens discoidin domain receptor tyrosine kinase 1 (DDR1), transcript variant 2, mRNA.\"""""	TRKE; EDDR1; CD167; NEP; PTK3A; PTK3; DDR; CAK; NTRK4; RTK6; MCK10	ILMN_2290547	DDR1	"\Homo sapiens discoidin domain receptor tyrosine kinase 1 (DDR1), transcript variant 2, mRNA.\"""""	780	D	DDR1	0.099342455	0.011110853	2.295445478	0.024360022	0.024360022	-3.386141824	1.071285086
975	110132	GLTPD1	NM_001029885.1	80772	NP_001025056.1	ILMN_2234310	110132	S	GCCTGGCCACTGGCTCTTCACAGTGGACCCCAGCACCTCGGGGTGGCAGA	"\Homo sapiens glycolipid transfer protein domain containing 1 (GLTPD1), mRNA.\"""""		ILMN_2234310	GLTPD1	"\Homo sapiens glycolipid transfer protein domain containing 1 (GLTPD1), mRNA.\"""""	80772	 	GLTPD1	-0.099334319	-0.033264434	-2.17979661	0.032249987	0.032249987	-3.600424228	-1.071279045
35374	5720431	ProbeID: 5720431				ILMN_1894922	5720431	S	GAGCTACCTGTGGGGAGGTGGAATGGGAATGAGGAACGGaaataaaatgg	"\wa03c03.x1 NCI_CGAP_Kid11 Homo sapiens cDNA clone IMAGE:2296996 3, mRNA sequence\"""""		ILMN_1894922		"\wa03c03.x1 NCI_CGAP_Kid11 Homo sapiens cDNA clone IMAGE:2296996 3, mRNA sequence\"""""	-999	 		-0.099330819	-0.000898574	-2.590276543	0.011415452	0.011415452	-2.797501198	-1.071276445
236	20154	AFAP1L1	NM_152406.1	134265	NP_689619.1	ILMN_1694140	20154	S	GCCTCTAATGACCAGCTGGGTGACCTTGGGAAAGTCACTTGATTGCTCTG	"\Homo sapiens actin filament associated protein 1-like 1 (AFAP1L1), mRNA.\"""""	FLJ36748; MGC149773	ILMN_1694140	AFAP1L1	"\Homo sapiens actin filament associated protein 1-like 1 (AFAP1L1), mRNA.\"""""	134265	 	AFAP1L1	0.099319883	-0.002989462	2.03413023	0.045294201	0.045294201	-3.856513298	1.071268325
9655	1470482	ProbeID: 1470482	XM_001719157.1	644253	XP_001719209.1	ILMN_3245341	1470482	S	CTCCACCAACAGCCCACGCTGCTGGAGCTGGTGAGCCTGCGGCCGTGCTT	"\PREDICTED: Homo sapiens similar to islet-brain 1 (LOC644253), mRNA.\"""""		ILMN_3245341	LOC644253	"\PREDICTED: Homo sapiens similar to islet-brain 1 (LOC644253), mRNA.\"""""	644253	 	LOC644253	-0.099240849	0.006753994	-3.07395742	0.002899317	0.002899317	-1.708262281	-1.07120964
36120	5870431	NSUN7	NM_024677.3	79730	NP_078953.2	ILMN_1767960	5870431	S	CCCAAGTGCCAGGTGTGTGTAGCTCAGAGTTCCTTTTACAGTGAGGTGTC	"\Homo sapiens NOL1/NOP2/Sun domain family, member 7 (NSUN7), mRNA.\"""""	FLJ14001	ILMN_1767960	NSUN7	"\Homo sapiens NOL1/NOP2/Sun domain family, member 7 (NSUN7), mRNA.\"""""	79730	D	NSUN7	0.099181672	-0.000985726	2.392132815	0.019126327	0.019126327	-3.199711106	1.071165702
28790	4590327	KLHL29	XM_940375.2	114818	XP_945468.1	ILMN_3178406	4590327	A	AGCATTGGTGTGCGTCTGCCTCCAAAGGAGGTTCTAGTTGTCAGCGAGAC	"\PREDICTED: Homo sapiens kelch-like 29 (Drosophila) (KLHL29), mRNA.\"""""		ILMN_3178406	KLHL29	"\PREDICTED: Homo sapiens kelch-like 29 (Drosophila) (KLHL29), mRNA.\"""""	114818	D	KLHL29	-0.099079919	0.004490491	-2.093605745	0.039502315	0.039502315	-3.753835465	-1.071090155
41111	6520546	NCRNA00168	NM_001098830.1	642394	NP_001092300.1	ILMN_1712854	6520546	S	ACGCACTTGGTGCGTGGAGGGGTCGTGAGCGGGCACAGGCAGCCACTTCG	"\Homo sapiens non-protein coding RNA 168 (NCRNA00168), mRNA.\"""""	bA466B20.1	ILMN_1712854	NCRNA00168	"\Homo sapiens non-protein coding RNA 168 (NCRNA00168), mRNA.\"""""	642394	 	NCRNA00168	0.099055362	0.008777388	2.007889673	0.048073025	0.048073025	-3.900979926	1.071071923
41134	6520669	GALT	NM_000155.2	2592	NP_000146.2	ILMN_1706005	6520669	A	TTTCCCTACTCCATGGGCTGGCATGGGGCTCCCACAGGATCAGAGGCTGG	"\Homo sapiens galactose-1-phosphate uridylyltransferase (GALT), mRNA.\"""""		ILMN_1706005	GALT	"\Homo sapiens galactose-1-phosphate uridylyltransferase (GALT), mRNA.\"""""	2592	D	GALT	-0.099003772	0.017695886	-2.05530051	0.043153961	0.043153961	-3.820265303	-1.071033624
7055	1090056	FGF13	NM_033642.1	2258	NP_378668.1	ILMN_1653826	1090056	I	CTCTGTGTCTGCTCCAAATGTAGACAGCAATTGTCTGGGTAGGACCAGCT	"\Homo sapiens fibroblast growth factor 13 (FGF13), transcript variant 1B, mRNA.\"""""	FGF2; FHF2	ILMN_1653826	FGF13	"\Homo sapiens fibroblast growth factor 13 (FGF13), transcript variant 1B, mRNA.\"""""	2258	D	FGF13	-0.098993017	0.000640394	-2.816963817	0.006121088	0.006121088	-2.305356842	-1.07102564
38324	6200504	KRT35	NM_002280.4	3886	NP_002271.3	ILMN_3245113	6200504	S	TTCTCAGAGCCTGTCACAAAGGCCGGCTGCCCCCAAAGGTCTCAACTCCT	"\Homo sapiens keratin 35 (KRT35), mRNA.\"""""	HA5; KRTHA5; hHa5; Ha-5	ILMN_3245113	KRT35	"\Homo sapiens keratin 35 (KRT35), mRNA.\"""""	3886	D	KRT35	0.098700345	-0.000470017	3.256306215	0.001663799	0.001663799	-1.260748197	1.070808388
16298	2570504	UCP3	NM_003356.2	7352	NP_003347.1	ILMN_1750521	2570504	I	CGGTTGTCTAGAGGTGAGACCAAAGGATCCAGAGACTTGGGGACCAGAGG	"\Homo sapiens uncoupling protein 3 (mitochondrial, proton carrier) (UCP3), nuclear gene encoding mitochondrial protein, transcript variant long, mRNA.\"""""	SLC25A9	ILMN_1750521	UCP3	"\Homo sapiens uncoupling protein 3 (mitochondrial, proton carrier) (UCP3), nuclear gene encoding mitochondrial protein, transcript variant long, mRNA.\"""""	7352	D	UCP3	-0.098602539	0.005410679	-2.475304491	0.015452092	0.015452092	-3.034139197	-1.070735796
22297	3520341	ProbeID: 3520341	XM_926023.1	642530	XP_931116.1	ILMN_1666970	3520341	S	CATTCTCAATTTCTTACTCTTCATAATTTAGCTACAAATAAATTCAAATT	"\PREDICTED: Homo sapiens hypothetical protein LOC642530 (LOC642530), mRNA.\"""""		ILMN_1666970	LOC642530	"\PREDICTED: Homo sapiens hypothetical protein LOC642530 (LOC642530), mRNA.\"""""	642530	 		-0.098589849	0.005835014	-2.352061581	0.021159971	0.021159971	-3.277771247	-1.070726378
9145	1430746	ProbeID: 1430746	XM_944081.1	650195	XP_949174.1	ILMN_1812299	1430746	S	TAGAGGCAGGGGTCCAGAAGGGACCGGCCATATCTTTCTCAGGGCCTCCA	"\PREDICTED: Homo sapiens hypothetical protein LOC650195 (LOC650195), mRNA.\"""""		ILMN_1812299	LOC650195	"\PREDICTED: Homo sapiens hypothetical protein LOC650195 (LOC650195), mRNA.\"""""	650195	 		0.098581025	0.005264961	2.12026959	0.03712104	0.03712104	-3.706956524	1.070719829
495	50482	ProbeID: 50482	XM_941353.1	402145	XP_946446.1	ILMN_1743857	50482	A	GCATGGACAGGCCCCTAAGATGATGCAGGGTCAGATTCCAGAGCAGATGC	"\PREDICTED: Homo sapiens similar to A-kinase anchor protein 5 (A-kinase anchor protein 150 kDa) (AKAP 150) (cAMP-dependent protein kinase regulatory subunit II high affinity binding protein) (P150) (LOC402145), mRNA.\"""""		ILMN_1743857	LOC402145	"\PREDICTED: Homo sapiens similar to A-kinase anchor protein 5 (A-kinase anchor protein 150 kDa) (AKAP 150) (cAMP-dependent protein kinase regulatory subunit II high affinity binding protein) (P150) (LOC402145), mRNA.\"""""	402145	 		0.098540936	-0.003844845	3.204697881	0.00195101	0.00195101	-1.389343033	1.070690077
20562	3310162	ProbeID: 3310162				ILMN_1853093	3310162	S	ATGTATGGCTGTGTCTTCACGGGGGCGTTCCTGGAGTGGGTGAACCGGGA	"\602424629F1 NIH_MGC_14 Homo sapiens cDNA clone IMAGE:4562766 5, mRNA sequence\"""""		ILMN_1853093		"\602424629F1 NIH_MGC_14 Homo sapiens cDNA clone IMAGE:4562766 5, mRNA sequence\"""""	-999	 		-0.098453247	0.001556981	-2.016664731	0.047127938	0.047127938	-3.886167056	-1.070625
1811	240411	ProbeID: 240411				ILMN_1895945	240411	S	CCTGGTGGCCATTTAGTCCCCAAGAGCTTCAGTTATCTGCTTGCCTGGGG	"\UI-E-CL1-aez-g-19-0-UI.s1 UI-E-CL1 Homo sapiens cDNA clone UI-E-CL1-aez-g-19-0-UI 3, mRNA sequence\"""""		ILMN_1895945		"\UI-E-CL1-aez-g-19-0-UI.s1 UI-E-CL1 Homo sapiens cDNA clone UI-E-CL1-aez-g-19-0-UI 3, mRNA sequence\"""""	-999	 		0.098186722	-0.000574207	2.047904208	0.04389159	0.04389159	-3.832967142	1.070427231
5300	780630	YAF2	NM_001012424.1	10138	NP_001012424.1	ILMN_1669303	780630	I	TCATGCTGAACAGAAGGGCAAGAGAGGTGGATCTGTGAGGGAAAAGACCC	"\Homo sapiens YY1 associated factor 2 (YAF2), transcript variant 2, mRNA.\"""""	MGC41856	ILMN_1669303	YAF2	"\Homo sapiens YY1 associated factor 2 (YAF2), transcript variant 2, mRNA.\"""""	10138	D	YAF2	0.098170694	-0.007559465	2.140052715	0.035435695	0.035435695	-3.67183827	1.070415339
37216	6040368	CNTNAP3	NM_033655.3	79937	NP_387504.2	ILMN_1717541	6040368	I	AAGCAGCTTATACACTGGGGCCACTGCTCTGCCGCGGAGATCAGTCATTC	"\Homo sapiens contactin associated protein-like 3 (CNTNAP3), mRNA.\"""""	RP11-290L7.1; CNTNAP3A; RP11-138L21.1; CASPR3	ILMN_1717541	CNTNAP3	"\Homo sapiens contactin associated protein-like 3 (CNTNAP3), mRNA.\"""""	79937	 	CNTNAP3	-0.098163909	0.000160391	-2.172957181	0.032779716	0.032779716	-3.612795445	-1.070410304
34976	5690240	SNORA24	NR_002963.1	677809		ILMN_3248890	5690240	S	CATGTATCTTTGGGACCTGTCAGCCGTGGCAGTCTCCCTTCCTAGCCATG	"\Homo sapiens small nucleolar RNA, H/ACA box 24 (SNORA24), small nucleolar RNA.\"""""	ACA24	ILMN_3248890	SNORA24	"\Homo sapiens small nucleolar RNA, H/ACA box 24 (SNORA24), small nucleolar RNA.\"""""	677809	 	SNORA24	-0.098117816	-0.002911947	-2.36118693	0.020680677	0.020680677	-3.260093338	-1.070376106
19021	3060142	ProbeID: 3060142	XM_945791.1	650562	XP_950884.1	ILMN_1694371	3060142	I	GTGACCAGGGTCTCCACCAGGGGGCAGGCCAGGACCGCCTCACAGCACTT	"\PREDICTED: Homo sapiens similar to unc-93 homolog B1, transcript variant 2 (LOC650562), mRNA.\"""""		ILMN_1694371	LOC650562	"\PREDICTED: Homo sapiens similar to unc-93 homolog B1, transcript variant 2 (LOC650562), mRNA.\"""""	650562	D	UNC93B6	-0.097854547	0.002683478	-2.215979564	0.029570145	0.029570145	-3.534413404	-1.070180797
6123	990142	WFDC8	NM_130896.2	90199	NP_570966.2	ILMN_1678425	990142	A	GGGCCTGGACAGTCAAAAAAGGTTTCTGCCCACGCAAGCCCTTGCTATGT	"\Homo sapiens WAP four-disulfide core domain 8 (WFDC8), transcript variant a, mRNA.\"""""	dJ461P17.1; WAP8; C20orf170	ILMN_1678425	WFDC8	"\Homo sapiens WAP four-disulfide core domain 8 (WFDC8), transcript variant a, mRNA.\"""""	90199	D	WFDC8	-0.097794746	0.005997625	-2.471493889	0.015605498	0.015605498	-3.041828946	-1.070136438
3299	510703	KLHL29	XM_001134449.1	114818	XP_001134449.1	ILMN_1802109	510703	A	GGTGCAAGTGTGAACCCAAGGACTGGAGCACAAATTCCTAACTGCCTGGG	"\PREDICTED: Homo sapiens kelch repeat and BTB (POZ) domain containing 9 (KBTBD9), mRNA.\"""""		ILMN_1802109	KBTBD9	"\PREDICTED: Homo sapiens kelch repeat and BTB (POZ) domain containing 9 (KBTBD9), mRNA.\"""""	114818	D	KLHL29	-0.097717391	-0.001437712	-2.783670543	0.006722219	0.006722219	-2.379713528	-1.07007906
45643	7330148	ZDBF2	NM_020923.1	57683	NP_065974.1	ILMN_3235487	7330148	S	CTATGGCAAATCCTCCTCCAAAGCGACCTGTGCGGGCTTCTTGCCGCGTT	"\Homo sapiens zinc finger, DBF-type containing 2 (ZDBF2), mRNA.\"""""	KIAA1571; FLJ45338	ILMN_3235487	ZDBF2	"\Homo sapiens zinc finger, DBF-type containing 2 (ZDBF2), mRNA.\"""""	57683	D	ZDBF2	-0.097594451	0.011181832	-2.980292196	0.003825614	0.003825614	-1.930547321	-1.069987877
27755	4390246	ProbeID: 4390246	XM_938236.1	649167	XP_943329.1	ILMN_1704343	4390246	S	CCTAACAAATGCCAGGAGGAAGAGGACCCGCAGCACGGCGGCCTGCTGGG	"\PREDICTED: Homo sapiens similar to double homeobox 4c (LOC649167), mRNA.\"""""		ILMN_1704343	LOC649167	"\PREDICTED: Homo sapiens similar to double homeobox 4c (LOC649167), mRNA.\"""""	649167	 		0.097181771	0.003521474	2.388672137	0.019294825	0.019294825	-3.206496774	1.069681853
2943	450767	LOC100131294	XM_001717684.1	100131294	XP_001717736.1	ILMN_3295917	450767	M	GCACCAGGGCTGTATGTCCGGAGCTCGGGCAGTGTGGAAGAAATATGCAC	"\PREDICTED: Homo sapiens similar to RAB13 protein (LOC100131294), mRNA.\"""""		ILMN_3295917	LOC100131294	"\PREDICTED: Homo sapiens similar to RAB13 protein (LOC100131294), mRNA.\"""""	100131294	D	LOC100131294	0.09713142	-0.00078612	3.007830173	0.003528184	0.003528184	-1.865740768	1.069644521
37015	6020364	HOXA11	NM_005523.5	3207	NP_005514.1	ILMN_1738132	6020364	S	TTCCAGCACCACACTCAGCCCTCATTGGCTCTTGAACTGAGCTTGGAAGC	"\Homo sapiens homeobox A11 (HOXA11), mRNA.\"""""	HOX1I; HOX1	ILMN_1738132	HOXA11	"\Homo sapiens homeobox A11 (HOXA11), mRNA.\"""""	3207	 	HOXA11	-0.097081985	-0.003293127	-3.697233453	0.000400594	0.000400594	-0.103268895	-1.06960787
43434	6940139	EXOC6B	XM_945918.1	23233	XP_951011.1	ILMN_1757928	6940139	A	CCTGGTAGACCTCATTGCCTTTCTTCGTAGCACCTTTGCTGTATTCACAC	"\PREDICTED: Homo sapiens SEC15-like 2 (S. cerevisiae), transcript variant 4 (SEC15L2), mRNA.\"""""		ILMN_1757928	SEC15L2	"\PREDICTED: Homo sapiens SEC15-like 2 (S. cerevisiae), transcript variant 4 (SEC15L2), mRNA.\"""""	23233	D	EXOC6B	-0.097069988	0.012552021	-2.235353123	0.028217106	0.028217106	-3.4986814	-1.069598975
10587	1660414	LCE3A	NM_178431.1	353142	NP_848518.1	ILMN_1756522	1660414	S	AAGTGGTCAGCAAGGCGGGAGCTCCAGCTGTGGCCACAGTTCTGCGGGCT	"\Homo sapiens late cornified envelope 3A (LCE3A), mRNA.\"""""	LEP13	ILMN_1756522	LCE3A	"\Homo sapiens late cornified envelope 3A (LCE3A), mRNA.\"""""	353142	 	LCE3A	0.09690474	-0.005008781	2.948270735	0.004200589	0.004200589	-2.005326763	1.069476469
32643	5270014	CCDC30	NM_025030.1	80098	NP_079306.1	ILMN_1652701	5270014	S	ATTATCATTTACCCTCTTCCTGTGGTTTTGGGAGGCCACCCTCTACCTTC	"\Homo sapiens hypothetical protein FLJ20972 (FLJ20972), mRNA.\"""""		ILMN_1652701	FLJ20972	"\Homo sapiens hypothetical protein FLJ20972 (FLJ20972), mRNA.\"""""	80098	D	CCDC30	-0.096857579	0.009733521	-2.327978164	0.022472584	0.022472584	-3.324145959	-1.069441509
9883	1500670	C1orf101	NM_173807.3	257044	NP_776168.1	ILMN_1792088	1500670	S	GTCCAAGTGTCTACCTGGTAGCTTCTTTCCTCTTCGTCCTGATGCTGCTC	"\Homo sapiens chromosome 1 open reading frame 101 (C1orf101), mRNA.\"""""	MGC33370; RP11-523K4.1	ILMN_1792088	C1ORF101	"\Homo sapiens chromosome 1 open reading frame 101 (C1orf101), mRNA.\"""""	257044	 	C1orf101	-0.096760245	0.01349348	-2.567063755	0.012143934	0.012143934	-2.845994761	-1.06936936
12666	2000768	FAR2	NM_018099.3	55711	NP_060569.3	ILMN_1694596	2000768	S	GCTGAGTCCTGAAGACCAGAGAGTATTCAACTTTGACGTGCGCCAGTTGA	"\Homo sapiens fatty acyl CoA reductase 2 (FAR2), mRNA.\"""""	FAR2; FLJ10462	ILMN_1694596	FAR2	"\Homo sapiens fatty acyl CoA reductase 2 (FAR2), mRNA.\"""""	55711	D	FAR2	0.096722424	-0.027903097	2.209879284	0.030007798	0.030007798	-3.545608721	1.069341326
42231	6650482	EPHA4	NM_004438.3	2043	NP_004429.1	ILMN_1672022	6650482	S	CCGCTGCACCAAATCAAGTAGCTTCACCTTGTGTATGCAGGCCCCAAGTT	"\Homo sapiens EPH receptor A4 (EPHA4), mRNA.\"""""	TYRO1; HEK8; SEK	ILMN_1672022	EPHA4	"\Homo sapiens EPH receptor A4 (EPHA4), mRNA.\"""""	2043	 	EPHA4	-0.096697918	-0.014623776	-2.279441156	0.025338916	0.025338916	-3.416365553	-1.069323162
38786	6270121	ProbeID: 6270121	XM_944070.1	650151	XP_949163.1	ILMN_1699413	6270121	S	CTCTCTCAAAGGCAGTCCACCCCTGCCCGACACCCCCTGTTACAGTGATT	"\PREDICTED: Homo sapiens hypothetical LOC650151 (LOC650151), mRNA.\"""""		ILMN_1699413	LOC650151	"\PREDICTED: Homo sapiens hypothetical LOC650151 (LOC650151), mRNA.\"""""	650151	 		-0.096669643	-0.000264003	-2.847756993	0.005609425	0.005609425	-2.235960466	-1.069302204
13285	2100164	ProbeID: 2100164				ILMN_1835521	2100164	S	CACAGCCTGGGGTTTGCAGTCGGCATCTGAAGTTGGGCAGTCTTGTAGGA	"\oz24f08.x1 Soares_total_fetus_Nb2HF8_9w Homo sapiens cDNA clone IMAGE:1676295 3, mRNA sequence\"""""		ILMN_1835521		"\oz24f08.x1 Soares_total_fetus_Nb2HF8_9w Homo sapiens cDNA clone IMAGE:1676295 3, mRNA sequence\"""""	-999	 		-0.096665953	-0.003622728	-2.120215386	0.037125752	0.037125752	-3.707052353	-1.069299469
8178	1260564	STXBP1	NM_003165.1	6812	NP_003156.1	ILMN_1728747	1260564	A	GTCGTCAGATCTCTCCCCGTCTCCCTCCCAACTTATACGACCTGATTTCC	"\Homo sapiens syntaxin binding protein 1 (STXBP1), transcript variant 1, mRNA.\"""""	rbSec1; MUNC18-1; UNC18; hUNC18	ILMN_1728747	STXBP1	"\Homo sapiens syntaxin binding protein 1 (STXBP1), transcript variant 1, mRNA.\"""""	6812	D	STXBP1	-0.096653592	0.002567573	-2.408973316	0.018324942	0.018324942	-3.166571725	-1.069290308
6196	990435	DIP2A	NM_206889.1	23181	NP_996772.1	ILMN_1729272	990435	I	AAGTGGTTGGCTTGTCCCGCCCGGTCCTCCCTGGCTCCAGCTTTGTTTAT	"\Homo sapiens DIP2 disco-interacting protein 2 homolog A (Drosophila) (DIP2A), transcript variant 2, mRNA.\"""""	DIP2; C21orf106	ILMN_1729272	DIP2A	"\Homo sapiens DIP2 disco-interacting protein 2 homolog A (Drosophila) (DIP2A), transcript variant 2, mRNA.\"""""	23181	D	DIP2A	-0.096627152	0.000776792	-2.917098684	0.004597989	0.004597989	-2.077520581	-1.069270712
40894	6510441	ProbeID: 6510441				ILMN_1877455	6510441	S	AAGGAGACCTGAGGGACTGGGTGTGAGTTGACAGTGGTGGGAGCTGGAAG	"\xw83e08.x1 NCI_CGAP_Pan1 Homo sapiens cDNA clone IMAGE:2834630 3, mRNA sequence\"""""		ILMN_1877455		"\xw83e08.x1 NCI_CGAP_Pan1 Homo sapiens cDNA clone IMAGE:2834630 3, mRNA sequence\"""""	-999	 		-0.096591774	0.011177751	-2.441871562	0.016845347	0.016845347	-3.101267401	-1.069244491
5336	830019	PPARG	NM_015869.4	5468	NP_056953.2	ILMN_1800225	830019	A	CCTGAGCCACTGCCAACATTTCCCTTCTTCCAGTTGCACTATTCTGAGGG	"\Homo sapiens peroxisome proliferator-activated receptor gamma (PPARG), transcript variant 2, mRNA.\"""""	NR1C3; PPARG1; PPARG2	ILMN_1800225	PPARG	"\Homo sapiens peroxisome proliferator-activated receptor gamma (PPARG), transcript variant 2, mRNA.\"""""	5468	D	PPARG	-0.096588399	0.018263218	-2.346581809	0.021452503	0.021452503	-3.288358803	-1.069241989
7493	1170750	TMEM95	NM_198154.1	339168	NP_937797.1	ILMN_1766422	1170750	S	ATCCCCAAAAACCCAGATCCCCCACAATCCCAGTGTCAGATGGCCTCCCG	"\Homo sapiens transmembrane protein 95 (TMEM95), mRNA.\"""""	UNQ9390; MGC129793	ILMN_1766422	TMEM95	"\Homo sapiens transmembrane protein 95 (TMEM95), mRNA.\"""""	339168	 	TMEM95	-0.09643299	0.004868507	-2.779553416	0.0068002	0.0068002	-2.388859733	-1.069126816
28734	4590053	ProbeID: 4590053	XM_001713713.1	100130086	XP_001713765.1	ILMN_3239684	4590053	S	CCCACCACACGCCGTCGCCATGCAGTCCAGTGGGGAGTCGGAGGCAGCCT	"\PREDICTED: Homo sapiens hypothetical protein LOC100130086 (LOC100130086), mRNA.\"""""		ILMN_3239684	LOC100130086	"\PREDICTED: Homo sapiens hypothetical protein LOC100130086 (LOC100130086), mRNA.\"""""	100130086	D	HSFX2	0.096428607	-0.006290923	2.40921509	0.018313658	0.018313658	-3.166094521	1.069123567
12086	1940753	ProbeID: 1940753	XM_934651.1	653596	XP_939744.1	ILMN_1672987	1940753	I	GGATTTTTATCCTGGGGTTGAGTTCTGGTGTTCAGCTGAACGTGGTTTTG	"\PREDICTED: Homo sapiens similar to RAN-binding protein 2-like 1 isoform 2, transcript variant 11 (LOC653596), mRNA.\"""""		ILMN_1672987	LOC653596	"\PREDICTED: Homo sapiens similar to RAN-binding protein 2-like 1 isoform 2, transcript variant 11 (LOC653596), mRNA.\"""""	653596	D	RGPD5 (includes others)	0.096368904	0.000682297	2.26096508	0.026511992	0.026511992	-3.451030695	1.069079325
25885	4150343	PRR20D	NM_001130406.1	729246	NP_001123878.1	ILMN_3246169	4150343	S	CCGGGGAGGAAGCCGGCGGCCAGGGCGAGGCCGTGGCAGAAGGGCTGGGC	"\Homo sapiens proline rich 20D (PRR20D), mRNA.\"""""		ILMN_3246169	PRR20D	"\Homo sapiens proline rich 20D (PRR20D), mRNA.\"""""	729246	D	PRR20A (includes others)	-0.096345157	0.010672921	-2.427311706	0.017486468	0.017486468	-3.130261408	-1.069061728
1569	160241	LOC345645	XR_016204.2	345645		ILMN_3218538	160241	A	AAGGGGTCATTCTCTGTGGTCCACCTGGCACAGCCACTTTCTTGAGAGTG	"\PREDICTED: Homo sapiens similar to hCG2002932 (LOC345645), mRNA.\"""""		ILMN_3218538	LOC345645	"\PREDICTED: Homo sapiens similar to hCG2002932 (LOC345645), mRNA.\"""""	345645	D	LOC345645	0.096325546	-0.009774112	2.016596828	0.04713519	0.04713519	-3.8862819	1.069047196
4545	650593	VAX1	NM_199131.1	11023	NP_954582.1	ILMN_1771058	650593	S	GGGAAGGTCTTTTATAAACTCAATGGGGACCACCTTCCTGGAGAGGCTGC	"\Homo sapiens ventral anterior homeobox 1 (VAX1), mRNA.\"""""	MGC126745; MGC126743	ILMN_1771058	VAX1	"\Homo sapiens ventral anterior homeobox 1 (VAX1), mRNA.\"""""	11023	 	VAX1	-0.096202799	0.006200684	-2.607397834	0.010903721	0.010903721	-2.761503262	-1.068956244
33537	5360497	LOC652993	XR_018000.1	652993		ILMN_3213098	5360497	A	AAGAAGAAAGCCGAAGACGGGTTAGCGCCTGCGGTCGGGGTCGAGAAAAG	"\PREDICTED: Homo sapiens hypothetical LOC652993 (LOC652993), miscRNA.\"""""		ILMN_3213098	LOC652993	"\PREDICTED: Homo sapiens hypothetical LOC652993 (LOC652993), miscRNA.\"""""	652993	 		0.096186385	0.010624876	2.270142871	0.025923432	0.025923432	-3.433841542	1.068944081
8344	1300445	SOX30	NM_178424.1	11063	NP_848511.1	ILMN_1793213	1300445	I	CTTGTCCCAGAAGTGCTCCAATCCCCCAGGCTTCTCCCATTCCACACCCA	"\Homo sapiens SRY (sex determining region Y)-box 30 (SOX30), transcript variant 1, mRNA.\"""""		ILMN_1793213	SOX30	"\Homo sapiens SRY (sex determining region Y)-box 30 (SOX30), transcript variant 1, mRNA.\"""""	11063	D	SOX30	-0.096144039	0.011392975	-2.668088934	0.00925279	0.00925279	-2.632337373	-1.068912706
24651	3990735	ProbeID: 3990735	XM_001128455.1	647011	XP_001128455.1	ILMN_1716349	3990735	S	GTTGGCCACAACAATAAGGGGGGCTCTGCAGGTTGGTTCCTGTCCCAGAT	"\PREDICTED: Homo sapiens similar to lipoxygenase homology domains 1 (LOC647011), mRNA.\"""""		ILMN_1716349	LOC647011	"\PREDICTED: Homo sapiens similar to lipoxygenase homology domains 1 (LOC647011), mRNA.\"""""	647011	 		0.096125735	-0.002881761	2.032926675	0.045418569	0.045418569	-3.858564038	1.068899144
14069	2230373	ProbeID: 2230373	XM_942270.1	652679	XP_947363.1	ILMN_1702983	2230373	S	CTCTGGGCAGGGCTGCGAACTAGAAATAATCAGCCGCTTTGGGTGGGAGA	"\PREDICTED: Homo sapiens hypothetical protein LOC652679 (LOC652679), mRNA.\"""""		ILMN_1702983	LOC652679	"\PREDICTED: Homo sapiens hypothetical protein LOC652679 (LOC652679), mRNA.\"""""	652679	D	CT47B1	0.096118016	-0.005694357	2.473465286	0.015525964	0.015525964	-3.03785193	1.068893426
32807	5270603	EPS8L2	NM_022772.2	64787	NP_073609.2	ILMN_1780827	5270603	I	CGAGGCGCGAACAGACGGACGCACCGGCGAGCGCCGAGGGGACAGGCCGA	"\Homo sapiens EPS8-like 2 (EPS8L2), mRNA. XM_943956 XM_943960 XM_943963 XM_943966\"""""	FLJ16738; EPS8R2; FLJ21935; MGC3088; FLJ22171; MGC126530	ILMN_1780827	EPS8L2	"\Homo sapiens EPS8-like 2 (EPS8L2), mRNA. XM_943956 XM_943960 XM_943963 XM_943966\"""""	64787	D	EPS8L2	0.096085799	0.011508908	2.524516829	0.013588972	0.013588972	-2.933941263	1.068869556
46420	7550367	DUX5	NM_012149.2	26581	NP_036281.2	ILMN_2115813	7550367	S	TGCCAGGGAAGAGCTGGCCAGAGAGACGGGCCTCCCGGAGTCCAGGATTC	"\Homo sapiens double homeobox, 5 (DUX5), mRNA.\"""""		ILMN_2115813	DUX5	"\Homo sapiens double homeobox, 5 (DUX5), mRNA.\"""""	26581	 	DUX5	-0.095955509	-0.003014698	-3.185254522	0.002070776	0.002070776	-1.437397929	-1.068773031
16542	2600709	ProbeID: 2600709	XM_935579.1	641834	XP_940672.1	ILMN_1668334	2600709	S	GATTGCTGAAATTACCATAGCTACCCCTACCTTCAGCGACTACCACCCTG	"\PREDICTED: Homo sapiens hypothetical protein LOC641834 (LOC641834), mRNA.\"""""		ILMN_1668334	LOC641834	"\PREDICTED: Homo sapiens hypothetical protein LOC641834 (LOC641834), mRNA.\"""""	641834	 		0.09585235	0.002201246	2.285988271	0.024934348	0.024934348	-3.404023474	1.068696612
9636	1470400	GABPB2	NM_144618.1	126626	NP_653219.1	ILMN_1668713	1470400	S	GAGTCCAGGAGTTTGAGATGCGCCTGGGCAACATAGAAACCTGTGTCTAC	"\Homo sapiens GA binding protein transcription factor, beta subunit 2 (GABPB2), mRNA.\"""""	RP11-68I18.1	ILMN_1668713	GABPB2	"\Homo sapiens GA binding protein transcription factor, beta subunit 2 (GABPB2), mRNA.\"""""	126626	D	GABPB2	-0.095740481	0.009716841	-2.102185541	0.038722047	0.038722047	-3.7388079	-1.068613747
32816	5270670	AKD1	NM_173559.1	222521	NP_775830.1	ILMN_1687835	5270670	S	GCCTCCTGAGCAAGGTACCATGGCTGCCAGACTTCAGGTGAACTCAAAGG	"\Homo sapiens chromosome 6 open reading frame 224 (C6orf224), mRNA.\"""""	MGC126763; MGC138153	ILMN_1687835	C6ORF224	"\Homo sapiens chromosome 6 open reading frame 224 (C6orf224), mRNA.\"""""	222521	D	AKD1	-0.095668485	0.005119069	-2.289887233	0.024696136	0.024696136	-3.396659018	-1.06856042
45755	7330646	SRRT	NM_182800.2	51593	NP_877952.1	ILMN_1733295	7330646	I	CCCTCTGTCACCCGGGCTGAGTGCACTGGTGCAGTCGAAGCTTGCTGCAG	"\Homo sapiens arsenate resistance protein 2 (ARS2), transcript variant 2, mRNA.\"""""	ASR2; MGC126427	ILMN_1733295	ARS2	"\Homo sapiens arsenate resistance protein 2 (ARS2), transcript variant 2, mRNA.\"""""	51593	D	SRRT	-0.09538141	0.007278335	-2.394838638	0.018995496	0.018995496	-3.194399754	-1.068347813
11698	1820634	ProbeID: 1820634				ILMN_1838702	1820634	S	GTGAAGGTCATTGATGGAAGCTCCAGGAGAGAGTGGGGATAATGGAAGGA	"\RST7186 Athersys RAGE Library Homo sapiens cDNA, mRNA sequence\"""""		ILMN_1838702		"\RST7186 Athersys RAGE Library Homo sapiens cDNA, mRNA sequence\"""""	-999	 		0.095272056	-0.002171931	2.039544939	0.044738291	0.044738291	-3.847273847	1.068266838
871	70437	MGAT4C	NM_013244.2	25834	NP_037376.1	ILMN_2117736	70437	S	TCCGTTGACTTCTGTACATCTACAATGAATACCTCCTCATAGAAGTGGTG	"\Homo sapiens mannosyl (alpha-1,3-)-glycoprotein beta-1,4-N-acetylglucosaminyltransferase, isozyme C (putative) (MGAT4C), mRNA.\"""""	HGNT-IV-H; GNTIVH	ILMN_2117736	MGAT4C	"\Homo sapiens mannosyl (alpha-1,3-)-glycoprotein beta-1,4-N-acetylglucosaminyltransferase, isozyme C (putative) (MGAT4C), mRNA.\"""""	25834	D	MGAT4C	-0.095260322	-0.000559813	-3.113710548	0.002573187	0.002573187	-1.61234463	-1.068258149
37554	6100326	ATAT1	NM_024909.1	79969	NP_079185.1	ILMN_1752476	6100326	I	TTCCCCTCCCTACCCTCTGAATGTGTGCTAGATCAGGTGCCCCACTGTGT	"\Homo sapiens chromosome 6 open reading frame 134 (C6orf134), transcript variant 2, mRNA.\"""""	FLJ13158; Nbla00487; DKFZp547J097	ILMN_1752476	C6ORF134	"\Homo sapiens chromosome 6 open reading frame 134 (C6orf134), transcript variant 2, mRNA.\"""""	79969	D	ATAT1	-0.095234343	-0.000403894	-3.206640428	0.001939408	0.001939408	-1.384530091	-1.068238913
43936	6980767	MIA	NM_006533.2	8190	NP_006524.1	ILMN_1745077	6980767	S	ATTCACCGGGGCCAAGTGGTGTATGTCTTCTCCAAGCTGAAGGGCCGTGG	"\Homo sapiens melanoma inhibitory activity (MIA), mRNA.\"""""	CD-RAP	ILMN_1745077	MIA	"\Homo sapiens melanoma inhibitory activity (MIA), mRNA.\"""""	8190	 	MIA	0.095219434	0.008973493	2.205365424	0.030335279	0.030335279	-3.553875362	1.068227874
13614	2140017	LOC643015	XR_018290.2	643015		ILMN_3290172	2140017	M	GACAAAGGAGACCATTTCATGCTCTGTGATACCAAAAAGAGCAGCTCTAC	"\PREDICTED: Homo sapiens misc_RNA (LOC643015), miscRNA.\"""""		ILMN_3290172	LOC643015	"\PREDICTED: Homo sapiens misc_RNA (LOC643015), miscRNA.\"""""	643015	 		0.095122718	0.001210922	3.352840644	0.001229921	0.001229921	-1.016204641	1.068156263
24824	4010632	ProbeID: 4010632	XM_927142.1	642946	XP_932235.1	ILMN_1668771	4010632	I	TTATCTCTGAGTAGAGGGCTGGGCCGGGCTCGGTGGCCACGTCTGTAATC	"\PREDICTED: Homo sapiens hypothetical protein LOC642945, transcript variant 1 (LOC642946), mRNA.\"""""		ILMN_1668771	LOC642946	"\PREDICTED: Homo sapiens hypothetical protein LOC642945, transcript variant 1 (LOC642946), mRNA.\"""""	642946	D	NCRNA00292	-0.095094223	0.004058525	-2.292644378	0.0245289	0.0245289	-3.391444744	-1.068135166
2004	270452	VPS41	NM_014396.3	27072	NP_055211.2	ILMN_2280911	270452	I	GCTTGGATGAAAGTGGAGAGCACATGGGTGTGTGTTCAGAGGATGGCAAG	"\Homo sapiens vacuolar protein sorting 41 homolog (S. cerevisiae) (VPS41), transcript variant 1, mRNA.\"""""	hVps41p; HVSP41; HVPS41	ILMN_2280911	VPS41	"\Homo sapiens vacuolar protein sorting 41 homolog (S. cerevisiae) (VPS41), transcript variant 1, mRNA.\"""""	27072	D	VPS41	0.095079519	-0.000149951	2.124714121	0.036736465	0.036736465	-3.69909169	1.06812428
38982	6280180	ProbeID: 6280180	XM_933794.1	646649	XP_938887.1	ILMN_1813094	6280180	S	TCAAAGGAGGAACGCCCAAGCAATCGTTCAAGGAACCACAGCCGAGCGCC	"\PREDICTED: Homo sapiens hypothetical LOC646649 (LOC646649), mRNA.\"""""		ILMN_1813094	LOC646649	"\PREDICTED: Homo sapiens hypothetical LOC646649 (LOC646649), mRNA.\"""""	646649	 		0.095043335	0.004416781	2.297691789	0.024225335	0.024225335	-3.381885191	1.068097491
3733	580148	CLIP2	NM_032421.1	7461	NP_115797.1	ILMN_1811682	580148	A	GCCCCATCGGTAGGGGCACCGATTAGTCTACTAACAGCCAGAGGTCCATC	"\Homo sapiens cytoplasmic linker 2 (CYLN2), transcript variant 2, mRNA.\"""""	CLIP-115; WSCR4; MGC11333; KIAA0291; CLIP2; WBSCR4; CLIP	ILMN_1811682	CYLN2	"\Homo sapiens cytoplasmic linker 2 (CYLN2), transcript variant 2, mRNA.\"""""	7461	D	CLIP2	-0.095039621	-0.004825915	-2.207385271	0.030188354	0.030188354	-3.550178049	-1.068094741
8381	1300600	P2RX2	NM_170682.2	22953	NP_733782.1	ILMN_2299450	1300600	A	CTGCCCAGACTCTTCCCTTAGAAGTCACAACATACTCAGTCCAATAAACC	"\Homo sapiens purinergic receptor P2X, ligand-gated ion channel, 2 (P2RX2), transcript variant 1, mRNA.\"""""	MGC129601; P2X2	ILMN_2299450	P2RX2	"\Homo sapiens purinergic receptor P2X, ligand-gated ion channel, 2 (P2RX2), transcript variant 1, mRNA.\"""""	22953	D	P2RX2	-0.095007655	0.010432248	-2.6008858	0.011095857	0.011095857	-2.775217931	-1.068071075
12080	1940735	PLCB1	NM_182734.1	23236	NP_877398.1	ILMN_1708432	1940735	I	CCTCTGTTTCCCCCAACTTTACTCCCCCCAACCCTCAAGCTCTCAAGTGG	"\Homo sapiens phospholipase C, beta 1 (phosphoinositide-specific) (PLCB1), transcript variant 2, mRNA.\"""""	FLJ45792; PLC-154; PLC-I; PI-PLC	ILMN_1708432	PLCB1	"\Homo sapiens phospholipase C, beta 1 (phosphoinositide-specific) (PLCB1), transcript variant 2, mRNA.\"""""	23236	D	PLCB1	-0.094961161	0.00753079	-2.13114679	0.036185987	0.036185987	-3.687683139	-1.068036655
8986	1430095	LOC100130079	XR_038559.1	100130079		ILMN_3178284	1430095	A	GGGTGAGTCCGGGGCTATGCAGGGTAGGCATTTTCCTGGATATGGGTATG	"\PREDICTED: Homo sapiens misc_RNA (LOC100130079), miscRNA.\"""""		ILMN_3178284	LOC100130079	"\PREDICTED: Homo sapiens misc_RNA (LOC100130079), miscRNA.\"""""	100130079	 		0.094902608	0.002837737	2.329736948	0.02237434	0.02237434	-3.320773065	1.067993308
7854	1240040	SLC9A5	NM_004594.1	6553	NP_004585.1	ILMN_1714023	1240040	S	CCTTGGGTCTGGGTTTTTTGAGGAAGGGACATAGTGGCCTCTGGGCTGCC	"\Homo sapiens solute carrier family 9 (sodium/hydrogen exchanger), member 5 (SLC9A5), mRNA.\"""""	NHE5	ILMN_1714023	SLC9A5	"\Homo sapiens solute carrier family 9 (sodium/hydrogen exchanger), member 5 (SLC9A5), mRNA.\"""""	6553	 	SLC9A5	-0.094768276	-0.000704618	-2.370577089	0.020197568	0.020197568	-3.241841647	-1.067893871
20851	3360593	ProbeID: 3360593	XM_001727033.1	729659	XP_001727085.1	ILMN_3225620	3360593	A	AAGCTTCATGAATACAGAGCTGGCTGCCTTTACAAAGAACCAGAAGGACC	"\PREDICTED: Homo sapiens hypothetical LOC729659 (LOC729659), mRNA.\"""""		ILMN_3225620	LOC729659	"\PREDICTED: Homo sapiens hypothetical LOC729659 (LOC729659), mRNA.\"""""	729659	D	LOC729659	-0.094760147	-0.002831602	-2.982216342	0.003804101	0.003804101	-1.92603403	-1.067887853
6554	1030347	IFITM4P	NR_001590.1	340198		ILMN_1770071	1030347	S	ACACTGCCCAAACCTTCTTCATTCCTGCCAACAGTGGCTGCCCTCCCCCG	"\Homo sapiens interferon induced transmembrane protein 4 pseudogene (IFITM4P), non-coding RNA.\"""""	dJ377H14.5	ILMN_1770071	IFITM4P	"\Homo sapiens interferon induced transmembrane protein 4 pseudogene (IFITM4P), non-coding RNA.\"""""	340198	 		-0.09473182	0.004517617	-2.26287717	0.026388411	0.026388411	-3.447454479	-1.067866886
4108	620129	8-Mar	NM_001002265.1	220972	NP_001002265.1	ILMN_2257749	620129	I	TGTGTTGCCCAGACTGGTCTCAAACTCCTGGCCTCAAGTGATCCTTCTGC	"\Homo sapiens membrane-associated ring finger (C3HC4) 8 (MARCH8), transcript variant 6, mRNA.\"""""	c-MIR; MIR; RNF178; MARCH-VIII	ILMN_2257749	8-Mar	"\Homo sapiens membrane-associated ring finger (C3HC4) 8 (MARCH8), transcript variant 6, mRNA.\"""""	220972	D	8-Mar	-0.09471317	0.002397981	-2.647971188	0.009772994	0.009772994	-2.675421677	-1.067853081
35113	5700068	TRPM2	NM_001001188.3	7226	NP_001001188.1	ILMN_2352380	5700068	A	AGGAGGGGAACGTGGTAAAACCCAAGACATTAAATCTGCCATCTCAGGCC	"\Homo sapiens transient receptor potential cation channel, subfamily M, member 2 (TRPM2), transcript variant S, mRNA.\"""""	NUDT9H; KNP3; EREG1; TRPC7; NUDT9L1; MGC133383; LTRPC2	ILMN_2352380	TRPM2	"\Homo sapiens transient receptor potential cation channel, subfamily M, member 2 (TRPM2), transcript variant S, mRNA.\"""""	7226	D	TRPM2	0.094702395	0.006818793	2.17795902	0.032391573	0.032391573	-3.603751407	1.067845106
4394	630671	ProbeID: 630671				ILMN_1830484	630671	S	GGTAAAGTGTGCCATTGTAGACAGCTGGTGTGTGTGCCAGGTAGCAGTGC	"\UI-H-EZ1-bcb-d-20-0-UI.s1 NCI_CGAP_Ch2 Homo sapiens cDNA clone UI-H-EZ1-bcb-d-20-0-UI 3, mRNA sequence\"""""		ILMN_1830484		"\UI-H-EZ1-bcb-d-20-0-UI.s1 NCI_CGAP_Ch2 Homo sapiens cDNA clone UI-H-EZ1-bcb-d-20-0-UI 3, mRNA sequence\"""""	-999	 		0.094650594	0.005185096	2.372411801	0.020104355	0.020104355	-3.23826832	1.067806765
37937	6130347	LOC642325	XM_925864.2	642325	XP_930957.2	ILMN_1712886	6130347	S	CTGGGGATTCAGCAACAGGTGTCTACGGGGAGGGCCGTGCATCCTCTACT	"\PREDICTED: Homo sapiens similar to golgi autoantigen, golgin subfamily a-like (LOC642325), mRNA.\"""""		ILMN_1712886	LOC642325	"\PREDICTED: Homo sapiens similar to golgi autoantigen, golgin subfamily a-like (LOC642325), mRNA.\"""""	642325	 		0.094615302	-0.002973788	2.14724396	0.034839765	0.034839765	-3.659001811	1.067780644
14974	2360341	DPCR1	NM_080870.2	135656	NP_543146.1	ILMN_1687625	2360341	S	TCTCTACTGTCCCCATTCTCTCTCCTCCCACCTTCACCCCAGATTCAAGT	"\Homo sapiens diffuse panbronchiolitis critical region 1 (DPCR1), mRNA.\"""""	MGC126712; MGC126710; bCX105N19.6; PBLT	ILMN_1687625	DPCR1	"\Homo sapiens diffuse panbronchiolitis critical region 1 (DPCR1), mRNA.\"""""	135656	 	DPCR1	-0.094601187	0.011406505	-2.143258305	0.035168965	0.035168965	-3.666120911	-1.067770197
8995	1430133	ProbeID: 1430133				ILMN_1824465	1430133	S	AGCAAGTGGGCTACAGGTAATCAGTCAATAGAGCTGGAGTGAAGACAGAG	"\we94a12.x1 Soares_NFL_T_GBC_S1 Homo sapiens cDNA clone IMAGE:2348734 3, mRNA sequence\"""""		ILMN_1824465		"\we94a12.x1 Soares_NFL_T_GBC_S1 Homo sapiens cDNA clone IMAGE:2348734 3, mRNA sequence\"""""	-999	 		-0.094589224	0.002341047	-2.111362881	0.037902242	0.037902242	-3.722673863	-1.067761343
25821	4150082	ProbeID: 4150082	XM_931966.1	439965	XP_937059.1	ILMN_1666200	4150082	I	ATGGTCATTTTACCGAGGCAATTAATGTCAGCAGGGACCTCTCAGGGGCC	"\PREDICTED: Homo sapiens similar to family with sequence similarity 35, member A, transcript variant 3 (LOC439965), mRNA.\"""""		ILMN_1666200	LOC439965	"\PREDICTED: Homo sapiens similar to family with sequence similarity 35, member A, transcript variant 3 (LOC439965), mRNA.\"""""	439965	 		0.094500064	-0.001330288	2.721732894	0.007986426	0.007986426	-2.516161924	1.067695356
43428	6940114	COL9A1	NM_001851.3	1297	NP_001842.3	ILMN_1814701	6940114	A	TCTCATCGATGTGCTGTCTCTGGAGTGATAAGAAAGGGCTACATCTCCCG	"\Homo sapiens collagen, type IX, alpha 1 (COL9A1), transcript variant 1, mRNA.\"""""	DJ149L1.1.2; FLJ40263; MED	ILMN_1814701	COL9A1	"\Homo sapiens collagen, type IX, alpha 1 (COL9A1), transcript variant 1, mRNA.\"""""	1297	D	COL9A1	0.094483289	-0.000134085	3.264159123	0.001623739	0.001623739	-1.241048895	1.067682942
29462	4670746	FAM75A1	NM_015667.1	26165	NP_056482.1	ILMN_1793830	4670746	S	ACCATCGCCTGGGAAGAGAAAGAGTCCAGTAGGGCGGAGGCGGAGGCCCA	"\Homo sapiens chromosome 9 open reading frame 36 (C9orf36), mRNA.\"""""	DKFZP434B204; C9orf36A	ILMN_1793830	C9ORF36	"\Homo sapiens chromosome 9 open reading frame 36 (C9orf36), mRNA.\"""""	26165	D	FAM75A5 (includes others)	-0.094413942	0.003495023	-2.237492212	0.028071098	0.028071098	-3.494719617	-1.067631622
16663	2630433	CDT1	NM_030928.2	81620	NP_112190.1	ILMN_1651237	2630433	S	GAGCCTCCAGAAGGGACTGGCCTCTGCCCACACCTTGACTTCAGTATTTC	"\Homo sapiens chromatin licensing and DNA replication factor 1 (CDT1), mRNA.\"""""	DUP; RIS2	ILMN_1651237	CDT1	"\Homo sapiens chromatin licensing and DNA replication factor 1 (CDT1), mRNA.\"""""	81620	 	CDT1	-0.094396983	-0.012525028	-2.647674543	0.00978086	0.00978086	-2.676054985	-1.067619072
18210	2810615	GRB10	NM_001001555.1	2887	NP_001001555.1	ILMN_1669617	2810615	A	TACCTGACAGTATGACCGATCTCTGCGCCTTTCTGGGGGCGGGCAAGCTG	"\Homo sapiens growth factor receptor-bound protein 10 (GRB10), transcript variant 4, mRNA.\"""""	RSS; GRB-IR; IRBP; KIAA0207; Grb-10; MEG1	ILMN_1669617	GRB10	"\Homo sapiens growth factor receptor-bound protein 10 (GRB10), transcript variant 4, mRNA.\"""""	2887	D	GRB10	-0.094359453	0.000439971	-2.28908354	0.024745074	0.024745074	-3.398177936	-1.067591299
3655	540600	MINK1	NM_153827.3	50488	NP_722549.2	ILMN_2306692	540600	A	CATGACTCTGAACCGTAACTGCATCATGAACTGGTGACGGGGCCCTGGGC	"\Homo sapiens misshapen-like kinase 1 (zebrafish) (MINK1), transcript variant 3, mRNA.\"""""	YSK2; hMINK; ZC3; MGC21111; MINK; MAP4K6; B55; hMINKbeta	ILMN_2306692	MINK1	"\Homo sapiens misshapen-like kinase 1 (zebrafish) (MINK1), transcript variant 3, mRNA.\"""""	50488	D	MINK1	-0.094327992	0.001185678	-2.164367719	0.033455732	0.033455732	-3.628284066	-1.067568018
42043	6620487	CXCL6	NM_002993.2	6372	NP_002984.1	ILMN_1779234	6620487	S	GTGTGCTGTTGAGGGAGGTATCCTGTTGTTCTTACTCACTCTTCTCATAA	"\Homo sapiens chemokine (C-X-C motif) ligand 6 (granulocyte chemotactic protein 2) (CXCL6), mRNA.\"""""	GCP2; GCP-2; CKA-3; SCYB6	ILMN_1779234	CXCL6	"\Homo sapiens chemokine (C-X-C motif) ligand 6 (granulocyte chemotactic protein 2) (CXCL6), mRNA.\"""""	6372	D	CXCL6	-0.094317349	0.006263281	-3.292384105	0.001487101	0.001487101	-1.169960353	-1.067560143
16030	2510202	MIR942	NR_030640.1	100126331		ILMN_3308063	2510202	S	TATCTTCTCTGTTTTGGCCATGTGTGTACTCACAGCCCCTCACACATGGC	"\Homo sapiens microRNA 942 (MIR942), microRNA.\"""""		ILMN_3308063	MIR942	"\Homo sapiens microRNA 942 (MIR942), microRNA.\"""""	100126331	 	mir-942	-0.094310371	-0.003862705	-2.657822727	0.009515022	0.009515022	-2.654356718	-1.067554979
34226	5550286	CDKN2C	NM_001262.2	1031	NP_001253.1	ILMN_1652171	5550286	I	GAGAGGTGGCAAAGTGGCACCGGGCGCCGAGGCTGCTGAGCGCTCGCCGA	"\Homo sapiens cyclin-dependent kinase inhibitor 2C (p18, inhibits CDK4) (CDKN2C), transcript variant 1, mRNA.\"""""	INK4C; p18-INK4C; p18	ILMN_1652171	CDKN2C	"\Homo sapiens cyclin-dependent kinase inhibitor 2C (p18, inhibits CDK4) (CDKN2C), transcript variant 1, mRNA.\"""""	1031	D	CDKN2C	0.094297309	0.009871976	2.216582331	0.029527206	0.029527206	-3.533305744	1.067545314
10463	1580689	SRC	NM_198291.1	6714	NP_938033.1	ILMN_1685898	1580689	I	TGGACGTCCCGCGGTCCGCCCTCCCGTGCGTCCGTCTGCCGGTGAGCCCG	"\Homo sapiens v-src sarcoma (Schmidt-Ruppin A-2) viral oncogene homolog (avian) (SRC), transcript variant 2, mRNA.\"""""	SRC1; p60-Src; c-SRC; ASV	ILMN_1685898	SRC	"\Homo sapiens v-src sarcoma (Schmidt-Ruppin A-2) viral oncogene homolog (avian) (SRC), transcript variant 2, mRNA.\"""""	6714	D	SRC	0.094246669	-0.004405289	2.896241639	0.004882961	0.004882961	-2.125491051	1.067507843
8379	1300594	ProbeID: 1300594				ILMN_1906785	1300594	S	CCAACTCTTCACCCATTCACCTAGGACTGAGTAGTTTCCCAGGATGCAGG	"\UI-CF-FN0-aff-a-18-0-UI.s1 UI-CF-FN0 Homo sapiens cDNA clone UI-CF-FN0-aff-a-18-0-UI 3, mRNA sequence\"""""		ILMN_1906785		"\UI-CF-FN0-aff-a-18-0-UI.s1 UI-CF-FN0 Homo sapiens cDNA clone UI-CF-FN0-aff-a-18-0-UI 3, mRNA sequence\"""""	-999	 		-0.094219698	0.001332138	-2.247581979	0.027391311	0.027391311	-3.475988292	-1.067487886
17773	2750411	RGAG4	NM_001024455.2	340526	NP_001019626.1	ILMN_1757537	2750411	A	AGGGATAGAGCAGATGAGCAGTGAGCTGGTTTCCACCCTCTGGGGCAGGA	"\Homo sapiens retrotransposon gag domain containing 4 (RGAG4), mRNA.\"""""	KIAA2001; Mart5; Mar5; 6430402L03Rik	ILMN_1757537	RGAG4	"\Homo sapiens retrotransposon gag domain containing 4 (RGAG4), mRNA.\"""""	340526	D	RGAG4	0.094141187	-9.46E-05	3.39878499	0.001063123	0.001063123	-0.898018301	1.067429795
27336	4280050	ProbeID: 4280050				ILMN_1871413	4280050	S	AGACTGGGAGTTAGGGGACAACAAGGGGACATCGGGCACACTGCTGCTCT	"\DA173998 BRAMY2 Homo sapiens cDNA clone BRAMY2037005 5, mRNA sequence\"""""		ILMN_1871413		"\DA173998 BRAMY2 Homo sapiens cDNA clone BRAMY2037005 5, mRNA sequence\"""""	-999	 		-0.094057186	-0.000643628	-2.01539773	0.047263405	0.047263405	-3.888309386	-1.067367646
42014	6620386	AIM1L	NM_001039775.1	55057	NP_001034864.1	ILMN_1669557	6620386	A	AGCTGCATCTGGTACTACGAGGATGGGCTGCTGAAGAACCAGATGGCCCC	"\Homo sapiens absent in melanoma 1-like (AIM1L), mRNA.\"""""	FLJ10040; DKFZp434L1713; FLJ38020	ILMN_1669557	AIM1L	"\Homo sapiens absent in melanoma 1-like (AIM1L), mRNA.\"""""	55057	D	AIM1L	-0.093978963	0.008810509	-2.607806591	0.010891762	0.010891762	-2.76064146	-1.067309775
8056	1260072	SDR9C7	NM_148897.1	121214	NP_683695.1	ILMN_2133090	1260072	S	GAGCCAGGGAACTATCGGACAGCCATTCTCGGCAAGGAGAACCTGGAGTC	"\Homo sapiens short chain dehydrogenase/reductase family 9C, member 7 (SDR9C7), mRNA.\"""""	MGC126602; SDRO; FLJ16333; RDHS; MGC126600	ILMN_2133090	SDR9C7	"\Homo sapiens short chain dehydrogenase/reductase family 9C, member 7 (SDR9C7), mRNA.\"""""	121214	D	SDR9C7	-0.093976249	0.007675701	-2.614851813	0.010687495	0.010687495	-2.745770279	-1.067307767
32200	5130475	AGAP9	XM_931561.1	399761	XP_936654.1	ILMN_1756621	5130475	I	GAGCTGTCTATAGGACCCTGCAAGCCACTACCCAATTTTTGAAGCCATTC	"\PREDICTED: Homo sapiens similar to ARF GTPase-activating protein, transcript variant 8 (FLJ00312), mRNA.\"""""		ILMN_1756621	FLJ00312	"\PREDICTED: Homo sapiens similar to ARF GTPase-activating protein, transcript variant 8 (FLJ00312), mRNA.\"""""	399761	 		0.093726508	-0.011972435	2.703715523	0.008392952	0.008392952	-2.555390274	1.067123024
15563	2470497	FLJ45256	NM_207448.1	400511	NP_997331.1	ILMN_1665778	2470497	S	GGCCTCAGCCTCCCACGCTCAAGTGATTCCACAGTCTCAGCCTCCTGTGT	"\Homo sapiens FLJ45256 protein (FLJ45256), mRNA.\"""""		ILMN_1665778	FLJ45256	"\Homo sapiens FLJ45256 protein (FLJ45256), mRNA.\"""""	400511	D	FLJ45256	-0.093423947	-0.004325282	-2.671633192	0.009163795	0.009163795	-2.624719495	-1.066899251
25623	4120086	LAMC1	NM_002293.2	3915	NP_002284.2	ILMN_1810852	4120086	S	TATGTGCCTTCACTTTAGCTGTTTGCCTTACTCTACAGCCTTGCTCTCCG	"\Homo sapiens laminin, gamma 1 (formerly LAMB2) (LAMC1), mRNA.\"""""	LAMB2; MGC87297	ILMN_1810852	LAMC1	"\Homo sapiens laminin, gamma 1 (formerly LAMB2) (LAMC1), mRNA.\"""""	3915	 	LAMC1	-0.093391219	-0.004767721	-2.23914957	0.027958428	0.027958428	-3.49164779	-1.066875049
13471	2120193	FAM193B	NM_019057.3	54540	NP_061930.2	ILMN_1655626	2120193	A	GGCCCGCAGGTAGGAGCGAGCGGGGAGACTTCGGCGGCTCGGGCGCTTTC	"\Homo sapiens family with sequence similarity 193, member B (FAM193B), transcript variant 1, mRNA. XM_944464 XM_944467 XM_944470\"""""	DKFZp313I142; KIAA1931	ILMN_1655626	FAM193B	"\Homo sapiens family with sequence similarity 193, member B (FAM193B), transcript variant 1, mRNA. XM_944464 XM_944467 XM_944470\"""""	54540	D	FAM193B	0.093218875	0.001875924	2.65553777	0.009574299	0.009574299	-2.65924818	1.066747608
17845	2750722	DCAF15	NM_138353.2	90379	NP_612362.2	ILMN_1733859	2750722	A	ACTGAGGAGGGCCAGCTCCGACCAAAGACCTATCACACCAGCCTCAAGGT	"\Homo sapiens DDB1 and CUL4 associated factor 15 (DCAF15), mRNA.\"""""	MGC99481	ILMN_1733859	DCAF15	"\Homo sapiens DDB1 and CUL4 associated factor 15 (DCAF15), mRNA.\"""""	90379	D	DCAF15	0.09319799	0.008662287	2.297117512	0.024259705	0.024259705	-3.382973753	1.066732165
44653	7100681	CCDC137	NM_199287.2	339230	NP_954981.1	ILMN_1743506	7100681	A	AGACATTGGAGAAGGAAGCAAAGGGAGAGGAGCCCGACATCGCAGTCCCC	"\Homo sapiens coiled-coil domain containing 137 (CCDC137), mRNA.\"""""	MGC16597	ILMN_1743506	CCDC137	"\Homo sapiens coiled-coil domain containing 137 (CCDC137), mRNA.\"""""	339230	 	CCDC137	0.093094415	0.008180958	2.174660525	0.032647083	0.032647083	-3.609717593	1.066655584
11905	1850739	SIRT6	NM_016539.1	51548	NP_057623.1	ILMN_1654246	1850739	S	CCCTGCCACACCCCAGCCTCTGACTTGCTGTGTTGTCCAGAGGTGAGGCT	"\Homo sapiens sirtuin (silent mating type information regulation 2 homolog) 6 (S. cerevisiae) (SIRT6), mRNA.\"""""	SIR2L6	ILMN_1654246	SIRT6	"\Homo sapiens sirtuin (silent mating type information regulation 2 homolog) 6 (S. cerevisiae) (SIRT6), mRNA.\"""""	51548	 	SIRT6	-0.093072509	-0.005557562	-2.017241391	0.047066393	0.047066393	-3.885191604	-1.066639389
5097	770609	UBE2D3	NM_181889.1	7323	NP_871618.1	ILMN_2241679	770609	I	TCGCGAGAACTTATGCATTTTGGAGGCGGAACCCCGTCAGGAAAAGCGCA	"\Homo sapiens ubiquitin-conjugating enzyme E2D 3 (UBC4/5 homolog, yeast) (UBE2D3), transcript variant 5, mRNA.\"""""	UBCH5C; E2(17)KB3; MGC43926; MGC5416; UBC4/5	ILMN_2241679	UBE2D3	"\Homo sapiens ubiquitin-conjugating enzyme E2D 3 (UBC4/5 homolog, yeast) (UBE2D3), transcript variant 5, mRNA.\"""""	7323	D	UBE2D3	0.092975154	-0.005935168	2.627487296	0.010329823	0.010329823	-2.719016764	1.066567412
41131	6520647	LOC649385	XM_938457.1	649385	XP_943550.1	ILMN_1802730	6520647	S	TGAGGGGATCTCCCAACTGGCCACGACATGCGGGGATTTTGCCTACGCCA	"\PREDICTED: Homo sapiens similar to double homeobox, 4 (LOC649385), mRNA.\"""""		ILMN_1802730	LOC649385	"\PREDICTED: Homo sapiens similar to double homeobox, 4 (LOC649385), mRNA.\"""""	649385	 		0.09293894	0.005225174	2.493768601	0.014727755	0.014727755	-2.996738573	1.06654064
23048	3800253	NFATC1	NM_172388.1	4772	NP_765976.1	ILMN_2384188	3800253	A	GAAAGGAGAGACGGACATCGGGAGGAAGAACACACGGGTACGGCTGGTGT	"\Homo sapiens nuclear factor of activated T-cells, cytoplasmic, calcineurin-dependent 1 (NFATC1), transcript variant 4, mRNA.\"""""	NFATc; MGC138448; NFAT2; NF-ATC	ILMN_2384188	NFATC1	"\Homo sapiens nuclear factor of activated T-cells, cytoplasmic, calcineurin-dependent 1 (NFATC1), transcript variant 4, mRNA.\"""""	4772	D	NFATC1	0.092924285	-0.005751152	1.998033977	0.0491538	0.0491538	-3.917548391	1.066529806
25827	4150095	ProbeID: 4150095	XM_001129619.1	731432	XP_001129619.1	ILMN_1652209	4150095	S	ATGTTTAATTCTGCCTTGGAAGTGGCCATATTTGAAGGTGCTGTGATTCA	"\PREDICTED: Homo sapiens similar to Ribosome biogenesis protein BMS1 homolog (LOC731432), mRNA.\"""""		ILMN_1652209	LOC731432	"\PREDICTED: Homo sapiens similar to Ribosome biogenesis protein BMS1 homolog (LOC731432), mRNA.\"""""	731432	 		0.092906617	-0.000227657	3.093982555	0.002730507	0.002730507	-1.660061188	1.066516745
33309	5340328	KDM4C	NM_015061.2	23081	NP_055876.2	ILMN_1661770	5340328	S	TGAATCACCCACAAGGAAAAGCCACTGCCACAGAGGAGGCGGGTCCCCTT	"\Homo sapiens jumonji domain containing 2C (JMJD2C), mRNA.\"""""	bA146B14.1; KDM4C; FLJ25949; JHDM3C; KIAA0780; GASC1	ILMN_1661770	JMJD2C	"\Homo sapiens jumonji domain containing 2C (JMJD2C), mRNA.\"""""	23081	 	KDM4C	0.092895061	-0.010914965	2.439855054	0.016932868	0.016932868	-3.105291715	1.066508202
1920	270121	ProbeID: 270121				ILMN_1909461	270121	S	CTTTGCCCTTGCATCAGGCACTTTCCTTGTGCTTGCTTCTGTGTGGCTCC	"\UI-H-BW1-ane-f-07-0-UI.s1 NCI_CGAP_Sub7 Homo sapiens cDNA clone IMAGE:3082117 3, mRNA sequence\"""""		ILMN_1909461		"\UI-H-BW1-ane-f-07-0-UI.s1 NCI_CGAP_Sub7 Homo sapiens cDNA clone IMAGE:3082117 3, mRNA sequence\"""""	-999	 		-0.092864553	0.004448303	-2.41527311	0.018032941	0.018032941	-3.15412424	-1.066485649
16490	2600482	ProbeID: 2600482	XR_019377.1	391081		ILMN_3289437	2600482	M	TGTACCTGAGTCTGTTAGAACCGTGGAGTGGGTTTCCCTTGTGGACTGGC	"\PREDICTED: Homo sapiens misc_RNA (LOC391081), miscRNA.\"""""		ILMN_3289437	LOC391081	"\PREDICTED: Homo sapiens misc_RNA (LOC391081), miscRNA.\"""""	391081	 		-0.092832978	0.000776027	-2.352976604	0.02111147	0.02111147	-3.276001265	-1.066462308
42317	6660095	ProbeID: 6660095	XM_001726418.1	730389	XP_001726470.1	ILMN_3244130	6660095	S	CCGCTTTTGACTTTCCGCGGCCTCTGCAGGCCCCGAACTTGACTTCCATT	"\PREDICTED: Homo sapiens hypothetical LOC730389 (LOC730389), mRNA.\"""""		ILMN_3244130	LOC730389	"\PREDICTED: Homo sapiens hypothetical LOC730389 (LOC730389), mRNA.\"""""	730389	 		0.092715937	-0.004364625	2.418037702	0.017906115	0.017906115	-3.148653139	1.066375794
29296	4670091	TMEM191B	XM_001128423.1	728229	XP_001128423.2	ILMN_1794989	4670091	S	TGCAGGAGCAGTGGGAGGAGCTGTCGAGTCAGCTCTTCTACGGAGGGGAA	"\PREDICTED: Homo sapiens transmembrane protein 191B, transcript variant 2 (TMEM191B), mRNA.\"""""		ILMN_1794989	TMEM191B	"\PREDICTED: Homo sapiens transmembrane protein 191B, transcript variant 2 (TMEM191B), mRNA.\"""""	728229	D	TMEM191B/TMEM191C	0.092641379	0.006959256	2.252476013	0.027066825	0.027066825	-3.466876448	1.066320685
26079	4180370	ProbeID: 4180370				ILMN_1864989	4180370	S	AACCTTACACACCTTCCTCCCAGGGGCATACACTCAAGCAAGTCAACTCC	"\th02b02.x1 NCI_CGAP_CLL1 Homo sapiens cDNA clone IMAGE:2117067 3, mRNA sequence\"""""		ILMN_1864989		"\th02b02.x1 NCI_CGAP_CLL1 Homo sapiens cDNA clone IMAGE:2117067 3, mRNA sequence\"""""	-999	 		-0.092638932	0.017358042	-2.060239851	0.042667329	0.042667329	-3.811760283	-1.066318876
28726	4590037	NBPF7	NM_001047980.1	343505	NP_001041445.1	ILMN_3251351	4590037	S	CTGCAGGACTCCCCGGAGGAAAGGGTTACGACTTCTTGTAGTGACCATGA	"\Homo sapiens neuroblastoma breakpoint family, member 7 (NBPF7), mRNA.\"""""		ILMN_3251351	NBPF7	"\Homo sapiens neuroblastoma breakpoint family, member 7 (NBPF7), mRNA.\"""""	343505	D	NBPF7	-0.092581267	0.00795577	-2.645848222	0.009829412	0.009829412	-2.679952738	-1.066276256
14949	2360215	GSTT2	NM_001080843.1	653689	NP_001074312.1	ILMN_2355549	2360215	A	TGAGCATCCTGGAACAGGCGGCCAAGAAAACCCTCCCAACACCCTCACCA	"\Homo sapiens glutathione S-transferase theta 2 (GSTT2), mRNA.\"""""		ILMN_2355549	GSTT2	"\Homo sapiens glutathione S-transferase theta 2 (GSTT2), mRNA.\"""""	653689	D	GSTT2/GSTT2B	0.09256061	-0.007485071	3.556785765	0.000638091	0.000638091	-0.482985188	1.066260989
6750	1050376	ProbeID: 1050376	XM_935705.1	641823	XP_940798.1	ILMN_1789314	1050376	I	CCCTGTCCTCCAGATACTGGGGAATCTATTCTCTGATTGGTTATTGCTGC	"\PREDICTED: Homo sapiens similar to SH3 domain binding protein CR16, transcript variant 1 (LOC641823), mRNA.\"""""		ILMN_1789314	LOC641823	"\PREDICTED: Homo sapiens similar to SH3 domain binding protein CR16, transcript variant 1 (LOC641823), mRNA.\"""""	641823	D	WIPF3	-0.092522431	-0.003358368	-1.991785571	0.049849709	0.049849709	-3.928014977	-1.066232772
18906	2970390	EXOC2	NM_018303.4	55770	NP_060773.3	ILMN_1731180	2970390	S	CAGCCGCATGCACTTGCCCCACATTCACTGCTGACTGGCTTCACTGGAAT	"\Homo sapiens exocyst complex component 2 (EXOC2), mRNA.\"""""	Sec5p; FLJ11026; SEC5L1; SEC5	ILMN_1731180	EXOC2	"\Homo sapiens exocyst complex component 2 (EXOC2), mRNA.\"""""	55770	D	EXOC2	-0.092327789	0.007774354	-2.054429831	0.043240235	0.043240235	-3.821762646	-1.066088931
42069	6620605	ProbeID: 6620605				ILMN_1897914	6620605	S	ATCCACGTAGCTCTCCGCAGGCCCACAGGCAAAGTCTCACTCTGTCACCC	"\CHR220299 Chromosome 22 exon Homo sapiens cDNA clone C22_374 5, mRNA sequence\"""""		ILMN_1897914		"\CHR220299 Chromosome 22 exon Homo sapiens cDNA clone C22_374 5, mRNA sequence\"""""	-999	 		-0.092243343	0.00634503	-2.504200189	0.014332148	0.014332148	-2.975505936	-1.06602653
35738	5820327	LOC644456	XR_039599.1	644456		ILMN_3283344	5820327	M	AAGGACAAATTCTGAAGAGCTATACTCCCTTCCATCTTTTCTCTACCTGC	"\PREDICTED: Homo sapiens misc_RNA (LOC644456), miscRNA.\"""""		ILMN_3283344	LOC644456	"\PREDICTED: Homo sapiens misc_RNA (LOC644456), miscRNA.\"""""	644456	 		-0.092214044	0.003793326	-2.833880778	0.005834922	0.005834922	-2.267306147	-1.066004881
42507	6760066	ProbeID: 6760066	XM_942068.1	650274	XP_947161.1	ILMN_1766514	6760066	I	CTTACCTCCTCATGGCTTACAGCCTGGGCACCTCAGCCGCCTCACTCCTG	"\PREDICTED: Homo sapiens similar to unc-93 homolog B1, transcript variant 1 (LOC650274), mRNA.\"""""		ILMN_1766514	LOC650274	"\PREDICTED: Homo sapiens similar to unc-93 homolog B1, transcript variant 1 (LOC650274), mRNA.\"""""	650274	 		0.092195666	-0.0165558	2.274089163	0.025673921	0.025673921	-3.426432058	1.065991302
7226	1110129	AMBRA1	NM_017749.2	55626	NP_060219.2	ILMN_1662681	1110129	S	CAAAGCTAGCCCAAGGCTGGGGAAGGGGAGGAGACTCCAGGTCAGAATGT	"\Homo sapiens autophagy/beclin-1 regulator 1 (AMBRA1), mRNA.\"""""	WDR94; FLJ20294; AMBRA1; MGC33725; KIAA1736	ILMN_1662681	AMBRA1	"\Homo sapiens autophagy/beclin-1 regulator 1 (AMBRA1), mRNA.\"""""	55626	 	AMBRA1	-0.092022864	-0.000851999	-2.427900843	0.017460109	0.017460109	-3.129091056	-1.065863628
22012	3460021	ProbeID: 3460021				ILMN_1897516	3460021	S	GCTTCTTGAGTTGTCTTACCAACATGGCAGCTGGCTTCCCCCAGTAGGTG	"\wj24d09.x1 NCI_CGAP_Kid12 Homo sapiens cDNA clone IMAGE:2403761 3, mRNA sequence\"""""		ILMN_1897516		"\wj24d09.x1 NCI_CGAP_Kid12 Homo sapiens cDNA clone IMAGE:2403761 3, mRNA sequence\"""""	-999	 		-0.092011791	0.006429158	-2.226977288	0.028795253	0.028795253	-3.514162609	-1.065855447
32167	5130338	ProbeID: 5130338	XM_928235.1	645198	XP_933328.1	ILMN_1804976	5130338	S	TTGGCTACTTTAAAATCTAACCTGTCTGCTTTGGAGGACAAGTTTCTGAA	"\PREDICTED: Homo sapiens similar to hypothetical protein FLJ12688 (LOC645198), mRNA.\"""""		ILMN_1804976	LOC645198	"\PREDICTED: Homo sapiens similar to hypothetical protein FLJ12688 (LOC645198), mRNA.\"""""	645198	D	TMCO7	0.091994823	0.006158616	3.249223322	0.001700724	0.001700724	-1.278486143	1.065842911
24926	4040324	ProbeID: 4040324	NR_003664.1	389517		ILMN_1787931	4040324	S	GAGCTACGGGCATGCAGAAGTTGGAAGACGAGGGAAGGCATCACAGAGGC	Homo sapiens Williams Beuren syndrome chromosome region 19 pseudogene (LOC389517) on chromosome 7.	MGC131642; MGC48646	ILMN_1787931	LOC389517	Homo sapiens Williams Beuren syndrome chromosome region 19 pseudogene (LOC389517) on chromosome 7.	389517	 		0.091975066	0.011111218	2.326502242	0.022555323	0.022555323	-3.326974719	1.065828315
35177	5700356	ProbeID: 5700356	XM_001713689.1	100134363	XP_001713741.1	ILMN_3236122	5700356	S	AAAGTGCTGGGATTACAGGCGTGAGCCACCATGCCCAGCAGACCTGAATT	"\PREDICTED: Homo sapiens hypothetical protein LOC100134363 (LOC100134363), mRNA.\"""""		ILMN_3236122	LOC100134363	"\PREDICTED: Homo sapiens hypothetical protein LOC100134363 (LOC100134363), mRNA.\"""""	100134363	 		0.091849224	0.00461951	2.389355569	0.019261445	0.019261445	-3.205157367	1.065735351
487	50458	GPAT2	NM_207328.2	150763	NP_997211.2	ILMN_2137625	50458	S	CAGCTGCCCGATACTGAGTTGGGCTACACAGAGCAGCTGTTCCAGTTCCT	"\Homo sapiens glycerol-3-phosphate acyltransferase 2, mitochondrial (GPAT2), nuclear gene encoding mitochondrial protein, mRNA.\"""""		ILMN_2137625	GPAT2	"\Homo sapiens glycerol-3-phosphate acyltransferase 2, mitochondrial (GPAT2), nuclear gene encoding mitochondrial protein, mRNA.\"""""	150763	D	GPAT2	-0.091786546	0.004182465	-2.819735356	0.006073339	0.006073339	-2.299135282	-1.06568905
35089	5690725	TMEM70	NM_017866.4	54968	NP_060336.3	ILMN_2373010	5690725	A	CTTACGGTGAAGGTTCTAAGGCATGGGATCGTTTCCAGATGAGAATCCAC	"\Homo sapiens transmembrane protein 70 (TMEM70), transcript variant 1, mRNA.\"""""	FLJ20533	ILMN_2373010	TMEM70	"\Homo sapiens transmembrane protein 70 (TMEM70), transcript variant 1, mRNA.\"""""	54968	D	TMEM70	-0.091747772	-0.00861834	-2.575224212	0.011883183	0.011883183	-2.828987863	-1.065660409
13337	2100398	P4HTM	NM_017732.3	54681	NP_060202.2	ILMN_1717461	2100398	I	TGGCCTGCCCTATTGTCTCCCATCCTAGTCTGTCCTGGTCCCTGGCAACA	"\Homo sapiens hypoxia-inducible factor prolyl 4-hydroxylase (PH-4), transcript variant 2, mRNA.\"""""		ILMN_1717461	PH-4	"\Homo sapiens hypoxia-inducible factor prolyl 4-hydroxylase (PH-4), transcript variant 2, mRNA.\"""""	54681	D	P4HTM	0.091657413	-0.010200161	2.465056116	0.015867774	0.015867774	-3.054797743	1.065593667
39847	6370670	LOC285577	XM_379309.3	285577	XP_379309.2	ILMN_1783547	6370670	S	GAGTCCATATGAAGCCTCAGCCCAGGGGAGGGTCTACCTGTCCAGGAGGC	"\PREDICTED: Homo sapiens hypothetical protein LOC285577 (LOC285577), mRNA.\"""""		ILMN_1783547	LOC285577	"\PREDICTED: Homo sapiens hypothetical protein LOC285577 (LOC285577), mRNA.\"""""	285577	 	LOC285577	-0.091628403	-0.000500854	-2.462364475	0.015978597	0.015978597	-3.060211607	-1.06557224
5244	780400	ProbeID: 780400	XM_001715225.1	100134346	XP_001715277.1	ILMN_3243485	780400	S	CAAAGATGCTCCTCAGAGTCAGAAGGTGAAGACACACGGGGGCCAGAGCC	"\PREDICTED: Homo sapiens hypothetical protein LOC100134346 (LOC100134346), mRNA.\"""""		ILMN_3243485	LOC100134346	"\PREDICTED: Homo sapiens hypothetical protein LOC100134346 (LOC100134346), mRNA.\"""""	100134346	 		0.091609927	0.000992992	2.4896926	0.014884979	0.014884979	-3.005014837	1.065558594
30672	4860300	ProbeID: 4860300	XM_933116.1	645755	XP_938209.1	ILMN_1689101	4860300	S	CTAGGACCTGTCACCTGGGCCTCCCCGGGAGAGCTGACACCGCGGCCTCT	"\PREDICTED: Homo sapiens hypothetical LOC645755 (LOC645755), mRNA.\"""""		ILMN_1689101	LOC645755	"\PREDICTED: Homo sapiens hypothetical LOC645755 (LOC645755), mRNA.\"""""	645755	 		-0.091473919	-0.006265381	-2.723846731	0.007939928	0.007939928	-2.511545803	-1.065458144
14335	2260762	ProbeID: 2260762	XM_937276.1	648230	XP_942369.1	ILMN_1698712	2260762	S	GACCCGCAAAACATTCTGTGACATCACCGGTACCCAAGGGCCCTCTGAGA	"\PREDICTED: Homo sapiens similar to EF-hand calcium binding domain 5 (LOC648230), mRNA.\"""""		ILMN_1698712	LOC648230	"\PREDICTED: Homo sapiens similar to EF-hand calcium binding domain 5 (LOC648230), mRNA.\"""""	648230	 		-0.09146608	0.007666328	-3.041311787	0.003195464	0.003195464	-1.786332198	-1.065452355
42257	6650609	FLJ46026	NM_207458.1	400627	NP_997341.1	ILMN_1684193	6650609	S	TGGCCTACGTCACAAGATGGCTCTTGCCACACAGTACGCTCCCTGATGTG	"\Homo sapiens FLJ46026 protein (FLJ46026), mRNA.\"""""		ILMN_1684193	FLJ46026	"\Homo sapiens FLJ46026 protein (FLJ46026), mRNA.\"""""	400627	 	FLJ46026	-0.091449978	0.007585379	-2.444859262	0.016716418	0.016716418	-3.095299755	-1.065440463
10555	1660278	TIMM13	NM_012458.2	26517	NP_036590.1	ILMN_1686557	1660278	S	TTGGGGAGAGAAGAAAGGGGGTTCAGAGGCCGGTACCTCCCCTACAGCAG	"\Homo sapiens translocase of inner mitochondrial membrane 13 homolog (yeast) (TIMM13), nuclear gene encoding mitochondrial protein, mRNA.\"""""	ppv1; TIMM13B; TIM13B; TIM13; TIMM13A	ILMN_1686557	TIMM13	"\Homo sapiens translocase of inner mitochondrial membrane 13 homolog (yeast) (TIMM13), nuclear gene encoding mitochondrial protein, mRNA.\"""""	26517	 	TIMM13	-0.091430871	-0.006039762	-2.02733397	0.046000339	0.046000339	-3.868079314	-1.065426353
28613	4570246	ProbeID: 4570246	XM_926351.1	642966	XP_931444.1	ILMN_1661598	4570246	S	CTCCAGCATCCACCTCAATGGGCAGCTGCTGCTTGTGGGGGCCACCTTCA	"\PREDICTED: Homo sapiens similar to olfactory receptor 139 (LOC642966), mRNA.\"""""		ILMN_1661598	LOC642966	"\PREDICTED: Homo sapiens similar to olfactory receptor 139 (LOC642966), mRNA.\"""""	642966	 		-0.09143037	0.006757579	-2.157557109	0.034000355	0.034000355	-3.640526945	-1.065425983
14525	2320736	ProbeID: 2320736	XM_941802.1	652369	XP_946895.1	ILMN_1721592	2320736	S	GAGGGCGCACACTGCCCACAATCTAGGAAGGGCATGAAAACGGACCTCCA	"\PREDICTED: Homo sapiens similar to GRG protein (ESP1 protein) (Amino enhancer of split) (R-esp1) (LOC652369), mRNA.\"""""		ILMN_1721592	LOC652369	"\PREDICTED: Homo sapiens similar to GRG protein (ESP1 protein) (Amino enhancer of split) (R-esp1) (LOC652369), mRNA.\"""""	652369	 		0.091417835	0.006551536	2.216016491	0.029567513	0.029567513	-3.534345555	1.065416726
24072	3890576	ProbeID: 3890576				ILMN_1865368	3890576	S	CAGTGGATGGCCCCCTTCCAGGGTTAGGGGAAACAGAGGAGGAGaaaaaa	"\qf39b05.x1 Soares_testis_NHT Homo sapiens cDNA clone IMAGE:1752369 3, mRNA sequence\"""""		ILMN_1865368		"\qf39b05.x1 Soares_testis_NHT Homo sapiens cDNA clone IMAGE:1752369 3, mRNA sequence\"""""	-999	 		0.091284408	0.003582609	2.168748764	0.033109427	0.033109427	-3.620390804	1.065318196
22041	3460102	LOC732156	XM_001132029.1	732156	XP_001132029.1	ILMN_1670001	3460102	I	AAGGTTGAAACCACTCCACCCACCGTGTTGGTCTATTCAGCCACCACTGA	"\PREDICTED: Homo sapiens hypothetical protein LOC732156 (LOC732156), mRNA.\"""""		ILMN_1670001	LOC732156	"\PREDICTED: Homo sapiens hypothetical protein LOC732156 (LOC732156), mRNA.\"""""	732156	 	LOC732156	0.091246894	0.009542668	3.085576292	0.002800225	0.002800225	-1.680324115	1.065290495
34394	5560204	ProbeID: 5560204	XM_939078.1	649991	XP_944171.1	ILMN_1706920	5560204	S	GGGATAGATTACCCAGGGGCATCCACAGTCAACATTTTCTCTTTTTTCCC	"\PREDICTED: Homo sapiens hypothetical protein LOC649991 (LOC649991), mRNA.\"""""		ILMN_1706920	LOC649991	"\PREDICTED: Homo sapiens hypothetical protein LOC649991 (LOC649991), mRNA.\"""""	649991	 		-0.091225694	0.017006817	-2.145707654	0.034966339	0.034966339	-3.661747304	-1.065274841
29173	4640341	TP53I3	NM_004881.2	9540	NP_004872.2	ILMN_1651967	4640341	I	GCATCCAGCCCTGTACCGCCATCCCACTTCCCGCCGTTCCCATCTGTGTT	"\Homo sapiens tumor protein p53 inducible protein 3 (TP53I3), transcript variant 1, mRNA.\"""""	PIG3	ILMN_1651967	TP53I3	"\Homo sapiens tumor protein p53 inducible protein 3 (TP53I3), transcript variant 1, mRNA.\"""""	9540	D	TP53I3	-0.091219448	0.001851677	-2.290530861	0.024657007	0.024657007	-3.395442281	-1.065270229
8199	1260670	TMCO7	XM_928238.1	79613	XP_933331.1	ILMN_1718061	1260670	A	GTCAGCTTATGACCCTCAAATTCCAACACGGGCTGCTGCCCTGCGTACTC	"\PREDICTED: Homo sapiens hypothetical protein FLJ12688 (FLJ12688), mRNA.\"""""		ILMN_1718061	FLJ12688	"\PREDICTED: Homo sapiens hypothetical protein FLJ12688 (FLJ12688), mRNA.\"""""	79613	D	TMCO7	0.091202585	0.00031486	2.371078771	0.020172042	0.020172042	-3.240864793	1.065257777
22278	3520279	LOC645529	XM_928549.2	645529	XP_933642.2	ILMN_1705648	3520279	S	CGCCTCCAAGATTGGTTCTAACGCTTTGCGACTTTCTTTTGCCAAGCGCC	"\PREDICTED: Homo sapiens similar to Hypothetical acrosin-like protease (LOC645529), mRNA.\"""""		ILMN_1705648	LOC645529	"\PREDICTED: Homo sapiens similar to Hypothetical acrosin-like protease (LOC645529), mRNA.\"""""	645529	 	LOC645529	-0.091116506	-0.006275616	-2.920346572	0.004555019	0.004555019	-2.0700264	-1.06519422
24722	4010220	ProbeID: 4010220				ILMN_1912387	4010220	S	CAAGGCTTCAGGCTGATTCTTATACTGTTGTTAAAGCAGCCCTCCCGTGC	"\UI-E-EO0-ahw-b-19-0-UI.s1 UI-E-EO0 Homo sapiens cDNA clone UI-E-EO0-ahw-b-19-0-UI 3, mRNA sequence\"""""		ILMN_1912387		"\UI-E-EO0-ahw-b-19-0-UI.s1 UI-E-EO0 Homo sapiens cDNA clone UI-E-EO0-ahw-b-19-0-UI 3, mRNA sequence\"""""	-999	D	NR2C1	0.091076646	-0.000781397	2.343329276	0.021627828	0.021627828	-3.294633117	1.065164791
2975	460112	SLC6A9	NM_201649.2	6536	NP_964012.2	ILMN_2252701	460112	I	GCATGGGGCCTACAACTCTGGTCTCCTTCCCCAACTCATGGCCCAGCACT	"\Homo sapiens solute carrier family 6 (neurotransmitter transporter, glycine), member 9 (SLC6A9), transcript variant 2, mRNA.\"""""	DKFZp547A1118; GLYT1	ILMN_2252701	SLC6A9	"\Homo sapiens solute carrier family 6 (neurotransmitter transporter, glycine), member 9 (SLC6A9), transcript variant 2, mRNA.\"""""	6536	D	SLC6A9	-0.090931426	0.008244328	-2.085594532	0.040243117	0.040243117	-3.767818248	-1.065057578
13353	2100450	ProbeID: 2100450	XM_928640.1	653651	XP_933733.1	ILMN_1795992	2100450	S	GGGGCGCGGAGCCCGCCGTCTCGGAGGCCGCGGCTCGGCCCGGCACTGCG	"\PREDICTED: Homo sapiens similar to N-deacetylase/N-sulfotransferase (heparan glucosaminyl) 2 (LOC653651), mRNA.\"""""		ILMN_1795992	LOC653651	"\PREDICTED: Homo sapiens similar to N-deacetylase/N-sulfotransferase (heparan glucosaminyl) 2 (LOC653651), mRNA.\"""""	653651	 		0.090694877	0.012349909	1.997905193	0.049168059	0.049168059	-3.91776441	1.064882962
26977	4250184	LOC653184	XM_927570.1	653184	XP_932663.1	ILMN_1671733	4250184	I	GGAACACTCATCTATACCTGTCTGACAAGGTCAAGCTCCAAGGAAGGGAT	"\PREDICTED: Homo sapiens similar to hypothetical protein LOC375127, transcript variant 1 (LOC653184), mRNA.\"""""		ILMN_1671733	LOC653184	"\PREDICTED: Homo sapiens similar to hypothetical protein LOC375127, transcript variant 1 (LOC653184), mRNA.\"""""	653184	D	LOC653184	0.090577739	0.011321742	2.292041609	0.024565375	0.024565375	-3.392585152	1.064796503
5792	870309	SEMA6D	NM_153619.1	80031	NP_705872.1	ILMN_1814494	870309	A	CTCTGTCATTCATCAAATCTCATCCCCTGATGGACTCTGCCGTTCCACCC	"\Homo sapiens sema domain, transmembrane domain (TM), and cytoplasmic domain, (semaphorin) 6D (SEMA6D), transcript variant 5, mRNA.\"""""	FLJ11598; KIAA1479	ILMN_1814494	SEMA6D	"\Homo sapiens sema domain, transmembrane domain (TM), and cytoplasmic domain, (semaphorin) 6D (SEMA6D), transcript variant 5, mRNA.\"""""	80031	D	SEMA6D	-0.090456362	0.004121635	-3.169729045	0.002171306	0.002171306	-1.475613951	-1.064706923
15314	2450224	ProbeID: 2450224	XM_001719052.1	100130652	XP_001719104.1	ILMN_3259610	2450224	M	AGAACTCAGAGAGCTCGTGCCCCACGGCGGGACGTTTGCATGTTTCCAGG	"\PREDICTED: Homo sapiens hypothetical LOC100130652 (LOC100130652), mRNA.\"""""		ILMN_3259610	LOC100130652	"\PREDICTED: Homo sapiens hypothetical LOC100130652 (LOC100130652), mRNA.\"""""	100130652	 		0.090359439	-0.002809497	2.552347338	0.012627261	0.012627261	-2.876551948	1.064635397
38538	6220639	HSF1	NM_005526.2	3297	NP_005517.1	ILMN_1667060	6220639	I	TCTTTGCGGCCGCTCCCTCCGCCTATTCCCTCCTTGCTCGAGATGGATCT	"\Homo sapiens heat shock transcription factor 1 (HSF1), mRNA.\"""""	HSTF1	ILMN_1667060	HSF1	"\Homo sapiens heat shock transcription factor 1 (HSF1), mRNA.\"""""	3297	D	HSF1	-0.090346001	0.006068649	-2.30820314	0.023603786	0.023603786	-3.36191931	-1.06462548
40232	6400750	C21orf34	NM_001005734.1	388815	NP_001005734.1	ILMN_2283814	6400750	I	TTGTGGAAGGGGCCTCTGGGTGGCAGCTCTGGGCTTTTGGGTGTTGGACA	"\Homo sapiens chromosome 21 open reading frame 34 (C21orf34), transcript variant 3, mRNA.\"""""	FLJ38295; C21orf35	ILMN_2283814	C21ORF34	"\Homo sapiens chromosome 21 open reading frame 34 (C21orf34), transcript variant 3, mRNA.\"""""	388815	D	C21orf34	-0.09033342	-0.007855836	-2.141889126	0.035282677	0.035282677	-3.66856384	-1.064616197
7827	1230685	ProbeID: 1230685	XM_928021.1	643090	XP_933114.1	ILMN_1728564	1230685	S	TGCAGGCTGTGTTGCTGCTCAAGGAGTGTACGGGAGGGTATCGTAGCCGC	"\PREDICTED: Homo sapiens hypothetical protein LOC643090 (LOC643090), mRNA.\"""""		ILMN_1728564	LOC643090	"\PREDICTED: Homo sapiens hypothetical protein LOC643090 (LOC643090), mRNA.\"""""	643090	 		-0.090327521	0.001391656	-2.386159273	0.019418002	0.019418002	-3.211418758	-1.064611843
44516	7100068	MIR641	NR_030371.1	693226		ILMN_3308190	7100068	S	GAGTCACCTCTGTCCTCTGTCCTCTACCTATAGAGGTGACTGTCCTATGT	"\Homo sapiens microRNA 641 (MIR641), microRNA.\"""""		ILMN_3308190	MIR641	"\Homo sapiens microRNA 641 (MIR641), microRNA.\"""""	693226	 	mir-641	0.090310641	-0.000866041	3.033540644	0.003269985	0.003269985	-1.80482289	1.064599387
40601	6480037	PLA2G15	NM_012320.3	23659	NP_036452.1	ILMN_1756910	6480037	S	GGCAGTAGGCTCTAAGTGGGTGACTGGCCACAGGCCGAGAAAAGGGTACA	"\Homo sapiens phospholipase A2, group XV (PLA2G15), mRNA.\"""""	DKFZp564A0122; ACS; LPLA2; LLPL	ILMN_1756910	PLA2G15	"\Homo sapiens phospholipase A2, group XV (PLA2G15), mRNA.\"""""	23659	 	PLA2G15	-0.090076735	-0.021750608	-2.259206133	0.026626125	0.026626125	-3.454318183	-1.064426796
26044	4180224	MOGAT3	NM_178176.2	346606	NP_835470.1	ILMN_1694634	4180224	S	CCCACCGAGGAGGAAGTCAATCACTATCACGCCCTCTACATGACGGCCCT	"\Homo sapiens monoacylglycerol O-acyltransferase 3 (MOGAT3), mRNA.\"""""	DGAT2L7; MGC119204; MGC119203; DC7; MGAT3	ILMN_1694634	MOGAT3	"\Homo sapiens monoacylglycerol O-acyltransferase 3 (MOGAT3), mRNA.\"""""	346606	 	MOGAT3	-0.090044171	0.007831718	-2.994583087	0.00366848	0.00366848	-1.896973002	-1.064402771
42922	6840279	ProbeID: 6840279	XM_935724.1	641958	XP_940817.1	ILMN_1655624	6840279	S	ATGGTGCTGCTTGGCAGCAGCTCACTGGGACTTGCCCAGAAAGTGGTGAA	"\PREDICTED: Homo sapiens similar to Ribose-phosphate pyrophosphokinase II (Phosphoribosyl pyrophosphate synthetase II) (PRS-II) (LOC641958), mRNA.\"""""		ILMN_1655624	LOC641958	"\PREDICTED: Homo sapiens similar to Ribose-phosphate pyrophosphokinase II (Phosphoribosyl pyrophosphate synthetase II) (PRS-II) (LOC641958), mRNA.\"""""	641958	 		-0.089974812	-0.005911782	-2.401238511	0.018689221	0.018689221	-3.181816995	-1.0643516
6134	990181	ProbeID: 990181				ILMN_1896448	990181	S	GCCATTGAGAGGTTCTAACCAGTTGCAAGGTGGGTGAGGAGGAAGCACAG	"\yg59f10.r1 Soares infant brain 1NIB Homo sapiens cDNA clone IMAGE:36955 5, mRNA sequence\"""""		ILMN_1896448		"\yg59f10.r1 Soares infant brain 1NIB Homo sapiens cDNA clone IMAGE:36955 5, mRNA sequence\"""""	-999	 		-0.089941552	0.00088279	-2.13981278	0.03545573	0.03545573	-3.672265907	-1.064327062
28083	4490156	ProbeID: 4490156	XM_374352.3	390367	XP_374352.3	ILMN_1784901	4490156	S	TCACCCTCACGGTCACCTACTACGCCAGACACACGTCACTGTCACGGTCA	"\PREDICTED: Homo sapiens hypothetical LOC390367 (LOC390367), mRNA.\"""""		ILMN_1784901	LOC390367	"\PREDICTED: Homo sapiens hypothetical LOC390367 (LOC390367), mRNA.\"""""	390367	 		-0.089938573	0.002455823	-2.391753519	0.01914473	0.01914473	-3.200455233	-1.064324865
42910	6840228	EVPL	NM_001988.1	2125	NP_001979.1	ILMN_1727288	6840228	S	CAGGACAGCAGCCACTCAGTTCTTCCTCCACCTCCACCCAGTGATCCCAA	"\Homo sapiens envoplakin (EVPL), mRNA.\"""""	EVPK	ILMN_1727288	EVPL	"\Homo sapiens envoplakin (EVPL), mRNA.\"""""	2125	 	EVPL	0.089921431	-9.10E-05	2.272711977	0.025760755	0.025760755	-3.429019096	1.064312219
21265	3400037	POLR3G	NM_006467.2	10622	NP_006458.2	ILMN_3251691	3400037	S	GGGCAAGGATTTACTCTGGGAGGTACCGTTAAGAGCCTTCTTTCCCCCTT	"\Homo sapiens polymerase (RNA) III (DNA directed) polypeptide G (32kD) (POLR3G), mRNA.\"""""	RPC32; RPC7	ILMN_3251691	POLR3G	"\Homo sapiens polymerase (RNA) III (DNA directed) polypeptide G (32kD) (POLR3G), mRNA.\"""""	10622	D	POLR3G	-0.089919671	0.003611219	-2.846880833	0.005623422	0.005623422	-2.237943244	-1.06431092
24828	4010653	FBLIM1	NM_017556.2	54751	NP_060026.2	ILMN_1799471	4010653	I	ACGGGCGGAGGGGACGGGAGGCCCAGCGGCTCCGGGCTCCGCTGGCTCGG	"\Homo sapiens filamin binding LIM protein 1 (FBLIM1), transcript variant 1, mRNA.\"""""	DKFZp434G171; CAL; RP11-169K16.5; FBLP1; FBLP-1	ILMN_1799471	FBLIM1	"\Homo sapiens filamin binding LIM protein 1 (FBLIM1), transcript variant 1, mRNA.\"""""	54751	D	FBLIM1	-0.089899528	0.008068869	-2.204814203	0.030375484	0.030375484	-3.554883857	-1.064296061
14819	2350445	GP6	NM_016363.3	51206	NP_057447.3	ILMN_2223772	2350445	S	CTGTACCACTGGGCCAAGTGCAGTGGATCATGTCTGTAATCCTAGCACTG	"\Homo sapiens glycoprotein VI (platelet) (GP6), mRNA.\"""""	GPVI; GPIV; MGC138168	ILMN_2223772	GP6	"\Homo sapiens glycoprotein VI (platelet) (GP6), mRNA.\"""""	51206	D	GP6	-0.089897038	-0.007360963	-2.639936578	0.009988073	0.009988073	-2.692554378	-1.064294224
38603	6250102	ProbeID: 6250102	XM_001125868.1	727735	XP_001125868.1	ILMN_1785717	6250102	I	TTCCAGGGACAGAACTCCTCCCTGACTCCCCTGCAGGTCCAGCCCGAGGT	"\PREDICTED: Homo sapiens similar to TBC1 domain family member 3 (Rab GTPase-activating protein PRC17) (Prostate cancer gene 17 protein) (TRE17 alpha protein), transcript variant 4 (LOC727735), mRNA.\"""""		ILMN_1785717	LOC727735	"\PREDICTED: Homo sapiens similar to TBC1 domain family member 3 (Rab GTPase-activating protein PRC17) (Prostate cancer gene 17 protein) (TRE17 alpha protein), transcript variant 4 (LOC727735), mRNA.\"""""	727735	 		-0.089840474	-0.001331567	-2.495847834	0.014648129	0.014648129	-2.992512368	-1.064252496
19486	3130438	ProbeID: 3130438	XM_001719328.1	100133167	XP_001719380.1	ILMN_3291203	3130438	M	ACAACAGTGTAATAAGGGCCATGTTGGGGAGGGTCAGGGGTCAGGGTCCG	"\PREDICTED: Homo sapiens hypothetical protein LOC100133167 (LOC100133167), mRNA.\"""""		ILMN_3291203	LOC100133167	"\PREDICTED: Homo sapiens hypothetical protein LOC100133167 (LOC100133167), mRNA.\"""""	100133167	 		-0.08980007	-0.003272711	-3.191887696	0.002029166	0.002029166	-1.421028141	-1.064222692
26611	4220215	DYNC2H1	NM_001080463.1	79659	NP_001073932.1	ILMN_2343310	4220215	A	GATGTTCCATGTGGGGGCAACCAAGACCAGTGGATTCAGTGTGGAGCAGC	"\Homo sapiens dynein, cytoplasmic 2, heavy chain 1 (DYNC2H1), mRNA.\"""""	DYH1B; FLJ11756; DNCH2; DHC1b; hdhc11; DHC2	ILMN_2343310	DYNC2H1	"\Homo sapiens dynein, cytoplasmic 2, heavy chain 1 (DYNC2H1), mRNA.\"""""	79659	 	DYNC2H1	0.089743849	-0.002526461	2.021406307	0.046623923	0.046623923	-3.878139055	1.06418122
41441	6560386	ProbeID: 6560386				ILMN_1902558	6560386	S	gagagaggagggagCACGGGGCATGGAGCATCAAATATGGTGGAGACTTT	"\wd35f06.x1 Soares_NFL_T_GBC_S1 Homo sapiens cDNA clone IMAGE:2330147 3, mRNA sequence\"""""		ILMN_1902558		"\wd35f06.x1 Soares_NFL_T_GBC_S1 Homo sapiens cDNA clone IMAGE:2330147 3, mRNA sequence\"""""	-999	D	LOC729815	-0.089736617	0.006606857	-2.013715374	0.047443796	0.047443796	-3.891152175	-1.064175885
40661	6480239	TTC9	NM_015351.1	23508	NP_056166.1	ILMN_3243117	6480239	S	GGCATCTGACCTGCACTGTCATCCCCTGCCTGGACTTTTGCGATGGACTC	"\Homo sapiens tetratricopeptide repeat domain 9 (TTC9), mRNA.\"""""	KIAA0227; TTC9A	ILMN_3243117	TTC9	"\Homo sapiens tetratricopeptide repeat domain 9 (TTC9), mRNA.\"""""	23508	 	TTC9	-0.089696088	0.011847078	-2.555997119	0.012505801	0.012505801	-2.868987082	-1.06414599
16586	2630114	CHST5	NM_024533.3	23563	NP_078809.2	ILMN_1678478	2630114	A	GGAAGCAGGTCCCTACTATCAACCGGGAGTTTGGGGTCCTCCCCTGAAGT	"\Homo sapiens carbohydrate (N-acetylglucosamine 6-O) sulfotransferase 5 (CHST5), mRNA.\"""""	FLJ22167; I-GlcNAc-6-ST; MGC74625	ILMN_1678478	CHST5	"\Homo sapiens carbohydrate (N-acetylglucosamine 6-O) sulfotransferase 5 (CHST5), mRNA.\"""""	23563	D	CHST5	0.089593889	0.003152709	2.3327364	0.02220767	0.02220767	-3.315015866	1.06407061
6939	1070358	HEXIM2	NM_144608.1	124790	NP_653209.1	ILMN_1701006	1070358	S	AGCTGGGTCTCAAGGAGGCAGGTGGCAGATGAAAACCACCGTCAACACCC	"\Homo sapiens hexamthylene bis-acetamide inducible 2 (HEXIM2), mRNA.\"""""	FLJ32384; L3	ILMN_1701006	HEXIM2	"\Homo sapiens hexamthylene bis-acetamide inducible 2 (HEXIM2), mRNA.\"""""	124790	 	HEXIM2	0.089565569	-0.006253164	2.200435902	0.030696487	0.030696487	-3.562886465	1.064049722
29995	4780609	CHRM4	NM_000741.2	1132	NP_000732.2	ILMN_1660882	4780609	S	CTCTGTGCAACGCCACCTTTAAAAAGACCTTCCGGCACCTGCTGCTGTGC	"\Homo sapiens cholinergic receptor, muscarinic 4 (CHRM4), mRNA.\"""""	HM4	ILMN_1660882	CHRM4	"\Homo sapiens cholinergic receptor, muscarinic 4 (CHRM4), mRNA.\"""""	1132	 	CHRM4	-0.089549363	-0.004198617	-3.017147517	0.003432505	0.003432505	-1.843710266	-1.06403777
15659	2480162	OR9G4	NM_001005284.1	283189	NP_001005284.1	ILMN_1761987	2480162	S	CAAGGCCTAGTTCCACCTACTCCCTAGAGAGGGACAAAGTAGCTGCTCTG	"\Homo sapiens olfactory receptor, family 9, subfamily G, member 4 (OR9G4), mRNA.\"""""	OR11-216	ILMN_1761987	OR9G4	"\Homo sapiens olfactory receptor, family 9, subfamily G, member 4 (OR9G4), mRNA.\"""""	283189	 	OR9G4	-0.089402076	0.007517352	-3.022930942	0.003374332	0.003374332	-1.830009354	-1.063929146
857	70376	CYP4F8	NM_007253.3	11283	NP_009184.1	ILMN_1718603	70376	S	GCACAGGAGCCCCGTGCTGAGGGTGGGATCTCCCAGAGTCTAAGTAAAGA	"\Homo sapiens cytochrome P450, family 4, subfamily F, polypeptide 8 (CYP4F8), mRNA.\"""""	CPF8; CYPIVF8	ILMN_1718603	CYP4F8	"\Homo sapiens cytochrome P450, family 4, subfamily F, polypeptide 8 (CYP4F8), mRNA.\"""""	11283	 	CYP4F8	-0.089400278	0.015303694	-2.270931363	0.025873409	0.025873409	-3.43236197	-1.06392782
19595	3140128	DEFB108B	NM_001002035.1	245911	NP_001002035.1	ILMN_1730448	3140128	S	GAGCCAAGTTCTACCAGCCAGGGGCAAATTCAAGGAGATCTGTGAACGTC	"\Homo sapiens defensin, beta 108B (DEFB108B), mRNA.\"""""		ILMN_1730448	DEFB108B	"\Homo sapiens defensin, beta 108B (DEFB108B), mRNA.\"""""	245911	D	DEFB108B/LOC100133128	0.089388014	0.008162463	2.13904623	0.035519804	0.035519804	-3.673631849	1.063918776
44625	7100538	NKX6-3	NM_152568.1	157848	NP_689781.1	ILMN_1656250	7100538	S	TGGGAAAGACCCCAGAACGGCACCCCTCCAACAAGGCAGGAAGGGAGAAG	"\Homo sapiens hypothetical protein FLJ25169 (FLJ25169), mRNA.\"""""		ILMN_1656250	FLJ25169	"\Homo sapiens hypothetical protein FLJ25169 (FLJ25169), mRNA.\"""""	157848	D	NKX6-3	-0.089380639	0.002333281	-2.712247262	0.008198156	0.008198156	-2.536840735	-1.063913338
30417	4830762	ProbeID: 4830762				ILMN_1880849	4830762	S	CCTACCTCCTACCTCCCCACACAGCAGCAATCAGTATCCAGAAGTTTATG	"\DKFZp781A1072_s1 781 (synonym: hlcc4) Homo sapiens cDNA clone DKFZp781A1072 3, mRNA sequence\"""""		ILMN_1880849		"\DKFZp781A1072_s1 781 (synonym: hlcc4) Homo sapiens cDNA clone DKFZp781A1072 3, mRNA sequence\"""""	-999	 		-0.089364241	0.009285889	-2.337955898	0.02192026	0.02192026	-3.304982389	-1.063901245
45531	7320441	C7orf68	NM_013332.3	29923	NP_037464.1	ILMN_1659990	7320441	S	GTCGTTCCTCCAACATAGTGTGTATTGGTCTGAAGGGGGTGGTGGGATGC	"\Homo sapiens chromosome 7 open reading frame 68 (C7orf68), transcript variant 1, mRNA.\"""""	FLJ21076; MGC138388	ILMN_1659990	C7ORF68	"\Homo sapiens chromosome 7 open reading frame 68 (C7orf68), transcript variant 1, mRNA.\"""""	29923	 	C7orf68	0.089355933	-0.017834174	2.111542594	0.03788634	0.03788634	-3.722357306	1.063895118
30899	4880414	ProbeID: 4880414	XM_001732886.1	100133521	XP_001732938.1	ILMN_3198636	4880414	A	GTGTACACGCACGTGCATACATATGTATATATGTGTACACGCACGTGCAT	"\PREDICTED: Homo sapiens hypothetical protein LOC100133521 (LOC100133521), mRNA.\"""""		ILMN_3198636	LOC100133521	"\PREDICTED: Homo sapiens hypothetical protein LOC100133521 (LOC100133521), mRNA.\"""""	100133521	 		0.089311611	0.007127234	2.032432795	0.045469688	0.045469688	-3.859405249	1.063862434
23253	3830301	ProbeID: 3830301	XM_940028.2	197350	XP_945121.1	ILMN_1789871	3830301	A	TCATCTGAGAGCGAGGCGTGGCAGCGTGGGGGTGGCCGTGCAATAAATAT	"\PREDICTED: Homo sapiens hypothetical protein LOC197350 (LOC197350), mRNA.\"""""		ILMN_1789871	LOC197350	"\PREDICTED: Homo sapiens hypothetical protein LOC197350 (LOC197350), mRNA.\"""""	197350	 	CASP14L	-0.089298506	0.001204786	-2.154709618	0.034230339	0.034230339	-3.645635648	-1.06385277
30442	4850088	GIPC1	NM_005716.2	10755	NP_005707.1	ILMN_2342903	4850088	A	TCCAGCCTGAGCCTAGCTCAGCAGCCCAAGGACGATGGTGAGGGGAGGTG	"\Homo sapiens GIPC PDZ domain containing family, member 1 (GIPC1), transcript variant 1, mRNA.\"""""	IIP-1; TIP-2; GLUT1CBP; C19orf3; RGS19IP1; Hs.6454; SYNECTIIN; MGC15889; NIP; MGC3774; SEMCAP; GIPC	ILMN_2342903	GIPC1	"\Homo sapiens GIPC PDZ domain containing family, member 1 (GIPC1), transcript variant 1, mRNA.\"""""	10755	D	GIPC1	0.08926534	-0.006938041	2.549518583	0.012722129	0.012722129	-2.882408927	1.063828314
46411	7550332	LOC653541	XM_927996.1	653541	XP_933089.1	ILMN_1764037	7550332	S	ATGCGATCCCAGACCGCCCTGCTCCTCCGAGCCTTTGAGAAGGATCGCTT	"\PREDICTED: Homo sapiens similar to double homeobox, 4 (LOC653541), mRNA.\"""""		ILMN_1764037	LOC653541	"\PREDICTED: Homo sapiens similar to double homeobox, 4 (LOC653541), mRNA.\"""""	653541	 	LOC653541	-0.089232373	-0.002988248	-2.3593345	0.020777186	0.020777186	-3.263686637	-1.063804004
30332	4830398	ProbeID: 4830398				ILMN_1868058	4830398	S	GCCTGCTCTTGGAGCCCTGGACCACCATGTAAAAAGTCCAACTACCCTGC	"\BX092245 NCI_CGAP_GC4 Homo sapiens cDNA clone IMAGp998J163735 ; IMAGE:1476591, mRNA sequence\"""""		ILMN_1868058		"\BX092245 NCI_CGAP_GC4 Homo sapiens cDNA clone IMAGp998J163735 ; IMAGE:1476591, mRNA sequence\"""""	-999	 		-0.089011283	0.012585867	-2.084805159	0.040316756	0.040316756	-3.769193462	-1.063640991
21000	3370435	LOC100128006	XM_001716079.1	100128006	XP_001716131.1	ILMN_3180807	3370435	A	GGACTACCTGGTACATCCAACTCACAGTGTGCATCTGATCTTGGTACCGA	"\PREDICTED: Homo sapiens hypothetical protein LOC100128006 (LOC100128006), mRNA.\"""""		ILMN_3180807	LOC100128006	"\PREDICTED: Homo sapiens hypothetical protein LOC100128006 (LOC100128006), mRNA.\"""""	100128006	 		0.088968729	-0.00230784	2.891553514	0.004949217	0.004949217	-2.136236536	1.063609618
19180	3120037	C5orf30	NM_033211.2	90355	NP_149988.1	ILMN_1677292	3120037	S	AGGAAACACAACTGGTTACCTATGAGACCTGTTCTGTCCGTGTGCCTACG	"\Homo sapiens chromosome 5 open reading frame 30 (C5orf30), mRNA.\"""""	FLJ25291	ILMN_1677292	C5ORF30	"\Homo sapiens chromosome 5 open reading frame 30 (C5orf30), mRNA.\"""""	90355	 	C5orf30	-0.088966109	0.003743659	-2.661524805	0.00941969	0.00941969	-2.646424324	-1.063607687
14017	2230139	ProbeID: 2230139	XR_015267.1	728003		ILMN_1785389	2230139	S	ATATTTGATTCAATGGAATTTACCTAAAAAATAAAGACTAAAAATGTGGT	"\PREDICTED: Homo sapiens misc_RNA (LOC728003), miscRNA.\"""""		ILMN_1785389	LOC728003	"\PREDICTED: Homo sapiens misc_RNA (LOC728003), miscRNA.\"""""	728003	 		0.088952137	0.013768967	2.757786716	0.007226414	0.007226414	-2.437034695	1.063597386
30276	4830195	ProbeID: 4830195				ILMN_1831566	4830195	S	CTCCTACATCAGCAGTGAAGCGCTGAGCGGCGTTGTATTCACAAAGTCAC	"\Homo sapiens cDNA FLJ26031 fis, clone PNC08078\"""""		ILMN_1831566		"\Homo sapiens cDNA FLJ26031 fis, clone PNC08078\"""""	-999	 		0.088813889	0.004210445	2.794047178	0.006529298	0.006529298	-2.356613955	1.063495471
29498	4730102	SNORD47	NR_002746.1	26802		ILMN_3236650	4730102	S	AATGATGTAATGATTCTGCCAAATGAAATATAATGATATCACTGTAAAAC	"\Homo sapiens small nucleolar RNA, C/D box 47 (SNORD47), small nuclear RNA.\"""""	RNU47; U47	ILMN_3236650	SNORD47	"\Homo sapiens small nucleolar RNA, C/D box 47 (SNORD47), small nuclear RNA.\"""""	26802	 	SNORD47	0.088795002	0.002731445	2.447986097	0.016582431	0.016582431	-3.089047628	1.063481548
23438	3840309	CTBP1	NM_001012614.1	1487	NP_001012632.1	ILMN_2278235	3840309	I	GCTCGAGACAATTAAGGACGTGGGATGAGGCTCCGAGACAGGACGCGGTT	"\Homo sapiens C-terminal binding protein 1 (CTBP1), transcript variant 2, mRNA.\"""""	BARS; MGC104684	ILMN_2278235	CTBP1	"\Homo sapiens C-terminal binding protein 1 (CTBP1), transcript variant 2, mRNA.\"""""	1487	D	CTBP1	0.088729442	0.003970587	2.059733108	0.042717035	0.042717035	-3.812633673	1.063433222
37681	6110086	ProbeID: 6110086	XM_927477.1	644305	XP_932570.1	ILMN_1693372	6110086	S	AGAAGGTGATGCTGAAGAGACTGCTCTGGAAAGCTATTCCACAATCATTG	"\PREDICTED: Homo sapiens similar to Importin-7 (Imp7) (Ran-binding protein 7) (RanBP7) (LOC644305), mRNA.\"""""		ILMN_1693372	LOC644305	"\PREDICTED: Homo sapiens similar to Importin-7 (Imp7) (Ran-binding protein 7) (RanBP7) (LOC644305), mRNA.\"""""	644305	 		0.088698246	0.004850419	2.520374546	0.013737619	0.013737619	-2.942438402	1.063410227
19279	3120398	SDF4	NM_016547.1	51150	NP_057631.1	ILMN_1785605	3120398	I	TGCAGCCAATAGGCACCTTAAATAGCCACTTCGTGCGGCTGGCCGCGGAG	"\Homo sapiens stromal cell derived factor 4 (SDF4), mRNA.\"""""	RP5-902P8.6; Cab45	ILMN_1785605	SDF4	"\Homo sapiens stromal cell derived factor 4 (SDF4), mRNA.\"""""	51150	D	SDF4	0.088627391	-0.001416404	2.622618306	0.010466344	0.010466344	-2.729338537	1.063358001
14042	2230259	GUCY1B3	NM_000857.1	2983	NP_000848.1	ILMN_1782567	2230259	S	GCCATGCATTCACCATGCACGATCCATCTGCCACCTGGCCTTGGACATGA	"\Homo sapiens guanylate cyclase 1, soluble, beta 3 (GUCY1B3), mRNA.\"""""	GUCSB3; GUC1B3; GC-S-beta-1; GC-SB3; GUCB3	ILMN_1782567	GUCY1B3	"\Homo sapiens guanylate cyclase 1, soluble, beta 3 (GUCY1B3), mRNA.\"""""	2983	 	GUCY1B3	-0.0885069	0.002409863	-2.089568001	0.0398742	0.0398742	-3.760888857	-1.063269195
22806	3780035	ProbeID: 3780035				ILMN_1884357	3780035	S	AAGGCTGGAAACAAACTGGAATGTCTCTCTCCATCTGTCTGCTAAGGCGG	"\zb53f02.y5 Soares_fetal_lung_NbHL19W Homo sapiens cDNA clone IMAGE:307323 5, mRNA sequence\"""""		ILMN_1884357		"\zb53f02.y5 Soares_fetal_lung_NbHL19W Homo sapiens cDNA clone IMAGE:307323 5, mRNA sequence\"""""	-999	 		0.088401647	0.004336529	2.303382168	0.023887084	0.023887084	-3.371086253	1.063191626
13068	2070082	SOX6	NM_017508.1	55553	NP_059978.1	ILMN_2287958	2070082	I	ACCTACAGTTTAGTCAGGTGAAACAGGAGTGGGTGGAGGAAGGAAAGAAG	"\Homo sapiens SRY (sex determining region Y)-box 6 (SOX6), transcript variant 1, mRNA.\"""""	HSSOX6	ILMN_2287958	SOX6	"\Homo sapiens SRY (sex determining region Y)-box 6 (SOX6), transcript variant 1, mRNA.\"""""	55553	D	SOX6	-0.088371148	0.010554022	-2.687925353	0.008764639	0.008764639	-2.58959627	-1.063169151
28159	4490519	MIR889	NR_030595.1	100126345		ILMN_3310548	4490519	S	GCTGTCCGTAGTATGGTCTCTATATTTATGATGATTAATATCGGACAACC	"\Homo sapiens microRNA 889 (MIR889), microRNA.\"""""		ILMN_3310548	MIR889	"\Homo sapiens microRNA 889 (MIR889), microRNA.\"""""	100126345	 	mir-889	0.088348956	0.001655731	2.472018521	0.015584297	0.015584297	-3.040770834	1.063152797
32904	5290192	C5orf44	NM_001093756.1	80006	NP_001087225.1	ILMN_1726930	5290192	S	CAGCTGGGCAGATTTGGCCTGCAGGGTATAGTTGGCTGACCTCAATCTAG	"\Homo sapiens chromosome 5 open reading frame 44 (C5orf44), transcript variant 3, mRNA.\"""""	MGC48585; FLJ26957	ILMN_1726930	C5ORF44	"\Homo sapiens chromosome 5 open reading frame 44 (C5orf44), transcript variant 3, mRNA.\"""""	80006	D	C5orf44	-0.088345963	0.003193745	-2.047622013	0.043919947	0.043919947	-3.833450959	-1.063150591
31922	5090026	COL15A1	NM_001855.3	1306	NP_001846.3	ILMN_1768940	5090026	S	CTGCAGGAAACCCCAGCAGTGTGAACGCATCCCAACATAGGTTAAGAGCA	"\Homo sapiens collagen, type XV, alpha 1 (COL15A1), mRNA.\"""""	FLJ38566	ILMN_1768940	COL15A1	"\Homo sapiens collagen, type XV, alpha 1 (COL15A1), mRNA.\"""""	1306	 	COL15A1	0.088300424	-0.005673277	2.858374742	0.005442321	0.005442321	-2.21189396	1.063117033
4369	630524	CDK17	NM_002595.2	5128	NP_002586.2	ILMN_1780824	630524	S	ATTGAGTCACAGTTCTTTCTTGGGGATGAAGGCTGTGCCGAGTGGGGTCC	"\Homo sapiens PCTAIRE protein kinase 2 (PCTK2), mRNA.\"""""	PCTAIRE2	ILMN_1780824	PCTK2	"\Homo sapiens PCTAIRE protein kinase 2 (PCTK2), mRNA.\"""""	5128	 	CDK17	0.08824996	0.001302627	2.205367338	0.03033514	0.03033514	-3.553871861	1.063079846
21519	3420338	ProbeID: 3420338				ILMN_1837220	3420338	S	GTGTACAATTTGATGAGTTTTGACGTGTGCACCTTTCCAACCATCATGAC	"\Homo sapiens cDNA: FLJ23063 fis, clone LNG04745\"""""		ILMN_1837220		"\Homo sapiens cDNA: FLJ23063 fis, clone LNG04745\"""""	-999	 		-0.088188325	-0.00288706	-2.251035618	0.027161973	0.027161973	-3.469559992	-1.063034431
5005	770246	TAS2R39	NM_176881.2	259285	NP_795362.2	ILMN_1759475	770246	S	TGTGGTCGGTCTGGCTTTTTTCTTTAACCTGGGGATTGTGACTCCTCTGA	"\Homo sapiens taste receptor, type 2, member 39 (TAS2R39), mRNA.\"""""		ILMN_1759475	TAS2R39	"\Homo sapiens taste receptor, type 2, member 39 (TAS2R39), mRNA.\"""""	259285	 	TAS2R39	-0.088163939	0.00285201	-3.073247554	0.002905476	0.002905476	-1.709966602	-1.063016462
10552	1660246	GNB4	NM_021629.3	59345	NP_067642.1	ILMN_1733249	1660246	S	CTCTTACTAGAAGTCCCCCACGACCAAGTTAAAGATACTTTTCCTGTTGG	"\Homo sapiens guanine nucleotide binding protein (G protein), beta polypeptide 4 (GNB4), mRNA.\"""""		ILMN_1733249	GNB4	"\Homo sapiens guanine nucleotide binding protein (G protein), beta polypeptide 4 (GNB4), mRNA.\"""""	59345	D	GNB4	0.088162684	-0.011263431	2.136572962	0.035727226	0.035727226	-3.678036126	1.063015537
22	10070	ATP6V1C2	NM_144583.3	245973	NP_653184.2	ILMN_1660729	10070	S	ACCAGGGCTGAGGTCTGATGGGAAGGACTTGACTCCAGGTGCAGAGATGC	"\Homo sapiens ATPase, H+ transporting, lysosomal 42kDa, V1 subunit C2 (ATP6V1C2), transcript variant 2, mRNA.\"""""	VMA5; ATP6C2	ILMN_1660729	ATP6V1C2	"\Homo sapiens ATPase, H+ transporting, lysosomal 42kDa, V1 subunit C2 (ATP6V1C2), transcript variant 2, mRNA.\"""""	245973	D	ATP6V1C2	0.088159937	-0.005180282	3.103004201	0.002657484	0.002657484	-1.63826866	1.063013513
18681	2940220	ProbeID: 2940220				ILMN_1840334	2940220	S	GCCCAGAACTTGGGACCAATACTTAATTCAAATAGCAGGGGCTTGCTCAC	"\Homo sapiens cDNA FLJ38328 fis, clone FCBBF3025142\"""""		ILMN_1840334		"\Homo sapiens cDNA FLJ38328 fis, clone FCBBF3025142\"""""	-999	D	PLCXD2	-0.088123742	0.006558881	-2.099354347	0.038978034	0.038978034	-3.743772738	-1.062986845
13111	2070246	MMEL1	NM_033467.2	79258	NP_258428.1	ILMN_1718488	2070246	S	TTCTTCATCAACTATGCCCAGGTGTGGTGCGGGTCCTACCGGCCCGAGTT	"\Homo sapiens membrane metallo-endopeptidase-like 1 (MMEL1), mRNA.\"""""	NEPII; MGC119456; NL1; MMEL2; NL2; MGC119454; MGC119455; SEP	ILMN_1718488	MMEL1	"\Homo sapiens membrane metallo-endopeptidase-like 1 (MMEL1), mRNA.\"""""	79258	D	MMEL1	-0.088043476	0.004369768	-2.38916887	0.019270558	0.019270558	-3.205523296	-1.062927705
21969	3450598	TM4SF19	XM_001134247.1	116211	XP_001134247.1	ILMN_1808325	3450598	A	GCCCTTCTGTGCATCAGCCTGCTCCAGCTTCTCCTGGTGGTCGTTCATGT	"\PREDICTED: Homo sapiens transmembrane 4 L six family member 19, transcript variant 2 (TM4SF19), mRNA.\"""""		ILMN_1808325	TM4SF19	"\PREDICTED: Homo sapiens transmembrane 4 L six family member 19, transcript variant 2 (TM4SF19), mRNA.\"""""	116211	D	TM4SF19	-0.088038915	0.013595504	-2.537462618	0.0131337	0.0131337	-2.907310646	-1.062924345
36163	5870608	PPP1R3B	NM_024607.2	79660	NP_078883.2	ILMN_1712236	5870608	S	GGCTTTGTACATAACCAACAGGCAGATACTGAGTGCCTTGGCTCCTAGAG	"\Homo sapiens protein phosphatase 1, regulatory (inhibitor) subunit 3B (PPP1R3B), mRNA.\"""""	GL; FLJ34675; FLJ14005; PPP1R4	ILMN_1712236	PPP1R3B	"\Homo sapiens protein phosphatase 1, regulatory (inhibitor) subunit 3B (PPP1R3B), mRNA.\"""""	79660	D	PPP1R3B	0.087953885	-0.010084774	2.366462733	0.020407996	0.020407996	-3.249846321	1.0628617
35114	5700072	ProbeID: 5700072				ILMN_1913420	5700072	S	ttttttAGTGTGATTGCATTTATTCTTATAAATGTACAGAGCTGTAGAAG	"\UI-H-FE1-beg-n-01-0-UI.s1 NCI_CGAP_FE1 Homo sapiens cDNA clone UI-H-FE1-beg-n-01-0-UI 3, mRNA sequence\"""""		ILMN_1913420		"\UI-H-FE1-beg-n-01-0-UI.s1 NCI_CGAP_FE1 Homo sapiens cDNA clone UI-H-FE1-beg-n-01-0-UI 3, mRNA sequence\"""""	-999	D	C15orf17	0.08782068	-0.002087692	3.764474226	0.000319344	0.000319344	0.081981636	1.06276357
33945	5420739	ROPN1	NM_017578.2	54763	NP_060048.2	ILMN_1668766	5420739	S	CATAATGGTGGGTCGCCCCGGATCCCGTTCAGCACCTTCCAGTTTCTCTA	"\Homo sapiens ropporin, rhophilin associated protein 1 (ROPN1), mRNA.\"""""	ROPN1A; DKFZp434B1222; ropporin; ODF6; RHPNAP1	ILMN_1668766	ROPN1	"\Homo sapiens ropporin, rhophilin associated protein 1 (ROPN1), mRNA.\"""""	54763	 	ROPN1	-0.087683754	-0.001825892	-2.775282461	0.006881969	0.006881969	-2.39833625	-1.062662708
28723	4590022	ProbeID: 4590022				ILMN_1834869	4590022	S	TCTCCCTCAGTTTTGGTGGATAGTTTTGCCAGATTTAGGGGTCTTGGTTG	"\BX441478 Homo sapiens FETAL BRAIN Homo sapiens cDNA clone CS0DF018YO13 5-PRIME, mRNA sequence\"""""		ILMN_1834869		"\BX441478 Homo sapiens FETAL BRAIN Homo sapiens cDNA clone CS0DF018YO13 5-PRIME, mRNA sequence\"""""	-999	 		0.087681741	0.004668824	1.992179821	0.049805552	0.049805552	-3.927355439	1.062661225
43307	6900360	MYH7	NM_000257.2	4625	NP_000248.2	ILMN_1669714	6900360	S	GCCACATCTTGATCTGCTCAGCCCTGGAGGTGCCAGCAAAGCCCCATGCT	"\Homo sapiens myosin, heavy chain 7, cardiac muscle, beta (MYH7), mRNA.\"""""	MYHCB; MGC138378; CMD1S; SPMM; MPD1; DKFZp451F047; SPMD; MGC138376; CMH1	ILMN_1669714	MYH7	"\Homo sapiens myosin, heavy chain 7, cardiac muscle, beta (MYH7), mRNA.\"""""	4625	 	MYH7	0.087657389	-0.003731307	2.729854097	0.00780913	0.00780913	-2.49841138	1.062643288
32085	5090736	DAGLA	NM_006133.1	747	NP_006124.1	ILMN_1683682	5090736	S	ATATGCAATCAGTAGCGAGCAGCCGGGCCCCACAGACCCTCATGCACTCT	"\Homo sapiens diacylglycerol lipase, alpha (DAGLA), mRNA.\"""""	C11orf11; DAGLALPHA; DAGL(ALPHA); NSDDR	ILMN_1683682	DAGLA	"\Homo sapiens diacylglycerol lipase, alpha (DAGLA), mRNA.\"""""	747	 	DAGLA	0.087592109	0.01089146	2.432258376	0.017266245	0.017266245	-3.120427154	1.062595206
17096	2650678	RSPH3	NM_031924.3	83861	NP_114130.3	ILMN_1788223	2650678	S	CAACAGCCAAGTCAGCAAGCAATCAGGTAATGATGTGCGAGTCCCCTCAG	"\Homo sapiens radial spoke 3 homolog (Chlamydomonas) (RSPH3), mRNA.\"""""	dJ111C20.1; RSHL2; RSP3	ILMN_1788223	RSPH3	"\Homo sapiens radial spoke 3 homolog (Chlamydomonas) (RSPH3), mRNA.\"""""	83861	 	RSPH3	0.087556567	-0.026538791	2.122671564	0.036912771	0.036912771	-3.7027079	1.062569029
23098	3800440	ProbeID: 3800440				ILMN_1900604	3800440	S	AGGGAGTCAGGTAATGGGGCCAGGGAAACGTGTGCCCACTGACTTGGGAA	"\BX108309 Soares_testis_NHT Homo sapiens cDNA clone IMAGp998B201831, mRNA sequence\"""""		ILMN_1900604		"\BX108309 Soares_testis_NHT Homo sapiens cDNA clone IMAGp998B201831, mRNA sequence\"""""	-999	 		-0.087523188	-0.002663197	-2.206668009	0.030240457	0.030240457	-3.551491328	-1.062544444
40519	6450463	NPTX1	NM_002522.2	4884	NP_002513.2	ILMN_1670660	6450463	A	TCTTAGATAATCGTGCTTCCTCAGCGCCCGTCGGGTTGTGGCATCCTTGG	"\Homo sapiens neuronal pentraxin I (NPTX1), mRNA.\"""""	MGC105123; NP1; DKFZp686J2446	ILMN_1670660	NPTX1	"\Homo sapiens neuronal pentraxin I (NPTX1), mRNA.\"""""	4884	D	NPTX1	-0.087509292	-5.69E-05	-2.255214685	0.026886723	0.026886723	-3.461770044	-1.06253421
2272	360128	KIT	NM_001093772.1	3815	NP_001087241.1	ILMN_1790160	360128	S	GCCGTTATCTGGAAGTAACCATTTGCACTGGAGTTCTATGCTCTCGCACC	"\Homo sapiens v-kit Hardy-Zuckerman 4 feline sarcoma viral oncogene homolog (KIT), transcript variant 2, mRNA.\"""""	CD117; SCFR; C-Kit; PBT	ILMN_1790160	KIT	"\Homo sapiens v-kit Hardy-Zuckerman 4 feline sarcoma viral oncogene homolog (KIT), transcript variant 2, mRNA.\"""""	3815	D	KIT	-0.087504679	0.006566349	-2.307624938	0.023637606	0.023637606	-3.363019613	-1.062530812
9864	1500592	KPTN	NM_007059.2	11133	NP_008990.2	ILMN_2143671	1500592	S	GGTGTCCTGAAGGACAGGATGCTCTCCCCAGACCTCCCCAGGGTGGTGAA	"\Homo sapiens kaptin (actin binding protein) (KPTN), mRNA.\"""""	2.00E+04	ILMN_2143671	KPTN	"\Homo sapiens kaptin (actin binding protein) (KPTN), mRNA.\"""""	11133	D	KPTN	0.087448151	-0.008197088	2.694212409	0.008614887	0.008614887	-2.575996145	1.062489181
44250	7040458	ProbeID: 7040458	XM_941666.1	652256	XP_946759.1	ILMN_1733382	7040458	S	GTCTGGGCTCTTGGATCACTTTCCCCACTTTCGCTGACCCTCCACCACTG	"\PREDICTED: Homo sapiens hypothetical protein LOC652256 (LOC652256), mRNA.\"""""		ILMN_1733382	LOC652256	"\PREDICTED: Homo sapiens hypothetical protein LOC652256 (LOC652256), mRNA.\"""""	652256	 		-0.087402444	0.019680783	-2.24814141	0.027354047	0.027354047	-3.474947595	-1.06245552
36599	5910086	CACNA2D1	NM_000722.2	781	NP_000713.2	ILMN_1768533	5910086	S	TGGAATCCAGTTTCTACTACTTTGGCTGGTATCTGGCAGCACACACCGCC	"\Homo sapiens calcium channel, voltage-dependent, alpha 2/delta subunit 1 (CACNA2D1), mRNA.\"""""	CACNA2; CACNL2A; CCHL2A; MHS3	ILMN_1768533	CACNA2D1	"\Homo sapiens calcium channel, voltage-dependent, alpha 2/delta subunit 1 (CACNA2D1), mRNA.\"""""	781	 	CACNA2D1	-0.087362279	0.004674618	-2.40697824	0.018418291	0.018418291	-3.17050798	-1.062425942
21028	3370546	C20orf71	NM_178466.3	128861	NP_848561.2	ILMN_2260933	3370546	I	GCTGGACTGTGGTGGGATCCAGATATCATTCCATAAGGAGTGGTTCTCGG	"\Homo sapiens chromosome 20 open reading frame 71 (C20orf71), transcript variant 1, mRNA.\"""""	SPLUNC3; MGC44525	ILMN_2260933	C20ORF71	"\Homo sapiens chromosome 20 open reading frame 71 (C20orf71), transcript variant 1, mRNA.\"""""	128861	D	C20orf71	-0.08734542	-0.000925716	-2.568827877	0.012087132	0.012087132	-2.842321995	-1.062413526
38287	6200364	ProbeID: 6200364	XM_926802.2	643479	XP_931895.1	ILMN_1727932	6200364	S	GTTCATGCCATGGAGGAAGTGGTGAAGGAGGTGGTGGGACATGCCAAGGA	"\PREDICTED: Homo sapiens hypothetical LOC643479 (LOC643479), mRNA.\"""""		ILMN_1727932	LOC643479	"\PREDICTED: Homo sapiens hypothetical LOC643479 (LOC643479), mRNA.\"""""	643479	 	FAM25E	0.08731016	0.013199043	2.006208408	0.04825594	0.04825594	-3.903811447	1.062387561
30821	4880100	ProbeID: 4880100	XM_292197.5	341651	XP_292197.5	ILMN_1703719	4880100	A	GCCCCTGAGACACTGGCAGCAACAGTGAGCAAAACAGAAAGGGCAAGTCC	"\PREDICTED: Homo sapiens similar to Fumarate hydratase, mitochondrial precursor (Fumarase) (LOC341651), mRNA.\"""""		ILMN_1703719	LOC341651	"\PREDICTED: Homo sapiens similar to Fumarate hydratase, mitochondrial precursor (Fumarase) (LOC341651), mRNA.\"""""	341651	 		0.087307	0.006951045	2.567099467	0.012142782	0.012142782	-2.845920431	1.062385234
13556	2120521	CCDC7	NM_001026383.1	221016	NP_001021554.1	ILMN_2382974	2120521	A	CCAAACCGCCCAGTCACCCGACTTCCCACAGTCTCAGCAGGGAGGAATAA	"\Homo sapiens coiled-coil domain containing 7 (CCDC7), transcript variant 2, mRNA.\"""""	BioT2-C; BioT2-A; FLJ32762; DKFZp686N0559; RP11-479G22.1; BioT2-B	ILMN_2382974	CCDC7	"\Homo sapiens coiled-coil domain containing 7 (CCDC7), transcript variant 2, mRNA.\"""""	221016	D	CCDC7	-0.087283612	-0.001735846	-2.437421688	0.017039023	0.017039023	-3.11014422	-1.062368011
24570	3990424	MARVELD2	NM_001038603.1	153562	NP_001033692.1	ILMN_2293744	3990424	I	CTAGCCTCTGTGGTAGAGAAGCAAGCGCTTCCCAAATCAGCTTCCAATTG	"\Homo sapiens MARVEL domain containing 2 (MARVELD2), transcript variant 1, mRNA.\"""""	FLJ30532; MARVD2; MRVLDC2; DFNB49; Tric	ILMN_2293744	MARVELD2	"\Homo sapiens MARVEL domain containing 2 (MARVELD2), transcript variant 1, mRNA.\"""""	153562	D	MARVELD2	0.087263816	0.010739926	2.127869665	0.036465526	0.036465526	-3.69349901	1.062353434
47060	7610731	TEPP	NM_199046.1	374739	NP_950247.1	ILMN_2398294	7610731	A	TGCTATTGCTATGGCCCGCATCATTGACCTGGTGCCCTGGGACGATGGCT	"\Homo sapiens testis/prostate/placenta-expressed protein (TEPP), transcript variant 1, mRNA.\"""""	MGC129931; MGC129930	ILMN_2398294	TEPP	"\Homo sapiens testis/prostate/placenta-expressed protein (TEPP), transcript variant 1, mRNA.\"""""	374739	D	TEPP	0.087250633	-0.001463338	2.515542197	0.013912876	0.013912876	-2.952336419	1.062343727
390	50092	LOC647211	XR_017499.2	647211		ILMN_3236093	50092	S	TGGGGCACCAGAAAGAACAGACAGAAGTCAGCCAGCAACTTGTGCCTCCC	"\PREDICTED: Homo sapiens misc_RNA (LOC647211), miscRNA.\"""""		ILMN_3236093	LOC647211	"\PREDICTED: Homo sapiens misc_RNA (LOC647211), miscRNA.\"""""	647211	 		0.087232341	0.003643831	2.137404732	0.035657352	0.035657352	-3.676555448	1.062330257
1689	160711	PTPRB	NM_002837.2	5787	NP_002828.2	ILMN_1672102	160711	S	GCAGTGCACGACCTAAGACTTCACAGGGTTCACATGGTCCAGACTGAGTG	"\Homo sapiens protein tyrosine phosphatase, receptor type, B (PTPRB), mRNA.\"""""	HPTP-BETA; R-PTP-BETA; HPTPB; DKFZp686E2262; MGC142023; PTPB; MGC59935; DKFZp686H15164; FLJ44133	ILMN_1672102	PTPRB	"\Homo sapiens protein tyrosine phosphatase, receptor type, B (PTPRB), mRNA.\"""""	5787	 	PTPRB	-0.087130946	0.001103101	-2.553474539	0.012589636	0.012589636	-2.874216562	-1.062255597
14253	2260392	ProbeID: 2260392	XM_001717230.1	100132107	XP_001717282.1	ILMN_3238694	2260392	S	CCTTGGCCCTGGTTCATTCTAGTTTATACAGTCATCAGGTAGAAGCCCTG	"\PREDICTED: Homo sapiens hypothetical LOC100132107 (LOC100132107), mRNA.\"""""		ILMN_3238694	LOC100132107	"\PREDICTED: Homo sapiens hypothetical LOC100132107 (LOC100132107), mRNA.\"""""	100132107	 		0.087129086	0.01064258	2.612737814	0.01074842	0.01074842	-2.750236001	1.062254228
6824	1050685	LOC285484	XM_938853.2	285484	XP_943946.2	ILMN_1710591	1050685	A	CACACATACATAAACCCACATCAATGGTAATGGTGGTAATCTCTGGCCGG	"\PREDICTED: Homo sapiens hypothetical protein LOC285484 (LOC285484), mRNA.\"""""		ILMN_1710591	LOC285484	"\PREDICTED: Homo sapiens hypothetical protein LOC285484 (LOC285484), mRNA.\"""""	285484	 	LOC285484	0.087118421	-0.001374128	2.407499685	0.018393852	0.018393852	-3.169479443	1.062246375
34101	5490561	CCDC132	NM_024553.2	55610	NP_078829.1	ILMN_1746417	5490561	I	TAGTGACTTAATTACTATTCATATATCTCTCCTTTAGATTTTAAATTTAT	"\Homo sapiens coiled-coil domain containing 132 (CCDC132), transcript variant 2, mRNA.\"""""	KIAA1861; MGC176659; FLJ20097; FLJ23581	ILMN_1746417	CCDC132	"\Homo sapiens coiled-coil domain containing 132 (CCDC132), transcript variant 2, mRNA.\"""""	55610	D	CCDC132	0.087115579	-0.002544327	2.986938764	0.003751773	0.003751773	-1.914947574	1.062244283
31179	4900017	MAP2K6	NM_002758.3	5608	NP_002749.2	ILMN_1697729	4900017	I	TGCTGCATCGGTCAAGAGAAACTCCACTTGCATGAAGATTGCACGCCTGC	"\Homo sapiens mitogen-activated protein kinase kinase 6 (MAP2K6), mRNA.\"""""	MEK6; MKK6; PRKMK6; SAPKK3; MAPKK6	ILMN_1697729	MAP2K6	"\Homo sapiens mitogen-activated protein kinase kinase 6 (MAP2K6), mRNA.\"""""	5608	D	MAP2K6	0.087088994	0.001980141	3.125281101	0.00248489	0.00248489	-1.584252627	1.062224709
44101	7000653	ProbeID: 7000653	XM_001717255.1	100134100	XP_001717307.1	ILMN_3239885	7000653	S	GGAGCTGTGGGATGATCTCTGTGAAGATTATTTGCCTCTCCGGGTCCAGC	"\PREDICTED: Homo sapiens similar to Phosphodiesterase 4D interacting protein (myomegalin) (LOC100134100), mRNA.\"""""		ILMN_3239885	LOC100134100	"\PREDICTED: Homo sapiens similar to Phosphodiesterase 4D interacting protein (myomegalin) (LOC100134100), mRNA.\"""""	100134100	 		-0.08703394	0.002241586	-2.211283913	0.029906526	0.029906526	-3.5430333	-1.062184174
162	10626	TRNAU1AP	NR_003109.1	54952		ILMN_1732722	10626	S	TCTAGCAGGTGTGGTAGGAGCACGCCCCAGAAGGTAGAATGTGGTGGGGT	"\Homo sapiens tRNA selenocysteine 1 associated protein 1 (TRNAU1AP), transcript variant 2, transcribed RNA.\"""""	SECP43; RP4-669K10.4; PRO1902; FLJ20503	ILMN_1732722	TRNAU1AP	"\Homo sapiens tRNA selenocysteine 1 associated protein 1 (TRNAU1AP), transcript variant 2, transcribed RNA.\"""""	54952	D	TRNAU1AP	0.086918808	0.004047043	2.427857872	0.017462031	0.017462031	-3.129176428	1.062099412
25348	4060452	ProbeID: 4060452	XM_938919.1	648226	XP_944012.1	ILMN_1800695	4060452	S	TAAGTTAGCCCTTTGGGTAAGAGTTCCAAGTGTTTCTTCTGGTTTGTCAG	"\PREDICTED: Homo sapiens hypothetical protein LOC648226 (LOC648226), mRNA.\"""""		ILMN_1800695	LOC648226	"\PREDICTED: Homo sapiens hypothetical protein LOC648226 (LOC648226), mRNA.\"""""	648226	 		-0.086911724	0.002785325	-2.380637032	0.019691157	0.019691157	-3.222219816	-1.062094197
45050	7200047	LOC728470	XM_001129012.1	728470	XP_001129012.1	ILMN_3301813	7200047	M	CGGAAGCGGTCCGCATTACTCACATACGTGGAAGAAGTGGGGTGATAAAG	"\PREDICTED: Homo sapiens similar to hCG1736317 (LOC728470), mRNA.\"""""		ILMN_3301813	LOC728470	"\PREDICTED: Homo sapiens similar to hCG1736317 (LOC728470), mRNA.\"""""	728470	D	CXorf48 (includes others)	0.086893083	-0.001283493	2.040822832	0.044607952	0.044607952	-3.84509012	1.062080474
26445	4210296	LOC389768	XR_037161.1	389768		ILMN_3274187	4210296	M	CACGCACATCGTCAGGTTTCCACTAAGTGGCTACTGTCACCTCAACTCAG	"\PREDICTED: Homo sapiens misc_RNA (LOC389768), miscRNA.\"""""		ILMN_3274187	LOC389768	"\PREDICTED: Homo sapiens misc_RNA (LOC389768), miscRNA.\"""""	389768	 		-0.086833604	0.004190287	-2.468746164	0.015716962	0.015716962	-3.047367663	-1.062036688
22699	3710347	LOC728254	XR_041004.1	728254		ILMN_3291348	3710347	M	TCTGTCATTGAGGGAGAAACAAACTGATTAAGTGTGATGTGGCGGCTCCC	"\PREDICTED: Homo sapiens misc_RNA (LOC728254), miscRNA.\"""""		ILMN_3291348	LOC728254	"\PREDICTED: Homo sapiens misc_RNA (LOC728254), miscRNA.\"""""	728254	 		-0.086820987	-0.001694068	-3.282692679	0.001532752	0.001532752	-1.19441973	-1.062027399
26382	4210048	ProbeID: 4210048	XM_936370.2	642219	XP_941463.1	ILMN_1685713	4210048	S	TGTGGGAGACATGCCACATGCCTGACGTGGTGCTGCTCCAGGTGAGGAGG	"\PREDICTED: Homo sapiens similar to tripartite motif protein 17 (LOC642219), mRNA.\"""""		ILMN_1685713	LOC642219	"\PREDICTED: Homo sapiens similar to tripartite motif protein 17 (LOC642219), mRNA.\"""""	642219	 		-0.086744894	-0.001171139	-2.338338836	0.021899305	0.021899305	-3.304245512	-1.061971386
41221	6550253	SEC31B	NM_015490.3	25956	NP_056305.1	ILMN_1733050	6550253	A	TGTGAGACAGGAGCAGGGGAACCACAGCCTATGGGGAACTGCCCTTGACT	"\Homo sapiens SEC31 homolog B (S. cerevisiae) (SEC31B), mRNA.\"""""	DKFZP434M183; SEC31L2; SEC31B-1	ILMN_1733050	SEC31B	"\Homo sapiens SEC31 homolog B (S. cerevisiae) (SEC31B), mRNA.\"""""	25956	D	SEC31B	0.086672437	-0.008390158	2.287541461	0.024839212	0.024839212	-3.401091064	1.061918051
11571	1820082	ZNF626	NM_001076675.2	199777	NP_001070143.1	ILMN_3250446	1820082	I	ATGGCTTATGGCTCGGATTCTCCCCAGAATCCGTGTATTAAAGCACAGGC	"\Homo sapiens zinc finger protein 626 (ZNF626), transcript variant 1, mRNA.\"""""		ILMN_3250446	ZNF626	"\Homo sapiens zinc finger protein 626 (ZNF626), transcript variant 1, mRNA.\"""""	199777	D	ZNF626	-0.086637967	-0.00178114	-2.354803345	0.021014939	0.021014939	-3.272465941	-1.061892679
11037	1740048	OR1S1	NM_001004458.1	219959	NP_001004458.1	ILMN_2139523	1740048	S	TACACTCAGCTTCTTTTCCTATGTCTGCATCATCAGAGCTGTCCTGAGAG	"\Homo sapiens olfactory receptor, family 1, subfamily S, member 1 (OR1S1), mRNA.\"""""	OR11-232; OST034	ILMN_2139523	OR1S1	"\Homo sapiens olfactory receptor, family 1, subfamily S, member 1 (OR1S1), mRNA.\"""""	219959	D	OR1S1	-0.086476393	-0.001056837	-2.944968404	0.004241133	0.004241133	-2.013003104	-1.06177376
6283	1010021	ProbeID: 1010021	XM_933966.1	653434	XP_939059.1	ILMN_1718890	1010021	I	CGCAGCCACAATCCTGAGACTTCCCCCCGGGAGGCACACTTCTCCTCGCT	"\PREDICTED: Homo sapiens similar to similar to Williams Beuren syndrome chromosome region 19, transcript variant 3 (LOC653434), mRNA.\"""""		ILMN_1718890	LOC653434	"\PREDICTED: Homo sapiens similar to similar to Williams Beuren syndrome chromosome region 19, transcript variant 3 (LOC653434), mRNA.\"""""	653434	 		0.086240164	0.003585842	2.776421944	0.006860065	0.006860065	-2.395809072	1.061599918
789	70131	LOC402116	XR_037692.1	402116		ILMN_3218851	70131	A	TCACCAGCAAAAACATGGAGAAAGCCAAAGCCCTGGCCAACTCGGGAGGC	"\PREDICTED: Homo sapiens misc_RNA (LOC402116), miscRNA.\"""""		ILMN_3218851	LOC402116	"\PREDICTED: Homo sapiens misc_RNA (LOC402116), miscRNA.\"""""	402116	 		-0.086215056	-0.001594618	-3.344332412	0.001263395	0.001263395	-1.03796483	-1.061581442
17091	2650669	PLEKHA2	NM_021623.1	59339	NP_067636.1	ILMN_1715589	2650669	I	CAAGTCTGGTGATCTCTTAATGAGGGACAACCTGTTTGAAATAATAACAA	"\Homo sapiens pleckstrin homology domain containing, family A (phosphoinositide binding specific) member 2 (PLEKHA2), mRNA.\"""""	TAPP2; FLJ25921	ILMN_1715589	PLEKHA2	"\Homo sapiens pleckstrin homology domain containing, family A (phosphoinositide binding specific) member 2 (PLEKHA2), mRNA.\"""""	59339	D	PLEKHA2	0.086179272	0.006452766	2.567119804	0.012142126	0.012142126	-2.845878103	1.061555111
6755	1050392	UGT2A3	NM_024743.2	79799	NP_079019.2	ILMN_2121979	1050392	S	GCTTGTTCTGAAAGTAAGATCAGTGAACTGCTTTTCAGTCTCAATCTTTG	"\Homo sapiens UDP glucuronosyltransferase 2 family, polypeptide A3 (UGT2A3), mRNA.\"""""	FLJ21934	ILMN_2121979	UGT2A3	"\Homo sapiens UDP glucuronosyltransferase 2 family, polypeptide A3 (UGT2A3), mRNA.\"""""	79799	D	UGT2A3	0.086175016	-0.003499324	2.441182831	0.016875194	0.016875194	-3.102642206	1.06155198
1791	240328	MIR1263	NR_031665.1	100302148		ILMN_3308658	240328	S	GTACCCTGGCATACTGAGTATTTTAATACTGGCATACTCAGTATGCCATG	"\Homo sapiens microRNA 1263 (MIR1263), microRNA.\"""""		ILMN_3308658	MIR1263	"\Homo sapiens microRNA 1263 (MIR1263), microRNA.\"""""	100302148	 	mir-1263	0.086174906	-0.004844429	2.509406519	0.014138299	0.014138299	-2.964881243	1.061551899
40160	6400435	ProbeID: 6400435	XM_933449.1	646156	XP_938542.1	ILMN_1793819	6400435	S	TGGGCAGTCTTGGGATTGCGAGCGCGCGCGGCCTGAGAGTCCGTACCCTT	"\PREDICTED: Homo sapiens hypothetical protein LOC646156 (LOC646156), mRNA.\"""""		ILMN_1793819	LOC646156	"\PREDICTED: Homo sapiens hypothetical protein LOC646156 (LOC646156), mRNA.\"""""	646156	 		0.086096764	0.007923429	2.371953426	0.020127607	0.020127607	-3.239161282	1.061494403
45270	7210168	ProbeID: 7210168	XM_941751.1	652327	XP_946844.1	ILMN_1806789	7210168	S	GGCCTTGAATGTGGACAGAGGGCGATGCAGATGAGGAAAGACTAGAAGGT	"\PREDICTED: Homo sapiens similar to Rab5 GDP/GTP exchange factor (Rabex-5) (LOC652327), mRNA.\"""""		ILMN_1806789	LOC652327	"\PREDICTED: Homo sapiens similar to Rab5 GDP/GTP exchange factor (Rabex-5) (LOC652327), mRNA.\"""""	652327	 		0.086070342	0.008016528	2.22442594	0.028973414	0.028973414	-3.518868308	1.061474962
30064	4810136	ECE2	NM_014693.2	9718	NP_055508.2	ILMN_2373207	4810136	A	CCATTCACTGTGACATCTTTCCGTGTCACCCTGCCTGGAAGAGGTCTGGG	"\Homo sapiens endothelin converting enzyme 2 (ECE2), transcript variant 1, mRNA.\"""""	MGC2408; KIAA0604	ILMN_2373207	ECE2	"\Homo sapiens endothelin converting enzyme 2 (ECE2), transcript variant 1, mRNA.\"""""	9718	D	ECE2	0.0860577	0.002815087	3.223964835	0.001838749	0.001838749	-1.34151131	1.061465661
291	20408	ProbeID: 20408	XM_945008.2	645581	XP_950101.1	ILMN_1738957	20408	S	GAAGGACCAAGACAACATCATCCTTCAGAGGTCACTGAGCAGCAGCTTGC	"\PREDICTED: Homo sapiens similar to mCG19417 (LOC645581), mRNA.\"""""		ILMN_1738957	LOC645581	"\PREDICTED: Homo sapiens similar to mCG19417 (LOC645581), mRNA.\"""""	645581	 		0.086024677	-0.002807092	2.295361584	0.024365065	0.024365065	-3.386300731	1.061441365
6503	1030142	RHCG	NM_016321.1	51458	NP_057405.1	ILMN_1778687	1030142	S	CATTGGAGAAAAACAGGCTCAAAGTGGGGCTGGGACCTGGTGGGTGAACC	"\Homo sapiens Rh family, C glycoprotein (RHCG), mRNA.\"""""	C15orf6; PDRC2; RHGK; SLC42A3	ILMN_1778687	RHCG	"\Homo sapiens Rh family, C glycoprotein (RHCG), mRNA.\"""""	51458	 	RHCG	0.086021912	-0.000885218	2.443204069	0.016787736	0.016787736	-3.098606604	1.06143933
32813	5270626	LOC151300	NR_024385.1	151300		ILMN_3199961	5270626	A	GAACACTCTGGTGACAGAGAACTCACCCAACATGTTCCATGGCAGAGGCT	"\Homo sapiens hypothetical LOC151300 (LOC151300), transcript variant 1, non-coding RNA.\"""""		ILMN_3199961	LOC151300	"\Homo sapiens hypothetical LOC151300 (LOC151300), transcript variant 1, non-coding RNA.\"""""	151300	D	LOC151300	-0.085995662	0.003535247	-3.079318601	0.002853196	0.002853196	-1.695380956	-1.061420018
25731	4120477	HSFY2	NM_153716.1	159119	NP_714927.1	ILMN_2291534	4120477	I	TCTTCTGTCAGACAGATAATTGCAAATTCATCTGTCCCCATTAGAAGTGG	"\Homo sapiens heat shock transcription factor, Y linked 2 (HSFY2), transcript variant 1, mRNA.\"""""	HSF2L; HSFY; FLJ25453	ILMN_2291534	HSFY2	"\Homo sapiens heat shock transcription factor, Y linked 2 (HSFY2), transcript variant 1, mRNA.\"""""	159119	D	HSFY1/HSFY2	-0.085925215	0.008012317	-2.351434753	0.021193253	0.021193253	-3.278983417	-1.061368189
33039	5290753	WIF1	NM_007191.2	11197	NP_009122.1	ILMN_1721541	5290753	S	GGACTAGAGGGAGAGCAGTGTGAAATCAGCAAATGCCCACAACCCTGTCG	"\Homo sapiens WNT inhibitory factor 1 (WIF1), mRNA.\"""""	WIF-1	ILMN_1721541	WIF1	"\Homo sapiens WNT inhibitory factor 1 (WIF1), mRNA.\"""""	11197	 	WIF1	0.085914348	0.005745717	2.107285688	0.038264579	0.038264579	-3.729849324	1.061360195
37610	6100546	OR1D5	NM_014566.1	8386	NP_055381.1	ILMN_3235772	6100546	S	CAGGCTGAGGAACAAAGACATGCATGGGGCTCCGGGAAGAGTCCTATGGA	"\Homo sapiens olfactory receptor, family 1, subfamily D, member 5 (OR1D5), mRNA.\"""""	OR17-30; OR17-31; OR17-2	ILMN_3235772	OR1D5	"\Homo sapiens olfactory receptor, family 1, subfamily D, member 5 (OR1D5), mRNA.\"""""	8386	 	OR1D5	0.085911504	0.010982214	2.301636411	0.02399041	0.02399041	-3.374401707	1.061358102
35443	5720722	APC	NM_000038.3	324	NP_000029.2	ILMN_1662668	5720722	S	CTTTTTAAGCATGGTGGGGCACTCAGATAGGAGTGAATACACCTACCTGG	"\Homo sapiens adenomatous polyposis coli (APC), mRNA.\"""""	DP2.5; FAP; GS; DP3; DP2; FPC	ILMN_1662668	APC	"\Homo sapiens adenomatous polyposis coli (APC), mRNA.\"""""	324	 	APC	0.085910349	-0.000148901	2.33118092	0.022293965	0.022293965	-3.31800227	1.061357253
6335	1010209	INCA1	NM_213726.1	388324	NP_998891.1	ILMN_1704380	1010209	S	CTCCAACTGCCTTTCCCATCCTCTGAACTAGGCATTAACAGCCCCCGTGG	"\Homo sapiens inhibitor of CDK, cyclin A1 interacting protein 1 (INCA1), mRNA.\"""""	MGC148151; MGC148150; HSD45	ILMN_1704380	INCA1	"\Homo sapiens inhibitor of CDK, cyclin A1 interacting protein 1 (INCA1), mRNA.\"""""	388324	 	INCA1	0.085903516	0.005497535	2.079214988	0.040841595	0.040841595	-3.778919286	1.061352226
15923	2490541	MAGEA10	NM_021048.3	4109	NP_066386.1	ILMN_1741430	2490541	A	GCCATGGCCAGTGCAAGTTCTAGCGCTACAGGTAGCTTCTCCTACCCTGA	"\Homo sapiens melanoma antigen family A, 10 (MAGEA10), transcript variant 2, mRNA.\"""""	MAGE10; MGC10599	ILMN_1741430	MAGEA10	"\Homo sapiens melanoma antigen family A, 10 (MAGEA10), transcript variant 2, mRNA.\"""""	4109	D	MAGEA10	-0.085873413	-0.005738017	-2.501954626	0.014416493	0.014416493	-2.980082838	-1.06133008
15494	2470189	ProbeID: 2470189	XR_042470.1	727901		ILMN_3201153	2470189	A	TCTGTGAGCGATGACGGAGCAACAGCTCTCCAGCACGTGAAGCTCTCCAG	"\PREDICTED: Homo sapiens misc_RNA (LOC727901), miscRNA.\"""""		ILMN_3201153	LOC727901	"\PREDICTED: Homo sapiens misc_RNA (LOC727901), miscRNA.\"""""	727901	 		0.085844008	-0.00286932	2.268074067	0.026055088	0.026055088	-3.437721461	1.061308448
38631	6250204	C10orf91	NM_173541.1	170393	NP_775812.1	ILMN_1802702	6250204	S	TCTAACCACAAAGGAGGAAAAGAGAAGACCACCCTTGCCCCAGTCCGGCC	"\Homo sapiens chromosome 10 open reading frame 91 (C10orf91), mRNA.\"""""	bA432J24.4; RP11-432J24.4	ILMN_1802702	C10ORF91	"\Homo sapiens chromosome 10 open reading frame 91 (C10orf91), mRNA.\"""""	170393	D	C10orf91	0.085819108	0.004143145	2.384662645	0.019491697	0.019491697	-3.21434814	1.061290131
18484	2900181	KCNJ5	NM_000890.3	3762	NP_000881.3	ILMN_2137312	2900181	S	CAGTTGGCCCTGAAACAGGAATGGGGCAAAGAGAAAGGAGAGCCAGGAGC	"\Homo sapiens potassium inwardly-rectifying channel, subfamily J, member 5 (KCNJ5), mRNA.\"""""	KIR3.4; CIR; KATP1; GIRK4	ILMN_2137312	KCNJ5	"\Homo sapiens potassium inwardly-rectifying channel, subfamily J, member 5 (KCNJ5), mRNA.\"""""	3762	D	KCNJ5	0.085750063	-0.008056641	2.465556398	0.015847251	0.015847251	-3.053790949	1.061239341
25340	4060437	C11orf70	NM_032930.1	85016	NP_116319.1	ILMN_2168520	4060437	S	GGATCCTATCAGGCGTCACCTTCATGTTTTATACCACTGTTATGGTGTGG	"\Homo sapiens chromosome 11 open reading frame 70 (C11orf70), mRNA.\"""""	MGC13040	ILMN_2168520	C11ORF70	"\Homo sapiens chromosome 11 open reading frame 70 (C11orf70), mRNA.\"""""	85016	D	C11orf70	0.085705283	-0.000280847	2.515913086	0.013899354	0.013899354	-2.951577295	1.061206402
26088	4180397	LOC729020	XM_001725597.1	729020	XP_001725649.1	ILMN_3299416	4180397	M	TCTAGTCTTGCCGGGGACTCGTGGGGTAACTTGTTCTTGGGAGCCAGCGG	"\PREDICTED: Homo sapiens rcRPE (LOC729020), mRNA.\"""""		ILMN_3299416	LOC729020	"\PREDICTED: Homo sapiens rcRPE (LOC729020), mRNA.\"""""	729020	D	LOC729020	-0.085683147	0.009409345	-2.111185811	0.037917916	0.037917916	-3.722985743	-1.061190119
27214	4260369	ProbeID: 4260369	XM_928880.1	645908	XP_933973.1	ILMN_1784487	4260369	S	AAGAGAGAGTCTCTCAGACCTGGACAGGCCCAGCACCCAAATCCGGGCTT	"\PREDICTED: Homo sapiens similar to S100 calcium binding protein A15 (LOC645908), mRNA.\"""""		ILMN_1784487	LOC645908	"\PREDICTED: Homo sapiens similar to S100 calcium binding protein A15 (LOC645908), mRNA.\"""""	645908	 		0.085677547	-0.003116493	2.30337238	0.023887662	0.023887662	-3.371104847	1.061186
17341	2690152	BFSP2	NM_003571.2	8419	NP_003562.1	ILMN_1690217	2690152	S	TACCACGCCCTGCTGGACAGGGAGGAGAGCGGCTGATGGAGAAACTTCCT	"\Homo sapiens beaded filament structural protein 2, phakinin (BFSP2), mRNA.\"""""	LIFL-L; CP47; MGC142080; MGC142078; CP49	ILMN_1690217	BFSP2	"\Homo sapiens beaded filament structural protein 2, phakinin (BFSP2), mRNA.\"""""	8419	 	BFSP2	-0.085627877	0.009401524	-2.533790847	0.013261411	0.013261411	-2.914875286	-1.061149465
13504	2120343	PRDM16	NM_022114.2	63976	NP_071397.2	ILMN_1784094	2120343	I	ATATGCAATGATGCTGTCCCTTTCCGAAGACACTCCTCTCCACACCCCCT	"\Homo sapiens PR domain containing 16 (PRDM16), transcript variant 1, mRNA.\"""""	PFM13; MEL1; KIAA1675	ILMN_1784094	PRDM16	"\Homo sapiens PR domain containing 16 (PRDM16), transcript variant 1, mRNA.\"""""	63976	D	PRDM16	-0.085588986	0.005770429	-2.549077068	0.012736994	0.012736994	-2.883322604	-1.06112086
9003	1430161	PPIL3	NM_131916.1	53938	NP_572028.1	ILMN_1760040	1430161	I	AGTTCTTGGGATACTGCGAGTGAACAGTGGGCGGCGAGGCTGTTGTTGCA	"\Homo sapiens peptidylprolyl isomerase (cyclophilin)-like 3 (PPIL3), transcript variant PPIL3c, mRNA.\"""""	CYPJ	ILMN_1760040	PPIL3	"\Homo sapiens peptidylprolyl isomerase (cyclophilin)-like 3 (PPIL3), transcript variant PPIL3c, mRNA.\"""""	53938	D	PPIL3	-0.085517195	-0.002316503	-2.251534137	0.027129009	0.027129009	-3.468631388	-1.061068058
32966	5290445	ProbeID: 5290445				ILMN_1911087	5290445	S	AGGACTGCTTCAAATTTTCGAGCGTGGACCATGTGCCCTTCTTGGCCACG	"\nj21b04.s1 NCI_CGAP_AA1 Homo sapiens cDNA clone IMAGE:993103 3, mRNA sequence\"""""		ILMN_1911087		"\nj21b04.s1 NCI_CGAP_AA1 Homo sapiens cDNA clone IMAGE:993103 3, mRNA sequence\"""""	-999	 		0.085353622	0.00102055	2.224375742	0.028976929	0.028976929	-3.518960847	1.060947761
3012	460255	IFNA5	NM_002169.1	3442	NP_002160.1	ILMN_1660195	460255	S	GCCTGTATGATGCAGGAGGTTGGAGTGGAAGACACTCCTCTGATGAATGT	"\Homo sapiens interferon, alpha 5 (IFNA5), mRNA.\"""""	INFA5	ILMN_1660195	IFNA5	"\Homo sapiens interferon, alpha 5 (IFNA5), mRNA.\"""""	3442	 	IFNA5	0.085332709	-0.002171897	2.454930263	0.0162883	0.0162883	-3.075138717	1.060932382
8043	1260037	BNC1	NM_001717.2	646	NP_001708.2	ILMN_1751465	1260037	I	GAGGTCTCATATGTTACCCCAGGGAGTTCTCAGAGGATTGGGTTGGCCTC	"\Homo sapiens basonuclin 1 (BNC1), mRNA.\"""""	BNC; HsT19447; BSN1	ILMN_1751465	BNC1	"\Homo sapiens basonuclin 1 (BNC1), mRNA.\"""""	646	D	BNC1	-0.085248877	0.014125943	-2.299548555	0.024114502	0.024114502	-3.378364026	-1.060870735
39362	6330253	ORC5	NM_181747.1	5001	NP_859531.1	ILMN_1686987	6330253	I	AGCTATAATGCTATTTTGATTAATGATTTTTCTTTAACTGAAGCTCTAAT	"\Homo sapiens origin recognition complex, subunit 5-like (yeast) (ORC5L), transcript variant 2, mRNA.\"""""	ORC5T; ORC5; ORC5P	ILMN_1686987	ORC5L	"\Homo sapiens origin recognition complex, subunit 5-like (yeast) (ORC5L), transcript variant 2, mRNA.\"""""	5001	D	ORC5	-0.085198304	-0.00635902	-3.457352054	0.000881308	0.000881308	-0.745712498	-1.060833547
5747	870112	KIF25	NM_030615.2	3834	NP_085118.2	ILMN_1665903	870112	A	GGAGGCGATGCGAAGTTACTGGTGATTCTCTGCATTTCTCCCAGCCAGAG	"\Homo sapiens kinesin family member 25 (KIF25), transcript variant 1, mRNA.\"""""	KNSL3; MGC163361	ILMN_1665903	KIF25	"\Homo sapiens kinesin family member 25 (KIF25), transcript variant 1, mRNA.\"""""	3834	D	KIF25	-0.085181346	0.007204316	-2.561162225	0.012335714	0.012335714	-2.858266143	-1.060821078
6423	1010626	LOC642635	XR_016188.2	642635		ILMN_3294016	1010626	M	GCCAACTGTTCCTTTGTTCACTGGGAAATGGGTGAGGAGATGGGAGAAGA	"\PREDICTED: Homo sapiens misc_RNA (LOC642635), miscRNA.\"""""		ILMN_3294016	LOC642635	"\PREDICTED: Homo sapiens misc_RNA (LOC642635), miscRNA.\"""""	642635	 		-0.085139516	-0.006076522	-2.483748151	0.015116977	0.015116977	-3.01706468	-1.060790321
6726	1050288	CHRM2	NM_001006630.1	1129	NP_001006631.1	ILMN_2358718	1050288	A	CCTACAGGACTTTCACTAAAGCTAGCCAGAGACAGCCATGAAAATGGACG	"\Homo sapiens cholinergic receptor, muscarinic 2 (CHRM2), transcript variant 1, mRNA.\"""""	MGC120006; FLJ43243; MGC120007; HM2	ILMN_2358718	CHRM2	"\Homo sapiens cholinergic receptor, muscarinic 2 (CHRM2), transcript variant 1, mRNA.\"""""	1129	D	CHRM2	-0.085084822	0.014745096	-2.524853546	0.013576953	0.013576953	-2.933250039	-1.060750105
29074	4610743	ProbeID: 4610743	XM_498088.2	442204	XP_498088.2	ILMN_1656073	4610743	S	TGATTGATCAGAACAGAGATGGTTTCATCAACAAAGAAGATTTGCATGAT	"\PREDICTED: Homo sapiens similar to myosin regulatory light chain-like (LOC442204), mRNA.\"""""		ILMN_1656073	LOC442204	"\PREDICTED: Homo sapiens similar to myosin regulatory light chain-like (LOC442204), mRNA.\"""""	442204	 		-0.08505782	0.005712296	-2.114886797	0.037591474	0.037591474	-3.716462292	-1.060730252
22402	3610019	DSEL	NM_032160.2	92126	NP_115536.1	ILMN_1722680	3610019	S	GTACCTGTTGGCAGGAGAAGGCCAGATGGAGTATGTGGAGTAATAGGGAA	"\Homo sapiens dermatan sulfate epimerase-like (DSEL), mRNA.\"""""	C18orf4	ILMN_1722680	DSEL	"\Homo sapiens dermatan sulfate epimerase-like (DSEL), mRNA.\"""""	92126	D	DSEL	-0.084924836	0.009306277	-2.865895841	0.005326736	0.005326736	-2.194803753	-1.060632481
46601	7560332	GPR101	NM_054021.1	83550	NP_473362.1	ILMN_1796431	7560332	S	CTTCTGCAAGGAAAAGCCCCCGAAAGAAGATAGCCACCCAGACCTGCCCG	"\Homo sapiens G protein-coupled receptor 101 (GPR101), mRNA.\"""""	GPCR6	ILMN_1796431	GPR101	"\Homo sapiens G protein-coupled receptor 101 (GPR101), mRNA.\"""""	83550	 	GPR101	-0.084866334	-0.008219916	-2.247880295	0.027371434	0.027371434	-3.475433369	-1.060589473
7208	1110070	LOC646030	XR_038604.1	646030		ILMN_3211963	1110070	A	GCTCAGCCTCTAGACCCGGGGCTTGCCATAACTCCAGAACCTACTACAGA	"\PREDICTED: Homo sapiens misc_RNA (LOC646030), miscRNA.\"""""		ILMN_3211963	LOC646030	"\PREDICTED: Homo sapiens misc_RNA (LOC646030), miscRNA.\"""""	646030	D	LOC646037	-0.084798585	0.005685748	-2.502338803	0.014402031	0.014402031	-2.979300052	-1.060539669
11831	1850390	FLJ40292	NM_001039765.1	643210	NP_001034854.1	ILMN_1707318	1850390	S	CTAGAGTGTTCCCCGTTTCTCCTGATGCTTCTGGTCCAGGGACCACACTT	"\Homo sapiens hypothetical protein LOC643210 (FLJ40292), mRNA.\"""""	FLJ46107	ILMN_1707318	FLJ40292	"\Homo sapiens hypothetical protein LOC643210 (FLJ40292), mRNA.\"""""	643210	D	FLJ40292	0.084786107	0.000706811	2.166170428	0.033312854	0.033312854	-3.62503784	1.060530496
13964	2190711	SLC26A9	NM_052934.2	115019	NP_443166.1	ILMN_1683102	2190711	A	GCCACATGTCTGAGGGTTGCAGAGCCCGCTGTGGAGGTAAGATTGGAAAC	"\Homo sapiens solute carrier family 26, member 9 (SLC26A9), transcript variant 1, mRNA.\"""""		ILMN_1683102	SLC26A9	"\Homo sapiens solute carrier family 26, member 9 (SLC26A9), transcript variant 1, mRNA.\"""""	115019	D	SLC26A9	0.084735371	-0.000854789	3.493588485	0.000783972	0.000783972	-0.650565834	1.060493201
2299	360240	TMEM201	NM_001010866.1	199953	NP_001010866.1	ILMN_1749376	360240	A	GCACAGAACTTCTCCTCCGCCGTGAAGTCCCCGGTCCAGGTCATCCTGCT	"\Homo sapiens transmembrane protein 201 (TMEM201), mRNA.\"""""		ILMN_1749376	TMEM201	"\Homo sapiens transmembrane protein 201 (TMEM201), mRNA.\"""""	199953	D	TMEM201	-0.084688945	0.001781271	-2.668403189	0.009244868	0.009244868	-2.63166226	-1.060459075
6679	1050091	SOX5	NM_152989.2	6660	NP_694534.1	ILMN_2343677	1050091	A	CCCACATCTGGGGATGAAATCCCACATCCTCCCAAGTGACTGGTCTAGAA	"\Homo sapiens SRY (sex determining region Y)-box 5 (SOX5), transcript variant 2, mRNA.\"""""	MGC35153; L-SOX5	ILMN_2343677	SOX5	"\Homo sapiens SRY (sex determining region Y)-box 5 (SOX5), transcript variant 2, mRNA.\"""""	6660	D	SOX5	-0.084659594	-0.005445258	-2.324391039	0.022674144	0.022674144	-3.331018393	-1.0604375
18398	2850593	TAAR1	NM_138327.1	134864	NP_612200.1	ILMN_2197164	2850593	S	GTGAAGACATTGGGGATTGTGATGGGAGTTTTCCTAATATGCTGGTGCCC	"\Homo sapiens trace amine associated receptor 1 (TAAR1), mRNA.\"""""	TA1; MGC138399; MGC126874; TAR1; TRAR1; RP11-295F4.9	ILMN_2197164	TAAR1	"\Homo sapiens trace amine associated receptor 1 (TAAR1), mRNA.\"""""	134864	D	TAAR1	-0.084655251	-0.005981086	-2.419723223	0.017829184	0.017829184	-3.145314917	-1.060434308
9423	1450341	DLX1	NM_001038493.1	1745	NP_001033582.1	ILMN_2388445	1450341	A	TCTGCCTGACCATCTGTGTAGCTGGTGTGGGAATCTGGGGGCATTGGAGG	"\Homo sapiens distal-less homeobox 1 (DLX1), transcript variant 2, mRNA.\"""""		ILMN_2388445	DLX1	"\Homo sapiens distal-less homeobox 1 (DLX1), transcript variant 2, mRNA.\"""""	1745	D	DLX1	0.08464461	0.003066465	2.355632818	0.020971236	0.020971236	-3.270859878	1.060426486
27826	4390528	ProbeID: 4390528	XR_037860.1	100128771		ILMN_3187231	4390528	A	CTGGCAGAAGTAAGTCAGCCCAGGATGCACGAAGGAGAGAGAATGAGAAG	"\PREDICTED: Homo sapiens misc_RNA (LOC100128771), miscRNA.\"""""		ILMN_3187231	LOC100128771	"\PREDICTED: Homo sapiens misc_RNA (LOC100128771), miscRNA.\"""""	100128771	 		0.084564196	0.00740748	3.158062919	0.002249827	0.002249827	-1.504238799	1.060367381
4013	610474	ProbeID: 610474	XM_943003.1	647474	XP_948096.1	ILMN_1703369	610474	I	TAAAACCACCGCCCGGTCGCCCCCAGCCCAACTCCGGCCGTCGGCTGTCG	"\PREDICTED: Homo sapiens similar to heterogeneous nuclear ribonucleoprotein A3, transcript variant 2 (LOC647474), mRNA.\"""""		ILMN_1703369	LOC647474	"\PREDICTED: Homo sapiens similar to heterogeneous nuclear ribonucleoprotein A3, transcript variant 2 (LOC647474), mRNA.\"""""	647474	 		-0.084541043	-0.003635144	-2.186796304	0.0317156	0.0317156	-3.587728039	-1.060350364
30682	4860338	ProbeID: 4860338				ILMN_1826637	4860338	S	TTGCTGATTGTTAAGGGCCAAGGGATCCTAAGGGCTTGGCATCTGGCCCC	"\qy36d04.x5 NCI_CGAP_Brn23 Homo sapiens cDNA clone IMAGE:2014087 3, mRNA sequence\"""""		ILMN_1826637		"\qy36d04.x5 NCI_CGAP_Brn23 Homo sapiens cDNA clone IMAGE:2014087 3, mRNA sequence\"""""	-999	 		0.084476104	0.007000069	2.506429489	0.014248853	0.014248853	-2.970958797	1.060302636
46825	7570474	FLJ12334	XM_943793.1	400946	XP_948886.1	ILMN_1775664	7570474	A	GCTGAGCGTGGGTCCAGATGGGAAACCATTCTCCTACCCTGCAGAAATGG	"\PREDICTED: Homo sapiens hypothetical gene supported by AK022396; AK097927, transcript variant 4 (FLJ12334), mRNA.\"""""		ILMN_1775664	FLJ12334	"\PREDICTED: Homo sapiens hypothetical gene supported by AK022396; AK097927, transcript variant 4 (FLJ12334), mRNA.\"""""	400946	 	FLJ12334	-0.084435328	-0.009313083	-2.514469306	0.013952059	0.013952059	-2.954531861	-1.060272668
31529	4920670	PLEKHG1	NM_001029884.1	57480	NP_001025055.1	ILMN_1805606	4920670	S	CGCAGAACCCTTTACCTGTATTCCTGGACAAGGCCTAGAGAACGAGCTGC	"\Homo sapiens pleckstrin homology domain containing, family G (with RhoGef domain) member 1 (PLEKHG1), mRNA.\"""""	KIAA1209; FLJ31738	ILMN_1805606	PLEKHG1	"\Homo sapiens pleckstrin homology domain containing, family G (with RhoGef domain) member 1 (PLEKHG1), mRNA.\"""""	57480	D	PLEKHG1	-0.084402975	-0.000841148	-2.350830211	0.021225396	0.021225396	-3.280152229	-1.060248892
817	70224	SLC22A24	NM_173586.1	283238	NP_775857.1	ILMN_1701376	70224	S	GGCCTAGTCCTGAGCCATGATGTCCATAGTACCTATTGTGTCACCTGAGA	"\Homo sapiens hypothetical protein MGC34821 (MGC34821), mRNA.\"""""		ILMN_1701376	MGC34821	"\Homo sapiens hypothetical protein MGC34821 (MGC34821), mRNA.\"""""	283238	D	SLC22A24	-0.084399979	0.010453508	-2.162026579	0.033642082	0.033642082	-3.632496345	-1.06024669
37979	6130543	CPNE7	NM_153636.1	27132	NP_705900.1	ILMN_2313946	6130543	A	AGATCATGAGGGACTTGGAGGGAGCTGGGAGTTCATCCACGGGAGACCCT	"\Homo sapiens copine VII (CPNE7), transcript variant 1, mRNA.\"""""	MGC34192	ILMN_2313946	CPNE7	"\Homo sapiens copine VII (CPNE7), transcript variant 1, mRNA.\"""""	27132	D	CPNE7	-0.08438802	-0.005186505	-2.502629291	0.014391105	0.014391105	-2.978708096	-1.060237901
9481	1450538	ProbeID: 1450538	XM_940129.1	651017	XP_945222.1	ILMN_1704754	1450538	S	GTTGTCAGGTGGTGCTGATGCTGCTGGTCCTTGGTCATGATCTTAGTAAC	"\PREDICTED: Homo sapiens similar to protein immuno-reactive with anti-PTH polyclonal antibodies (LOC651017), mRNA.\"""""		ILMN_1704754	LOC651017	"\PREDICTED: Homo sapiens similar to protein immuno-reactive with anti-PTH polyclonal antibodies (LOC651017), mRNA.\"""""	651017	 		-0.084343909	-0.002292808	-2.406210104	0.018454345	0.018454345	-3.172022765	-1.060205484
39300	6330020	ProbeID: 6330020				ILMN_1842039	6330020	S	GTATAATGAAAGTTACCGGAAGATAATTTTCAGCCTCGAGTGCCTAGAGG	"\UI-H-DI0-atq-d-02-0-UI.s1 NCI_CGAP_DI0 Homo sapiens cDNA clone UI-H-DI0-atq-d-02-0-UI 3, mRNA sequence\"""""		ILMN_1842039		"\UI-H-DI0-atq-d-02-0-UI.s1 NCI_CGAP_DI0 Homo sapiens cDNA clone UI-H-DI0-atq-d-02-0-UI 3, mRNA sequence\"""""	-999	 		-0.084341041	0.000542172	-2.128026249	0.036452127	0.036452127	-3.693221301	-1.060203377
38692	6250452	ProbeID: 6250452	XM_937325.1	648271	XP_942418.1	ILMN_1723407	6250452	S	TCTACTGTTTGCAAAGTGTTACTACTGAAAAATATCCCTGAAACTGAGCT	"\PREDICTED: Homo sapiens hypothetical protein LOC648271 (LOC648271), mRNA.\"""""		ILMN_1723407	LOC648271	"\PREDICTED: Homo sapiens hypothetical protein LOC648271 (LOC648271), mRNA.\"""""	648271	D	FLJ43390	0.084331306	0.017104316	2.564146274	0.012238403	0.012238403	-2.852064158	1.060196223
1556	160187	LOC340239	XM_001720344.1	340239	XP_001720396.1	ILMN_3199157	160187	A	GGCAGGAGTAGTTTTAGCCGCTTCCGGCCGTTGATCGCAGGCGATCAACT	"\PREDICTED: Homo sapiens hypothetical protein LOC340239, transcript variant 2 (LOC340239), mRNA.\"""""		ILMN_3199157	LOC340239	"\PREDICTED: Homo sapiens hypothetical protein LOC340239, transcript variant 2 (LOC340239), mRNA.\"""""	340239	D	LOC340239	0.084318443	0.003905922	2.781225443	0.006768431	0.006768431	-2.385146624	1.060186771
21752	3440458	ProbeID: 3440458	XM_937394.1	648342	XP_942487.1	ILMN_1671678	3440458	S	CTAGTTAACAGTCAGATAAAGTAGGCCTCTGAGCACCCTGGGGGTGCGTG	"\PREDICTED: Homo sapiens hypothetical protein LOC648342 (LOC648342), mRNA.\"""""		ILMN_1671678	LOC648342	"\PREDICTED: Homo sapiens hypothetical protein LOC648342 (LOC648342), mRNA.\"""""	648342	 		0.084284741	-0.000633591	2.220002783	0.029284577	0.029284577	-3.527015286	1.060162004
40945	6510673	COL19A1	NM_001858.4	1310	NP_001849.2	ILMN_2116605	6510673	S	CAAAATCCCACATGGGCATAATGCTTTGAGGCCTTGATTCCTACATGTTC	"\Homo sapiens collagen, type XIX, alpha 1 (COL19A1), mRNA.\"""""	D6S228E; COL9A1L	ILMN_2116605	COL19A1	"\Homo sapiens collagen, type XIX, alpha 1 (COL19A1), mRNA.\"""""	1310	D	COL19A1	0.084267476	0.01167143	2.056219366	0.043063073	0.043063073	-3.818684499	1.060149317
29806	4760609	C5orf49	NM_001089584.1	134121	NP_001083053.1	ILMN_3246356	4760609	S	GGGGAGGCAGTCACAGGAGTGAGGTGCAGTTGCTTTTCCCACGAGTTAGG	"\Homo sapiens chromosome 5 open reading frame 49 (C5orf49), mRNA.\"""""		ILMN_3246356	C5ORF49	"\Homo sapiens chromosome 5 open reading frame 49 (C5orf49), mRNA.\"""""	134121	D	C5orf49	0.084218662	-0.004454713	2.103212015	0.038629596	0.038629596	-3.737006401	1.060113447
45186	7200601	MUC1	NM_001044390.1	4582	NP_001037855.1	ILMN_2371911	7200601	A	CCCACCAATTTCTCGGACACTTCTCAGTGTGTGGAAGCTCATGTGGGCCC	"\Homo sapiens mucin 1, cell surface associated (MUC1), transcript variant 5, mRNA.\"""""	PEMT; PUM; PEM; EMA; H23AG; MAM6; CD227	ILMN_2371911	MUC1	"\Homo sapiens mucin 1, cell surface associated (MUC1), transcript variant 5, mRNA.\"""""	4582	D	MUC1	0.084218438	0.016071054	2.714759874	0.008141579	0.008141579	-2.531368874	1.060113282
9520	1450717	NCRNA00176	NM_207349.1	284739	NP_997232.1	ILMN_1674924	1450717	S	AGAAAGAAGTAACCTCCCAAGCTGACCCTGACCCAGCCCCACACTCTGTG	"\Homo sapiens proline rich 17 (PRR17), mRNA.\"""""	FLJ27267; DKFZp434G015	ILMN_1674924	PRR17	"\Homo sapiens proline rich 17 (PRR17), mRNA.\"""""	284739	 	NCRNA00176	-0.084195487	0.011181491	-2.171376473	0.03290322	0.03290322	-3.615649816	-1.060096418
29473	4730021	CD34	NM_001773.1	947	NP_001764.1	ILMN_1694249	4730021	I	GGCCCTCTCCCATCCAGTGTCTCACAGCCCTGCTTACCAGATAATGCTAC	"\Homo sapiens CD34 antigen (CD34), transcript variant 2, mRNA.\"""""		ILMN_1694249	CD34	"\Homo sapiens CD34 antigen (CD34), transcript variant 2, mRNA.\"""""	947	D	CD34	-0.084181006	0.002015034	-1.999983153	0.04893842	0.04893842	-3.914277383	-1.060085777
11755	1850088	LOC391764	XM_373076.3	391764	XP_373076.3	ILMN_3289679	1850088	M	GCCCACCATGGATGCAGAGGAGGCTCAGAGGATGACAACCCTGTTTTCTG	"\PREDICTED: Homo sapiens similar to hCG1989915 (LOC391764), mRNA.\"""""		ILMN_3289679	LOC391764	"\PREDICTED: Homo sapiens similar to hCG1989915 (LOC391764), mRNA.\"""""	391764	D	LOC100288018 (includes others)	0.084137077	0.000990182	2.265471943	0.026221519	0.026221519	-3.442597259	1.060053499
35941	5860437	C17orf54	NM_182564.1	283982	NP_872370.1	ILMN_1721055	5860437	S	CCCCTTGAACGGGGCCTGCAGAGATGGCTAAGAGTCCATCAGGCAGATGA	"\Homo sapiens chromosome 17 open reading frame 54 (C17orf54), mRNA.\"""""	MGC120127; FLJ40319	ILMN_1721055	C17ORF54	"\Homo sapiens chromosome 17 open reading frame 54 (C17orf54), mRNA.\"""""	283982	D	C17orf54	0.084131727	-0.003587337	2.703240197	0.008403928	0.008403928	-2.556422331	1.060049568
29720	4760224	MIR518E	NR_030209.1	574487		ILMN_3310710	4760224	S	TTGGCTAAAAGAAAAGAAAGCGCTTCCCTTCAGAGTGTTAACGCTTTGAG	"\Homo sapiens microRNA 518e (MIR518E), microRNA.\"""""		ILMN_3310710	MIR518E	"\Homo sapiens microRNA 518e (MIR518E), microRNA.\"""""	574487	D	mir-515	0.084108651	-0.004261134	2.165492529	0.03336652	0.03336652	-3.626258843	1.060032613
28340	4540544	SNORD84	NR_003065.1	692199		ILMN_3245672	4540544	S	GAGCGCTTTGCGCAGTGATGACCCTCATCTATCACCCTTGACTGATGGCT	"\Homo sapiens small nucleolar RNA, C/D box 84 (SNORD84), small nucleolar RNA.\"""""	U84	ILMN_3245672	SNORD84	"\Homo sapiens small nucleolar RNA, C/D box 84 (SNORD84), small nucleolar RNA.\"""""	692199	 	SNORD84	0.084019925	0.003936502	2.44737423	0.016608574	0.016608574	-3.090271589	1.059967423
41461	6560450	PCDHGB1	NM_018922.2	56104	NP_061745.1	ILMN_1709824	6560450	A	CAACCTGACACCGGAAATGGCTCCCCCTCAGGATCTGCTGTGTGATGATC	"\Homo sapiens protocadherin gamma subfamily B, 1 (PCDHGB1), transcript variant 1, mRNA.\"""""	MGC119467; PCDH-GAMMA-B1; MGC119466; MGC119469	ILMN_1709824	PCDHGB1	"\Homo sapiens protocadherin gamma subfamily B, 1 (PCDHGB1), transcript variant 1, mRNA.\"""""	56104	 	PCDHGB1	0.083994535	-0.001622887	3.120587616	0.002520361	0.002520361	-1.595657311	1.059948768
35194	5700403	ARHGAP11A	NM_199357.1	9824	NP_955389.1	ILMN_1673815	5700403	I	TTTTCTATCAACAATTGGGAAATGCTTATACATGTAAATATGAAAATGTT	"\Homo sapiens Rho GTPase activating protein 11A (ARHGAP11A), transcript variant 2, mRNA.\"""""	GAP (1-12); KIAA0013; MGC70740	ILMN_1673815	ARHGAP11A	"\Homo sapiens Rho GTPase activating protein 11A (ARHGAP11A), transcript variant 2, mRNA.\"""""	9824	D	ARHGAP11A	-0.083972164	0.008408373	-2.358979184	0.020795743	0.020795743	-3.264375595	-1.059932333
43965	7000112	ProbeID: 7000112				ILMN_1863858	7000112	S	GGAGTCCTGGTCTTGGAGGCAGGGGTGGAGAGGCAGGGCTTGTTAAGAAA	"\wg10b09.x1 Soares_NSF_F8_9W_OT_PA_P_S1 Homo sapiens cDNA clone IMAGE:2364665 3, mRNA sequence\"""""		ILMN_1863858		"\wg10b09.x1 Soares_NSF_F8_9W_OT_PA_P_S1 Homo sapiens cDNA clone IMAGE:2364665 3, mRNA sequence\"""""	-999	 		-0.083936536	0.001135915	-2.007698495	0.048093794	0.048093794	-3.901302007	-1.059906157
20077	3180500	CXorf40A	NM_178124.3	91966	NP_835225.2	ILMN_1759092	3180500	S	ACCCATGCTGCGGGAGCCTGTGTGCTCAGCCTTCTAGGGCCAGGTAAAGA	"\Homo sapiens chromosome X open reading frame 40A (CXorf40A), mRNA.\"""""	EOLA1; CXorf40	ILMN_1759092	CXORF40A	"\Homo sapiens chromosome X open reading frame 40A (CXorf40A), mRNA.\"""""	91966	D	CXorf40A/CXorf40B	0.083918163	0.001300148	2.715062912	0.008134779	0.008134779	-2.530708654	1.059892659
44594	7100397	FLJ34503	XR_040042.1	285759		ILMN_3307149	7100397	A	CCTGCCAGTGCCTTTGTTTATCCGAGGCGCCAAGATCCCACTGTGAAGTC	"\PREDICTED: Homo sapiens misc_RNA (FLJ34503), miscRNA.\"""""		ILMN_3307149	FLJ34503	"\PREDICTED: Homo sapiens misc_RNA (FLJ34503), miscRNA.\"""""	285759	D	FLJ34503	0.083822311	-0.00698051	2.618142075	0.010593293	0.010593293	-2.738813872	1.059822243
43454	6940215	MRAS	NM_012219.3	22808	NP_036351.3	ILMN_1748881	6940215	S	GTGTAGAGTGTGCCCCGTGACATCCCTCCATCTTCTCCTCCATTATCATC	"\Homo sapiens muscle RAS oncogene homolog (MRAS), transcript variant 1, mRNA.\"""""	RRAS3; M-RAs; FLJ42964; R-RAS3	ILMN_1748881	MRAS	"\Homo sapiens muscle RAS oncogene homolog (MRAS), transcript variant 1, mRNA.\"""""	22808	D	MRAS	-0.083662207	0.004981214	-2.181850352	0.032092387	0.032092387	-3.596702787	-1.059704635
26278	4200427	FLJ40039	XM_001720133.1	647662	XP_001720185.1	ILMN_3231471	4200427	I	GGCTCAGGACAGGGTGTGCTTGGAGGCCTCAGGGCCCGGGGCCCACAGTT	"\PREDICTED: Homo sapiens similar to WW domain binding protein 11 (predicted) (FLJ40039), mRNA.\"""""		ILMN_3231471	FLJ40039	"\PREDICTED: Homo sapiens similar to WW domain binding protein 11 (predicted) (FLJ40039), mRNA.\"""""	647662	D	FLJ40039	0.083647233	-0.001392644	2.711964425	0.008204547	0.008204547	-2.537456431	1.059693636
17210	2680376	ProbeID: 2680376				ILMN_1820014	2680376	S	AAAAGCAAGCAGACATCCCTCTCCACCCGCTGCACCTGCCTTACCACAGG	"\zu06h08.r1 Soares_testis_NHT Homo sapiens cDNA clone IMAGE:731103 5, mRNA sequence\"""""		ILMN_1820014		"\zu06h08.r1 Soares_testis_NHT Homo sapiens cDNA clone IMAGE:731103 5, mRNA sequence\"""""	-999	 		-0.083605793	-0.002789543	-2.575060481	0.011888365	0.011888365	-2.829329526	-1.059663197
29383	4670433	ProbeID: 4670433	XM_001719446.1	100133946	XP_001719498.1	ILMN_3245053	4670433	S	GCTGCTTAACTGGCACCTTTCTCAGGAAGTAATAACACCAAATATTGCTG	"\PREDICTED: Homo sapiens similar to mature T-cell proliferations 1 (LOC100133946), mRNA.\"""""		ILMN_3245053	LOC100133946	"\PREDICTED: Homo sapiens similar to mature T-cell proliferations 1 (LOC100133946), mRNA.\"""""	100133946	 		-0.083585598	-0.010313608	-2.454059154	0.016324939	0.016324939	-3.07688533	-1.059648365
25147	4050431	ASPN	NM_017680.3	54829	NP_060150.3	ILMN_2168166	4050431	S	GGACTGGATAACTCTGAGAAACACATCTAGTATAACTGAATAAGCAGAGC	"\Homo sapiens asporin (ASPN), mRNA.\"""""	PLAP1; FLJ20129; SLRR1C	ILMN_2168166	ASPN	"\Homo sapiens asporin (ASPN), mRNA.\"""""	54829	 	ASPN	0.083507681	-0.004229124	3.274741286	0.001571186	0.001571186	-1.214448437	1.059591137
27928	4480195	ProbeID: 4480195				ILMN_1840894	4480195	S	TGTCCCTTTTCTCAGGAGTCATAGGGCAAATTCTTATTGCCCACTGTGTC	"\Homo sapiens cDNA: FLJ21464 fis, clone COL04768\"""""		ILMN_1840894		"\Homo sapiens cDNA: FLJ21464 fis, clone COL04768\"""""	-999	D	C14orf118	-0.08345828	-0.003145714	-2.666949783	0.00928156	0.00928156	-2.634784071	-1.059554854
28975	4610292	LOC728263	XR_037204.1	728263		ILMN_3213176	4610292	A	CCGCCTCATCCACCAGTAGCATTTCCAGCACATCCAGGTCTGCACCCCCT	"\PREDICTED: Homo sapiens misc_RNA (LOC728263), miscRNA.\"""""		ILMN_3213176	LOC728263	"\PREDICTED: Homo sapiens misc_RNA (LOC728263), miscRNA.\"""""	728263	 		0.083400505	0.005060386	2.080354022	0.040734179	0.040734179	-3.776939454	1.059512424
45580	7320669	PAMR1	NM_015430.2	25891	NP_056245.2	ILMN_1658356	7320669	A	CCAGGGCAGCAGAGCTGGGATGTGGTGCATGCCTTTGTGTACATGGCCAC	"\Homo sapiens peptidase domain containing associated with muscle regeneration 1 (PAMR1), transcript variant 1, mRNA.\"""""	RAMP; FP938	ILMN_1658356	PAMR1	"\Homo sapiens peptidase domain containing associated with muscle regeneration 1 (PAMR1), transcript variant 1, mRNA.\"""""	25891	D	PAMR1	0.083395255	-0.001589837	2.791543495	0.006575376	0.006575376	-2.362193703	1.059508569
18350	2850382	TMTC4	NM_001079669.1	84899	NP_001073137.1	ILMN_1762095	2850382	S	CAATTGAAAGTTCAAGCCATGCTTTAGGCAAGAGCAGGCAGCCTCACATC	"\Homo sapiens transmembrane and tetratricopeptide repeat containing 4 (TMTC4), transcript variant 2, mRNA.\"""""	FLJ22153; FLJ14624	ILMN_1762095	TMTC4	"\Homo sapiens transmembrane and tetratricopeptide repeat containing 4 (TMTC4), transcript variant 2, mRNA.\"""""	84899	D	TMTC4	0.083392832	-0.005260859	2.243092912	0.027691949	0.027691949	-3.484331099	1.059506789
15673	2480240	ProbeID: 2480240				ILMN_1862105	2480240	S	ACCCCCGTCCCTCCCAGGCCATCAGCGCACATCAGAGTTAGCACATTACA	"\UI-H-BW1-ano-d-10-0-UI.s1 NCI_CGAP_Sub7 Homo sapiens cDNA clone IMAGE:3082819 3, mRNA sequence\"""""		ILMN_1862105		"\UI-H-BW1-ano-d-10-0-UI.s1 NCI_CGAP_Sub7 Homo sapiens cDNA clone IMAGE:3082819 3, mRNA sequence\"""""	-999	 		-0.083388434	-0.00497897	-2.254519611	0.026932333	0.026932333	-3.463066555	-1.059503559
29287	4670056	SLC5A9	NM_001011547.1	200010	NP_001011547.1	ILMN_1748366	4670056	S	CTGTATTTAAGGGTAAGCCCCACAGCGGGCAGCACAAACAGCCTGGGAGC	"\Homo sapiens solute carrier family 5 (sodium/glucose cotransporter), member 9 (SLC5A9), mRNA.\"""""	MGC132523; SGLT4; MGC132517	ILMN_1748366	SLC5A9	"\Homo sapiens solute carrier family 5 (sodium/glucose cotransporter), member 9 (SLC5A9), mRNA.\"""""	200010	 	SLC5A9	0.083369918	-0.001270584	1.998265759	0.049128146	0.049128146	-3.917159576	1.059489961
13302	2100228	DPT	NM_001937.3	1805	NP_001928.2	ILMN_1708107	2100228	S	CTGGCAGACACCCTGGAACCCTGGGGAGCTACTGGCAAACTCTCCTGGAT	"\Homo sapiens dermatopontin (DPT), mRNA.\"""""	TRAMP	ILMN_1708107	DPT	"\Homo sapiens dermatopontin (DPT), mRNA.\"""""	1805	 	DPT	-0.083310703	0.005664806	-2.268770512	0.026010701	0.026010701	-3.436415659	-1.059446476
13135	2070360	C17orf82	NM_203425.1	388407	NP_982249.1	ILMN_1783682	2070360	S	CCCAGGGGTCAGCCTGAGAATCTCGCCCTTGGATTAAAAGCCACCAATGC	"\Homo sapiens chromosome 17 open reading frame 82 (C17orf82), mRNA.\"""""		ILMN_1783682	C17ORF82	"\Homo sapiens chromosome 17 open reading frame 82 (C17orf82), mRNA.\"""""	388407	 	C17orf82	0.083292155	0.01579759	2.003315641	0.048572057	0.048572057	-3.908678388	1.059432855
89	10328	ProbeID: 10328	XM_001722029.1	100132880	XP_001722081.1	ILMN_3240564	10328	S	TGTGTTGTCTTTTGGCATTCATAGTAAACTTTTATCTGCCTCCAGAGAGT	"\PREDICTED: Homo sapiens hypothetical protein LOC100132880 (LOC100132880), mRNA.\"""""		ILMN_3240564	LOC100132880	"\PREDICTED: Homo sapiens hypothetical protein LOC100132880 (LOC100132880), mRNA.\"""""	100132880	 		-0.083227657	0.003880636	-2.176818422	0.032479729	0.032479729	-3.605815367	-1.059385493
14147	2230722	ADAT2	NM_182503.1	134637	NP_872309.1	ILMN_1786688	2230722	S	ACTGCAGATTGGAGGGCAGGACCACTGAGGGTGTCATAGACATTAGCTCT	"\Homo sapiens deaminase domain containing 1 (DEADC1), mRNA.\"""""	dJ20N2.1; DKFZp686L1118	ILMN_1786688	DEADC1	"\Homo sapiens deaminase domain containing 1 (DEADC1), mRNA.\"""""	134637	D	ADAT2	-0.083125771	0.004905423	-2.9248503	0.004496048	0.004496048	-2.059623745	-1.059310679
31920	5090022	ProbeID: 5090022				ILMN_1884195	5090022	S	GCCCCGCATAGCAAATCTGGGTTTGAAAATACCAGCCTGCACGTGTCCAA	"\7e46g05.x1 NCI_CGAP_Lu24 Homo sapiens cDNA clone IMAGE:3285560 3 similar to TR:O95053 O95053 R28379_1 ;, mRNA sequence\"""""		ILMN_1884195		"\7e46g05.x1 NCI_CGAP_Lu24 Homo sapiens cDNA clone IMAGE:3285560 3 similar to TR:O95053 O95053 R28379_1 ;, mRNA sequence\"""""	-999	D	LOC390940	0.08311264	0.00565516	2.691738113	0.008673542	0.008673542	-2.581351598	1.059301038
40963	6510747	GS85	XM_001720388.1	100128785	XP_001720440.1	ILMN_3268295	6510747	M	GCCTCAACTTCATATCCTTTGAGACTGGGCACTCGCTCTGCCCGGAGCTC	"\PREDICTED: Homo sapiens hypothetical protein LOC100128785 (GS85), mRNA.\"""""		ILMN_3268295	GS85	"\PREDICTED: Homo sapiens hypothetical protein LOC100128785 (GS85), mRNA.\"""""	100128785	 	GS85	0.083110575	0.000416319	2.743227906	0.007524979	0.007524979	-2.469087533	1.059299522
38918	6270719	OR5I1	NM_006637.1	10798	NP_006628.1	ILMN_1664771	6270719	S	CCTGCACTGACACAACAATTAATGAGTGGCTCCTCTCCACATACGGCAGC	"\Homo sapiens olfactory receptor, family 5, subfamily I, member 1 (OR5I1), mRNA.\"""""	HSOlf1; OLF1	ILMN_1664771	OR5I1	"\Homo sapiens olfactory receptor, family 5, subfamily I, member 1 (OR5I1), mRNA.\"""""	10798	 	OR5I1	-0.083100942	-0.004581686	-2.898101801	0.004856899	0.004856899	-2.121223666	-1.059292448
20068	3180471	COL11A2	NM_080681.1	1302	NP_542412.1	ILMN_1721178	3180471	A	ACTGAGTATGTTCATTGCCACCCCTGTCCTCCCCTGGGCACCCCTCACTT	"\Homo sapiens collagen, type XI, alpha 2 (COL11A2), transcript variant 2, mRNA.\"""""	PARP; STL3; HKE5; DFNB53; DFNA13	ILMN_1721178	COL11A2	"\Homo sapiens collagen, type XI, alpha 2 (COL11A2), transcript variant 2, mRNA.\"""""	1302	D	COL11A2	-0.08307165	-0.001128314	-2.088459818	0.039976794	0.039976794	-3.762822603	-1.059270941
34601	5570270	GYS1	NM_002103.3	2997	NP_002094.2	ILMN_1711289	5570270	S	CCACCCCTAACCTGGCTTATTCCCAACTGCTCTGCCCACTGTGAAACCAC	"\Homo sapiens glycogen synthase 1 (muscle) (GYS1), mRNA.\"""""	GYS; GSY	ILMN_1711289	GYS1	"\Homo sapiens glycogen synthase 1 (muscle) (GYS1), mRNA.\"""""	2997	 	GYS1	-0.082923245	0.002798802	-2.046708828	0.044011818	0.044011818	-3.835016187	-1.059161983
33753	5390661	VLDLR	NM_001018056.1	7436	NP_001018066.1	ILMN_2361862	5390661	A	GAGGTCTAAACAAATAATACCCCCGTCGGAATGGTAACCGAGCCAGCAGC	"\Homo sapiens very low density lipoprotein receptor (VLDLR), transcript variant 2, mRNA.\"""""	FLJ35024; VLDLRCH	ILMN_2361862	VLDLR	"\Homo sapiens very low density lipoprotein receptor (VLDLR), transcript variant 2, mRNA.\"""""	7436	D	VLDLR	0.082915945	-0.005373041	3.061892642	0.003005657	0.003005657	-1.737188141	1.059156624
1009	110291	LDHC	NM_017448.1	3948	NP_059144.1	ILMN_2326324	110291	A	ACTCTTTCTCAGTATCCCTTGTGTCTTGGGGCGGAATGGTGTCTCAGATG	"\Homo sapiens lactate dehydrogenase C (LDHC), transcript variant 2, mRNA.\"""""	MGC111073; LDHX; LDH3	ILMN_2326324	LDHC	"\Homo sapiens lactate dehydrogenase C (LDHC), transcript variant 2, mRNA.\"""""	3948	D	LDHC	0.082909881	0.002981119	2.125147374	0.036699162	0.036699162	-3.698324252	1.059152172
30419	4850010	ProbeID: 4850010				ILMN_1913478	4850010	S	CAGAGGCTCATGGGTCTTACCATGGGTGATCAAGGAAGGGCTGGTAACTC	"\ai78g06.s1 Soares_testis_NHT Homo sapiens cDNA clone 1376986 3, mRNA sequence\"""""		ILMN_1913478		"\ai78g06.s1 Soares_testis_NHT Homo sapiens cDNA clone 1376986 3, mRNA sequence\"""""	-999	 		-0.082879762	-0.00193523	-2.245572899	0.027525505	0.027525505	-3.479723893	-1.05913006
14597	2340253	FAT3	XM_926199.2	120114	XP_931292.1	ILMN_1780591	2340253	A	CCTCAACTTGCACACACATCACACACCAAACCTTATGCAAAGGGGAAAGC	"\PREDICTED: Homo sapiens FAT tumor suppressor homolog 3 (Drosophila) (FAT3), mRNA.\"""""		ILMN_1780591	FAT3	"\PREDICTED: Homo sapiens FAT tumor suppressor homolog 3 (Drosophila) (FAT3), mRNA.\"""""	120114	 	FAT3	0.082879564	-2.47E-05	2.257239559	0.026754242	0.026754242	-3.457991113	1.059129915
41676	6580609	ZNF473	NM_015428.1	25888	NP_056243.1	ILMN_1740339	6580609	I	TCCTCCTGGACATTTTGGGGGCTCGTCAGCATGGACAGCGAGTCAGCCAT	"\Homo sapiens zinc finger protein 473 (ZNF473), transcript variant 1, mRNA.\"""""	HZFP100; ZN473	ILMN_1740339	ZNF473	"\Homo sapiens zinc finger protein 473 (ZNF473), transcript variant 1, mRNA.\"""""	25888	D	ZNF473	0.082870811	-0.001923236	2.131764165	0.036133534	0.036133534	-3.686586612	1.059123489
11295	1770427	ProbeID: 1770427	XM_001724246.1	100128406	XP_001724298.1	ILMN_3261122	1770427	M	GCCGTGTGAATTTATGGTTATTCAGGAAGAGGTGGGTAGGTTGAGATGGG	"\PREDICTED: Homo sapiens similar to AML-associated zinc finger protein (LOC100128406), mRNA.\"""""		ILMN_3261122	LOC100128406	"\PREDICTED: Homo sapiens similar to AML-associated zinc finger protein (LOC100128406), mRNA.\"""""	100128406	 	AZFP	0.082728861	0.002371931	2.501970119	0.014415909	0.014415909	-2.980051271	1.059019285
5782	870259	ProbeID: 870259	XM_937958.1	648879	XP_943051.1	ILMN_1739233	870259	S	GCGCCATCTTGCCCTGTAGATCATTTTGGGGACACCTCCAGTATTTCATG	"\PREDICTED: Homo sapiens similar to protein expressed in prostate, ovary, testis, and placenta 14 isoform POTE-14A (LOC648879), mRNA.\"""""		ILMN_1739233	LOC648879	"\PREDICTED: Homo sapiens similar to protein expressed in prostate, ovary, testis, and placenta 14 isoform POTE-14A (LOC648879), mRNA.\"""""	648879	 		-0.082687234	-0.009794942	-2.462551956	0.015970856	0.015970856	-3.059834675	-1.058988728
8573	1340615	ProbeID: 1340615				ILMN_1900457	1340615	S	CTTCTCCTTCCATGTTTCCTGTGAATTTATTCCACCTGTGCACTGTGGGA	"\ho32g06.x1 NCI_CGAP_Lu24 Homo sapiens cDNA clone IMAGE:3039130 3, mRNA sequence\"""""		ILMN_1900457		"\ho32g06.x1 NCI_CGAP_Lu24 Homo sapiens cDNA clone IMAGE:3039130 3, mRNA sequence\"""""	-999	D	C18orf42	-0.082595315	0.01087404	-2.105672705	0.03840875	0.03840875	-3.732684647	-1.058921259
33104	5310273	ProbeID: 5310273	XM_001714006.1	100132799	XP_001714058.1	ILMN_3246195	5310273	S	ATGGGCCCCAAAAGGTCTGCGGGCGACGCGGGCTCCCACCTCAGGGCGCA	"\PREDICTED: Homo sapiens hypothetical LOC100132799 (LOC100132799), mRNA.\"""""		ILMN_3246195	LOC100132799	"\PREDICTED: Homo sapiens hypothetical LOC100132799 (LOC100132799), mRNA.\"""""	100132799	 		-0.082563101	-0.000493226	-2.491909442	0.014799283	0.014799283	-3.000514974	-1.058897615
4191	620482	ProbeID: 620482	XM_933979.1	646863	XP_939072.1	ILMN_1658964	620482	S	ACCCCCACCTCGCGCCAGAGACTCTGACAAGAGAGGACCCCTGCCCGCTG	"\PREDICTED: Homo sapiens hypothetical LOC646863 (LOC646863), mRNA.\"""""		ILMN_1658964	LOC646863	"\PREDICTED: Homo sapiens hypothetical LOC646863 (LOC646863), mRNA.\"""""	646863	 		0.082553553	0.001008562	2.395707417	0.018953659	0.018953659	-3.19269332	1.058890607
40625	6480100	FLJ43860	XM_940367.1	389690	XP_945460.1	ILMN_1663010	6480100	I	TGCCACCGCCCCATCAAATACTGGCAGCACCTCGGGCACTCACTCTGTGC	"\PREDICTED: Homo sapiens FLJ43860 protein (FLJ43860), mRNA.\"""""		ILMN_1663010	FLJ43860	"\PREDICTED: Homo sapiens FLJ43860 protein (FLJ43860), mRNA.\"""""	389690	D	FLJ43860	0.082475477	-0.007312949	2.302350633	0.02394809	0.02394809	-3.373045552	1.058833303
11478	1780431	ProbeID: 1780431	XM_292023.1	341356	XP_292023.1	ILMN_1767452	1780431	A	CGCAAAGAAGGGTGGTGAGAAGAATTACAGTTCTGCCATCAGTGAGCTGG	"\PREDICTED: Homo sapiens similar to ribosomal protein L31 (LOC341356), mRNA.\"""""		ILMN_1767452	LOC341356	"\PREDICTED: Homo sapiens similar to ribosomal protein L31 (LOC341356), mRNA.\"""""	341356	 		-0.082427667	-0.001317636	-2.443495953	0.016775139	0.016775139	-3.098023595	-1.058798214
18995	3060044	LOC642852	XM_926249.2	642852	XP_931342.2	ILMN_1688246	3060044	S	GAGGCCGTGGCTGTGGTTCGCGGCGGTGCTGTCGCGGGCGCCCTGGCGCA	"\PREDICTED: Homo sapiens hypothetical LOC642852 (LOC642852), mRNA.\"""""		ILMN_1688246	LOC642852	"\PREDICTED: Homo sapiens hypothetical LOC642852 (LOC642852), mRNA.\"""""	642852	 	LOC642852	-0.08239628	-0.003821285	-2.072001216	0.041527578	0.041527578	-3.791435787	-1.05877518
32428	5220703	MTUS1	NM_001001927.1	57509	NP_001001927.1	ILMN_1780763	5220703	I	GCCAAAAGCTGCTTTCTCATGATTATTCTGATTGATCATCTCCTTCAGAG	"\Homo sapiens mitochondrial tumor suppressor 1 (MTUS1), nuclear gene encoding mitochondrial protein, transcript variant 3, mRNA.\"""""	MTSG1; MP44; DKFZp586D1519; ATIP; FLJ14295; KIAA1288; DKFZp686F20243	ILMN_1780763	MTUS1	"\Homo sapiens mitochondrial tumor suppressor 1 (MTUS1), nuclear gene encoding mitochondrial protein, transcript variant 3, mRNA.\"""""	57509	D	MTUS1	0.082349213	-0.004372181	2.587242544	0.011508367	0.011508367	-2.803859915	1.058740638
2204	290544	ProbeID: 290544				ILMN_1864819	290544	S	CAGGAACAGGCACTCTGGAGGGGAGAGGCAGGCCCAGGAGGATGAGTCAA	"\DB337475 TESTI2 Homo sapiens cDNA clone TESTI2022141 3, mRNA sequence\"""""		ILMN_1864819		"\DB337475 TESTI2 Homo sapiens cDNA clone TESTI2022141 3, mRNA sequence\"""""	-999	 		0.082279762	0.005007758	2.721048704	0.00800153	0.00800153	-2.517655415	1.058689672
1120	110754	ESRP1	NM_001034915.1	54845	NP_001030087.1	ILMN_1749180	110754	S	TAATCTTAGCGGTGTCCCTCCACAGCCTGGCACGGTGGTCAGAATGCAGG	"\Homo sapiens RNA binding motif protein 35A (RBM35A), transcript variant 2, mRNA.\"""""	FLJ20171	ILMN_1749180	RBM35A	"\Homo sapiens RNA binding motif protein 35A (RBM35A), transcript variant 2, mRNA.\"""""	54845	 	ESRP1	0.082247791	0.000138335	2.538310261	0.013104375	0.013104375	-2.905563028	1.058666211
12105	1980066	PRAMEF8	NM_001012276.1	391002	NP_001012276.1	ILMN_1672478	1980066	S	AGAGTGGGGCAAGCAGAGAAAAGGCTTACTGCATGTGTGTTGCCAGGAGC	"\Homo sapiens PRAME family member 8 (PRAMEF8), mRNA.\"""""		ILMN_1672478	PRAMEF8	"\Homo sapiens PRAME family member 8 (PRAMEF8), mRNA.\"""""	391002	D	PRAMEF8 (includes others)	0.082208458	0.003864843	2.787086578	0.006658139	0.006658139	-2.372116606	1.058637348
39723	6370170	SIRT3	NM_001017524.1	23410	NP_001017524.1	ILMN_1733985	6370170	A	CTTCCGCCTCCCGGGTTTAAGCGATTCTCCTGGGTAGCTGGGATTACAGG	"\Homo sapiens sirtuin (silent mating type information regulation 2 homolog) 3 (S. cerevisiae) (SIRT3), transcript variant 2, mRNA.\"""""	SIR2L3	ILMN_1733985	SIRT3	"\Homo sapiens sirtuin (silent mating type information regulation 2 homolog) 3 (S. cerevisiae) (SIRT3), transcript variant 2, mRNA.\"""""	23410	D	SIRT3	0.082157762	0.003010301	2.100384289	0.038884741	0.038884741	-3.741967294	1.058600149
6103	990086	KCNT1	NM_020822.1	57582	NP_065873.1	ILMN_1702255	990086	S	TGACATCAGGAGCGCCACCCTGCGTCCTTTGCTGCTGGTTCCTTACTGGT	"\Homo sapiens potassium channel, subfamily T, member 1 (KCNT1), mRNA.\"""""	KCa4.1; bA100C15.2	ILMN_1702255	KCNT1	"\Homo sapiens potassium channel, subfamily T, member 1 (KCNT1), mRNA.\"""""	57582	D	KCNT1	-0.082100963	0.013365309	-2.336126887	0.022020597	0.022020597	-3.30850049	-1.058558472
17334	2690114	BZW1	NM_014670.2	9689	NP_055485.2	ILMN_1717982	2690114	I	GCCATTCTTATGAGCCAAAAGTTTGTCATTTAAAAGTTCATTTTGAGGGA	"\Homo sapiens basic leucine zipper and W2 domains 1 (BZW1), mRNA. XM_943165\"""""	Nbla10236; KIAA0005; BZAP45	ILMN_1717982	BZW1	"\Homo sapiens basic leucine zipper and W2 domains 1 (BZW1), mRNA. XM_943165\"""""	9689	D	BZW1	-0.082090295	-0.001619168	-2.519079264	0.013784399	0.013784399	-2.945093056	-1.058550645
21465	3420079	MRPS36	NM_033281.5	92259	NP_150597.1	ILMN_1807095	3420079	S	TGGGGCCCCTCCTGTGCCAAGGGTACGTATATTGTGAAGTAAAGCCTCAC	"\Homo sapiens mitochondrial ribosomal protein S36 (MRPS36), nuclear gene encoding mitochondrial protein, mRNA.\"""""	MRP-S36; MGC22896; DC47	ILMN_1807095	MRPS36	"\Homo sapiens mitochondrial ribosomal protein S36 (MRPS36), nuclear gene encoding mitochondrial protein, mRNA.\"""""	92259	 	MRPS36	0.082086081	0.00472849	2.206411024	0.030259144	0.030259144	-3.551961767	1.058547553
3202	510280	TOR1AIP2	NM_145034.1	163590	NP_659471.1	ILMN_2113938	510280	S	CTCTGATGCTTTTGTTCATTTCTGTTAATCGTCATTTCTGTCCCCTCTGC	"\Homo sapiens torsin A interacting protein 2 (TOR1AIP2), mRNA.\"""""	MGC126581; RP11-12M5.5; LULL1; MGC138430	ILMN_2113938	TOR1AIP2	"\Homo sapiens torsin A interacting protein 2 (TOR1AIP2), mRNA.\"""""	163590	D	TOR1AIP2	0.082078428	-0.022365244	2.60074282	0.01110011	0.01110011	-2.775518738	1.058541938
29038	4610576	LCN10	NM_001001712.2	414332	NP_001001712.2	ILMN_1688646	4610576	S	ATTCATGGACGCTTGTGACATTCTGGGGCTCTCCAAGGCCGCCGTCATCC	"\Homo sapiens lipocalin 10 (LCN10), mRNA.\"""""		ILMN_1688646	LCN10	"\Homo sapiens lipocalin 10 (LCN10), mRNA.\"""""	414332	 	LCN10	0.082009084	-0.006417073	2.633460473	0.010164549	0.010164549	-2.706332843	1.05849106
6804	1050601	ProbeID: 1050601				ILMN_1854941	1050601	S	CTTCAGTATAGGGAACCTCGGGCCCAGACAGACTCTTCAACATTCCACAA	"\DKFZp434E0926_s1 434 (synonym: htes3) Homo sapiens cDNA clone DKFZp434E0926 3, mRNA sequence\"""""		ILMN_1854941		"\DKFZp434E0926_s1 434 (synonym: htes3) Homo sapiens cDNA clone DKFZp434E0926 3, mRNA sequence\"""""	-999	 		-0.081993925	0.004934367	-2.411340988	0.018214707	0.018214707	-3.161896768	-1.058479938
8796	1410014	GABRA4	NM_000809.2	2557	NP_000800.2	ILMN_1801408	1410014	S	GCTAGTGATTATTGCTTGTAGTCCCACCCCCTTCCCCACATTAGCCTTAG	"\Homo sapiens gamma-aminobutyric acid (GABA) A receptor, alpha 4 (GABRA4), mRNA.\"""""		ILMN_1801408	GABRA4	"\Homo sapiens gamma-aminobutyric acid (GABA) A receptor, alpha 4 (GABRA4), mRNA.\"""""	2557	 	GABRA4	0.081975414	0.005970803	2.801105446	0.006400986	0.006400986	-2.340862352	1.058466357
6893	1070168	ProbeID: 1070168				ILMN_1855791	1070168	S	GCTGCACCGATCCAGTGAGTGTCTGGGTAAATGCCTTCACTGCTCTGGGC	"\UI-1-BB1p-axy-f-04-0-UI.s2 NCI_CGAP_Pl6 Homo sapiens cDNA clone UI-1-BB1p-axy-f-04-0-UI 3, mRNA sequence\"""""		ILMN_1855791		"\UI-1-BB1p-axy-f-04-0-UI.s2 NCI_CGAP_Pl6 Homo sapiens cDNA clone UI-1-BB1p-axy-f-04-0-UI 3, mRNA sequence\"""""	-999	 		-0.081958917	-0.000348546	-2.445197328	0.016701885	0.016701885	-3.094624113	-1.058454253
16266	2570390	TTC9B	NM_152479.4	148014	NP_689692.2	ILMN_1682123	2570390	S	TCAAGGTACTGGAGAAGCAGCAGGGCAACTTCAAGGCCACCTACCGTGCC	"\Homo sapiens tetratricopeptide repeat domain 9B (TTC9B), mRNA.\"""""	MGC33962; FLJ30373	ILMN_1682123	TTC9B	"\Homo sapiens tetratricopeptide repeat domain 9B (TTC9B), mRNA.\"""""	148014	 	TTC9B	0.081911427	-0.004212642	2.658127886	0.009507131	0.009507131	-2.653703197	1.058419412
10869	1710114	LYPLA2P1	NR_001444.1	285840		ILMN_1804306	1710114	S	TGTTCCCATGAGCCTAGGATCCCTGTGACCCTCAACATGAAGATGGTGAT	Homo sapiens lysophospholipase II pseudogene 1 (LYPLA2P1) on chromosome 6.	dJ570F3.6; LYPLA2L; APT	ILMN_1804306	LYPLA2P1	Homo sapiens lysophospholipase II pseudogene 1 (LYPLA2P1) on chromosome 6.	285840	D	LYPLA2P1	-0.081902623	-0.00275277	-2.358614889	0.020814784	0.020814784	-3.265081874	-1.058412953
45741	7330592	ATM	NM_138292.3	472	NP_612149.1	ILMN_1716231	7330592	I	TCTACAGGTTGGCTGCATAGAAGAAAAAGGTAGAGTTATTTATAATCTTG	"\Homo sapiens ataxia telangiectasia mutated (ATM), transcript variant 2, mRNA.\"""""	ATD; DKFZp781A0353; ATE; TELO1; ATA; TEL1; ATDC; AT1; MGC74674; ATC	ILMN_1716231	ATM	"\Homo sapiens ataxia telangiectasia mutated (ATM), transcript variant 2, mRNA.\"""""	472	D	ATM	0.081842577	0.001175812	2.782109724	0.006751685	0.006751685	-2.383182161	1.058368903
7130	1090431	ProbeID: 1090431	XM_932370.1	644779	XP_937463.1	ILMN_1809956	1090431	S	AGAGTCAGCGAGGGCCCGAGGGGCAGGCATTCCGGGAGATCAGCTCGCCC	"\PREDICTED: Homo sapiens hypothetical protein LOC644779 (LOC644779), mRNA.\"""""		ILMN_1809956	LOC644779	"\PREDICTED: Homo sapiens hypothetical protein LOC644779 (LOC644779), mRNA.\"""""	644779	 		0.081828674	-0.001541993	2.135941898	0.035780319	0.035780319	-3.679159179	1.058358703
7600	1190450	LOC100130100	XM_001716310.1	100130100	XP_001716362.1	ILMN_3267319	1190450	M	GACATGAAGCCTCCTCTATACCTTAACTATCTTTCCTTCACGGCATCCCC	"\PREDICTED: Homo sapiens similar to hCG26659 (LOC100130100), mRNA.\"""""		ILMN_3267319	LOC100130100	"\PREDICTED: Homo sapiens similar to hCG26659 (LOC100130100), mRNA.\"""""	100130100	 	LOC100130100	0.081798369	-0.002278294	2.901611195	0.00480808	0.00480808	-2.113166959	1.058336471
16412	2600170	PLA2G10	NM_003561.1	8399	NP_003552.1	ILMN_1762561	2600170	A	GTACCTCTTCTACCCCCAGTTCCTATGTGAGCCGGACTCGCCCAAGTGTG	"\Homo sapiens phospholipase A2, group X (PLA2G10), mRNA.\"""""	GXPLA2; SPLA2; MGC119919; GXSPLA2; MGC119918; MGC133367	ILMN_1762561	PLA2G10	"\Homo sapiens phospholipase A2, group X (PLA2G10), mRNA.\"""""	8399	 	PLA2G10	-0.081788	0.000264437	-2.272825759	0.025753571	0.025753571	-3.428805408	-1.058328865
17721	2750192	CCDC90B	NM_021825.3	60492	NP_068597.2	ILMN_1692948	2750192	S	GGCTCATTTGGATGCTATCAGGAAAGACATGGTCATCCTAGAGAAAAGTG	"\Homo sapiens coiled-coil domain containing 90B (CCDC90B), mRNA.\"""""	MDS011; MGC104239; MDS025	ILMN_1692948	CCDC90B	"\Homo sapiens coiled-coil domain containing 90B (CCDC90B), mRNA.\"""""	60492	D	CCDC90B	-0.081720896	-0.005537546	-2.352014912	0.021162448	0.021162448	-3.277861505	-1.05827964
16764	2640128	DOCK7	NM_033407.2	85440	NP_212132.2	ILMN_1678629	2640128	S	GGCAGTATTGCCTGTCACCTGCCACAGAGATTCCTTCAGTCGAATGAGCC	"\Homo sapiens dedicator of cytokinesis 7 (DOCK7), mRNA.\"""""	KIAA1771; ZIR2	ILMN_1678629	DOCK7	"\Homo sapiens dedicator of cytokinesis 7 (DOCK7), mRNA.\"""""	85440	D	DOCK7	-0.081710549	0.000244756	-2.221025588	0.029212365	0.029212365	-3.52513264	-1.058272051
12452	1990687	ProbeID: 1990687	XM_211837.2	285307	XP_211837.1	ILMN_1750482	1990687	A	CAGTGATGGTCTAGGCCAGGTCACAGTGTTTGGACACCGCATGAACATGC	"\PREDICTED: Homo sapiens hypothetical LOC285307 (LOC285307), mRNA.\"""""		ILMN_1750482	LOC285307	"\PREDICTED: Homo sapiens hypothetical LOC285307 (LOC285307), mRNA.\"""""	285307	 		0.081686932	-0.003021436	2.013242195	0.047494639	0.047494639	-3.891951357	1.058254726
19143	3060647	HILS1	NM_194072.1	373861	NP_919048.1	ILMN_1686435	3060647	S	GGGGACCTGCAAGTATGTGTCCCTGGCCACCCTGAAGAAGGCTGTTTCCA	"\Homo sapiens histone linker H1 domain, spermatid-specific 1 (HILS1), mRNA.\"""""		ILMN_1686435	HILS1	"\Homo sapiens histone linker H1 domain, spermatid-specific 1 (HILS1), mRNA.\"""""	373861	 	HILS1	0.081640786	-0.007075617	2.348174524	0.02136711	0.02136711	-3.285283662	1.058220878
15544	2470403	DCLK2	NM_001040260.1	166614	NP_001035350.1	ILMN_1719449	2470403	S	CAGAATGAGCTCTGCTCCTGAGCCCCGGTAGCTGCTTCCTCATCTGCATT	"\Homo sapiens doublecortin-like kinase 2 (DCLK2), transcript variant 1, mRNA.\"""""	MGC45428; DKFZp761I032; DCDC3B; DCAMKL2; DCDC3; DCK2	ILMN_1719449	DCLK2	"\Homo sapiens doublecortin-like kinase 2 (DCLK2), transcript variant 1, mRNA.\"""""	166614	D	DCLK2	-0.081631735	0.010999163	-1.993289467	0.04968145	0.04968145	-3.9254985	-1.058214238
43504	6940431	WSCD1	NM_015253.1	23302	NP_056068.1	ILMN_1774330	6940431	S	CCTGGACTAAGCCAATGACACCTTCCATCTTTCCAGCTATGGTGACTGGG	"\Homo sapiens WSC domain containing 1 (WSCD1), mRNA.\"""""	KIAA0523	ILMN_1774330	WSCD1	"\Homo sapiens WSC domain containing 1 (WSCD1), mRNA.\"""""	23302	 	WSCD1	0.081628724	-0.001537609	2.093646809	0.039498548	0.039498548	-3.753763671	1.05821203
31892	5080672	C1QTNF1	NM_198593.1	114897	NP_940995.1	ILMN_1701459	5080672	I	AAGCGCCCCGAAGGCCCGATGCCTGACGGCTCATGCGGCCTCCTTGTTTG	"\Homo sapiens C1q and tumor necrosis factor related protein 1 (C1QTNF1), transcript variant 2, mRNA.\"""""	CTRP1; ZSIG37; GIP; FLJ90694	ILMN_1701459	C1QTNF1	"\Homo sapiens C1q and tumor necrosis factor related protein 1 (C1QTNF1), transcript variant 2, mRNA.\"""""	114897	D	C1QTNF1	0.081608892	0.004893707	2.038038585	0.044892351	0.044892351	-3.849846418	1.058197483
23845	3870379	OR13F1	NM_001004485.1	138805	NP_001004485.1	ILMN_1682330	3870379	S	GGTTTGTGTGGACACCTCCCTGGTGCAGTTAATCATGCTGGTGATCAGTG	"\Homo sapiens olfactory receptor, family 13, subfamily F, member 1 (OR13F1), mRNA.\"""""	OR9-6	ILMN_1682330	OR13F1	"\Homo sapiens olfactory receptor, family 13, subfamily F, member 1 (OR13F1), mRNA.\"""""	138805	 	OR13F1	-0.081566201	0.006395244	-2.940674792	0.004294389	0.004294389	-2.022973724	-1.05816617
21536	3420398	NSF	NM_006178.1	4905	NP_006169.1	ILMN_2251784	3420398	I	TGCCTTCCGAGTATTTCCTCCAGAGATTGTGGAGCAGATGGGTTGTATAC	"\Homo sapiens N-ethylmaleimide-sensitive factor (NSF), mRNA.\"""""	SKD2	ILMN_2251784	NSF	"\Homo sapiens N-ethylmaleimide-sensitive factor (NSF), mRNA.\"""""	4905	D	NSF	0.081462996	-0.007410181	2.542421326	0.012962987	0.012962987	-2.897080226	1.058090476
42778	6770427	ANGPTL3	NM_014495.2	27329	NP_055310.1	ILMN_2143220	6770427	S	GGAGATGACTACTAAGTCACATTGACTTTAACATGAGGTATCACTATACC	"\Homo sapiens angiopoietin-like 3 (ANGPTL3), mRNA.\"""""	ANGPT5	ILMN_2143220	ANGPTL3	"\Homo sapiens angiopoietin-like 3 (ANGPTL3), mRNA.\"""""	27329	D	ANGPTL3	0.081424505	0.012100288	2.536966578	0.013150888	0.013150888	-2.908333127	1.058062247
9810	1500367	ProbeID: 1500367				ILMN_1827050	1500367	S	GACAGCACCACTCAGGCAGCTTTTGGGAATTTGACTCCCCCATGTCCACC	Homo sapiens cDNA clone IMAGE:4838482		ILMN_1827050		Homo sapiens cDNA clone IMAGE:4838482	-999	 		-0.081366386	0.000949188	-2.360703387	0.020705831	0.020705831	-3.261031536	-1.058019624
3646	540544	FMO4	NM_002022.1	2329	NP_002013.1	ILMN_1677885	540544	S	GCATCCCTCCTCTGCTCTCCATCATAACTGCTATTAGCCAAATTCAGGCC	"\Homo sapiens flavin containing monooxygenase 4 (FMO4), mRNA.\"""""	FMO2	ILMN_1677885	FMO4	"\Homo sapiens flavin containing monooxygenase 4 (FMO4), mRNA.\"""""	2329	 	FMO4	0.081340436	-0.006488141	2.278366772	0.025405855	0.025405855	-3.418387985	1.058000593
33850	5420296	WFDC6	NM_080827.1	140870	NP_543017.1	ILMN_1685761	5420296	S	CCAGGCCTCTCTCCACGTGTGCCTGATTGATGCTCCAAATTGGCTTCCAC	"\Homo sapiens WAP four-disulfide core domain 6 (WFDC6), mRNA.\"""""	MGC126653; MGC126649; C20orf171; dJ461P17.11; WAP6	ILMN_1685761	WFDC6	"\Homo sapiens WAP four-disulfide core domain 6 (WFDC6), mRNA.\"""""	140870	 	WFDC6	-0.081318963	-0.002510003	-2.47211054	0.015580581	0.015580581	-3.040585225	-1.057984846
33177	5310575	LOC440895	XM_290985.6	440895	XP_290985.6	ILMN_1746362	5310575	I	CCCCCCTGCAACTTTTGGGCGTGTATTTGTAGTCATCAGAAATTTGGGCC	"\PREDICTED: Homo sapiens similar to LIM and senescent cell antigen-like domains 1, transcript variant 1 (LOC440895), mRNA.\"""""		ILMN_1746362	LOC440895	"\PREDICTED: Homo sapiens similar to LIM and senescent cell antigen-like domains 1, transcript variant 1 (LOC440895), mRNA.\"""""	440895	D	LOC440895	-0.081258159	-0.007751097	-2.480844011	0.015231494	0.015231494	-3.022942833	-1.057940257
31705	5050639	ProbeID: 5050639	XM_937692.1	648623	XP_942785.1	ILMN_1691473	5050639	S	TGTGTGTTCTGGAACCATTCCCTGGCCCCCCTGTGGGGCAGTGAGCCTCC	"\PREDICTED: Homo sapiens similar to Cadherin EGF LAG seven-pass G-type receptor 1 precursor (Flamingo homolog 2) (hFmi2) (LOC648623), mRNA.\"""""		ILMN_1691473	LOC648623	"\PREDICTED: Homo sapiens similar to Cadherin EGF LAG seven-pass G-type receptor 1 precursor (Flamingo homolog 2) (hFmi2) (LOC648623), mRNA.\"""""	648623	 		-0.081193024	0.005138006	-2.294962792	0.024389049	0.024389049	-3.387056021	-1.057892494
45506	7320347	PLEKHG4B	NM_052909.3	153478	NP_443141.3	ILMN_1702020	7320347	S	GTTGGGCCACACAGAGCCCGAGTAGGTAAAGGAAGGTTCTGGAAACCACT	"\Homo sapiens pleckstrin homology domain containing, family G (with RhoGef domain) member 4B (PLEKHG4B), mRNA.\"""""	KIAA1909; FLJ43173	ILMN_1702020	PLEKHG4B	"\Homo sapiens pleckstrin homology domain containing, family G (with RhoGef domain) member 4B (PLEKHG4B), mRNA.\"""""	153478	 	PLEKHG4B	0.081177945	-0.006823797	2.456299068	0.016230876	0.016230876	-3.072393147	1.057881437
37533	6100221	FAM5C	NM_199051.1	339479	NP_950252.1	ILMN_2092589	6100221	S	CGTCATAGACTCAAGCTGTCTACTAGTGAGGTGGTGAGGATCCAATCTGC	"\Homo sapiens family with sequence similarity 5, member C (FAM5C), mRNA.\"""""	DBCCR1L1; BRINP3; RP11-445K1.1; DBCCR1L	ILMN_2092589	FAM5C	"\Homo sapiens family with sequence similarity 5, member C (FAM5C), mRNA.\"""""	339479	D	FAM5C	0.080946073	0.003660454	2.052949744	0.043387236	0.043387236	-3.824306725	1.057711426
24820	4010605	ProbeID: 4010605	XM_942398.1	652763	XP_947491.1	ILMN_1722804	4010605	S	GGAAAGCTTCTGCTCCTTGACTGACAGGATCATTGCTCCTTGGGGCCACC	"\PREDICTED: Homo sapiens similar to long interspersed repetitive DNA sequence LINE4 (L1Rn) (LOC652763), mRNA.\"""""		ILMN_1722804	LOC652763	"\PREDICTED: Homo sapiens similar to long interspersed repetitive DNA sequence LINE4 (L1Rn) (LOC652763), mRNA.\"""""	652763	 		0.080944767	0.009107101	2.042650805	0.044422076	0.044422076	-3.841964282	1.057710469
36045	5870131	CFTR	NM_000492.3	1080	NP_000483.3	ILMN_1705813	5870131	S	AACCAGGGGCCATGAATCACCTTTTGGTCTGGAGGGAAGCCTTGGGGCTG	"\Homo sapiens cystic fibrosis transmembrane conductance regulator (ATP-binding cassette sub-family C, member 7) (CFTR), mRNA.\"""""	ABCC7; MRP7; TNR-CFTR; CFTR/MRP; dJ760C5.1; CF; ABC35	ILMN_1705813	CFTR	"\Homo sapiens cystic fibrosis transmembrane conductance regulator (ATP-binding cassette sub-family C, member 7) (CFTR), mRNA.\"""""	1080	 	CFTR	0.080940022	-0.005835204	2.063517524	0.042347024	0.042347024	-3.806106508	1.05770699
11497	1780524	METTL18	NM_033418.1	92342	NP_219486.1	ILMN_2121189	1780524	S	CCTTAGACTGTTAAGTAAAAATGGACGTGTACTTTTGGCCAGCAAAGCAC	"\Homo sapiens chromosome 1 open reading frame 156 (C1orf156), mRNA.\"""""	AsTP2; RP1-117P20.4; MGC9084	ILMN_2121189	C1ORF156	"\Homo sapiens chromosome 1 open reading frame 156 (C1orf156), mRNA.\"""""	92342	D	METTL18	0.080927967	0.004627805	2.666568014	0.00929122	0.00929122	-2.635603855	1.057698152
11962	1940193	KCNK12	NM_022055.1	56660	NP_071338.1	ILMN_1711988	1940193	S	GCCGCCGGGCGTGGTTTGCTTCTCTCAGTCACTGCTGGCGCTTTCTTAAT	"\Homo sapiens potassium channel, subfamily K, member 12 (KCNK12), mRNA.\"""""	THIK2; THIK-2	ILMN_1711988	KCNK12	"\Homo sapiens potassium channel, subfamily K, member 12 (KCNK12), mRNA.\"""""	56660	 	KCNK12	-0.080918783	0.002697931	-2.045775384	0.044105897	0.044105897	-3.836615501	-1.057691419
22889	3780367	GAL3ST3	NM_033036.2	89792	NP_149025.1	ILMN_1904786	3780367	S	GGCCACTAGGATCTCAACCAAGGCAGTGTGGCTTCAGAGTTTGTGCTCAC	"\Homo sapiens galactose-3-O-sulfotransferase 3 (GAL3ST3), mRNA.\"""""	MGC142112; GAL3ST-3; GAL3ST2; MGC142114	ILMN_1904786	GAL3ST3	"\Homo sapiens galactose-3-O-sulfotransferase 3 (GAL3ST3), mRNA.\"""""	89792	D	GAL3ST3	0.080898486	0.00559847	2.500450249	0.014473248	0.014473248	-2.983147142	1.057676539
15214	2370561	RORB	NM_006914.3	6096	NP_008845.2	ILMN_1746658	2370561	S	GAAATTTGTTCTGCCTGTGTCCTGGAGGCCTATACCTCTGTTATTTTCTG	"\Homo sapiens RAR-related orphan receptor B (RORB), mRNA.\"""""	NR1F2; RZRB; bA133M9.1; ROR-BETA	ILMN_1746658	RORB	"\Homo sapiens RAR-related orphan receptor B (RORB), mRNA.\"""""	6096	 	RORB	-0.080898212	0.011478637	-2.850835426	0.005560496	0.005560496	-2.228990065	-1.057676338
878	70465	ESPNL	NM_194312.1	339768	NP_919288.1	ILMN_2115862	70465	S	GCTCCGGCTTCCTCCACTGCTGAAGACCCTGCTGTAGAGCTGAAGCTGAA	"\Homo sapiens espin-like (ESPNL), mRNA.\"""""	FLJ42568; MGC99829	ILMN_2115862	ESPNL	"\Homo sapiens espin-like (ESPNL), mRNA.\"""""	339768	 	ESPNL	-0.08086675	0.008922516	-2.312900385	0.023330621	0.023330621	-3.352971832	-1.057653272
39967	6380390	SPOP	NM_001007226.1	8405	NP_001007227.1	ILMN_1795404	6380390	A	CTGATGAGGGATCAGGCCCCTACCTCTGCCAAGGCAAGTAATGGTAGTGG	"\Homo sapiens speckle-type POZ protein (SPOP), transcript variant 1, mRNA.\"""""	TEF2	ILMN_1795404	SPOP	"\Homo sapiens speckle-type POZ protein (SPOP), transcript variant 1, mRNA.\"""""	8405	D	SPOP	0.080716077	-0.002429138	2.405284906	0.018497854	0.018497854	-3.173846738	1.057542818
7888	1240168	FRG2C	NM_001124759.1	100288801	NP_001118231.1	ILMN_3243065	1240168	S	GGTTGGCCTCGGACTCAAGTGATCCACCAGCCTCCACCTCCCGACGTGGT	"\Homo sapiens FSHD region gene 2 family, member C (FRG2C), mRNA.\"""""		ILMN_3243065	FRG2C	"\Homo sapiens FSHD region gene 2 family, member C (FRG2C), mRNA.\"""""	100288801	D	FRG2C	-0.08069165	-0.003210262	-2.490252096	0.014863309	0.014863309	-3.003879458	-1.057524913
30240	4830079	ProbeID: 4830079	XM_932320.1	644710	XP_937413.1	ILMN_1677841	4830079	S	TGCGCATGCGCTCTCCTGGAATACCCAGCCGCTGCGCCTCGAGTTCCGAT	"\PREDICTED: Homo sapiens hypothetical protein LOC644710 (LOC644710), mRNA.\"""""		ILMN_1677841	LOC644710	"\PREDICTED: Homo sapiens hypothetical protein LOC644710 (LOC644710), mRNA.\"""""	644710	 		0.080661218	-0.00430233	2.369750522	0.020239687	0.020239687	-3.24345072	1.057502606
28475	4560400	ProbeID: 4560400				ILMN_1833175	4560400	S	GCCGCAGCCATACCAGCCTCACCAGATTGTTCCTCTGTCATCATTTTTGC	"\AGENCOURT_14122414 NIH_MGC_187 Homo sapiens cDNA clone IMAGE:30382396 5, mRNA sequence\"""""		ILMN_1833175		"\AGENCOURT_14122414 NIH_MGC_187 Homo sapiens cDNA clone IMAGE:30382396 5, mRNA sequence\"""""	-999	 		0.080648747	0.009992739	2.383764838	0.019536024	0.019536024	-3.216104686	1.057493464
16985	2650242	ProbeID: 2650242	XM_001128885.1	728951	XP_001128885.1	ILMN_1711628	2650242	S	CCCAGACTTCATACCAGCTCCCAACACCATGACCTGCTGCCAGACCAGCT	"\PREDICTED: Homo sapiens similar to keratin associated protein 1-3 (LOC728951), mRNA.\"""""		ILMN_1711628	LOC728951	"\PREDICTED: Homo sapiens similar to keratin associated protein 1-3 (LOC728951), mRNA.\"""""	728951	 		-0.080629533	0.00938815	-2.420522598	0.017792801	0.017792801	-3.143731046	-1.057479381
27707	4390040	MORN5	NM_198469.1	254956	NP_940871.1	ILMN_1748642	4390040	S	GCGACGGCTATGATCGGAGGTTTTACACAGAGATCCTCAATGGCTTGAAG	"\Homo sapiens MORN repeat containing 5 (MORN5), mRNA.\"""""	RP11-498E2.5; FLJ46909; C9orf113	ILMN_1748642	MORN5	"\Homo sapiens MORN repeat containing 5 (MORN5), mRNA.\"""""	254956	 	MORN5	0.080596396	-0.002701991	2.631961699	0.010205792	0.010205792	-2.709517671	1.057455092
21458	3420050	MYT1L	NM_015025.2	23040	NP_055840.2	ILMN_2223034	3420050	S	GCTCTCTGTGGAACTGAAGTTTGATTTATTTTTGTACTACACGGCATGGG	"\Homo sapiens myelin transcription factor 1-like (MYT1L), mRNA.\"""""	NZF1	ILMN_2223034	MYT1L	"\Homo sapiens myelin transcription factor 1-like (MYT1L), mRNA.\"""""	23040	D	MYT1L	-0.080560813	-0.005487209	-2.964113989	0.004011009	0.004011009	-1.968406166	-1.057429011
37719	6110202	ProbeID: 6110202	XM_934568.1	647247	XP_939661.1	ILMN_1652368	6110202	S	AGGAACTCGAGGAGCTGAAAGTGAAGGCCAGAAAGAAGGGGCCCCTGGAC	"\PREDICTED: Homo sapiens hypothetical protein LOC647247 (LOC647247), mRNA.\"""""		ILMN_1652368	LOC647247	"\PREDICTED: Homo sapiens hypothetical protein LOC647247 (LOC647247), mRNA.\"""""	647247	 		-0.080537087	0.008373057	-2.031499205	0.045566455	0.045566455	-3.860994908	-1.057411621
45470	7320189	ProbeID: 7320189				ILMN_1849784	7320189	S	GGCGGAGCTGGGATTCAAATGCAAGCATTCTGGCTCCAGGAGACACGCTC	"\BX351797 Homo sapiens PLACENTA COT 25-NORMALIZED Homo sapiens cDNA clone CS0DI043YL14 3-PRIME, mRNA sequence\"""""		ILMN_1849784		"\BX351797 Homo sapiens PLACENTA COT 25-NORMALIZED Homo sapiens cDNA clone CS0DI043YL14 3-PRIME, mRNA sequence\"""""	-999	 		0.080465662	-0.001758748	2.502794971	0.014384877	0.014384877	-2.978370449	1.057359271
43907	6980630	SPEF2	NM_144722.3	79925	NP_653323.1	ILMN_1678391	6980630	A	CTACCTGCTAACCCCTCAAGAGAACAACTTACAGAACTGGAGAAAAGGGA	"\Homo sapiens sperm flagellar 2 (SPEF2), transcript variant 2, mRNA.\"""""	FLJ23164; FLJ23577; MGC102842; KIAA1770; KPL2; FLJ25395	ILMN_1678391	SPEF2	"\Homo sapiens sperm flagellar 2 (SPEF2), transcript variant 2, mRNA.\"""""	79925	D	SPEF2	0.080462089	-0.003232135	3.019863487	0.003405071	0.003405071	-1.837278644	1.057356653
13658	2140168	ProbeID: 2140168				ILMN_1909290	2140168	S	TTACATGTCTACCAGTAGAGTATAAGCCTCTTTATCCATGATGCTCACTC	"\hk58d01.x1 NCI_CGAP_Lym12 Homo sapiens cDNA clone IMAGE:3000865 3, mRNA sequence\"""""		ILMN_1909290		"\hk58d01.x1 NCI_CGAP_Lym12 Homo sapiens cDNA clone IMAGE:3000865 3, mRNA sequence\"""""	-999	 		0.080373344	-0.004405145	2.829157959	0.005913551	0.005913551	-2.277947153	1.057291614
35186	5700373	TRIP13	NM_004237.2	9319	NP_004228.1	ILMN_1796589	5700373	S	CGGTATGGGCGCCCCTGCATTGCTGGGATGTTTCTGCCCACGGTTTTGTT	"\Homo sapiens thyroid hormone receptor interactor 13 (TRIP13), mRNA.\"""""	16E1BP	ILMN_1796589	TRIP13	"\Homo sapiens thyroid hormone receptor interactor 13 (TRIP13), mRNA.\"""""	9319	 	TRIP13	-0.080357073	0.012179473	-2.152438131	0.034414772	0.034414772	-3.649706708	-1.05727969
37654	6100753	INPP5F	NM_198331.1	22876	NP_938145.1	ILMN_1811718	6100753	I	GGGAAGAAGTGATGGCCTGTTTTGGCTTTTGTAGGAAAACTGAAATAATG	"\Homo sapiens inositol polyphosphate-5-phosphatase F (INPP5F), transcript variant 3, mRNA.\"""""	hSAC2; SAC2; FLJ13081; MGC59773; MSTPO47; KIAA0966; MSTP007; MGC131851	ILMN_1811718	INPP5F	"\Homo sapiens inositol polyphosphate-5-phosphatase F (INPP5F), transcript variant 3, mRNA.\"""""	22876	D	INPP5F	-0.080346937	-0.005696053	-2.485231357	0.015058789	0.015058789	-3.014060366	-1.057272261
25895	4150382	ProbeID: 4150382	XM_292796.4	342931	XP_292796.4	ILMN_1805439	4150382	S	GGTAAAAACCTGTCCAATAGTAACAATCTCAATGATGGCAGAATGAAATC	"\PREDICTED: Homo sapiens similar to ret finger protein-like 1 (LOC342931), mRNA.\"""""		ILMN_1805439	LOC342931	"\PREDICTED: Homo sapiens similar to ret finger protein-like 1 (LOC342931), mRNA.\"""""	342931	D	RFPL4A	-0.080288226	-0.009139494	-2.480641399	0.015239513	0.015239513	-3.023352716	-1.057229236
43264	6900156	DEFB109	NM_001037380.1	641517	NP_001032457.1	ILMN_2069067	6900156	S	CTTATCCCCAGTAAGAGGTGGTTTGGGTCCTGCGGAAGGTCATTGTCTCA	"\Homo sapiens defensin, beta 109 (DEFB109), mRNA.\"""""		ILMN_2069067	DEFB109	"\Homo sapiens defensin, beta 109 (DEFB109), mRNA.\"""""	641517	 		0.080282091	0.00560739	2.97984408	0.003830641	0.003830641	-1.931598103	1.05722474
43892	6980553	GALNT9	NM_021808.2	50614	NP_068580.2	ILMN_1708925	6980553	A	CGGCCGCTCAGCCCTCCAACCAAGACCTAAGTCACACATCATAATGCAGC	"\Homo sapiens UDP-N-acetyl-alpha-D-galactosamine:polypeptide N-acetylgalactosaminyltransferase 9 (GalNAc-T9) (GALNT9), mRNA.\"""""	GALNAC-T9	ILMN_1708925	GALNT9	"\Homo sapiens UDP-N-acetyl-alpha-D-galactosamine:polypeptide N-acetylgalactosaminyltransferase 9 (GalNAc-T9) (GALNT9), mRNA.\"""""	50614	D	GALNT9	0.080264455	0.012501044	2.561835555	0.012313696	0.012313696	-2.856867228	1.057211817
10094	1570026	LOC730811	NR_024468.1	730811		ILMN_3244358	1570026	S	CCCATCGAGCCCTGCTAGACACCACTGCAGTCTGAAAGCAAGGAAAGCTT	"\Homo sapiens hypothetical protein LOC730811 (LOC730811), non-coding RNA.\"""""		ILMN_3244358	LOC730811	"\Homo sapiens hypothetical protein LOC730811 (LOC730811), non-coding RNA.\"""""	730811	 	LOC730811	0.080087302	0.004072164	2.710478325	0.008238202	0.008238202	-2.540690602	1.057082006
2927	450687	ZNF225	NM_013362.1	7768	NP_037494.1	ILMN_1674064	450687	S	ACTACTTCAATGTGAGGACTGTGGGAAGAGCATTGTGCACAGTTCATGCC	"\Homo sapiens zinc finger protein 225 (ZNF225), mRNA.\"""""	MGC119735	ILMN_1674064	ZNF225	"\Homo sapiens zinc finger protein 225 (ZNF225), mRNA.\"""""	7768	 	ZNF225	-0.080026075	0.002842239	-2.001297804	0.04879361	0.04879361	-3.912069598	-1.057037145
7769	1230445	SORBS2	NM_003603.4	8470	NP_003594.2	ILMN_1693183	1230445	I	GAGCCCTGGTATAAATTCTTTTCAGAACTGGAGTTTGGACGCCCGCCTCC	"\Homo sapiens sorbin and SH3 domain containing 2 (SORBS2), transcript variant 1, mRNA.\"""""	PRO0618; KIAA0777; ARGBP2	ILMN_1693183	SORBS2	"\Homo sapiens sorbin and SH3 domain containing 2 (SORBS2), transcript variant 1, mRNA.\"""""	8470	D	SORBS2	0.079930552	-0.003302883	2.919299983	0.004568825	0.004568825	-2.07244201	1.056967159
7754	1230364	LOC283523	XM_001732870.1	283523	XP_001732922.1	ILMN_3218138	1230364	A	CACCCAAGCTGGAATACAATGGCACTATTTCAGCTCACTGCAACCTCTGC	"\PREDICTED: Homo sapiens similar to telomeric repeat binding factor (NIMA-interacting) 1 (LOC283523), mRNA.\"""""		ILMN_3218138	LOC283523	"\PREDICTED: Homo sapiens similar to telomeric repeat binding factor (NIMA-interacting) 1 (LOC283523), mRNA.\"""""	283523	D	LOC283523	-0.079914705	-0.004089347	-2.746511054	0.007456682	0.007456682	-2.461871202	-1.056955549
11664	1820471	FKBPL	NM_022110.3	63943	NP_071393.2	ILMN_1791052	1820471	S	TTTACCCCCACCTGGCCCTCCAGAACGAACTGTCCTTCATGCCAATCTGG	"\Homo sapiens FK506 binding protein like (FKBPL), mRNA.\"""""	WISP39; DIR1; NG7	ILMN_1791052	FKBPL	"\Homo sapiens FK506 binding protein like (FKBPL), mRNA.\"""""	63943	 	FKBPL	-0.079895654	-0.024992143	-2.029640068	0.045759681	0.045759681	-3.864158601	-1.056941592
27620	4290397	PSG2	NM_031246.1	5670	NP_112536.1	ILMN_2188141	4290397	S	CCAACATAGCAGCTGTGATGTCATTTCTGTATTTCAGGAAGACTGGCAGG	"\Homo sapiens pregnancy specific beta-1-glycoprotein 2 (PSG2), mRNA.\"""""	PSBG2; PSGGB; CEA; PSG1	ILMN_2188141	PSG2	"\Homo sapiens pregnancy specific beta-1-glycoprotein 2 (PSG2), mRNA.\"""""	5670	D	PSG2	0.079894126	-0.003365531	2.025115676	0.046232858	0.046232858	-3.871847009	1.056940473
45344	7210452	ProbeID: 7210452				ILMN_1913059	7210452	S	GAAGACAGAGCCCCAGCTGCAAAGGAAGACATTCGGTTAAGGTGGGAGGG	"\PREDICTED: Homo sapiens FLJ46552 protein (FLJ46552), mRNA\"""""		ILMN_1913059		"\PREDICTED: Homo sapiens FLJ46552 protein (FLJ46552), mRNA\"""""	-999	D	FLJ46552	0.079891909	-0.011742728	2.250267418	0.027212839	0.027212839	-3.470990589	1.056938849
16229	2570239	PDDC1	NM_182612.1	347862	NP_872418.1	ILMN_1801215	2570239	A	AGGCCGACCGGCACTGGCAGCACTTTCCTGTTGAAGAAATCTTCCTGGCG	"\Homo sapiens Parkinson disease 7 domain containing 1 (PDDC1), mRNA.\"""""	FLJ35497; FLJ34283	ILMN_1801215	PDDC1	"\Homo sapiens Parkinson disease 7 domain containing 1 (PDDC1), mRNA.\"""""	347862	D	PDDC1	0.079826186	0.002418847	2.114302732	0.037642828	0.037642828	-3.717492446	1.0568907
3528	540044	MIR451	NR_029970.1	574411		ILMN_3308410	540044	S	GGGAATGGCAAGGAAACCGTTACCATTACTGAGTTTAGTAATGGTAATGG	"\Homo sapiens microRNA 451 (MIR451), microRNA.\"""""		ILMN_3308410	MIR451	"\Homo sapiens microRNA 451 (MIR451), microRNA.\"""""	574411	 	mir-451	-0.079818597	0.000751408	-2.430915456	0.017325784	0.017325784	-3.123098622	-1.05688514
23705	3850598	ProbeID: 3850598	XM_001714459.1	100133418	XP_001714511.1	ILMN_3241928	3850598	S	CCGCCGCCCGACAGCGCGCCCGGAACATGCCAGCCTCGCGCAGCCTGCGC	"\PREDICTED: Homo sapiens hypothetical protein LOC100133418 (LOC100133418), mRNA.\"""""		ILMN_3241928	LOC100133418	"\PREDICTED: Homo sapiens hypothetical protein LOC100133418 (LOC100133418), mRNA.\"""""	100133418	 		-0.079773409	0.004093639	-2.734730502	0.007704406	0.007704406	-2.487732561	-1.056852037
42361	6660291	LOC57399	XM_938963.1	57399	XP_944056.1	ILMN_1705508	6660291	A	GGACCAAGACAACAGAGAGCATGGAAAGAAATGGTGCAGATAAAAGTGGG	"\PREDICTED: Homo sapiens uncharacterized gastric protein ZA52P (LOC57399), mRNA.\"""""		ILMN_1705508	LOC57399	"\PREDICTED: Homo sapiens uncharacterized gastric protein ZA52P (LOC57399), mRNA.\"""""	57399	 	LOC57399	0.079728652	0.003992771	2.252816974	0.027044344	0.027044344	-3.466240998	1.056819251
13513	2120369	SNORD107	NR_001293.1	91380		ILMN_1750402	2120369	S	TCATGATGACACAGGACCTTGTCTGAACATAATGATTTCAAAATTTGAGC	"\Homo sapiens small nucleolar RNA, C/D box 107 (SNORD107), small nucleolar RNA.\"""""	HBII-436	ILMN_1750402	SNORD107	"\Homo sapiens small nucleolar RNA, C/D box 107 (SNORD107), small nucleolar RNA.\"""""	91380	D	SNORD107	-0.079720116	-0.001551419	-2.232704602	0.02839881	0.02839881	-3.50358215	-1.056812998
25522	4070402	LOC100128265	XM_001721649.1	100128265	XP_001721701.1	ILMN_3176840	4070402	A	CGCAGCTCGGCGGCAACAGAACCACGGCTGGGATGGGGCTCCTGCCCCTC	"\PREDICTED: Homo sapiens hypothetical protein LOC100128265 (LOC100128265), mRNA.\"""""		ILMN_3176840	LOC100128265	"\PREDICTED: Homo sapiens hypothetical protein LOC100128265 (LOC100128265), mRNA.\"""""	100128265	D	LOC100128265	0.079699565	0.003913008	2.400973169	0.018701831	0.018701831	-3.182339247	1.056797944
18090	2810131	LOC646179	XM_944443.2	646179	XP_949536.1	ILMN_1726464	2810131	S	AGGGCAGTCACATAGAAGTATCATGGTGACCTTGGGGATGGTGACAGTGG	"\PREDICTED: Homo sapiens hypothetical LOC646179 (LOC646179), mRNA.\"""""		ILMN_1726464	LOC646179	"\PREDICTED: Homo sapiens hypothetical LOC646179 (LOC646179), mRNA.\"""""	646179	 	hCG 2045614	0.079681017	0.00439507	2.073563026	0.041378223	0.041378223	-3.788729173	1.056784357
8481	1340241	C5	NM_001735.2	727	NP_001726.2	ILMN_1746819	1340241	S	GGAACACCTCCTCAAACCTACCACTCAGGAATGTTTGCTGGGGCCGAAAG	"\Homo sapiens complement component 5 (C5), mRNA.\"""""	CPAMD4; FLJ17816; MGC142298; FLJ17822	ILMN_1746819	C5	"\Homo sapiens complement component 5 (C5), mRNA.\"""""	727	 	C5	0.07965521	-0.012878617	2.144703033	0.035049324	0.035049324	-3.663541704	1.056765454
8051	1260056	ProbeID: 1260056	XM_926627.1	643265	XP_931720.1	ILMN_1803672	1260056	S	CAAAATGCCGATAGTGATATGGACAATGAAATCCAGGCTGAAGTGATCTC	"\PREDICTED: Homo sapiens similar to heat shock protein 90Bf (LOC643265), mRNA.\"""""		ILMN_1803672	LOC643265	"\PREDICTED: Homo sapiens similar to heat shock protein 90Bf (LOC643265), mRNA.\"""""	643265	 		0.079635621	-0.003927118	2.364803361	0.020493415	0.020493415	-3.25307136	1.056751105
41533	6580010	GAL3ST2	NM_022134.2	64090	NP_071417.2	ILMN_1714478	6580010	S	CTGTACGCCCTGCAGTTCCCGGAGAAGCCCCTCAAGAACATCCCGTTCCT	"\Homo sapiens galactose-3-O-sulfotransferase 2 (GAL3ST2), mRNA.\"""""	GAL3ST-2; GP3ST	ILMN_1714478	GAL3ST2	"\Homo sapiens galactose-3-O-sulfotransferase 2 (GAL3ST2), mRNA.\"""""	64090	 	GAL3ST2	-0.079632951	0.000148585	-2.90343134	0.004782938	0.004782938	-2.108985352	-1.056749149
45950	7380678	DDC	NM_000790.2	1644	NP_000781.1	ILMN_2228463	7380678	S	GACGTGCTGCGAGCAGAGAGGGAGTAGGAGTGAAGCCAGCTGCAGGAATC	"\Homo sapiens dopa decarboxylase (aromatic L-amino acid decarboxylase) (DDC), mRNA.\"""""	AADC	ILMN_2228463	DDC	"\Homo sapiens dopa decarboxylase (aromatic L-amino acid decarboxylase) (DDC), mRNA.\"""""	1644	 	DDC	0.079613967	-0.004597933	2.312674452	0.023343696	0.023343696	-3.353402555	1.056735244
19539	3130673	SCARNA5	NR_003008.2	677775		ILMN_3236408	3130673	S	ATTGCACTGAATGTCACGGTCCCTTTGTTGCCCTCAACTCCCAGCAGCCC	"\Homo sapiens small Cajal body-specific RNA 5 (SCARNA5), guide RNA.\"""""		ILMN_3236408	SCARNA5	"\Homo sapiens small Cajal body-specific RNA 5 (SCARNA5), guide RNA.\"""""	677775	 	SCARNA5	-0.079597239	0.001025938	-2.116526121	0.037447659	0.037447659	-3.713569569	-1.056722991
27072	4250576	ProbeID: 4250576				ILMN_1842394	4250576	S	CATATGTTAAAGCCCTAACTCCCAGCGCCTTAGAACGTGACCAAGGTTGG	"\tj84d04.x1 Soares_NSF_F8_9W_OT_PA_P_S1 Homo sapiens cDNA clone IMAGE:2148199 3, mRNA sequence\"""""		ILMN_1842394		"\tj84d04.x1 Soares_NSF_F8_9W_OT_PA_P_S1 Homo sapiens cDNA clone IMAGE:2148199 3, mRNA sequence\"""""	-999	 		0.079580216	-0.000751655	2.036161492	0.045084966	0.045084966	-3.853049785	1.056710523
12983	2060487	KRTAP5-11	NM_001005405.2	440051	NP_001005405.1	ILMN_1749989	2060487	S	AGCTCCAAGGGTGGGTGTGGTTCTTGTGGCTGCTCCCAGTCCAACTGCTG	"\Homo sapiens keratin associated protein 5-11 (KRTAP5-11), mRNA.\"""""	KRTAP5.11; KRTAP5-6; KRTAP5-5	ILMN_1749989	KRTAP5-11	"\Homo sapiens keratin associated protein 5-11 (KRTAP5-11), mRNA.\"""""	440051	 	KRTAP5-11	-0.07947125	0.00737695	-2.08373586	0.040416695	0.040416695	-3.771055619	-1.056630713
8905	1410452	GPR42	NM_005305.1	2866	NP_005296.1	ILMN_2135898	1410452	S	GAACACTCACAGGGCTGTGGAACTGGTGGCCAGGTGGCCTGTGCTGAAAA	"\Homo sapiens G protein-coupled receptor 42 (GPR42), mRNA.\"""""	FFAR1L; GPR41L	ILMN_2135898	GPR42	"\Homo sapiens G protein-coupled receptor 42 (GPR42), mRNA.\"""""	2866	 	GPR42P	-0.079419059	0.000429544	-2.228108368	0.028716577	0.028716577	-3.512074954	-1.056592489
6202	990450	ZNF619	NM_173656.1	285267	NP_775927.1	ILMN_1698048	990450	S	TGCTCTGCCCTAGCCCCACCAGGGCCTCCCTTATCTTCTTCACATGCAGT	"\Homo sapiens zinc finger protein 619 (ZNF619), mRNA.\"""""	FLJ90764	ILMN_1698048	ZNF619	"\Homo sapiens zinc finger protein 619 (ZNF619), mRNA.\"""""	285267	 	ZNF619	-0.079325474	0.000490369	-2.047245254	0.043957831	0.043957831	-3.834096811	-1.056523952
39212	6290411	FUT5	NM_002034.2	2527	NP_002025.2	ILMN_1773310	6290411	S	GGGTGTGACCTCGGCGTGACTCTGATAGTGCCTGTGGATGTGTTGCGATG	"\Homo sapiens fucosyltransferase 5 (alpha (1,3) fucosyltransferase) (FUT5), mRNA.\"""""	FUC-TV	ILMN_1773310	FUT5	"\Homo sapiens fucosyltransferase 5 (alpha (1,3) fucosyltransferase) (FUT5), mRNA.\"""""	2527	 	FUT5	0.079273063	-0.005638476	2.69065984	0.008699217	0.008699217	-2.583684204	1.056485571
11919	1940035	PDE8A	NM_173457.1	5151	NP_775659.1	ILMN_1657686	1940035	I	CAGGAGAACATAGCAGAAAGCCCAGCCGGGTATCACCCAAGCAGAAGCTC	"\Homo sapiens phosphodiesterase 8A (PDE8A), transcript variant 5, mRNA.\"""""	HsT19550	ILMN_1657686	PDE8A	"\Homo sapiens phosphodiesterase 8A (PDE8A), transcript variant 5, mRNA.\"""""	5151	D	PDE8A	0.079234653	0.005661088	2.364382184	0.020515146	0.020515146	-3.253889625	1.056457443
25424	4070020	ARX	NM_139058.1	170302	NP_620689.1	ILMN_1724162	4070020	S	CTGCCCCTGCTACTGCCAACCTCGCTCCAACTCCAACATCCACTCTCTCT	"\Homo sapiens aristaless related homeobox (ARX), mRNA.\"""""	MRX43; MRX29; MRX32; MRXS1; ISSX; MRX38; PRTS; MRX54; MRX36; MRX33	ILMN_1724162	ARX	"\Homo sapiens aristaless related homeobox (ARX), mRNA.\"""""	170302	 	ARX	-0.079218029	0.001012333	-2.389574111	0.019250781	0.019250781	-3.204728994	-1.05644527
2130	290193	ProbeID: 290193				ILMN_1883928	290193	S	TCTTGAACCATGAATTTAAGTGCCCACATTACTGGATAGTAGAGATGCCC	"\602277529F1 NIH_MGC_86 Homo sapiens cDNA clone IMAGE:4365390 5, mRNA sequence\"""""		ILMN_1883928		"\602277529F1 NIH_MGC_86 Homo sapiens cDNA clone IMAGE:4365390 5, mRNA sequence\"""""	-999	 		-0.079216795	-0.002099812	-2.506023837	0.014263977	0.014263977	-2.971786462	-1.056444366
17794	2750482	ProbeID: 2750482	XM_939517.1	650429	XP_944610.1	ILMN_1732674	2750482	S	AGTTCAATGAACATTGACAGTTATATATGTCCATCATATACTCTGTATGA	"\PREDICTED: Homo sapiens hypothetical protein LOC650429 (LOC650429), mRNA.\"""""		ILMN_1732674	LOC650429	"\PREDICTED: Homo sapiens hypothetical protein LOC650429 (LOC650429), mRNA.\"""""	650429	 		-0.079182618	-0.004832642	-2.568951114	0.012083172	0.012083172	-2.842065348	-1.056419339
10432	1580554	LRGUK	NM_144648.1	136332	NP_653249.1	ILMN_1681720	1580554	S	GGATCAGGAGCCAGTGACAGTGAGACCGAAGAGACCCGGAAAGCACTACC	"\Homo sapiens leucine-rich repeats and guanylate kinase domain containing (LRGUK), mRNA.\"""""	FLJ32786	ILMN_1681720	LRGUK	"\Homo sapiens leucine-rich repeats and guanylate kinase domain containing (LRGUK), mRNA.\"""""	136332	 	LRGUK	-0.079111819	-0.004364124	-2.059966898	0.042694097	0.042694097	-3.812230752	-1.056367498
27341	4280068	ZC3H7B	NM_017590.4	23264	NP_060060.3	ILMN_1685873	4280068	S	GAGTGGGAGGCAGAGTGTGATGGGGAGGAGGGACAGGAAGACCCTTTTAA	"\Homo sapiens zinc finger CCCH-type containing 7B (ZC3H7B), mRNA.\"""""	RoXaN; DKFZp434K0920; KIAA1031; FLJ13787	ILMN_1685873	ZC3H7B	"\Homo sapiens zinc finger CCCH-type containing 7B (ZC3H7B), mRNA.\"""""	23264	 	ZC3H7B	-0.079101404	-0.001926807	-2.66179683	0.00941272	0.00941272	-2.645841106	-1.056359872
33637	5390164	FAT1	NM_005245.3	2195	NP_005236.2	ILMN_3247578	5390164	S	CCCAACTACTGTCATCGTGAGGTTTTCATCGGCTGTGCCATTTCCCAACG	"\Homo sapiens FAT tumor suppressor homolog 1 (Drosophila) (FAT1), mRNA.\"""""	ME5; hFat1; CDHF7; FAT1	ILMN_3247578	FAT1	"\Homo sapiens FAT tumor suppressor homolog 1 (Drosophila) (FAT1), mRNA.\"""""	2195	D	FAT1	0.079059311	0.004720857	2.476036859	0.015422764	0.015422764	-3.032660152	1.056329051
3171	510136	SIGMAR1	NM_147157.1	10280	NP_671513.1	ILMN_1717925	510136	A	ATGCAAGTGCCCCTGTGGCTTGTCCCCAACCCCCTCAGCAACAAAGCTCA	"\Homo sapiens sigma non-opioid intracellular receptor 1 (SIGMAR1), transcript variant 2, mRNA.\"""""	SIGMAR1; MGC3851; FLJ25585; SR-BP1	ILMN_1717925	SIGMAR1	"\Homo sapiens sigma non-opioid intracellular receptor 1 (SIGMAR1), transcript variant 2, mRNA.\"""""	10280	D	SIGMAR1	0.079050021	-0.012797831	2.04378806	0.044306771	0.044306771	-3.840018322	1.056322249
22482	3610291	ALG8	NM_001007027.2	79053	NP_001007028.1	ILMN_2271014	3610291	I	TTCACCCTTGTTGCCCAGGCTGGAGTGCAATGGCACGATCTCAGCTAACT	"\Homo sapiens asparagine-linked glycosylation 8, alpha-1,3-glucosyltransferase homolog (S. cerevisiae) (ALG8), transcript variant 2, mRNA.\"""""	MGC2840	ILMN_2271014	ALG8	"\Homo sapiens asparagine-linked glycosylation 8, alpha-1,3-glucosyltransferase homolog (S. cerevisiae) (ALG8), transcript variant 2, mRNA.\"""""	79053	D	ALG8	0.079029586	-0.009229134	2.339705411	0.021824665	0.021824665	-3.301615005	1.056307288
37853	6110746	LRRC17	NM_001031692.1	10234	NP_001026862.1	ILMN_2406815	6110746	A	CCTCAGCAGCAATGGCATTGAATTCATCGATCCTGCCGCTTTTTTAGGGC	"\Homo sapiens leucine rich repeat containing 17 (LRRC17), transcript variant 1, mRNA.\"""""	P37NB	ILMN_2406815	LRRC17	"\Homo sapiens leucine rich repeat containing 17 (LRRC17), transcript variant 1, mRNA.\"""""	10234	D	LRRC17	-0.0790176	-0.00082026	-2.3405432	0.021779018	0.021779018	-3.300001705	-1.056298511
16179	2570056	ProbeID: 2570056				ILMN_1842320	2570056	S	GTTTCTGCGGTTAGCGCTGTGCCCACAAAGGCCTTGTCTCCACTCAAGCT	"\CR740121 Homo sapiens library (Ebert L) Homo sapiens cDNA clone IMAGp971G1750 ; IMAGE:767753 5, mRNA sequence\"""""		ILMN_1842320		"\CR740121 Homo sapiens library (Ebert L) Homo sapiens cDNA clone IMAGp971G1750 ; IMAGE:767753 5, mRNA sequence\"""""	-999	 		-0.078988897	-0.001022316	-2.236900953	0.028111389	0.028111389	-3.49581501	-1.056277496
24568	3990411	C9orf72	NM_018325.1	203228	NP_060795.1	ILMN_1666742	3990411	A	CAGTGATGTCGACTCTTTGCCCACCGCCATCTCCAGCTGTTGCCAAGACA	"\Homo sapiens chromosome 9 open reading frame 72 (C9orf72), transcript variant 1, mRNA.\"""""	RP11-27J8.2; MGC23980	ILMN_1666742	C9ORF72	"\Homo sapiens chromosome 9 open reading frame 72 (C9orf72), transcript variant 1, mRNA.\"""""	203228	D	C9orf72	0.07895146	0.004241164	2.620114153	0.010537193	0.010537193	-2.734640989	1.056250087
23808	3870228	COL13A1	NM_080805.2	1305	NP_542995.2	ILMN_2370624	3870228	A	AAATTATTGTGTCCTGGTGCCAAAGGGGGCCAGCCAGAACTGAGGTGCTG	"\Homo sapiens collagen, type XIII, alpha 1 (COL13A1), transcript variant 9, mRNA.\"""""	FLJ42485	ILMN_2370624	COL13A1	"\Homo sapiens collagen, type XIII, alpha 1 (COL13A1), transcript variant 9, mRNA.\"""""	1305	D	COL13A1	0.07892765	-0.013304502	2.492224649	0.014787134	0.014787134	-2.999874877	1.056232655
42796	6770491	ProbeID: 6770491				ILMN_1832543	6770491	S	CACGGCTTTCAGCTGGGACCATGAAGGGCTCCACTCTAGGGATAAGGGCA	"\tn46f01.x1 NCI_CGAP_Kid11 Homo sapiens cDNA clone IMAGE:2171449 3, mRNA sequence\"""""		ILMN_1832543		"\tn46f01.x1 NCI_CGAP_Kid11 Homo sapiens cDNA clone IMAGE:2171449 3, mRNA sequence\"""""	-999	 		-0.078919476	-0.001418163	-2.084610891	0.040334897	0.040334897	-3.769531837	-1.056226671
42318	6660097	C11orf86	XM_001129697.2	254439	XP_001129697.1	ILMN_3259509	6660097	M	TGCCTGCAGCCTCCGGAGCCATGGGAACAGGGCTGCGAAGTCAGTCCTTG	"\PREDICTED: Homo sapiens hypothetical gene supported by AK026328 (FLJ22675), mRNA.\"""""		ILMN_3259509	FLJ22675	"\PREDICTED: Homo sapiens hypothetical gene supported by AK026328 (FLJ22675), mRNA.\"""""	254439	D	C11orf86	-0.078912677	0.003171753	-2.02110432	0.046655885	0.046655885	-3.878650851	-1.056221693
24219	3930437	ProbeID: 3930437	XM_932397.1	339047	XP_937490.1	ILMN_1778929	3930437	I	GACCTGTAGCTAAACCTTCCACCAGCGCTTGAGAACTTAATTTGAACCGG	"\PREDICTED: Homo sapiens hypothetical protein LOC339047, transcript variant 25 (LOC339047), mRNA.\"""""		ILMN_1778929	LOC339047	"\PREDICTED: Homo sapiens hypothetical protein LOC339047, transcript variant 25 (LOC339047), mRNA.\"""""	339047	D	LOC339047	-0.078849401	0.004126243	-2.489635986	0.014887173	0.014887173	-3.005129712	-1.056175368
31775	5080152	GCK	NM_033508.1	2645	NP_277043.1	ILMN_1676437	5080152	I	GAACTCGGGCCTCACATGGCCAACTGCTACTTGGAACAAATCGCCCCTTG	"\Homo sapiens glucokinase (hexokinase 4) (GCK), transcript variant 3, mRNA.\"""""	HXKP; HHF3; GLK; GK; MODY2; HK4; HKIV	ILMN_1676437	GCK	"\Homo sapiens glucokinase (hexokinase 4) (GCK), transcript variant 3, mRNA.\"""""	2645	D	GCK	0.078735302	-0.003995978	2.405397156	0.018492571	0.018492571	-3.173625476	1.056091842
37106	6020711	ProbeID: 6020711	XM_938255.1	392262	XP_943348.1	ILMN_1737191	6020711	A	GGAATCCTGGCCAGCAAGCTGTGATGATGTTTGTTGCTTCCACTGGAGCC	"\PREDICTED: Homo sapiens similar to 40S ribosomal protein SA (p40) (34/67 kDa laminin receptor) (LOC392262), mRNA.\"""""		ILMN_1737191	LOC392262	"\PREDICTED: Homo sapiens similar to 40S ribosomal protein SA (p40) (34/67 kDa laminin receptor) (LOC392262), mRNA.\"""""	392262	 		0.078707101	0.006325536	2.529147917	0.013424501	0.013424501	-2.924427702	1.056071198
25386	4060615	FLJ45721	NM_207490.1	401123	NP_997373.1	ILMN_1699216	4060615	S	TGCCCGGAACACGTTTGTGGTCCCTGATTCCATCTCTAGATACTGCAGGG	"\Homo sapiens FLJ45721 protein (FLJ45721), mRNA.\"""""		ILMN_1699216	FLJ45721	"\Homo sapiens FLJ45721 protein (FLJ45721), mRNA.\"""""	401123	 	FLJ45721	0.078636646	-0.005185418	2.204913125	0.030368265	0.030368265	-3.55470289	1.056019625
37470	6060743	ProbeID: 6060743				ILMN_1892391	6060743	S	GAGCCTGAAGTTGTGGTCTGGTGAGTTGCTGTAACAATCTGCACGGTGGC	"\tc59d07.x1 Soares_NhHMPu_S1 Homo sapiens cDNA clone IMAGE:2068909 3, mRNA sequence\"""""		ILMN_1892391		"\tc59d07.x1 Soares_NhHMPu_S1 Homo sapiens cDNA clone IMAGE:2068909 3, mRNA sequence\"""""	-999	 		0.078607471	0.00670252	2.351867879	0.021170251	0.021170251	-3.278145859	1.05599827
36033	5870079	FAM197Y2P	NR_001553.1	252946		ILMN_2068522	5870079	S	AAAGGATTCCTCTGCCTGCTGATGCTGCTTTTCCCCCACATGAGGAGAAC	"\Homo sapiens family with sequence similarity 197, Y-linked, member 2 (FAM197Y2), non-coding RNA.\"""""		ILMN_2068522	FAM197Y2	"\Homo sapiens family with sequence similarity 197, Y-linked, member 2 (FAM197Y2), non-coding RNA.\"""""	252946	 	FAM197Y2	-0.07859518	0.004264906	-2.186975224	0.031702043	0.031702043	-3.587403044	-1.055989273
5517	830743	ProbeID: 830743	XM_498281.2	392215	XP_498281.2	ILMN_1652876	830743	S	GTGGCAAAAACTAAGAGAATTCATGTGGAAGAGAGACCTTACAAATGTGA	"\PREDICTED: Homo sapiens similar to zinc finger protein 92 (HTF12) isoform 2 (LOC392215), mRNA.\"""""		ILMN_1652876	LOC392215	"\PREDICTED: Homo sapiens similar to zinc finger protein 92 (HTF12) isoform 2 (LOC392215), mRNA.\"""""	392215	 		-0.078588266	0.000623757	-2.602975559	0.011033868	0.011033868	-2.770819863	-1.055984213
13342	2100414	POTEA	NM_001005365.2	340441	NP_001005365.2	ILMN_3225545	2100414	A	ATTGAATGAGGAAGCACTAACAAAAGCAGTAGTTCAGTACAGTGGACAGC	"\Homo sapiens POTE ankyrin domain family, member A (POTEA), transcript variant 2, mRNA.\"""""	POTE8; POTE-8	ILMN_3225545	POTEA	"\Homo sapiens POTE ankyrin domain family, member A (POTEA), transcript variant 2, mRNA.\"""""	340441	D	POTEA	-0.07849522	0.005850931	-2.67001514	0.009204327	0.009204327	-2.628198288	-1.055916109
34290	5550544	LDLRAD1	NM_001010978.2	388633	NP_001010978.2	ILMN_1731343	5550544	S	CCCTGCGGCCCTGGGTGGTGGCGCTGTCCTTCAACCTTCTTCAAGTACTG	"\Homo sapiens low density lipoprotein receptor class A domain containing 1 (LDLRAD1), mRNA.\"""""		ILMN_1731343	LDLRAD1	"\Homo sapiens low density lipoprotein receptor class A domain containing 1 (LDLRAD1), mRNA.\"""""	388633	 	LDLRAD1	0.078479257	0.007998949	2.086353251	0.040172446	0.040172446	-3.766496006	1.055904426
13605	2120743	GSTA2	NM_000846.3	2939	NP_000837.2	ILMN_2168747	2120743	S	GTGGAAGAGCTTGACTCTAGCCTTATTTCCAGCTTCCCTCTGCTGAAGGC	"\Homo sapiens glutathione S-transferase A2 (GSTA2), mRNA.\"""""	GST2; GSTA2-2; GTA2; MGC10525; GTH2	ILMN_2168747	GSTA2	"\Homo sapiens glutathione S-transferase A2 (GSTA2), mRNA.\"""""	2939	D	GSTA2	0.07845602	0.000974512	2.354631582	0.021023998	0.021023998	-3.272798458	1.055887419
44040	7000392	PCDHGB3	NM_018924.2	56102	NP_061747.1	ILMN_1746708	7000392	A	GACCCGCCACTGAGGGCTACTTTCAGCCTGGTGTCTGCTTCAAGACTGTA	"\Homo sapiens protocadherin gamma subfamily B, 3 (PCDHGB3), transcript variant 1, mRNA.\"""""	PCDH-GAMMA-B3	ILMN_1746708	PCDHGB3	"\Homo sapiens protocadherin gamma subfamily B, 3 (PCDHGB3), transcript variant 1, mRNA.\"""""	56102	 	PCDHGB3	0.078413237	0.000190475	2.905417378	0.004755643	0.004755643	-2.104420285	1.055856108
13790	2140743	DEPDC4	NM_152317.2	120863	NP_689530.1	ILMN_2135527	2140743	S	TACGACGGCTACTTACTTTTATGGCAATGGCATCAGAGCCCAATGCCTAC	"\Homo sapiens DEP domain containing 4 (DEPDC4), mRNA.\"""""	FLJ33505; DEP.4	ILMN_2135527	DEPDC4	"\Homo sapiens DEP domain containing 4 (DEPDC4), mRNA.\"""""	120863	D	DEPDC4	0.078394467	-0.002201518	2.544945034	0.012876873	0.012876873	-2.891867152	1.05584237
19580	3140075	ESPNP	XM_942409.2	284729	XP_947502.2	ILMN_1814434	3140075	A	ATGGAGCACTGCGTGCTCTCCCGGGATCCATCCGTGGAGCTGGAGGCGAA	"\PREDICTED: Homo sapiens espin pseudogene (ESPNP), mRNA.\"""""		ILMN_1814434	ESPNP	"\PREDICTED: Homo sapiens espin pseudogene (ESPNP), mRNA.\"""""	284729	 	ESPNP	0.078330422	0.003590614	2.59055533	0.011406948	0.011406948	-2.796916603	1.0557955
32032	5090465	PPP2R3A	NM_181897.1	5523	NP_871626.1	ILMN_1718805	5090465	I	CCTGGCAAGGGGCTGTGATTTTGTTCTCCCTTCACGGTTTAAGAAGCGGC	"\Homo sapiens protein phosphatase 2 (formerly 2A), regulatory subunit B'', alpha (PPP2R3A), transcript variant 2, mRNA.\"""""	PR72; PPP2R3; PR130	ILMN_1718805	PPP2R3A	"\Homo sapiens protein phosphatase 2 (formerly 2A), regulatory subunit B'', alpha (PPP2R3A), transcript variant 2, mRNA.\"""""	5523	D	PPP2R3A	0.078209804	0.018916497	2.012385481	0.047586812	0.047586812	-3.89339789	1.055707233
13705	2140390	GCNT4	NM_016591.2	51301	NP_057675.1	ILMN_3236182	2140390	S	GTATGAAAGTTAAGGAAGGGGGTGAGGATGTGGGTTGGGACAGGTAGTAC	"\Homo sapiens glucosaminyl (N-acetyl) transferase 4, core 2 (beta-1,6-N-acetylglucosaminyltransferase) (GCNT4), mRNA.\"""""		ILMN_3236182	GCNT4	"\Homo sapiens glucosaminyl (N-acetyl) transferase 4, core 2 (beta-1,6-N-acetylglucosaminyltransferase) (GCNT4), mRNA.\"""""	51301	 	GCNT4	0.078182545	-0.001336085	2.465017616	0.015869354	0.015869354	-3.054875214	1.055687286
8270	1300168	ProbeID: 1300168	XM_001724298.1	100133993	XP_001724350.1	ILMN_3239087	1300168	S	CAACCTGGTTCTGCCCACACCTGTTCTTCAGCCCTGTGAACAGTGGCTGT	"\PREDICTED: Homo sapiens hypothetical protein LOC100133993 (LOC100133993), mRNA.\"""""		ILMN_3239087	LOC100133993	"\PREDICTED: Homo sapiens hypothetical protein LOC100133993 (LOC100133993), mRNA.\"""""	100133993	 		-0.078158073	0.002497898	-2.332999279	0.022193115	0.022193115	-3.31451099	-1.055669379
17986	2760482	LOC730100	XR_041273.1	730100		ILMN_3298554	2760482	M	AGAGGGTGCCAGGAAAGGGTCCAGCAGTCAAAGAGAAGGGGCCAAGGAGT	"\PREDICTED: Homo sapiens hypothetical protein LOC730100 (LOC730100), miscRNA.\"""""		ILMN_3298554	LOC730100	"\PREDICTED: Homo sapiens hypothetical protein LOC730100 (LOC730100), miscRNA.\"""""	730100	 		-0.078137975	0.006599522	-2.128254995	0.036432561	0.036432561	-3.692815577	-1.055654673
28942	4610161	KCNF1	NM_002236.4	3754	NP_002227.2	ILMN_1671392	4610161	S	TGGCACGAGAGCCCACGCCCGCTTCTGTATCTCCCTCAATAAAGCCTCCT	"\Homo sapiens potassium voltage-gated channel, subfamily F, member 1 (KCNF1), mRNA.\"""""	kH1; IK8; KCNF; KV5.1; MGC33316	ILMN_1671392	KCNF1	"\Homo sapiens potassium voltage-gated channel, subfamily F, member 1 (KCNF1), mRNA.\"""""	3754	 	KCNF1	-0.078103062	-0.008369201	-2.117814705	0.03733495	0.03733495	-3.711294372	-1.055629126
4811	730220	ProbeID: 730220				ILMN_1861982	730220	S	TCAGGGATCAAAGGCACCTTGGAGCCCCATGCTTTAGGAATTGTAATGGC	"\17000600003772 GRN_PREHEP Homo sapiens cDNA 5, mRNA sequence\"""""		ILMN_1861982		"\17000600003772 GRN_PREHEP Homo sapiens cDNA 5, mRNA sequence\"""""	-999	 		-0.078091566	0.013198374	-2.079912747	0.040775764	0.040775764	-3.777706578	-1.055620714
26485	4210450	ProbeID: 4210450	XM_926048.1	642564	XP_931141.1	ILMN_1683460	4210450	S	GACACGGCATTCTCCTACATAAAACATTATAATTTTCCCACTACTCCAAA	"\PREDICTED: Homo sapiens hypothetical protein LOC642564 (LOC642564), mRNA.\"""""		ILMN_1683460	LOC642564	"\PREDICTED: Homo sapiens hypothetical protein LOC642564 (LOC642564), mRNA.\"""""	642564	 		-0.078083822	0.003646408	-2.275009342	0.025616047	0.025616047	-3.424702753	-1.055615048
30621	4860079	EEFSEC	NM_021937.3	60678	NP_068756.2	ILMN_1732375	4860079	S	CAGCCCAACTAGGAAAGGGCCATGGGCAGAGGGCTGGTAGCCAGTATCTT	"\Homo sapiens eukaryotic elongation factor, selenocysteine-tRNA-specific (EEFSEC), mRNA.\"""""	SELB; EFSEC	ILMN_1732375	EEFSEC	"\Homo sapiens eukaryotic elongation factor, selenocysteine-tRNA-specific (EEFSEC), mRNA.\"""""	60678	 	EEFSEC	0.078062062	-0.003731646	2.522392231	0.013665032	0.013665032	-2.938300936	1.055599126
17754	2750348	ZNF677	NM_182609.2	342926	NP_872415.1	ILMN_1802093	2750348	S	TGTGGTCAGGACCCCTTAGAATTGTTGATGTGACTGGGGACCTTTGTCGA	"\Homo sapiens zinc finger protein 677 (ZNF677), mRNA.\"""""	MGC48625	ILMN_1802093	ZNF677	"\Homo sapiens zinc finger protein 677 (ZNF677), mRNA.\"""""	342926	 	ZNF677	-0.078031353	0.004257733	-2.091068213	0.039735675	0.039735675	-3.758269591	-1.055576658
31279	4900424	TRPM8	NM_024080.4	79054	NP_076985.4	ILMN_2099315	4900424	S	CCTGTAGTCCCAGCTTTCTCTGGAAGTGGTCGTATTTGAGCAGGATGTGC	"\Homo sapiens transient receptor potential cation channel, subfamily M, member 8 (TRPM8), mRNA.\"""""	TRPP8; LTRPC6; MGC2849	ILMN_2099315	TRPM8	"\Homo sapiens transient receptor potential cation channel, subfamily M, member 8 (TRPM8), mRNA.\"""""	79054	D	TRPM8	0.078024694	-0.008954537	2.381011405	0.019672531	0.019672531	-3.221488243	1.055571786
40675	6480289	ARID1B	NM_175863.2	57492	NP_787059.2	ILMN_2415357	6480289	A	CTGTCTGGCTCCATTGATGACCTCCCCACGGGAACGGAAGCAACTTTGAG	"\Homo sapiens AT rich interactive domain 1B (SWI1-like) (ARID1B), transcript variant 3, mRNA.\"""""	BRIGHT; p250R; DAN15; BAF250b; KIAA1235; ELD/OSA1; 6A3-5; RP11-419L10.1	ILMN_2415357	ARID1B	"\Homo sapiens AT rich interactive domain 1B (SWI1-like) (ARID1B), transcript variant 3, mRNA.\"""""	57492	D	ARID1B	0.077960257	-0.009418773	2.915345534	0.004621338	0.004621338	-2.081563102	1.05552464
28320	4540445	ProbeID: 4540445				ILMN_1915722	4540445	S	CCCCTGCAGAGATGGAGAAAGAAGGAAGGCAACTGGGCAAGTTCAAATCC	"\xm96g03.x1 NCI_CGAP_Kid11 Homo sapiens cDNA clone IMAGE:2692084 3, mRNA sequence\"""""		ILMN_1915722		"\xm96g03.x1 NCI_CGAP_Kid11 Homo sapiens cDNA clone IMAGE:2692084 3, mRNA sequence\"""""	-999	 		0.077929044	0.00194166	2.158455178	0.0339281	0.0339281	-3.63891449	1.055501804
23043	3800239	ProbeID: 3800239				ILMN_1867156	3800239	S	GCAGAGATAACTGTGGTGGAAGGCACAGAAAGCAGCAAGTAGAGGCGAGG	"\xv41b01.x1 Soares_NFL_T_GBC_S1 Homo sapiens cDNA clone IMAGE:2815657 3, mRNA sequence\"""""		ILMN_1867156		"\xv41b01.x1 Soares_NFL_T_GBC_S1 Homo sapiens cDNA clone IMAGE:2815657 3, mRNA sequence\"""""	-999	 		0.077834942	0.008055908	2.258086405	0.026699006	0.026699006	-3.456409815	1.05543296
2237	290711	LOC100128591	XM_001722445.1	100128591	XP_001722497.1	ILMN_3190442	290711	A	CCAGCACTCTGGGAGGCGCAGGCAGGAGGATCACTTGAAGCCAAGACTTT	"\PREDICTED: Homo sapiens hypothetical protein LOC100128591 (LOC100128591), mRNA.\"""""		ILMN_3190442	LOC100128591	"\PREDICTED: Homo sapiens hypothetical protein LOC100128591 (LOC100128591), mRNA.\"""""	100128591	 	LOC100128591	-0.077809822	-0.003212227	-2.671395373	0.009169742	0.009169742	-2.625230911	-1.055414582
38614	6250152	ProbeID: 6250152				ILMN_1872122	6250152	S	GTGCACTGGCCACTGTGATGGAACCATTGGGCCAGGAGTGCTTTGAGTTT	"\Homo sapiens primary neuroblastoma cDNA, clone:Nbla11485\"""""		ILMN_1872122		"\Homo sapiens primary neuroblastoma cDNA, clone:Nbla11485\"""""	-999	D	LCOR	-0.077791355	0.004656864	-2.057243896	0.042961928	0.042961928	-3.816921156	-1.055401073
33025	5290685	ProbeID: 5290685	XM_928218.2	645183	XP_933311.2	ILMN_1718636	5290685	S	GCACTGCCCCACTCCCCTCACCTGTCACCTCATCACCCAGCCCACGGTAC	"\PREDICTED: Homo sapiens hypothetical LOC645183 (LOC645183), mRNA.\"""""		ILMN_1718636	LOC645183	"\PREDICTED: Homo sapiens hypothetical LOC645183 (LOC645183), mRNA.\"""""	645183	 		0.077786802	0.00062507	2.592198046	0.011356958	0.011356958	-2.793470903	1.055397742
27803	4390438	RUNX1	NM_001754.3	861	NP_001745.2	ILMN_1730797	4390438	I	GGAGTCCCAGAGGTATCCAGCAGAGGGGAGAAGAAAGAGAGATGTAGGGC	"\Homo sapiens runt-related transcription factor 1 (acute myeloid leukemia 1; aml1 oncogene) (RUNX1), transcript variant 1, mRNA.\"""""	AMLCR1; PEBP2aB; EVI-1; CBFA2; AML1; AML1-EVI-1	ILMN_1730797	RUNX1	"\Homo sapiens runt-related transcription factor 1 (acute myeloid leukemia 1; aml1 oncogene) (RUNX1), transcript variant 1, mRNA.\"""""	861	D	RUNX1	0.077730405	-0.003200148	2.2252766	0.028913905	0.028913905	-3.517299873	1.055356486
34868	5670564	LOC100128088	XM_001718800.1	100128088	XP_001718852.1	ILMN_3261576	5670564	M	CACTGGGTCGTTCAGGAGGATCAACTGCTGAGTGGCTACCCCAGGGACGT	"\PREDICTED: Homo sapiens similar to hCG2042634 (LOC100128088), mRNA.\"""""		ILMN_3261576	LOC100128088	"\PREDICTED: Homo sapiens similar to hCG2042634 (LOC100128088), mRNA.\"""""	100128088	 	LOC100128088	0.077715036	0.001928422	2.368075437	0.020325284	0.020325284	-3.246710137	1.055345243
24081	3890632	DNM1L	NM_012063.1	10059	NP_036193.1	ILMN_1724826	3890632	A	CTGAGGACATGGCACAGCGCAGGAAAGAAGCAGCTGATATGCTAAAGGCA	"\Homo sapiens dynamin 1-like (DNM1L), transcript variant 2, mRNA.\"""""	DLP1; DVLP; DYMPLE; HDYNIV; DRP1; VPS1	ILMN_1724826	DNM1L	"\Homo sapiens dynamin 1-like (DNM1L), transcript variant 2, mRNA.\"""""	10059	D	DNM1L	0.077681193	-4.14E-05	2.067362774	0.041973897	0.041973897	-3.799463568	1.055320487
5334	830014	ProbeID: 830014	XR_015841.1	730196		ILMN_1680929	830014	S	CTACATGCTCCCAGATACATCAGGTCCTTCAACATCCTGGTCCTGTGCTG	"\PREDICTED: Homo sapiens misc_RNA (LOC730196), miscRNA.\"""""		ILMN_1680929	LOC730196	"\PREDICTED: Homo sapiens misc_RNA (LOC730196), miscRNA.\"""""	730196	 		-0.07767402	0.006188831	-2.191777521	0.03134004	0.03134004	-3.578671413	-1.05531524
32045	5090538	ProbeID: 5090538	XM_925945.2	653073	XP_931038.2	ILMN_1660669	5090538	I	CAACAGGTTTCCACAGGGAAGGCCCTACATCATCTGCTACCCTGAAAGAT	"\PREDICTED: Homo sapiens similar to Golgin subfamily A member 2 (Cis-Golgi matrix protein GM130), transcript variant 2 (LOC653073), mRNA.\"""""		ILMN_1660669	LOC653073	"\PREDICTED: Homo sapiens similar to Golgin subfamily A member 2 (Cis-Golgi matrix protein GM130), transcript variant 2 (LOC653073), mRNA.\"""""	653073	D	GOLGA8J	0.077658453	0.002923325	2.085695408	0.040233714	0.040233714	-3.767642472	1.055303853
28346	4540593	SLC19A3	NM_025243.3	80704	NP_079519.1	ILMN_1716359	4540593	S	GAGGACTCCCTAGAAGCAGATGTTGCCACGCTTCCTATATAGCCTGTGAG	"\Homo sapiens solute carrier family 19, member 3 (SLC19A3), mRNA.\"""""		ILMN_1716359	SLC19A3	"\Homo sapiens solute carrier family 19, member 3 (SLC19A3), mRNA.\"""""	80704	 	SLC19A3	0.07765101	0.013728316	1.991746506	0.049854086	0.049854086	-3.928080322	1.055298409
23040	3800215	GPRIN2	NM_014696.2	9721	NP_055511.1	ILMN_1803217	3800215	I	CAGCTGGGCTGTTTTCTTAAGGGCTTGATTTCCAAGGGCCACATCTCTGC	"\Homo sapiens KIAA0514 (KIAA0514), mRNA.\"""""	MGC15171	ILMN_1803217	KIAA0514	"\Homo sapiens KIAA0514 (KIAA0514), mRNA.\"""""	9721	D	GPRIN2	-0.077631824	-0.009213912	-2.114695895	0.037608252	0.037608252	-3.716799026	-1.055284375
14859	2350600	FAM9C	NM_174901.3	171484	NP_777561.1	ILMN_1775240	2350600	S	GAAACAGCTGCAGCAAGAGTTGGCACTTATTCAGATGTATCTTCAACCTC	"\Homo sapiens family with sequence similarity 9, member C (FAM9C), mRNA.\"""""		ILMN_1775240	FAM9C	"\Homo sapiens family with sequence similarity 9, member C (FAM9C), mRNA.\"""""	171484	D	FAM9C	0.077620326	0.001051361	1.995525052	0.049432224	0.049432224	-3.921754556	1.055275964
7331	1110731	ADRA1A	NM_000680.2	148	NP_000671.2	ILMN_1780551	1110731	I	TAGACCCAACTCATCAGGCAGCGGGTAGGGCACAGGGAAGAGGGAGGGTG	"\Homo sapiens adrenergic, alpha-1A-, receptor (ADRA1A), transcript variant 1, mRNA.\"""""	ADRA1C; ALPHA1AAR; ADRA1L1	ILMN_1780551	ADRA1A	"\Homo sapiens adrenergic, alpha-1A-, receptor (ADRA1A), transcript variant 1, mRNA.\"""""	148	D	ADRA1A	0.077541117	-0.005850082	2.084437007	0.04035114	0.04035114	-3.769834684	1.055218028
6267	990731	DHX40	NM_024612.3	79665	NP_078888.3	ILMN_1653047	990731	I	TTCCTTTGCCTCCACATCTGACATGTGCAGTAATAAAAGCTGCTTCCCTG	"\Homo sapiens DEAH (Asp-Glu-Ala-His) box polypeptide 40 (DHX40), mRNA.\"""""	FLJ22060; FLJ34015; DDX40; PAD; ARG147	ILMN_1653047	DHX40	"\Homo sapiens DEAH (Asp-Glu-Ala-His) box polypeptide 40 (DHX40), mRNA.\"""""	79665	D	DHX40	-0.077530848	-0.003390622	-2.147895247	0.034786226	0.034786226	-3.657837393	-1.055210516
20998	3370427	PLA2G4E	NM_198442.1	123745	NP_940844.1	ILMN_1810595	3370427	S	CGCCACTCCCTCCCATGAGCTTGGAACGTATGAATCAGTGCTCCCTTGAG	"\Homo sapiens phospholipase A2, group IVE (PLA2G4E), mRNA.\"""""	FLJ45651; MGC126661; MGC126633	ILMN_1810595	PLA2G4E	"\Homo sapiens phospholipase A2, group IVE (PLA2G4E), mRNA.\"""""	123745	D	PLA2G4E	-0.077497344	-0.003531041	-2.402818416	0.018614293	0.018614293	-3.178706379	-1.055186011
43983	7000180	INSL6	NM_007179.2	11172	NP_009110.2	ILMN_1724254	7000180	S	CGGTTGATTGCACAGGCCTCGGAGAAGGTCGAAGCCTACAGCCCATACCA	"\Homo sapiens insulin-like 6 (INSL6), mRNA.\"""""	RIF1	ILMN_1724254	INSL6	"\Homo sapiens insulin-like 6 (INSL6), mRNA.\"""""	11172	D	INSL6	-0.077495384	0.002269826	-2.412928671	0.018141119	0.018141119	-3.158759722	-1.055184578
36038	5870100	PKP4	NM_003628.3	8502	NP_003619.2	ILMN_1661325	5870100	I	GGAATCAGAGACCCTCGCTCTGAATACGATAGGACCCAGCCACCTATGCA	"\Homo sapiens plakophilin 4 (PKP4), transcript variant 1, mRNA.\"""""	FLJ31261; p0071; FLJ42243	ILMN_1661325	PKP4	"\Homo sapiens plakophilin 4 (PKP4), transcript variant 1, mRNA.\"""""	8502	D	PKP4	0.077455329	0.000385397	2.535449964	0.013203566	0.013203566	-2.911458272	1.055155282
25225	4050762	ProbeID: 4050762	XM_001128459.2	728780	XP_001128459.2	ILMN_3234664	4050762	I	GCTGTGGCTCACACGGAGTATGGAACTATGGAAGGGGCTTGTAAGCTGTC	"\PREDICTED: Homo sapiens hypothetical LOC728780 (LOC728780), mRNA.\"""""		ILMN_3234664	LOC728780	"\PREDICTED: Homo sapiens hypothetical LOC728780 (LOC728780), mRNA.\"""""	728780	D	ANKDD1B	-0.077429628	-0.005049802	-2.087454248	0.040070086	0.040070086	-3.764576509	-1.055136485
9140	1430731	ProbeID: 1430731	XM_940003.1	650914	XP_945096.1	ILMN_1683596	1430731	S	ACCAGTACCTGTGTACCGCTCTAGGAGCCCTGATCCCACAGGAGCTTGGG	"\PREDICTED: Homo sapiens similar to golgi autoantigen, golgin subfamily a-like (LOC650914), mRNA.\"""""		ILMN_1683596	LOC650914	"\PREDICTED: Homo sapiens similar to golgi autoantigen, golgin subfamily a-like (LOC650914), mRNA.\"""""	650914	 		0.077428211	0.004900726	2.168227812	0.033150442	0.033150442	-3.621330126	1.055135448
10975	1710543	ProbeID: 1710543	XM_001126583.1	728117	XP_001126583.1	ILMN_1824067	1710543	S	CGTGCTGGTGGGGATTGAGGAGAACACGGGTACAGCTCCACAGCTACCTT	"\PREDICTED: Homo sapiens hypothetical protein LOC728117 (LOC728117), mRNA.\"""""		ILMN_1824067	LOC728117	"\PREDICTED: Homo sapiens hypothetical protein LOC728117 (LOC728117), mRNA.\"""""	728117	 		0.077417227	0.003857651	2.013736767	0.047441498	0.047441498	-3.891116039	1.055127416
39381	6330332	KRTAP4-12	NM_031854.2	83755	NP_114060.1	ILMN_1698584	6330332	S	CTGTGCCTCCTCTTGCTGCTAAATCTCTGCTGTGAACACACCACTTCCTT	"\Homo sapiens keratin associated protein 4-12 (KRTAP4-12), mRNA.\"""""	KAP4.12; KRTAP4.12	ILMN_1698584	KRTAP4-12	"\Homo sapiens keratin associated protein 4-12 (KRTAP4-12), mRNA.\"""""	83755	 	KRTAP4-12	0.077413294	0.005647308	2.391180235	0.019172576	0.019172576	-3.201579747	1.055124539
35390	5720471	BNIPL	NM_138278.2	149428	NP_612122.2	ILMN_1711170	5720471	A	CCAAATTCACACGAAAAATCCGTTTTCTGGACAGCCTGGGGGAGCTGGCC	"\Homo sapiens BCL2/adenovirus E1B 19kD interacting protein like (BNIPL), mRNA.\"""""	BNIPL1; BNIPL-2; BNIPL2; BNIP-S; PP753; BNIPL-1	ILMN_1711170	BNIPL	"\Homo sapiens BCL2/adenovirus E1B 19kD interacting protein like (BNIPL), mRNA.\"""""	149428	D	BNIPL	0.077381027	-0.000308103	2.094251817	0.03944309	0.03944309	-3.752705752	1.055100941
39353	6330204	ITPKC	NM_025194.2	80271	NP_079470.1	ILMN_1714945	6330204	S	AAAGACTGTAGAACCCTGGGGTGTGGCTAACGGCCCCTCCAGCACCCATA	"\Homo sapiens inositol 1,4,5-trisphosphate 3-kinase C (ITPKC), mRNA.\"""""	IP3KC	ILMN_1714945	ITPKC	"\Homo sapiens inositol 1,4,5-trisphosphate 3-kinase C (ITPKC), mRNA.\"""""	80271	 	ITPKC	0.077293021	-0.01592203	2.043332086	0.044352971	0.044352971	-3.840798656	1.05503658
32290	5220091	XKR5	NM_207411.3	389610	NP_997294.2	ILMN_1799097	5220091	S	GGCCCTGTGGACCAACATCGGCTTCTCAGATGGCTTCCTCACTTCATGCC	"\Homo sapiens XK, Kell blood group complex subunit-related family, member 5 (XKR5), mRNA.\"""""	XRG5a; XRG5b; UNQ2754	ILMN_1799097	XKR5	"\Homo sapiens XK, Kell blood group complex subunit-related family, member 5 (XKR5), mRNA.\"""""	389610	 	XKR5	-0.077222136	-0.00509757	-2.8448481	0.005656022	0.005656022	-2.242541526	-1.054984744
36645	5910288	INSC	NM_001042536.1	387755	NP_001036001.1	ILMN_1756070	5910288	S	AGATCCCCATCAGAGAGGAACAGCAGTGACGCCGTGCTTGTGGCCTGCCT	"\Homo sapiens inscuteable homolog (Drosophila) (INSC), transcript variant 2, mRNA.\"""""		ILMN_1756070	INSC	"\Homo sapiens inscuteable homolog (Drosophila) (INSC), transcript variant 2, mRNA.\"""""	387755	D	INSC	0.077189886	0.008971871	2.153991778	0.034288531	0.034288531	-3.646922598	1.054961161
39881	6380050	ProbeID: 6380050	XM_001130693.1	730401	XP_001130693.1	ILMN_3241690	6380050	S	TCTCTATCACAGGCACTGAGACCACCATGGTCTCTGCCATGGGCTCAGAG	"\PREDICTED: Homo sapiens hypothetical LOC730401 (LOC730401), mRNA.\"""""		ILMN_3241690	LOC730401	"\PREDICTED: Homo sapiens hypothetical LOC730401 (LOC730401), mRNA.\"""""	730401	D	PBMUCL1	0.077169989	-0.004511108	2.489742398	0.014883049	0.014883049	-3.004913792	1.054946611
25487	4070270	BCR	NM_004327.3	613	NP_004318.3	ILMN_1680683	4070270	I	CAACAAGACGAAGATCCCCAAGGAGGACGGCGAGAGCACGGACAGACTCA	"\Homo sapiens breakpoint cluster region (BCR), transcript variant 1, mRNA.\"""""	FGFR1/BCR; D22S11; ALL; FLJ16453; PHL; D22S662; CML; BCR1; BCR/FGFR1	ILMN_1680683	BCR	"\Homo sapiens breakpoint cluster region (BCR), transcript variant 1, mRNA.\"""""	613	D	BCR	0.077017314	-0.002868177	2.729789713	0.007810521	0.007810521	-2.498552273	1.054834976
26730	4220739	NACC2	NM_144653.3	138151	NP_653254.1	ILMN_3242377	4220739	S	ACCATCGTGGCTCTGAGAACTGACGCCGTGAATGTTGACCTGAGTGCCGC	"\Homo sapiens NACC family member 2, BEN and BTB (POZ) domain containing (NACC2), mRNA.\"""""	BTBD14; MGC23427	ILMN_3242377	NACC2	"\Homo sapiens NACC family member 2, BEN and BTB (POZ) domain containing (NACC2), mRNA.\"""""	138151	D	NACC2	0.077002488	-0.005056596	2.187470952	0.031664506	0.031664506	-3.586502474	1.054824136
281	20368	LOC643792	XM_001714522.1	643792	XP_001714574.1	ILMN_3237826	20368	S	GGCGGCGACTAGTGGCTTCACTGGCTGCCTCTCGGCGGTGCGCTTCGGCT	"\PREDICTED: Homo sapiens similar to Contactin-associated protein-like 3 precursor (Cell recognition molecule Caspr3) (FLJ37512), mRNA.\"""""		ILMN_3237826	FLJ37512	"\PREDICTED: Homo sapiens similar to Contactin-associated protein-like 3 precursor (Cell recognition molecule Caspr3) (FLJ37512), mRNA.\"""""	643792	D	FLJ37512	-0.076954325	-0.007249746	-2.154682514	0.034232535	0.034232535	-3.645684247	-1.054788923
31065	4890301	VHLL	NM_001004319.1	391104	NP_001004319.1	ILMN_1779481	4890301	S	CGGCAGGGACTTCCGCATCCACAACTTCCGAAGCCACCCTTGGCTCTTCA	"\Homo sapiens von Hippel-Lindau tumor suppressor-like (VHLL), mRNA.\"""""	VLP	ILMN_1779481	VHLL	"\Homo sapiens von Hippel-Lindau tumor suppressor-like (VHLL), mRNA.\"""""	391104	 	VHLL	0.076943069	-0.002622915	2.897001848	0.004872295	0.004872295	-2.12374732	1.054780693
27612	4290370	ProbeID: 4290370	XM_925973.2	653097	XP_931066.1	ILMN_1701770	4290370	S	AAGACATTCCAACATTACTAATGGCTGCTAGCAGTATGGATGACATTCTG	"\PREDICTED: Homo sapiens hypothetical LOC653097 (LOC653097), mRNA.\"""""		ILMN_1701770	LOC653097	"\PREDICTED: Homo sapiens hypothetical LOC653097 (LOC653097), mRNA.\"""""	653097	 		0.076876271	0.001886078	2.183825047	0.031941486	0.031941486	-3.593121699	1.054731857
17903	2760167	LOC100128788	XM_001724213.1	100128788	XP_001724265.1	ILMN_3258313	2760167	M	TGGAAAGGGCAGGTGAGGAAGGTGAGGCTGGAGGGGACCCAAGAAGGGAT	"\PREDICTED: Homo sapiens hypothetical protein LOC100128788 (LOC100128788), mRNA.\"""""		ILMN_3258313	LOC100128788	"\PREDICTED: Homo sapiens hypothetical protein LOC100128788 (LOC100128788), mRNA.\"""""	100128788	D	LOC100128788	-0.076868264	0.010181352	-2.054667705	0.04321665	0.04321665	-3.82135362	-1.054726003
14719	2350040	ProbeID: 2350040	XM_939552.1	650463	XP_944645.1	ILMN_1674415	2350040	S	ATCAAACTGGAACTCTCACCATTGGCTCTCCTGGGTCTCAGGCCCTCGAC	"\PREDICTED: Homo sapiens hypothetical protein LOC650463 (LOC650463), mRNA.\"""""		ILMN_1674415	LOC650463	"\PREDICTED: Homo sapiens hypothetical protein LOC650463 (LOC650463), mRNA.\"""""	650463	 		0.076834633	1.40E-05	2.230041812	0.028582528	0.028582528	-3.508504232	1.054701416
36004	5860719	LOC647013	XM_001724546.1	647013	XP_001724598.1	ILMN_3212980	5860719	A	GCCTCAGAGGAGCAACTCTGACAGGAACTGATTTAGAGAACTGTGATCTG	"\PREDICTED: Homo sapiens similar to Potassium channel tetramerisation domain containing 9 (LOC647013), mRNA.\"""""		ILMN_3212980	LOC647013	"\PREDICTED: Homo sapiens similar to Potassium channel tetramerisation domain containing 9 (LOC647013), mRNA.\"""""	647013	D	LOC647013	-0.076566073	-0.002408333	-2.180785525	0.032174015	0.032174015	-3.598632666	-1.054505101
20444	3290465	SCN2A	NM_021007.2	6326	NP_066287.2	ILMN_2366915	3290465	A	AGCCCGTGATGGTGATGTGTTTGTGTCAACAGGACTCCCACAGGAGGTCT	"\Homo sapiens sodium channel, voltage-gated, type II, alpha subunit (SCN2A), transcript variant 1, mRNA.\"""""	NAC2; HBSCI; SCN2A2; HBSCII; SCN2A1; Na(v)1.2; HBA; Nav1.2	ILMN_2366915	SCN2A	"\Homo sapiens sodium channel, voltage-gated, type II, alpha subunit (SCN2A), transcript variant 1, mRNA.\"""""	6326	D	SCN2A	-0.076557273	0.001138181	-2.940472439	0.004296914	0.004296914	-2.023443349	-1.054498668
19673	3140431	APLP1	NM_005166.3	333	NP_005157.1	ILMN_2396198	3140431	A	TGCGTCTGTTCCAAGGGGTTTCCCTTTCCACTCATCGGAGATTCAGAGGG	"\Homo sapiens amyloid beta (A4) precursor-like protein 1 (APLP1), transcript variant 2, mRNA.\"""""	APLP	ILMN_2396198	APLP1	"\Homo sapiens amyloid beta (A4) precursor-like protein 1 (APLP1), transcript variant 2, mRNA.\"""""	333	D	APLP1	0.076503162	-0.007819526	2.06026266	0.042665093	0.042665093	-3.811720967	1.054459118
32676	5270114	ProbeID: 5270114	XM_935596.1	641750	XP_940689.1	ILMN_1663415	5270114	A	TGATTCATGAGATCTATACTGTTGGAAAACGCTTCAAAGAGGCAAATAAC	"\PREDICTED: Homo sapiens similar to 60S ribosomal protein L7, transcript variant 1 (LOC641750), mRNA.\"""""		ILMN_1663415	LOC641750	"\PREDICTED: Homo sapiens similar to 60S ribosomal protein L7, transcript variant 1 (LOC641750), mRNA.\"""""	641750	 		-0.076434898	-0.003318311	-2.409915054	0.018281025	0.018281025	-3.164712733	-1.054409225
45724	7330497	GAGE1	NM_001468.3	2543	NP_001459.2	ILMN_2288639	7330497	I	CCCCACGGAAACCTTGAGTGACTGAAATATCAAATGGCAAGAGACCGTTT	"\Homo sapiens G antigen 1 (GAGE1), transcript variant 1, mRNA.\"""""	MGC33825	ILMN_2288639	GAGE1	"\Homo sapiens G antigen 1 (GAGE1), transcript variant 1, mRNA.\"""""	2543	D	GAGE1 (includes others)	0.076392213	-0.003674665	2.108862783	0.038124069	0.038124069	-3.727075237	1.054378029
38329	6200538	ProbeID: 6200538	XM_001723581.1	100132255	XP_001723633.1	ILMN_3249262	6200538	S	TGCTGCACCCAATGACAGGAACCAGTGCCCTGACTGTGACTTGCCTCCCC	"\PREDICTED: Homo sapiens similar to hCG1734082 (LOC100132255), mRNA.\"""""		ILMN_3249262	LOC100132255	"\PREDICTED: Homo sapiens similar to hCG1734082 (LOC100132255), mRNA.\"""""	100132255	 		0.076382247	0.002756571	2.519173556	0.013780989	0.013780989	-2.944899844	1.054370745
2838	450307	ProbeID: 450307	XM_001723438.1	100129680	XP_001723490.1	ILMN_3193094	450307	A	GTCCCTGACAAGGACCTAGGACATTTTTGCTCCTGCCCAGCCTATCGGGA	"\PREDICTED: Homo sapiens similar to placenta-specific 2 (LOC100129680), mRNA.\"""""		ILMN_3193094	LOC100129680	"\PREDICTED: Homo sapiens similar to placenta-specific 2 (LOC100129680), mRNA.\"""""	100129680	 		-0.076368398	-0.001980904	-2.163567152	0.033519354	0.033519354	-3.629724928	-1.054360624
37801	6110504	ProbeID: 6110504	NR_015391.1	285194		ILMN_3246484	6110504	S	GGCCAAACCCTCAATGAATGCCAGTGTTCGCCTTATGTTCTTCTTGCCGG	"\Homo sapiens hypothetical LOC285194 (LOC285194), non-coding RNA.\"""""		ILMN_3246484	LOC285194	"\Homo sapiens hypothetical LOC285194 (LOC285194), non-coding RNA.\"""""	285194	D	LSAMP-AS1	0.076323604	-0.002948121	2.295399468	0.024362787	0.024362787	-3.386228974	1.054327888
35482	5810091	ABCA7	NM_033308.1	10347	NP_150651.1	ILMN_2259319	5810091	I	CAGAGCGCTGGACCCCTAGTGAGTGTTCAAAATCATTGTCCCCCTTGTGG	"\Homo sapiens ATP-binding cassette, sub-family A (ABC1), member 7 (ABCA7), transcript variant 2, mRNA.\"""""	ABCA-SSN; ABCX; FLJ40025	ILMN_2259319	ABCA7	"\Homo sapiens ATP-binding cassette, sub-family A (ABC1), member 7 (ABCA7), transcript variant 2, mRNA.\"""""	10347	D	ABCA7	0.076298403	-0.000812228	2.862562468	0.005377682	0.005377682	-2.202382543	1.054309471
42155	6650187	OR8B3	NM_001005467.1	390271	NP_001005467.1	ILMN_1719241	6650187	S	TGCACCAGCACCTATGTCAACGAGGTGGTTGTTCTCATTGTTGTGGGTAT	"\Homo sapiens olfactory receptor, family 8, subfamily B, member 3 (OR8B3), mRNA.\"""""	OR11-311	ILMN_1719241	OR8B3	"\Homo sapiens olfactory receptor, family 8, subfamily B, member 3 (OR8B3), mRNA.\"""""	390271	D	OR8B2/OR8B3	0.076234242	-0.002906313	2.528447345	0.013449266	0.013449266	-2.925867804	1.054262584
16445	2600307	PRKCZ	NM_002744.4	5590	NP_002735.3	ILMN_1775050	2600307	I	AAGGTGACCCTTGCACGGTGTCCTCCCAGATGGAGCTGGAAGAGGCTTTC	"\Homo sapiens protein kinase C, zeta (PRKCZ), transcript variant 1, mRNA.\"""""	PKC2	ILMN_1775050	PRKCZ	"\Homo sapiens protein kinase C, zeta (PRKCZ), transcript variant 1, mRNA.\"""""	5590	D	PRKCZ	0.07622048	-0.002818126	2.747168056	0.007443083	0.007443083	-2.460426284	1.054252528
13263	2100075	ProbeID: 2100075	XM_928121.1	645078	XP_933214.1	ILMN_1782693	2100075	S	CTCATGTCTTTTTAATCATGCCCGAAAGCCCAATTCCTCTGGGAGGCAGG	"\PREDICTED: Homo sapiens hypothetical protein LOC645078 (LOC645078), mRNA.\"""""		ILMN_1782693	LOC645078	"\PREDICTED: Homo sapiens hypothetical protein LOC645078 (LOC645078), mRNA.\"""""	645078	 	ZCCHC23	0.076198292	-0.005712812	2.192078998	0.031317435	0.031317435	-3.578122706	1.054236314
21312	3400202	GPATCH1	NM_018025.2	55094	NP_060495.2	ILMN_1655625	3400202	S	GCCCCAGGAGCTGCTGAGACGGCTGAAAAGTCTTCCACTAAGAAGGCAGT	"\Homo sapiens G patch domain containing 1 (GPATCH1), mRNA.\"""""	FLJ38686; FLJ34516; FLJ10206; GPATC1; ECGP	ILMN_1655625	GPATCH1	"\Homo sapiens G patch domain containing 1 (GPATCH1), mRNA.\"""""	55094	 	GPATCH1	0.076166452	-0.004963038	2.338514764	0.021889683	0.021889683	-3.303906944	1.054213047
2021	270537	PCDHA2	NM_031496.1	56146	NP_113684.1	ILMN_1656033	270537	I	TAGTTTGGGTCCCCACATAGTGAAAGTACTCTGGTTTCTGTTTGATTCAG	"\Homo sapiens protocadherin alpha 2 (PCDHA2), transcript variant 3, mRNA.\"""""	PCDH-ALPHA2	ILMN_1656033	PCDHA2	"\Homo sapiens protocadherin alpha 2 (PCDHA2), transcript variant 3, mRNA.\"""""	56146	D	PCDHA2	-0.076164612	-0.005978267	-2.27143988	0.025841192	0.025841192	-3.431407524	-1.054211702
15960	2490692	FLJ42280	NM_207503.1	401388	NP_997386.1	ILMN_1697691	2490692	S	GATCTGGGCAAGAGATATTTTAGAGGGCTCCACATACCACAATCACCCAC	"\Homo sapiens FLJ42280 protein (FLJ42280), mRNA.\"""""		ILMN_1697691	FLJ42280	"\Homo sapiens FLJ42280 protein (FLJ42280), mRNA.\"""""	401388	 	FLJ42280	0.076155659	0.002298917	2.311618999	0.02340486	0.02340486	-3.355414207	1.05420516
15410	2450609	LCE4A	NM_178356.2	199834	NP_848133.1	ILMN_3234941	2450609	S	GGACCAGGAGCAGCACCAAAGGAATTAGTGGGCGAAGGACCCATTGCAGC	"\Homo sapiens late cornified envelope 4A (LCE4A), mRNA.\"""""	SPRL4A; LEP8	ILMN_3234941	LCE4A	"\Homo sapiens late cornified envelope 4A (LCE4A), mRNA.\"""""	199834	 	LCE4A	-0.076149788	-0.00584306	-2.288951575	0.024753118	0.024753118	-3.398427295	-1.05420087
33612	5390079	ProbeID: 5390079	XM_944245.1	650534	XP_949338.1	ILMN_1772791	5390079	S	CGCCATTAGAGACCCAGCCAAACAATACGTGCGGAGCAAGAGCCGCGCAG	"\PREDICTED: Homo sapiens hypothetical protein LOC650534 (LOC650534), mRNA.\"""""		ILMN_1772791	LOC650534	"\PREDICTED: Homo sapiens hypothetical protein LOC650534 (LOC650534), mRNA.\"""""	650534	 		-0.076138099	0.008092051	-2.367132345	0.020373617	0.020373617	-3.248544364	-1.054192329
34827	5670411	ProbeID: 5670411				ILMN_1849744	5670411	S	ACTGGGGAGATGGAGGAGCTGCCTGGAGAAGTTAGTCCTCACACTGCTGC	"\DA584132 HLUNG2 Homo sapiens cDNA clone HLUNG2003908 5, mRNA sequence\"""""		ILMN_1849744		"\DA584132 HLUNG2 Homo sapiens cDNA clone HLUNG2003908 5, mRNA sequence\"""""	-999	 		0.076099074	0.000422171	2.097361868	0.039159065	0.039159065	-3.747263255	1.054163813
20841	3360551	PLA2G4D	NM_178034.1	283748	NP_828848.1	ILMN_1662351	3360551	S	GTCACCCAGGCCAAGTTCAATGGTGCAATCTGGCTCACTGCATCCTCAAC	"\Homo sapiens phospholipase A2, group IVD (cytosolic) (PLA2G4D), mRNA.\"""""	cPLA2delta	ILMN_1662351	PLA2G4D	"\Homo sapiens phospholipase A2, group IVD (cytosolic) (PLA2G4D), mRNA.\"""""	283748	D	PLA2G4D	0.076094708	0.001241389	2.432161427	0.017270537	0.017270537	-3.120620056	1.054160623
44828	7150671	ARL3	NM_004311.2	403	NP_004302.1	ILMN_1780444	7150671	S	GACACCATGTCACCCTCACCAGGACTCGTCTCTCCATTCCCGTCAGAGTT	"\Homo sapiens ADP-ribosylation factor-like 3 (ARL3), mRNA.\"""""	ARFL3	ILMN_1780444	ARL3	"\Homo sapiens ADP-ribosylation factor-like 3 (ARL3), mRNA.\"""""	403	 	ARL3	0.07604894	-0.034016436	2.042620042	0.044425199	0.044425199	-3.842016909	1.054127182
41790	6590296	NME7	NM_013330.3	29922	NP_037462.1	ILMN_1716583	6590296	A	CCAGAATGCTGTTCACTGTACTGATCTGCCAGAGGATGGCCTATTAGAGG	"\Homo sapiens non-metastatic cells 7, protein expressed in (nucleoside-diphosphate kinase) (NME7), transcript variant 1, mRNA.\"""""	nm23-H7; FLJ37194	ILMN_1716583	NME7	"\Homo sapiens non-metastatic cells 7, protein expressed in (nucleoside-diphosphate kinase) (NME7), transcript variant 1, mRNA.\"""""	29922	D	NME7	-0.076011836	-0.004310501	-2.192036007	0.031320658	0.031320658	-3.578200956	-1.054100071
34988	5690296	FAM91A2	XM_941243.1	57234	XP_946336.1	ILMN_1748976	5690296	I	CTTATCAGAACGGAGTGGATGGTCACCTTCCTCACTTATTGCTAATCTCC	"\PREDICTED: Homo sapiens family with sequence similarity 91, member A2, transcript variant 7 (FAM91A2), mRNA.\"""""		ILMN_1748976	FAM91A2	"\PREDICTED: Homo sapiens family with sequence similarity 91, member A2, transcript variant 7 (FAM91A2), mRNA.\"""""	57234	D	FAM91A2	-0.076000101	-0.004845903	-2.237791945	0.028050692	0.028050692	-3.494164224	-1.054091497
2664	430324	CABP1	NM_031205.2	9478	NP_112482.1	ILMN_1813946	430324	I	AACCTGCTGGGCCCTGCCTGCATTTTCCTGCGCAAGGGCTTCGCTGAGAA	"\Homo sapiens calcium binding protein 1 (CABP1), transcript variant 1, mRNA.\"""""	CALBRAIN; HCALB_BR	ILMN_1813946	CABP1	"\Homo sapiens calcium binding protein 1 (CABP1), transcript variant 1, mRNA.\"""""	9478	D	CABP1	-0.075901486	0.003648333	-2.727456396	0.007861098	0.007861098	-2.503656473	-1.054019447
7151	1090520	MAGEF1	NM_022149.4	64110	NP_071432.2	ILMN_1730202	1090520	S	AGACGAGGCCGACAGGGCCAGAGCCAAGGCCAGAGCTGAAGCCAGTATGA	"\Homo sapiens melanoma antigen family F, 1 (MAGEF1), mRNA.\"""""	MGC19617	ILMN_1730202	MAGEF1	"\Homo sapiens melanoma antigen family F, 1 (MAGEF1), mRNA.\"""""	64110	 	MAGEF1	0.075884661	-0.005587841	2.013488952	0.047468119	0.047468119	-3.891534614	1.054007156
1042	110400	ProbeID: 110400	XM_001125730.1	727832	XP_001125730.1	ILMN_1709339	110400	S	TTTATTTTAAATTGTGGCAAAATACTGGCCAGGCATGGTAGCTCACGCCT	"\PREDICTED: Homo sapiens similar to cis-Golgi matrix protein GM130 (LOC727832), mRNA.\"""""		ILMN_1709339	LOC727832	"\PREDICTED: Homo sapiens similar to cis-Golgi matrix protein GM130 (LOC727832), mRNA.\"""""	727832	D	GOLGA6L1 (includes others)	-0.075849948	0.009892747	-2.273221528	0.025728597	0.025728597	-3.428062063	-1.053981795
23710	3850609	ProbeID: 3850609	XM_001716214.1	100131949	XP_001716266.1	ILMN_3233354	3850609	I	AGAACCACCCACAGACCTGCCACCTGAATGCGAATCTTGAGGCTCCGCTG	"\PREDICTED: Homo sapiens hypothetical protein LOC100131949 (LOC100131949), mRNA.\"""""		ILMN_3233354	LOC100131949	"\PREDICTED: Homo sapiens hypothetical protein LOC100131949 (LOC100131949), mRNA.\"""""	100131949	 		0.075678542	0.004648861	2.331239116	0.022290731	0.022290731	-3.317890569	1.053856579
6160	990292	ProbeID: 990292	XM_001715773.1	100131972	XP_001715825.1	ILMN_3239455	990292	S	TCAGACAAAGGAACACAGGACAAGGCTTGAAACATACAATCCTGGAGAGG	"\PREDICTED: Homo sapiens hypothetical protein LOC100131972 (LOC100131972), mRNA.\"""""		ILMN_3239455	LOC100131972	"\PREDICTED: Homo sapiens hypothetical protein LOC100131972 (LOC100131972), mRNA.\"""""	100131972	 		0.07565781	-0.003336739	2.491264649	0.014824163	0.014824163	-3.001824152	1.053841435
25224	4050754	TDRD7	NM_020893.1	57653	NP_065944.1	ILMN_1793347	4050754	S	GCACTGTAGCTTTACCAGCGAACAGGACACAGCATGGTCCCTGCCCACGT	"\Homo sapiens KIAA1529 (KIAA1529), mRNA.\"""""	DKFZp686G1725; RP11-23J9.1; DKFZp434I2420; MGC131724	ILMN_1793347	KIAA1529	"\Homo sapiens KIAA1529 (KIAA1529), mRNA.\"""""	57653	 	BDAG1	-0.075565659	-0.001031553	-2.117341919	0.037376269	0.037376269	-3.712129292	-1.053774124
526	50609	KRT76	NM_015848.3	51350	NP_056932.2	ILMN_1755786	50609	S	ACCTTCCTGCAATGGCCCCTTACTTTGGACAGCAACCCCTGAGCCCAAGC	"\Homo sapiens keratin 76 (KRT76), mRNA.\"""""	KRT2P; KRT2B; HUMCYT2A	ILMN_1755786	KRT76	"\Homo sapiens keratin 76 (KRT76), mRNA.\"""""	51350	 	KRT76	-0.075557469	0.005378408	-2.184685941	0.031875894	0.031875894	-3.591559592	-1.053768142
28568	4570047	ProbeID: 4570047	XM_001716788.1	100133577	XP_001716840.1	ILMN_3248640	4570047	S	GTTAACTTTCTCTGACCACTCACCCAACAGGGTCCCGATAACTCGGGCAG	"\PREDICTED: Homo sapiens hypothetical protein LOC100133577 (LOC100133577), mRNA.\"""""		ILMN_3248640	LOC100133577	"\PREDICTED: Homo sapiens hypothetical protein LOC100133577 (LOC100133577), mRNA.\"""""	100133577	 		-0.075550314	0.004387974	-2.085175737	0.040282171	0.040282171	-3.768547912	-1.053762915
7021	1070687	SPAG9	NM_172345.1	9043	NP_758853.1	ILMN_1768798	1070687	I	GTACATGGGATTTCATGAGCCAGAGGAGGCATTTGGATCCATTGGGCCAC	"\Homo sapiens sperm associated antigen 9 (SPAG9), transcript variant 2, mRNA.\"""""	PHET; MGC74461; HSS; PIG6; KIAA0516; FLJ34602; MGC14967; MGC117291; JLP; HLC4; FLJ13450; FLJ14006	ILMN_1768798	SPAG9	"\Homo sapiens sperm associated antigen 9 (SPAG9), transcript variant 2, mRNA.\"""""	9043	D	SPAG9	0.075537054	-0.02489044	2.004979881	0.048389975	0.048389975	-3.905879149	1.05375323
20136	3190010	POTEE	NM_001083538.1	445582	NP_001077007.1	ILMN_3242016	3190010	S	TGATGATACCGCCGTGCTCGTCATTGACAACGGCTCTGGCATGTGCAAGG	"\Homo sapiens POTE ankyrin domain family, member E (POTEE), mRNA.\"""""	POTE-2; POTE2; A26C1	ILMN_3242016	POTEE	"\Homo sapiens POTE ankyrin domain family, member E (POTEE), mRNA.\"""""	445582	D	POTEE/POTEF	0.075517652	0.002520606	2.312303902	0.023365153	0.023365153	-3.354108898	1.053739059
3342	520093	ProbeID: 520093	XM_938091.2	644338	XP_943184.2	ILMN_1721895	520093	S	GGCTGGCAGTGCCTGGACCTACAACACCACTTCGGCTGTCATGGTGAAGT	"\PREDICTED: Homo sapiens similar to 60S ribosomal protein L37a (LOC644338), mRNA.\"""""		ILMN_1721895	LOC644338	"\PREDICTED: Homo sapiens similar to 60S ribosomal protein L37a (LOC644338), mRNA.\"""""	644338	 	hCG 1791193	-0.075415166	-0.009853743	-2.066000009	0.042105808	0.042105808	-3.801819092	-1.053664206
26306	4200537	ProbeID: 4200537	XM_936739.1	647683	XP_941832.1	ILMN_1657652	4200537	S	TGAGGGAGGCGCCGCCCGTGGCAGGAACGCCCCGGAACCGTCGCGGGCCT	"\PREDICTED: Homo sapiens hypothetical protein LOC647683 (LOC647683), mRNA.\"""""		ILMN_1657652	LOC647683	"\PREDICTED: Homo sapiens hypothetical protein LOC647683 (LOC647683), mRNA.\"""""	647683	 		-0.075402295	-0.000611875	-2.35289101	0.021116003	0.021116003	-3.276166859	-1.053654806
2075	270767	HOXB1	NM_002144.3	3211	NP_002135.2	ILMN_1718079	270767	S	TCGACATGCACCTCCCCGGAAGCCTCACCCAGCTCTGTCACCTCCTGAAC	"\Homo sapiens homeobox B1 (HOXB1), mRNA.\"""""	HOX2; HOX2I; MGC116843; Hox-2.9; MGC116844; MGC116845	ILMN_1718079	HOXB1	"\Homo sapiens homeobox B1 (HOXB1), mRNA.\"""""	3211	 	HOXB1	-0.075365209	0.004571493	-2.129195297	0.036352225	0.036352225	-3.691147374	-1.053627721
43299	6900333	LOC100134091	XM_001721786.1	100134091	XP_001721838.1	ILMN_3283869	6900333	M	GGGGAAAATGGCTTTGTTGGCCTCAGATAGCTGCTTTATTAGATGTAATG	"\PREDICTED: Homo sapiens hypothetical protein LOC100134091, transcript variant 2 (LOC100134091), mRNA.\"""""		ILMN_3283869	LOC100134091	"\PREDICTED: Homo sapiens hypothetical protein LOC100134091, transcript variant 2 (LOC100134091), mRNA.\"""""	100134091	 	LOC100134091	0.075308071	0.000781994	2.076900386	0.041060625	0.041060625	-3.7829395	1.053585993
47211	7650685	ENOX1	NM_017993.1	55068	NP_060463.1	ILMN_1713471	7650685	S	TCTCTGGAAATGAAACCATGTGAACCTGGCCAGGGCGGTGCGACGGGGAA	"\Homo sapiens ecto-NOX disulfide-thiol exchanger 1 (ENOX1), mRNA.\"""""	cCNOX; CNOX; PIG38; FLJ10094; bA64J21.1	ILMN_1713471	ENOX1	"\Homo sapiens ecto-NOX disulfide-thiol exchanger 1 (ENOX1), mRNA.\"""""	55068	 	ENOX1	0.075264734	-0.003370994	2.127425978	0.036503517	0.036503517	-3.694285811	1.053554345
25300	4060286	ProbeID: 4060286	XM_926232.1	642830	XP_931325.1	ILMN_1673214	4060286	S	TCGTGACCCGGAGAGGATCTGGACCATGTGTAGTCCTACCTGGATTGGGT	"\PREDICTED: Homo sapiens similar to N-acetylated-alpha-linked acidic dipeptidase II (NAALADase II) (LOC642830), mRNA.\"""""		ILMN_1673214	LOC642830	"\PREDICTED: Homo sapiens similar to N-acetylated-alpha-linked acidic dipeptidase II (NAALADase II) (LOC642830), mRNA.\"""""	642830	 		-0.075132323	-0.004447589	-2.289233505	0.024735936	0.024735936	-3.397894549	-1.053457654
15722	2480446	ProbeID: 2480446	XM_926326.1	642588	XP_931419.1	ILMN_1767404	2480446	S	GACGGGCCCAGGCTCAAGAGGAGAGATATTCATCCAATCATATAAGCATC	"\PREDICTED: Homo sapiens hypothetical protein LOC642588 (LOC642588), mRNA.\"""""		ILMN_1767404	LOC642588	"\PREDICTED: Homo sapiens hypothetical protein LOC642588 (LOC642588), mRNA.\"""""	642588	 		-0.075128676	0.001960938	-1.992388189	0.049782228	0.049782228	-3.927006816	-1.053454991
38134	6180474	RNF208	NM_031297.3	727800	NP_112587.2	ILMN_1722483	6180474	S	AGATTGTCCACCCTGAAAAGTTCCCTGAGCTACCGGCTGCCCCCTGCTTC	"\Homo sapiens ring finger protein 208 (RNF208), mRNA.\"""""	MGC88636; DKFZp761H1710	ILMN_1722483	RNF208	"\Homo sapiens ring finger protein 208 (RNF208), mRNA.\"""""	727800	D	RNF208	-0.075057934	-0.001151624	-2.242184009	0.027753171	0.027753171	-3.486018514	-1.053403336
41184	6550097	PVRL1	NM_002855.4	5818	NP_002846.3	ILMN_1720076	6550097	I	ACCCCAAATATGACGAGGACGCCAAGCGGCCCTACTTCACCGTGGATGAG	"\Homo sapiens poliovirus receptor-related 1 (herpesvirus entry mediator C) (PVRL1), transcript variant 1, mRNA.\"""""	PVRR; SK-12; PVRR1; nectin-1; PRR; CD111; CLPED1; MGC16207; MGC142031; OFC7; HVEC; PRR1; ED4; HIgR	ILMN_1720076	PVRL1	"\Homo sapiens poliovirus receptor-related 1 (herpesvirus entry mediator C) (PVRL1), transcript variant 1, mRNA.\"""""	5818	D	PVRL1	0.07505694	-0.000365669	2.257029098	0.026767985	0.026767985	-3.458384023	1.053402611
5716	870010	LOC642236	XM_942958.1	642236	XP_948051.1	ILMN_1793148	870010	I	CTGAGGCACGTACAGCATGAAGTTCACTAAGTGCTTGCAACATAACCAGC	"\PREDICTED: Homo sapiens similar to FRG1 protein (FSHD region gene 1 protein), transcript variant 2 (LOC642236), mRNA.\"""""		ILMN_1793148	LOC642236	"\PREDICTED: Homo sapiens similar to FRG1 protein (FSHD region gene 1 protein), transcript variant 2 (LOC642236), mRNA.\"""""	642236	 		0.075039487	-0.00199518	2.059831536	0.042707377	0.042707377	-3.812464044	1.053389867
18612	2900717	ProbeID: 2900717	XM_932213.1	643847	XP_937306.1	ILMN_1666985	2900717	I	CTAGCCCATTGATTCTGAGCAAGCTACAGCTCATCTCACCCTCAGTTTTC	"\PREDICTED: Homo sapiens similar to Pepsin A precursor, transcript variant 3 (LOC643847), mRNA.\"""""		ILMN_1666985	LOC643847	"\PREDICTED: Homo sapiens similar to Pepsin A precursor, transcript variant 3 (LOC643847), mRNA.\"""""	643847	D	PGA3 (includes others)	0.074991704	0.003662134	2.46593074	0.015831911	0.015831911	-3.05303749	1.053354979
5226	780343	PTPN2	NM_002828.2	5771	NP_002819.1	ILMN_2296037	780343	I	GAAGGAAAATTCTCCTTACTGGGATAGTCAGGTAAACAGTTGGTCAAGAC	"\Homo sapiens protein tyrosine phosphatase, non-receptor type 2 (PTPN2), transcript variant 1, mRNA.\"""""	TCELLPTP; TCPTP; TC-PTP; PTPT	ILMN_2296037	PTPN2	"\Homo sapiens protein tyrosine phosphatase, non-receptor type 2 (PTPN2), transcript variant 1, mRNA.\"""""	5771	D	PTPN2	-0.074982924	0.005733806	-2.063031554	0.042394383	0.042394383	-3.806945277	-1.053348568
47124	7650221	LOC644743	XR_016703.1	644743		ILMN_1769187	7650221	S	TATCCATACGAAGACCACCAGCAGCTATGCAGGTGCGCTGAGCTCGGCCT	"\PREDICTED: Homo sapiens hypothetical LOC644743 (LOC644743), mRNA.\"""""		ILMN_1769187	LOC644743	"\PREDICTED: Homo sapiens hypothetical LOC644743 (LOC644743), mRNA.\"""""	644743	 		-0.074948333	0.008467984	-2.127454254	0.036501094	0.036501094	-3.694235674	-1.053323313
28777	4590242	ProbeID: 4590242	XR_018392.2	390557		ILMN_3295030	4590242	M	CGAGTGGCTTCAGCAGTTGGATGTAGAAAATTCTGAAGTGGCAGTCTCTG	"\PREDICTED: Homo sapiens similar to hCG2040392 (LOC390557), mRNA.\"""""		ILMN_3295030	LOC390557	"\PREDICTED: Homo sapiens similar to hCG2040392 (LOC390557), mRNA.\"""""	390557	 		-0.074901033	0.000800711	-2.686306007	0.008803592	0.008803592	-2.593095064	-1.053288779
26875	4230563	MYBPC1	NM_206820.1	4604	NP_996556.1	ILMN_1708957	4230563	I	ATCAGCAAAACAGTCTGATGAAAATGGGGAGGCTGCCTATGATCTGCCAG	"\Homo sapiens myosin binding protein C, slow type (MYBPC1), transcript variant 3, mRNA.\"""""	slow-type; MYBPCS; MYBPCC	ILMN_1708957	MYBPC1	"\Homo sapiens myosin binding protein C, slow type (MYBPC1), transcript variant 3, mRNA.\"""""	4604	D	MYBPC1	0.074883904	-0.002413216	2.586674495	0.011525839	0.011525839	-2.805049763	1.053276274
37425	6060487	ProbeID: 6060487				ILMN_1838238	6060487	S	CTCAGTCATCAGCTCACCCAGGACATCCAGTTCATCAGCCAGTCTTGTGG	"\DA717721 NT2RI2 Homo sapiens cDNA clone NT2RI2025693 5, mRNA sequence\"""""		ILMN_1838238		"\DA717721 NT2RI2 Homo sapiens cDNA clone NT2RI2025693 5, mRNA sequence\"""""	-999	 		0.074866816	0.005387919	2.380883668	0.019678885	0.019678885	-3.221737869	1.053263798
20844	3360561	LOC390033	XM_372345.2	390033	XP_372345.2	ILMN_1676925	3360561	S	TAGAGTTGCACGTTGGTGATTCTACAGGTCTGGAGTGTTGGGAGCAGCCC	"\PREDICTED: Homo sapiens similar to Ssu72 RNA polymerase II CTD phosphatase homolog (LOC390033), mRNA.\"""""		ILMN_1676925	LOC390033	"\PREDICTED: Homo sapiens similar to Ssu72 RNA polymerase II CTD phosphatase homolog (LOC390033), mRNA.\"""""	390033	 	LOC390033	0.074828931	-0.002903796	2.179783517	0.032250994	0.032250994	-3.600447944	1.05323614
33299	5340288	UBOX5	NM_014948.2	22888	NP_055763.1	ILMN_1652872	5340288	I	TGACCAGGGGACAGCTCCAGCACCTTGGCACAAGAGGGAGCAACACTTCC	"\Homo sapiens U-box domain containing 5 (UBOX5), transcript variant 1, mRNA.\"""""	UBCE7IP5; RNF37; KIAA0860; UIP5	ILMN_1652872	UBOX5	"\Homo sapiens U-box domain containing 5 (UBOX5), transcript variant 1, mRNA.\"""""	22888	D	UBOX5	0.074805775	-0.003523021	2.389864946	0.019236599	0.019236599	-3.204158865	1.053219235
18689	2940259	ProbeID: 2940259	XM_927683.1	644567	XP_932776.1	ILMN_1683849	2940259	S	TGGCTTGATCCTTTCACAGGTAAAAAGCTCCGACTCACCATTATTGAATG	"\PREDICTED: Homo sapiens similar to Glutamate dehydrogenase 1, mitochondrial precursor (GDH) (LOC644567), mRNA.\"""""		ILMN_1683849	LOC644567	"\PREDICTED: Homo sapiens similar to Glutamate dehydrogenase 1, mitochondrial precursor (GDH) (LOC644567), mRNA.\"""""	644567	 		-0.074748604	0.004893943	-2.432231414	0.017267438	0.017267438	-3.120480802	-1.053177499
19892	3170554	ProbeID: 3170554	XM_941114.1	651859	XP_946207.1	ILMN_1694864	3170554	S	CGGAGCCTAAGGCGTGGGTGTCTAGGCAAGGAACCCCCAAACCGGGAGAG	"\PREDICTED: Homo sapiens hypothetical protein LOC651859 (LOC651859), mRNA.\"""""		ILMN_1694864	LOC651859	"\PREDICTED: Homo sapiens hypothetical protein LOC651859 (LOC651859), mRNA.\"""""	651859	 		0.074732773	0.007782403	2.135416268	0.035824594	0.035824594	-3.680094378	1.053165942
3722	580112	ProbeID: 580112	XM_926755.1	642718	XP_931848.1	ILMN_1654922	580112	S	GAGGAAATAGAGTGAAGCGAGTGAGAACGCTGACTTTAGGCATGGAGAGC	"\PREDICTED: Homo sapiens hypothetical protein LOC642718 (LOC642718), mRNA.\"""""		ILMN_1654922	LOC642718	"\PREDICTED: Homo sapiens hypothetical protein LOC642718 (LOC642718), mRNA.\"""""	642718	 		-0.074696235	0.004995552	-2.600669043	0.011102305	0.011102305	-2.775673949	-1.05313927
21010	3370470	LOC441481	XR_038530.1	441481		ILMN_3285621	3370470	M	ACCTGATCTTCCAGAAAATACCCCCTCGAGATGGGCGCCGGTCCTGTCCA	"\PREDICTED: Homo sapiens misc_RNA (LOC441481), miscRNA.\"""""		ILMN_3285621	LOC441481	"\PREDICTED: Homo sapiens misc_RNA (LOC441481), miscRNA.\"""""	441481	 		0.074678204	0.006841166	2.428488684	0.017433843	0.017433843	-3.12792304	1.053126108
33565	5360671	MED17	NM_004268.4	9440	NP_004259.3	ILMN_3240092	5360671	S	ATTGACCTCACCAGTTGAGACACCTAGTGTATGGCTCATGCCCAGCCTTC	"\Homo sapiens mediator complex subunit 17 (MED17), mRNA.\"""""	DRIP80; TRAP80; CRSP77; CRSP6; FLJ10812	ILMN_3240092	MED17	"\Homo sapiens mediator complex subunit 17 (MED17), mRNA.\"""""	9440	D	MED17	-0.074641511	-0.008962447	-2.299398181	0.024123461	0.024123461	-3.378649285	-1.053099323
42099	6620736	ProbeID: 6620736	XM_001726345.1	642623	XP_001726397.1	ILMN_3206537	6620736	A	GCAGTAACTCTTCAGACTGCAGCAGTGGAGAAGAAATAGAAGTTGATGTC	"\PREDICTED: Homo sapiens hypothetical LOC642623 (LOC642623), mRNA.\"""""		ILMN_3206537	LOC642623	"\PREDICTED: Homo sapiens hypothetical LOC642623 (LOC642623), mRNA.\"""""	642623	D	UBTFL1/UBTFL2	0.074616177	0.006205399	2.460050783	0.016074413	0.016074413	-3.064861314	1.053080831
5349	830064	ProbeID: 830064	XM_001127046.2	728275	XP_001127046.2	ILMN_3300991	830064	M	GCCCAACCCTCGCTGTCTTTGCTGCCATTACTGGTTTCGCAGGCTTGTCC	"\PREDICTED: Homo sapiens hypothetical LOC728275 (LOC728275), mRNA.\"""""		ILMN_3300991	LOC728275	"\PREDICTED: Homo sapiens hypothetical LOC728275 (LOC728275), mRNA.\"""""	728275	 		-0.074611936	-0.001671142	-3.107920132	0.002618464	0.002618464	-1.626373712	-1.053077735
8	10025	DLEC1	NM_007338.2	9940	NP_031364.1	ILMN_1740305	10025	I	TCGTTGTCTATCCTGGGAGGGTGTGGTGCTTCGGACACGTTGAGGGGCTT	"\Homo sapiens deleted in lung and esophageal cancer 1 (DLEC1), transcript variant DLEC1-L1, mRNA.\"""""	DLC1; F56	ILMN_1740305	DLEC1	"\Homo sapiens deleted in lung and esophageal cancer 1 (DLEC1), transcript variant DLEC1-L1, mRNA.\"""""	9940	D	DLEC1	0.074593756	-0.010685231	2.233452085	0.028347424	0.028347424	-3.502199538	1.053064465
1423	150431	SNORD114-2	NR_003194.1	767578		ILMN_3311085	150431	S	GACTGTTGGGGTATGAGTCAGTGAGGTTGAATAACAGTTTGTATCTGGAA	"\Homo sapiens small nucleolar RNA, C/D box 114-2 (SNORD114-2), small nucleolar RNA.\"""""	14q(II-2)	ILMN_3311085	SNORD114-2	"\Homo sapiens small nucleolar RNA, C/D box 114-2 (SNORD114-2), small nucleolar RNA.\"""""	767578	 	SNORD114-2	0.074546333	-0.004491284	2.097856865	0.039114024	0.039114024	-3.746396369	1.05302985
18091	2810132	N4BP2L2	NM_033111.3	10443	NP_149102.3	ILMN_3229189	2810132	A	ACCATCAAGATGGGTACAGCAAAACAAGCTATCGATCAGGGAAGATCTCC	"\Homo sapiens NEDD4 binding protein 2-like 2 (N4BP2L2), transcript variant 1, mRNA.\"""""	FLJ43077; FLJ41089; 92M18.3; CG005; PFAAP5; FLJ36195	ILMN_3229189	N4BP2L2	"\Homo sapiens NEDD4 binding protein 2-like 2 (N4BP2L2), transcript variant 1, mRNA.\"""""	10443	D	N4BP2L2	0.074477036	-0.006527058	2.751905985	0.007345684	0.007345684	-2.449998152	1.052979271
7585	1190377	GOLGA8E	NM_001012423.1	390535	NP_001012423.1	ILMN_1773111	1190377	S	GTCTGTAAAAGTCAGTCAACTGAAGAACACCATCAAATCTTTGAAACAAC	"\Homo sapiens golgi autoantigen, golgin subfamily a, 8E (GOLGA8E), mRNA.\"""""		ILMN_1773111	GOLGA8E	"\Homo sapiens golgi autoantigen, golgin subfamily a, 8E (GOLGA8E), mRNA.\"""""	390535	D	GOLGA8E/GOLGA8G	0.07445403	0.004030197	2.813245015	0.006185697	0.006185697	-2.313697196	1.05296248
3713	580082	LOC284672	XM_208234.4	284672	XP_208234.1	ILMN_1690137	580082	S	TCAACAAAGTGAGTTATCATTTGAACCAAGTGCCAGAACCTTGTGGCATT	"\PREDICTED: Homo sapiens similar to unactive progesterone receptor, 23 kD (LOC284672), mRNA.\"""""		ILMN_1690137	LOC284672	"\PREDICTED: Homo sapiens similar to unactive progesterone receptor, 23 kD (LOC284672), mRNA.\"""""	284672	 	hCG 2028557	-0.074415646	-0.001400243	-2.131636729	0.036144356	0.036144356	-3.686812976	-1.052934465
7444	1170521	EFCAB5	NM_001033562.1	374786	NP_001028734.1	ILMN_1774480	1170521	I	CACCTCTTTCCCATTCAGTCGTCCACCCTCCAATCCCCAAAGCAACCACC	"\Homo sapiens EF-hand calcium binding domain 5 (EFCAB5), transcript variant 2, mRNA.\"""""	DKFZp686I0638; FLJ46247; DKFZp434G2420	ILMN_1774480	EFCAB5	"\Homo sapiens EF-hand calcium binding domain 5 (EFCAB5), transcript variant 2, mRNA.\"""""	374786	D	EFCAB5	-0.074396327	0.008831812	-2.197449026	0.030917174	0.030917174	-3.568337905	-1.052920366
43338	6900474	ProbeID: 6900474				ILMN_1853748	6900474	S	TGACCTGGACCATGAAGAATGGGGCCACGCCTTAGGAACAGCTGGGCCAT	"\5000CED06 Fetal Brain 15 Homo sapiens cDNA 5, mRNA sequence\"""""		ILMN_1853748		"\5000CED06 Fetal Brain 15 Homo sapiens cDNA 5, mRNA sequence\"""""	-999	 		-0.074383681	-0.000325319	-2.175223546	0.032603346	0.032603346	-3.608699781	-1.052911137
11742	1850048	KDM4D	NM_018039.2	55693	NP_060509.2	ILMN_1669468	1850048	S	CTGCAGCTGAGGTTTTATCCACTGGACACATTTGTGTGTGAGAACTAGGT	"\Homo sapiens lysine (K)-specific demethylase 4D (KDM4D), mRNA.\"""""	MGC141909; FLJ10251	ILMN_1669468	KDM4D	"\Homo sapiens lysine (K)-specific demethylase 4D (KDM4D), mRNA.\"""""	55693	 	KDM4D	-0.074377615	0.008313181	-2.097633809	0.039134315	0.039134315	-3.746787028	-1.052906709
14880	2350692	ProbeID: 2350692				ILMN_1823273	2350692	S	CCAGAGGTGGGAGGTTGAGGGTCTCCCTTTTGTGCTATGTCACATGGTCC	"\BX103855 Soares_NhHMPu_S1 Homo sapiens cDNA clone IMAGp998D194606, mRNA sequence\"""""		ILMN_1823273		"\BX103855 Soares_NhHMPu_S1 Homo sapiens cDNA clone IMAGp998D194606, mRNA sequence\"""""	-999	 		-0.07431985	0.001777668	-2.126497811	0.036583101	0.036583101	-3.695931288	-1.052864552
21369	3400441	ProbeID: 3400441	NR_002943.1	440396		ILMN_2191759	3400441	S	GGTGCAGGCCAATACTTTACCAAACCACGAAACCAAGGTGGCTATGGCGG	"\Homo sapiens similar to Heterogeneous nuclear ribonucleoprotein A1 (Helix-destabilizing protein) (Single-strand binding protein) (hnRNP core protein A1) (HDP-1) (Topoisomerase-inhibitor suppressed) (LOC440396), non-coding RNA.\"""""		ILMN_2191759	LOC440396	"\Homo sapiens similar to Heterogeneous nuclear ribonucleoprotein A1 (Helix-destabilizing protein) (Single-strand binding protein) (hnRNP core protein A1) (HDP-1) (Topoisomerase-inhibitor suppressed) (LOC440396), non-coding RNA.\"""""	440396	D	LOC440396	0.074303226	-0.009948886	2.220362432	0.029259167	0.029259167	-3.526353375	1.052852421
46157	7510044	ProbeID: 7510044				ILMN_1860518	7510044	S	TGACAAGTGGAAGGAGGGGCAGGAGGGCATTCTAGTCAGAAGGAGCAGCG	"\RC4-CN0048-120200-012-c10 CN0048 Homo sapiens cDNA, mRNA sequence\"""""		ILMN_1860518		"\RC4-CN0048-120200-012-c10 CN0048 Homo sapiens cDNA, mRNA sequence\"""""	-999	 		-0.074286132	-0.011645817	-2.050618212	0.043619674	0.043619674	-3.828311032	-1.052839946
7578	1190347	HSPB9	NM_033194.1	94086	NP_149971.1	ILMN_1666596	1190347	S	GGACAATGACCATGCCAGAGACGGTTTCCAAATGAAGCTGGATGCCCACG	"\Homo sapiens heat shock protein, alpha-crystallin-related, B9 (HSPB9), mRNA.\"""""	FLJ27437	ILMN_1666596	HSPB9	"\Homo sapiens heat shock protein, alpha-crystallin-related, B9 (HSPB9), mRNA.\"""""	94086	 	HSPB9	0.074280141	0.013478149	2.162052932	0.033639979	0.033639979	-3.632448952	1.052835573
5606	840324	CLDN10	NM_006984.3	9071	NP_008915.1	ILMN_1721818	840324	A	CAACGGGGCCACATCTGTCATGTCTTCTCGGACAAAGTATCATGGTGGAG	"\Homo sapiens claudin 10 (CLDN10), transcript variant 2, mRNA.\"""""	CPETRL3; OSP-L	ILMN_1721818	CLDN10	"\Homo sapiens claudin 10 (CLDN10), transcript variant 2, mRNA.\"""""	9071	D	CLDN10	0.074264644	-0.00027221	2.358736416	0.02080843	0.02080843	-3.264846273	1.052824264
7599	1190446	DLC1	NM_024767.2	10395	NP_079043.2	ILMN_1698020	1190446	I	GTGTGTGCCTGGCAGAACACTGCACTCCAATTTCCTCGGGCAGCCACAAA	"\Homo sapiens deleted in liver cancer 1 (DLC1), transcript variant 3, mRNA.\"""""	FLJ21120; STARD12; p122-RhoGAP; HP; ARHGAP7	ILMN_1698020	DLC1	"\Homo sapiens deleted in liver cancer 1 (DLC1), transcript variant 3, mRNA.\"""""	10395	D	DLC1	0.074235794	-0.002326846	2.697936701	0.008527281	0.008527281	-2.56792765	1.052803211
36954	6020091	ZDHHC13	NM_019028.2	54503	NP_061901.2	ILMN_2243697	6020091	I	ACAGCCATGGCCCCCACCCTCCAGGATTTGGTCGATATGGCATCTGTGCA	"\Homo sapiens zinc finger, DHHC-type containing 13 (ZDHHC13), transcript variant 1, mRNA.\"""""	HIP3RP; FLJ10941; FLJ10852; HIP14L; MGC64994	ILMN_2243697	ZDHHC13	"\Homo sapiens zinc finger, DHHC-type containing 13 (ZDHHC13), transcript variant 1, mRNA.\"""""	54503	D	ZDHHC13	-0.074232099	-0.000435373	-2.47330896	0.015532258	0.015532258	-3.038167393	-1.052800514
15617	2470768	ZNF135	NM_003436.2	7694	NP_003427.2	ILMN_1726368	2470768	S	GATGGCTTTTGCTGCTCTGTTCTCCCTCTACATTTCTCTGCAGAACTCGC	"\Homo sapiens zinc finger protein 135 (ZNF135), mRNA.\"""""	ZNF61; pT3; pHZ-17; ZNF78L1	ILMN_1726368	ZNF135	"\Homo sapiens zinc finger protein 135 (ZNF135), mRNA.\"""""	7694	 	ZNF135	-0.074231607	0.002163322	-2.233241244	0.02836191	0.02836191	-3.502589569	-1.052800155
4155	620348	ProbeID: 620348	XM_932850.1	645363	XP_937943.1	ILMN_1787480	620348	S	GCCCGAACTGCGGGCGCCGAGTCAGGCAGCGACGGGGCGCGCCCGGCGCG	"\PREDICTED: Homo sapiens hypothetical protein LOC645363 (LOC645363), mRNA.\"""""		ILMN_1787480	LOC645363	"\PREDICTED: Homo sapiens hypothetical protein LOC645363 (LOC645363), mRNA.\"""""	645363	 		-0.074183345	-0.000406263	-2.284248244	0.02504131	0.02504131	-3.407306599	-1.052764937
27879	4480020	LOC100131479	XM_001715121.1	100131479	XP_001715173.1	ILMN_3275071	4480020	M	GAATGTGGCAAATCTTTTAGCCAGTACTCACACCTTACTACCCATAAGGG	"\PREDICTED: Homo sapiens similar to hCG1645503 (LOC100131479), mRNA.\"""""		ILMN_3275071	LOC100131479	"\PREDICTED: Homo sapiens similar to hCG1645503 (LOC100131479), mRNA.\"""""	100131479	 	LOC100131479	-0.074181147	-0.003021787	-2.603585628	0.01101583	0.01101583	-2.769535375	-1.052763333
4264	630075	LOC388242	XR_018003.1	388242		ILMN_1811715	630075	S	TGGGAAGCCGTGCACGACGAGCACAATCTCCATGGGGAGGAGAACAGGAA	"\PREDICTED: Homo sapiens LOC112869 pseudogene (LOC388242), misc RNA.\"""""		ILMN_1811715	LOC388242	"\PREDICTED: Homo sapiens LOC112869 pseudogene (LOC388242), misc RNA.\"""""	388242	 		0.074175658	0.00270032	2.165307857	0.033381153	0.033381153	-3.626591407	1.052759328
32440	5220753	XAGE1B	NM_001097595.1	653220	NP_001091064.1	ILMN_1691494	5220753	A	TGCGCGACATGGAAGGTGATCTGCAAGAGCTGCATCAGTCAAACACCGGG	"\Homo sapiens X antigen family, member 1B (XAGE1B), transcript variant 1, mRNA.\"""""		ILMN_1691494	XAGE1B	"\Homo sapiens X antigen family, member 1B (XAGE1B), transcript variant 1, mRNA.\"""""	653220	D	XAGE1D (includes others)	-0.074166885	-0.004154594	-2.059210491	0.042768351	0.042768351	-3.813534222	-1.052752926
19611	3140180	MIR548I2	NR_031688.1	100302277		ILMN_3308843	3140180	S	GTGCAAAAGTAATTGCGGATTTTGCCATTAAAAGTAATGGCAAAAATAGC	"\Homo sapiens microRNA 548i-2 (MIR548I2), microRNA.\"""""		ILMN_3308843	MIR548I2	"\Homo sapiens microRNA 548i-2 (MIR548I2), microRNA.\"""""	100302277	D	mir-548	0.074154918	0.006964909	2.524964212	0.013573005	0.013573005	-2.933022843	1.052744193
12747	2030288	ProbeID: 2030288	XM_941589.1	652211	XP_946682.1	ILMN_1739483	2030288	S	CTGCCTGTCCGATTTCCACTCCTGGGCATGACCGCCTTCTGTGCCATGAA	"\PREDICTED: Homo sapiens similar to family with sequence similarity 70, member B (LOC652211), mRNA.\"""""		ILMN_1739483	LOC652211	"\PREDICTED: Homo sapiens similar to family with sequence similarity 70, member B (LOC652211), mRNA.\"""""	652211	 		0.074133181	0.004858219	2.321902148	0.022814934	0.022814934	-3.335781435	1.052728332
17991	2760497	C11orf95	XM_933539.2	65998	XP_938632.2	ILMN_1710413	2760497	A	ACGCCTGAGGAGCGCCAGACTATCCTGGAGGCCTACGAGGAGGCGGCGCT	"\PREDICTED: Homo sapiens hypothetical protein MGC3032, transcript variant 3 (MGC3032), mRNA.\"""""		ILMN_1710413	MGC3032	"\PREDICTED: Homo sapiens hypothetical protein MGC3032, transcript variant 3 (MGC3032), mRNA.\"""""	65998	D	C11orf95	-0.074108641	0.00492756	-2.205175207	0.030349148	0.030349148	-3.554223401	-1.052710425
19870	3170471	ProbeID: 3170471	NM_001013727.1	441426	NP_001013749.1	ILMN_1665210	3170471	I	CTCCCTCTTTCACTTATAAAGACCTCTTGTGATTGCTGGACACAGAGGCC	"\Homo sapiens hypothetical gene supported by AK126863 (LOC441426), mRNA.\"""""		ILMN_1665210	LOC441426	"\Homo sapiens hypothetical gene supported by AK126863 (LOC441426), mRNA.\"""""	441426	D	NCRNA00268	0.074046313	-0.001711598	2.714442106	0.008148714	0.008148714	-2.532061121	1.052664946
20154	3190086	ProbeID: 3190086	XM_001713918.1	100130328	XP_001713970.1	ILMN_3231804	3190086	I	TAGCCAGGACACAGGGATGCAGGGGTCAAGCATGTAAGCACCAACTGGCC	"\PREDICTED: Homo sapiens similar to hCG2045904 (LOC100130328), mRNA.\"""""		ILMN_3231804	LOC100130328	"\PREDICTED: Homo sapiens similar to hCG2045904 (LOC100130328), mRNA.\"""""	100130328	D	NXF2/NXF2B	0.074036824	0.001318418	2.026431974	0.046094764	0.046094764	-3.869611765	1.052658023
44859	7160022	ANKRD18A	XM_001726105.1	253650	XP_001726157.1	ILMN_3255211	7160022	M	CCAACAGAAGAACCACTGTCGCATCCACTGAGAGCAGGACAAACAGGCCC	"\PREDICTED: Homo sapiens ankyrin repeat domain 18A (ANKRD18A), mRNA.\"""""		ILMN_3255211	ANKRD18A	"\PREDICTED: Homo sapiens ankyrin repeat domain 18A (ANKRD18A), mRNA.\"""""	253650	D	ANKRD18A	-0.074033458	-0.00121789	-2.559930245	0.012376092	0.012376092	-2.860824924	-1.052655567
17297	2680743	ProbeID: 2680743				ILMN_1916260	2680743	S	GTAGAGGGTTAGAGGGCAGCCAGACAGTGGCAGGACAAAAAAGGAGGGCT	"\ho44f09.x1 Soares_NFL_T_GBC_S1 Homo sapiens cDNA clone IMAGE:3040265 3, mRNA sequence\"""""		ILMN_1916260		"\ho44f09.x1 Soares_NFL_T_GBC_S1 Homo sapiens cDNA clone IMAGE:3040265 3, mRNA sequence\"""""	-999	 		0.074010587	-0.003978575	2.364541666	0.020506915	0.020506915	-3.253579798	1.052638879
39123	6290050	PSRC1	NM_001032290.1	84722	NP_001027461.1	ILMN_1801152	6290050	I	TGGGGAGTTTGTGGGATTGACCCTGAAATTTCTCCACCCCTCTCCACCAG	"\Homo sapiens proline/serine-rich coiled-coil 1 (PSRC1), transcript variant 4, mRNA.\"""""	RP11-297O4.2; MGC1780; FP3214; DDA3	ILMN_1801152	PSRC1	"\Homo sapiens proline/serine-rich coiled-coil 1 (PSRC1), transcript variant 4, mRNA.\"""""	84722	D	PSRC1	-0.074003296	0.004913359	-2.281655184	0.025201461	0.025201461	-3.412195259	-1.05263356
2558	380630	ProbeID: 380630	XM_001716078.1	100132883	XP_001716130.1	ILMN_3239395	380630	S	GGCACAGCAGAGAGGGCTGGCACCACCTCTAGGTGAAACACAGGTCATGT	"\PREDICTED: Homo sapiens hypothetical LOC100132883 (LOC100132883), mRNA.\"""""		ILMN_3239395	LOC100132883	"\PREDICTED: Homo sapiens hypothetical LOC100132883 (LOC100132883), mRNA.\"""""	100132883	 		-0.073992265	-0.002267759	-2.397260478	0.018879073	0.018879073	-3.18964153	-1.052625511
7161	1090575	WWC1	NM_015238.1	23286	NP_056053.1	ILMN_1658619	1090575	S	CTTCTTGAGCTGTGACGTGTTTTTATGTGGCTGCCCAACGTGGAGCGGGC	"\Homo sapiens WW and C2 domain containing 1 (WWC1), mRNA.\"""""	FLJ10865; KIAA0869; KIBRA; FLJ23369	ILMN_1658619	WWC1	"\Homo sapiens WW and C2 domain containing 1 (WWC1), mRNA.\"""""	23286	 	WWC1	-0.073990441	-0.011325879	-2.452439522	0.016393257	0.016393257	-3.080131387	-1.05262418
25014	4040669	C4orf49	NM_032623.3	84709	NP_116012.2	ILMN_3236160	4040669	S	CTGAAACAACCCCAGAGGTTACAAATGCTGCCCTGGATGAAGCTGTCACC	"\Homo sapiens chromosome 4 open reading frame 49 (C4orf49), mRNA.\"""""	MGC125827; MGC125828	ILMN_3236160	C4ORF49	"\Homo sapiens chromosome 4 open reading frame 49 (C4orf49), mRNA.\"""""	84709	D	C4orf49	-0.073959049	-0.001450296	-2.546904757	0.01281036	0.01281036	-2.887816112	-1.052601276
36243	5890152	ProbeID: 5890152				ILMN_1915308	5890152	S	GGTGCTGGGATAATTTGCAAGCCATATGTAGAAGAATGAAACTAGGTCCT	"\nae23a03.x1 NCI_CGAP_Ov18 Homo sapiens cDNA clone IMAGE:3435940 3 similar to contains L1.t2 L1 repetitive element ;, mRNA sequence\"""""		ILMN_1915308		"\nae23a03.x1 NCI_CGAP_Ov18 Homo sapiens cDNA clone IMAGE:3435940 3 similar to contains L1.t2 L1 repetitive element ;, mRNA sequence\"""""	-999	 		-0.073923667	-0.000460177	-2.430505669	0.017343989	0.017343989	-3.123913564	-1.052575461
10838	1690768	ZEB1	NM_030751.3	6935	NP_110378.2	ILMN_1762231	1690768	S	CGGGTGTGCCTGAACCTCAGACCTAGTAATTTTTCATGCAGTTTTCAAAG	"\Homo sapiens zinc finger E-box binding homeobox 1 (ZEB1), mRNA.\"""""	NIL-2A; NIL-2-A; ZFHEP; AREB6; ZEB; MGC133261; TCF8; ZFHX1A; BZP	ILMN_1762231	ZEB1	"\Homo sapiens zinc finger E-box binding homeobox 1 (ZEB1), mRNA.\"""""	6935	 	ZEB1	0.073898612	0.010378623	2.503444871	0.014360469	0.014360469	-2.977045804	1.052557181
9495	1450594	ProbeID: 1450594	XM_932333.1	653512	XP_937426.1	ILMN_1783022	1450594	S	GATGGCAACTCGGGGTTTCCACTGCGGGTGATCTCGGGACACCACGGGTT	"\PREDICTED: Homo sapiens similar to oxysterol binding protein-like 6 (LOC653512), mRNA.\"""""		ILMN_1783022	LOC653512	"\PREDICTED: Homo sapiens similar to oxysterol binding protein-like 6 (LOC653512), mRNA.\"""""	653512	 		0.073892716	-0.00272187	2.153400333	0.034336541	0.034336541	-3.647982665	1.05255288
2702	430450	ProbeID: 430450	XM_938970.1	649891	XP_944063.1	ILMN_1748753	430450	S	CACCAAGTTCCATCAGTCCAGGTCTTCTCAAGATCCAAGTCCACCCAGCC	"\PREDICTED: Homo sapiens similar to interleukin 6 signal transducer isoform 1 precursor (LOC649891), mRNA.\"""""		ILMN_1748753	LOC649891	"\PREDICTED: Homo sapiens similar to interleukin 6 signal transducer isoform 1 precursor (LOC649891), mRNA.\"""""	649891	 		-0.073863954	-0.00579868	-2.170064624	0.033006026	0.033006026	-3.618017318	-1.052531896
46267	7510487	ProbeID: 7510487				ILMN_1820437	7510487	S	GCCCCCAAGAAATGACCTCTGAGTCCACTATCAAGAGTATCCCTCAGGCC	"\PM0-NN1173-231000-001-c08 NN1173 Homo sapiens cDNA, mRNA sequence\"""""		ILMN_1820437		"\PM0-NN1173-231000-001-c08 NN1173 Homo sapiens cDNA, mRNA sequence\"""""	-999	D	SSC5D	0.073862108	-0.003709926	2.268381869	0.026035462	0.026035462	-3.43714439	1.052530549
29884	4780154	CNOT1	NM_206999.1	23019	NP_996882.1	ILMN_1677840	4780154	I	AGTTGGCTATTTCCTTGGTATAGGTACAAAACGTATTACTGCTTGTCTGT	"\Homo sapiens CCR4-NOT transcription complex, subunit 1 (CNOT1), transcript variant 2, mRNA.\"""""	FLJ90644; DKFZp686O168; NOT1H; FLJ36492; DKFZp686E0722; CDC39; AD-005; NOT1; KIAA1007	ILMN_1677840	CNOT1	"\Homo sapiens CCR4-NOT transcription complex, subunit 1 (CNOT1), transcript variant 2, mRNA.\"""""	23019	D	CNOT1	0.073858106	0.000867167	2.196929636	0.030955691	0.030955691	-3.569285202	1.05252763
38966	6280131	PDZD7	NM_024895.3	79955	NP_079171.1	ILMN_1712660	6280131	S	CTGGACAGCGGGAGCCTGGCCAAAACTTACCCTCGCCTGGACATAGAGAA	"\Homo sapiens PDZ domain containing 7 (PDZD7), mRNA.\"""""	PDZK7	ILMN_1712660	PDZD7	"\Homo sapiens PDZ domain containing 7 (PDZD7), mRNA.\"""""	79955	 	PDZD7	-0.073855133	-0.008933693	-2.8644544	0.005348712	0.005348712	-2.19808188	-1.052525461
10147	1570192	ProbeID: 1570192				ILMN_1842908	1570192	S	GCACATAGATCAACAGGCCATCCGTGCCTCGAACACCTACATCAACGGCC	"\CR744384 Soares_testis_NHT Homo sapiens cDNA clone IMAGp971N0157 ; IMAGE:1048828 5, mRNA sequence\"""""		ILMN_1842908		"\CR744384 Soares_testis_NHT Homo sapiens cDNA clone IMAGp971N0157 ; IMAGE:1048828 5, mRNA sequence\"""""	-999	 		-0.073852848	0.010924214	-2.195998816	0.031024824	0.031024824	-3.570982406	-1.052523794
21952	3450500	UPF0639	XM_375090.2	400224	XP_375090.2	ILMN_1694359	3450500	A	AGCAGGCTGACTCGGACGCCCTGGATATCAGCACCAAAGTGCAGCTCTAC	"\PREDICTED: Homo sapiens similar to pleckstrin homology domain protein (5V327) (FLJ44817), mRNA.\"""""		ILMN_1694359	FLJ44817	"\PREDICTED: Homo sapiens similar to pleckstrin homology domain protein (5V327) (FLJ44817), mRNA.\"""""	400224	D	PLEKHD1	0.073763239	0.001387276	2.239993549	0.027901206	0.027901206	-3.490082762	1.052458421
29579	4730400	ProbeID: 4730400	XM_933732.1	643836	XP_938825.1	ILMN_1718032	4730400	I	TTTGTCCCGCTGGCGGCCGGGTTCCCGCGGCGCCGCCACAGCCAGTACGT	"\PREDICTED: Homo sapiens similar to Zinc finger protein 62 homolog (Zfp-62) (ZT3), transcript variant 3 (LOC643836), mRNA.\"""""		ILMN_1718032	LOC643836	"\PREDICTED: Homo sapiens similar to Zinc finger protein 62 homolog (Zfp-62) (ZT3), transcript variant 3 (LOC643836), mRNA.\"""""	643836	D	ZFP62	0.07375479	5.48E-05	2.035367169	0.045166688	0.045166688	-3.854404554	1.052452257
23417	3840195	ProbeID: 3840195	XM_927548.1	644402	XP_932641.1	ILMN_1674187	3840195	S	ATGGATCCACCACAGAGAGTCACTCCAACTTTGAATTCTGATTCATCTCT	"\PREDICTED: Homo sapiens hypothetical LOC644402 (LOC644402), mRNA.\"""""		ILMN_1674187	LOC644402	"\PREDICTED: Homo sapiens hypothetical LOC644402 (LOC644402), mRNA.\"""""	644402	 		-0.073720794	-0.001029348	-2.382579023	0.01959471	0.01959471	-3.218423859	-1.052427458
46105	7400592	NXF2B	NM_001099686.1	728343	NP_001093156.1	ILMN_1731280	7400592	I	GTTAAGGAGACCTTGCTATCACTGCTATTACCATGGCAGAACCGCCTAAG	"\Homo sapiens nuclear RNA export factor 2B (NXF2B), mRNA.\"""""	bA353J17.1	ILMN_1731280	NXF2B	"\Homo sapiens nuclear RNA export factor 2B (NXF2B), mRNA.\"""""	728343	D	NXF2/NXF2B	-0.073661294	-0.003356326	-2.119644381	0.037175417	0.037175417	-3.708061704	-1.052384054
40231	6400746	ProbeID: 6400746	XM_926677.1	643344	XP_931770.1	ILMN_1653991	6400746	S	GCAGGAACTGGTGCTGCGCACGGTGCTCCTGGGCCAGTGTGAGTTCCAAG	"\PREDICTED: Homo sapiens hypothetical protein LOC643344 (LOC643344), mRNA.\"""""		ILMN_1653991	LOC643344	"\PREDICTED: Homo sapiens hypothetical protein LOC643344 (LOC643344), mRNA.\"""""	643344	 		-0.073654894	-0.001092486	-2.407477771	0.018394878	0.018394878	-3.169522671	-1.052379386
27003	4250296	TCTEX1D4	NM_001013632.2	343521	NP_001013654.1	ILMN_1774476	4250296	S	GATCCACTTGTTCTAAAACACAGCAGGTCCATGGCCAGCAGGCCTCTGCC	"\Homo sapiens Tctex1 domain containing 4 (TCTEX1D4), mRNA.\"""""		ILMN_1774476	TCTEX1D4	"\Homo sapiens Tctex1 domain containing 4 (TCTEX1D4), mRNA.\"""""	343521	D	TCTEX1D4	0.0736324	-0.00412759	2.170985325	0.032933844	0.032933844	-3.616355854	1.052362978
6009	940446	ProbeID: 940446	XM_929621.1	646675	XP_934714.1	ILMN_1745702	940446	S	TAGACTCCATCTCCTGCACTGGCATGGTGACAGTCTGCAACATGGGCTTA	"\PREDICTED: Homo sapiens similar to aconitase 2 precursor (LOC646675), mRNA.\"""""		ILMN_1745702	LOC646675	"\PREDICTED: Homo sapiens similar to aconitase 2 precursor (LOC646675), mRNA.\"""""	646675	 		0.073609549	-0.0043511	2.001949544	0.048721956	0.048721956	-3.910974605	1.052346309
9575	1470164	DIO1	NM_001039716.1	1733	NP_001034805.1	ILMN_1686291	1470164	I	CCGGTGGTCCGCCTCTCAGGACAGAGGTGCAACATTTGGGAGTTTATGCA	"\Homo sapiens deiodinase, iodothyronine, type I (DIO1), transcript variant 4, mRNA.\"""""	5DI; MGC130050; MGC130051; TXDI1	ILMN_1686291	DIO1	"\Homo sapiens deiodinase, iodothyronine, type I (DIO1), transcript variant 4, mRNA.\"""""	1733	D	DIO1	-0.073605839	-0.006048484	-2.393676181	0.019051604	0.019051604	-3.196682204	-1.052343603
4772	730072	PLEKHA7	NM_175058.3	144100	NP_778228.2	ILMN_1702899	730072	S	CAGCTGCTAGCTCAGACACCAAAGGGGTAAGGCCCAGGACATTCATATCT	"\Homo sapiens pleckstrin homology domain containing, family A member 7 (PLEKHA7), mRNA.\"""""	DKFZp686M22243	ILMN_1702899	PLEKHA7	"\Homo sapiens pleckstrin homology domain containing, family A member 7 (PLEKHA7), mRNA.\"""""	144100	 	PLEKHA7	0.073592333	0.003975629	2.30545498	0.023764912	0.023764912	-3.367146873	1.052333751
1991	270408	P4HA2	NM_001017974.1	8974	NP_001017974.1	ILMN_2381697	270408	A	TTCCATTCAGCCTGTGCCATCCCTGGCCCCAAGGCTAGGATCAAAGTGGC	"\Homo sapiens prolyl 4-hydroxylase, alpha polypeptide II (P4HA2), transcript variant 3, mRNA.\"""""	4-PH alpha 2	ILMN_2381697	P4HA2	"\Homo sapiens prolyl 4-hydroxylase, alpha polypeptide II (P4HA2), transcript variant 3, mRNA.\"""""	8974	D	P4HA2	0.073558395	-0.001161717	2.510413697	0.014101072	0.014101072	-2.962823746	1.052308997
17222	2680431	ProbeID: 2680431	XR_015554.1	731002		ILMN_1716693	2680431	S	ACAGGGAATGGTAGAGGGATTATCAACCTCAATGCCTTTGACCCCACACT	"\PREDICTED: Homo sapiens similar to fumarylacetoacetate hydrolase domain containing 2A (LOC731002), mRNA.\"""""		ILMN_1716693	LOC731002	"\PREDICTED: Homo sapiens similar to fumarylacetoacetate hydrolase domain containing 2A (LOC731002), mRNA.\"""""	731002	 		-0.073553122	0.001810079	-2.137135779	0.035679933	0.035679933	-3.67703428	-1.052305151
18785	2940674	SCD5	NM_001037582.1	79966	NP_001032671.1	ILMN_2303912	2940674	A	GACCACCGAGCCCACCACAAGTACTCAGAGACGGATGCTGACCCCCACAA	"\Homo sapiens stearoyl-CoA desaturase 5 (SCD5), transcript variant 1, mRNA.\"""""	HSCD5; SCD4; FLJ21032; SCD2; ACOD4; FADS4	ILMN_2303912	SCD5	"\Homo sapiens stearoyl-CoA desaturase 5 (SCD5), transcript variant 1, mRNA.\"""""	79966	D	SCD5	-0.073512868	0.006109295	-2.52416022	0.013601712	0.013601712	-2.934673238	-1.052275789
13154	2070431	MIR504	NR_030229.1	574507		ILMN_3309869	2070431	S	TGCACTCTATCTGTATTCTTACTGAAGGGAGTGCAGGGCAGGGTTTCCCA	"\Homo sapiens microRNA 504 (MIR504), microRNA.\"""""		ILMN_3309869	MIR504	"\Homo sapiens microRNA 504 (MIR504), microRNA.\"""""	574507	 	mir-504	-0.073496323	-0.003730186	-2.059215366	0.042767872	0.042767872	-3.813525822	-1.052263722
42312	6660075	LOC256483	XM_945643.2	256483	XP_950736.1	ILMN_1666263	6660075	A	GATCTGTAAGCCAGCCCATCTCTCAAGGCCACTCCAACCTCCCTTCTCAG	"\PREDICTED: Homo sapiens hypothetical LOC256483 (LOC256483), mRNA.\"""""		ILMN_1666263	LOC256483	"\PREDICTED: Homo sapiens hypothetical LOC256483 (LOC256483), mRNA.\"""""	256483	 	LOC256483	-0.073492695	0.006137728	-2.049136067	0.04376799	0.04376799	-3.830854457	-1.052261076
28898	4610008	TRPC2	NR_002720.1	7221		ILMN_2127007	4610008	S	AGTGGACGTTTGCTCGCTCCAAGCTGTATCTGTTCTACTTCTGAGAGGGC	"\Homo sapiens transient receptor potential cation channel, subfamily C, member 2 (pseudogene) (TRPC2), non-coding RNA.\"""""		ILMN_2127007	TRPC2	"\Homo sapiens transient receptor potential cation channel, subfamily C, member 2 (pseudogene) (TRPC2), non-coding RNA.\"""""	7221	D	TRPC2	0.073474673	-0.003078097	2.492302073	0.014784151	0.014784151	-2.999717641	1.052247931
23006	3800088	MMP7	NM_002423.3	4316	NP_002414.1	ILMN_2192072	3800088	S	GCAACTCATGAACTTGGCCATTCTTTGGGTATGGGACATTCCTCTGATCC	"\Homo sapiens matrix metallopeptidase 7 (matrilysin, uterine) (MMP7), mRNA.\"""""	MMP-7; PUMP-1; MPSL1	ILMN_2192072	MMP7	"\Homo sapiens matrix metallopeptidase 7 (matrilysin, uterine) (MMP7), mRNA.\"""""	4316	D	MMP7	0.073466456	-0.005093998	2.342448585	0.021675519	0.021675519	-3.296330741	1.052241938
27877	4480017	SLC22A15	NM_018420.1	55356	NP_060890.1	ILMN_1730639	4480017	S	TTGAAGACTAATTGGGAGTCCATCTCTCTATTGGCACTGGGTTCGATTGC	"\Homo sapiens solute carrier family 22 (organic cation transporter), member 15 (SLC22A15), mRNA.\"""""	FLIPT1; DKFZp761G0313; PRO34686	ILMN_1730639	SLC22A15	"\Homo sapiens solute carrier family 22 (organic cation transporter), member 15 (SLC22A15), mRNA.\"""""	55356	 	SLC22A15	0.073459033	-0.018173432	2.06977397	0.041741374	0.041741374	-3.795292481	1.052236524
26484	4210446	C7orf66	NM_001024607.1	154907	NP_001019778.1	ILMN_1726640	4210446	S	ACTCTCTGTACCTCATCTCACTCATCAGAGACTTTGGAGCCTCAGTTGCC	"\Homo sapiens chromosome 7 open reading frame 66 (C7orf66), mRNA.\"""""		ILMN_1726640	C7ORF66	"\Homo sapiens chromosome 7 open reading frame 66 (C7orf66), mRNA.\"""""	154907	 	C7orf66	-0.073448694	-0.002350768	-2.539778201	0.013053731	0.013053731	-2.902535376	-1.052228983
9050	1430348	HNRNPCL1	NM_001013631.1	343069	NP_001013653.1	ILMN_2154186	1430348	S	CCTCCCATTGCTCTGGCTGTAGTGCCCTCGAAACGTCAACGTCTATCAGG	"\Homo sapiens heterogeneous nuclear ribonucleoprotein C-like 1 (HNRNPCL1), mRNA.\"""""	RP5-845O24.4	ILMN_2154186	HNRNPCL1	"\Homo sapiens heterogeneous nuclear ribonucleoprotein C-like 1 (HNRNPCL1), mRNA.\"""""	343069	D	HNRNPCL1/LOC440563	-0.073448471	-0.005050496	-2.167117791	0.033237983	0.033237983	-3.623330932	-1.052228821
[truncated: 251,671 more chars]
