# Supplementary material for: Activation of HIV Transcription with Short-Course Vorinostat in HIV-Infected Patients on Suppressive Antiretroviral Therapy
Source: PLoS Pathog. 2014 Nov 13;10(11):e1004473. doi: 10.1371/journal.ppat.1004473 (PMC4231123; doi:10.1371/journal.ppat.1004473)
Supplement: Dataset S1 — Complete gene set enrichment lists. (ZIP) [file ppat.1004473.s010.zip › heatmaps3-All vs BL/D14-BL.xls]

	ProbeID	SYMBOL	RefSeq_ID	Entrez_Gene_ID	Protein_Product	Probe_Id	Array_Address_Id	Probe_Type	Probe_Sequence	Definition	Synonyms	BROAD.Probe.Set.ID	BROAD.Gene.Symbol	BROAD.Gene.Title	BROAD.Entrez.Gene.ID	IPA.Notes	IPA.Symbol	logFC	AveExpr	t	P.Value	adj.P.Val	B	FC
19430	3130220	TMEM158	NM_015444.2	25907	NP_056259.2	ILMN_1792455	3130220	S	GAACCTTTTCCAAGTTGATCTATCCAGTGACGTGGCCTGGTGGGCGTTTC	"\Homo sapiens transmembrane protein 158 (TMEM158), mRNA.\"""""	BBP; DKFZp586E1621; RIS1; p40BBP	ILMN_1792455	TMEM158	"\Homo sapiens transmembrane protein 158 (TMEM158), mRNA.\"""""	25907	 	TMEM158	-0.795323559	0.19670651	-2.637901068	0.010043239	0.010043239	-2.696888077	-1.73546655
29659	4730747	IGLL1	NM_020070.2	3543	NP_064455.1	ILMN_2393765	4730747	A	CAGAAGCTACAGCTGCCAGGTCATGCACGAAGGGAGCACCGTGGAGAAGA	"\Homo sapiens immunoglobulin lambda-like polypeptide 1 (IGLL1), transcript variant 1, mRNA.\"""""	IGO; IGVPB; IGLL; CD179b; IGL1; VPREB2; IGL5; 14.1; IGLJ14.1	ILMN_2393765	IGLL1	"\Homo sapiens immunoglobulin lambda-like polypeptide 1 (IGLL1), transcript variant 1, mRNA.\"""""	3543	D	IGLL1/IGLL5	-0.671591799	0.039511647	-2.101903451	0.038747487	0.038747487	-3.739302843	-1.592829449
20590	3310301	ProbeID: 3310301	XR_018197.1	646531		ILMN_1669424	3310301	S	GGTGCTGACAACCAGGGTGCAGGAGAACAAGGTAGACCAGTGAGGCAGAA	"\PREDICTED: Homo sapiens similar to nuclease sensitive element binding protein 1 (LOC646531), mRNA.\"""""		ILMN_1669424	LOC646531	"\PREDICTED: Homo sapiens similar to nuclease sensitive element binding protein 1 (LOC646531), mRNA.\"""""	646531	 	YBX1P2	0.624406712	0.016498612	3.128339703	0.002462026	0.002462026	-1.576813624	1.541576744
17838	2750685	ProbeID: 2750685	XR_017149.2	392437		ILMN_3288717	2750685	M	GAAAATTATCCTGAATTGCTGCTCGGCGGTCCCACGGGTCTGTCTCTTGC	"\PREDICTED: Homo sapiens misc_RNA (LOC392437), miscRNA.\"""""		ILMN_3288717	LOC392437	"\PREDICTED: Homo sapiens misc_RNA (LOC392437), miscRNA.\"""""	392437	D	FTLL2	0.616449639	0.181809931	3.261998861	0.001634668	0.001634668	-1.246471444	1.5330977
25811	4150053	YBX1	NM_004559.3	4904	NP_004550.2	ILMN_2124769	4150053	S	AGATGGCAAAGAGACAAAAGCAGCCGATCCACCAGCTGAGAATTCGTCCG	"\Homo sapiens Y box binding protein 1 (YBX1), mRNA.\"""""	DBPB; MGC117250; NSEP-1; YB-1; CSDB; MGC104858; BP-8; YB1; NSEP1; CSDA2; MGC110976; MDR-NF1	ILMN_2124769	YBX1	"\Homo sapiens Y box binding protein 1 (YBX1), mRNA.\"""""	4904	 	YBX1	0.603204976	0.050141767	3.046413535	0.003147402	0.003147402	-1.774173477	1.519087504
18474	2900139	SLC48A1	NM_017842.1	55652	NP_060312.1	ILMN_1778144	2900139	S	CCAGCCCTGCGTTTCCATTCTGCCTTCTCAGAGTGCCCTTGCTGCACCCA	"\Homo sapiens hypothetical protein FLJ20489 (FLJ20489), mRNA.\"""""		ILMN_1778144	FLJ20489	"\Homo sapiens hypothetical protein FLJ20489 (FLJ20489), mRNA.\"""""	55652	D	SLC48A1	0.564125363	0.104913904	2.348332249	0.02135867	0.02135867	-3.284979037	1.478490899
40417	6450056	MCOLN1	NM_020533.1	57192	NP_065394.1	ILMN_1764383	6450056	S	GTGAATTGATTCGACCTGACTGCCGTTGGACCGTAGGCCCTGGACTGCAG	"\Homo sapiens mucolipin 1 (MCOLN1), mRNA.\"""""	MSTP080; TRPML1; MLIV; MST080; TRP-ML1; ML4; TRPM-L1	ILMN_1764383	MCOLN1	"\Homo sapiens mucolipin 1 (MCOLN1), mRNA.\"""""	57192	 	MCOLN1	0.523802026	0.066685608	2.458084771	0.016156235	0.016156235	-3.068809426	1.437739225
4496	650347	NUDT1	NM_198948.1	4521	NP_945186.1	ILMN_2330243	650347	A	GGTCAGGACACCATCCTGGACTACACACTCCGCGAGGTGGACACGGTCTA	"\Homo sapiens nudix (nucleoside diphosphate linked moiety X)-type motif 1 (NUDT1), transcript variant 2A, mRNA.\"""""	MTH1	ILMN_2330243	NUDT1	"\Homo sapiens nudix (nucleoside diphosphate linked moiety X)-type motif 1 (NUDT1), transcript variant 2A, mRNA.\"""""	4521	D	NUDT1	0.517169793	0.070189827	4.995167706	3.45E-06	3.45E-06	3.806779959	1.431144944
14872	2350661	TSTA3	NM_003313.2	7264	NP_003304.1	ILMN_1697777	2350661	S	GACAACTACGAGCAGGCCCGGAAGTGAAGCTGGAAGACAGGATCAGGTGC	"\Homo sapiens tissue specific transplantation antigen P35B (TSTA3), mRNA.\"""""	FX; P35B	ILMN_1697777	TSTA3	"\Homo sapiens tissue specific transplantation antigen P35B (TSTA3), mRNA.\"""""	7264	 	TSTA3	0.489742627	-0.031840454	3.592922508	0.000566649	0.000566649	-0.386236086	1.404194349
28637	4570379	MPST	NM_001013436.1	4357	NP_001013454.1	ILMN_1764596	4570379	A	GGCATTGAACCTGGCCACATCCCAGGTACCGTGAACATCCCCTTCACAGA	"\Homo sapiens mercaptopyruvate sulfurtransferase (MPST), nuclear gene encoding mitochondrial protein, transcript variant 2, mRNA.\"""""	MGC24539; TST2; MST	ILMN_1764596	MPST	"\Homo sapiens mercaptopyruvate sulfurtransferase (MPST), nuclear gene encoding mitochondrial protein, transcript variant 2, mRNA.\"""""	4357	D	MPST	0.473713743	-0.025184873	5.083820143	2.43E-06	2.43E-06	4.095351404	1.388679569
34907	5670735	2-Mar	NM_001005415.1	51257	NP_001005415.1	ILMN_2337789	5670735	A	TGTGCCACACGGAGTTTGCAGTGGAGAAACGGCCTCGACCCCTCACAGAG	"\Homo sapiens membrane-associated ring finger (C3HC4) 2 (MARCH2), transcript variant 2, mRNA.\"""""	HSPC240; RNF172; MARCH-II	ILMN_2337789	2-Mar	"\Homo sapiens membrane-associated ring finger (C3HC4) 2 (MARCH2), transcript variant 2, mRNA.\"""""	51257	D	2-Mar	0.460106651	0.070786168	2.151741316	0.034471523	0.034471523	-3.650954818	1.375643508
5114	770682	MZB1	NM_016459.3	51237	NP_057543.2	ILMN_2193233	770682	S	TCCTGGACTCTACCCTCCTCTGAAAGAAGCTGGGGCTTGCTCTGACGGTC	"\Homo sapiens hypothetical protein MGC29506 (MGC29506), mRNA.\"""""	FLJ32987; PACAP	ILMN_2193233	MGC29506	"\Homo sapiens hypothetical protein MGC29506 (MGC29506), mRNA.\"""""	51237	D	MZB1	-0.457039018	0.070543324	-2.998215988	0.003629499	0.003629499	-1.888418359	-1.372721557
12533	2000224	FAM89B	NM_001098784.1	23625	NP_001092254.1	ILMN_1804117	2000224	S	GAGTGCCTGGCTCCCATCTCCTCCTCACCTTTTGTTGCTATCGGCAGCTG	"\Homo sapiens family with sequence similarity 89, member B (FAM89B), transcript variant 3, mRNA.\"""""	MTVR1	ILMN_1804117	FAM89B	"\Homo sapiens family with sequence similarity 89, member B (FAM89B), transcript variant 3, mRNA.\"""""	23625	 	FAM89B	0.408205038	-0.05809433	3.022911311	0.003374528	0.003374528	-1.830055894	1.327033727
31564	5050053	TXNDC5	NM_030810.2	81567	NP_110437.2	ILMN_1788108	5050053	A	CCACTTTGCATCCAACACTCTTCACCCACCTCCCATACGCAAGGGGATGT	"\Homo sapiens thioredoxin domain containing 5 (endoplasmic reticulum) (TXNDC5), transcript variant 1, mRNA.\"""""	UNQ364; ERP46; MGC3178; EndoPDI	ILMN_1788108	TXNDC5	"\Homo sapiens thioredoxin domain containing 5 (endoplasmic reticulum) (TXNDC5), transcript variant 1, mRNA.\"""""	81567	D	TXNDC5	-0.384916061	0.066548945	-2.178368292	0.032359992	0.032359992	-3.603010583	-1.305783811
42761	6770360	2-Mar	NM_001005416.1	51257	NP_001005416.1	ILMN_1669592	6770360	A	GAGTGGAGAAAGACCAACCAGAAAGTTCGCCTGAAGATCCGGGAGGCGGA	"\Homo sapiens membrane-associated ring finger (C3HC4) 2 (MARCH2), transcript variant 3, mRNA.\"""""	HSPC240; RNF172; MARCH-II	ILMN_1669592	2-Mar	"\Homo sapiens membrane-associated ring finger (C3HC4) 2 (MARCH2), transcript variant 3, mRNA.\"""""	51257	D	2-Mar	0.383429885	0.055151099	2.521419331	0.013699989	0.013699989	-2.94029631	1.304439366
28191	4490687	GBGT1	NM_021996.3	26301	NP_068836.2	ILMN_1652906	4490687	S	GAAATGGAACAGGTCTAGGCTCCCTCGGTTTCCTGCACCCCAAAGTGAGC	"\Homo sapiens globoside alpha-1,3-N-acetylgalactosaminyltransferase 1 (GBGT1), mRNA.\"""""	FS; MGC44848; UNQ2513; RP11-326L24.6; A3GALNT	ILMN_1652906	GBGT1	"\Homo sapiens globoside alpha-1,3-N-acetylgalactosaminyltransferase 1 (GBGT1), mRNA.\"""""	26301	 	GBGT1	0.359625985	0.022427506	2.703806028	0.008390864	0.008390864	-2.555193748	1.283093215
14726	2350066	HLA-A	NM_002116.5	3105	NP_002107.3	ILMN_1671054	2350066	S	GAAAAGGAGGGAGTTACACTCAGGCTGCAAGCAGTGACAGTGCCCAGGGC	"\Homo sapiens major histocompatibility complex, class I, A (HLA-A), mRNA.\"""""		ILMN_1671054	HLA-A	"\Homo sapiens major histocompatibility complex, class I, A (HLA-A), mRNA.\"""""	3105	D	HLA-A	-0.356763859	-0.089100673	-2.593895307	0.011305516	0.011305516	-2.789908903	-1.280550243
40803	6510075	ProbeID: 6510075	XM_001125904.1	730455	XP_001125904.1	ILMN_1801864	6510075	A	GTGGAAGGCTGGAAGTACACCTTGTTGGAGGCTTCAGTGACGACAGGCAG	"\PREDICTED: Homo sapiens similar to N-terminal Asn amidase (LOC730455), mRNA.\"""""		ILMN_1801864	LOC730455	"\PREDICTED: Homo sapiens similar to N-terminal Asn amidase (LOC730455), mRNA.\"""""	730455	 		0.354524844	0.083980756	2.073186024	0.041414233	0.041414233	-3.789382683	1.278564413
36870	5960477	NTAN1	NM_173474.2	123803	NP_775745.1	ILMN_1815552	5960477	I	GCAGAGACAGAACAACTTCGTATAGGACCGTACTCCTGGACACCATTTCC	"\Homo sapiens N-terminal asparagine amidase (NTAN1), mRNA.\"""""	DKFZp666E058	ILMN_1815552	NTAN1	"\Homo sapiens N-terminal asparagine amidase (NTAN1), mRNA.\"""""	123803	D	NTAN1	0.343875098	0.080336015	2.034033774	0.045304157	0.045304157	-3.85667769	1.269161003
7316	1110669	ITM2C	NM_001012516.1	81618	NP_001012534.1	ILMN_1680453	1110669	A	AGATAACACAGAGGGAAAGGGAGAGCCACCTGGTACTTGTCCACCCTGCC	"\Homo sapiens integral membrane protein 2C (ITM2C), transcript variant 2, mRNA.\"""""	E25; ITM3; BRI3; E25C; BRICD2C	ILMN_1680453	ITM2C	"\Homo sapiens integral membrane protein 2C (ITM2C), transcript variant 2, mRNA.\"""""	81618	D	ITM2C	-0.34333784	0.073248758	-2.432750718	0.017244462	0.017244462	-3.119447428	-1.268688457
38167	6180619	UBE2M	NM_003969.3	9040	NP_003960.1	ILMN_1701331	6180619	S	CAACCCACCCCTCCACCTCTGGAGGTCCCACCAGGCTATTAAAGGGGAAT	"\Homo sapiens ubiquitin-conjugating enzyme E2M (UBC12 homolog, yeast) (UBE2M), mRNA.\"""""	hUbc12; UBC12; UBC-RS2	ILMN_1701331	UBE2M	"\Homo sapiens ubiquitin-conjugating enzyme E2M (UBC12 homolog, yeast) (UBE2M), mRNA.\"""""	9040	 	UBE2M	0.34294209	-0.025414028	2.667659659	0.009263622	0.009263622	-2.633259482	1.268340487
40432	6450102	ProbeID: 6450102	XM_936253.1	642113	XP_941346.1	ILMN_1652199	6450102	S	GCTTCTCTTCCTCCTGCTACTCTGGCTCCCAGATACCACCGGAGAAATTG	"\PREDICTED: Homo sapiens similar to Ig kappa chain V-III region HAH precursor (LOC642113), mRNA.\"""""		ILMN_1652199	LOC642113	"\PREDICTED: Homo sapiens similar to Ig kappa chain V-III region HAH precursor (LOC642113), mRNA.\"""""	642113	 		-0.340278821	0.079902347	-2.014993117	0.047306736	0.047306736	-3.88899328	-1.266001243
26585	4220110	ProbeID: 4220110	XM_936518.1	647450	XP_941611.1	ILMN_1699214	4220110	S	CGCCTGGGGCTCCTGCTGCTCTGGTTCCCAGGTGCCAGATGTGCCATCCG	"\PREDICTED: Homo sapiens similar to Ig kappa chain V-I region HK101 precursor (LOC647450), mRNA.\"""""		ILMN_1699214	LOC647450	"\PREDICTED: Homo sapiens similar to Ig kappa chain V-I region HK101 precursor (LOC647450), mRNA.\"""""	647450	 		-0.336266232	0.079692871	-1.999390996	0.049003767	0.049003767	-3.915271411	-1.262484987
9874	1500619	ProbeID: 1500619	XM_926382.2	642755	XP_931475.1	ILMN_1793287	1500619	A	TGGCAAAACAGATATCATGCTGGTGAGTGCCACGTTACTCCCCTGGCTGG	"\PREDICTED: Homo sapiens similar to DEXI, transcript variant 1 (LOC642755), mRNA.\"""""		ILMN_1793287	LOC642755	"\PREDICTED: Homo sapiens similar to DEXI, transcript variant 1 (LOC642755), mRNA.\"""""	642755	D	LOC100133165/LOC100289656	0.334706996	-0.046540173	2.729557871	0.007815533	0.007815533	-2.49905959	1.261121256
5604	840309	LEP	NM_000230.1	3952	NP_000221.1	ILMN_2207505	840309	S	CGGGAGGCTGAGACAGGAGAATCGCTTAAACCTGGGAGGCGGAGAGTACA	"\Homo sapiens leptin (obesity homolog, mouse) (LEP), mRNA.\"""""	OB; OBS	ILMN_2207505	LEP	"\Homo sapiens leptin (obesity homolog, mouse) (LEP), mRNA.\"""""	3952	D	LEP	-0.331046539	-0.028594175	-2.531395399	0.01334533	0.01334533	-2.919805524	-1.25792555
22157	3460553	ProbeID: 3460553	XM_495885.3	440055	XP_495885.1	ILMN_1700316	3460553	A	AGTTCTCGCCCTTTCCCTCCTGCCGCCGAGTCGCGCGGAGGCGGAGGCTT	"\PREDICTED: Homo sapiens similar to ribosomal protein S12 (LOC440055), mRNA.\"""""		ILMN_1700316	LOC440055	"\PREDICTED: Homo sapiens similar to ribosomal protein S12 (LOC440055), mRNA.\"""""	440055	 		0.329559599	0.055086642	2.177460528	0.032430075	0.032430075	-3.604653566	1.256629714
45668	7330259	SH3GLB2	NM_020145.2	56904	NP_064530.1	ILMN_2158336	7330259	S	AGCTCAAGCCAAGTCCAGCGGCCGCAGTCTTCACCTCTCCACACTCACTT	"\Homo sapiens SH3-domain GRB2-like endophilin B2 (SH3GLB2), mRNA.\"""""	PP9455; PP6569; KIAA1848	ILMN_2158336	SH3GLB2	"\Homo sapiens SH3-domain GRB2-like endophilin B2 (SH3GLB2), mRNA.\"""""	56904	 	SH3GLB2	0.32509888	0.10178125	2.031049862	0.045613092	0.045613092	-3.861759791	1.252750297
19237	3120228	AP2S1	NM_004069.3	1175	NP_004060.2	ILMN_1662426	3120228	I	CATCTGTGTGGATGTCAATGACAACAACCTGGCTTACCTGGAGGCCATTC	"\Homo sapiens adaptor-related protein complex 2, sigma 1 subunit (AP2S1), transcript variant AP17, mRNA.\"""""	AP17; CLAPS2; AP17-DELTA	ILMN_1662426	AP2S1	"\Homo sapiens adaptor-related protein complex 2, sigma 1 subunit (AP2S1), transcript variant AP17, mRNA.\"""""	1175	D	AP2S1	0.323756365	0.106722525	2.422549889	0.017700829	0.017700829	-3.139712218	1.25158508
43078	6860180	ProbeID: 6860180	XM_001128283.1	728216	XP_001128283.1	ILMN_1740200	6860180	I	AGTGGGAGGCATCTGGGGGCCAAAGGTCAGTGGCAGGGGGTATTTCAGTA	"\PREDICTED: Homo sapiens similar to ubiquitin specific peptidase 18 (LOC728216), mRNA.\"""""		ILMN_1740200	LOC728216	"\PREDICTED: Homo sapiens similar to ubiquitin specific peptidase 18 (LOC728216), mRNA.\"""""	728216	 		-0.321806359	-0.005511208	-3.342829307	0.001269397	0.001269397	-1.041804966	-1.249894528
33345	5340468	ITGA2B	NM_000419.2	3674	NP_000410.1	ILMN_1721888	5340468	S	TCTGGATCAGTTTGTGCTGCAGTCGCACGCATGGTTCAACGTGTCCTCCC	"\Homo sapiens integrin, alpha 2b (platelet glycoprotein IIb of IIb/IIIa complex, antigen CD41B) (ITGA2B), mRNA.\"""""	CD41B; HPA3; GP2B; CD41; GPIIb; GTA	ILMN_1721888	ITGA2B	"\Homo sapiens integrin, alpha 2b (platelet glycoprotein IIb of IIb/IIIa complex, antigen CD41B) (ITGA2B), mRNA.\"""""	3674	 	ITGA2B	-0.31877283	-0.013215604	-2.13409677	0.035935947	0.035935947	-3.682441134	-1.247269159
27206	4260347	ARRB2	NM_199004.1	409	NP_945355.1	ILMN_2395711	4260347	A	GCTCCGGAGACAGATGTCCCTGTGGACACCAACCTCATTGAATTTGATAC	"\Homo sapiens arrestin, beta 2 (ARRB2), transcript variant 2, mRNA.\"""""	ARR2; ARB2; DKFZp686L0365	ILMN_2395711	ARRB2	"\Homo sapiens arrestin, beta 2 (ARRB2), transcript variant 2, mRNA.\"""""	409	D	ARRB2	0.309902398	0.030356219	2.658371864	0.009500826	0.009500826	-2.653180658	1.239623834
40631	6480121	CRCP	NM_014478.4	27297	NP_055293.1	ILMN_2381537	6480121	A	GGAATCGCTTGAACCGGGGAGGCAGAGGTTGCAGTGAGCCAGATCGTGCA	"\Homo sapiens CGRP receptor component (CRCP), transcript variant 1, mRNA.\"""""	MGC111194; CGRP-RCP; RCP; CRCP	ILMN_2381537	CRCP	"\Homo sapiens CGRP receptor component (CRCP), transcript variant 1, mRNA.\"""""	27297	D	CRCP	-0.308749152	-0.032490574	-2.584161021	0.011603438	0.011603438	-2.810311956	-1.238633312
2744	430669	SPTLC1	NM_178324.1	10558	NP_847894.1	ILMN_2249473	430669	I	GATACCTGTAATCCCAGCTACGTGGGAGGCTGAGGTGGGAGAATTGCTTC	"\Homo sapiens serine palmitoyltransferase, long chain base subunit 1 (SPTLC1), transcript variant 2, mRNA.\"""""	HSAN; HSAN1; SPT1; HSN1; MGC14645; LBC1; SPTI; LCB1	ILMN_2249473	SPTLC1	"\Homo sapiens serine palmitoyltransferase, long chain base subunit 1 (SPTLC1), transcript variant 2, mRNA.\"""""	10558	D	SPTLC1	-0.302151217	-0.039117644	-2.170392345	0.032980317	0.032980317	-3.617425994	-1.232981555
35895	5860242	ProbeID: 5860242	XM_926382.2	642755	XP_931475.1	ILMN_1655244	5860242	I	GCTGGGTTTAGCCCGAGGCTGGTCTTAGATGCAGCGACTGTTTCAGAGTG	"\PREDICTED: Homo sapiens similar to DEXI, transcript variant 1 (LOC642755), mRNA.\"""""		ILMN_1655244	LOC642755	"\PREDICTED: Homo sapiens similar to DEXI, transcript variant 1 (LOC642755), mRNA.\"""""	642755	D	LOC100133165/LOC100289656	0.301244739	-0.042609887	3.065328151	0.002975013	0.002975013	-1.728960134	1.232207087
19308	3120520	GABARAPL2	NM_007285.6	11345	NP_009216.1	ILMN_1796458	3120520	S	AGCGGAGAGAACACTTTTGGCTTCTGAGGGCCATTGCTGGGCTAGGTGCA	"\Homo sapiens GABA(A) receptor-associated protein-like 2 (GABARAPL2), mRNA.\"""""	GEF2; GATE16; GATE-16; GEF-2; ATG8	ILMN_1796458	GABARAPL2	"\Homo sapiens GABA(A) receptor-associated protein-like 2 (GABARAPL2), mRNA.\"""""	11345	D	GABARAPL2	0.300708237	-0.090900466	2.046540875	0.044028733	0.044028733	-3.835303997	1.231748945
32442	5220762	GSR	NM_000637.2	2936	NP_000628.2	ILMN_1775182	5220762	S	GAACCAGGAGACACGTGTGGCGGGCAGTGGGACCCATAGATCTTCTGAAA	"\Homo sapiens glutathione reductase (GSR), mRNA.\"""""	MGC78522	ILMN_1775182	GSR	"\Homo sapiens glutathione reductase (GSR), mRNA.\"""""	2936	D	GSR	0.300233998	0.062105619	2.460331033	0.01606278	0.01606278	-3.064298305	1.231344115
45701	7330379	PTMS	NM_002824.4	5763	NP_002815.3	ILMN_1721046	7330379	S	CCTACCAGCCTCATTCTTCCTCCGGTAGCCTCTCCCACCTAACCTCTGCA	"\Homo sapiens parathymosin (PTMS), mRNA.\"""""		ILMN_1721046	PTMS	"\Homo sapiens parathymosin (PTMS), mRNA.\"""""	5763	 	PTMS	0.295939558	0.052432231	2.04197255	0.044490966	0.044490966	-3.843124391	1.227684249
47023	7610538	H1FX	NM_006026.2	8971	NP_006017.1	ILMN_1773964	7610538	S	TGCTTTAGGTTTTTGAAACAGCCCCGGCGACGCCTCTATTGGCTCTCGGC	"\Homo sapiens H1 histone family, member X (H1FX), mRNA.\"""""	MGC8350; H1X; MGC15959	ILMN_1773964	H1FX	"\Homo sapiens H1 histone family, member X (H1FX), mRNA.\"""""	8971	 	H1FX	-0.293276871	0.003260882	-3.179331497	0.002108604	0.002108604	-1.451993829	-1.225420483
747	60753	ProbeID: 60753	XR_037241.1	728620		ILMN_3232828	60753	I	CATTAGCTGGCCGGGCGTGGTGGCTCATGCTTGTAATCCCAACACTTTGG	"\PREDICTED: Homo sapiens misc_RNA (LOC728620), miscRNA.\"""""		ILMN_3232828	LOC728620	"\PREDICTED: Homo sapiens misc_RNA (LOC728620), miscRNA.\"""""	728620	 		-0.288031532	-0.055957628	-2.157377534	0.034014819	0.034014819	-3.640849296	-1.220973198
22761	3710609	TSPAN17	NM_012171.1	26262	NP_036303.1	ILMN_1777881	3710609	A	TCCTGGGCCCCTGACAGGCGCTGGCTGTGAGTGGTTTGTACATGCTACAA	"\Homo sapiens tetraspanin 17 (TSPAN17), transcript variant 1, mRNA.\"""""	FBX23; MGC14859; TM4SF17; FBXO23; MGC71255	ILMN_1777881	TSPAN17	"\Homo sapiens tetraspanin 17 (TSPAN17), transcript variant 1, mRNA.\"""""	26262	D	TSPAN17	0.286201124	0.018337481	2.539594493	0.013060059	0.013060059	-2.902914358	1.219425081
15539	2470386	DEXI	NM_014015.3	28955	NP_054734.2	ILMN_1738866	2470386	S	CGCTCCTTCATTTCAGGTTACTCGTTCTTCAGCAAGTTGGCAAAACAGAC	"\Homo sapiens Dexi homolog (mouse) (DEXI), mRNA.\"""""	MYLE	ILMN_1738866	DEXI	"\Homo sapiens Dexi homolog (mouse) (DEXI), mRNA.\"""""	28955	 	DEXI	0.285271698	-0.040629563	3.031829038	0.003286613	0.003286613	-1.808890645	1.218639745
13201	2070598	HIATL2	NR_002894.1	84278		ILMN_3235410	2070598	S	ACTGATGAGGATCAGCCCATGCCGGGTGTGGTGGCGTGCACCTGTAGTCC	"\Homo sapiens hippocampus abundant transcript-like 2 (HIATL2), non-coding RNA.\"""""	FLJ45467; MGC12945	ILMN_3235410	HIATL2	"\Homo sapiens hippocampus abundant transcript-like 2 (HIATL2), non-coding RNA.\"""""	84278	D	HIATL2	-0.281888955	-0.068402092	-2.317988531	0.023037882	0.023037882	-3.343262176	-1.2157857
34591	5570201	TP53BP2	NM_005426.2	7159	NP_005417.1	ILMN_2270299	5570201	I	CATCATGTTGGCCAGGATGGTCTCGATCTCCTGACCTTGTGATCCGCCTG	"\Homo sapiens tumor protein p53 binding protein, 2 (TP53BP2), transcript variant 2, mRNA.\"""""	p53BP2; ASPP2; 53BP2; PPP1R13A; BBP	ILMN_2270299	TP53BP2	"\Homo sapiens tumor protein p53 binding protein, 2 (TP53BP2), transcript variant 2, mRNA.\"""""	7159	D	TP53BP2	0.280927017	0.033725433	2.509033822	0.014152097	0.014152097	-2.965642427	1.214975327
39845	6370661	AP2S1	NM_004069.3	1175	NP_004060.2	ILMN_1809957	6370661	A	GCCATAAGCGTCTGTGCGTGGAGTCCCCAATAAACCTGTGGTCCTGCCTG	"\Homo sapiens adaptor-related protein complex 2, sigma 1 subunit (AP2S1), transcript variant AP17, mRNA.\"""""	AP17; CLAPS2; AP17-DELTA	ILMN_1809957	AP2S1	"\Homo sapiens adaptor-related protein complex 2, sigma 1 subunit (AP2S1), transcript variant AP17, mRNA.\"""""	1175	D	AP2S1	0.279608849	0.092376071	2.26291077	0.026386244	0.026386244	-3.447391613	1.21386573
33577	5360707	ZNF557	NM_001044387.1	79230	NP_001037852.1	ILMN_2346137	5360707	A	GAGGTGGGGAGTTCGAGACCAGCCTGATCAACATGGAGAAAACCTGTCTC	"\Homo sapiens zinc finger protein 557 (ZNF557), transcript variant 2, mRNA.\"""""	MGC4054	ILMN_2346137	ZNF557	"\Homo sapiens zinc finger protein 557 (ZNF557), transcript variant 2, mRNA.\"""""	79230	D	ZNF557	-0.279364177	-0.004992217	-2.720648875	0.008010368	0.008010368	-2.518528044	-1.213659884
33767	5390725	SSTR2	NM_001050.2	6752	NP_001041.1	ILMN_2152257	5390725	S	TGTAAATTAGTCGGGCGTGGTGTCACGTGCCTGTAATCCTAGCTGCTCGG	"\Homo sapiens somatostatin receptor 2 (SSTR2), mRNA.\"""""		ILMN_2152257	SSTR2	"\Homo sapiens somatostatin receptor 2 (SSTR2), mRNA.\"""""	6752	 	SSTR2	-0.279202606	-0.023151094	-2.41953198	0.017837898	0.017837898	-3.145693778	-1.21352397
19142	3060646	INF2	NM_022489.2	64423	NP_071934.2	ILMN_2393450	3060646	A	TGTGCCCTGAGGCTGGCGGCTGGATGCGTGGCCAATAAAAAGCAGACCTA	"\Homo sapiens chromosome 14 open reading frame 173 (C14orf173), transcript variant 2, mRNA.\"""""	DKFZp762A0214; FLJ22056; pp9484	ILMN_2393450	C14ORF173	"\Homo sapiens chromosome 14 open reading frame 173 (C14orf173), transcript variant 2, mRNA.\"""""	64423	D	INF2	-0.278819017	0.036087308	-2.231618625	0.028473611	0.028473611	-3.505590159	-1.213201357
29134	4640167	ProbeID: 4640167				ILMN_1842533	4640167	S	CTCAAGTTCTCTCCAGGAATTAGCTTCACCTCTTTGTGCTTTGGCTCCAC	Homo sapiens mRNA; cDNA DKFZp434C108 (from clone DKFZp434C108)		ILMN_1842533		Homo sapiens mRNA; cDNA DKFZp434C108 (from clone DKFZp434C108)	-999	 		0.274959673	0.041952622	2.62998362	0.010260457	0.010260457	-2.713718734	1.209960267
8329	1300398	CGGBP1	NM_003663.3	8545	NP_003654.3	ILMN_2387090	1300398	A	CACCCAGCAGTCCGTGCTTTCCTATCTCGCCATGTGAAGAATGGAGGCTC	"\Homo sapiens CGG triplet repeat binding protein 1 (CGGBP1), transcript variant 2, mRNA.\"""""	CGGBP; p20-CGGBP	ILMN_2387090	CGGBP1	"\Homo sapiens CGG triplet repeat binding protein 1 (CGGBP1), transcript variant 2, mRNA.\"""""	8545	D	CGGBP1	0.269616549	0.019415483	2.169918835	0.033017468	0.033017468	-3.618280346	1.205487381
34218	5550253	MFN2	NM_014874.2	9927	NP_055689.1	ILMN_1651385	5550253	S	TGATGGACTCTGCCAGGTGGACATGCTGTGGGTGGATGTTCCCGGCGTGT	"\Homo sapiens mitofusin 2 (MFN2), nuclear gene encoding mitochondrial protein, mRNA.\"""""	HSG; CMT2A; KIAA0214; CMT2A2; MARF; CPRP1	ILMN_1651385	MFN2	"\Homo sapiens mitofusin 2 (MFN2), nuclear gene encoding mitochondrial protein, mRNA.\"""""	9927	 	MFN2	-0.2685385	-0.046324534	-2.925928888	0.00448203	0.00448203	-2.057130585	-1.204586921
23196	3830070	ProbeID: 3830070				ILMN_1903914	3830070	S	GTAACTCTGACATCACTGGCCTTCAACAGGTGTGGCGCTGAGCTTCTGGG	"\Homo sapiens cDNA FLJ26188 fis, clone ADG04821\"""""		ILMN_1903914		"\Homo sapiens cDNA FLJ26188 fis, clone ADG04821\"""""	-999	 		-0.267666237	0.034605122	-2.014823284	0.047324934	0.047324934	-3.889280303	-1.20385884
33146	5310437	MYL9	NM_006097.3	10398	NP_006088.2	ILMN_1675062	5310437	A	CGTGTATCCCCACACAAATGCAAGCTCACCAAGGTCCCCTCTCAGTCCCC	"\Homo sapiens myosin, light chain 9, regulatory (MYL9), transcript variant 1, mRNA.\"""""	LC20; MYRL2; MRLC1; MLC2; MGC3505	ILMN_1675062	MYL9	"\Homo sapiens myosin, light chain 9, regulatory (MYL9), transcript variant 1, mRNA.\"""""	10398	D	MYL9	-0.265585065	-0.007529243	-2.695283202	0.008589616	0.008589616	-2.573677247	-1.202123455
4021	610519	TPM1	NM_001018020.1	7168	NP_001018020.1	ILMN_1716687	610519	A	AGAGATCAAGGTCCTTTCCGACAAGCTGAAGGAGGCTGAGACTCGGGCTG	"\Homo sapiens tropomyosin 1 (alpha) (TPM1), transcript variant 7, mRNA.\"""""	TPM1-alpha; HTM-alpha; TPM1-kappa; TMSA; C15orf13	ILMN_1716687	TPM1	"\Homo sapiens tropomyosin 1 (alpha) (TPM1), transcript variant 7, mRNA.\"""""	7168	D	TPM1 (includes EG:22003)	0.263944508	-0.023341763	3.057705992	0.003043398	0.003043398	-1.747205655	1.200757241
43287	6900279	NCRNA00114	NM_001001789.1	400866	NP_001001789.1	ILMN_2211724	6900279	S	AAAAATTAGCCAGGCGTGGTGGCGTGTGCCTGTAATCCCAGCAACTCAGG	"\Homo sapiens chromosome 21 open reading frame 24 (C21orf24), mRNA.\"""""		ILMN_2211724	C21ORF24	"\Homo sapiens chromosome 21 open reading frame 24 (C21orf24), mRNA.\"""""	400866	D	NCRNA00114	-0.263520832	-0.054968908	-1.999976766	0.048939125	0.048939125	-3.914288106	-1.200404666
5078	770538	LYSMD2	NM_153374.1	256586	NP_699205.1	ILMN_1724493	770538	S	GGCATGATGGCAAGGTTGTAGCCTAAAGCTCATCACTTTTGTAGGTGGTG	"\Homo sapiens LysM, putative peptidoglycan-binding, domain containing 2 (LYSMD2), mRNA.\"""""	MGC35274; DKFZp686I2243	ILMN_1724493	LYSMD2	"\Homo sapiens LysM, putative peptidoglycan-binding, domain containing 2 (LYSMD2), mRNA.\"""""	256586	 	LYSMD2	0.262904631	-0.06192631	2.125863102	0.03663761	0.03663761	-3.697056155	1.199892061
23905	3870630	ATP6V1F	NM_004231.2	9296	NP_004222.2	ILMN_2099783	3870630	S	CCTTCCCACTCCATTAAGAGGCTAGGTGAGGCGCTTCTAGGTTGCTGGGG	"\Homo sapiens ATPase, H+ transporting, lysosomal 14kDa, V1 subunit F (ATP6V1F), mRNA.\"""""	Vma7; MGC126038; ATP6S14; MGC126037; MGC117321; VATF	ILMN_2099783	ATP6V1F	"\Homo sapiens ATPase, H+ transporting, lysosomal 14kDa, V1 subunit F (ATP6V1F), mRNA.\"""""	9296	 	ATP6V1F	0.261783291	0.077999406	2.613530457	0.01072554	0.01072554	-2.748561928	1.198959803
18516	2900307	SLC35E1	NM_024881.3	79939	NP_079157.2	ILMN_2059173	2900307	S	TGGGAGGCTGAGGTGGGTGGATCACTGGAGTTTGAGACCACCCTGGCCAA	"\Homo sapiens solute carrier family 35, member E1 (SLC35E1), mRNA.\"""""	MGC44954; FLJ14251	ILMN_2059173	SLC35E1	"\Homo sapiens solute carrier family 35, member E1 (SLC35E1), mRNA.\"""""	79939	D	SLC35E1	-0.26164092	0.02262536	-2.035192444	0.045184681	0.045184681	-3.854702495	-1.198841491
41432	6560356	C2orf69	NM_153689.5	205327	NP_710156.3	ILMN_3236377	6560356	S	TCCAGCTACTCAGGAGGCTAAGGCAGGAGGATTGCTTGAGCCCAGGCTGT	"\Homo sapiens chromosome 2 open reading frame 69 (C2orf69), mRNA.\"""""		ILMN_3236377	C2ORF69	"\Homo sapiens chromosome 2 open reading frame 69 (C2orf69), mRNA.\"""""	205327	D	C2orf69	-0.261369615	-0.05591949	-2.17695196	0.032469397	0.032469397	-3.605573773	-1.198616064
13388	2100612	EZR	NM_003379.4	7430	NP_003370.2	ILMN_3272378	2100612	M	CCTTCACAGCTAAGATGCCATGTGCAGGTGGATTCCATGCCGCAGACATG	"\Homo sapiens ezrin (EZR), transcript variant 1, mRNA.\"""""	VIL2; MGC1584; CVL; FLJ26216; DKFZp762H157; CVIL	ILMN_3272378	EZR	"\Homo sapiens ezrin (EZR), transcript variant 1, mRNA.\"""""	7430	D	EZR	-0.260932894	0.017801119	-2.62863755	0.010297808	0.010297808	-2.716576054	-1.198253284
43166	6860500	UBA1	NM_003334.3	7317	NP_003325.2	ILMN_3297945	6860500	M	ACGACGAGAGCGGCGAGGATGTCGAGGTTCCCTATGTCCGATACACCATC	"\Homo sapiens ubiquitin-like modifier activating enzyme 1 (UBA1), transcript variant 1, mRNA.\"""""	UBA1A; A1S9; A1ST; UBE1X; MGC4781; A1S9T; UBE1; GXP1	ILMN_3297945	UBA1	"\Homo sapiens ubiquitin-like modifier activating enzyme 1 (UBA1), transcript variant 1, mRNA.\"""""	7317	D	UBA1	-0.259485617	-0.012381946	-2.186266485	0.031755777	0.031755777	-3.588690276	-1.197051828
34403	5560246	TPM1	NM_001018004.1	7168	NP_001018004.1	ILMN_2360710	5560246	A	GGAGGCTGAGACTCGGGCTGAGTTTGCGGAGAGGTCAGTAACTAAATTGG	"\Homo sapiens tropomyosin 1 (alpha) (TPM1), transcript variant 3, mRNA.\"""""	TPM1-alpha; TMSA; HTM-alpha; TPM1-kappa; C15orf13	ILMN_2360710	TPM1	"\Homo sapiens tropomyosin 1 (alpha) (TPM1), transcript variant 3, mRNA.\"""""	7168	D	TPM1 (includes EG:22003)	0.257345779	-0.026109166	2.862139104	0.005384184	0.005384184	-2.203344609	1.19527765
6124	990154	ARL16	NM_001040025.1	339231	NP_001035114.1	ILMN_2188119	990154	S	TTTGAGAGGCCGAGGCGGGTGTATCACCTGAGGTCGGGAGTTCGAGACTA	"\Homo sapiens ADP-ribosylation factor-like 16 (ARL16), mRNA.\"""""		ILMN_2188119	ARL16	"\Homo sapiens ADP-ribosylation factor-like 16 (ARL16), mRNA.\"""""	339231	D	ARL16	-0.255831645	-0.044269432	-2.262229348	0.026430224	0.026430224	-3.448666403	-1.194023843
13139	2070369	TREML1	NM_178174.2	340205	NP_835468.1	ILMN_1690783	2070369	S	ACCTTCACTCCCAGCTCCATCCTCATTGCCCCCTCTACCTCCTAAGGTCC	"\Homo sapiens triggering receptor expressed on myeloid cells-like 1 (TREML1), mRNA.\"""""	TLT1; MGC119173; dJ238O23.3; TLT-1; PRO3438; GLTL1825	ILMN_1690783	TREML1	"\Homo sapiens triggering receptor expressed on myeloid cells-like 1 (TREML1), mRNA.\"""""	340205	 	TREML1	-0.253595098	-0.003068021	-2.05444904	0.04323833	0.04323833	-3.821729619	-1.192174234
24121	3930039	ProbeID: 3930039	XM_001718261.1	100134159	XP_001718313.1	ILMN_3244728	3930039	S	CGGGGGTTGTGGTGAGCCATGATCATGCCATTGCACTCGAGCCTGGGCAA	"\PREDICTED: Homo sapiens similar to Coiled-coil domain containing 144B (LOC100134159), mRNA.\"""""		ILMN_3244728	LOC100134159	"\PREDICTED: Homo sapiens similar to Coiled-coil domain containing 144B (LOC100134159), mRNA.\"""""	100134159	 		-0.25192621	-0.012741509	-2.010316516	0.04781004	0.04781004	-3.896889008	-1.190795942
19044	3060255	BIRC3	NM_182962.1	330	NP_892007.1	ILMN_2405684	3060255	A	GTGGTGGTATGTGCCTGTAGTCCCAGGCTGAGGCAAGAGAATTACTTGAG	"\Homo sapiens baculoviral IAP repeat-containing 3 (BIRC3), transcript variant 2, mRNA.\"""""	RNF49; MALT2; API2; HIAP1; AIP1; MIHC; HAIP1; CIAP2	ILMN_2405684	BIRC3	"\Homo sapiens baculoviral IAP repeat-containing 3 (BIRC3), transcript variant 2, mRNA.\"""""	330	D	BIRC3	-0.24974054	-0.012250646	-2.438340343	0.016998877	0.016998877	-3.10831276	-1.188993263
19839	3170332	DPP9	NM_139159.3	91039	NP_631898.2	ILMN_1673069	3170332	S	TGAAACGCACCGAACTTCCACGCTCTGCTGGTCAGTGGCGGCTGTCCCCT	"\Homo sapiens dipeptidyl-peptidase 9 (DPP9), mRNA.\"""""	DPRP2; FLJ16073; DKFZp762F117	ILMN_1673069	DPP9	"\Homo sapiens dipeptidyl-peptidase 9 (DPP9), mRNA.\"""""	91039	 	DPP9	-0.248247824	0.027184915	-2.636901747	0.010070424	0.010070424	-2.69901468	-1.187763681
38640	6250242	FLNA	NM_001456.2	2316	NP_001447.2	ILMN_1687335	6250242	S	CCTACCTGCTCAAGGACAAGGGGGAGTACACACTGGTGGTCAAATGGGGG	"\Homo sapiens filamin A, alpha (actin binding protein 280) (FLNA), mRNA.\"""""	OPD2; MNS; FMD; FLN; filamin A; NHBP; ABP-280; OPD1; FLN1; ABPX; OPD; DKFZp434P031	ILMN_1687335	FLNA	"\Homo sapiens filamin A, alpha (actin binding protein 280) (FLNA), mRNA.\"""""	2316	 	FLNA	-0.246972974	0.059907221	-2.297897859	0.024213012	0.024213012	-3.381494521	-1.186714567
11952	1940152	LOC100129539	XR_037837.1	100129539		ILMN_3194248	1940152	A	CTCAGGGTCAGCCGAATGCCTGAGAGGCCGGACAGGCCCAAAGGCAGGGT	"\PREDICTED: Homo sapiens misc_RNA (LOC100129539), miscRNA.\"""""		ILMN_3194248	LOC100129539	"\PREDICTED: Homo sapiens misc_RNA (LOC100129539), miscRNA.\"""""	100129539	 		-0.243085007	-0.006701171	-2.770647765	0.00697172	0.00697172	-2.40860668	-1.183520755
40149	6400386	MAP4K2	NM_004579.2	5871	NP_004570.2	ILMN_1723625	6400386	S	TTTCCTTTCTACTCTTTCTGCCAAGAGCCTGCCCCTGCATTTGTCCTGGG	"\Homo sapiens mitogen-activated protein kinase kinase kinase kinase 2 (MAP4K2), mRNA.\"""""	GCK; RAB8IP; BL44	ILMN_1723625	MAP4K2	"\Homo sapiens mitogen-activated protein kinase kinase kinase kinase 2 (MAP4K2), mRNA.\"""""	5871	 	MAP4K2	-0.23935483	-0.050109889	-2.959253726	0.004068308	0.004068308	-1.979748641	-1.180464642
32176	5130382	CLDN5	NM_003277.2	7122	NP_003268.1	ILMN_1728197	5130382	S	AGTGACTTGGCCTGGACCTCCCGGTCTCACTCCAGCATCTCCCCAGGCAA	"\Homo sapiens claudin 5 (transmembrane protein deleted in velocardiofacial syndrome) (CLDN5), mRNA.\"""""	CPETRL1; TMVCF; BEC1; AWAL	ILMN_1728197	CLDN5	"\Homo sapiens claudin 5 (transmembrane protein deleted in velocardiofacial syndrome) (CLDN5), mRNA.\"""""	7122	 	CLDN5	-0.23787109	-0.05214955	-2.240988992	0.027833846	0.027833846	-3.48823621	-1.179251217
14989	2360390	ProbeID: 2360390	XM_001717158.1	100130229	XP_001717210.1	ILMN_3274045	2360390	M	GGGCGGATCATAAGGTCAGGCGTTCGAGACCAATATGGTGAAACCCCGTG	"\PREDICTED: Homo sapiens hypothetical protein LOC100130229 (LOC100130229), mRNA.\"""""		ILMN_3274045	LOC100130229	"\PREDICTED: Homo sapiens hypothetical protein LOC100130229 (LOC100130229), mRNA.\"""""	100130229	 		-0.231886664	0.025642926	-2.085575942	0.040244849	0.040244849	-3.76785064	-1.174369711
41114	6520554	ProbeID: 6520554	XR_015424.1	727938		ILMN_3274465	6520554	M	GACCGGGTTAGGAGTTAGACAGTTTAAAAGGGGGATATGGGGCCCTGAAG	"\PREDICTED: Homo sapiens misc_RNA (LOC727938), miscRNA.\"""""		ILMN_3274465	LOC727938	"\PREDICTED: Homo sapiens misc_RNA (LOC727938), miscRNA.\"""""	727938	 		-0.231835756	0.015909187	-2.481283278	0.015214123	0.015214123	-3.022054099	-1.174328271
41738	6590082	ProbeID: 6590082				ILMN_1904980	6590082	S	ATACTCAAGGCCGGGTGCGGTGGCTCATACACATGGAGCAAGGAAGGACC	"\xj89b12.x1 Soares_NFL_T_GBC_S1 Homo sapiens cDNA clone IMAGE:2664383 3, mRNA sequence\"""""		ILMN_1904980		"\xj89b12.x1 Soares_NFL_T_GBC_S1 Homo sapiens cDNA clone IMAGE:2664383 3, mRNA sequence\"""""	-999	 		-0.231755005	-0.017261283	-2.03859431	0.044835462	0.044835462	-3.84889754	-1.174262544
8661	1400209	ALKBH5	NM_017758.3	54890	NP_060228.3	ILMN_1657283	1400209	S	CTCTCAGGGGCCAGAACTCCTTTGCCAGCGTGGATTTCTCAAGTCGGGAC	"\Homo sapiens alkB, alkylation repair homolog 5 (E. coli) (ALKBH5), mRNA.\"""""	OFOXD1; OFOXD; FLJ20308	ILMN_1657283	ALKBH5	"\Homo sapiens alkB, alkylation repair homolog 5 (E. coli) (ALKBH5), mRNA.\"""""	54890	 	ALKBH5	0.231328591	-0.002872381	2.934602763	0.004370759	0.004370759	-2.037054901	1.173915521
46442	7550452	MRP63	NM_024026.4	78988	NP_076931.1	ILMN_2203807	7550452	S	AGGCTTGGTCATGCATGCCTGTAATCCTAGCTACTGGGAAGGCTGAGGAA	"\Homo sapiens mitochondrial ribosomal protein 63 (MRP63), nuclear gene encoding mitochondrial protein, mRNA.\"""""	bMRP63; MGC3243	ILMN_2203807	MRP63	"\Homo sapiens mitochondrial ribosomal protein 63 (MRP63), nuclear gene encoding mitochondrial protein, mRNA.\"""""	78988	D	MRP63	-0.231093711	0.027459464	-2.255156143	0.026890562	0.026890562	-3.461879255	-1.173724416
22809	3780041	TIAF1	NM_004740.3	9220	NP_004731.2	ILMN_2055634	3780041	S	CCCCTGTTTACCCGATGTATGGAAATAAAGGCCCTTTTCCTCCTGAAAAA	"\Homo sapiens TGFB1-induced anti-apoptotic factor 1 (TIAF1), mRNA.\"""""	MYO18A; MAJN; MYSPDZ; SPR210	ILMN_2055634	TIAF1	"\Homo sapiens TGFB1-induced anti-apoptotic factor 1 (TIAF1), mRNA.\"""""	9220	D	TIAF1	-0.228807854	0.004257156	-2.630478053	0.010246769	0.010246769	-2.712668895	-1.171866198
5195	780204	ZNF669	NM_024804.1	79862	NP_079080.1	ILMN_2093748	780204	S	GGCCAAGGCGTGTGGATTGCTTGAGCCCAGGAGTTCATAACCAGCCTGGA	"\Homo sapiens zinc finger protein 669 (ZNF669), mRNA.\"""""	FLJ12606	ILMN_2093748	ZNF669	"\Homo sapiens zinc finger protein 669 (ZNF669), mRNA.\"""""	79862	D	ZNF669	-0.227719991	0.031131197	-2.359702259	0.020757994	0.020757994	-3.262973458	-1.170982886
16811	2640341	FKBP5	NM_004117.2	2289	NP_004108.1	ILMN_1778444	2640341	S	CTCAGATGATGCCAGCTGTCTCCCACGTGTGTATTATGGTTCACCAGGGG	"\Homo sapiens FK506 binding protein 5 (FKBP5), mRNA.\"""""	FKBP54; P54; PPIase; Ptg-10; MGC111006; FKBP51	ILMN_1778444	FKBP5	"\Homo sapiens FK506 binding protein 5 (FKBP5), mRNA.\"""""	2289	 	FKBP5	-0.227380697	0.014103605	-2.066371462	0.042069817	0.042069817	-3.801177176	-1.170707526
22233	3520093	LTBP3	NM_021070.2	4054	NP_066548.2	ILMN_1805395	3520093	I	TGAGGACAGTTCAGAGGAGGATTCAGACGAGTGTCGCTGCGTGAGTGGCC	"\Homo sapiens latent transforming growth factor beta binding protein 3 (LTBP3), mRNA.\"""""	FLJ44138; FLJ42533; FLJ39893; LTBP-3; pp6425; FLJ33431; LTBP2; DKFZP586M2123	ILMN_1805395	LTBP3	"\Homo sapiens latent transforming growth factor beta binding protein 3 (LTBP3), mRNA.\"""""	4054	D	LTBP3	-0.227196389	-0.015546572	-2.591158347	0.011388574	0.011388574	-2.795651946	-1.170557974
26513	4210561	KIFC2	NM_145754.2	90990	NP_665697.1	ILMN_1803018	4210561	S	GTGACGGCTGGTGACTGATGGATGGGTAGTGGGCTGAGAAGAGGGGACTA	"\Homo sapiens kinesin family member C2 (KIFC2), mRNA.\"""""		ILMN_1803018	KIFC2	"\Homo sapiens kinesin family member C2 (KIFC2), mRNA.\"""""	90990	 	KIFC2	-0.226545738	-0.024952995	-3.527844419	0.00070138	0.00070138	-0.559986379	-1.170030176
46262	7510470	CREB1	NM_004379.2	1385	NP_004370.1	ILMN_2334242	7510470	A	TGTTAGGTTATAATTTCTCATTTGGAGCCGGGCGCAGTGGCTCACGCCTG	"\Homo sapiens cAMP responsive element binding protein 1 (CREB1), transcript variant A, mRNA.\"""""	MGC9284; CREB	ILMN_2334242	CREB1	"\Homo sapiens cAMP responsive element binding protein 1 (CREB1), transcript variant A, mRNA.\"""""	1385	D	CREB1	-0.224953814	-0.021735557	-2.004767129	0.04841322	0.04841322	-3.906237111	-1.168739833
16137	2510672	TCF4	NM_003199.2	6925	NP_003190.1	ILMN_1814194	2510672	S	CGGCCCACACCCTGGAATGGGAGACGCATCGAATCACATGGGACAGATGT	"\Homo sapiens transcription factor 4 (TCF4), transcript variant 2, mRNA.\"""""	SEF2; ITF2; MGC149723; SEF2-1A; MGC149724; SEF2-1B; PTHS; SEF2-1; E2-2	ILMN_1814194	TCF4	"\Homo sapiens transcription factor 4 (TCF4), transcript variant 2, mRNA.\"""""	6925	 	TCF4	-0.224649467	-0.011243591	-2.801061869	0.006401771	0.006401771	-2.340959698	-1.168493304
24033	3890408	RRBP1	NM_001042576.1	6238	NP_001036041.1	ILMN_2360784	3890408	A	CTCACCCCTAGACGTTGCCAACCAGAACTGACGTGTGACCTCCTGGGTGT	"\Homo sapiens ribosome binding protein 1 homolog 180kDa (dog) (RRBP1), transcript variant 1, mRNA.\"""""	DKFZp586A1420; MGC157721; ES130; FLJ36146; MGC157720; ES/130; hES	ILMN_2360784	RRBP1	"\Homo sapiens ribosome binding protein 1 homolog 180kDa (dog) (RRBP1), transcript variant 1, mRNA.\"""""	6238	D	RRBP1	-0.223128626	-0.007798718	-2.074870779	0.041253519	0.041253519	-3.786461455	-1.167262167
19409	3130136	PIK3CG	NM_002649.2	5294	NP_002640.2	ILMN_1770433	3130136	S	GCAAAAGCCCAAAGGTTCCTAAGCCTGGCTGCAAAGAAGAATCAACAGGG	"\Homo sapiens phosphoinositide-3-kinase, catalytic, gamma polypeptide (PIK3CG), mRNA.\"""""	PIK3; PI3K; PI3CG; PI3Kgamma	ILMN_1770433	PIK3CG	"\Homo sapiens phosphoinositide-3-kinase, catalytic, gamma polypeptide (PIK3CG), mRNA.\"""""	5294	 	PIK3CG	-0.221924196	0.009421347	-2.11129894	0.037907901	0.037907901	-3.722786487	-1.166288088
45400	7210685	MKL1	NM_020831.3	57591	NP_065882.1	ILMN_1651767	7210685	S	TCACGTGTGATTGACATGTAGGTACCCTGCCACGGCCTATGCCCCACCTG	"\Homo sapiens megakaryoblastic leukemia (translocation) 1 (MKL1), mRNA.\"""""	MAL; BSAC; MRTF-A	ILMN_1651767	MKL1	"\Homo sapiens megakaryoblastic leukemia (translocation) 1 (MKL1), mRNA.\"""""	57591	 	MKL1	-0.220263145	0.00460598	-2.843095968	0.00568426	0.00568426	-2.246502975	-1.164946051
17175	2680202	HYAL3	NM_003549.2	8372	NP_003540.2	ILMN_1667432	2680202	S	GGCAAGGAAGCAGTTCCAGGGAGAGTCAGGTTCCAGCTAGTTAGGGCTGC	"\Homo sapiens hyaluronoglucosaminidase 3 (HYAL3), mRNA.\"""""	LUCA14; Minna14; LUCA-3; LUCA3	ILMN_1667432	HYAL3	"\Homo sapiens hyaluronoglucosaminidase 3 (HYAL3), mRNA.\"""""	8372	 	HYAL3	0.219878667	0.037709015	2.726160312	0.00788932	0.00788932	-2.506490178	1.164635635
42915	6840246	CTSA	NM_000308.2	5476	NP_000299.2	ILMN_1719286	6840246	S	CAAGCAGCCATACTGATGACCACAGCAACCAGCTCCACGGCCTGATGCAG	"\Homo sapiens cathepsin A (CTSA), transcript variant 1, mRNA.\"""""	NGBE; PPCA; GSL; PPGB; GLB2	ILMN_1719286	CTSA	"\Homo sapiens cathepsin A (CTSA), transcript variant 1, mRNA.\"""""	5476	 	CTSA	-0.219867422	-0.013773225	-2.340061358	0.021805261	0.021805261	-3.300929632	-1.164626557
5627	840392	PCYOX1	NM_016297.2	51449	NP_057381.2	ILMN_2113535	840392	S	GGCGCATGTCTGTAATCCCAGCTACTGTAATCTCAGCTACTCGGGAGGCT	"\Homo sapiens prenylcysteine oxidase 1 (PCYOX1), mRNA.\"""""	KIAA0908; PCL1	ILMN_2113535	PCYOX1	"\Homo sapiens prenylcysteine oxidase 1 (PCYOX1), mRNA.\"""""	51449	D	PCYOX1	-0.215935554	-0.008663365	-2.17842222	0.032355833	0.032355833	-3.602912958	-1.161456847
34694	5570653	TM7SF2	NM_003273.2	7108	NP_003264.2	ILMN_1690040	5570653	S	TGTCACACCTGCTGCCCTACTTCTACCTCCTCTACTTCACCGCGCTGCTG	"\Homo sapiens transmembrane 7 superfamily member 2 (TM7SF2), mRNA.\"""""	ANG1; DHCR14A	ILMN_1690040	TM7SF2	"\Homo sapiens transmembrane 7 superfamily member 2 (TM7SF2), mRNA.\"""""	7108	 	TM7SF2	0.21473642	-0.022359187	2.942109867	0.004276521	0.004276521	-2.019642449	1.160491874
9	10026	RMRP	NR_003051.2	6023		ILMN_3242405	10026	S	GTAGACATTCCCCGCTTCCCACTCCAAAGTCCGCCAAGAAGCGTATCCCG	"\Homo sapiens RNA component of mitochondrial RNA processing endoribonuclease (RMRP), RNase MRP RNA.\"""""		ILMN_3242405	RMRP	"\Homo sapiens RNA component of mitochondrial RNA processing endoribonuclease (RMRP), RNase MRP RNA.\"""""	6023	 	RMRP	0.210784111	0.04600189	2.194606083	0.031128515	0.031128515	-3.573520664	1.15731702
11640	1820379	PTGDS	NM_000954.5	5730	NP_000945.3	ILMN_1664464	1820379	S	CCTGCCCCAAACCGATAAGTGCATGACGGAACAATAGGACTCCCCAGGGC	"\Homo sapiens prostaglandin D2 synthase 21kDa (brain) (PTGDS), mRNA.\"""""	PGD2; PGDS; PGDS2; PDS	ILMN_1664464	PTGDS	"\Homo sapiens prostaglandin D2 synthase 21kDa (brain) (PTGDS), mRNA.\"""""	5730	 	PTGDS	-0.209270723	-0.039280321	-3.247092951	0.001711979	0.001711979	-1.283815781	-1.15610363
5576	840195	ProbeID: 840195	XM_935802.1	653829	XP_940895.1	ILMN_1743476	840195	A	GTTTTGGAGGTCATGGTGGGAGGATCACCTGAGGCCAGGAGTTTGAGGCC	"\PREDICTED: Homo sapiens similar to Williams Beuren syndrome chromosome region 19, transcript variant 6 (LOC653829), mRNA.\"""""		ILMN_1743476	LOC653829	"\PREDICTED: Homo sapiens similar to Williams Beuren syndrome chromosome region 19, transcript variant 6 (LOC653829), mRNA.\"""""	653829	D	SPDYE2 (includes others)	-0.208558196	0.013719205	-1.991004224	0.04993732	0.04993732	-3.929321739	-1.155532787
26576	4220079	C17orf103	NM_152914.2	256302	NP_690878.2	ILMN_1661735	4220079	S	TTTTGTAAGGACACTCATCTGTGCCCCACGTCCAGATCCCTGGAGGCAGC	"\Homo sapiens chromosome 17 open reading frame 103 (C17orf103), mRNA.\"""""	DKFZp761I1115; DKFZp762H185	ILMN_1661735	C17ORF103	"\Homo sapiens chromosome 17 open reading frame 103 (C17orf103), mRNA.\"""""	256302	 	C17orf103	0.208057303	0.027745361	3.812545172	0.000271169	0.000271169	0.215752766	1.155131665
31691	5050577	PNPLA7	NM_152286.2	375775	NP_689499.2	ILMN_1662587	5050577	S	AAGCTCTGTGAACTGCCTGCTGTCCTGTGAACTGCCTGCTGCCCTGTGAG	"\Homo sapiens patatin-like phospholipase domain containing 7 (PNPLA7), mRNA.\"""""	FLJ44279; NTE-R1; FLJ43070; C9orf111; NTEL1; FLJ31318; RP11-48C7.2	ILMN_1662587	PNPLA7	"\Homo sapiens patatin-like phospholipase domain containing 7 (PNPLA7), mRNA.\"""""	375775	 	PNPLA7	-0.206239253	0.030894189	-2.650333204	0.00971057	0.00971057	-2.670376928	-1.153676912
46833	7570537	SIAH1	NM_001006610.1	6477	NP_001006611.1	ILMN_2380566	7570537	A	GGTGCTCTCTTTCTGTCTTCTACAGATGAGTCACACCTTTGAGCTTAATC	"\Homo sapiens seven in absentia homolog 1 (Drosophila) (SIAH1), transcript variant 2, mRNA.\"""""	Siah-1a; Siah-1; HUMSIAH; hSIAH1	ILMN_2380566	SIAH1	"\Homo sapiens seven in absentia homolog 1 (Drosophila) (SIAH1), transcript variant 2, mRNA.\"""""	6477	D	SIAH1	0.205852709	0.021521721	2.020952783	0.046671931	0.046671931	-3.878907645	1.153367847
36829	5960307	LOC100131727	XM_001720156.1	100131727	XP_001720208.1	ILMN_3292990	5960307	M	GCATCCTGTCGCCAGCGCATCCCTCAGAGGAGTTTCAGCATTTGGGGATT	"\PREDICTED: Homo sapiens hypothetical LOC100131727 (LOC100131727), mRNA.\"""""		ILMN_3292990	LOC100131727	"\PREDICTED: Homo sapiens hypothetical LOC100131727 (LOC100131727), mRNA.\"""""	100131727	 	LOC100131727	-0.204840871	0.015933406	-3.564365602	0.000622432	0.000622432	-0.462747018	-1.152559212
35167	5700309	FAHD2B	NM_199336.1	151313	NP_955368.1	ILMN_2146657	5700309	S	ATCAACAAGGTGGTGTGATGGCTCCTGCACAGGCCCGACATAGGATGAGG	"\Homo sapiens fumarylacetoacetate hydrolase domain containing 2B (FAHD2B), mRNA.\"""""	DKFZp434N062	ILMN_2146657	FAHD2B	"\Homo sapiens fumarylacetoacetate hydrolase domain containing 2B (FAHD2B), mRNA.\"""""	151313	 	FAHD2B	-0.199465525	0.012873652	-2.847057441	0.005620598	0.005620598	-2.237543614	-1.148272876
41638	6580450	BCL11A	NM_022893.2	53335	NP_075044.2	ILMN_1752899	6580450	I	TGTCCCTTTCCTTCTATCACCCTACATTCCAGCATCTTACCTTCATATGC	"\Homo sapiens B-cell CLL/lymphoma 11A (zinc finger protein) (BCL11A), transcript variant 1, mRNA.\"""""	BCL11A-L; CTIP1; FLJ10173; EVI9; BCL11A-XL; BCL11A-S; KIAA1809	ILMN_1752899	BCL11A	"\Homo sapiens B-cell CLL/lymphoma 11A (zinc finger protein) (BCL11A), transcript variant 1, mRNA.\"""""	53335	D	BCL11A	-0.198705574	-0.014220832	-2.516974451	0.013860723	0.013860723	-2.949404406	-1.147668173
25604	4120019	PLSCR4	NM_020353.1	57088	NP_065086.1	ILMN_1757338	4120019	S	GCCTGAGTGTTCTTAGATGGGGTTATTCTGAGATGAGGGTCTTAGCCTAC	"\Homo sapiens phospholipid scramblase 4 (PLSCR4), mRNA.\"""""		ILMN_1757338	PLSCR4	"\Homo sapiens phospholipid scramblase 4 (PLSCR4), mRNA.\"""""	57088	 	PLSCR4	0.198417288	0.029999048	2.401757472	0.018664579	0.018664579	-3.180795424	1.147438864
45659	7330209	LOC572558	NR_015423.1	572558		ILMN_3247400	7330209	S	ACGGGGCAGAGGGACTATGTTGTGAGCCTGCGAAAGAAGTTTGTGTGGGG	"\Homo sapiens hypothetical locus LOC572558 (LOC572558), non-coding RNA.\"""""		ILMN_3247400	LOC572558	"\Homo sapiens hypothetical locus LOC572558 (LOC572558), non-coding RNA.\"""""	572558	 	LOC572558	-0.19821789	0.003277105	-2.473347841	0.015530692	0.015530692	-3.038088932	-1.147280285
13561	2120543	ProbeID: 2120543				ILMN_1874095	2120543	S	TTCTCCCCTTCCTGGGCTTCGGCCGGAAATAAGCAAAGTGCTGATACCTG	"\hj10e08.x1 Soares_NFL_T_GBC_S1 Homo sapiens cDNA clone IMAGE:2981414 3, mRNA sequence\"""""		ILMN_1874095		"\hj10e08.x1 Soares_NFL_T_GBC_S1 Homo sapiens cDNA clone IMAGE:2981414 3, mRNA sequence\"""""	-999	 		-0.196743336	0.034997069	-2.390006833	0.019229683	0.019229683	-3.203880701	-1.146108268
38759	6250767	UNC13D	NM_199242.2	201294	NP_954712.1	ILMN_1773380	6250767	S	CAGGTTCACTGGGACCAGGGCTACAGGCACAGAGTCTCCTGGAAAAGGGA	"\Homo sapiens unc-13 homolog D (C. elegans) (UNC13D), mRNA.\"""""	Munc13-4; FHL3; HLH3; HPLH3	ILMN_1773380	UNC13D	"\Homo sapiens unc-13 homolog D (C. elegans) (UNC13D), mRNA.\"""""	201294	 	UNC13D	-0.194579479	-0.006889408	-2.846581559	0.005628211	0.005628211	-2.238620399	-1.144390542
35111	5700056	HSD17B8	NM_014234.3	7923	NP_055049.1	ILMN_1715324	5700056	S	CCGATGGGACACTTGGGGGACCCTGAGGATGTGGCAGATGTGGTCGCATT	"\Homo sapiens hydroxysteroid (17-beta) dehydrogenase 8 (HSD17B8), mRNA.\"""""	FABGL; FABG; dJ1033B10.9; RING2; H2-KE6; KE6; D6S2245E; HKE6	ILMN_1715324	HSD17B8	"\Homo sapiens hydroxysteroid (17-beta) dehydrogenase 8 (HSD17B8), mRNA.\"""""	7923	 	HSD17B8	-0.193167086	0.016339284	-2.185084881	0.031845538	0.031845538	-3.590835528	-1.143270736
21392	3400551	DYNLL2	NM_080677.1	140735	NP_542408.1	ILMN_1772796	3400551	S	TCCTCCTCTTCAAGTCAGGCTAGGTGGCCATGGTGAAGGTGTCAGTGGCG	"\Homo sapiens dynein, light chain, LC8-type 2 (DYNLL2), mRNA.\"""""	MGC17810; DNCL1B; Dlc2	ILMN_1772796	DYNLL2	"\Homo sapiens dynein, light chain, LC8-type 2 (DYNLL2), mRNA.\"""""	140735	 	DYNLL2	0.191479758	-0.004468856	2.606057066	0.010943032	0.010943032	-2.764329287	1.141934386
17228	2680446	ARF3	NM_001659.1	377	NP_001650.1	ILMN_1682938	2680446	S	AGGGACCAATCTGGGGCTGGAAATGTTAGGAGGTTGCCTTGGTGCTGCCC	"\Homo sapiens ADP-ribosylation factor 3 (ARF3), mRNA.\"""""		ILMN_1682938	ARF3	"\Homo sapiens ADP-ribosylation factor 3 (ARF3), mRNA.\"""""	377	 	ARF3	-0.190560268	-0.004167922	-2.13933805	0.035495399	0.035495399	-3.673111895	-1.141206815
14623	2340372	MRFAP1	NM_033296.1	93621	NP_150638.1	ILMN_2055165	2340372	S	CCGACCTGGCTGGGACTCGTGAATCTGGAGAAGAGCTGGAGAATGGATAG	"\Homo sapiens Mof4 family associated protein 1 (MRFAP1), mRNA.\"""""	PAM14; PGR1	ILMN_2055165	MRFAP1	"\Homo sapiens Mof4 family associated protein 1 (MRFAP1), mRNA.\"""""	93621	 	MRFAP1	0.190558491	-0.052957995	2.475407245	0.015447974	0.015447974	-3.033931704	1.14120541
6249	990672	VPS18	NM_020857.2	57617	NP_065908.1	ILMN_1721575	990672	S	AGCACCTCTTCTGTCCCTGTCATTCCCCACACACGTCCTGTTCACCTCGA	"\Homo sapiens vacuolar protein sorting 18 homolog (S. cerevisiae) (VPS18), mRNA.\"""""	KIAA1475; PEP3	ILMN_1721575	VPS18	"\Homo sapiens vacuolar protein sorting 18 homolog (S. cerevisiae) (VPS18), mRNA.\"""""	57617	 	VPS18	-0.186523034	-0.032791308	-2.507719104	0.014200867	0.014200867	-2.968326808	-1.13801773
4323	630333	CKAP5	NM_001008938.1	9793	NP_001008938.1	ILMN_1748770	630333	A	ACTCTGCTTCTCTCTGTCAGCGTCCTGCTGCTCTAGAAGACTGTCCGTGG	"\Homo sapiens cytoskeleton associated protein 5 (CKAP5), transcript variant 1, mRNA.\"""""	KIAA0097; TOGp; FLJ35359; TOG; ch-TOG	ILMN_1748770	CKAP5	"\Homo sapiens cytoskeleton associated protein 5 (CKAP5), transcript variant 1, mRNA.\"""""	9793	D	CKAP5	-0.185878653	0.020274715	-2.521256804	0.013705837	0.013705837	-2.940629581	-1.137509547
42293	6650762	HNRNPR	NM_001102398.1	10236	NP_001095868.1	ILMN_3265895	6650762	M	GTGGATCTCGGGGCAATCGTGGGGGCAATGTAGGAGGCAAGAGAAAGGCA	"\Homo sapiens heterogeneous nuclear ribonucleoprotein R (HNRNPR), transcript variant 1, mRNA.\"""""	HNRPR; hnRNP-R; FLJ25714	ILMN_3265895	HNRNPR	"\Homo sapiens heterogeneous nuclear ribonucleoprotein R (HNRNPR), transcript variant 1, mRNA.\"""""	10236	D	HNRNPR	-0.184877105	-0.00502155	-2.294714805	0.024403975	0.024403975	-3.387525638	-1.136720138
6779	1050477	LOC644852	XM_934218.1	644852	XP_939311.1	ILMN_1727165	1050477	I	TCCCAGCGCTTTGGCAGGCCAAGGCGGGCAGATCGCTTGAGCTCAACAGT	"\PREDICTED: Homo sapiens hypothetical protein LOC644852, transcript variant 2 (LOC644852), mRNA.\"""""		ILMN_1727165	LOC644852	"\PREDICTED: Homo sapiens hypothetical protein LOC644852, transcript variant 2 (LOC644852), mRNA.\"""""	644852	 		-0.182767919	-0.037315998	-2.028581654	0.04587	0.04587	-3.865958556	-1.135059495
27350	4280093	LOC440157	NM_001013701.1	440157	NP_001013723.1	ILMN_2082893	4280093	S	GAGGATCCCTTGAGCCCAGAGGTTCGAGACTAGCCTGGGCAACACAGTCA	"\Homo sapiens hypothetical gene supported by AK096951; BC066547 (LOC440157), mRNA.\"""""		ILMN_2082893	LOC440157	"\Homo sapiens hypothetical gene supported by AK096951; BC066547 (LOC440157), mRNA.\"""""	440157	 	LOC100287820	-0.18227637	0.018102682	-2.002104363	0.048704948	0.048704948	-3.910714447	-1.134672828
19846	3170360	SYPL1	NM_006754.2	6856	NP_006745.1	ILMN_1764087	3170360	A	GAGACCAGCCTACACAGTCCATCAAATACATCTGCCCCTCATAGCCAAGG	"\Homo sapiens synaptophysin-like 1 (SYPL1), transcript variant 1, mRNA.\"""""	H-SP1; SYPL	ILMN_1764087	SYPL1	"\Homo sapiens synaptophysin-like 1 (SYPL1), transcript variant 1, mRNA.\"""""	6856	D	SYPL1	-0.181781612	-0.025491848	-2.546682309	0.012817895	0.012817895	-2.888276075	-1.13428377
4770	730068	KDM5A	NM_005056.1	5927	NP_005047.1	ILMN_1786920	730068	S	GCTTTTTCCCTTGCAGCCCTGACCCCAATGTCTGCTGTTTCCAACACTGG	"\Homo sapiens Jumonji, AT rich interactive domain 1A (RBBP2-like) (JARID1A), mRNA.\"""""	RBP2; RBBP2	ILMN_1786920	JARID1A	"\Homo sapiens Jumonji, AT rich interactive domain 1A (RBBP2-like) (JARID1A), mRNA.\"""""	5927	D	KDM5A	-0.181275174	-0.006775141	-2.304197797	0.023838945	0.023838945	-3.369536512	-1.133885665
37019	6020372	AATF	NM_012138.3	26574	NP_036270.1	ILMN_1703743	6020372	S	GAACTGTACCGCTCTCTTTTTGGCCAGCTCCACCCTCCCGACGAAGGCCA	"\Homo sapiens apoptosis antagonizing transcription factor (AATF), mRNA.\"""""	CHE1; DED; CHE-1	ILMN_1703743	AATF	"\Homo sapiens apoptosis antagonizing transcription factor (AATF), mRNA.\"""""	26574	 	AATF	-0.180533809	0.015067493	-2.664769152	0.00933686	0.00933686	-2.639465318	-1.13330314
7989	1240554	TNFRSF17	NM_001192.2	608	NP_001183.2	ILMN_1768016	1240554	S	CCGAAGGTCGACTCTGACCATTGCTTTCCACTCCCAGCTATGGAGGAAGG	"\Homo sapiens tumor necrosis factor receptor superfamily, member 17 (TNFRSF17), mRNA.\"""""	BCMA; CD269; BCM	ILMN_1768016	TNFRSF17	"\Homo sapiens tumor necrosis factor receptor superfamily, member 17 (TNFRSF17), mRNA.\"""""	608	 	TNFRSF17	-0.178975173	0.013717432	-2.340258642	0.021794513	0.021794513	-3.300549725	-1.13207942
14288	2260541	INTS1	XM_942544.2	26173	XP_947637.2	ILMN_1793854	2260541	A	TGCATATGGAGGCCGTGATGTGAGCCTGTGGCAGCCGACCCCCCTCCAAG	"\PREDICTED: Homo sapiens integrator complex subunit 1, transcript variant 11 (INTS1), mRNA.\"""""		ILMN_1793854	INTS1	"\PREDICTED: Homo sapiens integrator complex subunit 1, transcript variant 11 (INTS1), mRNA.\"""""	26173	D	INTS1	-0.177137473	-0.020401437	-2.689596104	0.008724614	0.008724614	-2.585984621	-1.130638299
3422	520403	ProbeID: 520403	NM_144736.3	55471	NP_653337.1	ILMN_2394132	520403	A	GGGAGGCTGAGGTGGGCATATCACCTGAGGTCAGCAGTTAAAGACCAGCC	"\Homo sapiens hypothetical protein PRO1853 (PRO1853), transcript variant 1, mRNA.\"""""		ILMN_2394132	PRO1853	"\Homo sapiens hypothetical protein PRO1853 (PRO1853), transcript variant 1, mRNA.\"""""	55471	D	C2orf56	-0.176865887	-0.009006576	-2.067108444	0.041998488	0.041998488	-3.79990328	-1.130425478
37092	6020669	LOC391811	XR_018614.1	391811		ILMN_1746252	6020669	S	TTTGACCAGAGAGGCCCAGATGGAGGCTGTTCATTCCCTGCAGTGTCGGC	"\PREDICTED: Homo sapiens similar to DNA polymerase delta subunit 2 (DNA polymerase delta subunit p50) (LOC391811), mRNA.\"""""		ILMN_1746252	LOC391811	"\PREDICTED: Homo sapiens similar to DNA polymerase delta subunit 2 (DNA polymerase delta subunit p50) (LOC391811), mRNA.\"""""	391811	 		-0.174580052	0.050343696	-2.044016397	0.044283652	0.044283652	-3.839627498	-1.128635827
27889	4480053	GCLM	NM_002061.2	2730	NP_002052.1	ILMN_2225974	4480053	S	ATGTGAAATCTGCCCGGGCACACCTCATGCCTGTAATCCCAGCACTCTGG	"\Homo sapiens glutamate-cysteine ligase, modifier subunit (GCLM), mRNA.\"""""	GLCLR	ILMN_2225974	GCLM	"\Homo sapiens glutamate-cysteine ligase, modifier subunit (GCLM), mRNA.\"""""	2730	D	GCLM	-0.173198045	-0.018852562	-2.32485314	0.02264809	0.02264809	-3.330133579	-1.127555186
37693	6110121	ProbeID: 6110121				ILMN_1859160	6110121	S	TGGTGGTCTTGGAGCTTGAGAGTGTTGATGTCATTTGGTGTGTGGGGACC	"\BX110173 NCI_CGAP_GCB1 Homo sapiens cDNA clone IMAGp998L023103, mRNA sequence\"""""		ILMN_1859160		"\BX110173 NCI_CGAP_GCB1 Homo sapiens cDNA clone IMAGp998L023103, mRNA sequence\"""""	-999	 		-0.173060553	0.011106236	-3.383711157	0.001115343	0.001115343	-0.936920222	-1.127447733
47000	7610445	ProbeID: 7610445				ILMN_1910308	7610445	S	GGAGGTGGTTTCACTCCGTCATTTCTGTGCTGGCTAGGGTTCTAGGGTGG	"\ye74b04.s1 Soares fetal liver spleen 1NFLS Homo sapiens cDNA clone IMAGE:123439 3, mRNA sequence\"""""		ILMN_1910308		"\ye74b04.s1 Soares fetal liver spleen 1NFLS Homo sapiens cDNA clone IMAGE:123439 3, mRNA sequence\"""""	-999	 		-0.172124149	0.00713073	-3.98532118	0.000149172	0.000149172	0.705438696	-1.126716182
27953	4480327	MRPL32	NM_031903.1	64983	NP_114109.1	ILMN_1749432	4480327	S	GGGCAAGAGGATCATTGAACGAGACAGAAAGCGACCATCCTGGTTCACCC	"\Homo sapiens mitochondrial ribosomal protein L32 (MRPL32), nuclear gene encoding mitochondrial protein, mRNA.\"""""	bMRP-59b; HSPC283; L32mt; MRP-L32	ILMN_1749432	MRPL32	"\Homo sapiens mitochondrial ribosomal protein L32 (MRPL32), nuclear gene encoding mitochondrial protein, mRNA.\"""""	64983	 	MRPL32	0.171701619	0.017278993	2.169742405	0.03303132	0.03303132	-3.618598637	1.126386243
9101	1430537	TMEM106C	NM_024056.2	79022	NP_076961.1	ILMN_1692511	1430537	S	ATGTGGGGCTTGATTCACCCTTCATCCATTGGCTGGAACATGGATTGGGG	"\Homo sapiens transmembrane protein 106C (TMEM106C), mRNA.\"""""	MGC5576; MGC111210	ILMN_1692511	TMEM106C	"\Homo sapiens transmembrane protein 106C (TMEM106C), mRNA.\"""""	79022	 	TMEM106C	-0.17101553	0.008080971	-2.283020902	0.025117	0.025117	-3.409621086	-1.125850705
17829	2750653	ARCN1	NM_001655.3	372	NP_001646.2	ILMN_1699703	2750653	S	GCTGGTTGAAAAGTACCACTCCCACTCTGAACATCTGGCCGTCCCTGCAA	"\Homo sapiens archain 1 (ARCN1), mRNA.\"""""	COPD	ILMN_1699703	ARCN1	"\Homo sapiens archain 1 (ARCN1), mRNA.\"""""	372	 	ARCN1	-0.170000577	0.043767916	-2.02434407	0.046313973	0.046313973	-3.873156697	-1.125058934
19321	3120577	ProbeID: 3120577				ILMN_1866290	3120577	S	GCTGTCTTCCTGTAACTGAGGGGGGTGTAACCATCCTTGTGGAAGCGTCC	"\603074169F1 NIH_MGC_119 Homo sapiens cDNA clone IMAGE:5166065 5, mRNA sequence\"""""		ILMN_1866290		"\603074169F1 NIH_MGC_119 Homo sapiens cDNA clone IMAGE:5166065 5, mRNA sequence\"""""	-999	 		0.169715249	0.013866274	2.362338568	0.02062088	0.02062088	-3.257858211	1.124836449
17520	2710129	D2HGDH	NM_152783.3	728294	NP_689996.4	ILMN_2206272	2710129	S	GTGCTCTGAGTTTCGGGTTCTGCTCCTACAAAGAACGTGCGGTGCTGCGG	"\Homo sapiens D-2-hydroxyglutarate dehydrogenase (D2HGDH), nuclear gene encoding mitochondrial protein, mRNA.\"""""	FLJ42195; MGC25181; D2HGD	ILMN_2206272	D2HGDH	"\Homo sapiens D-2-hydroxyglutarate dehydrogenase (D2HGDH), nuclear gene encoding mitochondrial protein, mRNA.\"""""	728294	D	D2HGDH	-0.169644104	-0.033687843	-2.471884372	0.015589716	0.015589716	-3.041041413	-1.12478098
20639	3310477	TPI1	NM_000365.4	7167	NP_000356.1	ILMN_2181191	3310477	S	CTAAACGTCACCAAGGTGGCTTCTCCTTGGCTGAGAGATGGAAGGCGTGG	"\Homo sapiens triosephosphate isomerase 1 (TPI1), mRNA.\"""""	TPI; MGC88108	ILMN_2181191	TPI1	"\Homo sapiens triosephosphate isomerase 1 (TPI1), mRNA.\"""""	7167	D	TPI1	-0.168528167	-0.03209342	-2.037314941	0.044966523	0.044966523	-3.851081668	-1.123911289
2530	380497	LOC100128126	XM_001721327.1	100128126	XP_001721379.1	ILMN_3178553	380497	A	CTGTGTCTTCCATTAGCAAGTAAGTTCTGGCCAGGCGTGGTGGCTCACAC	"\PREDICTED: Homo sapiens hypothetical protein LOC100128126 (LOC100128126), mRNA.\"""""		ILMN_3178553	LOC100128126	"\PREDICTED: Homo sapiens hypothetical protein LOC100128126 (LOC100128126), mRNA.\"""""	100128126	D	LOC100128126	-0.168087332	-0.010169795	-2.081476076	0.040628604	0.040628604	-3.774988203	-1.123567915
5159	780070	C17orf39	NM_024052.4	79018	NP_076957.3	ILMN_1656427	780070	S	GCTTCCATTCTGCTGTCCTCAGCCTCGACCCTCTTCTGTGCTGGACTTCC	"\Homo sapiens chromosome 17 open reading frame 39 (C17orf39), mRNA.\"""""	MGC3048	ILMN_1656427	C17ORF39	"\Homo sapiens chromosome 17 open reading frame 39 (C17orf39), mRNA.\"""""	79018	D	C17orf39	0.167684025	-0.008690217	2.045089562	0.04417513	0.04417513	-3.83779014	1.123253864
26288	4200452	HLA-DOA	NM_002119.3	3111	NP_002110.1	ILMN_1659075	4200452	S	GGCCAAACTTGGAGCAGGTGTCCATCCCAGCCCTGTGTAGTTAGAGCAGG	"\Homo sapiens major histocompatibility complex, class II, DO alpha (HLA-DOA), mRNA.\"""""	HLA-DNA; HLADZ; HLA-DZA	ILMN_1659075	HLA-DOA	"\Homo sapiens major histocompatibility complex, class II, DO alpha (HLA-DOA), mRNA.\"""""	3111	 	HLA-DOA	-0.166606943	-0.006792561	-2.015372016	0.047266157	0.047266157	-3.888352852	-1.122415583
30575	4850673	UTP23	NM_032334.1	84294	NP_115710.1	ILMN_1774860	4850673	S	CCTCATGGGGGAGACGCAGCTGTGCACCACAAGATGTGTGTTAAAAGAGC	"\Homo sapiens UTP23, small subunit (SSU) processome component, homolog (yeast) (UTP23), mRNA.\"""""	MGC14595	ILMN_1774860	UTP23	"\Homo sapiens UTP23, small subunit (SSU) processome component, homolog (yeast) (UTP23), mRNA.\"""""	84294	D	UTP23	0.165724045	0.023422028	2.561226742	0.012333603	0.012333603	-2.858132115	1.121728898
25831	4150110	KIAA0114	NR_024031.1	57291		ILMN_3248882	4150110	S	TCTGGGTGGCACGGGGGAGGTCATGAGAAACGTGGATTACACCCCCTTGT	"\Homo sapiens KIAA0114 (KIAA0114), non-coding RNA.\"""""		ILMN_3248882	KIAA0114	"\Homo sapiens KIAA0114 (KIAA0114), non-coding RNA.\"""""	57291	 	KIAA0114	-0.165328483	0.023830094	-2.110627561	0.037967368	0.037967368	-3.723968856	-1.121421382
42791	6770471	ProbeID: 6770471				ILMN_1909296	6770471	S	GGAGAGCAGCGCACATGCGGGAGGGTGGAGATCATGAACATGGGTGTGAA	"\UI-H-EI1-aza-j-19-0-UI.s1 NCI_CGAP_EI1 Homo sapiens cDNA clone IMAGE:5846130 3, mRNA sequence\"""""		ILMN_1909296		"\UI-H-EI1-aza-j-19-0-UI.s1 NCI_CGAP_EI1 Homo sapiens cDNA clone IMAGE:5846130 3, mRNA sequence\"""""	-999	 		-0.16517516	-0.003145418	-2.896986741	0.004872506	0.004872506	-2.123781977	-1.121302209
13115	2070279	PIGV	NM_017837.2	55650	NP_060307.2	ILMN_1762993	2070279	S	GGCATTAGCTGACAGGCTGGTAACAGTCCACACAAGATGGTATAGGCCTG	"\Homo sapiens phosphatidylinositol glycan anchor biosynthesis, class V (PIGV), mRNA.\"""""	FLJ20477; RP1-50O24.2	ILMN_1762993	PIGV	"\Homo sapiens phosphatidylinositol glycan anchor biosynthesis, class V (PIGV), mRNA.\"""""	55650	 	PIGV	-0.164995021	0.027762954	-2.109366276	0.038079305	0.038079305	-3.726189216	-1.121162209
19701	3140537	LRRC28	NM_144598.2	123355	NP_653199.2	ILMN_1794968	3140537	S	CTGCCAGCTTGACACTGGGGAATCCAGCCAGTCCAGCACACTCTTCCATC	"\Homo sapiens leucine rich repeat containing 28 (LRRC28), mRNA.\"""""	MGC24976; FLJ45242; FLJ34269	ILMN_1794968	LRRC28	"\Homo sapiens leucine rich repeat containing 28 (LRRC28), mRNA.\"""""	123355	 	LRRC28	0.164665845	0.036119008	2.305878078	0.023740042	0.023740042	-3.366342401	1.120906425
4301	630240	RASSF6	NM_177532.3	166824	NP_803876.1	ILMN_2352245	630240	A	AAGATGAAAGAGGGAAATAGGCCATGGACGGTGGCTCACGCCTGTAATCC	"\Homo sapiens Ras association (RalGDS/AF-6) domain family member 6 (RASSF6), transcript variant 1, mRNA.\"""""	DKFZp686K23225	ILMN_2352245	RASSF6	"\Homo sapiens Ras association (RalGDS/AF-6) domain family member 6 (RASSF6), transcript variant 1, mRNA.\"""""	166824	D	RASSF6	-0.163336683	-0.017221547	-2.105651059	0.038410688	0.038410688	-3.732722684	-1.119874204
570	60022	C3orf39	NM_032806.4	84892	NP_116195.2	ILMN_1792415	60022	S	AAGGGACCTGACTTCCCCTTCTCCCATCCTGAACATTTGTACCCCTGGAG	"\Homo sapiens chromosome 3 open reading frame 39 (C3orf39), mRNA.\"""""	AGO61; FLJ14566	ILMN_1792415	C3ORF39	"\Homo sapiens chromosome 3 open reading frame 39 (C3orf39), mRNA.\"""""	84892	 	C3orf39	0.162551902	-0.003284779	2.423896786	0.01763996	0.01763996	-3.13704061	1.119265193
2976	460113	MAGED1	NM_001005332.1	9500	NP_001005332.1	ILMN_1775522	460113	A	CAGCCAGTGCCAACTTCGCTGCCAACTTTGGTGCCATTGGTTTCTTCTGG	"\Homo sapiens melanoma antigen family D, 1 (MAGED1), transcript variant 3, mRNA.\"""""	NRAGE; DLXIN-1	ILMN_1775522	MAGED1	"\Homo sapiens melanoma antigen family D, 1 (MAGED1), transcript variant 3, mRNA.\"""""	9500	D	MAGED1	-0.162033406	0.005600676	-2.14701603	0.034858518	0.034858518	-3.659409247	-1.118863008
27172	4260192	FUNDC1	NM_173794.2	139341	NP_776155.1	ILMN_1728540	4260192	S	GGCAGTCTCTCAAAAGTCATACTGCCAGAGTCTCTAGGGCAAGGAGAAAC	"\Homo sapiens FUN14 domain containing 1 (FUNDC1), mRNA.\"""""	MGC51029	ILMN_1728540	FUNDC1	"\Homo sapiens FUN14 domain containing 1 (FUNDC1), mRNA.\"""""	139341	 	FUNDC1	0.160966098	0.012043662	3.02933687	0.003310965	0.003310965	-1.814810326	1.118035578
3641	540524	NMRAL1	NM_020677.2	57407	NP_065728.1	ILMN_1709814	540524	S	GGACCAGTGGCTGGAACAGCACAAAGGGGACTTCAACCTGCTGTGACCTG	"\Homo sapiens NmrA-like family domain containing 1 (NMRAL1), mRNA.\"""""	FLJ25918; HSCARG	ILMN_1709814	NMRAL1	"\Homo sapiens NmrA-like family domain containing 1 (NMRAL1), mRNA.\"""""	57407	 	NMRAL1	-0.160909279	0.058727346	-2.214294388	0.029690482	0.029690482	-3.537508741	-1.117991546
7016	1070670	SLC22A20	NM_001004326.2	440044	NP_001004326.2	ILMN_3239050	1070670	S	TACCACACTTGGGGAATACAGCACCATCCTGCCACCCGTGAGCTTTGGGG	"\Homo sapiens solute carrier family 22, member 20 (SLC22A20), mRNA.\"""""	FLJ16331; Oat6	ILMN_3239050	SLC22A20	"\Homo sapiens solute carrier family 22, member 20 (SLC22A20), mRNA.\"""""	440044	D	SLC22A20	0.160765184	0.012969598	3.990804939	0.000146332	0.000146332	0.721202631	1.117879888
20519	3290747	ATP2A3	NM_174955.1	489	NP_777615.1	ILMN_2310909	3290747	A	CCGAAAGGATGTCACTAAGGATGGCTGATTCCCCAAGGGCACCCGCTCTC	"\Homo sapiens ATPase, Ca++ transporting, ubiquitous (ATP2A3), transcript variant 2, mRNA.\"""""	SERCA3	ILMN_2310909	ATP2A3	"\Homo sapiens ATPase, Ca++ transporting, ubiquitous (ATP2A3), transcript variant 2, mRNA.\"""""	489	D	ATP2A3	-0.160568988	-0.016559076	-2.056321052	0.043053025	0.043053025	-3.81850952	-1.117727874
12499	2000100	ABI2	XM_001126750.1	10152	XP_001126750.1	ILMN_1724497	2000100	A	TGGTTGGTATGAGGGAGTTATGAATGGAGTGACTGGGCTTTTTCCTGGGA	"\PREDICTED: Homo sapiens abl interactor 2 (ABI2), mRNA.\"""""		ILMN_1724497	ABI2	"\PREDICTED: Homo sapiens abl interactor 2 (ABI2), mRNA.\"""""	10152	D	ABI2	-0.160335031	-0.021534225	-2.658046843	0.009509226	0.009509226	-2.653876764	-1.117546631
17891	2760129	OGG1	NM_016821.1	4968	NP_058214.1	ILMN_2352609	2760129	A	GGTGGCTCAGAAATTCCAAGGTGTGCGACTGCTGCGACAAGACCCCATCG	"\Homo sapiens 8-oxoguanine DNA glycosylase (OGG1), nuclear gene encoding mitochondrial protein, transcript variant 2a, mRNA.\"""""	HOGG1; MUTM; HMMH; OGH1	ILMN_2352609	OGG1	"\Homo sapiens 8-oxoguanine DNA glycosylase (OGG1), nuclear gene encoding mitochondrial protein, transcript variant 2a, mRNA.\"""""	4968	D	OGG1	0.159972646	0.019943194	3.224775716	0.001834159	0.001834159	-1.339493606	1.117265954
1622	160437	BRI3BP	NM_080626.5	140707	NP_542193.3	ILMN_1797693	160437	A	CCGGGCGGGTCCACAGTTACCAGCACGCTGTCTCAGAAAACGAAAACGGA	"\Homo sapiens BRI3 binding protein (BRI3BP), mRNA.\"""""	HCCR-2; BNAS1; KG19	ILMN_1797693	BRI3BP	"\Homo sapiens BRI3 binding protein (BRI3BP), mRNA.\"""""	140707	D	BRI3BP	-0.158610608	-0.020186786	-2.267306179	0.026104105	0.026104105	-3.439160813	-1.116211649
32081	5090717	METTL23	NM_001080510.2	124512	NP_001073979.2	ILMN_2382724	5090717	A	GCAGGTGGTAGGACTAACATGGGGTCATATATCTTGGGATCTTCTGGCTC	"\Homo sapiens chromosome 17 open reading frame 95 (C17orf95), mRNA.\"""""		ILMN_2382724	C17ORF95	"\Homo sapiens chromosome 17 open reading frame 95 (C17orf95), mRNA.\"""""	124512	D	METTL23	0.158293467	-0.013656578	2.06923182	0.041793559	0.041793559	-3.796230712	1.115966304
10054	1510619	ProbeID: 1510619	XM_001726007.1	100129905	XP_001726059.1	ILMN_3263864	1510619	M	GGGAGGCTGAGATGAAAGGATTGCTTGAAGCCAGGAGTTGCAAGACAAGC	"\PREDICTED: Homo sapiens similar to hCG2027326 (LOC100129905), mRNA.\"""""		ILMN_3263864	LOC100129905	"\PREDICTED: Homo sapiens similar to hCG2027326 (LOC100129905), mRNA.\"""""	100129905	D	LOC100129905	-0.157943894	-0.015647812	-2.094138693	0.039453454	0.039453454	-3.752903581	-1.115695933
16336	2570670	ProbeID: 2570670				ILMN_1898362	2570670	S	GCAATAGCACGCCAGGATGTCCAGAGAGCTGGGGGGAGTACAGGGGAGAG	"\UI-CF-FN0-aem-b-19-18-UI.s18 UI-CF-FN0 Homo sapiens cDNA clone UI-CF-FN0-aem-b-19-18-UI 3, mRNA sequence\"""""		ILMN_1898362		"\UI-CF-FN0-aem-b-19-18-UI.s18 UI-CF-FN0 Homo sapiens cDNA clone UI-CF-FN0-aem-b-19-18-UI 3, mRNA sequence\"""""	-999	 		0.157692029	0.043155573	2.166894506	0.033255616	0.033255616	-3.623733294	1.115501172
11416	1780189	ZNF860	NM_001137674.1	344787	NP_001131146.1	ILMN_3245380	1780189	S	GCAGGGTGGCTTATACCTGTAATCCCAGCACTGTGGGAGGTCAAGACGGA	"\Homo sapiens zinc finger protein 860 (ZNF860), mRNA. XM_001725699 XM_496634\"""""		ILMN_3245380	ZNF860	"\Homo sapiens zinc finger protein 860 (ZNF860), mRNA. XM_001725699 XM_496634\"""""	344787	 	ZNF860	-0.157409528	-0.007863576	-2.258527933	0.026670247	0.026670247	-3.455585156	-1.115282762
28561	4570010	LOC100131825	XM_001722692.1	100131825	XP_001722744.1	ILMN_3202521	4570010	A	GGAGTGGGAATCACCCATCCAGACATTCTGATCCCAAGAACTCAGACCTC	"\PREDICTED: Homo sapiens hypothetical protein LOC100131825 (LOC100131825), mRNA.\"""""		ILMN_3202521	LOC100131825	"\PREDICTED: Homo sapiens hypothetical protein LOC100131825 (LOC100131825), mRNA.\"""""	100131825	 	LOC100131825	0.157056512	0.000988215	2.35604503	0.020949547	0.020949547	-3.270061554	1.115009894
37393	6060358	ATG4A	NM_178270.1	115201	NP_840054.1	ILMN_3307158	6060358	A	TTGGGCTTTGCAGGCCATGCGGCCTCTGTCACATCTACTCAACTCTGCTG	"\Homo sapiens ATG4 autophagy related 4 homolog A (S. cerevisiae) (ATG4A), transcript variant 2, mRNA.\"""""	APG4A; AUTL2	ILMN_3307158	ATG4A	"\Homo sapiens ATG4 autophagy related 4 homolog A (S. cerevisiae) (ATG4A), transcript variant 2, mRNA.\"""""	115201	D	ATG4A	0.156320737	-0.003741168	2.918130645	0.004584296	0.004584296	-2.075140137	1.114441384
18746	2940484	GNB4	NM_021629.2	59345	NP_067642.1	ILMN_2129545	2940484	S	TTGGCTGGGCAGAGTGGCTTACACCTATAATCCCAGCAATTTGGGAGGCC	"\Homo sapiens guanine nucleotide binding protein (G protein), beta polypeptide 4 (GNB4), mRNA.\"""""		ILMN_2129545	GNB4	"\Homo sapiens guanine nucleotide binding protein (G protein), beta polypeptide 4 (GNB4), mRNA.\"""""	59345	D	GNB4	-0.155910299	0.001002758	-2.359418412	0.020772805	0.020772805	-3.263523919	-1.114124377
9652	1470470	GPR97	NM_170776.3	222487	NP_740746.3	ILMN_1798977	1470470	I	ATCCAATCAGAGCCCACCCTCCTGGAAGAGACCCCCGTGTTCAGAGTGCT	"\Homo sapiens G protein-coupled receptor 97 (GPR97), mRNA.\"""""	GPR-97; PGR26; Pb99	ILMN_1798977	GPR97	"\Homo sapiens G protein-coupled receptor 97 (GPR97), mRNA.\"""""	222487	D	GPR97	-0.155360694	-0.078610123	-2.035180691	0.045185892	0.045185892	-3.854722536	-1.113700024
6445	1010725	C20orf112	NM_080616.1	140688	NP_542183.1	ILMN_1652219	1010725	S	ATATCACTACACTGATGTGGGCTGGGGCCAGTAGGGGCAGGACAGGTGCC	"\Homo sapiens chromosome 20 open reading frame 112 (C20orf112), mRNA.\"""""	DKFZP566G1424; dJ1184F4.2	ILMN_1652219	C20ORF112	"\Homo sapiens chromosome 20 open reading frame 112 (C20orf112), mRNA.\"""""	140688	 	C20orf112	-0.155165373	0.002451887	-2.788782249	0.006626539	0.006626539	-2.368342843	-1.113549254
31120	4890537	RRP8	NM_015324.2	23378	NP_056139.1	ILMN_2066667	4890537	S	GTCTCTACAAGCGCAGGTGACCTCTGGATCTTCCTTGAAAGGGGAGGCAG	"\Homo sapiens ribosomal RNA processing 8, methyltransferase, homolog (yeast) (RRP8), mRNA.\"""""	RRP8	ILMN_2066667	RRP8	"\Homo sapiens ribosomal RNA processing 8, methyltransferase, homolog (yeast) (RRP8), mRNA.\"""""	23378	 	RRP8	-0.153932607	0.013741925	-2.672884101	0.009132572	0.009132572	-2.622028882	-1.112598146
20319	3190762	LOC285696	NM_173669.1	285696	NP_775940.1	ILMN_1737878	3190762	S	TACTCTTGGAGGCTGAGGCAGGAAGAGCCCTTGAGCCCAGGAGCTGGAGG	"\Homo sapiens hypothetical protein FLJ34047 (FLJ34047), mRNA.\"""""		ILMN_1737878	FLJ34047	"\Homo sapiens hypothetical protein FLJ34047 (FLJ34047), mRNA.\"""""	285696	 	LOC285696	-0.153150309	-0.013675809	-2.479445114	0.015286934	0.015286934	-3.025772231	-1.111995006
29351	4670307	NOC4L	XM_001134389.1	79050	XP_001134389.1	ILMN_1806068	4670307	I	TAGGGGCCAGCACCTCTTCCCCGATCCCACTGCCTCCACCCCCCACTCCC	"\PREDICTED: Homo sapiens nucleolar complex associated 4 homolog (S. cerevisiae) (NOC4L), mRNA.\"""""		ILMN_1806068	NOC4L	"\PREDICTED: Homo sapiens nucleolar complex associated 4 homolog (S. cerevisiae) (NOC4L), mRNA.\"""""	79050	D	NOC4L	0.152491141	0.011140102	2.112510473	0.037800794	0.037800794	-3.720652014	1.111487051
472	50408	ProbeID: 50408	XM_001718995.1	100134560	XP_001719047.1	ILMN_3247665	50408	S	GAGAGGGACCGTTCGGGTCCGCGGGGCCGGGAATGGAGGTGGGAGGGCGG	"\PREDICTED: Homo sapiens similar to hCG1821214 (LOC100134560), mRNA.\"""""		ILMN_3247665	LOC100134560	"\PREDICTED: Homo sapiens similar to hCG1821214 (LOC100134560), mRNA.\"""""	100134560	 		-0.151579012	-0.004046093	-2.652530536	0.009652824	0.009652824	-2.665680615	-1.110784547
21036	3370592	SIRT7	NM_016538.1	51547	NP_057622.1	ILMN_2077858	3370592	S	GGTCCAGCCTGAAGGTTCTAAAGAAGTACCCACGCCTCTGGTGCATGACC	"\Homo sapiens sirtuin (silent mating type information regulation 2 homolog) 7 (S. cerevisiae) (SIRT7), mRNA.\"""""	SIR2L7; MGC126840; MGC126842	ILMN_2077858	SIRT7	"\Homo sapiens sirtuin (silent mating type information regulation 2 homolog) 7 (S. cerevisiae) (SIRT7), mRNA.\"""""	51547	 	SIRT7	0.151467217	-0.015721397	2.903536948	0.004781483	0.004781483	-2.108742664	1.110698475
10267	1570707	ProbeID: 1570707	XM_942917.1	647650	XP_948010.1	ILMN_1805701	1570707	S	AAGGTGTGAGGAGGTGGCCTTGAAGGGGGAGGCGCCGGCGGACAATGGAG	"\PREDICTED: Homo sapiens hypothetical protein LOC647650 (LOC647650), mRNA.\"""""		ILMN_1805701	LOC647650	"\PREDICTED: Homo sapiens hypothetical protein LOC647650 (LOC647650), mRNA.\"""""	647650	 		-0.15099499	0.00838375	-2.569590789	0.012062641	0.012062641	-2.840733026	-1.110334978
29479	4730040	ProbeID: 4730040	XM_001127807.1	642255	XP_001127807.1	ILMN_1679867	4730040	A	GAATGAGCTCAGTGACCACTTGGATGCTATGGACTCCAACCTGGATAACC	"\PREDICTED: Homo sapiens similar to Diacylglycerol O-acyltransferase 1 (Diglyceride acyltransferase) (ACAT-related gene product 1) (LOC642255), mRNA.\"""""		ILMN_1679867	LOC642255	"\PREDICTED: Homo sapiens similar to Diacylglycerol O-acyltransferase 1 (Diglyceride acyltransferase) (ACAT-related gene product 1) (LOC642255), mRNA.\"""""	642255	D	HSF1	0.148246957	-0.012664006	2.009394026	0.04790986	0.04790986	-3.898444564	1.108222034
12231	1980563	FANCA	NM_001018112.1	2175	NP_001018122.1	ILMN_1769758	1980563	I	TGGGTGGAAGGTGGACATCGGGGTTTGGTGGAAATGGGGCTCTGGGGTTT	"\Homo sapiens Fanconi anemia, complementation group A (FANCA), transcript variant 2, mRNA.\"""""	FAA; FA; FA1; MGC75158; FACA; FAH; FA-H; FANCH	ILMN_1769758	FANCA	"\Homo sapiens Fanconi anemia, complementation group A (FANCA), transcript variant 2, mRNA.\"""""	2175	D	FANCA	-0.147356144	0.016180577	-2.57972171	0.011741647	0.011741647	-2.819595774	-1.107537958
45162	7200474	LOC441155	XM_936434.2	441155	XP_941527.1	ILMN_1790162	7200474	A	GCTGTTGTCCTGCTTGTCTCTGAGGACAAATCAGTCACTGTGCCTGAAGC	"\PREDICTED: Homo sapiens similar to Zinc finger CCCH-type domain-containing protein 11A, transcript variant 1 (LOC441155), mRNA.\"""""		ILMN_1790162	LOC441155	"\PREDICTED: Homo sapiens similar to Zinc finger CCCH-type domain-containing protein 11A, transcript variant 1 (LOC441155), mRNA.\"""""	441155	 		-0.146433789	-0.016575635	-2.100894651	0.038838584	0.038838584	-3.741072362	-1.106830104
40499	6450390	IL2RG	NM_000206.1	3561	NP_000197.1	ILMN_1794386	6450390	S	CCCCACTGTGGCTGATTTGGAATTTTGTGCCCCCATGTAAGCACCCCTTC	"\Homo sapiens interleukin 2 receptor, gamma (severe combined immunodeficiency) (IL2RG), mRNA.\"""""	CD132; SCIDX; SCIDX1; IMD4	ILMN_1794386	IL2RG	"\Homo sapiens interleukin 2 receptor, gamma (severe combined immunodeficiency) (IL2RG), mRNA.\"""""	3561	 	IL2RG	-0.145892608	-0.016676424	-3.276226159	0.00156394	0.00156394	-1.210710884	-1.10641499
30911	4880451	ProbeID: 4880451	XM_940027.1	650938	XP_945120.1	ILMN_1744666	4880451	S	GGCGCATGCTCTGGACTCCTGCAGCCGCCGAAACGGCCAATCGTGTTTAA	"\PREDICTED: Homo sapiens hypothetical protein LOC650938 (LOC650938), mRNA.\"""""		ILMN_1744666	LOC650938	"\PREDICTED: Homo sapiens hypothetical protein LOC650938 (LOC650938), mRNA.\"""""	650938	 		0.145759864	-0.001059771	4.666835897	1.23E-05	1.23E-05	2.758604705	1.106313193
5632	840403	TSPAN17	NM_130465.3	26262	NP_569732.2	ILMN_2374383	840403	A	CTGCCGGGTGGCCAGGGTATGGGGCATGTGCCCAGCAATGTGGCTCCTTG	"\Homo sapiens tetraspanin 17 (TSPAN17), transcript variant 2, mRNA.\"""""	FBX23; MGC14859; TM4SF17; MGC71255; FBXO23	ILMN_2374383	TSPAN17	"\Homo sapiens tetraspanin 17 (TSPAN17), transcript variant 2, mRNA.\"""""	26262	D	TSPAN17	0.145340004	0.000206915	2.279280432	0.02534892	0.02534892	-3.416668154	1.105991275
34949	5690129	ZDHHC3	XM_944968.1	57245	XP_950061.1	ILMN_1719386	5690129	A	AAGGAAGGCTGGGGTGAGGGGGCATTTTACTTGCACAGAGGCTGACCCTG	"\PREDICTED: Homo sapiens hypothetical protein FLJ20209 (FLJ20209), mRNA.\"""""		ILMN_1719386	FLJ20209	"\PREDICTED: Homo sapiens hypothetical protein FLJ20209 (FLJ20209), mRNA.\"""""	57245	D	ZDHHC3	0.145143182	-0.006387673	2.834140623	0.005830624	0.005830624	-2.266720282	1.105840399
34353	5560053	ATP5S	NM_001003805.1	27109	NP_001003805.1	ILMN_1679188	5560053	A	CCCATGGTCATGTGACTCCAGATACTTCTGGGGCTGGTTGAATGCAGTGT	"\Homo sapiens ATP synthase, H+ transporting, mitochondrial F0 complex, subunit s (factor B) (ATP5S), nuclear gene encoding mitochondrial protein, transcript variant 2, mRNA.\"""""	ATPW; HSU79253	ILMN_1679188	ATP5S	"\Homo sapiens ATP synthase, H+ transporting, mitochondrial F0 complex, subunit s (factor B) (ATP5S), nuclear gene encoding mitochondrial protein, transcript variant 2, mRNA.\"""""	27109	D	ATP5S	0.145047495	0.031637277	2.309259991	0.02354208	0.02354208	-3.359907543	1.105767056
8000	1240601	TMEM132C	XM_044062.11	92293	XP_044062.8	ILMN_1794621	1240601	A	CTCATGCTCTCCGCAGGGGGGCGCTCACAAAGATGCCAGGGGTGTTTATT	"\PREDICTED: Homo sapiens transmembrane protein 132C (TMEM132C), mRNA.\"""""		ILMN_1794621	TMEM132C	"\PREDICTED: Homo sapiens transmembrane protein 132C (TMEM132C), mRNA.\"""""	92293	D	TMEM132C	-0.144794417	0.000652989	-3.223570117	0.001840987	0.001840987	-1.342493347	-1.105573099
3316	510767	ZNF331	NM_001079907.1	55422	NP_001073376.1	ILMN_1711199	510767	S	AGGCTGATTTCAGATGTCTCACCACAAAGAAGGAGGATAAGGGAGCGAGG	"\Homo sapiens zinc finger protein 331 (ZNF331), transcript variant 3, mRNA.\"""""	ZNF361; DKFZp686L0787; RITA; ZNF463	ILMN_1711199	ZNF331	"\Homo sapiens zinc finger protein 331 (ZNF331), transcript variant 3, mRNA.\"""""	55422	D	ZNF331	0.144617611	-0.00256927	2.508866904	0.014158281	0.014158281	-2.965983302	1.105437616
3300	510706	ProbeID: 510706				ILMN_1831098	510706	S	CCCAAACCCCTTATTTCCCAATTCTACACCTCATCAGGGGACTATGGAGG	"\BX092776 NCI_CGAP_GC4 Homo sapiens cDNA clone IMAGp998E034025 ; IMAGE:1587818, mRNA sequence\"""""		ILMN_1831098		"\BX092776 NCI_CGAP_GC4 Homo sapiens cDNA clone IMAGp998E034025 ; IMAGE:1587818, mRNA sequence\"""""	-999	 		0.144176296	0.002995425	2.054056138	0.043277309	0.043277309	-3.822405129	1.105099518
34601	5570270	GYS1	NM_002103.3	2997	NP_002094.2	ILMN_1711289	5570270	S	CCACCCCTAACCTGGCTTATTCCCAACTGCTCTGCCCACTGTGAAACCAC	"\Homo sapiens glycogen synthase 1 (muscle) (GYS1), mRNA.\"""""	GYS; GSY	ILMN_1711289	GYS1	"\Homo sapiens glycogen synthase 1 (muscle) (GYS1), mRNA.\"""""	2997	 	GYS1	-0.144160838	0.002798802	-3.55817309	0.000635197	0.000635197	-0.479283235	-1.105087678
14912	2360082	ProbeID: 2360082	XR_039501.1	100134537		ILMN_3241469	2360082	S	GGCTGGGCAGCCATGGCGTCCTATATCGATGAACACGACTGTGAGCCGTT	"\PREDICTED: Homo sapiens misc_RNA (LOC100134537), miscRNA.\"""""		ILMN_3241469	LOC100134537	"\PREDICTED: Homo sapiens misc_RNA (LOC100134537), miscRNA.\"""""	100134537	 		0.143524321	0.024913395	2.129738111	0.036305919	0.036305919	-3.690184066	1.104600221
16156	2510750	KDM2A	NM_012308.1	22992	NP_036440.1	ILMN_3237966	2510750	S	TGGGGGACAGAGGAACCTGGGGAGTCCATCGCATGTCCTACAATCTGCTC	"\Homo sapiens F-box and leucine-rich repeat protein 11 (FBXL11), mRNA.\"""""	FBL7; JHDM1A; FBL11; KIAA1004; FLJ00115; DKFZP434M1735; CXXC8; LILINA; FLJ46431; KDM2A	ILMN_3237966	FBXL11	"\Homo sapiens F-box and leucine-rich repeat protein 11 (FBXL11), mRNA.\"""""	22992	 	KDM2A	-0.143507249	-0.012196087	-2.00888505	0.047965011	0.047965011	-3.899302556	-1.10458715
44755	7150343	ProbeID: 7150343	XR_017230.2	646476		ILMN_3244240	7150343	S	GGGAGCCACTTGCTGCATTATCAAGGGGAAGGCAAGACTGGGATGTCTAG	"\PREDICTED: Homo sapiens misc_RNA (LOC646476), miscRNA.\"""""		ILMN_3244240	LOC646476	"\PREDICTED: Homo sapiens misc_RNA (LOC646476), miscRNA.\"""""	646476	 		0.143414226	-0.016529439	2.578973672	0.011765081	0.011765081	-2.821158832	1.10451593
34329	5550731	EGFEM1P	NR_021485.1	93556		ILMN_3238618	5550731	S	GAAAAGTAAACAAATGTAGGCTGGACGCCGTGGCTCACACCTGTAATCCC	"\Homo sapiens chromosome 3 open reading frame 50 (C3orf50), non-coding RNA.\"""""		ILMN_3238618	C3ORF50	"\Homo sapiens chromosome 3 open reading frame 50 (C3orf50), non-coding RNA.\"""""	93556	D	NCRNA00259	-0.143353606	-0.013023761	-2.904110658	0.004773586	0.004773586	-2.10742416	-1.104469521
36220	5890072	TRAPPC9	NM_031466.4	83696	NP_113654.3	ILMN_1711368	5890072	S	CATGGGCAACTTGGCAGGAGAGATGGTGCCGTAGGAGGTCGTGGATGGTT	"\Homo sapiens trafficking protein particle complex 9 (TRAPPC9), mRNA.\"""""	IBP; KIAA1882; T1; MGC4769; MGC4737	ILMN_1711368	TRAPPC9	"\Homo sapiens trafficking protein particle complex 9 (TRAPPC9), mRNA.\"""""	83696	D	TRAPPC9	-0.143084441	-0.005445433	-2.630260878	0.010252779	0.010252779	-2.713130046	-1.104263478
12438	1990619	ProbeID: 1990619				ILMN_1876729	1990619	S	CTGGAAGGTAGCAGTCAGTCTGTTCTGGAGGGTGGAGAGAGACACCAGTG	"\BX109127 Soares fetal liver spleen 1NFLS Homo sapiens cDNA clone IMAGp998C23389, mRNA sequence\"""""		ILMN_1876729		"\BX109127 Soares fetal liver spleen 1NFLS Homo sapiens cDNA clone IMAGp998C23389, mRNA sequence\"""""	-999	 	LOC340544	-0.142827691	-0.003861346	-2.909706899	0.00469718	0.00469718	-2.094552162	-1.104066974
11605	1820202	ProbeID: 1820202	XM_943965.1	643809	XP_949058.1	ILMN_1695048	1820202	S	GCCCAGGGCCCCCACAGGAGGGAACAGCAGCCAAGGCTTGCTGAGCCCCG	"\PREDICTED: Homo sapiens hypothetical LOC643809 (LOC643809), mRNA.\"""""		ILMN_1695048	LOC643809	"\PREDICTED: Homo sapiens hypothetical LOC643809 (LOC643809), mRNA.\"""""	643809	 		0.141716255	0.013688147	2.426726412	0.017512691	0.017512691	-3.131423887	1.103216741
3320	520014	ISYNA1	NM_016368.3	51477	NP_057452.1	ILMN_1747934	520014	S	TTCCTCCCCGCTGCCCCCCACGACCCTACCTTGAAGGCCCCCACAAATAA	"\Homo sapiens inositol-3-phosphate synthase 1 (ISYNA1), mRNA.\"""""	IPS	ILMN_1747934	ISYNA1	"\Homo sapiens inositol-3-phosphate synthase 1 (ISYNA1), mRNA.\"""""	51477	 	ISYNA1	-0.141607793	-0.016404001	-2.910750869	0.004683052	0.004683052	-2.092148771	-1.103133805
3362	520170	ProbeID: 520170				ILMN_1873823	520170	S	TAAATGTGACAGTGCAGGCTCGGTTTTCAGGGACAGGAGGCAGGGTCCGG	"\wd19d12.x1 Soares_NFL_T_GBC_S1 Homo sapiens cDNA clone IMAGE:2328599 3, mRNA sequence\"""""		ILMN_1873823		"\wd19d12.x1 Soares_NFL_T_GBC_S1 Homo sapiens cDNA clone IMAGE:2328599 3, mRNA sequence\"""""	-999	 		0.141375441	0.009050966	3.253515067	0.001678259	0.001678259	-1.267741543	1.102956155
31366	4920017	LOC729683	XR_040517.1	729683		ILMN_3298163	4920017	M	CCAGCATGGCAGGGATGGGCGGGGCTGGTTCTTAGGTTTCCTGCTCTTTG	"\PREDICTED: Homo sapiens misc_RNA (LOC729683), miscRNA.\"""""		ILMN_3298163	LOC729683	"\PREDICTED: Homo sapiens misc_RNA (LOC729683), miscRNA.\"""""	729683	 		-0.141309481	-0.000624469	-2.552869851	0.012609807	0.012609807	-2.875469488	-1.102905728
25993	4150762	BOLA2B	NM_001039182.1	654483	NP_001034271.1	ILMN_3249676	4150762	S	AACCACAGCAGGGGGTTGATTGCCGTGACCTAGGGTCCAGGGGAGGGCTG	"\Homo sapiens bolA homolog 2B (E. coli) (BOLA2B), mRNA.\"""""		ILMN_3249676	BOLA2B	"\Homo sapiens bolA homolog 2B (E. coli) (BOLA2B), mRNA.\"""""	654483	D	BOLA2/BOLA2B	-0.14125366	0.001172935	-2.664954311	0.009332153	0.009332153	-2.639067951	-1.102863056
286	20382	RNF157	NM_052916.1	114804	NP_443148.1	ILMN_1706266	20382	S	TGGGAGGTGGCATTCTTGTCCCTGTTGCCCCCATCTCTACCCCCTTTTGT	"\Homo sapiens ring finger protein 157 (RNF157), mRNA.\"""""		ILMN_1706266	RNF157	"\Homo sapiens ring finger protein 157 (RNF157), mRNA.\"""""	114804	 	RNF157	-0.14051159	0.011020153	-2.13956641	0.035476312	0.035476312	-3.672704968	-1.102295929
47077	7650025	TAF6L	NM_006473.2	10629	NP_006464.1	ILMN_1727281	7650025	S	TCTCGGACTACTCGCTGTACTTGCCGCTCTGAGTCAGTGGCCCCTTCGTT	"\Homo sapiens TAF6-like RNA polymerase II, p300/CBP-associated factor (PCAF)-associated factor, 65kDa (TAF6L), mRNA.\"""""	MGC4288; PAF65A; FLJ11136	ILMN_1727281	TAF6L	"\Homo sapiens TAF6-like RNA polymerase II, p300/CBP-associated factor (PCAF)-associated factor, 65kDa (TAF6L), mRNA.\"""""	10629	 	TAF6L	-0.140277137	0.014045629	-2.315765308	0.023165389	0.023165389	-3.347506977	-1.102116809
33802	5420100	ProbeID: 5420100				ILMN_1891920	5420100	S	CCTCATAAGGCATCAGATCAAATACCTGGGGCTGATGGAGCACCTGCGGG	"\CR747253 NCI_CGAP_Kid11 Homo sapiens cDNA clone IMAGp998J216211 ; IMAGE:2495732 5, mRNA sequence\"""""		ILMN_1891920		"\CR747253 NCI_CGAP_Kid11 Homo sapiens cDNA clone IMAGp998J216211 ; IMAGE:2495732 5, mRNA sequence\"""""	-999	D	MYO1H	-0.139874535	0.003093597	-2.021194019	0.046646389	0.046646389	-3.878498839	-1.101809292
19192	3120075	TIA1	NM_022173.1	7072	NP_071505.1	ILMN_1778691	3120075	A	GCACAGTTAGCAAACTTTGTATGTCATTTCCTTCAAGGCATCATGCAGAG	"\Homo sapiens TIA1 cytotoxic granule-associated RNA binding protein (TIA1), transcript variant 2, mRNA.\"""""		ILMN_1778691	TIA1	"\Homo sapiens TIA1 cytotoxic granule-associated RNA binding protein (TIA1), transcript variant 2, mRNA.\"""""	7072	D	TIA1	0.139593477	0.00317824	2.10294905	0.038653262	0.038653262	-3.737467989	1.101594665
40854	6510278	PLK3	NM_004073.2	1263	NP_004064.2	ILMN_1679979	6510278	S	AGGGAATCAGGGACCAGCTTTACTGGAGTTGGGGGCGGCTTGTCTTCGCT	"\Homo sapiens polo-like kinase 3 (Drosophila) (PLK3), mRNA.\"""""	CNK; FNK; PRK	ILMN_1679979	PLK3	"\Homo sapiens polo-like kinase 3 (Drosophila) (PLK3), mRNA.\"""""	1263	 	PLK3	-0.139161356	0.00224824	-2.931392466	0.004411641	0.004411641	-2.044490517	-1.101264761
3055	460427	TESK2	NM_007170.2	10420	NP_009101.2	ILMN_1654370	460427	S	TTTCTATGCAAGGGGACAGCAAGGCAGCGTGGTGGTCATGGCTCTTAGCT	"\Homo sapiens testis-specific kinase 2 (TESK2), mRNA.\"""""		ILMN_1654370	TESK2	"\Homo sapiens testis-specific kinase 2 (TESK2), mRNA.\"""""	10420	 	TESK2	-0.139085086	-0.037013917	-2.590383428	0.011412191	0.011412191	-2.797277075	-1.101206542
12480	2000035	ProbeID: 2000035				ILMN_1880885	2000035	S	TGGGGTGCAGAGTAGGAGGACATGAGAGAGCCAAGGCTGGAGAGTTAGGC	"\DKFZp434I1922_s1 434 (synonym: htes3) Homo sapiens cDNA clone DKFZp434I1922 3, mRNA sequence\"""""		ILMN_1880885		"\DKFZp434I1922_s1 434 (synonym: htes3) Homo sapiens cDNA clone DKFZp434I1922 3, mRNA sequence\"""""	-999	 		-0.138941197	-0.004382555	-2.721958753	0.007981446	0.007981446	-2.515668839	-1.101096718
46302	7510632	TAF10	NM_006284.2	6881	NP_006275.1	ILMN_1721093	7510632	S	GGACTTGACCCCTGCCCTCAGCGAGTATGGCATCAATGTGAAGAAGCCGC	"\Homo sapiens TAF10 RNA polymerase II, TATA box binding protein (TBP)-associated factor, 30kDa (TAF10), mRNA.\"""""	TAF2H; TAF2A; TAFII30	ILMN_1721093	TAF10	"\Homo sapiens TAF10 RNA polymerase II, TATA box binding protein (TBP)-associated factor, 30kDa (TAF10), mRNA.\"""""	6881	 	TAF10	0.138398289	-0.004472724	2.057321056	0.042954319	0.042954319	-3.816788322	1.100682436
31197	4900082	ProbeID: 4900082				ILMN_1870085	4900082	S	GGCCAGTGTGGATAAGGCAGTAAGGTTTTGAGTCTGAGGAGATGGCTGGG	"\BX099310 Soares_NFL_T_GBC_S1 Homo sapiens cDNA clone IMAGp998P164537, mRNA sequence\"""""		ILMN_1870085		"\BX099310 Soares_NFL_T_GBC_S1 Homo sapiens cDNA clone IMAGp998P164537, mRNA sequence\"""""	-999	 		-0.138219689	0.009193154	-2.079532272	0.040811649	0.040811649	-3.778367889	-1.100546184
28588	4570142	NOC4L	NM_024078.1	79050	NP_076983.1	ILMN_1733107	4570142	A	CTCCAGCGCCACTACCACCCTGAGGTGTCCAAAGCCGCCAGCGTCATCAA	"\Homo sapiens nucleolar complex associated 4 homolog (S. cerevisiae) (NOC4L), mRNA.\"""""	MGC3162; NOC4	ILMN_1733107	NOC4L	"\Homo sapiens nucleolar complex associated 4 homolog (S. cerevisiae) (NOC4L), mRNA.\"""""	79050	D	NOC4L	-0.137739259	0.006091128	-3.379328228	0.001130975	0.001130975	-0.948208419	-1.100179754
31234	4900239	CD274	NM_014143.2	29126	NP_054862.1	ILMN_1701914	4900239	S	GACGCCTGTGACAGGGAGAAAGGATACTTCTGAACAAGGAGCCTCCAAGC	"\Homo sapiens CD274 molecule (CD274), mRNA.\"""""	PDL1; PDCD1LG1; B7-H; PDCD1L1; PD-L1; B7H1	ILMN_1701914	CD274	"\Homo sapiens CD274 molecule (CD274), mRNA.\"""""	29126	 	CD274	0.137714406	-0.004112716	4.157499893	8.10E-05	8.10E-05	1.206638922	1.100160802
19	10064	ProbeID: 10064	XM_929371.1	646443	XP_934464.1	ILMN_1746923	10064	S	TGGACTCAAGCAGTCCTCCCACCTTAGCCTCCTGAATAGCTGAATACAGG	"\PREDICTED: Homo sapiens similar to stromal antigen 3 (LOC646443), mRNA.\"""""		ILMN_1746923	LOC646443	"\PREDICTED: Homo sapiens similar to stromal antigen 3 (LOC646443), mRNA.\"""""	646443	 		-0.137412734	-0.006363075	-3.780224024	0.000302725	0.000302725	0.125688567	-1.099930779
32948	5290376	ZNF346	NM_012279.2	23567	NP_036411.1	ILMN_1732554	5290376	S	CATGACTCAAAAATGAGCTGAGAAGGAGTGTTATGGCCAGGTGCGGCGTC	"\Homo sapiens zinc finger protein 346 (ZNF346), mRNA.\"""""	Zfp346; JAZ; DKFZp547M223	ILMN_1732554	ZNF346	"\Homo sapiens zinc finger protein 346 (ZNF346), mRNA.\"""""	23567	 	ZNF346	-0.137285597	-0.000277016	-2.578138332	0.011791301	0.011791301	-2.82290387	-1.099833851
45964	7380731	POLR3A	NM_007055.2	11128	NP_008986.2	ILMN_1681837	7380731	S	GGCCCATGCCTGTAGTACCTGCTATTGGTAAGGCTGAGGTGGAAGGTTCA	"\Homo sapiens polymerase (RNA) III (DNA directed) polypeptide A, 155kDa (POLR3A), mRNA.\"""""	RPC155; hRPC155; RPC1	ILMN_1681837	POLR3A	"\Homo sapiens polymerase (RNA) III (DNA directed) polypeptide A, 155kDa (POLR3A), mRNA.\"""""	11128	D	POLR3A	-0.137160068	0.022921629	-2.173276854	0.032754789	0.032754789	-3.612217972	-1.099738159
42668	6760746	MRPL55	NM_181454.1	128308	NP_852119.1	ILMN_1813817	6760746	A	ACCGCCAGGCTTATGCACGACTCTACCCCGTGCTGCTGGTGAAGCAGGAT	"\Homo sapiens mitochondrial ribosomal protein L55 (MRPL55), nuclear gene encoding mitochondrial protein, transcript variant 1, mRNA.\"""""	DKFZp686D1387; MGC61802; PRO19675; AAVG5835	ILMN_1813817	MRPL55	"\Homo sapiens mitochondrial ribosomal protein L55 (MRPL55), nuclear gene encoding mitochondrial protein, transcript variant 1, mRNA.\"""""	128308	D	MRPL55	0.136953545	-0.002088762	2.438186446	0.017005597	0.017005597	-3.108619615	1.099580742
25337	4060431	ProbeID: 4060431	XM_930587.1	653034	XP_935680.1	ILMN_1682981	4060431	S	CCACCCTCTTTCTCGCCGCGAAGGTGACTGTTCCTTTTGCCCCAGCCCTC	"\PREDICTED: Homo sapiens hypothetical protein LOC653034 (LOC653034), mRNA.\"""""		ILMN_1682981	LOC653034	"\PREDICTED: Homo sapiens hypothetical protein LOC653034 (LOC653034), mRNA.\"""""	653034	D	SMG6	0.136696644	0.012559048	2.018193362	0.046964942	0.046964942	-3.883580749	1.099384957
23697	3850543	FLJ31945	XM_498563.2	440137	XP_498563.2	ILMN_1743256	3850543	I	CTCGGGGGAGGAAAAAGAAAGCCCACAGTGTTGAAAGGGGCGGTACGGAC	"\PREDICTED: Homo sapiens hypothetical gene supported by AK056507 (FLJ31945), mRNA.\"""""		ILMN_1743256	FLJ31945	"\PREDICTED: Homo sapiens hypothetical gene supported by AK056507 (FLJ31945), mRNA.\"""""	440137	D	FLJ31945	-0.136590843	7.06E-05	-2.211984106	0.029856155	0.029856155	-3.54174895	-1.099304336
22771	3710673	HDDC3	NM_198527.2	374659	NP_940929.1	ILMN_1781638	3710673	S	CAGGCCGGACAGGATTCATACGCCATCTTTTCTGTGTCTCCTGAGCTCCC	"\Homo sapiens HD domain containing 3 (HDDC3), mRNA.\"""""	MGC45386	ILMN_1781638	HDDC3	"\Homo sapiens HD domain containing 3 (HDDC3), mRNA.\"""""	374659	 	HDDC3	0.136542648	0.025777233	2.116922021	0.037412999	0.037412999	-3.712870675	1.099267613
36658	5910349	SPC24	NM_182513.1	147841	NP_872319.1	ILMN_2181432	5910349	S	TAGAAGGCAGAGGCCGGCAGATCACTTGAGCCCAGGAGTTGGAGACCAGA	"\Homo sapiens SPC24, NDC80 kinetochore complex component, homolog (S. cerevisiae) (SPC24), mRNA.\"""""	SPBC24; FLJ90806	ILMN_2181432	SPC24	"\Homo sapiens SPC24, NDC80 kinetochore complex component, homolog (S. cerevisiae) (SPC24), mRNA.\"""""	147841	 	SPC24	-0.136393182	0.008465498	-2.169960897	0.033014167	0.033014167	-3.618204462	-1.099153732
15883	2490377	C17orf71	NM_018149.5	55181	NP_060619.4	ILMN_1807533	2490377	S	CCCCCCTAAGGAAAATGTGCAGTTAATGAGCTACAAGGTGCTCCGTGGGG	"\Homo sapiens chromosome 17 open reading frame 71 (C17orf71), mRNA.\"""""	FLJ10587	ILMN_1807533	C17ORF71	"\Homo sapiens chromosome 17 open reading frame 71 (C17orf71), mRNA.\"""""	55181	 	C17orf71	0.136204761	0.026756705	2.106322511	0.038350612	0.038350612	-3.731542639	1.099010189
27231	4260424	PARD3B	NM_205863.2	117583	NP_995585.2	ILMN_2324909	4260424	A	AGTACGCATCCTTACCCAGGGGAGGACCCGCAGATCCTGTAGACTATCTG	"\Homo sapiens par-3 partitioning defective 3 homolog B (C. elegans) (PARD3B), transcript variant a, mRNA.\"""""	PAR3LC; PAR3beta; Par3Lb; MGC16131; ALS2CR19; PAR3L; PAR3B	ILMN_2324909	PARD3B	"\Homo sapiens par-3 partitioning defective 3 homolog B (C. elegans) (PARD3B), transcript variant a, mRNA.\"""""	117583	D	PARD3B	0.135828043	0.001030003	3.404237927	0.001044807	0.001044807	-0.883915364	1.098723252
19980	3180133	MAX	NM_002382.3	4149	NP_002373.3	ILMN_2363426	3180133	A	CGAAAACGTAGGGACCACATCAAAGACAGCTTTCACAGTTTGCGGGACTC	"\Homo sapiens MYC associated factor X (MAX), transcript variant 1, mRNA.\"""""	MGC34679; MGC36767; MGC11225; MGC10775; orf1; MGC18164	ILMN_2363426	MAX	"\Homo sapiens MYC associated factor X (MAX), transcript variant 1, mRNA.\"""""	4149	D	MAX	0.135644263	-0.016411896	2.224350497	0.028978697	0.028978697	-3.519007383	1.098583298
45081	7200162	ISY1	NM_020701.1	57461	NP_065752.1	ILMN_1781099	7200162	A	CGAACTGGCTGCCTGTGTCTTATTTTGACTTGCACTGCCATTTTGAGGGG	"\Homo sapiens ISY1 splicing factor homolog (S. cerevisiae) (ISY1), mRNA.\"""""	KIAA1160	ILMN_1781099	ISY1	"\Homo sapiens ISY1 splicing factor homolog (S. cerevisiae) (ISY1), mRNA.\"""""	57461	D	ISY1	-0.13555829	-0.011272885	-2.015388047	0.047264441	0.047264441	-3.888325754	-1.098517833
13185	2070537	CCDC124	NM_138442.2	115098	NP_612451.1	ILMN_1811775	2070537	S	ATGAACCAGCGGGCCGTGCCCTTCAATGCCCCCAAGTGAGCCCAGAACTT	"\Homo sapiens coiled-coil domain containing 124 (CCDC124), mRNA.\"""""		ILMN_1811775	CCDC124	"\Homo sapiens coiled-coil domain containing 124 (CCDC124), mRNA.\"""""	115098	 	CCDC124	0.135493162	0.010126435	2.362992235	0.020587008	0.020587008	-3.256589144	1.098468243
14301	2260601	ProbeID: 2260601				ILMN_1816070	2260601	S	GCCCACGGTGTTCAAAATGCACAGCAGTGCCAGATGGCTGGACTCAGATA	"\BX405679 Homo sapiens FETAL LIVER Homo sapiens cDNA clone CS0DM006YJ16 3-PRIME, mRNA sequence\"""""		ILMN_1816070		"\BX405679 Homo sapiens FETAL LIVER Homo sapiens cDNA clone CS0DM006YJ16 3-PRIME, mRNA sequence\"""""	-999	D	PPAPDC1B	0.135427213	0.00756249	2.425577635	0.01756426	0.01756426	-3.133704842	1.098418031
45469	7320187	DCTN3	NM_007234.3	11258	NP_009165.1	ILMN_1762281	7320187	A	CCAAGCAATTCGTGCAGTGGGATGAGCTACTTTGCCAGCTAGAGGCCGCC	"\Homo sapiens dynactin 3 (p22) (DCTN3), transcript variant 1, mRNA.\"""""	MGC111190; DCTN22; DCTN-22	ILMN_1762281	DCTN3	"\Homo sapiens dynactin 3 (p22) (DCTN3), transcript variant 1, mRNA.\"""""	11258	D	DCTN3	0.135254639	0.018009104	2.693751379	0.008625789	0.008625789	-2.576994316	1.098286647
12294	1990047	C9orf119	NM_001040011.1	375757	NP_001035100.1	ILMN_1811555	1990047	A	CACTGAGAGCCCAACCAGCACACCTACAGAGTTTCCAGCGAGACAATGCC	"\Homo sapiens chromosome 9 open reading frame 119 (C9orf119), mRNA.\"""""	bA395P17.9	ILMN_1811555	C9ORF119	"\Homo sapiens chromosome 9 open reading frame 119 (C9orf119), mRNA.\"""""	375757	 	C9orf119	-0.135254314	0.016651568	-2.564307612	0.012233162	0.012233162	-2.851728667	-1.098286399
3660	540609	ProbeID: 540609	XM_933630.1	653746	XP_938723.1	ILMN_1811362	540609	S	GATAGACACCCACCAGGGGCTCGGAGCGCCGCGCTCCGGGGCTGGAGGCA	"\PREDICTED: Homo sapiens similar to phosphoprotein associated with glycosphingolipid microdomains 1 (LOC653746), mRNA.\"""""		ILMN_1811362	LOC653746	"\PREDICTED: Homo sapiens similar to phosphoprotein associated with glycosphingolipid microdomains 1 (LOC653746), mRNA.\"""""	653746	 		-0.135235855	-0.004627415	-2.193179155	0.031235067	0.031235067	-3.576119791	-1.098272347
26470	4210400	TERF2	NM_005652.2	7014	NP_005643.1	ILMN_1768488	4210400	S	GGGCTATGTAGGCAGGTTAATCCTCCACTTCTCATGTGGTTGAACCAGTG	"\Homo sapiens telomeric repeat binding factor 2 (TERF2), mRNA.\"""""	TRBF2; TRF2	ILMN_1768488	TERF2	"\Homo sapiens telomeric repeat binding factor 2 (TERF2), mRNA.\"""""	7014	 	TERF2	-0.135216295	-0.003295887	-2.240515314	0.027865881	0.027865881	-3.489114975	-1.098257457
13747	2140541	ProbeID: 2140541	NM_001013653.1	389816	NP_001013675.1	ILMN_2249018	2140541	I	TGCCTTTGCCCTCCCTTTACACTGTCTGCCGGCGTCAACAAGCGACACAG	"\Homo sapiens cytokeratin associated protein (LOC389816), mRNA.\"""""		ILMN_2249018	LOC389816	"\Homo sapiens cytokeratin associated protein (LOC389816), mRNA.\"""""	389816	D	LRRC26	-0.135148042	0.025936569	-2.344246588	0.021578253	0.021578253	-3.292864322	-1.0982055
35821	5820703	BRCA1	NM_007295.2	672	NP_009226.1	ILMN_1771065	5820703	I	TGTCCGTGGGGGAATCCTCGTGATAGGAACTGGAATATGCCTTGAGGGGG	"\Homo sapiens breast cancer 1, early onset (BRCA1), transcript variant BRCA1b, mRNA.\"""""	RNF53; BRCAI; PSCP; BRCC1; IRIS	ILMN_1771065	BRCA1	"\Homo sapiens breast cancer 1, early onset (BRCA1), transcript variant BRCA1b, mRNA.\"""""	672	D	BRCA1	-0.134903341	0.011403768	-2.054021314	0.043280766	0.043280766	-3.822464996	-1.098019245
10193	1570370	HINT2	NM_032593.2	84681	NP_115982.1	ILMN_1697820	1570370	S	CAAGCAGACAGCAAAGGCTGAGGGCCTGGGAGATGGATACCGACTTGTGA	"\Homo sapiens histidine triad nucleotide binding protein 2 (HINT2), mRNA.\"""""	HIT-17	ILMN_1697820	HINT2	"\Homo sapiens histidine triad nucleotide binding protein 2 (HINT2), mRNA.\"""""	84681	 	HINT2	-0.134469918	0.050703987	-2.03599456	0.04510213	0.04510213	-3.853334537	-1.097689422
27374	4280180	CHRNA3	NM_000743.2	1136	NP_000734.2	ILMN_2154157	4280180	S	CAGAATGGGGGTATCCTGTGCATTGTAGGATCTTTAGCAGTACCCTAGCC	"\Homo sapiens cholinergic receptor, nicotinic, alpha 3 (CHRNA3), mRNA.\"""""	MGC104879	ILMN_2154157	CHRNA3	"\Homo sapiens cholinergic receptor, nicotinic, alpha 3 (CHRNA3), mRNA.\"""""	1136	D	CHRNA3	-0.134404268	0.00353179	-3.433326493	0.000952022	0.000952022	-0.808413632	-1.097639472
26088	4180397	LOC729020	XM_001725597.1	729020	XP_001725649.1	ILMN_3299416	4180397	M	TCTAGTCTTGCCGGGGACTCGTGGGGTAACTTGTTCTTGGGAGCCAGCGG	"\PREDICTED: Homo sapiens rcRPE (LOC729020), mRNA.\"""""		ILMN_3299416	LOC729020	"\PREDICTED: Homo sapiens rcRPE (LOC729020), mRNA.\"""""	729020	D	LOC729020	-0.134074496	0.009409345	-3.303522149	0.001436213	0.001436213	-1.14178542	-1.097388602
12302	1990079	FBXO32	NM_148177.1	114907	NP_680482.1	ILMN_1703955	1990079	A	GAAGGGTCCCCCTGCTGACTGGAGAGCTGGGAATATGGCATTTGGACACT	"\Homo sapiens F-box protein 32 (FBXO32), transcript variant 2, mRNA.\"""""	ATROGIN1; MAFbx; Fbx32; MGC33610; FLJ32424	ILMN_1703955	FBXO32	"\Homo sapiens F-box protein 32 (FBXO32), transcript variant 2, mRNA.\"""""	114907	D	FBXO32	-0.133656017	0.000446275	-2.107332241	0.038260425	0.038260425	-3.729767464	-1.097070331
20557	3310138	LOC100131894	XM_001722860.1	100131894	XP_001722912.1	ILMN_3296181	3310138	M	AGGGGTGCAAAGAGCAAGCCGGGGGTGGGGGTGGGAGAGGCAGAGCAGCA	"\PREDICTED: Homo sapiens hypothetical protein LOC100131894 (LOC100131894), mRNA.\"""""		ILMN_3296181	LOC100131894	"\PREDICTED: Homo sapiens hypothetical protein LOC100131894 (LOC100131894), mRNA.\"""""	100131894	 	LOC100131894	-0.133483887	0.001063861	-2.073818619	0.041353825	0.041353825	-3.78828606	-1.096939446
35522	5810228	ANKRD44	NM_153697.1	91526	NP_710181.1	ILMN_2059844	5810228	S	TTGGGAGGCCGAGGCAGTTGGATTACTTGAGGCCAGGAGTTCATGACCCG	"\Homo sapiens ankyrin repeat domain 44 (ANKRD44), mRNA.\"""""	MGC70444; MGC21968	ILMN_2059844	ANKRD44	"\Homo sapiens ankyrin repeat domain 44 (ANKRD44), mRNA.\"""""	91526	D	ANKRD44	-0.133340223	0.00295363	-2.154878258	0.034216681	0.034216681	-3.645333255	-1.096830218
19944	3180010	SDK2	NM_019064.3	54549	NP_061937.3	ILMN_1676709	3180010	S	CCCTGTCTTGGCAACCTCTACTGCCCATCTCCCCTGCTCAACTTCTCCAC	"\Homo sapiens sidekick homolog 2 (chicken) (SDK2), mRNA.\"""""	FLJ10832; KIAA1514	ILMN_1676709	SDK2	"\Homo sapiens sidekick homolog 2 (chicken) (SDK2), mRNA.\"""""	54549	 	SDK2	-0.133198506	0.003933151	-2.685407246	0.00882528	0.00882528	-2.595036208	-1.096722481
2645	430239	NRBP1	NM_013392.2	29959	NP_037524.1	ILMN_1670096	430239	S	CCTCCCCTCTGCACTTTGTTTACTTGTTTTGCACAGACGTGGGCCTGGGC	"\Homo sapiens nuclear receptor binding protein 1 (NRBP1), mRNA.\"""""	MUDPNP; BCON3; MADM; FLJ35541; FLJ27109; NRBP	ILMN_1670096	NRBP1	"\Homo sapiens nuclear receptor binding protein 1 (NRBP1), mRNA.\"""""	29959	 	NRBP1	-0.133167328	-0.012295497	-2.280191583	0.025292252	0.025292252	-3.414952456	-1.096698779
16342	2570682	ATF7IP	NM_018179.3	55729	NP_060649.3	ILMN_1716435	2570682	S	GCAATGGCCCCCTCCCTTTCCTAATCTGGCTTTTACATTTATTTTGTGCC	"\Homo sapiens activating transcription factor 7 interacting protein (ATF7IP), mRNA.\"""""	FLJ10139; FLJ10688; MCAF; p621	ILMN_1716435	ATF7IP	"\Homo sapiens activating transcription factor 7 interacting protein (ATF7IP), mRNA.\"""""	55729	 	ATF7IP	0.133081766	0.010324574	2.477522683	0.015363416	0.015363416	-3.029658347	1.096633739
4782	730102	ProbeID: 730102	XM_940405.1	651268	XP_945498.1	ILMN_1673171	730102	S	TCCTCACTTCCCGGAGAGTGCCGCGGCAGGGCAAGGTGCTCCTCACTTCC	"\PREDICTED: Homo sapiens similar to protein phosphatase 1, regulatory (inhibitor) subunit 9A (LOC651268), mRNA.\"""""		ILMN_1673171	LOC651268	"\PREDICTED: Homo sapiens similar to protein phosphatase 1, regulatory (inhibitor) subunit 9A (LOC651268), mRNA.\"""""	651268	 		-0.133044126	-0.007402369	-2.748349452	0.007418687	0.007418687	-2.457827393	-1.096605128
11272	1770347	ProbeID: 1770347	XM_001724111.1	100130311	XP_001724163.1	ILMN_3183069	1770347	A	CTCAGCGGTTGGGGCCAGAAGTGGGATTTTTGGCTTAAGATGAGGGTGGG	"\PREDICTED: Homo sapiens hypothetical protein LOC100130311 (LOC100130311), mRNA.\"""""		ILMN_3183069	LOC100130311	"\PREDICTED: Homo sapiens hypothetical protein LOC100130311 (LOC100130311), mRNA.\"""""	100130311	D	C17orf107	-0.133012955	0.009964652	-2.980665949	0.003821427	0.003821427	-1.929670819	-1.096581436
35499	5810142	CITED4	NM_133467.2	163732	NP_597724.1	ILMN_1787691	5810142	S	GCTTCAGCTTTCGGACTCTGGTTCTTGGATCGTGTCCTCTCCCCCTCGCC	"\Homo sapiens Cbp/p300-interacting transactivator, with Glu/Asp-rich carboxy-terminal domain, 4 (CITED4), mRNA.\"""""		ILMN_1787691	CITED4	"\Homo sapiens Cbp/p300-interacting transactivator, with Glu/Asp-rich carboxy-terminal domain, 4 (CITED4), mRNA.\"""""	163732	 	CITED4	-0.132807477	-0.027110609	-2.419390662	0.017844339	0.017844339	-3.145973718	-1.096425264
12680	2030044	C1orf144	NM_015609.2	26099	NP_056424.1	ILMN_1707503	2030044	S	TGGCTTGAACTCTTAGGGGTCTGCAGTGCTCCATCTCCATTGGTGGCCCC	"\Homo sapiens chromosome 1 open reading frame 144 (C1orf144), mRNA.\"""""	MGC70432; DKFZp566C0424	ILMN_1707503	C1ORF144	"\Homo sapiens chromosome 1 open reading frame 144 (C1orf144), mRNA.\"""""	26099	D	C1orf144	0.132405036	0.05060986	2.241844309	0.027776083	0.027776083	-3.486649028	1.096119458
38945	6280050	HSD17B12	NM_016142.1	51144	NP_057226.1	ILMN_2094106	6280050	S	TGCAGCAAGAAGATTGGTCTTTACCTAGGCTGTGTTTCCTAAGCTCTGAG	"\Homo sapiens hydroxysteroid (17-beta) dehydrogenase 12 (HSD17B12), mRNA.\"""""	KAR	ILMN_2094106	HSD17B12	"\Homo sapiens hydroxysteroid (17-beta) dehydrogenase 12 (HSD17B12), mRNA.\"""""	51144	D	HSD17B12	-0.131901466	0.000852002	-1.99914434	0.049031008	0.049031008	-3.915685385	-1.095736926
10522	1660132	ProbeID: 1660132	XM_942254.1	652673	XP_947347.1	ILMN_1696320	1660132	S	TAGGGGCATTTTCGGAGCCGCCAGTTCTGATGTACACGCCTTCCTCCCAA	"\PREDICTED: Homo sapiens similar to tripartite motif protein 15 isoform alpha (LOC652673), mRNA.\"""""		ILMN_1696320	LOC652673	"\PREDICTED: Homo sapiens similar to tripartite motif protein 15 isoform alpha (LOC652673), mRNA.\"""""	652673	 		0.131795793	0.014507285	2.414593116	0.018064258	0.018064258	-3.155469132	1.09565667
10967	1710504	NFKB2	NM_001077493.1	4791	NP_001070961.1	ILMN_1799062	1710504	S	AGCACAGAGGTGAAGGAAGACAGTGCGTACGGGAGCCAGTCAGTGGAGCA	"\Homo sapiens nuclear factor of kappa light polypeptide gene enhancer in B-cells 2 (p49/p100) (NFKB2), transcript variant 3, mRNA.\"""""	LYT10; LYT-10	ILMN_1799062	NFKB2	"\Homo sapiens nuclear factor of kappa light polypeptide gene enhancer in B-cells 2 (p49/p100) (NFKB2), transcript variant 3, mRNA.\"""""	4791	D	NFKB2	-0.131574654	-0.043185809	-2.064685425	0.042233394	0.042233394	-3.804090034	-1.095488739
24922	4040300	ProbeID: 4040300				ILMN_1899760	4040300	S	CTCATCAGCATCCAAGGGTGGGGAGCAGTGTCATCTAGGAGACTGGTTCT	"\Homo sapiens cDNA FLJ30091 fis, clone BNGH41000017\"""""		ILMN_1899760		"\Homo sapiens cDNA FLJ30091 fis, clone BNGH41000017\"""""	-999	 	LOC153577	-0.131477758	-0.028802819	-2.130638211	0.036229247	0.036229247	-3.688586223	-1.095415165
35031	5690463	C11orf80	NM_024650.2	79703	NP_078926.2	ILMN_1790637	5690463	I	CGGGCAGCCGTTATCCCGTGGTTTAATAAAGCTGCCGCGCGCTCACCAAG	"\Homo sapiens chromosome 11 open reading frame 80 (C11orf80), mRNA.\"""""	FLJ22531	ILMN_1790637	C11ORF80	"\Homo sapiens chromosome 11 open reading frame 80 (C11orf80), mRNA.\"""""	79703	D	C11orf80	-0.131382503	-0.011596069	-2.721380611	0.0079942	0.0079942	-2.516930947	-1.095342842
7424	1170438	MARK2	NM_001039468.1	2011	NP_001034557.1	ILMN_1736747	1170438	A	CCCTGGCCCTTCTCAGTTTTCTCCCACATTCACCCCTGCCCAGAGATTCC	"\Homo sapiens MAP/microtubule affinity-regulating kinase 2 (MARK2), transcript variant 3, mRNA.\"""""	MGC99619; Par1b; EMK1; PAR-1	ILMN_1736747	MARK2	"\Homo sapiens MAP/microtubule affinity-regulating kinase 2 (MARK2), transcript variant 3, mRNA.\"""""	2011	D	MARK2	-0.130944126	-0.034167581	-2.092702011	0.039585289	0.039585289	-3.755415209	-1.095010062
4002	610438	ProbeID: 610438				ILMN_1836766	610438	S	TGGGGGCCAGCTCTACCACAAACCAGCTTTTTGAACTTTTTGACCCTGAG	"\EST387271 MAGE resequences, MAGN Homo sapiens cDNA, mRNA sequence\"""""		ILMN_1836766		"\EST387271 MAGE resequences, MAGN Homo sapiens cDNA, mRNA sequence\"""""	-999	 		0.130666339	0.022589285	2.246271885	0.027478752	0.027478752	-3.478424556	1.09479924
33084	5310181	CTC1	XM_938283.2	80169	XP_943376.2	ILMN_1755711	5310181	A	ACAAGGCACCTGCATTCACAGGCGGCCCTGAGCACCTGGGTTCTGACTTT	"\PREDICTED: Homo sapiens chromosome 17 open reading frame 68 (C17orf68), mRNA.\"""""		ILMN_1755711	C17ORF68	"\PREDICTED: Homo sapiens chromosome 17 open reading frame 68 (C17orf68), mRNA.\"""""	80169	D	CTC1	-0.130169276	-0.027933665	-2.17605023	0.032539219	0.032539219	-3.607204911	-1.094422106
20841	3360551	PLA2G4D	NM_178034.1	283748	NP_828848.1	ILMN_1662351	3360551	S	GTCACCCAGGCCAAGTTCAATGGTGCAATCTGGCTCACTGCATCCTCAAC	"\Homo sapiens phospholipase A2, group IVD (cytosolic) (PLA2G4D), mRNA.\"""""	cPLA2delta	ILMN_1662351	PLA2G4D	"\Homo sapiens phospholipase A2, group IVD (cytosolic) (PLA2G4D), mRNA.\"""""	283748	D	PLA2G4D	0.130090731	0.001241389	4.157998162	8.09E-05	8.09E-05	1.208107686	1.094362523
29499	4730110	ARRDC2	NM_001025604.1	27106	NP_001020775.1	ILMN_1710229	4730110	I	GGAGGAAGCTTGGGGGACGCGACGGGGGAACGCGGAAACCCCGGGGATCT	"\Homo sapiens arrestin domain containing 2 (ARRDC2), transcript variant 2, mRNA.\"""""	CLONE24945; PP2703	ILMN_1710229	ARRDC2	"\Homo sapiens arrestin domain containing 2 (ARRDC2), transcript variant 2, mRNA.\"""""	27106	D	ARRDC2	-0.129811417	0.010104872	-2.05506571	0.043177212	0.043177212	-3.820669154	-1.094150669
23761	3870041	KCNK6	NM_004823.1	9424	NP_004814.1	ILMN_2074773	3870041	S	CAACTTCAAAAGGATTTCAGGCTGAGTGTGGTGGCTCACGCCTATACACC	"\Homo sapiens potassium channel, subfamily K, member 6 (KCNK6), mRNA.\"""""	TWIK-2; KCNK8; TOSS; K2p6.1; TWIK2; FLJ12282	ILMN_2074773	KCNK6	"\Homo sapiens potassium channel, subfamily K, member 6 (KCNK6), mRNA.\"""""	9424	D	KCNK6	-0.129587265	-0.006082198	-2.021935783	0.046567929	0.046567929	-3.877241554	-1.093980684
33224	5310768	PAF1	NM_019088.2	54623	NP_061961.2	ILMN_1669508	5310768	S	CCCAGGGCATTCAGGGCTGGTTCAGACACCATTATTGTGAGCAGCAAAGC	"\Homo sapiens Paf1, RNA polymerase II associated factor, homolog (S. cerevisiae) (PAF1), mRNA.\"""""	FLJ11123; F23149_1; PD2	ILMN_1669508	PAF1	"\Homo sapiens Paf1, RNA polymerase II associated factor, homolog (S. cerevisiae) (PAF1), mRNA.\"""""	54623	 	PAF1	-0.129296955	-0.001253769	-2.03745858	0.044951792	0.044951792	-3.85083651	-1.093760567
8180	1260576	C1orf198	NM_032800.1	84886	NP_116189.1	ILMN_1657683	1260576	S	GATTTTGGATTCTCCACCTCCCCCCAGTCTCTGCACCTGGGATTCAGCTC	"\Homo sapiens chromosome 1 open reading frame 198 (C1orf198), mRNA.\"""""	FLJ14525; FLJ16283; DKFZp667D152; MGC10710; FLJ38847	ILMN_1657683	C1ORF198	"\Homo sapiens chromosome 1 open reading frame 198 (C1orf198), mRNA.\"""""	84886	 	C1orf198	-0.129163012	-0.000755402	-2.536765444	0.013157863	0.013157863	-2.908747674	-1.093659024
10306	1580079	LOC648665	XR_042292.1	648665		ILMN_3208649	1580079	A	GACTATCGGGGTGCAACCTGGCTGGGGCGGGGAGGAGGTGCAGGGCCTGG	"\PREDICTED: Homo sapiens misc_RNA (LOC648665), miscRNA.\"""""		ILMN_3208649	LOC648665	"\PREDICTED: Homo sapiens misc_RNA (LOC648665), miscRNA.\"""""	648665	 		-0.128894375	0.013944986	-2.007027614	0.048166739	0.048166739	-3.902432036	-1.093455399
4452	650129	ProbeID: 650129				ILMN_1855868	650129	S	GGTGGGGATTCTGGAACAATCATCTTAGGGGGTGTGCCATGCTGTTCCTG	"\BX093310 NCI_CGAP_GC4 Homo sapiens cDNA clone IMAGp998F143166 ; IMAGE:1257997, mRNA sequence\"""""		ILMN_1855868		"\BX093310 NCI_CGAP_GC4 Homo sapiens cDNA clone IMAGp998F143166 ; IMAGE:1257997, mRNA sequence\"""""	-999	 		-0.128856321	0.012503918	-2.016677965	0.047126525	0.047126525	-3.886144672	-1.093426557
24031	3890402	SLC25A24	NM_013386.3	29957	NP_037518.3	ILMN_1711838	3890402	I	CTGCAGGAGGGGCTCAGGAACCTGGGCATCCCTCTGGGCCAGGACGCCGA	"\Homo sapiens solute carrier family 25 (mitochondrial carrier; phosphate carrier), member 24 (SLC25A24), nuclear gene encoding mitochondrial protein, transcript variant 1, mRNA.\"""""	DKFZp586G0123; APC1; SCAMC-1	ILMN_1711838	SLC25A24	"\Homo sapiens solute carrier family 25 (mitochondrial carrier; phosphate carrier), member 24 (SLC25A24), nuclear gene encoding mitochondrial protein, transcript variant 1, mRNA.\"""""	29957	D	SLC25A24	-0.128576458	0.006071317	-2.516785101	0.013867608	0.013867608	-2.949792109	-1.093214468
23806	3870220	POLG	NM_002693.1	5428	NP_002684.1	ILMN_2101930	3870220	S	ACCAGGTGCATGTTTGCCTACAAGCTGGGTCTGAATGACTTGCCCCAGTC	"\Homo sapiens polymerase (DNA directed), gamma (POLG), mRNA.\"""""	POLG1; SCAE; SANDO; FLJ27114; POLGA; PEO	ILMN_2101930	POLG	"\Homo sapiens polymerase (DNA directed), gamma (POLG), mRNA.\"""""	5428	 	POLG	0.128474059	0.002901084	2.234074288	0.028304714	0.028304714	-3.501048348	1.093136877
5120	770711	GOLGA7B	NM_001010917.1	401647	NP_001010917.1	ILMN_3247945	770711	S	CTTTGGGGCACTTGTAGCCTTGGGTGGGGGAACAGGTTGGACTGAAAGCG	"\Homo sapiens golgi autoantigen, golgin subfamily a, 7B (GOLGA7B), mRNA.\"""""	C10orf133; bA451M19.3; MGC131701; bA459F3.4	ILMN_3247945	GOLGA7B	"\Homo sapiens golgi autoantigen, golgin subfamily a, 7B (GOLGA7B), mRNA.\"""""	401647	D	GOLGA7B	-0.127687481	0.014470472	-2.699480265	0.008491211	0.008491211	-2.564580951	-1.092541045
44096	7000626	GUCY1A2	NM_000855.1	2977	NP_000846.1	ILMN_1720496	7000626	S	CGGCACCATGTTCCTCCGGGAGACAAGCCTCTGAGACCTGCTACAGATCA	"\Homo sapiens guanylate cyclase 1, soluble, alpha 2 (GUCY1A2), mRNA.\"""""	GUC1A2; GC-SA2	ILMN_1720496	GUCY1A2	"\Homo sapiens guanylate cyclase 1, soluble, alpha 2 (GUCY1A2), mRNA.\"""""	2977	 	GUCY1A2	0.127672686	-6.21E-05	3.054266233	0.003074735	0.003074735	-1.755428271	1.092529841
32618	5260646	C16orf13	NM_001040161.1	84326	NP_001035251.1	ILMN_2369826	5260646	A	TGCCTGGACAGGAACCCAGAATGGGGGCTTCGGGACACAGCCCTCCTGGA	"\Homo sapiens chromosome 16 open reading frame 13 (C16orf13), transcript variant 3, mRNA.\"""""	JFP2; MGC13114	ILMN_2369826	C16ORF13	"\Homo sapiens chromosome 16 open reading frame 13 (C16orf13), transcript variant 3, mRNA.\"""""	84326	D	C16orf13	-0.127623462	0.0064063	-2.068945826	0.04182111	0.04182111	-3.796725557	-1.092492566
12127	1980138	MRRF	NM_138777.2	92399	NP_620132.1	ILMN_2415949	1980138	A	TCTTCCTGCTTCTGCTCTGGGCCGGTGGGTGGCTCTCAGAAAATACTTGC	"\Homo sapiens mitochondrial ribosome recycling factor (MRRF), nuclear gene encoding mitochondrial protein, transcript variant 1, mRNA.\"""""	RRF; MTRRF; MRFF	ILMN_2415949	MRRF	"\Homo sapiens mitochondrial ribosome recycling factor (MRRF), nuclear gene encoding mitochondrial protein, transcript variant 1, mRNA.\"""""	92399	D	MRRF	0.127458804	0.025162952	2.16200527	0.033643782	0.033643782	-3.632534668	1.092367884
9244	1440386	LTK	NM_002344.3	4058	NP_002335.2	ILMN_1799871	1440386	I	CGCTCACTGCAGGAGGGGGCGGAGGGCGGCCAGGGCTGCTCCGAGGCTTG	"\Homo sapiens leukocyte tyrosine kinase (LTK), transcript variant 1, mRNA.\"""""	TYK1	ILMN_1799871	LTK	"\Homo sapiens leukocyte tyrosine kinase (LTK), transcript variant 1, mRNA.\"""""	4058	D	LTK	-0.127449966	0.007377946	-2.306680364	0.023692948	0.023692948	-3.364816602	-1.092361192
13546	2120477	ProbeID: 2120477				ILMN_1857662	2120477	S	AGTTGTGGGGAGAACTGCTGGGCCAAGAGACAGCTCCGAGTTCTGTGTAG	"\AGENCOURT_14371938 NIH_MGC_181 Homo sapiens cDNA clone IMAGE:30395065 5, mRNA sequence\"""""		ILMN_1857662		"\AGENCOURT_14371938 NIH_MGC_181 Homo sapiens cDNA clone IMAGE:30395065 5, mRNA sequence\"""""	-999	 		0.127244465	0.008370469	2.903953938	0.004775742	0.004775742	-2.107784355	1.092205605
16648	2630364	FAM120AOS	NM_198841.2	158293	NP_942138.2	ILMN_3238859	2630364	S	GCAGGGTGGGCAGTGAGAGCTGCTATGGAATCAATGGACAAACTGACAGG	"\Homo sapiens family with sequence similarity 120A opposite strand (FAM120AOS), mRNA.\"""""	C9orf10OS; FLJ31534	ILMN_3238859	FAM120AOS	"\Homo sapiens family with sequence similarity 120A opposite strand (FAM120AOS), mRNA.\"""""	158293	D	FAM120AOS	0.127178403	-0.039548927	2.053008761	0.043381366	0.043381366	-3.824205314	1.092155592
14462	2320482	ZNF626	NM_001076675.1	199777	NP_001070143.1	ILMN_2290732	2320482	I	CTTTGGTAGGCGACGTCGGGCAGATCATGAGGTCAGGAGTTCAAGACCAG	"\Homo sapiens zinc finger protein 626 (ZNF626), transcript variant 1, mRNA.\"""""	MGC104224	ILMN_2290732	ZNF626	"\Homo sapiens zinc finger protein 626 (ZNF626), transcript variant 1, mRNA.\"""""	199777	D	ZNF626	-0.126744754	0.003471781	-2.610974886	0.010799468	0.010799468	-2.753957837	-1.09182736
9791	1500278	LOC643008	XM_942645.2	643008	XP_947738.1	ILMN_1804470	1500278	I	CACCCAAAAGGTGTTGGGGGTGCTAGTGACGATGCACGGGGGTGACAGCC	"\PREDICTED: Homo sapiens PP12104, transcript variant 1 (LOC643008), mRNA.\"""""		ILMN_1804470	LOC643008	"\PREDICTED: Homo sapiens PP12104, transcript variant 1 (LOC643008), mRNA.\"""""	643008	D	C17orf109	-0.126697507	-0.001389207	-2.042436584	0.044443824	0.044443824	-3.84233073	-1.091791603
11362	1770717	HIRIP3	NM_003609.2	8479	NP_003600.2	ILMN_1678037	1770717	S	GCAGCTCCCAAGGACACAAGCTGTTGGGATGCTACTTCTCAGCTTCACGC	"\Homo sapiens HIRA interacting protein 3 (HIRIP3), mRNA.\"""""		ILMN_1678037	HIRIP3	"\Homo sapiens HIRA interacting protein 3 (HIRIP3), mRNA.\"""""	8479	 	HIRIP3	-0.126475354	0.020806386	-2.00192418	0.048724743	0.048724743	-3.911017226	-1.091623497
46172	7510100	ProbeID: 7510100				ILMN_1823952	7510100	S	AGGGCCTCTGGGTGACAAAAGCAGGGGCAGGGATAGGCACCCTTCATAAC	"\tt31h10.x1 NCI_CGAP_GC6 Homo sapiens cDNA clone IMAGE:2242435 3, mRNA sequence\"""""		ILMN_1823952		"\tt31h10.x1 NCI_CGAP_GC6 Homo sapiens cDNA clone IMAGE:2242435 3, mRNA sequence\"""""	-999	 		-0.126422772	0.013395751	-2.986939039	0.00375177	0.00375177	-1.914946929	-1.091583712
29423	4670598	LOC100131294	XM_001718622.1	100131294	XP_001718674.1	ILMN_3205353	4670598	A	GCATCATGGAGAATGCCTCAGCTGGGGTGGAGCACCTCTTGCTAGGGAAC	"\PREDICTED: Homo sapiens similar to RAB13 protein (LOC100131294), mRNA.\"""""		ILMN_3205353	LOC100131294	"\PREDICTED: Homo sapiens similar to RAB13 protein (LOC100131294), mRNA.\"""""	100131294	D	LOC100131294	0.126348852	0.012521604	3.145243308	0.002339164	0.002339164	-1.535603174	1.091527783
22361	3520608	ProbeID: 3520608	XM_939545.1	648251	XP_944638.1	ILMN_1814975	3520608	S	GGTGAAGGACAAGACTTCCTGGCATCCCCATCAGCAAAGTCTCACCACAG	"\PREDICTED: Homo sapiens hypothetical protein LOC648251 (LOC648251), mRNA.\"""""		ILMN_1814975	LOC648251	"\PREDICTED: Homo sapiens hypothetical protein LOC648251 (LOC648251), mRNA.\"""""	648251	 		-0.126348557	0.000598702	-3.39328446	0.001081906	0.001081906	-0.912228072	-1.09152756
11577	1820097	ZNF410	NM_021188.1	57862	NP_067011.1	ILMN_1773247	1820097	S	GAAGCAATGACTGTGGGCTGGGAAACTGTACCTACCTCTCTTCCCACTGC	"\Homo sapiens zinc finger protein 410 (ZNF410), mRNA.\"""""	APA1; APA-1	ILMN_1773247	ZNF410	"\Homo sapiens zinc finger protein 410 (ZNF410), mRNA.\"""""	57862	 	ZNF410	0.125828535	0.014995794	2.143452092	0.035152896	0.035152896	-3.665775041	1.091134188
20733	3360100	IDH3A	NM_005530.2	3419	NP_005521.1	ILMN_1698533	3360100	S	GAGCTTGGGCTTAGGCTTGGGCTCAGCTTTTGACCCTCAGGCATCTCCTT	"\Homo sapiens isocitrate dehydrogenase 3 (NAD+) alpha (IDH3A), nuclear gene encoding mitochondrial protein, mRNA.\"""""		ILMN_1698533	IDH3A	"\Homo sapiens isocitrate dehydrogenase 3 (NAD+) alpha (IDH3A), nuclear gene encoding mitochondrial protein, mRNA.\"""""	3419	 	IDH3A	0.125474709	0.018802187	2.040121349	0.044679459	0.044679459	-3.846289	1.090866616
13682	2140279	HINT3	NM_138571.4	135114	NP_612638.3	ILMN_3251662	2140279	S	GACGAGATCGGGCGCGTTCAGGGTGGTATGGCCGTAGACAACCTATTTGT	"\Homo sapiens histidine triad nucleotide binding protein 3 (HINT3), mRNA.\"""""		ILMN_3251662	HINT3	"\Homo sapiens histidine triad nucleotide binding protein 3 (HINT3), mRNA.\"""""	135114	D	HINT3	0.125360203	-0.01252802	2.250323676	0.027209111	0.027209111	-3.470885835	1.090780038
43498	6940403	RC3H1	NM_172071.1	149041	NP_742068.1	ILMN_1807147	6940403	S	TAAACAAATGGGTGGTGGGGGTGGGAAGGGTAATACAGTCCTGCCATTGC	"\Homo sapiens ring finger and CCCH-type zinc finger domains 1 (RC3H1), mRNA.\"""""	RP5-1198E17.5; KIAA2025; RNF198	ILMN_1807147	RC3H1	"\Homo sapiens ring finger and CCCH-type zinc finger domains 1 (RC3H1), mRNA.\"""""	149041	 	RC3H1	-0.125213591	0.009443238	-2.039311954	0.044762089	0.044762089	-3.847671851	-1.090669194
38331	6200543	ProbeID: 6200543				ILMN_1896145	6200543	S	AGGGTGGTGGTTTTGATCCACGGTGCTGGTCATTGGGATAACCACAGGAC	"\AGENCOURT_14374590 NIH_MGC_181 Homo sapiens cDNA clone IMAGE:30399869 5, mRNA sequence\"""""		ILMN_1896145		"\AGENCOURT_14374590 NIH_MGC_181 Homo sapiens cDNA clone IMAGE:30399869 5, mRNA sequence\"""""	-999	 		0.125063246	0.006817235	2.994932246	0.003664717	0.003664717	-1.896151161	1.09055554
38880	6270528	STK16	NM_001008910.1	8576	NP_001008910.1	ILMN_1742520	6270528	I	ATGATGTCAGCACTGCTTCCGGTCGGTGGCGCTTCTCTCTGGCCCGAGCC	"\Homo sapiens serine/threonine kinase 16 (STK16), transcript variant 2, mRNA.\"""""	KRCT; MPSK; TSF1; FLJ39635; PKL12	ILMN_1742520	STK16	"\Homo sapiens serine/threonine kinase 16 (STK16), transcript variant 2, mRNA.\"""""	8576	D	STK16	0.12504997	0.004476338	2.770995627	0.006964946	0.006964946	-2.407836298	1.090545505
37488	6100044	OR51F1	NM_001004752.1	256892	NP_001004752.1	ILMN_1808825	6100044	S	TGGAATCTGGAGTGCTGGTGGCTACAGCCTTTGACCGTTATGTGGCCATC	"\Homo sapiens olfactory receptor, family 51, subfamily F, member 1 (OR51F1), mRNA.\"""""	OR11-21; OR51F1P	ILMN_1808825	OR51F1	"\Homo sapiens olfactory receptor, family 51, subfamily F, member 1 (OR51F1), mRNA.\"""""	256892	D	OR51F1	0.124972654	-0.00222884	3.644192775	0.000478201	0.000478201	-0.247833256	1.090487063
7960	1240452	PINX1	NM_017884.4	54984	NP_060354.4	ILMN_1790309	1240452	S	AAGCGGATGGCAGCACTGAAGAACAAGCCCCAGGTTCCAGTTCCAGGGTC	"\Homo sapiens PIN2-interacting protein 1 (PINX1), mRNA.\"""""	LPTS; MGC8850; FLJ20565; LPTL	ILMN_1790309	PINX1	"\Homo sapiens PIN2-interacting protein 1 (PINX1), mRNA.\"""""	54984	D	PINX1	-0.124898937	0.004618337	-2.222156788	0.029132682	0.029132682	-3.523049596	-1.090431343
22840	3780152	ProbeID: 3780152				ILMN_1872457	3780152	S	CAGGCCAAGTGGTGACCTGTGGCTATTTCAGCTCAGAATGTCAGCCTCTG	"\zh47e08.r1 Soares_fetal_liver_spleen_1NFLS_S1 Homo sapiens cDNA clone IMAGE:415238 5, mRNA sequence\"""""		ILMN_1872457		"\zh47e08.r1 Soares_fetal_liver_spleen_1NFLS_S1 Homo sapiens cDNA clone IMAGE:415238 5, mRNA sequence\"""""	-999	 		-0.124829767	0.009053459	-2.507916276	0.014193544	0.014193544	-2.967924298	-1.090379064
26841	4230414	RFC1	NM_002913.3	5981	NP_002904.3	ILMN_1792986	4230414	S	AGGATTTCATGCAGTGGTCTGTTATGGGGCTTTGCAGCGTGGGGGGCTGC	"\Homo sapiens replication factor C (activator 1) 1, 145kDa (RFC1), mRNA.\"""""	RFC140; A1; RECC1; PO-GA; MHCBFB; MGC51786; RFC	ILMN_1792986	RFC1	"\Homo sapiens replication factor C (activator 1) 1, 145kDa (RFC1), mRNA.\"""""	5981	D	RFC1	-0.124186825	-0.02418307	-2.309257338	0.023542235	0.023542235	-3.359912594	-1.089893241
27678	4290682	ProbeID: 4290682	XM_928598.1	645582	XP_933691.1	ILMN_1794962	4290682	S	ATGGACGAGCTCTGCCCTCGAGCACTCACTGTGGGCTCCCGACCGTCACT	"\PREDICTED: Homo sapiens similar to Interleukin-9 receptor precursor (IL-9R) (CD129 antigen) (LOC645582), mRNA.\"""""		ILMN_1794962	LOC645582	"\PREDICTED: Homo sapiens similar to Interleukin-9 receptor precursor (IL-9R) (CD129 antigen) (LOC645582), mRNA.\"""""	645582	 		-0.124062267	0.009903564	-3.247535023	0.001709638	0.001709638	-1.282710042	-1.089799147
14042	2230259	GUCY1B3	NM_000857.1	2983	NP_000848.1	ILMN_1782567	2230259	S	GCCATGCATTCACCATGCACGATCCATCTGCCACCTGGCCTTGGACATGA	"\Homo sapiens guanylate cyclase 1, soluble, beta 3 (GUCY1B3), mRNA.\"""""	GUCSB3; GUC1B3; GC-S-beta-1; GC-SB3; GUCB3	ILMN_1782567	GUCY1B3	"\Homo sapiens guanylate cyclase 1, soluble, beta 3 (GUCY1B3), mRNA.\"""""	2983	 	GUCY1B3	-0.123772939	0.002409863	-2.922167343	0.004531093	0.004531093	-2.065822307	-1.089580613
46861	7570646	ProbeID: 7570646				ILMN_1825186	7570646	S	GGGAGTGCAGTCCGATGCTGCAGAAGACAGACTGTTCCCTCTCTCTTCCC	"\AGENCOURT_8844418 NIH_MGC_141 Homo sapiens cDNA clone IMAGE:6385379 5, mRNA sequence\"""""		ILMN_1825186		"\AGENCOURT_8844418 NIH_MGC_141 Homo sapiens cDNA clone IMAGE:6385379 5, mRNA sequence\"""""	-999	 	LOC338817	0.123688352	0.001899368	2.091869844	0.039661826	0.039661826	-3.756869321	1.089516732
42598	6760446	LOC645446	XM_932905.1	645446	XP_937998.1	ILMN_1780100	6760446	S	CCTCCCAGCCCGGAAGATGGGGAGCGGGGACAGGCGACGCGGACGAAGCG	"\PREDICTED: Homo sapiens hypothetical protein LOC645446 (LOC645446), mRNA.\"""""		ILMN_1780100	LOC645446	"\PREDICTED: Homo sapiens hypothetical protein LOC645446 (LOC645446), mRNA.\"""""	645446	 	LOC645446	-0.123682911	0.006948423	-2.880991051	0.005101541	0.005101541	-2.160396415	-1.089512623
15269	2450047	CASZ1	NM_017766.3	54897	NP_060236.3	ILMN_1655191	2450047	S	CCTTGCAGGGAGAACGGTGACTTTGTATTGTCATGTGTGCGGCTTCCTGT	"\Homo sapiens castor zinc finger 1 (CASZ1), transcript variant 2, mRNA.\"""""	dJ734G22.1; FLJ12223; ZNF693; SRG; CST; cst; RP4-734G22.2; FLJ20321	ILMN_1655191	CASZ1	"\Homo sapiens castor zinc finger 1 (CASZ1), transcript variant 2, mRNA.\"""""	54897	D	CASZ1	-0.123603447	-0.039371199	-2.078128603	0.040944273	0.040944273	-3.780806712	-1.089452613
33079	5310162	ProbeID: 5310162	XM_929859.1	646897	XP_934952.1	ILMN_1693225	5310162	S	CCTCTGTTGAGTTTCCATTTCAGGTTGTGGCCAGGCATGGTGGCTCATGC	"\PREDICTED: Homo sapiens hypothetical protein LOC646897 (LOC646897), mRNA.\"""""		ILMN_1693225	LOC646897	"\PREDICTED: Homo sapiens hypothetical protein LOC646897 (LOC646897), mRNA.\"""""	646897	 		-0.123592506	-0.003256096	-2.456578716	0.016219166	0.016219166	-3.071832066	-1.089444351
46788	7570338	LOC728138	XM_001128282.2	728138	XP_001128282.1	ILMN_3214686	7570338	A	AAGAGTGGCTGCAAGGGGCTGGTGAAGTTCCAGGCCGACCCCGACGTGCT	"\PREDICTED: Homo sapiens hypothetical LOC728138 (LOC728138), mRNA.\"""""		ILMN_3214686	LOC728138	"\PREDICTED: Homo sapiens hypothetical LOC728138 (LOC728138), mRNA.\"""""	728138	D	LOC728138	0.123442088	-0.014549469	2.236405017	0.028145223	0.028145223	-3.496733608	1.08933077
2316	360326	ProbeID: 360326	XM_001126091.2	730496	XP_001126091.1	ILMN_3243278	360326	S	GTGCGGGGCCTCAGGGTGGGCCTGGGAAGCTGGAAACACCTTTGGAAACA	"\PREDICTED: Homo sapiens hypothetical LOC730496 (LOC730496), mRNA.\"""""		ILMN_3243278	LOC730496	"\PREDICTED: Homo sapiens hypothetical LOC730496 (LOC730496), mRNA.\"""""	730496	 		-0.123393398	0.020470901	-2.75185299	0.007346767	0.007346767	-2.450114873	-1.089294006
22887	3780360	OR4C12	NM_001005270.1	283093	NP_001005270.1	ILMN_1777706	3780360	S	GCATTCTCCTGGTGGCAGTGGCCTGGGTGGGAGGATTTCTTCATGCAACT	"\Homo sapiens olfactory receptor, family 4, subfamily C, member 12 (OR4C12), mRNA.\"""""	OR11-259	ILMN_1777706	OR4C12	"\Homo sapiens olfactory receptor, family 4, subfamily C, member 12 (OR4C12), mRNA.\"""""	283093	D	OR4C12	-0.123355166	-0.006771637	-2.771110251	0.006962716	0.006962716	-2.407582433	-1.08926514
26811	4230301	PGP	NM_001042371.2	283871	NP_001035830.1	ILMN_1836744	4230301	S	CCTTTCCCTGTACCTGGCAGCTTCTCTCTTGGCCCCACAGTCACAGCACT	"\Homo sapiens phosphoglycolate phosphatase (PGP), mRNA.\"""""	MGC4692	ILMN_1836744	PGP	"\Homo sapiens phosphoglycolate phosphatase (PGP), mRNA.\"""""	283871	D	PGP	-0.123188297	-0.012653528	-2.939506863	0.004308982	0.004308982	-2.025683933	-1.089139158
26955	4250102	PLGLB2	NM_002665.4	5342	NP_002656.1	ILMN_3238364	4250102	S	ACCTCTCGGAAAGGAGCAAAACTTTGCTCAGATCCCAGAATTAACCTGAT	"\Homo sapiens plasminogen-like B2 (PLGLB2), mRNA.\"""""	PLGP1	ILMN_3238364	PLGLB2	"\Homo sapiens plasminogen-like B2 (PLGLB2), mRNA.\"""""	5342	D	PLGLB1/PLGLB2	0.123123126	-0.006952037	3.314924686	0.001385814	0.001385814	-1.112870124	1.089089959
1026	110358	ProbeID: 110358	XM_936250.1	642111	XP_941343.1	ILMN_1748235	110358	S	TCCATACGCTTCATTTCCGGGTCTTCCGTTCTGTGTGCTGCAGGGCTTGC	"\PREDICTED: Homo sapiens hypothetical protein LOC642111 (LOC642111), mRNA.\"""""		ILMN_1748235	LOC642111	"\PREDICTED: Homo sapiens hypothetical protein LOC642111 (LOC642111), mRNA.\"""""	642111	 		-0.122726586	-0.005079829	-2.18181015	0.032095465	0.032095465	-3.596775663	-1.088790652
22177	3460653	CYP4Z2P	XR_017801.1	163720		ILMN_1702829	3460653	I	GAGCTGGCTCCAGACTACTCAAGGCCTCCCCAGCCTGTTCGTCAAATGCT	"\PREDICTED: Homo sapiens cytochrome P450 4Z2 pseudogene (CYP4Z2P), misc RNA.\"""""		ILMN_1702829	CYP4Z2P	"\PREDICTED: Homo sapiens cytochrome P450 4Z2 pseudogene (CYP4Z2P), misc RNA.\"""""	163720	 		-0.122659694	0.00610888	-3.590710001	0.000570796	0.000570796	-0.392178789	-1.08874017
7971	1240487	LYRM4	NM_020408.3	57128	NP_065141.3	ILMN_1740927	1240487	S	ACCGGTGCCCAAATCTGGCTGGTGGACAGAAGCACCTGGAGAGTTGGAGA	"\Homo sapiens LYR motif containing 4 (LYRM4), mRNA.\"""""	C6orf149; CGI-203; ISD11	ILMN_1740927	LYRM4	"\Homo sapiens LYR motif containing 4 (LYRM4), mRNA.\"""""	57128	 	LYRM4	0.122307893	0.022150312	2.251222551	0.027149608	0.027149608	-3.469211807	1.088474714
40916	6510537	FKBP2	NM_057092.1	2286	NP_476433.1	ILMN_1678080	6510537	I	GGTGAGCAAAGGGGCGGGTCCCTGGCTGCTGTGGCCTCCCCTGACCCCCT	"\Homo sapiens FK506 binding protein 2, 13kDa (FKBP2), transcript variant 2, mRNA.\"""""	PPIase; FKBP-13	ILMN_1678080	FKBP2	"\Homo sapiens FK506 binding protein 2, 13kDa (FKBP2), transcript variant 2, mRNA.\"""""	2286	D	FKBP2	-0.122285242	0.004143261	-2.164224505	0.033467106	0.033467106	-3.628541856	-1.088457624
46144	7400767	LOC343052	XR_017021.1	343052		ILMN_1677141	7400767	S	TGCTGCAGGCTCCGAGCTGGCCTTCGTGCAGGAGCTGGGGGACACAGTGG	"\PREDICTED: Homo sapiens similar to putative neuronal cell adhesion molecule (LOC343052), mRNA.\"""""		ILMN_1677141	LOC343052	"\PREDICTED: Homo sapiens similar to putative neuronal cell adhesion molecule (LOC343052), mRNA.\"""""	343052	 	LOC343052	0.122003811	0.008901578	2.25636413	0.026811448	0.026811448	-3.459625245	1.088245316
40601	6480037	PLA2G15	NM_012320.3	23659	NP_036452.1	ILMN_1756910	6480037	S	GGCAGTAGGCTCTAAGTGGGTGACTGGCCACAGGCCGAGAAAAGGGTACA	"\Homo sapiens phospholipase A2, group XV (PLA2G15), mRNA.\"""""	DKFZp564A0122; ACS; LPLA2; LLPL	ILMN_1756910	PLA2G15	"\Homo sapiens phospholipase A2, group XV (PLA2G15), mRNA.\"""""	23659	 	PLA2G15	-0.121735183	-0.021750608	-3.053228687	0.003084246	0.003084246	-1.757907104	-1.088042705
10385	1580376	ProbeID: 1580376				ILMN_1824807	1580376	S	TCAGACACTCCAGGAAGCAGAGCATCACTCCCCACTTCTAAACTGTGGGC	"\xn75g02.x1 Soares_NFL_T_GBC_S1 Homo sapiens cDNA clone IMAGE:2700338 3, mRNA sequence\"""""		ILMN_1824807		"\xn75g02.x1 Soares_NFL_T_GBC_S1 Homo sapiens cDNA clone IMAGE:2700338 3, mRNA sequence\"""""	-999	 		0.121668965	0.006879368	2.585026569	0.011576663	0.011576663	-2.808500326	1.087992766
44168	7040131	ProbeID: 7040131	XM_940750.1	651575	XP_945843.1	ILMN_1709287	7040131	S	CCCGTCTTGCCACACTCTTTGAGAGTTACAAGTGTAGTATGGAACAAGGG	"\PREDICTED: Homo sapiens similar to DALR anticodon binding domain containing 3 isoform 1 (LOC651575), mRNA.\"""""		ILMN_1709287	LOC651575	"\PREDICTED: Homo sapiens similar to DALR anticodon binding domain containing 3 isoform 1 (LOC651575), mRNA.\"""""	651575	 		-0.12161252	-0.018786174	-2.287811958	0.024822677	0.024822677	-3.400580191	-1.0879502
45976	7400017	EPHB6	NM_004445.2	2051	NP_004436.1	ILMN_1802646	7400017	S	TGAGGCAGCAGGGCTCAGTGGAGGTCTGAGAATGACGATACCCGTGACTC	"\Homo sapiens EPH receptor B6 (EPHB6), mRNA.\"""""	MGC129910; MGC129911; HEP	ILMN_1802646	EPHB6	"\Homo sapiens EPH receptor B6 (EPHB6), mRNA.\"""""	2051	 	EPHB6	-0.121547048	-0.019918308	-2.925299819	0.004490201	0.004490201	-2.058584766	-1.087900828
2462	380242	G6PC3	NM_138387.2	92579	NP_612396.1	ILMN_2127477	380242	S	GCACATGTTCAGTGCCCAGGAAGCACCGCCCATCCACTCTTCCTGACTTC	"\Homo sapiens glucose 6 phosphatase, catalytic, 3 (G6PC3), mRNA.\"""""	UGRP	ILMN_2127477	G6PC3	"\Homo sapiens glucose 6 phosphatase, catalytic, 3 (G6PC3), mRNA.\"""""	92579	 	G6PC3	-0.121500791	0.016074046	-2.365449233	0.02046013	0.02046013	-3.251816317	-1.087865947
36438	5900187	HUS1B	NM_148959.3	135458	NP_683762.2	ILMN_1706410	5900187	S	AACAGAGACCTGGAGAGCATGGTGCAAGTGCGGGTGGACAATCGGAAGCT	"\Homo sapiens HUS1 checkpoint homolog b (S. pombe) (HUS1B), mRNA.\"""""	RP11-532F6.1; MGC126748; MGC126746	ILMN_1706410	HUS1B	"\Homo sapiens HUS1 checkpoint homolog b (S. pombe) (HUS1B), mRNA.\"""""	135458	 	HUS1B	-0.121404501	-0.003874205	-2.688070766	0.008761149	0.008761149	-2.589282005	-1.087793342
5142	780022	ProbeID: 780022	XM_001717905.1	100132299	XP_001717957.1	ILMN_3249261	780022	S	AGACCAGTCACTCCCTCTGCCTTCAGGCTTCTGTCAATTTCATTATCATC	"\PREDICTED: Homo sapiens similar to MSTP075 (LOC100132299), mRNA.\"""""		ILMN_3249261	LOC100132299	"\PREDICTED: Homo sapiens similar to MSTP075 (LOC100132299), mRNA.\"""""	100132299	D	RPA1	-0.120983052	-0.006874114	-2.185782313	0.03179253	0.03179253	-3.589569433	-1.087475615
37581	6100435	NFYB	NM_006166.3	4801	NP_006157.1	ILMN_1668726	6100435	S	GTGGTGCACACCTGTAGTCCCTTACTCCCTGGTGGCTGAGGCATTATCCC	"\Homo sapiens nuclear transcription factor Y, beta (NFYB), mRNA.\"""""	HAP3; NF-YB; CBF-B; CBF-A	ILMN_1668726	NFYB	"\Homo sapiens nuclear transcription factor Y, beta (NFYB), mRNA.\"""""	4801	 	NFYB	-0.120428747	0.001702448	-2.210579641	0.029957266	0.029957266	-3.544324778	-1.087057872
2890	450520	ProbeID: 450520	XM_930409.1	644946	XP_935502.1	ILMN_1814164	450520	S	TGTGCAAACCCCTCCCCGCAGCTGCTCCTGTTCCAATCACTCTGGGAACA	"\PREDICTED: Homo sapiens hypothetical protein LOC644946 (LOC644946), mRNA.\"""""		ILMN_1814164	LOC644946	"\PREDICTED: Homo sapiens hypothetical protein LOC644946 (LOC644946), mRNA.\"""""	644946	 		-0.120319748	-0.000335281	-3.587517015	0.000576831	0.000576831	-0.400750631	-1.086975745
722	60653	PRR7	NM_030567.3	80758	NP_085044.2	ILMN_1677509	60653	S	ACGGAGCTTGGCGTCTGCCGGTCTCCATCCCCTTGTTCGGGAGGACTACA	"\Homo sapiens proline rich 7 (synaptic) (PRR7), mRNA.\"""""	MGC10772	ILMN_1677509	PRR7	"\Homo sapiens proline rich 7 (synaptic) (PRR7), mRNA.\"""""	80758	 	PRR7	-0.120255209	-0.018414662	-2.321356507	0.022845903	0.022845903	-3.336825058	-1.08692712
28942	4610161	KCNF1	NM_002236.4	3754	NP_002227.2	ILMN_1671392	4610161	S	TGGCACGAGAGCCCACGCCCGCTTCTGTATCTCCCTCAATAAAGCCTCCT	"\Homo sapiens potassium voltage-gated channel, subfamily F, member 1 (KCNF1), mRNA.\"""""	kH1; IK8; KCNF; KV5.1; MGC33316	ILMN_1671392	KCNF1	"\Homo sapiens potassium voltage-gated channel, subfamily F, member 1 (KCNF1), mRNA.\"""""	3754	 	KCNF1	-0.120188713	-0.008369201	-3.258994168	0.001649984	0.001649984	-1.254009271	-1.086877023
19410	3130138	BRPF1	NM_001003694.1	7862	NP_001003694.1	ILMN_1669308	3130138	A	CTACCTGCTCATGCCAGGAGAATCCATAACTGCCTAGAGGCCTGGGGCCC	"\Homo sapiens bromodomain and PHD finger containing, 1 (BRPF1), transcript variant 1, mRNA.\"""""	BR140	ILMN_1669308	BRPF1	"\Homo sapiens bromodomain and PHD finger containing, 1 (BRPF1), transcript variant 1, mRNA.\"""""	7862	D	BRPF1	-0.120066166	-0.033872303	-1.996546982	0.049318655	0.049318655	-3.920041878	-1.086784705
2690	430400	GLT8D1	NM_018446.2	55830	NP_060916.1	ILMN_1713290	430400	A	GTGTCAGCTAGGTAAAGATGACAAACTGCCCTGTCTGGCAGTCAGCTTCC	"\Homo sapiens glycosyltransferase 8 domain containing 1 (GLT8D1), transcript variant 2, mRNA.\"""""	FLJ14611; AD-017; MSTP139; DKFZp781O20198	ILMN_1713290	GLT8D1	"\Homo sapiens glycosyltransferase 8 domain containing 1 (GLT8D1), transcript variant 2, mRNA.\"""""	55830	D	GLT8D1	-0.120037007	0.01598703	-2.356667809	0.020916818	0.020916818	-3.268855204	-1.086762739
34099	5490551	MAGED2	NM_201222.1	10916	NP_957516.1	ILMN_1661417	5490551	I	TGTATCTGAGAACGGAGTCGTTGGGGGTGGTGGAGGGGGTTGGAATTGGG	"\Homo sapiens melanoma antigen family D, 2 (MAGED2), transcript variant 3, mRNA.\"""""	MAGE-D2; MGC8386; MAGED; JCL-1; BCG1; 11B6; HCA10	ILMN_1661417	MAGED2	"\Homo sapiens melanoma antigen family D, 2 (MAGED2), transcript variant 3, mRNA.\"""""	10916	D	MAGED2	-0.119602802	-0.016815266	-2.550723126	0.012681654	0.012681654	-2.87991556	-1.086435707
14672	2340598	ANKRD54	NM_138797.1	129138	NP_620152.1	ILMN_1766309	2340598	S	AACAGAAGAGCAGGTGACGGGAGAGGAGGTTGGAGGTGTAGCGATGGAGC	"\Homo sapiens ankyrin repeat domain 54 (ANKRD54), mRNA.\"""""		ILMN_1766309	ANKRD54	"\Homo sapiens ankyrin repeat domain 54 (ANKRD54), mRNA.\"""""	129138	 	ANKRD54	-0.119446729	-0.008830514	-2.649000844	0.009745738	0.009745738	-2.673223007	-1.086318181
28047	4490020	MXRA5	NM_015419.2	25878	NP_056234.2	ILMN_1803213	4490020	S	GCAGTATCTGGCTTGTCCATCTGGTCTAAGGTGGCTGCTTCTTCCCCAGC	"\Homo sapiens matrix-remodelling associated 5 (MXRA5), mRNA.\"""""	DKFZp564I1922	ILMN_1803213	MXRA5	"\Homo sapiens matrix-remodelling associated 5 (MXRA5), mRNA.\"""""	25878	 	MXRA5	0.119344959	0.001069617	3.340877744	0.00127723	0.00127723	-1.046788974	1.086241554
41652	6580491	CUL9	NM_015089.2	23113	NP_055904.1	ILMN_1806010	6580491	S	GGAGGAAGACGATGAGGATGATGTGCCCGAGTGGCAGCAGGATGAGTTTG	"\Homo sapiens cullin 9 (CUL9), mRNA.\"""""	DKFZp686G1042; DKFZp686P2024; RP3-330M21.2; H7AP1	ILMN_1806010	CUL9	"\Homo sapiens cullin 9 (CUL9), mRNA.\"""""	23113	 	CUL9	-0.119206548	-0.01168718	-2.536251399	0.013175705	0.013175705	-2.909807023	-1.086137346
38409	6220142	EXOSC9	NM_001034194.1	5393	NP_001029366.1	ILMN_1721713	6220142	S	GACTCCTGGAACTGCCCAAATTGGAGAGGGAGTAGAAAACTCCTGGGGTG	"\Homo sapiens exosome component 9 (EXOSC9), transcript variant 1, mRNA.\"""""	p5; PMSCL1; PM/Scl-75; p6; Rrp45p; RRP45	ILMN_1721713	EXOSC9	"\Homo sapiens exosome component 9 (EXOSC9), transcript variant 1, mRNA.\"""""	5393	D	EXOSC9	0.119082188	0.001083458	2.243591128	0.027658441	0.027658441	-3.483405888	1.086043724
25616	4120056	IQSEC2	NM_015075.1	23096	NP_055890.1	ILMN_1658513	4120056	S	CTGTCCGTCAGAATCTCCGCTGCCTCTCCAGCCCTTTTGCAGCCCTGTTT	"\Homo sapiens IQ motif and Sec7 domain 2 (IQSEC2), transcript variant 2, mRNA.\"""""	BRAG1; KIAA0522	ILMN_1658513	IQSEC2	"\Homo sapiens IQ motif and Sec7 domain 2 (IQSEC2), transcript variant 2, mRNA.\"""""	23096	 	IQSEC2	-0.118984967	0.00675379	-2.347002409	0.021429923	0.021429923	-3.287546901	-1.085970541
17308	2690019	DNAJC6	NM_014787.2	9829	NP_055602.1	ILMN_1696079	2690019	S	GGGTACTTGTAGGAATACAATGAGGAGCTTGAATGCCACCTTCTGACATG	"\Homo sapiens DnaJ (Hsp40) homolog, subfamily C, member 6 (DNAJC6), mRNA.\"""""	KIAA0473; MGC129914; DJC6; MGC129915; MGC48436	ILMN_1696079	DNAJC6	"\Homo sapiens DnaJ (Hsp40) homolog, subfamily C, member 6 (DNAJC6), mRNA.\"""""	9829	D	DNAJC6	-0.118854995	0.0156958	-2.517820453	0.01383	0.01383	-2.947671876	-1.08587271
6830	1050709	RPL8	NM_033301.1	6132	NP_150644.1	ILMN_1811433	1050709	I	ATGGGCAGTATCCGCCGCCATCCTCTTCCGTGAGGCGCGCTGAGACCCGG	"\Homo sapiens ribosomal protein L8 (RPL8), transcript variant 2, mRNA.\"""""		ILMN_1811433	RPL8	"\Homo sapiens ribosomal protein L8 (RPL8), transcript variant 2, mRNA.\"""""	6132	D	RPL8	0.118675488	-0.001727168	2.68014911	0.008953139	0.008953139	-2.606382179	1.085737609
492	50474	GPR182	NM_007264.3	11318	NP_009195.1	ILMN_1696810	50474	S	AAAGGCACAGGTGAGAGTATAGGTGGGAGATTTGGGGGGATGTAGAGGGG	"\Homo sapiens G protein-coupled receptor 182 (GPR182), mRNA.\"""""	7TMR; ADMR; hrhAMR; AMR; gamrh; MGC34399	ILMN_1696810	GPR182	"\Homo sapiens G protein-coupled receptor 182 (GPR182), mRNA.\"""""	11318	 	GPR182	-0.118578097	-0.008120673	-2.060767145	0.04261566	0.04261566	-3.810851273	-1.085664317
30635	4860133	CCDC146	NM_020879.2	57639	NP_065930.2	ILMN_1790555	4860133	S	CTGCAGAGCAGCGTCCGAATGCCTACATCCCAGAAGCAGATGCCACTCTT	"\Homo sapiens coiled-coil domain containing 146 (CCDC146), mRNA.\"""""	KIAA1505	ILMN_1790555	CCDC146	"\Homo sapiens coiled-coil domain containing 146 (CCDC146), mRNA.\"""""	57639	 	CCDC146	0.118481868	-0.017325618	2.436687543	0.017071167	0.017071167	-3.111607419	1.085591905
13658	2140168	ProbeID: 2140168				ILMN_1909290	2140168	S	TTACATGTCTACCAGTAGAGTATAAGCCTCTTTATCCATGATGCTCACTC	"\hk58d01.x1 NCI_CGAP_Lym12 Homo sapiens cDNA clone IMAGE:3000865 3, mRNA sequence\"""""		ILMN_1909290		"\hk58d01.x1 NCI_CGAP_Lym12 Homo sapiens cDNA clone IMAGE:3000865 3, mRNA sequence\"""""	-999	 		0.118164043	-0.004405145	4.159398192	8.05E-05	8.05E-05	1.212235155	1.085352776
21620	3420735	ProbeID: 3420735	XM_001127145.2	728310	XP_001127145.2	ILMN_3229038	3420735	A	GGGTGGATCACCAATCCCAGCTACGTGGGAGGTTGAGGTTGCAGTGAGCT	"\PREDICTED: Homo sapiens similar to FLJ36144 protein (LOC728310), mRNA.\"""""		ILMN_3229038	LOC728310	"\PREDICTED: Homo sapiens similar to FLJ36144 protein (LOC728310), mRNA.\"""""	728310	D	LOC728310	-0.11803711	-0.004700329	-2.029685997	0.045754899	0.045754899	-3.864080476	-1.085257287
3169	510132	ProbeID: 510132	XM_941861.1	650029	XP_946954.1	ILMN_1778381	510132	A	CCATCTCCGGGACGTTCTCGGCTCTGCCTCATTGTGTGCAGAAACTGTGG	"\PREDICTED: Homo sapiens similar to RNA-binding protein 4 (RNA-binding motif protein 4) (Lark homolog) (Hlark) (RNA-binding motif protein 4a), transcript variant 1 (LOC650029), mRNA.\"""""		ILMN_1778381	LOC650029	"\PREDICTED: Homo sapiens similar to RNA-binding protein 4 (RNA-binding motif protein 4) (Lark homolog) (Hlark) (RNA-binding motif protein 4a), transcript variant 1 (LOC650029), mRNA.\"""""	650029	 		-0.117853949	0.000497248	-2.502415567	0.014399143	0.014399143	-2.979143629	-1.085119515
7967	1240474	ZBTB16	NM_001018011.1	7704	NP_001018011.1	ILMN_2402817	1240474	A	TTTGAGTGTAAGCTCTGCCACCAGCGCTCCCGGGACTACTCGGCCATGAT	"\Homo sapiens zinc finger and BTB domain containing 16 (ZBTB16), transcript variant 2, mRNA.\"""""	PLZF; ZNF145	ILMN_2402817	ZBTB16	"\Homo sapiens zinc finger and BTB domain containing 16 (ZBTB16), transcript variant 2, mRNA.\"""""	7704	D	ZBTB16	-0.11784462	-0.039329839	-2.019650243	0.046810046	0.046810046	-3.881114215	-1.085112498
8826	1410102	SIGLEC6	NM_198845.1	946	NP_942142.1	ILMN_1685630	1410102	A	CCAAGAGAACTGAGTTCAACTCCATCTATGCCAGCCTGGGCAACAGAGCG	"\Homo sapiens sialic acid binding Ig-like lectin 6 (SIGLEC6), transcript variant 2, mRNA.\"""""	CD33L1; SIGLEC-6; OBBP1; CD33L	ILMN_1685630	SIGLEC6	"\Homo sapiens sialic acid binding Ig-like lectin 6 (SIGLEC6), transcript variant 2, mRNA.\"""""	946	D	SIGLEC6	-0.117448195	0.006096532	-2.279437768	0.025339127	0.025339127	-3.416371932	-1.08481437
42863	6840041	ProbeID: 6840041				ILMN_1876189	6840041	S	ACATGTGGGGGCAAGATGGCACAGGCATGGTTTGCTGGAGCACTGTCAGG	"\UI-H-FT1-bic-j-06-0-UI.s1 NCI_CGAP_FT1 Homo sapiens cDNA clone UI-H-FT1-bic-j-06-0-UI 3, mRNA sequence\"""""		ILMN_1876189		"\UI-H-FT1-bic-j-06-0-UI.s1 NCI_CGAP_FT1 Homo sapiens cDNA clone UI-H-FT1-bic-j-06-0-UI 3, mRNA sequence\"""""	-999	 		-0.11740758	-0.006216727	-2.065638028	0.042140907	0.042140907	-3.802444542	-1.084783831
22551	3610541	LOC727787	XM_001125802.1	727787	XP_001125802.1	ILMN_1680056	3610541	S	GCCTTCACCCACAGAACCAAGCTCCAAATCTGGTGAGACCTCCTACAAGC	"\PREDICTED: Homo sapiens similar to Killer cell immunoglobulin-like receptor 3DL2 precursor (MHC class I NK cell receptor) (Natural killer-associated transcript 4) (NKAT-4) (p70 natural killer cell receptor clone CL-5) (CD158k antigen) (LOC727787), mRNA.\"""""		ILMN_1680056	LOC727787	"\PREDICTED: Homo sapiens similar to Killer cell immunoglobulin-like receptor 3DL2 precursor (MHC class I NK cell receptor) (Natural killer-associated transcript 4) (NKAT-4) (p70 natural killer cell receptor clone CL-5) (CD158k antigen) (LOC727787), mRNA.\"""""	727787	 	LOC727787	-0.116792791	-0.006207622	-3.218125652	0.001872116	0.001872116	-1.356029843	-1.084321661
37622	6100603	GPSM1	NM_015597.2	26086	NP_056412.2	ILMN_1667064	6100603	I	TTCAAGACAGGCGTGGCCTTCTTTGAGGCTGCTGTGCAGGTGGGCACCGA	"\Homo sapiens G-protein signaling modulator 1 (AGS3-like, C. elegans) (GPSM1), mRNA.\"""""	DKFZP727I051; AGS3	ILMN_1667064	GPSM1	"\Homo sapiens G-protein signaling modulator 1 (AGS3-like, C. elegans) (GPSM1), mRNA.\"""""	26086	D	GPSM1	-0.116725976	0.001377881	-3.125547165	0.002482893	0.002482893	-1.583605735	-1.084271444
6192	990403	ProbeID: 990403	XM_001127570.2	728500	XP_001127570.1	ILMN_3227955	990403	A	GAGGCGGCTCAGGGCCAGGGCCTTAGGGCCAGGGGCGTCCCAGCTTTCAC	"\PREDICTED: Homo sapiens similar to solute carrier family 29 (nucleoside transporters), member 4 (LOC728500), mRNA.\"""""		ILMN_3227955	LOC728500	"\PREDICTED: Homo sapiens similar to solute carrier family 29 (nucleoside transporters), member 4 (LOC728500), mRNA.\"""""	728500	D	LOC100287294/LOC402269	-0.116204045	0.001859987	-2.51519968	0.013925374	0.013925374	-2.953037391	-1.083879253
20253	3190484	COMMD5	NM_014066.3	28991	NP_054785.2	ILMN_2235454	3190484	I	AGCTGGGGGTGTGGGCCTAGGAAAGGCTGCTTCGCCGCTGTGTTCGGAGA	"\Homo sapiens COMM domain containing 5 (COMMD5), transcript variant 1, mRNA.\"""""	FLJ13008; HT002; HCARG; MGC72046	ILMN_2235454	COMMD5	"\Homo sapiens COMM domain containing 5 (COMMD5), transcript variant 1, mRNA.\"""""	28991	D	COMMD5	0.115797419	0.006104284	2.188016835	0.031623216	0.031623216	-3.585510584	1.083573802
40485	6450341	ProbeID: 6450341				ILMN_1874904	6450341	S	ACTGAGGAACCAGCCCTGCCTACACCTTGACCTTGGCCTTCCAGACTGCA	"\BX105887 Soares_NFL_T_GBC_S1 Homo sapiens cDNA clone IMAGp998J084519, mRNA sequence\"""""		ILMN_1874904		"\BX105887 Soares_NFL_T_GBC_S1 Homo sapiens cDNA clone IMAGp998J084519, mRNA sequence\"""""	-999	 		-0.11554595	0.00333258	-3.015649099	0.003447728	0.003447728	-1.84725674	-1.083384946
27252	4260487	LOC100129716	XM_001716248.1	100129716	XP_001716300.1	ILMN_3235196	4260487	S	TCCCCTCAGGTCAACTCAAGGTAGACAGTGTGGCGACTGGAGAGGTCGGG	"\PREDICTED: Homo sapiens hypothetical protein LOC100129716 (LOC100129716), mRNA.\"""""		ILMN_3235196	LOC100129716	"\PREDICTED: Homo sapiens hypothetical protein LOC100129716 (LOC100129716), mRNA.\"""""	100129716	D	LOC100129716	0.115205671	-0.003299347	2.17153914	0.032890492	0.032890492	-3.615356163	1.083129446
43813	6980209	ProbeID: 6980209	XM_932032.1	644187	XP_937125.1	ILMN_1700859	6980209	S	CCCCGGGAACTTGCGGAGAATATGGGACCTCGCCTGCCTTCTCCTCTTCC	"\PREDICTED: Homo sapiens hypothetical protein LOC644187 (LOC644187), mRNA.\"""""		ILMN_1700859	LOC644187	"\PREDICTED: Homo sapiens hypothetical protein LOC644187 (LOC644187), mRNA.\"""""	644187	 		0.115187863	0.006432356	3.06410317	0.002985906	0.002985906	-1.731894754	1.083116076
33003	5290600	TTLL1	NM_012263.3	25809	NP_036395.1	ILMN_2372795	5290600	A	CATCCATGGGGGCAAGTGGACAGTGAGTAACCTGCGGCTCTACCTGGAGA	"\Homo sapiens tubulin tyrosine ligase-like family, member 1 (TTLL1), transcript variant 1, mRNA.\"""""	C22orf7; HS323M22B	ILMN_2372795	TTLL1	"\Homo sapiens tubulin tyrosine ligase-like family, member 1 (TTLL1), transcript variant 1, mRNA.\"""""	25809	D	TTLL1	0.11484316	0.003091987	2.007802312	0.048082515	0.048082515	-3.901127108	1.082857318
21409	3400619	CRELD1	NM_001031717.2	78987	NP_001026887.1	ILMN_1739558	3400619	A	GGTGGCTGCTAGAGCTTTGGCCCCTGCTTAGGATTAGGTGGTCCTCACAG	"\Homo sapiens cysteine-rich with EGF-like domains 1 (CRELD1), transcript variant 1, mRNA.\"""""	AVSD2; CIRRIN; DKFZP566D213	ILMN_1739558	CRELD1	"\Homo sapiens cysteine-rich with EGF-like domains 1 (CRELD1), transcript variant 1, mRNA.\"""""	78987	D	CRELD1	-0.114723925	0.004070686	-2.141075876	0.035350369	0.035350369	-3.670014218	-1.082767827
12184	1980373	LOC286002	XM_001715026.1	286002	XP_001715078.1	ILMN_3274543	1980373	M	TTTGAGAAGCTGAGGCGGGAGGATCACTTGAGCCAGGCCTAATCCTGAGC	"\PREDICTED: Homo sapiens hypothetical protein LOC286002 (LOC286002), mRNA.\"""""		ILMN_3274543	LOC286002	"\PREDICTED: Homo sapiens hypothetical protein LOC286002 (LOC286002), mRNA.\"""""	286002	 	LOC286002	-0.114713715	-0.007506619	-2.206494206	0.030253094	0.030253094	-3.551809499	-1.082760164
38031	6180026	SRCRB4D	NM_080744.1	136853	NP_542782.1	ILMN_1800002	6180026	S	ACTAACTCAGATGGTGCTCGGCTGGACAAGGGGACTGGGGGAGGGGCCAA	"\Homo sapiens scavenger receptor cysteine rich domain containing, group B (4 domains) (SRCRB4D), mRNA.\"""""	SRCRB-S4D; S4D-SRCRB	ILMN_1800002	SRCRB4D	"\Homo sapiens scavenger receptor cysteine rich domain containing, group B (4 domains) (SRCRB4D), mRNA.\"""""	136853	 	SRCRB4D	-0.114700024	0.002406165	-2.912807406	0.004655336	0.004655336	-2.087412316	-1.082749889
2190	290465	FBXW5	NM_178226.1	54461	NP_839891.1	ILMN_1805662	290465	I	GGGTTGACCCTGCCCCCGCCCCACGCCGACAGCCTGTCCAGCCCCGGCCT	"\Homo sapiens F-box and WD-40 domain protein 5 (FBXW5), transcript variant 3, mRNA.\"""""	RP11-229P13.10; DKFZP434B205; Fbw5; MGC20962	ILMN_1805662	FBXW5	"\Homo sapiens F-box and WD-40 domain protein 5 (FBXW5), transcript variant 3, mRNA.\"""""	54461	D	FBXW5	0.114544459	-0.000938996	2.49441706	0.01470288	0.01470288	-2.995420846	1.082633142
30944	4880592	ProbeID: 4880592				ILMN_1873536	4880592	S	GGCATAATGGTCTCTTTTCTGGAGACTGGAGGCTGAGGGAAGCCTGGGGG	"\DKFZp434L2414_r1 434 (synonym: htes3) Homo sapiens cDNA clone DKFZp434L2414 5, mRNA sequence\"""""		ILMN_1873536		"\DKFZp434L2414_r1 434 (synonym: htes3) Homo sapiens cDNA clone DKFZp434L2414 5, mRNA sequence\"""""	-999	D	VASH1	-0.114298113	-0.004398945	-2.735182088	0.007694773	0.007694773	-2.486742858	-1.082448294
24038	3890431	AGAP3	NM_001042535.1	116988	NP_001036000.1	ILMN_2269136	3890431	I	CTCTCTGTCCTTGCTCTTTTGTAAGGGGCGGGCCCGGCTCAGTGACCTGT	"\Homo sapiens ArfGAP with GTPase domain, ankyrin repeat and PH domain 3 (AGAP3), transcript variant 2, mRNA.\"""""	MRIP-1; AGAP3; CRAG; FLJ16146	ILMN_2269136	AGAP3	"\Homo sapiens ArfGAP with GTPase domain, ankyrin repeat and PH domain 3 (AGAP3), transcript variant 2, mRNA.\"""""	116988	D	AGAP3	-0.11425227	0.014798625	-2.713329395	0.008173745	0.008173745	-2.534484613	-1.082413899
27299	4260682	NASP	NM_002482.2	4678	NP_002473.2	ILMN_2348975	4260682	A	GAAAGTAGCCAAGGGGACTGATGGTGGACACTCCAGATGTGGTTGGAAGC	"\Homo sapiens nuclear autoantigenic sperm protein (histone-binding) (NASP), transcript variant 2, mRNA.\"""""	MGC20372; MGC2297; DKFZp547F162; MGC19722; PRO1999; FLB7527; FLJ35510; FLJ31599	ILMN_2348975	NASP	"\Homo sapiens nuclear autoantigenic sperm protein (histone-binding) (NASP), transcript variant 2, mRNA.\"""""	4678	D	NASP	0.113964133	-0.015176754	2.353481046	0.021084774	0.021084774	-3.275025244	1.08219774
6466	1030025	PTP4A1	NM_003463.3	7803	NP_003454.1	ILMN_2154654	1030025	S	TTACGTTTGGGGTAACCAGCCTAAGTGGAATCTTGGAAGGAAAGTAAGGG	"\Homo sapiens protein tyrosine phosphatase type IVA, member 1 (PTP4A1), mRNA.\"""""	PTP(CAAX1); PTPCAAX1; DKFZp779M0721; HH72; PRL1; PRL-1	ILMN_2154654	PTP4A1	"\Homo sapiens protein tyrosine phosphatase type IVA, member 1 (PTP4A1), mRNA.\"""""	7803	D	PTP4A1	-0.113809832	-0.007370956	-2.542073562	0.012974894	0.012974894	-2.897798245	-1.082082001
1408	150372	LNPEP	NM_005575.2	4012	NP_005566.2	ILMN_1798433	150372	I	CTCTTGCTTCCCTCGCTCTTTCTGCAGCTGCCACGAAAACCCGGAACGGC	"\Homo sapiens leucyl/cystinyl aminopeptidase (LNPEP), transcript variant 1, mRNA.\"""""	P-LAP; PLAP; IRAP; CAP	ILMN_1798433	LNPEP	"\Homo sapiens leucyl/cystinyl aminopeptidase (LNPEP), transcript variant 1, mRNA.\"""""	4012	D	LNPEP	-0.113607039	0.01154186	-3.051057831	0.003104235	0.003104235	-1.763091495	-1.081929908
12471	2000010	POLE	NM_006231.2	5426	NP_006222.2	ILMN_1728199	2000010	S	GCCTCAGGAAAACAAGACCTCTGTGCACCTCACTTTTGGCTCACTGCAGC	"\Homo sapiens polymerase (DNA directed), epsilon (POLE), mRNA.\"""""	DKFZp434F222; FLJ21434; POLE1	ILMN_1728199	POLE	"\Homo sapiens polymerase (DNA directed), epsilon (POLE), mRNA.\"""""	5426	 	POLE	0.113584296	0.00278707	2.385806024	0.019435374	0.019435374	-3.212110321	1.081912853
11241	1770193	ProbeID: 1770193				ILMN_1906300	1770193	S	GAAGACTCGGGGACACAGGGACACACAAGGGAAATGCGATGTGACTATGG	"\BX105310 Soares_testis_NHT Homo sapiens cDNA clone IMAGp998J212640, mRNA sequence\"""""		ILMN_1906300		"\BX105310 Soares_testis_NHT Homo sapiens cDNA clone IMAGp998J212640, mRNA sequence\"""""	-999	 		0.113474671	-0.006120198	2.523284528	0.013633042	0.013633042	-2.936470315	1.081830645
42231	6650482	EPHA4	NM_004438.3	2043	NP_004429.1	ILMN_1672022	6650482	S	CCGCTGCACCAAATCAAGTAGCTTCACCTTGTGTATGCAGGCCCCAAGTT	"\Homo sapiens EPH receptor A4 (EPHA4), mRNA.\"""""	TYRO1; HEK8; SEK	ILMN_1672022	EPHA4	"\Homo sapiens EPH receptor A4 (EPHA4), mRNA.\"""""	2043	 	EPHA4	-0.113386273	-0.014623776	-2.672832481	0.009133859	0.009133859	-2.622139935	-1.08176436
7768	1230441	CHD3	NM_001005271.1	1107	NP_001005271.1	ILMN_1740764	1230441	A	TGAAGAGAGGAGGGGGACTTTAGAGAGGGATGAAAATGAGCCCTGGGAGG	"\Homo sapiens chromodomain helicase DNA binding protein 3 (CHD3), transcript variant 3, mRNA.\"""""	Mi2-ALPHA; Mi-2a; ZFH	ILMN_1740764	CHD3	"\Homo sapiens chromodomain helicase DNA binding protein 3 (CHD3), transcript variant 3, mRNA.\"""""	1107	D	CHD3	-0.113031718	-0.000356038	-2.216213782	0.029553453	0.029553453	-3.533983031	-1.08149854
38510	6220537	LOC401127	XR_017898.1	401127		ILMN_3200378	6220537	A	GGGCCTGATTTGAGCCTCCTTTTTGAAGATGATTTGGCCGAGTGTGGACC	"\PREDICTED: Homo sapiens misc_RNA (LOC401127), miscRNA.\"""""		ILMN_3200378	LOC401127	"\PREDICTED: Homo sapiens misc_RNA (LOC401127), miscRNA.\"""""	401127	 		-0.112969091	-0.006506684	-2.139335436	0.035495618	0.035495618	-3.673116553	-1.081451594
42042	6620484	SPEG	NM_005876.3	10290	NP_005867.2	ILMN_1740052	6620484	S	CAGGAGCAGGGGCAGGGGGCCACTGTAGTGAGCGTGGAGAAATTTGGAAA	"\Homo sapiens aortic preferentially expressed gene 1 (APEG1), mRNA.\"""""	SPEG; KIAA1297; MGC12676	ILMN_1740052	APEG1	"\Homo sapiens aortic preferentially expressed gene 1 (APEG1), mRNA.\"""""	10290	D	SPEG	0.112828585	0.004840489	2.247326664	0.027408332	0.027408332	-3.476463174	1.081346275
21388	3400537	ITGA7	NM_002206.1	3679	NP_002197.1	ILMN_1791409	3400537	S	TCAGGGGCACAGACCTCTCCCACCCACAAGAACTCCTCCCACCCAACTTC	"\Homo sapiens integrin, alpha 7 (ITGA7), mRNA.\"""""	FLJ25220	ILMN_1791409	ITGA7	"\Homo sapiens integrin, alpha 7 (ITGA7), mRNA.\"""""	3679	 	ITGA7	0.112794584	0.019982609	2.047709573	0.043911147	0.043911147	-3.833300846	1.08132079
39030	6280397	ProbeID: 6280397	XM_942374.1	650140	XP_947467.1	ILMN_1810066	6280397	I	CCTTGTAGCAGGTCCCCTGTCTTGTGTGCTGTGTCCCCCCGAGGTATGCT	"\PREDICTED: Homo sapiens hypothetical protein LOC650139, transcript variant 1 (LOC650140), mRNA.\"""""		ILMN_1810066	LOC650140	"\PREDICTED: Homo sapiens hypothetical protein LOC650139, transcript variant 1 (LOC650140), mRNA.\"""""	650140	D	C1orf226	-0.112739625	-0.000295897	-2.931520301	0.004410006	0.004410006	-2.044194551	-1.081279598
29899	4780204	MIR1915	NR_031736.1	100302129		ILMN_3311075	4780204	S	GCTGCCCGGGCCGTGCACCCGTGGGCCCCAGGGCGACGCGGCGGGGGCGG	"\Homo sapiens microRNA 1915 (MIR1915), microRNA.\"""""		ILMN_3311075	MIR1915	"\Homo sapiens microRNA 1915 (MIR1915), microRNA.\"""""	100302129	 	mir-1915	-0.112613751	-0.012398966	-2.283218914	0.025104775	0.025104775	-3.409247753	-1.081185262
43712	6960551	LOC643856	XR_037586.1	643856		ILMN_3202885	6960551	A	ACATAAAGAAAATGGCCTGGTCTTTGAGGACTCAGAGGAACTGGCAGCTC	"\PREDICTED: Homo sapiens similar to hCG2026922 (LOC643856), miscRNA.\"""""		ILMN_3202885	LOC643856	"\PREDICTED: Homo sapiens similar to hCG2026922 (LOC643856), miscRNA.\"""""	643856	D	LOC643856	-0.112561362	0.026160279	-1.99631926	0.049343943	0.049343943	-3.920423591	-1.081146001
17448	2690619	SNORA45	NR_002977.1	677826		ILMN_3238078	2690619	S	CCGAGACTAGAGTCACATCCTGACACAACTCTTGTCCTGGTGTGCTAGAG	"\Homo sapiens small nucleolar RNA, H/ACA box 45 (SNORA45), small nucleolar RNA.\"""""	ACA3-2	ILMN_3238078	SNORA45	"\Homo sapiens small nucleolar RNA, H/ACA box 45 (SNORA45), small nucleolar RNA.\"""""	677826	 	SNORA45	0.112506709	0.003434983	2.652087742	0.009664436	0.009664436	-2.666627245	1.081105045
11902	1850717	STK40	NM_032017.1	83931	NP_114406.1	ILMN_1679311	1850717	S	GGGCCAGGGTCTTGTGCTGTGGGGCTGGGGGATGCCCTCTTTTCTATATT	"\Homo sapiens serine/threonine kinase 40 (STK40), mRNA.\"""""	SgK495; SHIK; RP11-268J15.4; MGC4796	ILMN_1679311	STK40	"\Homo sapiens serine/threonine kinase 40 (STK40), mRNA.\"""""	83931	D	STK40	0.112505619	-0.00341322	1.9962952	0.049346615	0.049346615	-3.920463918	1.081104229
30036	4810021	SPINT3	NM_006652.1	10816	NP_006643.1	ILMN_3236045	4810021	S	CTGGTGAATGTGAGTTATTTGCTTACGGAGGCTGCGGAGGCAACAGCAAC	"\Homo sapiens serine peptidase inhibitor, Kunitz type, 3 (SPINT3), mRNA.\"""""		ILMN_3236045	SPINT3	"\Homo sapiens serine peptidase inhibitor, Kunitz type, 3 (SPINT3), mRNA.\"""""	10816	 	SPINT3	-0.112287847	-0.011804053	-2.305219012	0.023778792	0.023778792	-3.367595483	-1.080941051
45016	7160682	LOC653125	XM_931236.1	653125	XP_936329.1	ILMN_1732291	7160682	I	AGGACCACAAGGAGCACCCAGGCTTGGGCAGCAACTGCTGTGTGCCATTA	"\PREDICTED: Homo sapiens similar to Golgi autoantigen, golgin subfamily A member 2 (Golgi matrix protein GM130), transcript variant 2 (LOC653125), mRNA.\"""""		ILMN_1732291	LOC653125	"\PREDICTED: Homo sapiens similar to Golgi autoantigen, golgin subfamily A member 2 (Golgi matrix protein GM130), transcript variant 2 (LOC653125), mRNA.\"""""	653125	D	GOLGA8H (includes others)	-0.112211328	0.005253867	-2.722763565	0.007963724	0.007963724	-2.513911542	-1.08088372
22711	3710400	AHNAK	NM_024060.2	79026	NP_076965.2	ILMN_1752159	3710400	I	GCCAAGGGCAACAAACACCTGCAGTTAAAGGAATACCTTCCGCGAGGCGG	"\Homo sapiens AHNAK nucleoprotein (AHNAK), transcript variant 2, mRNA.\"""""	MGC5395; AHNAKRS	ILMN_1752159	AHNAK	"\Homo sapiens AHNAK nucleoprotein (AHNAK), transcript variant 2, mRNA.\"""""	79026	D	AHNAK	-0.112143855	0.009107951	-2.394245884	0.019024088	0.019024088	-3.195563727	-1.080833169
5184	780162	SEPN1	NM_020451.2	57190	NP_065184.2	ILMN_2399036	780162	A	GCTCAGGGTGGGAGAGGGCCCCGGGCTGCCCTGTCACTCCTCTAACACTT	"\Homo sapiens selenoprotein N, 1 (SEPN1), transcript variant 1, mRNA.\"""""	RSS; MDRS1; FLJ24021; RSMD1; SELN	ILMN_2399036	SEPN1	"\Homo sapiens selenoprotein N, 1 (SEPN1), transcript variant 1, mRNA.\"""""	57190	D	SEPN1	-0.112139193	0.004366788	-2.211119321	0.029918377	0.029918377	-3.543335157	-1.080829677
23606	3850180	CHCHD7	NM_001011670.1	79145	NP_001011670.1	ILMN_2324375	3850180	A	GCAAGAGTGTGAGGCAAGAGAAGCTGGAACCACATTCAGAGAGTATCCTG	"\Homo sapiens coiled-coil-helix-coiled-coil-helix domain containing 7 (CHCHD7), transcript variant 5, mRNA.\"""""	FLJ40966; MGC2217	ILMN_2324375	CHCHD7	"\Homo sapiens coiled-coil-helix-coiled-coil-helix domain containing 7 (CHCHD7), transcript variant 5, mRNA.\"""""	79145	D	CHCHD7	-0.111954015	-0.006692649	-2.426815082	0.017508716	0.017508716	-3.131247791	-1.080690955
24271	3930647	ProbeID: 3930647	XM_001722509.1	100131786	XP_001722561.1	ILMN_3285742	3930647	M	TCTAACAGAAAACTGGGCAGGGCGCAGTGTCTCACACCTGTAATCCCAGC	"\PREDICTED: Homo sapiens hypothetical protein LOC100131786 (LOC100131786), mRNA.\"""""		ILMN_3285742	LOC100131786	"\PREDICTED: Homo sapiens hypothetical protein LOC100131786 (LOC100131786), mRNA.\"""""	100131786	D	KCNT1	-0.11194334	-0.004476151	-2.058825888	0.04280615	0.04280615	-3.814196824	-1.080682959
29136	4640170	ProbeID: 4640170	XM_942378.1	652747	XP_947471.1	ILMN_2191790	4640170	S	CTTTGGGAGCCAGGACCCCCCTTTGGTGAGAGTCCATTTTCAGAACTGCA	"\PREDICTED: Homo sapiens similar to hydrocephalus inducing (LOC652747), mRNA.\"""""		ILMN_2191790	LOC652747	"\PREDICTED: Homo sapiens similar to hydrocephalus inducing (LOC652747), mRNA.\"""""	652747	 		0.111772873	0.011155097	2.822087892	0.006033078	0.006033078	-2.293850499	1.080555275
4594	670040	ProbeID: 670040	XM_940580.1	651427	XP_945673.1	ILMN_1785000	670040	S	GCTCAGGAATGGAAGGCCCCCAGGGTCAGCGAAGAACAATGCCAGTAAGT	"\PREDICTED: Homo sapiens similar to ribosomal protein S21 (LOC651427), mRNA.\"""""		ILMN_1785000	LOC651427	"\PREDICTED: Homo sapiens similar to ribosomal protein S21 (LOC651427), mRNA.\"""""	651427	 		-0.111722902	0.009105826	-2.45618061	0.016235838	0.016235838	-3.072630803	-1.080517848
40185	6400538	MARVELD1	XR_041875.1	83742		ILMN_3227782	6400538	A	GCCAAAAGAGAGAGTGGGTTTGGGAAGAGTGAGGGTGGTTGGGGAGAGGG	"\PREDICTED: Homo sapiens misc_RNA (MARVELD1), miscRNA.\"""""		ILMN_3227782	MARVELD1	"\PREDICTED: Homo sapiens misc_RNA (MARVELD1), miscRNA.\"""""	83742	 	MARVELD1	-0.11171374	0.015299175	-2.46295323	0.015954297	0.015954297	-3.059027832	-1.080510985
2583	380768	ProbeID: 380768				ILMN_1904301	380768	S	GTCCAGGGACAGCCAGATCCAATGAGGAAACGCAGCACCATGCTGTCATG	"\Homo sapiens, clone IMAGE:3453596, mRNA\"""""		ILMN_1904301		"\Homo sapiens, clone IMAGE:3453596, mRNA\"""""	-999	D	MECP2	0.111655499	0.014224992	2.946083312	0.004227405	0.004227405	-2.010412221	1.080467367
24722	4010220	ProbeID: 4010220				ILMN_1912387	4010220	S	CAAGGCTTCAGGCTGATTCTTATACTGTTGTTAAAGCAGCCCTCCCGTGC	"\UI-E-EO0-ahw-b-19-0-UI.s1 UI-E-EO0 Homo sapiens cDNA clone UI-E-EO0-ahw-b-19-0-UI 3, mRNA sequence\"""""		ILMN_1912387		"\UI-E-EO0-ahw-b-19-0-UI.s1 UI-E-EO0 Homo sapiens cDNA clone UI-E-EO0-ahw-b-19-0-UI 3, mRNA sequence\"""""	-999	D	NR2C1	0.111613858	-0.000781397	2.871735338	0.005238557	0.005238557	-2.181510305	1.080436181
10555	1660278	TIMM13	NM_012458.2	26517	NP_036590.1	ILMN_1686557	1660278	S	TTGGGGAGAGAAGAAAGGGGGTTCAGAGGCCGGTACCTCCCCTACAGCAG	"\Homo sapiens translocase of inner mitochondrial membrane 13 homolog (yeast) (TIMM13), nuclear gene encoding mitochondrial protein, mRNA.\"""""	ppv1; TIMM13B; TIM13B; TIM13; TIMM13A	ILMN_1686557	TIMM13	"\Homo sapiens translocase of inner mitochondrial membrane 13 homolog (yeast) (TIMM13), nuclear gene encoding mitochondrial protein, mRNA.\"""""	26517	 	TIMM13	-0.111516083	-0.006039762	-2.472691578	0.015557135	0.015557135	-3.039413094	-1.08036296
9223	1440324	PPARG	NM_138712.3	5468	NP_619726.2	ILMN_2364384	1440324	A	GCTGCTCCAGAAAATGACAGACCTCAGACAGATTGTCACGGAACACGTGC	"\Homo sapiens peroxisome proliferator-activated receptor gamma (PPARG), transcript variant 1, mRNA.\"""""	NR1C3; PPARG1; PPARG2	ILMN_2364384	PPARG	"\Homo sapiens peroxisome proliferator-activated receptor gamma (PPARG), transcript variant 1, mRNA.\"""""	5468	D	PPARG	0.111079375	-0.00278511	3.479379799	0.000820861	0.000820861	-0.687956299	1.08003598
36820	5960246	GPR97	XM_001126271.1	222487	XP_001126271.1	ILMN_1731161	5960246	I	TTGCTGGACCCTGTGAGCGGGGCTTGGAGCGCCAGGAGAAATTACCACCA	"\PREDICTED: Homo sapiens G protein-coupled receptor 97 (GPR97), mRNA.\"""""		ILMN_1731161	GPR97	"\PREDICTED: Homo sapiens G protein-coupled receptor 97 (GPR97), mRNA.\"""""	222487	D	GPR97	0.111039363	0.000938612	2.561648333	0.012319814	0.012319814	-2.857256233	1.080006026
47219	7650719	ProbeID: 7650719				ILMN_1915480	7650719	S	GCTGTGGGATTTGGGGTCTGGTTAGGGAAGATTAAAGCGGTGGGTGGTGC	"\BX107598 Soares_NFL_T_GBC_S1 Homo sapiens cDNA clone IMAGp998D244517, mRNA sequence\"""""		ILMN_1915480		"\BX107598 Soares_NFL_T_GBC_S1 Homo sapiens cDNA clone IMAGp998D244517, mRNA sequence\"""""	-999	 		0.110964839	0.014277016	2.018201995	0.046964023	0.046964023	-3.883566138	1.079950239
12884	2060093	GOLGA8IP	NR_024074.1	283796		ILMN_3241725	2060093	S	AGAGACAGTGGTATAACAGGCTCCTTATGCCAGGTGCAGTGGCTCATGCC	"\Homo sapiens golgi autoantigen, golgin subfamily a, 9 pseudogene (GOLGA9P), non-coding RNA.\"""""		ILMN_3241725	GOLGA9P	"\Homo sapiens golgi autoantigen, golgin subfamily a, 9 pseudogene (GOLGA9P), non-coding RNA.\"""""	283796	D	FLJ35785	-0.110928549	-0.000340916	-2.16038672	0.033773149	0.033773149	-3.635444478	-1.079923074
33962	5490026	ProbeID: 5490026	XM_939730.1	390874	XP_944823.1	ILMN_1787469	5490026	A	GGAAGCAGCACACCCCCCAGCCCAAGTGCACAAAAAGGGCCCCCCTTCCT	"\PREDICTED: Homo sapiens similar to one cut domain, family member 3 (LOC390874), mRNA.\"""""		ILMN_1787469	LOC390874	"\PREDICTED: Homo sapiens similar to one cut domain, family member 3 (LOC390874), mRNA.\"""""	390874	D	ONECUT3	0.110647873	-0.001943479	2.640007579	0.009986154	0.009986154	-2.692403164	1.079712996
26584	4220102	SOX6	NM_017508.1	55553	NP_059978.1	ILMN_1663327	4220102	A	CAGGTCTAGCCAAGAAATTACAAGCTATTCTGTTAGCTGGGAGTGCTCTC	"\Homo sapiens SRY (sex determining region Y)-box 6 (SOX6), transcript variant 1, mRNA.\"""""	HSSOX6	ILMN_1663327	SOX6	"\Homo sapiens SRY (sex determining region Y)-box 6 (SOX6), transcript variant 1, mRNA.\"""""	55553	D	SOX6	0.110570847	0.013935482	2.646979521	0.009799311	0.009799311	-2.677538568	1.079655351
22721	3710450	NR1H3	NM_005693.1	10062	NP_005684.1	ILMN_1814022	3710450	S	GGAACAGACTGAGAAGGGCAAACATTCCTGGGAGCTGGGCAAGGAGATCC	"\Homo sapiens nuclear receptor subfamily 1, group H, member 3 (NR1H3), mRNA.\"""""	LXR-a; LXRA; RLD-1	ILMN_1814022	NR1H3	"\Homo sapiens nuclear receptor subfamily 1, group H, member 3 (NR1H3), mRNA.\"""""	10062	 	NR1H3	0.110153534	0.002854609	2.329817502	0.022369849	0.022369849	-3.320618531	1.079343096
8864	1410289	PTCH1	NM_001083605.1	5727	NP_001077074.1	ILMN_1800331	1410289	S	GTGCCTGTCACCCACATGGTCTGCCATCCTAACACCCAGCTCTGCTCAGA	"\Homo sapiens patched homolog 1 (Drosophila) (PTCH1), transcript variant 1c', mRNA.\"""""	PTC1; BCNS; NBCCS; PTCH11; PTC; FLJ42602; HPE7; PTCH; FLJ26746	ILMN_1800331	PTCH1	"\Homo sapiens patched homolog 1 (Drosophila) (PTCH1), transcript variant 1c', mRNA.\"""""	5727	 	PTCH1	-0.109958159	0.005761465	-2.458610387	0.016134323	0.016134323	-3.067754151	-1.079196937
12912	2060201	MMP24	NM_006690.3	10893	NP_006681.1	ILMN_1778333	2060201	S	CCTGGTCCCTGTCCACTCCTCAGGTTGGTGCTCTCACTTCTTGAAAGCTC	"\Homo sapiens matrix metallopeptidase 24 (membrane-inserted) (MMP24), mRNA.\"""""	MMP25; MT5-MMP; MT-MMP5	ILMN_1778333	MMP24	"\Homo sapiens matrix metallopeptidase 24 (membrane-inserted) (MMP24), mRNA.\"""""	10893	 	MMP24	-0.109826215	0.001296368	-2.230262921	0.028567233	0.028567233	-3.508095713	-1.079098242
14445	2320400	SLC25A13	NM_014251.1	10165	NP_055066.1	ILMN_1668012	2320400	S	TTACTGTACAGACAGAAAAAACTGAGATGTAGCCCCTCTCCTGGAAGTGC	"\Homo sapiens solute carrier family 25, member 13 (citrin) (SLC25A13), mRNA.\"""""	CTLN2; ARALAR2; CITRIN	ILMN_1668012	SLC25A13	"\Homo sapiens solute carrier family 25, member 13 (citrin) (SLC25A13), mRNA.\"""""	10165	 	SLC25A13	-0.109791399	-0.009591123	-2.402770712	0.018616552	0.018616552	-3.178800327	-1.079072201
37103	6020703	LOC647086	XR_038406.1	647086		ILMN_3293972	6020703	M	CACAAGGAGACTGTCTGGGGAAGGGATGGGGAGGGCCTGGGGTGGGTTCT	"\PREDICTED: Homo sapiens misc_RNA (LOC647086), miscRNA.\"""""		ILMN_3293972	LOC647086	"\PREDICTED: Homo sapiens misc_RNA (LOC647086), miscRNA.\"""""	647086	 		-0.109675825	0.012950192	-2.213892915	0.029719214	0.029719214	-3.538245866	-1.07898576
43906	6980612	HAS3	NM_005329.2	3038	NP_005320.2	ILMN_1794501	6980612	I	GCAGCAAAACCAAACTGGGTCTTCAGCTTTATCCCCGTTTCTTGCAAGGG	"\Homo sapiens hyaluronan synthase 3 (HAS3), transcript variant 1, mRNA.\"""""		ILMN_1794501	HAS3	"\Homo sapiens hyaluronan synthase 3 (HAS3), transcript variant 1, mRNA.\"""""	3038	D	HAS3	0.109593315	0.014541567	3.069936925	0.002934359	0.002934359	-1.71791118	1.078924053
11846	1850450	MINK1	NM_153827.3	50488	NP_722549.2	ILMN_1717101	1850450	A	AGAGTGCTTGGGGCTTGAACCCCTTACCCCACTGCTGCTGACTGGGCAGG	"\Homo sapiens misshapen-like kinase 1 (zebrafish) (MINK1), transcript variant 3, mRNA.\"""""	YSK2; hMINK; ZC3; MGC21111; MINK; MAP4K6; B55; hMINKbeta	ILMN_1717101	MINK1	"\Homo sapiens misshapen-like kinase 1 (zebrafish) (MINK1), transcript variant 3, mRNA.\"""""	50488	D	MINK1	0.109105094	0.001001881	2.651328769	0.009684368	0.009684368	-2.668249519	1.078558997
41785	6590274	ProbeID: 6590274	XR_037029.1	728465		ILMN_3249452	6590274	S	CTGGCCTCTCTCACGCTGAGGGAGGTCAGCGTGAGCCCCTGCCTCACACT	"\PREDICTED: Homo sapiens misc_RNA (LOC728465), miscRNA.\"""""		ILMN_3249452	LOC728465	"\PREDICTED: Homo sapiens misc_RNA (LOC728465), miscRNA.\"""""	728465	 		-0.109066943	-0.007617176	-2.190014718	0.0314725	0.0314725	-3.581878514	-1.078530476
444	50315	KCNA6	NM_002235.2	3742	NP_002226.1	ILMN_1681916	50315	S	CCCCTCCCTACCTCATGGGGAATGTCTGGGAAGCTGGGGACATTGCTATG	"\Homo sapiens potassium voltage-gated channel, shaker-related subfamily, member 6 (KCNA6), mRNA.\"""""	KV1.6; HBK2	ILMN_1681916	KCNA6	"\Homo sapiens potassium voltage-gated channel, shaker-related subfamily, member 6 (KCNA6), mRNA.\"""""	3742	D	KCNA6	-0.108948762	-0.015321922	-2.401570495	0.018673454	0.018673454	-3.181163509	-1.078442129
1128	130037	PHF5A	NM_032758.3	84844	NP_116147.1	ILMN_1775901	130037	S	CCTTCACCCAGACACGTGGTAGGGATGGAAAAGGATTCTTCACAGAGCAC	"\Homo sapiens PHD finger protein 5A (PHF5A), mRNA.\"""""	INI; bK223H9.2; SF3b14b; MGC1346	ILMN_1775901	PHF5A	"\Homo sapiens PHD finger protein 5A (PHF5A), mRNA.\"""""	84844	D	PHF5A	0.108846851	0.006972454	2.322566378	0.022777285	0.022777285	-3.334510711	1.078365952
26892	4230639	ProbeID: 4230639				ILMN_1858833	4230639	S	ATGAGCAAGGTGGAGGGTAACCAAGGGGACCAGGCCAACAGCATGGAGCT	"\Homo sapiens, clone IMAGE:5745053, mRNA\"""""		ILMN_1858833		"\Homo sapiens, clone IMAGE:5745053, mRNA\"""""	-999	 		-0.108733249	-0.004870596	-2.107504996	0.038245013	0.038245013	-3.729463674	-1.078281042
2150	290301	ProbeID: 290301	XM_934316.1	653352	XP_939409.1	ILMN_1660942	290301	I	AAGTAGACACTTGGTCTTTCCCAGTTGCCAGCATCCTGCAGTCCTCCTGC	"\PREDICTED: Homo sapiens similar to eukaryotic translation initiation factor 3, subunit 8, transcript variant 12 (LOC653352), mRNA.\"""""		ILMN_1660942	LOC653352	"\PREDICTED: Homo sapiens similar to eukaryotic translation initiation factor 3, subunit 8, transcript variant 12 (LOC653352), mRNA.\"""""	653352	D	EIF3C/EIF3CL	-0.108572912	0.008202058	-2.006002285	0.048278406	0.048278406	-3.904158446	-1.078161211
20562	3310162	ProbeID: 3310162				ILMN_1853093	3310162	S	ATGTATGGCTGTGTCTTCACGGGGGCGTTCCTGGAGTGGGTGAACCGGGA	"\602424629F1 NIH_MGC_14 Homo sapiens cDNA clone IMAGE:4562766 5, mRNA sequence\"""""		ILMN_1853093		"\602424629F1 NIH_MGC_14 Homo sapiens cDNA clone IMAGE:4562766 5, mRNA sequence\"""""	-999	 		-0.108493181	0.001556981	-2.222317492	0.029121377	0.029121377	-3.522753595	-1.078101628
2553	380608	ProbeID: 380608	XM_928890.1	653684	XP_933983.1	ILMN_1666324	380608	S	TATAACGAGCTTCTGGCCTACCTGGAGATGACATACAGTATGGCCCAGGT	"\PREDICTED: Homo sapiens similar to Angiotensin-converting enzyme, testis-specific isoform precursor (ACE-T) (Dipeptidyl carboxypeptidase I) (Kininase II) (LOC653684), mRNA.\"""""		ILMN_1666324	LOC653684	"\PREDICTED: Homo sapiens similar to Angiotensin-converting enzyme, testis-specific isoform precursor (ACE-T) (Dipeptidyl carboxypeptidase I) (Kininase II) (LOC653684), mRNA.\"""""	653684	D	ACE	0.108480291	-0.005309911	3.137290842	0.002396235	0.002396235	-1.555011728	1.078091996
1419	150408	ProbeID: 150408				ILMN_1884160	150408	S	TCGAGTAGAAGGGGTCTCACTCCACTATCCCACCACGTTTTGCTCCTCTC	"\BX103929 Soares_NFL_T_GBC_S1 Homo sapiens cDNA clone IMAGp998B145777, mRNA sequence\"""""		ILMN_1884160		"\BX103929 Soares_NFL_T_GBC_S1 Homo sapiens cDNA clone IMAGp998B145777, mRNA sequence\"""""	-999	 		0.108444272	-0.003473572	2.173537874	0.032734447	0.032734447	-3.6117464	1.078065079
13725	2140450	ProbeID: 2140450				ILMN_1895378	2140450	S	GGGGCTCAGCAACCCCAGGCCATCCCCACGGTCACTGCTAATTACGTTTT	"\ij80f01.x6 Human insulinoma Homo sapiens cDNA clone IMAGE:5777808 3, mRNA sequence\"""""		ILMN_1895378		"\ij80f01.x6 Human insulinoma Homo sapiens cDNA clone IMAGE:5777808 3, mRNA sequence\"""""	-999	 		0.1084292	0.006939483	2.544716446	0.012884652	0.012884652	-2.892339509	1.078053817
20133	3180762	ProbeID: 3180762				ILMN_1893798	3180762	S	TGGGGGAAAAGAGGGTAGACTTATGGGGGTCACGTGTTGGACTCCTGTTG	"\ij28g12.x5 Melton Normalized Human Islet 4 N4-HIS 1 Homo sapiens cDNA clone IMAGE:6136150 3, mRNA sequence\"""""		ILMN_1893798		"\ij28g12.x5 Melton Normalized Human Islet 4 N4-HIS 1 Homo sapiens cDNA clone IMAGE:6136150 3, mRNA sequence\"""""	-999	 		-0.108397645	-0.003431519	-2.022538376	0.046504274	0.046504274	-3.876219862	-1.078030238
46700	7560719	RAB1A	NM_004161.3	5861	NP_004152.1	ILMN_2118864	7560719	S	AGCCAAAACATTCTTCACGCAGGGGCTTGGGATATGGCTGCTGGCAACAC	"\Homo sapiens RAB1A, member RAS oncogene family (RAB1A), mRNA.\"""""	YPT1; RAB1; DKFZP564B163	ILMN_2118864	RAB1A	"\Homo sapiens RAB1A, member RAS oncogene family (RAB1A), mRNA.\"""""	5861	 	RAB1A	0.108140598	0.000260414	2.241971361	0.027767512	0.027767512	-3.486413217	1.07783818
25200	4050646	FAM86B1	NM_001083537.1	85002	NP_001077006.1	ILMN_1655051	4050646	I	GAGCGCCGCTTCCTGGCGGTGCGCACACTGCGCTCCTTCCCCTGGCAGAG	"\Homo sapiens family with sequence similarity 86, member B1 (FAM86B1), transcript variant 1, mRNA.\"""""	MGC16279; MGC104828	ILMN_1655051	FAM86B1	"\Homo sapiens family with sequence similarity 86, member B1 (FAM86B1), transcript variant 1, mRNA.\"""""	85002	D	FAM86B1 (includes others)	0.108103585	0.000638211	2.775513312	0.006877526	0.006877526	-2.39782433	1.077810529
43026	6840743	PER1	NM_002616.1	5187	NP_002607.1	ILMN_1653125	6840743	S	CTGACTCTTGAGGGTTGGGGCTGCACTTATTTATTGCGGGGAGACAGCTC	"\Homo sapiens period homolog 1 (Drosophila) (PER1), mRNA.\"""""	RIGUI; PER; hPER; MGC88021	ILMN_1653125	PER1	"\Homo sapiens period homolog 1 (Drosophila) (PER1), mRNA.\"""""	5187	 	PER1	-0.108007901	-0.009863823	-2.61926843	0.010561218	0.010561218	-2.73643084	-1.077739047
2846	450338	ProbeID: 450338				ILMN_1861294	450338	S	GCAGGTTCTGGAGATGAGGAAGTGGATATTTCGGGGGGCCATTTTTCAAC	"\DB297944 BRACE2 Homo sapiens cDNA clone BRACE2034933 3, mRNA sequence\"""""		ILMN_1861294		"\DB297944 BRACE2 Homo sapiens cDNA clone BRACE2034933 3, mRNA sequence\"""""	-999	 		-0.107916529	0.006264196	-1.991229141	0.049912087	0.049912087	-3.928945624	-1.077670792
36392	5900008	KLK11	NM_144947.1	11012	NP_659196.1	ILMN_1695924	5900008	A	CACCTGGTTTGTTCTCTGTTGTATCCCCAGCCCCAAAGACAGCTCCTGGC	"\Homo sapiens kallikrein-related peptidase 11 (KLK11), transcript variant 2, mRNA.\"""""	TLSP; MGC33060; PRSS20	ILMN_1695924	KLK11	"\Homo sapiens kallikrein-related peptidase 11 (KLK11), transcript variant 2, mRNA.\"""""	11012	D	KLK11	-0.107813511	0.000452331	-2.871697775	0.00523912	0.00523912	-2.181595883	-1.077593842
18373	2850463	SSX2	NM_003147.4	6757	NP_003138.3	ILMN_1676207	2850463	A	CTTTCGATTCTTCCATACTCAGAGTACGCACGGTCTGATTTTCTCTTTGG	"\Homo sapiens synovial sarcoma, X breakpoint 2 (SSX2), transcript variant 1, mRNA.\"""""	HD21; MGC119055; SSX; HOM-MEL-40; MGC3884; MGC15364	ILMN_1676207	SSX2	"\Homo sapiens synovial sarcoma, X breakpoint 2 (SSX2), transcript variant 1, mRNA.\"""""	6757	D	SSX2 (includes others)	-0.107260423	0.01152172	-2.43329848	0.017220256	0.017220256	-3.118357224	-1.077180802
23118	3800528	LOC100132314	XM_001721393.1	100132314	XP_001721445.1	ILMN_3236065	3800528	S	GATCCTTTAGATCGACCACTTAAAAATATACCTTAGGCCCTCTCCCCGCG	"\PREDICTED: Homo sapiens hypothetical protein LOC100132314 (LOC100132314), mRNA.\"""""		ILMN_3236065	LOC100132314	"\PREDICTED: Homo sapiens hypothetical protein LOC100132314 (LOC100132314), mRNA.\"""""	100132314	 	LOC100132314	0.107147171	0.003768578	3.425427551	0.000976417	0.000976417	-0.828960826	1.077096246
19273	3120377	CACNG5	NM_014404.1	27091	NP_055219.1	ILMN_2242309	3120377	I	TGAGCCGGGGAGAGTGGGGATGGGGGAGAAGGGACATTCCACAACCATTT	"\Homo sapiens calcium channel, voltage-dependent, gamma subunit 5 (CACNG5), transcript variant 2, mRNA.\"""""	MGC126656; MGC126682	ILMN_2242309	CACNG5	"\Homo sapiens calcium channel, voltage-dependent, gamma subunit 5 (CACNG5), transcript variant 2, mRNA.\"""""	27091	D	CACNG5	-0.107078755	-0.004853975	-2.889892472	0.00497289	0.00497289	-2.140040484	-1.077045169
22822	3780086	ProbeID: 3780086	XM_001716750.1	100132177	XP_001716802.1	ILMN_3208347	3780086	A	CGCTACGCGCTGCTGCACTGGCACAATCAGGTCTACCCCAGACCTACATA	"\PREDICTED: Homo sapiens similar to mCG130077 (LOC100132177), mRNA.\"""""		ILMN_3208347	LOC100132177	"\PREDICTED: Homo sapiens similar to mCG130077 (LOC100132177), mRNA.\"""""	100132177	 		-0.107011528	0.014104242	-2.686410061	0.008801084	0.008801084	-2.592870293	-1.076994982
9813	1500373	C1QTNF3	NM_181435.4	114899	NP_852100.3	ILMN_1804604	1500373	I	CTTCTACAGACCTAAAATCCCTGAGACCAGATGAGCTACCGCACCCCGAG	"\Homo sapiens C1q and tumor necrosis factor related protein 3 (C1QTNF3), transcript variant 2, mRNA.\"""""	CTRP3; Cors; FLJ37576; Corcs; CORS26	ILMN_1804604	C1QTNF3	"\Homo sapiens C1q and tumor necrosis factor related protein 3 (C1QTNF3), transcript variant 2, mRNA.\"""""	114899	D	C1QTNF3	-0.106975081	0.003450446	-2.911346296	0.004675012	0.004675012	-2.090777698	-1.076967774
44250	7040458	ProbeID: 7040458	XM_941666.1	652256	XP_946759.1	ILMN_1733382	7040458	S	GTCTGGGCTCTTGGATCACTTTCCCCACTTTCGCTGACCCTCCACCACTG	"\PREDICTED: Homo sapiens hypothetical protein LOC652256 (LOC652256), mRNA.\"""""		ILMN_1733382	LOC652256	"\PREDICTED: Homo sapiens hypothetical protein LOC652256 (LOC652256), mRNA.\"""""	652256	 		-0.106953691	0.019680783	-2.751033147	0.007363539	0.007363539	-2.451920342	-1.076951807
25445	4070086	HAAO	NM_012205.1	23498	NP_036337.1	ILMN_1715125	4070086	S	CCACAGACCTGCACATTGTTGTCACCCACCCTCCTGCCCTTCTCAGCCCA	"\Homo sapiens 3-hydroxyanthranilate 3,4-dioxygenase (HAAO), mRNA.\"""""	HAO; 3-HAO	ILMN_1715125	HAAO	"\Homo sapiens 3-hydroxyanthranilate 3,4-dioxygenase (HAAO), mRNA.\"""""	23498	 	HAAO	-0.106905498	0.004572229	-2.279602961	0.025328848	0.025328848	-3.416060899	-1.076915832
2610	430095	ProbeID: 430095	XM_942070.1	654114	XP_947163.1	ILMN_1698835	430095	A	GTGTGGGATGGCCGCGGAGCCGGGCGGAGCTGGCTTGCGGCTACCGGGGC	"\PREDICTED: Homo sapiens similar to CG12765-PA, transcript variant 1 (LOC654114), mRNA.\"""""		ILMN_1698835	LOC654114	"\PREDICTED: Homo sapiens similar to CG12765-PA, transcript variant 1 (LOC654114), mRNA.\"""""	654114	D	TMEM183B	-0.106893232	0.003888416	-2.638696427	0.010021651	0.010021651	-2.695195044	-1.076906676
275	20348	ProbeID: 20348				ILMN_1871361	20348	S	CTCACTCCATCAATTTGCTTTTCTTGGCTTCTGGACCTTGACAAAGCCGC	"\BX098667 NCI_CGAP_Kid11 Homo sapiens cDNA clone IMAGp998B025926, mRNA sequence\"""""		ILMN_1871361		"\BX098667 NCI_CGAP_Kid11 Homo sapiens cDNA clone IMAGp998B025926, mRNA sequence\"""""	-999	 		0.106801772	-0.001236269	2.203939498	0.030439378	0.030439378	-3.556483737	1.076838407
4454	650136	ZNF468	NM_199132.1	90333	NP_954583.1	ILMN_1782749	650136	A	GTTAAGAGGATTGCACTGGGGGCCATGGCTCATGCCTGTAATTCCAGCAC	"\Homo sapiens zinc finger protein 468 (ZNF468), transcript variant 1, mRNA.\"""""	DKFZp781B1474; DKFZp781N07108	ILMN_1782749	ZNF468	"\Homo sapiens zinc finger protein 468 (ZNF468), transcript variant 1, mRNA.\"""""	90333	D	ZNF468	-0.106644038	-0.001449832	-2.214544898	0.029672566	0.029672566	-3.537048733	-1.076720679
9786	1500242	C9orf144B	NM_001141917.1	259308	NP_001135389.1	ILMN_3235526	1500242	S	CCAGAGGACCAGTATTGTCATTTCCATAAATGTGCAGGTGGGACAGATGC	"\Homo sapiens hypothetical protein LOC259308 (C9orf144B), mRNA.\"""""		ILMN_3235526	C9ORF144B	"\Homo sapiens hypothetical protein LOC259308 (C9orf144B), mRNA.\"""""	259308	 	C9orf144B	0.106634518	0.007395311	2.156080589	0.034119441	0.034119441	-3.643176716	1.076713574
28968	4610259	MS4A13	NM_001012417.1	503497	NP_001012417.1	ILMN_1799504	4610259	S	CTTGCCAGCCGGGATCTTCCTCTTCATCTAGGCCTGGGCGCTGGCGTGAG	"\Homo sapiens membrane-spanning 4-domains, subfamily A, member 13 (MS4A13), mRNA.\"""""		ILMN_1799504	MS4A13	"\Homo sapiens membrane-spanning 4-domains, subfamily A, member 13 (MS4A13), mRNA.\"""""	503497	D	MS4A13	-0.106434536	0.000387771	-3.125167819	0.002485741	0.002485741	-1.584528042	-1.076564334
43454	6940215	MRAS	NM_012219.3	22808	NP_036351.3	ILMN_1748881	6940215	S	GTGTAGAGTGTGCCCCGTGACATCCCTCCATCTTCTCCTCCATTATCATC	"\Homo sapiens muscle RAS oncogene homolog (MRAS), transcript variant 1, mRNA.\"""""	RRAS3; M-RAs; FLJ42964; R-RAS3	ILMN_1748881	MRAS	"\Homo sapiens muscle RAS oncogene homolog (MRAS), transcript variant 1, mRNA.\"""""	22808	D	MRAS	-0.106310779	0.004981214	-2.772508862	0.006935552	0.006935552	-2.404484161	-1.076471988
13865	2190279	ProbeID: 2190279	XM_001714158.1	100134011	XP_001714210.1	ILMN_3245752	2190279	S	GGTCATCATGTGCAAGGGGTCACGTGAGGTCACTGACTCCAGCTCAAAAG	"\PREDICTED: Homo sapiens similar to PR domain containing 15 (LOC100134011), mRNA.\"""""		ILMN_3245752	LOC100134011	"\PREDICTED: Homo sapiens similar to PR domain containing 15 (LOC100134011), mRNA.\"""""	100134011	 		0.106304995	0.003218602	2.055682291	0.043116177	0.043116177	-3.819608561	1.076467673
40858	6510291	ProbeID: 6510291	XM_942671.1	651558	XP_947764.1	ILMN_1810205	6510291	S	AAAAAAGTGTGAAGGGGGAAAAGCTATGTTGTTCACATTAAAAAGAGATA	"\PREDICTED: Homo sapiens hypothetical protein LOC651558 (LOC651558), mRNA.\"""""		ILMN_1810205	LOC651558	"\PREDICTED: Homo sapiens hypothetical protein LOC651558 (LOC651558), mRNA.\"""""	651558	 		0.106286542	0.011792711	2.323252354	0.022738461	0.022738461	-3.33319806	1.076453904
18259	2850041	B3GNT6	NM_138706.2	192134	NP_619651.2	ILMN_1680081	2850041	S	TTCCGGGGAGTCCGAAGTGGAGAAAGGCTGGTGGGAACATGGAGGCCAGT	"\Homo sapiens beta-1,3-N-acetylglucosaminyltransferase protein (B3Gn-T6), mRNA.\"""""	MGC119336; IMAGE:4907098; MGC119337; MGC119334	ILMN_1680081	B3GN-T6	"\Homo sapiens beta-1,3-N-acetylglucosaminyltransferase protein (B3Gn-T6), mRNA.\"""""	192134	 	B3GNT6	-0.106171401	-0.008355367	-2.718686191	0.008053882	0.008053882	-2.522810125	-1.076367996
21000	3370435	LOC100128006	XM_001716079.1	100128006	XP_001716131.1	ILMN_3180807	3370435	A	GGACTACCTGGTACATCCAACTCACAGTGTGCATCTGATCTTGGTACCGA	"\PREDICTED: Homo sapiens hypothetical protein LOC100128006 (LOC100128006), mRNA.\"""""		ILMN_3180807	LOC100128006	"\PREDICTED: Homo sapiens hypothetical protein LOC100128006 (LOC100128006), mRNA.\"""""	100128006	 		0.106108977	-0.00230784	3.448625033	0.0009064	0.0009064	-0.768523496	1.076321424
2877	450446	GAGE1	NM_001468.3	2543	NP_001459.2	ILMN_1777424	450446	A	CGCCTGAAGAAGAGATGAGGTCTCACTATGTTGCCCAGACTGGGATTCTC	"\Homo sapiens G antigen 1 (GAGE1), transcript variant 1, mRNA.\"""""	MGC33825	ILMN_1777424	GAGE1	"\Homo sapiens G antigen 1 (GAGE1), transcript variant 1, mRNA.\"""""	2543	D	GAGE1 (includes others)	-0.106089468	0.014915531	-2.468167819	0.015740513	0.015740513	-3.048532802	-1.076306869
32143	5130196	ProbeID: 5130196	XM_378655.2	96597	XP_378655.2	ILMN_1790943	5130196	A	TGTGCTGGGACTCTATGCCACACCTCCACACAGACCTGGATGCTGGGATC	"\PREDICTED: Homo sapiens hypothetical protein LOC96597 (LOC96597), mRNA.\"""""		ILMN_1790943	LOC96597	"\PREDICTED: Homo sapiens hypothetical protein LOC96597 (LOC96597), mRNA.\"""""	96597	 	TBC1D27	0.105932643	-0.001894958	3.228235899	0.001814695	0.001814695	-1.330879487	1.076189878
35675	5820056	RDM1	NM_001034836.1	201299	NP_001030008.1	ILMN_2309534	5820056	A	CCTGGCATTGGCTTGGTGGAGGAGCCTATGGATAAGGTGGAGGAAGGACC	"\Homo sapiens RAD52 motif 1 (RDM1), transcript variant 2, mRNA.\"""""	MGC33977; RAD52B	ILMN_2309534	RDM1	"\Homo sapiens RAD52 motif 1 (RDM1), transcript variant 2, mRNA.\"""""	201299	D	RDM1	-0.105928784	-0.002351974	-2.06954565	0.041763344	0.041763344	-3.795687632	-1.076186999
21233	3390646	CMTM3	NM_144601.2	123920	NP_653202.1	ILMN_1679277	3390646	I	ATAGACAGCCCTTCTGGATAGGGGCAGACGGGTGGGAGCTCCGAAGGGGT	"\Homo sapiens CKLF-like MARVEL transmembrane domain containing 3 (CMTM3), transcript variant 1, mRNA.\"""""	BNAS2; CKLFSF3; FLJ31762; MGC51956	ILMN_1679277	CMTM3	"\Homo sapiens CKLF-like MARVEL transmembrane domain containing 3 (CMTM3), transcript variant 1, mRNA.\"""""	123920	D	CMTM3	-0.105872803	0.004081074	-2.326561611	0.02255199	0.02255199	-3.326860962	-1.076145241
4709	670544	ProbeID: 670544	XM_001715997.1	100132663	XP_001716049.1	ILMN_3210511	670544	A	GACGTCACTGCGGGTCGGTGCTTCCTTACAGGTGCCTTCTGGACCGGGGT	"\PREDICTED: Homo sapiens hypothetical protein LOC100132663 (LOC100132663), mRNA.\"""""		ILMN_3210511	LOC100132663	"\PREDICTED: Homo sapiens hypothetical protein LOC100132663 (LOC100132663), mRNA.\"""""	100132663	 		-0.105859066	-0.00735008	-3.056140763	0.003057621	0.003057621	-1.750948147	-1.076134994
16270	2570400	ProbeID: 2570400	XM_939593.1	648605	XP_944686.1	ILMN_1737574	2570400	A	GGAGTCATATATCCGGCCCTTCCACAGCCCAACTTCAAAAGCTTACTTCC	"\PREDICTED: Homo sapiens similar to Trimethyllysine dioxygenase, mitochondrial precursor (Epsilon-trimethyllysine 2-oxoglutarate dioxygenase) (TML-alpha-ketoglutarate dioxygenase) (TML hydroxylase) (TML dioxygenase) (TMLD), transcript variant 1 (LOC648605), mRNA.\"""""		ILMN_1737574	LOC648605	"\PREDICTED: Homo sapiens similar to Trimethyllysine dioxygenase, mitochondrial precursor (Epsilon-trimethyllysine 2-oxoglutarate dioxygenase) (TML-alpha-ketoglutarate dioxygenase) (TML hydroxylase) (TML dioxygenase) (TMLD), transcript variant 1 (LOC648605), mRNA.\"""""	648605	 		0.105850629	0.00856811	2.228506238	0.028688947	0.028688947	-3.511340379	1.076128701
37567	6100376	ProbeID: 6100376	XM_939660.1	654117	XP_944753.1	ILMN_1687506	6100376	S	TGAGGAGACTGGGGAAAGGCAGCCATCTGTGAACTGGGCAGTGAGTCCTC	"\PREDICTED: Homo sapiens similar to chromosome 3 open reading frame 21 (LOC654117), mRNA.\"""""		ILMN_1687506	LOC654117	"\PREDICTED: Homo sapiens similar to chromosome 3 open reading frame 21 (LOC654117), mRNA.\"""""	654117	 		-0.105834812	0.004819584	-2.237232594	0.028088783	0.028088783	-3.495200628	-1.076116903
44846	7150735	FLJ31945	XM_498563.2	440137	XP_498563.2	ILMN_1791162	7150735	A	AGTGTCCTCGGTTTCGCCCCCTTTCCCAGCGAACCAACACTGGCAGATTG	"\PREDICTED: Homo sapiens hypothetical gene supported by AK056507 (FLJ31945), mRNA.\"""""		ILMN_1791162	FLJ31945	"\PREDICTED: Homo sapiens hypothetical gene supported by AK056507 (FLJ31945), mRNA.\"""""	440137	D	FLJ31945	0.1057853	0.002923895	3.096460682	0.002710264	0.002710264	-1.654079834	1.076079972
45125	7200349	ProbeID: 7200349	XM_929198.1	646254	XP_934291.1	ILMN_1688788	7200349	S	GGGGTAGCCCCAGAGGATGCTGGGAATTACAGCTGCCAGGCGACTAATGA	"\PREDICTED: Homo sapiens similar to hemicentin 1 (LOC646254), mRNA.\"""""		ILMN_1688788	LOC646254	"\PREDICTED: Homo sapiens similar to hemicentin 1 (LOC646254), mRNA.\"""""	646254	D	HMCN2	-0.105774369	-0.012576183	-2.490133615	0.014867895	0.014867895	-3.004119908	-1.076071819
9161	1440026	CABP2	NM_031204.2	51475	NP_112481.2	ILMN_1760288	1440026	A	GAAGCTGGAGGCAGCATAAAGGACTCAAGGACCACAGCCTCTGCCCACCA	"\Homo sapiens calcium binding protein 2 (CABP2), transcript variant 2, mRNA.\"""""		ILMN_1760288	CABP2	"\Homo sapiens calcium binding protein 2 (CABP2), transcript variant 2, mRNA.\"""""	51475	D	CABP2	0.105614725	0.009785174	2.67648333	0.009043272	0.009043272	-2.614281505	1.075952751
21592	3420619	ProbeID: 3420619				ILMN_1877818	3420619	S	AGGGCGCAGGCGGTTTGGGGTTTCCCAGGGACCCTTTATACTTGGCTGTT	"\ov70a09.s1 Soares_testis_NHT Homo sapiens cDNA clone IMAGE:1642648 3, mRNA sequence\"""""		ILMN_1877818		"\ov70a09.s1 Soares_testis_NHT Homo sapiens cDNA clone IMAGE:1642648 3, mRNA sequence\"""""	-999	 		-0.105553575	-0.010196157	-2.12892641	0.036375182	0.036375182	-3.691624475	-1.075907147
2265	360088	ProbeID: 360088	XM_001719479.1	100129686	XP_001719531.1	ILMN_3270528	360088	M	CCCTTCAGTTTCCTTACAGGCTTTCGAGTGCACATGAGAATGCACACTGG	"\PREDICTED: Homo sapiens hypothetical protein LOC100129686 (LOC100129686), mRNA.\"""""		ILMN_3270528	LOC100129686	"\PREDICTED: Homo sapiens hypothetical protein LOC100129686 (LOC100129686), mRNA.\"""""	100129686	D	ZNF44	0.105504115	0.000265881	2.471999156	0.015585079	0.015585079	-3.040809894	1.075870262
19595	3140128	DEFB108B	NM_001002035.1	245911	NP_001002035.1	ILMN_1730448	3140128	S	GAGCCAAGTTCTACCAGCCAGGGGCAAATTCAAGGAGATCTGTGAACGTC	"\Homo sapiens defensin, beta 108B (DEFB108B), mRNA.\"""""		ILMN_1730448	DEFB108B	"\Homo sapiens defensin, beta 108B (DEFB108B), mRNA.\"""""	245911	D	DEFB108B/LOC100133128	0.105289473	0.008162463	2.51956656	0.013766783	0.013766783	-2.944094486	1.075710207
2811	450196	REEP4	NM_025232.2	80346	NP_079508.2	ILMN_1729611	450196	S	TTTATTGCCTTGCTCTGCCCTCTCCCTTCCCCGGTTGTGGGACAAGAGCC	"\Homo sapiens receptor accessory protein 4 (REEP4), mRNA.\"""""	FLJ22246; PP432; C8orf20; FLJ22277	ILMN_1729611	REEP4	"\Homo sapiens receptor accessory protein 4 (REEP4), mRNA.\"""""	80346	 	REEP4	0.105275697	0.004061209	2.037511028	0.044946414	0.044946414	-3.85074699	1.075699936
15466	2470088	FAM13A	NM_014883.2	10144	NP_055698.2	ILMN_2401253	2470088	A	CCCCAGCAACCATTTCTGCAGCCCAGAATCTCAAGGCACTAGAGGCGGTG	"\Homo sapiens family with sequence similarity 13, member A (FAM13A), transcript variant 1, mRNA.\"""""	FLJ34562; MGC105131	ILMN_2401253	FAM13A	"\Homo sapiens family with sequence similarity 13, member A (FAM13A), transcript variant 1, mRNA.\"""""	10144	D	FAM13A	0.105269322	-0.001376514	2.739406797	0.007605186	0.007605186	-2.47747757	1.075695182
17319	2690050	OR10J1	NM_012351.1	26476	NP_036483.1	ILMN_2203858	2690050	S	TCTGTGACATCCGCCCTGTGATGAAGCTCTCCTGCATTGACACCACTGTC	"\Homo sapiens olfactory receptor, family 10, subfamily J, member 1 (OR10J1), mRNA.\"""""	MGC138495; MGC138497; HSHGMP07J; HGMP07J	ILMN_2203858	OR10J1	"\Homo sapiens olfactory receptor, family 10, subfamily J, member 1 (OR10J1), mRNA.\"""""	26476	D	OR10J1	0.10514911	0.011496954	2.024455125	0.046302291	0.046302291	-3.872968225	1.075605554
40406	6450020	GIGYF1	NM_022574.3	64599	NP_072096.2	ILMN_1815639	6450020	S	AGGGGCGGGGTCCCCAGCACTTGTTACAAACACACGATGCACCTTAACTC	"\Homo sapiens GRB10 interacting GYF protein 1 (GIGYF1), mRNA.\"""""	GYF1; PERQ1; GIGYF1	ILMN_1815639	GIGYF1	"\Homo sapiens GRB10 interacting GYF protein 1 (GIGYF1), mRNA.\"""""	64599	D	GIGYF1	-0.105036809	0.001348586	-2.062328551	0.042462974	0.042462974	-3.80815833	-1.075521831
11909	1850753	LOC344065	XM_292895.5	344065	XP_292895.5	ILMN_1669671	1850753	S	AGTGATCGGTCAGGTCTTATCCAGCACCAGAGAACTCATACTGGGGAGCG	"\PREDICTED: Homo sapiens similar to zinc finger protein 135 (clone pHZ-17) (LOC344065), mRNA.\"""""		ILMN_1669671	LOC344065	"\PREDICTED: Homo sapiens similar to zinc finger protein 135 (clone pHZ-17) (LOC344065), mRNA.\"""""	344065	 	LOC344065	-0.104862138	0.008283802	-2.963056935	0.004023407	0.004023407	-1.970874254	-1.075391622
46110	7400601	ProbeID: 7400601	XM_001722897.1	650515	XP_001722949.1	ILMN_3210921	7400601	A	GGATCCAGCCACGGAGCGGTCGGCCTTCATGGAGCAGGATGCTGGGAGCA	"\PREDICTED: Homo sapiens similar to hCG2026922 (LOC650515), mRNA.\"""""		ILMN_3210921	LOC650515	"\PREDICTED: Homo sapiens similar to hCG2026922 (LOC650515), mRNA.\"""""	650515	D	LOC100132066	-0.104813344	0.004684114	-2.047521033	0.043930098	0.043930098	-3.833624072	-1.075355252
1305	130746	DIO3OS	NR_002770.1	64150		ILMN_3245591	130746	S	CCTGGTGAGTTGAGGGCTCTGTCCATCATCTTTGTCACTGTAATGCTGGG	"\Homo sapiens DIO3 opposite strand (non-protein coding) (DIO3OS), non-coding RNA.\"""""	C14orf134	ILMN_3245591	DIO3OS	"\Homo sapiens DIO3 opposite strand (non-protein coding) (DIO3OS), non-coding RNA.\"""""	64150	 	DIO3OS	-0.104770454	0.007206928	-2.42584811	0.017552106	0.017552106	-3.133167883	-1.075323283
315	20494	LOC649993	XM_939079.1	649993	XP_944172.1	ILMN_1657056	20494	S	GTTTTGCCCAAGCCACCCCGGCTCCTCCAGAACGGGCTTTGTCCTACCCT	"\PREDICTED: Homo sapiens similar to double homeobox 4c (LOC649993), mRNA.\"""""		ILMN_1657056	LOC649993	"\PREDICTED: Homo sapiens similar to double homeobox 4c (LOC649993), mRNA.\"""""	649993	 		-0.10477039	-0.001793897	-2.707794411	0.008299303	0.008299303	-2.546527924	-1.075323235
8037	1260017	B3GAT1	NM_054025.1	27087	NP_473366.1	ILMN_1794072	1260017	I	TTTTCTCCCCTGTGCTGCCGCCGCCCGTGGCCGCCCCTCTCCTGAACTTA	"\Homo sapiens beta-1,3-glucuronyltransferase 1 (glucuronosyltransferase P) (B3GAT1), transcript variant 2, mRNA.\"""""	CD57; GLCATP; NK-1; HNK-1; LEU7; GlcAT-P	ILMN_1794072	B3GAT1	"\Homo sapiens beta-1,3-glucuronyltransferase 1 (glucuronosyltransferase P) (B3GAT1), transcript variant 2, mRNA.\"""""	27087	D	B3GAT1	-0.104740257	-0.008842326	-2.283157619	0.025108559	0.025108559	-3.409363322	-1.075300776
15399	2450561	DKFZP781G0119	XM_936878.2	644041	XP_941971.1	ILMN_1783040	2450561	S	CCGTAAGCAAATAATTTTATGTTTGCCTATGTCCAGGAGCTGAAGAAATC	"\PREDICTED: Homo sapiens hypothetical protein LOC644041 (DKFZP781G0119), mRNA.\"""""		ILMN_1783040	DKFZP781G0119	"\PREDICTED: Homo sapiens hypothetical protein LOC644041 (DKFZP781G0119), mRNA.\"""""	644041	D	C18orf63	-0.104632011	0.005950311	-2.872905862	0.005221044	0.005221044	-2.178843081	-1.075220099
41513	6560678	ITIH3	NM_002217.3	3699	NP_002208.3	ILMN_1757461	6560678	S	CTGGAACATGGGCACAGAGAGGGGCCTGTGGGAGGGGCTGGGAAAATAAA	"\Homo sapiens inter-alpha (globulin) inhibitor H3 (ITIH3), mRNA.\"""""	H3P	ILMN_1757461	ITIH3	"\Homo sapiens inter-alpha (globulin) inhibitor H3 (ITIH3), mRNA.\"""""	3699	 	ITIH3	-0.104613424	-0.001911573	-2.460328423	0.016062888	0.016062888	-3.064303549	-1.075206246
2659	430300	TSHR	NM_000369.2	7253	NP_000360.2	ILMN_1661143	430300	A	CATAGACCCTGATGCCCTCAAAGAGCTCCCCCTCCTAAAGTTCCTTGGCA	"\Homo sapiens thyroid stimulating hormone receptor (TSHR), transcript variant 1, mRNA.\"""""	hTSHR-I; LGR3; MGC75129	ILMN_1661143	TSHR	"\Homo sapiens thyroid stimulating hormone receptor (TSHR), transcript variant 1, mRNA.\"""""	7253	D	TSHR	0.104326624	0.009503369	2.596272195	0.011233829	0.011233829	-2.784917366	1.074992522
2588	430021	ProbeID: 430021	XR_038032.1	100129555		ILMN_3259176	430021	M	TTCAGCCGAAGGGGTGGCGAAGCAAGAGCCCAAGAGGAGATCTGCGCACT	"\PREDICTED: Homo sapiens misc_RNA (LOC100129555), miscRNA.\"""""		ILMN_3259176	LOC100129555	"\PREDICTED: Homo sapiens misc_RNA (LOC100129555), miscRNA.\"""""	100129555	 		0.104287609	0.008841757	2.433608007	0.017206592	0.017206592	-3.117741086	1.074963451
31030	4890156	RCAN3	NM_013441.2	11123	NP_038469.1	ILMN_1688299	4890156	S	CTCCCCTCCAGCCATGTAAGTCCTCCTGATTCTGTATCACATGAGACACC	"\Homo sapiens RCAN family member 3 (RCAN3), mRNA.\"""""	RCN3; hRCN3; MCIP3; DSCR1L2	ILMN_1688299	RCAN3	"\Homo sapiens RCAN family member 3 (RCAN3), mRNA.\"""""	11123	 	RCAN3	-0.104271686	-0.004086648	-2.420753455	0.017782307	0.017782307	-3.143273545	-1.074951587
2946	460014	PRG4	NM_001127709.1	10216	NP_001121181.1	ILMN_3304072	460014	M	CCACCATCTCCAGCTCGCAGAATTACTGAAGTTTGGGGTATTCCTTCCCC	"\Homo sapiens proteoglycan 4 (PRG4), transcript variant C, mRNA.\"""""		ILMN_3304072	PRG4	"\Homo sapiens proteoglycan 4 (PRG4), transcript variant C, mRNA.\"""""	10216	D	PRG4 (includes EG:10216)	-0.104109016	0.00349876	-2.611043064	0.01079749	0.01079749	-2.753813941	-1.074830388
42679	6770021	ProbeID: 6770021	XR_039490.1	100131336		ILMN_3203815	6770021	A	TCTTAGATGTAGGCAACCATGAACAATCTATTTTGAGCCCCTTTAGGGAG	"\PREDICTED: Homo sapiens misc_RNA (LOC100131336), miscRNA.\"""""		ILMN_3203815	LOC100131336	"\PREDICTED: Homo sapiens misc_RNA (LOC100131336), miscRNA.\"""""	100131336	 		0.104067691	0.009214615	2.158878853	0.033894059	0.033894059	-3.638153591	1.074799601
852	70367	TBC1D3B	NM_001001417.5	414059	NP_001001417.5	ILMN_1674587	70367	A	GGACATAAGCGGGACATTAAGGAAGCATATGTTCTTCAGGGATCGATACG	"\Homo sapiens TBC1 domain family, member 3B (TBC1D3B), mRNA.\"""""	FLJ78399; PRC17	ILMN_1674587	TBC1D3B	"\Homo sapiens TBC1 domain family, member 3B (TBC1D3B), mRNA.\"""""	414059	D	TBC1D3F (includes others)	-0.104034482	0.005820841	-2.661871259	0.009410814	0.009410814	-2.645681522	-1.074774861
27234	4260435	ERCC2	NM_000400.2	2068	NP_000391.1	ILMN_1815859	4260435	S	AAGTACTTCCTGCGGCAGATGGCACAGCCCTTCCACCGGGAGGATCAGCT	"\Homo sapiens excision repair cross-complementing rodent repair deficiency, complementation group 2 (xeroderma pigmentosum D) (ERCC2), mRNA.\"""""	COFS2; EM9; TTD; MGC126218; MGC126219; XPD; MGC102762	ILMN_1815859	ERCC2	"\Homo sapiens excision repair cross-complementing rodent repair deficiency, complementation group 2 (xeroderma pigmentosum D) (ERCC2), mRNA.\"""""	2068	 	ERCC2	-0.103851533	0.019709183	-2.147602677	0.034810268	0.034810268	-3.658360509	-1.074638577
2648	430246	ProbeID: 430246				ILMN_1865935	430246	S	ATGCCAGAGGGGGCATTCTTCGGGCTAGAGTTGTGGCAGTGTTGGGCTGA	"\UI-H-CO0-aqj-a-08-0-UI.s1 NCI_CGAP_Sub9 Homo sapiens cDNA clone IMAGE: 3104126 3, mRNA sequence\"""""		ILMN_1865935		"\UI-H-CO0-aqj-a-08-0-UI.s1 NCI_CGAP_Sub9 Homo sapiens cDNA clone IMAGE: 3104126 3, mRNA sequence\"""""	-999	 		-0.103754228	0.009055804	-2.040416325	0.044649378	0.044649378	-3.845784912	-1.074566098
22996	3800048	TAC3	NM_013251.2	6866	NP_037383.1	ILMN_2406184	3800048	A	TCAGAGCTTTGGGGCTGTCTGTAAGGAGCCACAGGAGGAGGTGGTTCCTG	"\Homo sapiens tachykinin 3 (TAC3), mRNA.\"""""	PRO1155; NKB; ZNEUROK1; NKNB	ILMN_2406184	TAC3	"\Homo sapiens tachykinin 3 (TAC3), mRNA.\"""""	6866	D	TAC3	0.103566032	0.007433966	2.191458286	0.031363992	0.031363992	-3.57925237	1.074425933
12036	1940494	ZNF133	NM_003434.3	7692	NP_003425.2	ILMN_2174081	1940494	S	TCAAGTCTCACCTCAGCAGACACAGGAAGACCACGTCTGTCCACCACAGA	"\Homo sapiens zinc finger protein 133 (ZNF133), mRNA.\"""""	ZNF150; pHZ-13; pHZ-66	ILMN_2174081	ZNF133	"\Homo sapiens zinc finger protein 133 (ZNF133), mRNA.\"""""	7692	 	ZNF133	-0.103531382	0.014420409	-2.111812178	0.037862496	0.037862496	-3.721882399	-1.074400128
44157	7040091	PLEKHG5	NM_001042665.1	57449	NP_001036130.1	ILMN_1784477	7040091	A	TGCCACCAGACCAACACCCCCAGACTTCCCCACCTTCAGCCACCATCAGA	"\Homo sapiens pleckstrin homology domain containing, family G (with RhoGef domain) member 5 (PLEKHG5), transcript variant 5, mRNA.\"""""	KIAA0720; RP4-650H14.3; GEF720; DSMA4	ILMN_1784477	PLEKHG5	"\Homo sapiens pleckstrin homology domain containing, family G (with RhoGef domain) member 5 (PLEKHG5), transcript variant 5, mRNA.\"""""	57449	D	PLEKHG5	-0.103468096	-0.003103938	-2.486421568	0.015012241	0.015012241	-3.011648443	-1.074352999
30188	4810646	PIF1	NM_025049.2	80119	NP_079325.2	ILMN_2155272	4810646	S	TCCTTTCAGGCTGCAGAAGGGAGAGGCAATGAAGACAGGTGCTCCGGAAG	"\Homo sapiens PIF1 5'-to-3' DNA helicase homolog (S. cerevisiae) (PIF1), mRNA.\"""""	C15orf20; PIF	ILMN_2155272	PIF1	"\Homo sapiens PIF1 5'-to-3' DNA helicase homolog (S. cerevisiae) (PIF1), mRNA.\"""""	80119	D	PIF1	-0.103433918	-0.000125556	-2.676323661	0.009047217	0.009047217	-2.614625374	-1.074327547
47060	7610731	TEPP	NM_199046.1	374739	NP_950247.1	ILMN_2398294	7610731	A	TGCTATTGCTATGGCCCGCATCATTGACCTGGTGCCCTGGGACGATGGCT	"\Homo sapiens testis/prostate/placenta-expressed protein (TEPP), transcript variant 1, mRNA.\"""""	MGC129931; MGC129930	ILMN_2398294	TEPP	"\Homo sapiens testis/prostate/placenta-expressed protein (TEPP), transcript variant 1, mRNA.\"""""	374739	D	TEPP	0.103304087	-0.001463338	2.978382872	0.003847074	0.003847074	-1.935023628	1.074230871
32597	5260553	C8orf42	NM_175075.2	157695	NP_778250.1	ILMN_1679241	5260553	S	AGGGAGGCTGGTGAGCATCCGACGGCAGAGTAAAGGCCACCTGACAGATA	"\Homo sapiens chromosome 8 open reading frame 42 (C8orf42), mRNA.\"""""	INM01	ILMN_1679241	C8ORF42	"\Homo sapiens chromosome 8 open reading frame 42 (C8orf42), mRNA.\"""""	157695	 	C8orf42	0.103290489	0.000806744	2.547562949	0.012788091	0.012788091	-2.886454951	1.074220746
36640	5910255	ProbeID: 5910255	XR_016962.1	653590		ILMN_3235392	5910255	S	ATGCCTGCCCCCAACACCACTGGGGGCATTGTGACAGCTGAGGACCTGAA	"\PREDICTED: Homo sapiens misc_RNA (LOC653590), miscRNA.\"""""		ILMN_3235392	LOC653590	"\PREDICTED: Homo sapiens misc_RNA (LOC653590), miscRNA.\"""""	653590	 		0.103272195	0.005462507	2.35394022	0.0210605	0.0210605	-3.274136654	1.074207124
46423	7550373	ProbeID: 7550373	XM_929789.1	646829	XP_934882.1	ILMN_1671985	7550373	S	ATGTACAAAGAGACTAATGTTGCTTTCATACCTGCTAAGATAACATCTAT	"\PREDICTED: Homo sapiens hypothetical protein LOC646829 (LOC646829), mRNA.\"""""		ILMN_1671985	LOC646829	"\PREDICTED: Homo sapiens hypothetical protein LOC646829 (LOC646829), mRNA.\"""""	646829	 		-0.103256108	-0.001330725	-3.861640459	0.000229173	0.000229173	0.353501396	-1.074195147
22090	3460301	TAC1	NM_013997.1	6863	NP_054703.1	ILMN_1790270	3460301	A	GCCTCAGCAGTTCTTTGGATTAATGGGCAAACGGGATGCTGGACATGGCC	"\Homo sapiens tachykinin, precursor 1 (substance K, substance P, neurokinin 1, neurokinin 2, neuromedin L, neurokinin alpha, neuropeptide K, neuropeptide gamma) (TAC1), transcript variant gamma, mRNA.\"""""	NKNA; Hs.2563; NK2; TAC2	ILMN_1790270	TAC1	"\Homo sapiens tachykinin, precursor 1 (substance K, substance P, neurokinin 1, neurokinin 2, neuromedin L, neurokinin alpha, neuropeptide K, neuropeptide gamma) (TAC1), transcript variant gamma, mRNA.\"""""	6863	D	TAC1	0.103254697	-0.004971805	2.645555074	0.009837225	0.009837225	-2.680578172	1.074194096
39847	6370670	LOC285577	XM_379309.3	285577	XP_379309.2	ILMN_1783547	6370670	S	GAGTCCATATGAAGCCTCAGCCCAGGGGAGGGTCTACCTGTCCAGGAGGC	"\PREDICTED: Homo sapiens hypothetical protein LOC285577 (LOC285577), mRNA.\"""""		ILMN_1783547	LOC285577	"\PREDICTED: Homo sapiens hypothetical protein LOC285577 (LOC285577), mRNA.\"""""	285577	 	LOC285577	-0.103180762	-0.000500854	-2.772815336	0.006929612	0.006929612	-2.403805077	-1.074139047
23980	3890167	SLC39A3	NM_144564.4	29985	NP_653165.2	ILMN_1710543	3890167	A	CCCTGCTCCCCGTGAAGATCATCGAGACAGATTTTGAGAAGGCCCATCGC	"\Homo sapiens solute carrier family 39 (zinc transporter), member 3 (SLC39A3), transcript variant 1, mRNA.\"""""	ZIP3	ILMN_1710543	SLC39A3	"\Homo sapiens solute carrier family 39 (zinc transporter), member 3 (SLC39A3), transcript variant 1, mRNA.\"""""	29985	D	SLC39A3	-0.10315863	0.014121144	-2.183635723	0.031955927	0.031955927	-3.593465157	-1.074122569
37119	6020753	ProbeID: 6020753	XM_944342.1	650721	XP_949435.1	ILMN_1655938	6020753	S	TTTCCTTCCCCTTACAGCTTACAGGTGGCCCGGTCAACACCGATAAACCC	"\PREDICTED: Homo sapiens hypothetical protein LOC650721 (LOC650721), mRNA.\"""""		ILMN_1655938	LOC650721	"\PREDICTED: Homo sapiens hypothetical protein LOC650721 (LOC650721), mRNA.\"""""	650721	 		-0.103032997	0.010490004	-2.807296775	0.006290342	0.006290342	-2.327019447	-1.074029036
29776	4760471	PFN2	NM_053024.2	5217	NP_444252.1	ILMN_1710512	4760471	I	CTTAAACTTTCCTAGCTATAAGCTTAAGTCTTAATTCTGGAAATTTTATT	"\Homo sapiens profilin 2 (PFN2), transcript variant 1, mRNA.\"""""	D3S1319E; PFL	ILMN_1710512	PFN2	"\Homo sapiens profilin 2 (PFN2), transcript variant 1, mRNA.\"""""	5217	D	PFN2	-0.10289935	-0.003919841	-3.295107486	0.001474504	0.001474504	-1.163077625	-1.073929546
36334	5890523	BTNL3	NM_006707.2	10917	NP_006698.1	ILMN_1663749	5890523	I	CTCCCACACATGGTTCTCCCGGGTCCCTCCCTGATCCACAGTTTGAGCCT	"\Homo sapiens butyrophilin-like 3 (BTNL3), transcript variant 2, mRNA.\"""""	BTNLR	ILMN_1663749	BTNL3	"\Homo sapiens butyrophilin-like 3 (BTNL3), transcript variant 2, mRNA.\"""""	10917	D	BTNL3	0.10285732	0.009150152	2.562495926	0.012292136	0.012292136	-2.855494944	1.073898259
2032	270593	GPER	NM_001039966.1	2852	NP_001035055.1	ILMN_2384056	270593	A	GAGGCTGGTGACGTTCAGCCTTTGTCAATAAACCTGTCATGTGCGGATCC	"\Homo sapiens G protein-coupled estrogen receptor 1 (GPER), transcript variant 3, mRNA.\"""""	LyGPR; DRY12; GPCR-Br; LERGU; MGC99678; GPR30; CEPR; CMKRL2; FEG-1; LERGU2	ILMN_2384056	GPER	"\Homo sapiens G protein-coupled estrogen receptor 1 (GPER), transcript variant 3, mRNA.\"""""	2852	D	GPER	-0.102807342	0.002841858	-2.672241994	0.009148587	0.009148587	-2.623410134	-1.073861058
24824	4010632	ProbeID: 4010632	XM_927142.1	642946	XP_932235.1	ILMN_1668771	4010632	I	TTATCTCTGAGTAGAGGGCTGGGCCGGGCTCGGTGGCCACGTCTGTAATC	"\PREDICTED: Homo sapiens hypothetical protein LOC642945, transcript variant 1 (LOC642946), mRNA.\"""""		ILMN_1668771	LOC642946	"\PREDICTED: Homo sapiens hypothetical protein LOC642945, transcript variant 1 (LOC642946), mRNA.\"""""	642946	D	NCRNA00292	-0.102760218	0.004058525	-2.477465303	0.015365704	0.015365704	-3.029774301	-1.073825983
27755	4390246	ProbeID: 4390246	XM_938236.1	649167	XP_943329.1	ILMN_1704343	4390246	S	CCTAACAAATGCCAGGAGGAAGAGGACCCGCAGCACGGCGGCCTGCTGGG	"\PREDICTED: Homo sapiens similar to double homeobox 4c (LOC649167), mRNA.\"""""		ILMN_1704343	LOC649167	"\PREDICTED: Homo sapiens similar to double homeobox 4c (LOC649167), mRNA.\"""""	649167	 		0.102744908	0.003521474	2.525410848	0.013557081	0.013557081	-2.932105824	1.073814587
19758	3170008	MTMR8	NM_017677.2	55613	NP_060147.2	ILMN_1710652	3170008	S	CTTGGGTATTTCTGAGGCCAGGGGTTTCTCTGGGGACATGGGCATCTTGG	"\Homo sapiens myotubularin related protein 8 (MTMR8), mRNA.\"""""	FLJ20126	ILMN_1710652	MTMR8	"\Homo sapiens myotubularin related protein 8 (MTMR8), mRNA.\"""""	55613	D	MTMR8	-0.102701658	-0.00246639	-2.015983715	0.04720071	0.04720071	-3.887318711	-1.073782396
4264	630075	LOC388242	XR_018003.1	388242		ILMN_1811715	630075	S	TGGGAAGCCGTGCACGACGAGCACAATCTCCATGGGGAGGAGAACAGGAA	"\PREDICTED: Homo sapiens LOC112869 pseudogene (LOC388242), misc RNA.\"""""		ILMN_1811715	LOC388242	"\PREDICTED: Homo sapiens LOC112869 pseudogene (LOC388242), misc RNA.\"""""	388242	 		0.102677899	0.00270032	2.997334523	0.003638922	0.003638922	-1.890494738	1.073764712
2755	430731	WDR53	NM_182627.1	348793	NP_872433.1	ILMN_1724986	430731	S	CCTGCTGGCTTCTGCTGACGACTCTGGGGCAATCAAAATCCTAGACTTGG	"\Homo sapiens WD repeat domain 53 (WDR53), mRNA.\"""""	MGC64882	ILMN_1724986	WDR53	"\Homo sapiens WD repeat domain 53 (WDR53), mRNA.\"""""	348793	 	WDR53	0.102614963	-0.007358651	2.576973494	0.011827951	0.011827951	-2.825336458	1.073717872
3015	460278	ProbeID: 460278	XM_497474.2	441737	XP_497474.2	ILMN_1743943	460278	S	CTGTCCACACAGGTTGTCTCCTGTGTCTTCGTCTTCGCTGCGTGTGACTT	"\PREDICTED: Homo sapiens similar to hect domain and RLD 2 (LOC441737), mRNA.\"""""		ILMN_1743943	LOC441737	"\PREDICTED: Homo sapiens similar to hect domain and RLD 2 (LOC441737), mRNA.\"""""	441737	 		-0.102549493	-0.001202667	-2.69191536	0.008669328	0.008669328	-2.580968092	-1.073669147
32672	5270102	IGSF11	NM_001015887.1	152404	NP_001015887.1	ILMN_1753502	5270102	A	CTCTTCTCCTGCAAGCGTAGTCTTCACAGGGAGTGGCTTCCTGACATTTT	"\Homo sapiens immunoglobulin superfamily, member 11 (IGSF11), transcript variant 2, mRNA.\"""""	BT-IgSF; VSIG3; Igsf13; MGC35227; CXADRL1	ILMN_1753502	IGSF11	"\Homo sapiens immunoglobulin superfamily, member 11 (IGSF11), transcript variant 2, mRNA.\"""""	152404	D	IGSF11	-0.102501161	0.006967237	-2.402575768	0.018625784	0.018625784	-3.179184231	-1.073633179
11718	1820735	ProbeID: 1820735				ILMN_1816744	1820735	S	CTCCTCCAGGGGTGTCCCGTAGTCAAAAGGTTGATGCTGATGCCTGTGGA	"\BX090271 Soares_fetal_liver_spleen_1NFLS_S1 Homo sapiens cDNA clone IMAGp998O131011 ; IMAGE:430692, mRNA sequence\"""""		ILMN_1816744		"\BX090271 Soares_fetal_liver_spleen_1NFLS_S1 Homo sapiens cDNA clone IMAGp998O131011 ; IMAGE:430692, mRNA sequence\"""""	-999	 		0.102438394	-0.0052728	2.256995638	0.02677017	0.02677017	-3.458446487	1.073586469
3341	520092	NOTCH2NL	NM_203458.3	388677	NP_982283.2	ILMN_1656254	520092	I	CACAATGGCACAGGATACTGCAAATGTCCAGAAGGCTTCTTGGGGGAATA	"\Homo sapiens Notch homolog 2 (Drosophila) N-terminal like (NOTCH2NL), mRNA.\"""""	N2N	ILMN_1656254	NOTCH2NL	"\Homo sapiens Notch homolog 2 (Drosophila) N-terminal like (NOTCH2NL), mRNA.\"""""	388677	D	NOTCH2NL	0.102274147	0.00203147	2.136419217	0.035740155	0.035740155	-3.678309759	1.073464251
17337	2690133	PLEKHB1	NM_021200.1	58473	NP_067023.1	ILMN_1783231	2690133	S	TAAGATGGCAGTGTTCTCCTCTGGGGCCTGATCCACCTCTACACCAGCCC	"\Homo sapiens pleckstrin homology domain containing, family B (evectins) member 1 (PLEKHB1), mRNA.\"""""	PHR1; PHRET1; KPL1	ILMN_1783231	PLEKHB1	"\Homo sapiens pleckstrin homology domain containing, family B (evectins) member 1 (PLEKHB1), mRNA.\"""""	58473	 	PLEKHB1	-0.102138682	0.007947087	-2.077216156	0.041030684	0.041030684	-3.782391276	-1.073363461
16445	2600307	PRKCZ	NM_002744.4	5590	NP_002735.3	ILMN_1775050	2600307	I	AAGGTGACCCTTGCACGGTGTCCTCCCAGATGGAGCTGGAAGAGGCTTTC	"\Homo sapiens protein kinase C, zeta (PRKCZ), transcript variant 1, mRNA.\"""""	PKC2	ILMN_1775050	PRKCZ	"\Homo sapiens protein kinase C, zeta (PRKCZ), transcript variant 1, mRNA.\"""""	5590	D	PRKCZ	0.102082745	-0.002818126	3.67930582	0.000425376	0.000425376	-0.152287144	1.073321845
5248	780414	FGF6	NM_020996.1	2251	NP_066276.2	ILMN_1764605	780414	S	TAGCTGGAGAGATTGCCGGGGTGAACTGGGAAAGTGGCTATTTGGTGGGG	"\Homo sapiens fibroblast growth factor 6 (FGF6), mRNA.\"""""	HST2; HBGF-6	ILMN_1764605	FGF6	"\Homo sapiens fibroblast growth factor 6 (FGF6), mRNA.\"""""	2251	D	FGF6	0.102062364	0.00974835	2.347436228	0.021406656	0.021406656	-3.286709351	1.073306681
8244	1300082	COL25A1	NM_198721.1	84570	NP_942014.1	ILMN_1666523	1300082	I	TGGATGGGCTGGATGCCCCTTGCCAATTGGGGCCAGATGGCTTACCCATG	"\Homo sapiens collagen, type XXV, alpha 1 (COL25A1), transcript variant 1, mRNA.\"""""	CLAC	ILMN_1666523	COL25A1	"\Homo sapiens collagen, type XXV, alpha 1 (COL25A1), transcript variant 1, mRNA.\"""""	84570	D	COL25A1	0.102040114	-0.011147564	2.453897077	0.016331764	0.016331764	-3.077210246	1.073290129
46674	7560605	RBP2	NM_004164.2	5948	NP_004155.2	ILMN_2219681	7560605	S	AGAAGGAGAACCGCGGCTGGAAGCAGTGGATTGAGGGGGACAAGCTGTAC	"\Homo sapiens retinol binding protein 2, cellular (RBP2), mRNA.\"""""	CRABP-II; RBPC2; CRBPII; CRBP2	ILMN_2219681	RBP2	"\Homo sapiens retinol binding protein 2, cellular (RBP2), mRNA.\"""""	5948	 	RBP2	0.102001114	0.0028528	2.567801246	0.012120159	0.012120159	-2.844459615	1.073261115
24828	4010653	FBLIM1	NM_017556.2	54751	NP_060026.2	ILMN_1799471	4010653	I	ACGGGCGGAGGGGACGGGAGGCCCAGCGGCTCCGGGCTCCGCTGGCTCGG	"\Homo sapiens filamin binding LIM protein 1 (FBLIM1), transcript variant 1, mRNA.\"""""	DKFZp434G171; CAL; RP11-169K16.5; FBLP1; FBLP-1	ILMN_1799471	FBLIM1	"\Homo sapiens filamin binding LIM protein 1 (FBLIM1), transcript variant 1, mRNA.\"""""	54751	D	FBLIM1	-0.1019154	0.008068869	-2.499507236	0.014508926	0.014508926	-2.985067204	-1.073197352
34981	5690273	DHX34	NM_194428.1	9704	NP_919409.1	ILMN_1690519	5690273	I	GTGCTGGGAGTCACATTCAGATTTGGCTGACCTTCTTGTCTGAGCCAGGC	"\Homo sapiens DEAH (Asp-Glu-Ala-His) box polypeptide 34 (DHX34), transcript variant 2, mRNA.\"""""	KIAA0134; HRH1; DDX34	ILMN_1690519	DHX34	"\Homo sapiens DEAH (Asp-Glu-Ala-His) box polypeptide 34 (DHX34), transcript variant 2, mRNA.\"""""	9704	D	DHX34	0.101848744	0.002757507	2.579045252	0.011762837	0.011762837	-2.821009278	1.073147769
3237	510411	TTTY23	NR_001540.1	252955		ILMN_3236300	510411	S	GCTGCAGGCAGTACACCTCCTACCTGAGCTTTTTCACCTGTTTGGCTGAA	"\Homo sapiens testis-specific transcript, Y-linked 23 (non-protein coding) (TTTY23), non-coding RNA.\"""""		ILMN_3236300	TTTY23	"\Homo sapiens testis-specific transcript, Y-linked 23 (non-protein coding) (TTTY23), non-coding RNA.\"""""	252955	 	TTTY23	0.101752579	0.00497683	3.121953185	0.002509992	0.002509992	-1.592340446	1.073076239
39728	6370195	RAB11FIP4	NM_032932.3	84440	NP_116321.2	ILMN_1681467	6370195	S	TGTCTGGAAACAGGCTTAGCTTTAGTGCTGGGGTGGGACCTGCCCTGTGG	"\Homo sapiens RAB11 family interacting protein 4 (class II) (RAB11FIP4), mRNA.\"""""	FLJ00131; KIAA1821; MGC126566; MGC11316; RAB11-FIP4	ILMN_1681467	RAB11FIP4	"\Homo sapiens RAB11 family interacting protein 4 (class II) (RAB11FIP4), mRNA.\"""""	84440	 	RAB11FIP4	-0.101728778	-0.001677996	-2.409812435	0.018285806	0.018285806	-3.164915332	-1.073058536
23090	3800414	ProbeID: 3800414	XM_001714091.1	100130262	XP_001714143.1	ILMN_3268329	3800414	M	GCAGCAGGGTCAGAGGTTGTCCCCAAGGGGTGCGGGAAGCGCCGGCCGCA	"\PREDICTED: Homo sapiens hypothetical protein LOC100130262 (LOC100130262), mRNA.\"""""		ILMN_3268329	LOC100130262	"\PREDICTED: Homo sapiens hypothetical protein LOC100130262 (LOC100130262), mRNA.\"""""	100130262	 		0.101714946	-0.00209671	3.491128775	0.000790244	0.000790244	-0.6570462	1.073048248
9636	1470400	GABPB2	NM_144618.1	126626	NP_653219.1	ILMN_1668713	1470400	S	GAGTCCAGGAGTTTGAGATGCGCCTGGGCAACATAGAAACCTGTGTCTAC	"\Homo sapiens GA binding protein transcription factor, beta subunit 2 (GABPB2), mRNA.\"""""	RP11-68I18.1	ILMN_1668713	GABPB2	"\Homo sapiens GA binding protein transcription factor, beta subunit 2 (GABPB2), mRNA.\"""""	126626	D	GABPB2	-0.101667142	0.009716841	-2.232317968	0.028425421	0.028425421	-3.504297147	-1.073012693
39213	6290431	TRIM45	NM_025188.2	80263	NP_079464.1	ILMN_1684352	6290431	S	TGTCCCCCTACTCCGTCTCTATGCCATGACAGCCTTCTGCCCCAAAGCCT	"\Homo sapiens tripartite motif-containing 45 (TRIM45), mRNA.\"""""	FLJ13181; RNF99	ILMN_1684352	TRIM45	"\Homo sapiens tripartite motif-containing 45 (TRIM45), mRNA.\"""""	80263	 	TRIM45	0.101522063	0.015287266	2.340050941	0.021805829	0.021805829	-3.300949691	1.072904795
43204	6860673	NUS1	NM_138459.3	116150	NP_612468.1	ILMN_2089902	6860673	S	CCAGGAAACAAGATTAATGTGAGCAGTTCTCCAAGATCCTAACTGGTGGG	"\Homo sapiens nuclear undecaprenyl pyrophosphate synthase 1 homolog (S. cerevisiae) (NUS1), mRNA.\"""""	NgBR; C6orf68; MGC7199; MGC117249; MGC:7199	ILMN_2089902	NUS1	"\Homo sapiens nuclear undecaprenyl pyrophosphate synthase 1 homolog (S. cerevisiae) (NUS1), mRNA.\"""""	116150	D	NUS1	0.101456967	-0.016904162	2.360806118	0.020700484	0.020700484	-3.260832224	1.072856385
8663	1400224	WNT2B	NM_024494.1	7482	NP_078613.1	ILMN_1651492	1400224	I	AGTCTTCGGGGAGCTATGCTGAGACCGGGTGGTGCGGAGGAAGCTGCGCA	"\Homo sapiens wingless-type MMTV integration site family, member 2B (WNT2B), transcript variant WNT-2B2, mRNA.\"""""	WNT13; XWNT2	ILMN_1651492	WNT2B	"\Homo sapiens wingless-type MMTV integration site family, member 2B (WNT2B), transcript variant WNT-2B2, mRNA.\"""""	7482	D	WNT2B	-0.101452999	0.011776783	-2.458893886	0.016122516	0.016122516	-3.067184894	-1.072853435
9810	1500367	ProbeID: 1500367				ILMN_1827050	1500367	S	GACAGCACCACTCAGGCAGCTTTTGGGAATTTGACTCCCCCATGTCCACC	Homo sapiens cDNA clone IMAGE:4838482		ILMN_1827050		Homo sapiens cDNA clone IMAGE:4838482	-999	 		-0.101442958	0.000949188	-2.943190012	0.004263117	0.004263117	-2.017134253	-1.072845968
18424	2850711	ProbeID: 2850711				ILMN_1913021	2850711	S	CTCTCAGCAGAAACGGGAAAGACTGGGCAGGTGTGGAGAAGCAGCCTGGA	"\603076706F1 NIH_MGC_119 Homo sapiens cDNA clone IMAGE:5168760 5, mRNA sequence\"""""		ILMN_1913021		"\603076706F1 NIH_MGC_119 Homo sapiens cDNA clone IMAGE:5168760 5, mRNA sequence\"""""	-999	 		-0.10139763	0.007483963	-2.231045647	0.028513146	0.028513146	-3.506649274	-1.072812261
30179	4810603	OR4D6	NM_001004708.1	219983	NP_001004708.1	ILMN_1813776	4810603	S	GATCTCTAACAACGGACTGGTGACCCTGCTCTGGTTCCTCCTGCTCCTGG	"\Homo sapiens olfactory receptor, family 4, subfamily D, member 6 (OR4D6), mRNA.\"""""	OR11-250	ILMN_1813776	OR4D6	"\Homo sapiens olfactory receptor, family 4, subfamily D, member 6 (OR4D6), mRNA.\"""""	219983	 	OR4D6	-0.101391827	0.017746458	-2.544102288	0.012905572	0.012905572	-2.893608438	-1.072807945
5950	940195	ProbeID: 940195	XM_929418.1	646494	XP_934511.1	ILMN_1745617	940195	S	AAAGGAAGCAGTCAGCAAGCGCCATCCACCCCAGCTTTTCTCTCCCTGGG	"\PREDICTED: Homo sapiens similar to TBC1 domain family, member 3 (LOC646494), mRNA.\"""""		ILMN_1745617	LOC646494	"\PREDICTED: Homo sapiens similar to TBC1 domain family, member 3 (LOC646494), mRNA.\"""""	646494	 		-0.101310245	0.011871554	-2.870855775	0.005251752	0.005251752	-2.183513964	-1.072747282
36764	5960044	CDCP1	NM_178181.1	64866	NP_835488.1	ILMN_1708167	5960044	I	CTTCCTCCTCCAGCACCTTCGTTGTTTCCTGGGTAGTCTGCCTGGGTGAG	"\Homo sapiens CUB domain containing protein 1 (CDCP1), transcript variant 2, mRNA.\"""""	SIMA135; TRASK; CD318	ILMN_1708167	CDCP1	"\Homo sapiens CUB domain containing protein 1 (CDCP1), transcript variant 2, mRNA.\"""""	64866	D	CDCP1	0.101246318	0.008969858	2.438631712	0.016986162	0.016986162	-3.107731757	1.072699749
9255	1440433	HIST3H2BB	NM_175055.2	128312	NP_778225.1	ILMN_1764986	1440433	S	CACCAGCTCCAAGTGAGGCGTTCCTCGGCGTCCTGAACCCAAAGGCTCTT	"\Homo sapiens histone cluster 3, H2bb (HIST3H2BB), mRNA.\"""""		ILMN_1764986	HIST3H2BB	"\Homo sapiens histone cluster 3, H2bb (HIST3H2BB), mRNA.\"""""	128312	 	HIST3H2BB	0.101200988	0.018761861	2.231206492	0.028502043	0.028502043	-3.506351985	1.072666044
7979	1240523	RPL41	NM_001035267.1	6171	NP_001030344.1	ILMN_1710001	1240523	S	ACCCGGCGCTCCATTAAATAGCCGTAGACGGAACTTCGCCTTTCTCTCGG	"\Homo sapiens ribosomal protein L41 (RPL41), transcript variant 2, mRNA.\"""""		ILMN_1710001	RPL41	"\Homo sapiens ribosomal protein L41 (RPL41), transcript variant 2, mRNA.\"""""	6171	D	RPL41	0.101109057	-0.012562534	2.379619614	0.019741855	0.019741855	-3.224207488	1.072597694
29709	4760181	LOC100131094	XM_001726318.1	100131094	XP_001726370.1	ILMN_3200234	4760181	A	ATGCCGGGCAGGACGGGCCTGGCAGGGGAGATGCCGGTGGGCTGGGGACC	"\PREDICTED: Homo sapiens hypothetical protein LOC100131094 (LOC100131094), mRNA.\"""""		ILMN_3200234	LOC100131094	"\PREDICTED: Homo sapiens hypothetical protein LOC100131094 (LOC100131094), mRNA.\"""""	100131094	D	LOC100131094	-0.100833963	0.007384487	-2.091450145	0.039700475	0.039700475	-3.7576025	-1.07239319
111	10402	ProbeID: 10402	XM_929357.1	646429	XP_934450.1	ILMN_1784685	10402	S	GGAGGGAAGCCAGAGATCACCTCCAATACCCCTTTTGCTCTTACGTGGGC	"\PREDICTED: Homo sapiens similar to phospholipase D family, member 5 (LOC646429), mRNA.\"""""		ILMN_1784685	LOC646429	"\PREDICTED: Homo sapiens similar to phospholipase D family, member 5 (LOC646429), mRNA.\"""""	646429	 		-0.100760394	-0.00247748	-2.856614045	0.00546971	0.00546971	-2.21588969	-1.072338506
633	60288	CST8	NM_005492.2	10047	NP_005483.1	ILMN_1765103	60288	S	AGCAATGGCAGGTGGGAGGCTCTTCCCAATGTGCTTTCTTCATGCATGCC	"\Homo sapiens cystatin 8 (cystatin-related epididymal specific) (CST8), mRNA.\"""""	CRES	ILMN_1765103	CST8	"\Homo sapiens cystatin 8 (cystatin-related epididymal specific) (CST8), mRNA.\"""""	10047	 	CST8	-0.100615739	-0.005222174	-3.101411955	0.002670239	0.002670239	-1.642118335	-1.072230991
17136	2680066	HIF3A	NM_152795.1	64344	NP_690008.1	ILMN_1792799	2680066	I	ACCAGAGAGGGGCAGGGGCTGGTTGAGGGTCATACAGAAAGTCAGTGGGC	"\Homo sapiens hypoxia inducible factor 3, alpha subunit (HIF3A), transcript variant 3, mRNA.\"""""	IPAS; HIF-3A; MOP7; HIF-3A4; PASD7	ILMN_1792799	HIF3A	"\Homo sapiens hypoxia inducible factor 3, alpha subunit (HIF3A), transcript variant 3, mRNA.\"""""	64344	D	HIF3A	-0.100496603	-0.000300286	-2.046940523	0.043988493	0.043988493	-3.834619113	-1.07214245
46135	7400717	INTS6	NM_001039938.1	26512	NP_001035027.1	ILMN_2312304	7400717	A	CATCTGGGCACCACCTACCTGGACACGGCCAAAGGCGCGGTAGAGACCTT	"\Homo sapiens integrator complex subunit 6 (INTS6), transcript variant 3, mRNA.\"""""	DDX26; DBI-1; DKFZP434B105; Notchl2; INT6; DDX26A; HDB; DICE1	ILMN_2312304	INTS6	"\Homo sapiens integrator complex subunit 6 (INTS6), transcript variant 3, mRNA.\"""""	26512	D	INTS6	-0.100452199	0.008416634	-2.428933197	0.017414005	0.017414005	-3.127039654	-1.072109452
41514	6560682	EXTL1	NM_004455.2	2134	NP_004446.2	ILMN_1718783	6560682	S	AGAACAGCCCCATCTCTTTCGCCTGCACACTTGGAACTCAGCAAGAAGGG	"\Homo sapiens exostoses (multiple)-like 1 (EXTL1), mRNA.\"""""	MGC70794; EXTL	ILMN_1718783	EXTL1	"\Homo sapiens exostoses (multiple)-like 1 (EXTL1), mRNA.\"""""	2134	 	EXTL1	-0.100421032	0.00455095	-3.10789108	0.002618693	0.002618693	-1.626444051	-1.072086291
29114	4640100	ProbeID: 4640100	XM_927739.1	644621	XP_932832.1	ILMN_1780117	4640100	S	ACAACTGTGCAGGGAGTTGTCACAAGTTTCTGTGGTGATTATGGCGTGAT	"\PREDICTED: Homo sapiens similar to Protein CXorf48 (Tumor antigen BJ-HCC-20) (LOC644621), mRNA.\"""""		ILMN_1780117	LOC644621	"\PREDICTED: Homo sapiens similar to Protein CXorf48 (Tumor antigen BJ-HCC-20) (LOC644621), mRNA.\"""""	644621	 		0.100307716	0.001027179	2.668438199	0.009243985	0.009243985	-2.631587044	1.072002088
5825	870450	ProbeID: 870450	XR_039107.1	729135		ILMN_3248896	870450	S	GCGGCGACCCGCGACCATCTTGTCAGTTGCTGCCGCCTCGCAAAGGGCAT	"\PREDICTED: Homo sapiens misc_RNA (LOC729135), miscRNA.\"""""		ILMN_3248896	LOC729135	"\PREDICTED: Homo sapiens misc_RNA (LOC729135), miscRNA.\"""""	729135	 		-0.100230684	0.01416013	-2.039820338	0.044710174	0.044710174	-3.846803333	-1.071944851
37216	6040368	CNTNAP3	NM_033655.3	79937	NP_387504.2	ILMN_1717541	6040368	I	AAGCAGCTTATACACTGGGGCCACTGCTCTGCCGCGGAGATCAGTCATTC	"\Homo sapiens contactin associated protein-like 3 (CNTNAP3), mRNA.\"""""	RP11-290L7.1; CNTNAP3A; RP11-138L21.1; CASPR3	ILMN_1717541	CNTNAP3	"\Homo sapiens contactin associated protein-like 3 (CNTNAP3), mRNA.\"""""	79937	 	CNTNAP3	-0.100207809	0.000160391	-2.218200975	0.029412169	0.029412169	-3.530329989	-1.071927854
27084	4250634	CMAH	NR_002174.1	8418		ILMN_2086612	4250634	S	CACCCAACTGGAAGTCATTCCTGATGTGCTGTGAGCAGAATGGGCCTGCG	Homo sapiens cytidine monophosphate-N-acetylneuraminic acid hydroxylase (CMP-N-acetylneuraminate monooxygenase) (CMAH) on chromosome 6.	CSAH	ILMN_2086612	CMAH	Homo sapiens cytidine monophosphate-N-acetylneuraminic acid hydroxylase (CMP-N-acetylneuraminate monooxygenase) (CMAH) on chromosome 6.	8418	D	CMAH	0.099672128	-0.007626097	2.173343932	0.03274956	0.03274956	-3.61209679	1.071529915
34439	5560372	DCTN1	NM_004082.2	1639	NP_004073.2	ILMN_1789089	5560372	I	GAGGGAACTGATACAACTGCAAAGACTAGCAAACTGCGGGGACTGAAGCC	"\Homo sapiens dynactin 1 (p150, glued homolog, Drosophila) (DCTN1), transcript variant 1, mRNA.\"""""	P135; DAP-150; HMN7B; DP-150	ILMN_1789089	DCTN1	"\Homo sapiens dynactin 1 (p150, glued homolog, Drosophila) (DCTN1), transcript variant 1, mRNA.\"""""	1639	D	DCTN1	0.099556186	0.005354624	2.594877734	0.011275836	0.011275836	-2.787846233	1.071443805
42409	6660450	LOC441958	XM_928605.1	441958	XP_933698.1	ILMN_1685988	6660450	S	GGAGGAAGCAGCAGGCGGTGGTGGCGGGAAGCAGCAGGCCTCAGTGGCTT	"\PREDICTED: Homo sapiens hypothetical LOC441958 (LOC441958), mRNA.\"""""		ILMN_1685988	LOC441958	"\PREDICTED: Homo sapiens hypothetical LOC441958 (LOC441958), mRNA.\"""""	441958	 		-0.099450361	0.002430918	-2.289555841	0.024716305	0.024716305	-3.397285378	-1.071365216
16111	2510546	C10orf125	NM_198472.2	282969	NP_940874.2	ILMN_1704785	2510546	S	AAGGCTTTTGCTGTTGTGGCAACGGGATGCTGAAGCAGGGTCTCGGCACC	"\Homo sapiens chromosome 10 open reading frame 125 (C10orf125), transcript variant 2, mRNA.\"""""	FLJ26016; MGC149258	ILMN_1704785	C10ORF125	"\Homo sapiens chromosome 10 open reading frame 125 (C10orf125), transcript variant 2, mRNA.\"""""	282969	 	C10orf125	-0.099409853	0.006722623	-2.786975728	0.00666021	0.00666021	-2.372363242	-1.071335134
43586	6960035	TMEM59L	NM_012109.1	25789	NP_036241.1	ILMN_1730945	6960035	S	GAGCTGCGTCTTGCTAGGGCTTCCCCCTTCTCCCCATCCCGGTCTCCAGA	"\Homo sapiens chromosome 19 open reading frame 4 (C19orf4), mRNA.\"""""	BSMAP	ILMN_1730945	C19ORF4	"\Homo sapiens chromosome 19 open reading frame 4 (C19orf4), mRNA.\"""""	25789	D	TMEM59L	-0.099394981	-0.000910579	-2.756736985	0.007247573	0.007247573	-2.439350343	-1.07132409
28228	4540072	C16orf75	NM_152308.1	116028	NP_689521.1	ILMN_1790537	4540072	S	CGGCCCCTGAAAGACAACAGCTCCCTTTCTGCTTCGGACACCACTCAAAC	"\Homo sapiens chromosome 16 open reading frame 75 (C16orf75), mRNA.\"""""	MGC24665	ILMN_1790537	C16ORF75	"\Homo sapiens chromosome 16 open reading frame 75 (C16orf75), mRNA.\"""""	116028	 	RMI2	0.099228252	0.005488045	2.475574213	0.015441285	0.015441285	-3.033594526	1.071200287
13821	2190075	STX7	NM_003569.1	8417	NP_003560.1	ILMN_2154094	2190075	S	GGTCCAATACATGGGTTGTATTTTTCTGGTTCACAACAGCACAAAGTGTC	"\Homo sapiens syntaxin 7 (STX7), mRNA.\"""""		ILMN_2154094	STX7	"\Homo sapiens syntaxin 7 (STX7), mRNA.\"""""	8417	D	STX7	0.099219699	-0.001868198	3.331984286	0.001313505	0.001313505	-1.069475092	1.071193936
20991	3370390	ProbeID: 3370390	XR_037274.1	642738		ILMN_3208229	3370390	A	GGCACCTGACATATGTTCTCTAGGCCTTTTAGAAAACATGGAGTTGCTCC	"\PREDICTED: Homo sapiens misc_RNA (LOC642738), miscRNA.\"""""		ILMN_3208229	LOC642738	"\PREDICTED: Homo sapiens misc_RNA (LOC642738), miscRNA.\"""""	642738	 		0.099175653	-0.00445364	2.498267726	0.014555943	0.014555943	-2.987590043	1.071161233
22856	3780215	CXorf36	NM_024689.1	79742	NP_078965.1	ILMN_2047480	3780215	S	GGCACGGGAGAGGGAGGGGCAACAGAGGTCCAGGGTTTGGTTATCTTTTT	"\Homo sapiens chromosome X open reading frame 36 (CXorf36), mRNA.\"""""	bA435K1.1; EPQL1862; FLJ14103; DKFZp313K0825; PRO3743; 4930578C19Rik	ILMN_2047480	CXORF36	"\Homo sapiens chromosome X open reading frame 36 (CXorf36), mRNA.\"""""	79742	D	CXorf36	-0.099123031	-0.003979783	-2.315827576	0.02316181	0.02316181	-3.347388137	-1.071122163
12387	1990402	FCF1	NM_015962.4	51077	NP_057046.1	ILMN_2189870	1990402	S	TGAGGTCAGGAGTTGGAGATGAGCCTGGACAACATGGCAAAACCCCACCT	"\Homo sapiens FCF1 small subunit (SSU) processome component homolog (S. cerevisiae) (FCF1), mRNA.\"""""	C14orf111; MGC99629; Bka; CGI-35	ILMN_2189870	FCF1	"\Homo sapiens FCF1 small subunit (SSU) processome component homolog (S. cerevisiae) (FCF1), mRNA.\"""""	51077	D	FCF1	-0.099099292	0.012961377	-2.024617366	0.046285229	0.046285229	-3.872692868	-1.071104538
35254	5700689	CEP250	NM_007186.2	11190	NP_009117.2	ILMN_1799011	5700689	S	AGGAGCCCCAGGTCGGCGGGTGTTCCCAGGAAGAGGAAGTAAATCTGCAA	"\Homo sapiens centrosomal protein 250kDa (CEP250), mRNA.\"""""	CEP2; C-NAP1; MGC88542	ILMN_1799011	CEP250	"\Homo sapiens centrosomal protein 250kDa (CEP250), mRNA.\"""""	11190	D	CEP250	-0.09904751	0.004202932	-2.544365632	0.012896598	0.012896598	-2.893064366	-1.071066094
15601	2470706	ProbeID: 2470706	XR_015255.2	728368		ILMN_3297947	2470706	M	AACCCCGTGTTCTTTGACATCACCGTGGATGGTGAGCCCCTGGGCCGCAT	"\PREDICTED: Homo sapiens misc_RNA (LOC728368), miscRNA.\"""""		ILMN_3297947	LOC728368	"\PREDICTED: Homo sapiens misc_RNA (LOC728368), miscRNA.\"""""	728368	 		-0.099047353	-0.004234613	-2.396436269	0.018918623	0.018918623	-3.191261323	-1.071065977
41157	6550017	ProbeID: 6550017	XM_936965.1	647904	XP_942058.1	ILMN_1676659	6550017	S	TCCATGGAGAAGATCTGGACAAGCTCCACAGAGCTGCCTGGTGGGGTAAA	"\PREDICTED: Homo sapiens similar to protein expressed in prostate, ovary, testis, and placenta 2 isoform a (LOC647904), mRNA.\"""""		ILMN_1676659	LOC647904	"\PREDICTED: Homo sapiens similar to protein expressed in prostate, ovary, testis, and placenta 2 isoform a (LOC647904), mRNA.\"""""	647904	 		-0.098955334	0.008317981	-2.167518389	0.033206367	0.033206367	-3.62260896	-1.070997665
38134	6180474	RNF208	NM_031297.3	727800	NP_112587.2	ILMN_1722483	6180474	S	AGATTGTCCACCCTGAAAAGTTCCCTGAGCTACCGGCTGCCCCCTGCTTC	"\Homo sapiens ring finger protein 208 (RNF208), mRNA.\"""""	MGC88636; DKFZp761H1710	ILMN_1722483	RNF208	"\Homo sapiens ring finger protein 208 (RNF208), mRNA.\"""""	727800	D	RNF208	-0.0989287	-0.001151624	-2.955268531	0.004115854	0.004115854	-1.989038213	-1.070977893
26500	4210520	LOC100132913	XM_001715265.1	100132913	XP_001715317.1	ILMN_3236120	4210520	S	AACGGGTGGCGGGGAAGAGAGGGGAGGAGAGCTCTGAGTGGGAAGCGGAA	"\PREDICTED: Homo sapiens hypothetical protein LOC100132913 (LOC100132913), mRNA.\"""""		ILMN_3236120	LOC100132913	"\PREDICTED: Homo sapiens hypothetical protein LOC100132913 (LOC100132913), mRNA.\"""""	100132913	 	LOC100132913	-0.098712809	0.013218327	-2.023890949	0.046361664	0.046361664	-3.873925596	-1.070817639
10936	1710397	HYLS1	NM_145014.1	219844	NP_659451.1	ILMN_1747078	1710397	S	CCGTTGGGGTGTTCGTTGTGACCTTGCAAATGGTGTCATACCCAGGAAGC	"\Homo sapiens hydrolethalus syndrome 1 (HYLS1), mRNA.\"""""	FLJ32915; HLS	ILMN_1747078	HYLS1	"\Homo sapiens hydrolethalus syndrome 1 (HYLS1), mRNA.\"""""	219844	 	HYLS1	0.098673892	0.009619241	2.153450728	0.034332448	0.034332448	-3.647892351	1.070788754
17105	2650725	ProbeID: 2650725				ILMN_1858762	2650725	S	ACCGTCCTGTTACCCTCCAAGCGGTCCAAAGACTACTGGATTGCCAAGGG	"\Homo sapiens mRNA for KIAA1697 protein, partial cds\"""""		ILMN_1858762		"\Homo sapiens mRNA for KIAA1697 protein, partial cds\"""""	-999	D	DNAH6	0.098583338	-0.006630765	3.113260376	0.00257668	0.00257668	-1.613436015	1.070721546
3111	460687	BRSK2	NM_003957.2	9024	NP_003948.2	ILMN_1708496	460687	S	CCAGCGCCCCTCTGTCAGGCTGGGGCAATCTTGGTTTTGTGTCCAAAGGT	"\Homo sapiens BR serine/threonine kinase 2 (BRSK2), mRNA.\"""""	SAD1; PEN11B; FLJ41362; C11orf7; STK29	ILMN_1708496	BRSK2	"\Homo sapiens BR serine/threonine kinase 2 (BRSK2), mRNA.\"""""	9024	 	BRSK2	0.098554905	-0.001508513	2.534202487	0.013247038	0.013247038	-2.91402767	1.070700444
13075	2070102	ProbeID: 2070102	XM_001718633.1	100133695	XP_001718685.1	ILMN_3209098	2070102	A	CCATGGCGGAGGCCCGAGTCTCCCAGCCTGGGGCATCTCCACGCTCTGTA	"\PREDICTED: Homo sapiens similar to hCG2008618 (LOC100133695), mRNA.\"""""		ILMN_3209098	LOC100133695	"\PREDICTED: Homo sapiens similar to hCG2008618 (LOC100133695), mRNA.\"""""	100133695	 		0.098501951	0.005395945	2.169439021	0.033055151	0.033055151	-3.619145908	1.070661145
31756	5080072	POMC	NM_001035256.1	5443	NP_001030333.1	ILMN_2403664	5080072	A	AGAAGAAGGACGAGGGCCCCTACAGGATGGAGCACTTCCGCTGGGGCAGC	"\Homo sapiens proopiomelanocortin (POMC), transcript variant 1, mRNA.\"""""	POC; LPH; ACTH; NPP; MSH; CLIP	ILMN_2403664	POMC	"\Homo sapiens proopiomelanocortin (POMC), transcript variant 1, mRNA.\"""""	5443	D	POMC	0.098429702	-0.000175067	2.455223534	0.016275981	0.016275981	-3.074550577	1.070607528
37258	6040538	RNF216L	NR_023385.1	441191		ILMN_3304974	6040538	M	GGACACTATGCAATCACCCGAAAGGGGTTGGCATCTGCACATCCTTCCTG	"\Homo sapiens ring finger protein 216-like (RNF216L), transcript variant 3, non-coding RNA.\"""""		ILMN_3304974	RNF216L	"\Homo sapiens ring finger protein 216-like (RNF216L), transcript variant 3, non-coding RNA.\"""""	441191	D	RNF216L	0.09840805	0.004749186	2.73080909	0.007788519	0.007788519	-2.496321253	1.07059146
25219	4050736	KIAA0825	NM_173665.1	285600	NP_775936.1	ILMN_1791650	4050736	S	CAAGAGCTCCAGCAAGCATAGAGGAGCAGTGCATGCTTTGGGTTAGTGAC	"\Homo sapiens chromosome 5 open reading frame 36 (C5orf36), mRNA.\"""""	MGC34713; DKFZp686F0372	ILMN_1791650	C5ORF36	"\Homo sapiens chromosome 5 open reading frame 36 (C5orf36), mRNA.\"""""	285600	D	KIAA0825	0.098359397	0.012717143	2.62184	0.010488318	0.010488318	-2.730987017	1.070555356
4108	620129	8-Mar	NM_001002265.1	220972	NP_001002265.1	ILMN_2257749	620129	I	TGTGTTGCCCAGACTGGTCTCAAACTCCTGGCCTCAAGTGATCCTTCTGC	"\Homo sapiens membrane-associated ring finger (C3HC4) 8 (MARCH8), transcript variant 6, mRNA.\"""""	c-MIR; MIR; RNF178; MARCH-VIII	ILMN_2257749	8-Mar	"\Homo sapiens membrane-associated ring finger (C3HC4) 8 (MARCH8), transcript variant 6, mRNA.\"""""	220972	D	8-Mar	-0.098268572	0.002397981	-2.747372391	0.007438858	0.007438858	-2.459976844	-1.070487962
28572	4570066	DERL3	NM_198440.2	91319	NP_940842.2	ILMN_1731111	4570066	I	CCCTCAGAAGGATCCCCACCGATGGGGACCTGTGCTGGCCTGTGCTCAAC	"\Homo sapiens Der1-like domain family, member 3 (DERL3), transcript variant 1, mRNA.\"""""	C22orf14; MGC71803; IZP6	ILMN_1731111	DERL3	"\Homo sapiens Der1-like domain family, member 3 (DERL3), transcript variant 1, mRNA.\"""""	91319	D	DERL3	-0.098240598	-0.002631895	-2.569595011	0.012062506	0.012062506	-2.840724231	-1.070467205
46582	7560255	ARSK	NM_198150.1	153642	NP_937793.1	ILMN_1657050	7560255	S	GAGCATGTACGAGGCTAGTGCACATGTTCCGCTTTTGATGATGGGACCAG	"\Homo sapiens arylsulfatase K (ARSK), mRNA.\"""""	TSULF; DKFZp313G1735	ILMN_1657050	ARSK	"\Homo sapiens arylsulfatase K (ARSK), mRNA.\"""""	153642	 	ARSK	0.098235187	0.001053578	2.855035264	0.005494378	0.005494378	-2.219470928	1.07046319
45641	7330138	CSAD	NM_015989.3	51380	NP_057073.3	ILMN_1779515	7330138	S	TCTCTGTCTTGCTGCCGGCCTTGATACCACCCCTCACCCGCAGAGTCACT	"\Homo sapiens cysteine sulfinic acid decarboxylase (CSAD), mRNA.\"""""	PCAP; MGC119355; MGC119354; MGC119357; CSD	ILMN_1779515	CSAD	"\Homo sapiens cysteine sulfinic acid decarboxylase (CSAD), mRNA.\"""""	51380	D	CSAD	-0.098196952	-0.006955595	-2.126292801	0.0366007	0.0366007	-3.696294651	-1.070434821
6583	1030445	RAB37	NM_175738.3	326624	NP_783865.1	ILMN_1737364	1030445	I	GTTCAGTTCGATCAGGGCAAGTTCATCCCCGGCTCCTTCTCGGCCACTGT	"\Homo sapiens RAB37, member RAS oncogene family (RAB37), transcript variant 3, mRNA.\"""""	FLJ32507; FLJ30284	ILMN_1737364	RAB37	"\Homo sapiens RAB37, member RAS oncogene family (RAB37), transcript variant 3, mRNA.\"""""	326624	D	RAB37	0.098061073	0.006258347	2.718114812	0.00806659	0.00806659	-2.524056261	1.070334007
27061	4250500	HAT1	NM_003642.2	8520	NP_003633.1	ILMN_1693905	4250500	I	TGACATTAGAACTTTCTTTCCTGAGTATACCCATCAACTCTTTGGGGATG	"\Homo sapiens histone acetyltransferase 1 (HAT1), transcript variant 1, mRNA.\"""""	KAT1	ILMN_1693905	HAT1	"\Homo sapiens histone acetyltransferase 1 (HAT1), transcript variant 1, mRNA.\"""""	8520	D	HAT1	0.097899317	0.011064152	2.3456272	0.021503829	0.021503829	-3.290201064	1.070214008
18837	2970112	SFTPA2	NM_006926.2	6436	NP_008857.2	ILMN_1689114	2970112	S	GTGCGAAGTGAAGGACGTTTGTGTTGGAAGCCCTGGTATCCCCGGCACTC	"\Homo sapiens surfactant protein A2B (SFTPA2B), mRNA. XM_001133043 XM_001133049 XM_001133054\"""""	AC068139.3; SP-A1 beta; SP-2A beta; SFTPA2; SP-A2; SP-2A; SPAII; SP-A1	ILMN_1689114	SFTPA2B	"\Homo sapiens surfactant protein A2B (SFTPA2B), mRNA. XM_001133043 XM_001133049 XM_001133054\"""""	6436	 		-0.097862454	0.000858954	-2.595430791	0.011259159	0.011259159	-2.786684769	-1.070186663
20444	3290465	SCN2A	NM_021007.2	6326	NP_066287.2	ILMN_2366915	3290465	A	AGCCCGTGATGGTGATGTGTTTGTGTCAACAGGACTCCCACAGGAGGTCT	"\Homo sapiens sodium channel, voltage-gated, type II, alpha subunit (SCN2A), transcript variant 1, mRNA.\"""""	NAC2; HBSCI; SCN2A2; HBSCII; SCN2A1; Na(v)1.2; HBA; Nav1.2	ILMN_2366915	SCN2A	"\Homo sapiens sodium channel, voltage-gated, type II, alpha subunit (SCN2A), transcript variant 1, mRNA.\"""""	6326	D	SCN2A	-0.097845513	0.001138181	-3.758128034	0.000326283	0.000326283	0.064404093	-1.070174096
1738	240112	ProbeID: 240112	XM_945018.1	649030	XP_950111.1	ILMN_1684377	240112	I	CCAACCCTGCTGACACCTTAATCTCAGGCTTCTGGACTCACGAATTGTGA	"\PREDICTED: Homo sapiens hypothetical protein LOC649029, transcript variant 1 (LOC649030), mRNA.\"""""		ILMN_1684377	LOC649030	"\PREDICTED: Homo sapiens hypothetical protein LOC649029, transcript variant 1 (LOC649030), mRNA.\"""""	649030	D	LOC643441	0.097640578	0.000997433	2.596489024	0.01122731	0.01122731	-2.784461831	1.070022088
12761	2030349	BOLL	NM_033030.3	66037	NP_149019.1	ILMN_1759369	2030349	A	GATCCTTGCGTGGCCGAGATCCAGCTTCAACGAACCAGCTAGAAGCTGCC	"\Homo sapiens bol, boule-like (Drosophila) (BOLL), transcript variant 2, mRNA.\"""""	BOULE	ILMN_1759369	BOLL	"\Homo sapiens bol, boule-like (Drosophila) (BOLL), transcript variant 2, mRNA.\"""""	66037	D	BOLL	0.097551099	0.012133756	2.444965206	0.016711862	0.016711862	-3.095088028	1.069955725
1294	130706	ProbeID: 130706	XR_038018.1	100130511		ILMN_3188124	130706	A	GTCCTTTCAGTGGTAGACTTGGGGGTAACTTGGTGGCCCCTTTGAGATAT	"\PREDICTED: Homo sapiens misc_RNA (LOC100130511), miscRNA.\"""""		ILMN_3188124	LOC100130511	"\PREDICTED: Homo sapiens misc_RNA (LOC100130511), miscRNA.\"""""	100130511	 	VDAC4	0.097527409	0.008596942	2.225410287	0.028904563	0.028904563	-3.517053335	1.069938156
41632	6580433	RHBDL2	NM_017821.3	54933	NP_060291.2	ILMN_2053536	6580433	S	AAGAAGGGTAGTAAAAACTAGAGATTGGGGCCAGGCGCAGTGGCTCACGC	"\Homo sapiens rhomboid, veinlet-like 2 (Drosophila) (RHBDL2), mRNA.\"""""	RRP2; MGC16997	ILMN_2053536	RHBDL2	"\Homo sapiens rhomboid, veinlet-like 2 (Drosophila) (RHBDL2), mRNA.\"""""	54933	D	RHBDL2	-0.097493306	-0.00256003	-2.07848107	0.040910936	0.040910936	-3.78019445	-1.069912864
17248	2680538	MAP6D1	NM_024871.1	79929	NP_079147.1	ILMN_1688464	2680538	S	GCCCAAAGCGTGTGCTTATCCAAGGGGTTCAGCTATTCCTGACTTCACGG	"\Homo sapiens MAP6 domain containing 1 (MAP6D1), mRNA.\"""""	SL21; FLJ12748; MAPO6D1	ILMN_1688464	MAP6D1	"\Homo sapiens MAP6 domain containing 1 (MAP6D1), mRNA.\"""""	79929	 	MAP6D1	0.097475791	-0.015297786	2.083559939	0.040433157	0.040433157	-3.7713619	1.069899875
43835	6980309	TAAR5	NM_003967.1	9038	NP_003958.1	ILMN_1754510	6980309	S	AGACAGGCTCAGCAGATTACCACATTGAGCAAAAGCCTGGCTGGGGCTGC	"\Homo sapiens trace amine associated receptor 5 (TAAR5), mRNA.\"""""	MGC138414; RP11-295F4.5; MGC138416; PNR	ILMN_1754510	TAAR5	"\Homo sapiens trace amine associated receptor 5 (TAAR5), mRNA.\"""""	9038	 	TAAR5	0.097471739	-0.00036107	2.663503929	0.009369083	0.009369083	-2.642179996	1.06989687
25524	4070414	ProbeID: 4070414	XM_936338.1	642181	XP_941431.1	ILMN_1660674	4070414	S	CATTGGGGAAATGCCGCTAGCAGGACTGTACGAGGAAATCATGGAGGCCG	"\PREDICTED: Homo sapiens similar to scavenger receptor protein family member (LOC642181), mRNA.\"""""		ILMN_1660674	LOC642181	"\PREDICTED: Homo sapiens similar to scavenger receptor protein family member (LOC642181), mRNA.\"""""	642181	 		0.097419988	-0.00181787	2.454169406	0.016320297	0.016320297	-3.0766643	1.069858493
11831	1850390	FLJ40292	NM_001039765.1	643210	NP_001034854.1	ILMN_1707318	1850390	S	CTAGAGTGTTCCCCGTTTCTCCTGATGCTTCTGGTCCAGGGACCACACTT	"\Homo sapiens hypothetical protein LOC643210 (FLJ40292), mRNA.\"""""	FLJ46107	ILMN_1707318	FLJ40292	"\Homo sapiens hypothetical protein LOC643210 (FLJ40292), mRNA.\"""""	643210	D	FLJ40292	0.097391761	0.000706811	2.488227855	0.014941846	0.014941846	-3.00798622	1.069837561
32005	5090369	ProbeID: 5090369	XM_930273.1	647229	XP_935366.1	ILMN_1708625	5090369	S	CATGACTCTAGAGGACCACATGTGAAATGCAACAAGCAGGAGCAGAAGAC	"\PREDICTED: Homo sapiens similar to Ig heavy chain V-I region V35 precursor (LOC647229), mRNA.\"""""		ILMN_1708625	LOC647229	"\PREDICTED: Homo sapiens similar to Ig heavy chain V-I region V35 precursor (LOC647229), mRNA.\"""""	647229	 		0.097230224	-0.010933067	2.701478235	0.008444728	0.008444728	-2.560246728	1.069717779
27801	4390424	ProbeID: 4390424	XM_001716134.1	100131721	XP_001716186.1	ILMN_3204668	4390424	A	GCTAGAGGATTTTATCCCTGTTGGGATGGGGGACGTCTCGGGAAGTGTGG	"\PREDICTED: Homo sapiens hypothetical protein LOC100131721 (LOC100131721), mRNA.\"""""		ILMN_3204668	LOC100131721	"\PREDICTED: Homo sapiens hypothetical protein LOC100131721 (LOC100131721), mRNA.\"""""	100131721	 		-0.097170386	0.00828675	-2.117589067	0.037354664	0.037354664	-3.711692861	-1.069673412
44219	7040333	RNASE4	NM_194430.1	6038	NP_919411.1	ILMN_2294978	7040333	I	TGGAAGAGATGGTGATGGGCCTGGGCGTTTTGTTGTTGGTCTTCGTGCTG	"\Homo sapiens ribonuclease, RNase A family, 4 (RNASE4), transcript variant 1, mRNA.\"""""	RNS4; MGC9306	ILMN_2294978	RNASE4	"\Homo sapiens ribonuclease, RNase A family, 4 (RNASE4), transcript variant 1, mRNA.\"""""	6038	D	RNASE4	-0.097164246	-0.016512379	-2.304077589	0.023846034	0.023846034	-3.369764944	-1.069668859
46747	7570154	CCR4	NM_005508.4	1233	NP_005499.1	ILMN_2086143	7570154	S	CCTGAACTGATGGGTTTCTCCAGAGGGAATTGCAGAGTACTGGCTGATGG	"\Homo sapiens chemokine (C-C motif) receptor 4 (CCR4), mRNA.\"""""	CMKBR4; ChemR13; CD194; K5-5; CKR4; HGCN:14099; MGC88293; CC-CKR-4	ILMN_2086143	CCR4	"\Homo sapiens chemokine (C-C motif) receptor 4 (CCR4), mRNA.\"""""	1233	 	CCR4	-0.097158223	0.005319135	-2.120743683	0.037079852	0.037079852	-3.706118281	-1.069664394
7493	1170750	TMEM95	NM_198154.1	339168	NP_937797.1	ILMN_1766422	1170750	S	ATCCCCAAAAACCCAGATCCCCCACAATCCCAGTGTCAGATGGCCTCCCG	"\Homo sapiens transmembrane protein 95 (TMEM95), mRNA.\"""""	UNQ9390; MGC129793	ILMN_1766422	TMEM95	"\Homo sapiens transmembrane protein 95 (TMEM95), mRNA.\"""""	339168	 	TMEM95	-0.097126769	0.004868507	-2.79955066	0.00642905	0.00642905	-2.344334808	-1.069641072
23002	3800068	GTF2E1	NM_005513.1	2960	NP_005504.1	ILMN_1655921	3800068	S	GAGACTGGTCCTGGTTTTGTTCCCTTTGGTACAGACCTCTTGTCAGTGCT	"\Homo sapiens general transcription factor IIE, polypeptide 1 (alpha subunit, 56kD) (GTF2E1), mRNA.\"""""	TFIIE-A; FE	ILMN_1655921	GTF2E1	"\Homo sapiens general transcription factor IIE, polypeptide 1 (alpha subunit, 56kD) (GTF2E1), mRNA.\"""""	2960	 	GTF2E1	0.097122172	-0.005905575	2.1747667	0.032638831	0.032638831	-3.60952567	1.069637665
4361	630484	ProbeID: 630484	XM_497517.2	441773	XP_497517.2	ILMN_1771757	630484	S	GTTTATCGGAAAGAGGCTGGTGGTCGGGACCAGTAGGAGGATCGCTTGAG	"\PREDICTED: Homo sapiens similar to Group X secretory phospholipase A2 precursor (Phosphatidylcholine 2-acylhydrolase GX) (GX sPLA2) (sPLA2-X) (LOC441773), mRNA.\"""""		ILMN_1771757	LOC441773	"\PREDICTED: Homo sapiens similar to Group X secretory phospholipase A2 precursor (Phosphatidylcholine 2-acylhydrolase GX) (GX sPLA2) (sPLA2-X) (LOC441773), mRNA.\"""""	441773	 		-0.096961552	-0.002375777	-2.220778016	0.029229829	0.029229829	-3.525588406	-1.069518584
32845	5270767	LOC646627	NM_001085474.1	646627	NP_001078943.1	ILMN_1773455	5270767	S	CTTCCTGTCGTGGGAAGCCCTGGAAATGCTATGAAGAAGAACAGTGTGTC	"\Homo sapiens phospholipase inhibitor (LOC646627), mRNA.\"""""		ILMN_1773455	LOC646627	"\Homo sapiens phospholipase inhibitor (LOC646627), mRNA.\"""""	646627	D	LOC646627	0.096931044	-0.003024475	3.343257814	0.001267683	0.001267683	-1.040710341	1.069495968
44596	7100400	ProbeID: 7100400	XR_039461.1	100131323		ILMN_3280126	7100400	M	AATGATTTTGCCTTTTCACCCCCTAGCACTGCTGGGCCGGCAGGTCTCTG	"\PREDICTED: Homo sapiens misc_RNA (LOC100131323), miscRNA.\"""""		ILMN_3280126	LOC100131323	"\PREDICTED: Homo sapiens misc_RNA (LOC100131323), miscRNA.\"""""	100131323	 		-0.096834857	-0.001835617	-2.549530135	0.01272174	0.01272174	-2.882385019	-1.069424666
15544	2470403	DCLK2	NM_001040260.1	166614	NP_001035350.1	ILMN_1719449	2470403	S	CAGAATGAGCTCTGCTCCTGAGCCCCGGTAGCTGCTTCCTCATCTGCATT	"\Homo sapiens doublecortin-like kinase 2 (DCLK2), transcript variant 1, mRNA.\"""""	MGC45428; DKFZp761I032; DCDC3B; DCAMKL2; DCDC3; DCK2	ILMN_1719449	DCLK2	"\Homo sapiens doublecortin-like kinase 2 (DCLK2), transcript variant 1, mRNA.\"""""	166614	D	DCLK2	-0.096803829	0.010999163	-2.363762746	0.020547144	0.020547144	-3.255092846	-1.069401666
4242	620750	CALD1	NM_033140.2	800	NP_149131.1	ILMN_1730487	620750	A	GTGTCCCAGGTAGCATTGACTCCCGTCATTGGAGTGAAATGGATCAAAGT	"\Homo sapiens caldesmon 1 (CALD1), transcript variant 5, mRNA.\"""""	L-CAD; CDM; MGC21352; NAG22; H-CAD	ILMN_1730487	CALD1	"\Homo sapiens caldesmon 1 (CALD1), transcript variant 5, mRNA.\"""""	800	D	CALD1	0.096757431	-0.000534986	2.507769187	0.014199007	0.014199007	-2.96822457	1.069367273
34450	5560431	ProbeID: 5560431				ILMN_1832114	5560431	S	GAGAAGACGACAGAAGGGGAGGAGTGGTTACAAAGGGAAAAATAAATGTT	"\xr75a07.x2 NCI_CGAP_Ov26 Homo sapiens cDNA clone IMAGE:2765940 3, mRNA sequence\"""""		ILMN_1832114		"\xr75a07.x2 NCI_CGAP_Ov26 Homo sapiens cDNA clone IMAGE:2765940 3, mRNA sequence\"""""	-999	 		0.096727413	-0.000114332	2.405388765	0.018492965	0.018492965	-3.173642016	1.069345023
32520	5260259	ANKRD30BP2	XR_040882.1	149992		ILMN_3235840	5260259	S	TGGCCATAAGGAAAAGAAGTGAGCAAATTGTGGAATTTTTACTGACAAAA	"\PREDICTED: Homo sapiens misc_RNA (C21orf99), miscRNA.\"""""		ILMN_3235840	C21ORF99	"\PREDICTED: Homo sapiens misc_RNA (C21orf99), miscRNA.\"""""	149992	 	C21orf99	-0.09667917	0.004314193	-2.997151821	0.003640878	0.003640878	-1.890925052	-1.069309266
2195	290482	PRAMEF11	XM_001714028.1	440560	XP_001714080.1	ILMN_3303518	290482	M	ACGGCAGCCCTTGACTGTGTTTGTAGAACTTTGGCTCAAGAACAGGACTC	"\PREDICTED: Homo sapiens PRAME family member 11 (PRAMEF11), mRNA.\"""""		ILMN_3303518	PRAMEF11	"\PREDICTED: Homo sapiens PRAME family member 11 (PRAMEF11), mRNA.\"""""	440560	D	PRAMEF11	-0.096607077	-0.008338201	-3.234872092	0.001777906	0.001777906	-1.314339713	-1.069255833
8502	1340347	C6orf124	NM_001042508.3	653483	NP_001035973.1	ILMN_3242186	1340347	S	CACTGAACCTCAACTGCAGGAGCTTCATTCCTGAGGACGCTGTTACCAAG	"\Homo sapiens chromosome 6 open reading frame 124 (C6orf124), mRNA.\"""""	HGC6.4; dJ431P23.3	ILMN_3242186	C6ORF124	"\Homo sapiens chromosome 6 open reading frame 124 (C6orf124), mRNA.\"""""	653483	D	C6orf124	-0.096576908	-0.007505217	-3.349444275	0.001243182	0.001243182	-1.024895761	-1.069233473
34290	5550544	LDLRAD1	NM_001010978.2	388633	NP_001010978.2	ILMN_1731343	5550544	S	CCCTGCGGCCCTGGGTGGTGGCGCTGTCCTTCAACCTTCTTCAAGTACTG	"\Homo sapiens low density lipoprotein receptor class A domain containing 1 (LDLRAD1), mRNA.\"""""		ILMN_1731343	LDLRAD1	"\Homo sapiens low density lipoprotein receptor class A domain containing 1 (LDLRAD1), mRNA.\"""""	388633	 	LDLRAD1	0.096565141	0.007998949	2.567162371	0.012140753	0.012140753	-2.845789503	1.069224752
5059	770468	OR7E125P	NM_001040066.1	645642	NP_001035155.1	ILMN_2081344	770468	S	TGGTCTGTGACCCCTCTCAACTTCTCAATCTTGCCTGTTCTGACAGCGTC	"\Homo sapiens similar to olfactory receptor 873 (PJCG6), mRNA.\"""""		ILMN_2081344	PJCG6	"\Homo sapiens similar to olfactory receptor 873 (PJCG6), mRNA.\"""""	645642	 		0.096564624	0.00419489	3.114168747	0.002569635	0.002569635	-1.611233662	1.069224369
19804	3170180	MEGF11	NM_032445.1	84465	NP_115821.1	ILMN_1787179	3170180	S	GGCAGAGGGTGTGATTATGGTGACAATAGCTGCCTTCCCCTATCGAACAG	"\Homo sapiens multiple EGF-like-domains 11 (MEGF11), mRNA.\"""""	DKFZp434L121; KIAA1781	ILMN_1787179	MEGF11	"\Homo sapiens multiple EGF-like-domains 11 (MEGF11), mRNA.\"""""	84465	 	MEGF11	0.096556109	0.006771271	2.632457882	0.010192122	0.010192122	-2.708463468	1.069218058
35206	5700452	ProbeID: 5700452	XM_939422.1	650342	XP_944515.1	ILMN_1664157	5700452	S	CTCCTGCTCTCCACGGTCCTACCCCCGCATTGTCAGGCATTGGCAACTTA	"\PREDICTED: Homo sapiens hypothetical protein LOC650342 (LOC650342), mRNA.\"""""		ILMN_1664157	LOC650342	"\PREDICTED: Homo sapiens hypothetical protein LOC650342 (LOC650342), mRNA.\"""""	650342	 		-0.096549108	0.002509986	-2.594577345	0.011284903	0.011284903	-2.788476986	-1.06921287
25003	4040608	STEAP1	XM_940149.1	26872	XP_945242.1	ILMN_1772260	4040608	I	TTGAGAGGAAACTGGGAGAGGCCGGAGTGCGACTTGGGGAGTCTTAGCCT	"\PREDICTED: Homo sapiens six transmembrane epithelial antigen of the prostate 1 (STEAP1), mRNA.\"""""		ILMN_1772260	STEAP1	"\PREDICTED: Homo sapiens six transmembrane epithelial antigen of the prostate 1 (STEAP1), mRNA.\"""""	26872	D	STEAP1	-0.096547758	0.007113582	-2.657122013	0.009533165	0.009533165	-2.655857117	-1.06921187
46243	7510390	ProbeID: 7510390				ILMN_1889447	7510390	S	CCTTTGGCCTTCTCTCCTAACAGCAGCTCTGCAAAGGGGTCTCTGCATGC	"\tj88a02.x1 Soares_NSF_F8_9W_OT_PA_P_S1 Homo sapiens cDNA clone IMAGE:2148554 3, mRNA sequence\"""""		ILMN_1889447		"\tj88a02.x1 Soares_NSF_F8_9W_OT_PA_P_S1 Homo sapiens cDNA clone IMAGE:2148554 3, mRNA sequence\"""""	-999	 		0.096428146	-0.002882883	2.443428146	0.016778065	0.016778065	-3.098159038	1.069123226
11653	1820440	TLR9	NM_017442.2	54106	NP_059138.1	ILMN_1679798	1820440	S	CAGGGACAACCACCACTTCTATAACCGGAACTTCTGCCAGGGACCCACGG	"\Homo sapiens toll-like receptor 9 (TLR9), transcript variant A, mRNA.\"""""	CD289	ILMN_1679798	TLR9	"\Homo sapiens toll-like receptor 9 (TLR9), transcript variant A, mRNA.\"""""	54106	 	TLR9	-0.096426169	-0.014332281	-2.720603304	0.008011376	0.008011376	-2.518627498	-1.069121761
44181	7040180	FAM21C	NM_015262.1	253725	NP_056077.1	ILMN_1691201	7040180	I	GAGAATCGTGTATATGATGAAGAAGTGGAGGAGCCAGTACTCAAGGCTGA	"\Homo sapiens family with sequence similarity 21, member C (FAM21C), mRNA.\"""""	KIAA0592; FAM21A	ILMN_1691201	FAM21C	"\Homo sapiens family with sequence similarity 21, member C (FAM21C), mRNA.\"""""	253725	D	FAM21C	-0.096403569	-0.00289381	-3.110739225	0.002596329	0.002596329	-1.619546037	-1.069105013
1475	150639	ProbeID: 150639	XM_001133464.1	731658	XP_001133464.1	ILMN_1882519	150639	S	GGAGACTCTTCTCCTGTGGTATCAGACGTAGAGGGCGGGCTCCCTTAAAG	"\PREDICTED: Homo sapiens hypothetical protein LOC731658 (LOC731658), mRNA.\"""""		ILMN_1882519	LOC731658	"\PREDICTED: Homo sapiens hypothetical protein LOC731658 (LOC731658), mRNA.\"""""	731658	 		-0.096380552	-0.010602054	-2.115953955	0.0374978	0.0374978	-3.714579427	-1.069087957
18873	2970259	ProbeID: 2970259	XM_926558.1	642453	XP_931651.1	ILMN_1713320	2970259	S	CGCTGCTCTCCTCGCTTCATGAGGATGGCCCCCACATCCTTCAGCTCTCA	"\PREDICTED: Homo sapiens hypothetical protein LOC642453 (LOC642453), mRNA.\"""""		ILMN_1713320	LOC642453	"\PREDICTED: Homo sapiens hypothetical protein LOC642453 (LOC642453), mRNA.\"""""	642453	 		-0.096276193	0.005707624	-2.839237127	0.005746909	0.005746909	-2.25522075	-1.069010626
44990	7160544	OR4C15	NM_001001920.1	81309	NP_001001920.1	ILMN_2153547	7160544	S	CCCGTTACTGGAGCTTGCCTGCACTGATACTCACATCTTTGGCCTCATGG	"\Homo sapiens olfactory receptor, family 4, subfamily C, member 15 (OR4C15), mRNA.\"""""	OR11-127; OR11-134	ILMN_2153547	OR4C15	"\Homo sapiens olfactory receptor, family 4, subfamily C, member 15 (OR4C15), mRNA.\"""""	81309	D	OR4C15	0.096215223	0.001840364	2.790531059	0.006594093	0.006594093	-2.364448906	1.068965449
3699	580025	CCDC147	NM_001008723.1	159686	NP_001008723.1	ILMN_2100285	580025	S	GGGGGAATCTCAAAGTCCTTGGATCATAGAACTGAGTGCTGAGAATCCAG	"\Homo sapiens coiled-coil domain containing 147 (CCDC147), mRNA.\"""""	bA554P13.1; bA127L20.4; FLJ35908; MGC126475; C10orf80; bA127L20.5; RP11-554P13.1	ILMN_2100285	CCDC147	"\Homo sapiens coiled-coil domain containing 147 (CCDC147), mRNA.\"""""	159686	D	CCDC147	-0.096150062	0.001907796	-2.04492367	0.044191891	0.044191891	-3.838074219	-1.068917169
41659	6580524	KIAA1161	NM_020702.3	57462	NP_065753.2	ILMN_1741971	6580524	S	AGTCTGGAGAAAAGTGGCATGCCAGAGCGGGTCGGTGGGAAACAGGGTGA	"\Homo sapiens KIAA1161 (KIAA1161), mRNA.\"""""		ILMN_1741971	KIAA1161	"\Homo sapiens KIAA1161 (KIAA1161), mRNA.\"""""	57462	 	KIAA1161	-0.096031068	0.005897396	-2.514229273	0.013960839	0.013960839	-2.95502293	-1.068829008
32085	5090736	DAGLA	NM_006133.1	747	NP_006124.1	ILMN_1683682	5090736	S	ATATGCAATCAGTAGCGAGCAGCCGGGCCCCACAGACCCTCATGCACTCT	"\Homo sapiens diacylglycerol lipase, alpha (DAGLA), mRNA.\"""""	C11orf11; DAGLALPHA; DAGL(ALPHA); NSDDR	ILMN_1683682	DAGLA	"\Homo sapiens diacylglycerol lipase, alpha (DAGLA), mRNA.\"""""	747	 	DAGLA	0.096012365	0.01089146	2.666072102	0.009303782	0.009303782	-2.636668599	1.068815152
19177	3120025	SCRN3	NM_024583.2	79634	NP_078859.2	ILMN_2116516	3120025	S	ACTGTTTCTGGGTCTGAAATCTCTCTCATTGTTTACTTCTGTTCACTCAG	"\Homo sapiens secernin 3 (SCRN3), mRNA.\"""""	MGC149597; SES3; FLJ23142	ILMN_2116516	SCRN3	"\Homo sapiens secernin 3 (SCRN3), mRNA.\"""""	79634	D	SCRN3	0.095997059	-0.001312724	2.690983194	0.008691511	0.008691511	-2.582984779	1.068803812
26948	4250086	ProbeID: 4250086				ILMN_1853632	4250086	S	CAAAGATGTGAAGGAGGTGTCTGGACCTGTGGAGCCGCTGAGCCTTGTGG	"\nad91a12.x1 NCI_CGAP_Pr28 Homo sapiens cDNA clone IMAGE:3410615 3, mRNA sequence\"""""		ILMN_1853632		"\nad91a12.x1 NCI_CGAP_Pr28 Homo sapiens cDNA clone IMAGE:3410615 3, mRNA sequence\"""""	-999	D	HPSE2	0.095959263	-0.010965188	2.98164883	0.003810434	0.003810434	-1.927365424	1.068775812
37719	6110202	ProbeID: 6110202	XM_934568.1	647247	XP_939661.1	ILMN_1652368	6110202	S	AGGAACTCGAGGAGCTGAAAGTGAAGGCCAGAAAGAAGGGGCCCCTGGAC	"\PREDICTED: Homo sapiens hypothetical protein LOC647247 (LOC647247), mRNA.\"""""		ILMN_1652368	LOC647247	"\PREDICTED: Homo sapiens hypothetical protein LOC647247 (LOC647247), mRNA.\"""""	647247	 		-0.095924268	0.008373057	-2.419631511	0.017833362	0.017833362	-3.145496605	-1.068749887
37234	6040437	JAG2	NM_002226.3	3714	NP_002217.3	ILMN_1658925	6040437	I	TGGCGGCTATTACTGTGATTGCATCCCGGGCTGGAAGGGCATCAACTGCC	"\Homo sapiens jagged 2 (JAG2), transcript variant 1, mRNA.\"""""	HJ2	ILMN_1658925	JAG2	"\Homo sapiens jagged 2 (JAG2), transcript variant 1, mRNA.\"""""	3714	D	JAG2	-0.095835714	-0.002485744	-3.442203865	0.000925291	0.000925291	-0.785281534	-1.068684289
31009	4890082	FAM179B	NM_015091.2	23116	NP_055906.2	ILMN_1778876	4890082	S	GGTGTTATTCTGCTGCCCAGTTTTGTAATTCTCAAAAATAGTGCCAGGTC	"\Homo sapiens family with sequence similarity 179, member B (FAM179B), mRNA.\"""""	DKFZp686D12126	ILMN_1778876	FAM179B	"\Homo sapiens family with sequence similarity 179, member B (FAM179B), mRNA.\"""""	23116	 	FAM179B	0.095669029	-0.018796338	2.300332954	0.024067814	0.024067814	-3.376875761	1.068560823
25624	4120088	QSER1	NM_024774.2	79832	NP_079050.2	ILMN_1804297	4120088	S	GAGAGCCTTCTTGCTGTGCCTTAGAATGAAAGAAGGTGGAGGGCAAGGTG	"\Homo sapiens glutamine and serine rich 1 (QSER1), mRNA.\"""""	FLJ21924	ILMN_1804297	QSER1	"\Homo sapiens glutamine and serine rich 1 (QSER1), mRNA.\"""""	79832	D	QSER1	-0.095554066	-0.000619942	-2.460359538	0.016061597	0.016061597	-3.064241037	-1.068475677
31681	5050537	OPLAH	NM_017570.2	26873	NP_060040.1	ILMN_1711030	5050537	I	TCTATGAGTATCGCCGGGCCCAGGAGGCCGTGTGAGGATCCCGCAATAAA	"\Homo sapiens 5-oxoprolinase (ATP-hydrolysing) (OPLAH), mRNA.\"""""	OPLA; DKFZP434H244; 5-Opase	ILMN_1711030	OPLAH	"\Homo sapiens 5-oxoprolinase (ATP-hydrolysing) (OPLAH), mRNA.\"""""	26873	D	OPLAH	-0.09512045	-0.030921856	-2.131422858	0.036162524	0.036162524	-3.687192846	-1.068154584
44575	7100333	REG3A	NM_138937.1	5068	NP_620354.1	ILMN_2382679	7100333	A	CCTCCCCGCTGTCATTTCAGTCTCTTCATTTTGTCATACGGCCTAAGGCT	"\Homo sapiens regenerating islet-derived 3 alpha (REG3A), transcript variant 3, mRNA.\"""""	PAP1; REG-III; INGAP; REG3; HIP; PAP-H; PBCGF; PAP	ILMN_2382679	REG3A	"\Homo sapiens regenerating islet-derived 3 alpha (REG3A), transcript variant 3, mRNA.\"""""	5068	D	REG3A	-0.095098515	0.013050349	-2.453206501	0.016360873	0.016360873	-3.078594438	-1.068138344
34501	5560639	MB	NM_203378.1	4151	NP_976312.1	ILMN_1748386	5560639	I	CCATGTGAGGGCTAGAGAAAGGAAAAGATTAGACCCTCCCTGGATGAGAG	"\Homo sapiens myoglobin (MB), transcript variant 3, mRNA.\"""""	PVALB; MGC13548	ILMN_1748386	MB	"\Homo sapiens myoglobin (MB), transcript variant 3, mRNA.\"""""	4151	D	MB	0.095054844	0.006837401	3.517514198	0.000725376	0.000725376	-0.587365913	1.068106011
42893	6840161	ProbeID: 6840161				ILMN_1836827	6840161	S	GATGTGTGCCTGGGTCACCAATACCAGAACAGGGGATGTGGGCAGAAGGC	"\wf59c08.x1 Soares_NFL_T_GBC_S1 Homo sapiens cDNA clone IMAGE:2359886 3, mRNA sequence\"""""		ILMN_1836827		"\wf59c08.x1 Soares_NFL_T_GBC_S1 Homo sapiens cDNA clone IMAGE:2359886 3, mRNA sequence\"""""	-999	 		0.095048156	0.006382359	2.439854469	0.016932894	0.016932894	-3.105292881	1.06810106
26925	4250017	CDRT1	NM_006382.2	374286	NP_006373.1	ILMN_1754658	4250017	I	GCCTGACGTGTCCCTTCTCTTCCTCCGGATCATCAGCGCCTGTGCAAATG	"\Homo sapiens CMT1A duplicated region transcript 1 (CDRT1), mRNA.\"""""	SM25H2; HREP	ILMN_1754658	CDRT1	"\Homo sapiens CMT1A duplicated region transcript 1 (CDRT1), mRNA.\"""""	374286	D	CDRT1	0.095045292	0.008843157	2.316398602	0.023129005	0.023129005	-3.346298184	1.068098939
9883	1500670	C1orf101	NM_173807.3	257044	NP_776168.1	ILMN_1792088	1500670	S	GTCCAAGTGTCTACCTGGTAGCTTCTTTCCTCTTCGTCCTGATGCTGCTC	"\Homo sapiens chromosome 1 open reading frame 101 (C1orf101), mRNA.\"""""	MGC33370; RP11-523K4.1	ILMN_1792088	C1ORF101	"\Homo sapiens chromosome 1 open reading frame 101 (C1orf101), mRNA.\"""""	257044	 	C1orf101	-0.09496139	0.01349348	-2.519339844	0.013774977	0.013774977	-2.944559093	-1.068036824
20795	3360373	SSPN	NM_005086.3	8082	NP_005077.2	ILMN_1775486	3360373	S	GGCCTTCCTACACATTAGCTCCAGCTAAAAAGACACATTGGAGAGCTTAG	"\Homo sapiens sarcospan (Kras oncogene-associated gene) (SSPN), mRNA.\"""""	SPN1; SPN2; KRAG	ILMN_1775486	SSPN	"\Homo sapiens sarcospan (Kras oncogene-associated gene) (SSPN), mRNA.\"""""	8082	 	SSPN	-0.094897617	-0.007305839	-2.794366274	0.006523447	0.006523447	-2.355902524	-1.067989614
17300	2680753	CCR10	NM_016602.1	2826	NP_057686.1	ILMN_1666493	2680753	S	GCCCCGCCTTTCTTCCTGCTCAGCTCCCACGGAGACCCACAGTCTCTCCT	"\Homo sapiens chemokine (C-C motif) receptor 10 (CCR10), mRNA.\"""""	GPR2	ILMN_1666493	CCR10	"\Homo sapiens chemokine (C-C motif) receptor 10 (CCR10), mRNA.\"""""	2826	 	CCR10	-0.094874908	0.012014672	-2.213897955	0.029718853	0.029718853	-3.538236612	-1.067972803
45797	7380075	ProbeID: 7380075	XM_939354.1	654101	XP_944447.1	ILMN_1752697	7380075	S	CACAGGGGAGTGCATACCAAGATTTTAGCAGATGCTTTCAGTTTCCACAA	"\PREDICTED: Homo sapiens similar to tripartite motif-containing 51 (LOC654101), mRNA.\"""""		ILMN_1752697	LOC654101	"\PREDICTED: Homo sapiens similar to tripartite motif-containing 51 (LOC654101), mRNA.\"""""	654101	 		0.094817458	-0.017217242	2.631246296	0.010225532	0.010225532	-2.711037349	1.067930276
8995	1430133	ProbeID: 1430133				ILMN_1824465	1430133	S	AGCAAGTGGGCTACAGGTAATCAGTCAATAGAGCTGGAGTGAAGACAGAG	"\we94a12.x1 Soares_NFL_T_GBC_S1 Homo sapiens cDNA clone IMAGE:2348734 3, mRNA sequence\"""""		ILMN_1824465		"\we94a12.x1 Soares_NFL_T_GBC_S1 Homo sapiens cDNA clone IMAGE:2348734 3, mRNA sequence\"""""	-999	 		-0.094739262	0.002341047	-2.114711919	0.037606844	0.037606844	-3.716770763	-1.067872394
4736	670674	ProbeID: 670674	XM_936396.1	647333	XP_941489.1	ILMN_1814643	670674	S	ATGGTGGTTGAGGTTGATTCCATGCCGGCTGCCTCTTCTGTGAAGAAGCC	"\PREDICTED: Homo sapiens similar to protein expressed in prostate, ovary, testis, and placenta 2 isoform a (LOC647333), mRNA.\"""""		ILMN_1814643	LOC647333	"\PREDICTED: Homo sapiens similar to protein expressed in prostate, ovary, testis, and placenta 2 isoform a (LOC647333), mRNA.\"""""	647333	 		-0.094680924	0.010645586	-2.564965541	0.012211809	0.012211809	-2.850360368	-1.067829214
26080	4180372	ProbeID: 4180372				ILMN_1902094	4180372	S	GGCTGGGGAAGGAGCGGTGTCGTGAATTATTTGTGAGGTGTTCAGACGAG	"\ts87f05.x1 NCI_CGAP_GC6 Homo sapiens cDNA clone IMAGE:2238273 3, mRNA sequence\"""""		ILMN_1902094		"\ts87f05.x1 NCI_CGAP_GC6 Homo sapiens cDNA clone IMAGE:2238273 3, mRNA sequence\"""""	-999	 	LOC100130745	-0.094598961	-0.005532165	-1.998633772	0.049087438	0.049087438	-3.916542148	-1.067768549
5364	830112	ProbeID: 830112				ILMN_1885808	830112	S	GCATATTTGGTGACATGGAGGGCTGGGGGAGAGGTGTGTGGACTATGCAC	"\on50d02.s1 NCI_CGAP_Co8 Homo sapiens cDNA clone IMAGE:1560099 3 similar to contains MER18.t1 MER18 repetitive element ;, mRNA sequence\"""""		ILMN_1885808		"\on50d02.s1 NCI_CGAP_Co8 Homo sapiens cDNA clone IMAGE:1560099 3 similar to contains MER18.t1 MER18 repetitive element ;, mRNA sequence\"""""	-999	 		-0.094526128	0.005869401	-2.317580653	0.023061228	0.023061228	-3.344041198	-1.067714645
28484	4560450	E2F7	NM_203394.2	144455	NP_976328.2	ILMN_1798210	4560450	S	GTTGTCACAGAGGCTGTGTGTGCCCTACACTGACCAGGGTTTGTAAAACC	"\Homo sapiens E2F transcription factor 7 (E2F7), mRNA.\"""""	FLJ12981	ILMN_1798210	E2F7	"\Homo sapiens E2F transcription factor 7 (E2F7), mRNA.\"""""	144455	 	E2F7	-0.094478781	-0.000505494	-2.467345913	0.015774038	0.015774038	-3.050188228	-1.067679605
5985	940370	CDC42BPG	NM_017525.1	55561	NP_059995.1	ILMN_1692342	940370	S	TTCTTTTTCCGCGTGTCGGAGGAGCAGCAGAAGCAGCAGCGCAGGGAGAT	"\Homo sapiens CDC42 binding protein kinase gamma (DMPK-like) (CDC42BPG), mRNA.\"""""	KAPPA-200; DMPK2; MRCKgamma; HSMDPKIN	ILMN_1692342	CDC42BPG	"\Homo sapiens CDC42 binding protein kinase gamma (DMPK-like) (CDC42BPG), mRNA.\"""""	55561	 	CDC42BPG	0.094420273	0.000944418	3.207534131	0.001934092	0.001934092	-1.38231509	1.067636307
24443	3940575	DOT1L	NM_032482.1	84444	NP_115871.1	ILMN_1693559	3940575	S	GGCAGCTTTTCCGGGGTGGCAGGCGGCACAGTTGGAGGTAACTAGGATTT	"\Homo sapiens DOT1-like, histone H3 methyltransferase (S. cerevisiae) (DOT1L), mRNA.\"""""	DOT1; KIAA1814	ILMN_1693559	DOT1L	"\Homo sapiens DOT1-like, histone H3 methyltransferase (S. cerevisiae) (DOT1L), mRNA.\"""""	84444	 	DOT1L	-0.094396257	-0.004400932	-2.396051792	0.018937098	0.018937098	-3.192016762	-1.067618535
10495	1660041	STELLAR	XR_041310.1	400206		ILMN_3250322	1660041	A	CACCGAAAACCTCCAGTAGCCACCTGCTCTTTGCCCTGACAGTTCTCAAG	"\PREDICTED: Homo sapiens misc_RNA (STELLAR), miscRNA.\"""""		ILMN_3250322	STELLAR	"\PREDICTED: Homo sapiens misc_RNA (STELLAR), miscRNA.\"""""	400206	D	STELLAR	-0.094307463	0.006784122	-2.886605812	0.00502004	0.00502004	-2.147562207	-1.067552827
5407	830291	TRIM37	NM_001005207.1	4591	NP_001005207.1	ILMN_1671513	830291	I	ACTTCAAAATCAAGAGAAAACAAATACTGAAAGTCTCTACTTACATCCAA	"\Homo sapiens tripartite motif-containing 37 (TRIM37), transcript variant 2, mRNA.\"""""	TEF3; POB1; KIAA0898; MUL	ILMN_1671513	TRIM37	"\Homo sapiens tripartite motif-containing 37 (TRIM37), transcript variant 2, mRNA.\"""""	4591	D	TRIM37	-0.094167999	-0.004476804	-3.26811864	0.001603885	0.001603885	-1.231103176	-1.067449633
35948	5860463	NEK6	NM_014397.3	10783	NP_055212.2	ILMN_1660871	5860463	S	GGGCGGCTGCTGTTTCCACACGTGGACTCGGATCTGCTGTGACACCGTCA	"\Homo sapiens NIMA (never in mitosis gene a)-related kinase 6 (NEK6), mRNA.\"""""	SID6-1512	ILMN_1660871	NEK6	"\Homo sapiens NIMA (never in mitosis gene a)-related kinase 6 (NEK6), mRNA.\"""""	10783	 	NEK6	0.094162341	-0.000254701	2.132362812	0.036082735	0.036082735	-3.685523083	1.067445447
27422	4280379	ProbeID: 4280379	XR_000268.2	441762		ILMN_1657285	4280379	S	CTGTGGACAGAGAAGGGGATAAAGCGGCGGTGTCCCATGGGTGCCCGGGA	"\PREDICTED: Homo sapiens similar to CG7467-PA, isoform A (LOC441762), mRNA.\"""""		ILMN_1657285	LOC441762	"\PREDICTED: Homo sapiens similar to CG7467-PA, isoform A (LOC441762), mRNA.\"""""	441762	 		0.094098926	0.008237367	2.242908029	0.027704393	0.027704393	-3.484674389	1.067398528
22284	3520296	ProbeID: 3520296				ILMN_1910817	3520296	S	GATGGAAACAGGGCTTTTGGCTGCCTGTGAGGAAGGGAATGGGGTGGGCA	"\AGENCOURT_14368041 NIH_MGC_181 Homo sapiens cDNA clone IMAGE:30408004 5, mRNA sequence\"""""		ILMN_1910817		"\AGENCOURT_14368041 NIH_MGC_181 Homo sapiens cDNA clone IMAGE:30408004 5, mRNA sequence\"""""	-999	 		-0.094033836	-0.02220732	-2.124579165	0.036748091	0.036748091	-3.699330714	-1.067350371
10266	1570706	ProbeID: 1570706	XM_944532.1	651166	XP_949625.1	ILMN_1751846	1570706	S	ATTGGACAAAGACTTGCAGAAGGGGAACACCAGACAGCGCTGGAGCCCAA	"\PREDICTED: Homo sapiens hypothetical protein LOC651166 (LOC651166), mRNA.\"""""		ILMN_1751846	LOC651166	"\PREDICTED: Homo sapiens hypothetical protein LOC651166 (LOC651166), mRNA.\"""""	651166	 		0.094012715	-0.00613149	2.036273386	0.045073465	0.045073465	-3.852858906	1.067334745
3141	510037	ProbeID: 510037				ILMN_1873090	510037	S	CAAGGGAGGGAATAGAGATTTCCACAGATGGCTCCTTTCCAGTACAAATG	"\UI-H-BI1-aec-h-12-0-UI.s1 NCI_CGAP_Sub3 Homo sapiens cDNA clone IMAGE:2718982 3, mRNA sequence\"""""		ILMN_1873090		"\UI-H-BI1-aec-h-12-0-UI.s1 NCI_CGAP_Sub3 Homo sapiens cDNA clone IMAGE:2718982 3, mRNA sequence\"""""	-999	 		0.094012645	0.008337749	2.464756701	0.015880067	0.015880067	-3.055400219	1.067334693
3587	540292	LOC647070	XR_041239.1	647070		ILMN_3286660	540292	M	AGGAGAATTGCTTGAACCTGGAGGGAGGAGGGGCAGAAGTTGCAGCGAGC	"\PREDICTED: Homo sapiens misc_RNA (LOC647070), miscRNA.\"""""		ILMN_3286660	LOC647070	"\PREDICTED: Homo sapiens misc_RNA (LOC647070), miscRNA.\"""""	647070	 		-0.093959274	0.000936996	-2.334463163	0.022112219	0.022112219	-3.311698617	-1.067295209
20190	3190243	ProbeID: 3190243	XM_944121.1	650257	XP_949214.1	ILMN_1676055	3190243	S	TGCTTGGATGAGCCACTCCTTTGGTCTTTGTCCCCTCACTGGAAGGCATG	"\PREDICTED: Homo sapiens hypothetical protein LOC650257 (LOC650257), mRNA.\"""""		ILMN_1676055	LOC650257	"\PREDICTED: Homo sapiens hypothetical protein LOC650257 (LOC650257), mRNA.\"""""	650257	 		0.093894382	0.002701942	2.739359495	0.007606183	0.007606183	-2.477581372	1.067247204
22295	3520333	LOC399965	XR_036921.1	399965		ILMN_3209399	3520333	A	CTGGAGAACAGCCTGAGGTGGGTGGAGGCCCGCTATGCCATGCAAATGGA	"\PREDICTED: Homo sapiens misc_RNA (LOC399965), miscRNA.\"""""		ILMN_3209399	LOC399965	"\PREDICTED: Homo sapiens misc_RNA (LOC399965), miscRNA.\"""""	399965	 		-0.093794037	0.003957899	-2.228562856	0.028685017	0.028685017	-3.511235837	-1.067172975
28340	4540544	SNORD84	NR_003065.1	692199		ILMN_3245672	4540544	S	GAGCGCTTTGCGCAGTGATGACCCTCATCTATCACCCTTGACTGATGGCT	"\Homo sapiens small nucleolar RNA, C/D box 84 (SNORD84), small nucleolar RNA.\"""""	U84	ILMN_3245672	SNORD84	"\Homo sapiens small nucleolar RNA, C/D box 84 (SNORD84), small nucleolar RNA.\"""""	692199	 	SNORD84	0.093782482	0.003936502	2.731742838	0.007768415	0.007768415	-2.494277052	1.067164427
11009	1710717	CCDC164	NM_145038.1	92749	NP_659475.1	ILMN_1687445	1710717	S	ACAGCCTTGGAGAAGTACCACCTTGTCCTGACCCAGAGGGCCAAGCTGCT	"\Homo sapiens chromosome 2 open reading frame 39 (C2orf39), mRNA.\"""""	FLJ32660; MGC16372	ILMN_1687445	C2ORF39	"\Homo sapiens chromosome 2 open reading frame 39 (C2orf39), mRNA.\"""""	92749	 	CCDC164	0.093777351	0.006012272	3.212469681	0.001904977	0.001904977	-1.370074358	1.067160632
24599	3990523	AZIN1	NM_015878.4	51582	NP_056962.2	ILMN_1704550	3990523	I	CCAAGACTCATATTCATCCAGCTTGGTGTCAAGTGGGCTGTTGCTGCCAG	"\Homo sapiens antizyme inhibitor 1 (AZIN1), transcript variant 1, mRNA.\"""""	ODC1L; OAZIN; OAZI; MGC3832; MGC691	ILMN_1704550	AZIN1	"\Homo sapiens antizyme inhibitor 1 (AZIN1), transcript variant 1, mRNA.\"""""	51582	D	AZIN1	0.093767911	-0.003789097	2.766356839	0.007055767	0.007055767	-2.418103088	1.067153649
17132	2680053	MIR147	NR_029604.1	406939		ILMN_3309389	2680053	S	TGCACACACACCAGACTATGGAAGCCAGTGTGTGGAAATGCTTCTGCTAG	"\Homo sapiens microRNA 147 (MIR147), microRNA.\"""""		ILMN_3309389	MIR147	"\Homo sapiens microRNA 147 (MIR147), microRNA.\"""""	406939	 	mir-147	-0.093695692	-0.005660318	-2.66296512	0.009382836	0.009382836	-2.643335751	-1.067100231
11071	1740180	CD164L2	NM_207397.2	388611	NP_997280.1	ILMN_1714118	1740180	S	CTGGGCCTGGAACCTGCAGCTGAGAAAATCCCTCAACCACCTCGTCTCCT	"\Homo sapiens CD164 sialomucin-like 2 (CD164L2), mRNA.\"""""	UNQ6122	ILMN_1714118	CD164L2	"\Homo sapiens CD164 sialomucin-like 2 (CD164L2), mRNA.\"""""	388611	 	CD164L2	-0.093689916	-0.004586649	-2.13082304	0.03621352	0.03621352	-3.688258043	-1.067095958
11637	1820364	REXO1L6P	XM_376784.4	401467	XP_376784.3	ILMN_3247818	1820364	S	GGGGAGCAGAGCCAGGCCGGTGCTCCCGAAGGCAGCAAGATGTTGCGAGC	"\PREDICTED: Homo sapiens REX1, RNA exonuclease 1 homolog (S. cerevisiae)-like 6 (pseudogene) (REXO1L6P), mRNA.\"""""		ILMN_3247818	REXO1L6P	"\PREDICTED: Homo sapiens REX1, RNA exonuclease 1 homolog (S. cerevisiae)-like 6 (pseudogene) (REXO1L6P), mRNA.\"""""	401467	 	REXO1L6P	0.093684284	0.007709825	2.358852212	0.020802377	0.020802377	-3.264621774	1.067091793
26320	4200598	FAM21B	XM_932748.1	55747	XP_937841.1	ILMN_1703860	4200598	I	CATCCTACCTCCTATTGTTCCCGAAGTTGTCTGTCAAGTTTTGTGTATGG	"\PREDICTED: Homo sapiens family with sequence similarity 21, member B, transcript variant 4 (FAM21B), mRNA.\"""""		ILMN_1703860	FAM21B	"\PREDICTED: Homo sapiens family with sequence similarity 21, member B, transcript variant 4 (FAM21B), mRNA.\"""""	55747	D	FAM21B	0.093582994	-0.004341127	2.058944273	0.042794512	0.042794512	-3.813992879	1.067016876
8209	1260706	ProbeID: 1260706				ILMN_1881075	1260706	S	TGGGGGCAAACAGGACAGCAATTACCCTCACGCCATCTTACAGACCAGGA	"\NISC_na12a03.y1 COGENE 8.5 EAT Homo sapiens cDNA clone IMAGE:5794469 5, mRNA sequence\"""""		ILMN_1881075		"\NISC_na12a03.y1 COGENE 8.5 EAT Homo sapiens cDNA clone IMAGE:5794469 5, mRNA sequence\"""""	-999	 		0.093574948	-0.002684738	2.210731999	0.029946283	0.029946283	-3.544045417	1.067010925
42976	6840487	MBD2	NM_015832.3	8932	NP_056647.1	ILMN_1717195	6840487	I	CCTACTCATCCAAGACCCAGCTTCATTGTCTCCATCTCTGGGAAGCCTGC	"\Homo sapiens methyl-CpG binding domain protein 2 (MBD2), transcript variant testis-specific, mRNA.\"""""	DKFZp586O0821; NY-CO-41; DMTase	ILMN_1717195	MBD2	"\Homo sapiens methyl-CpG binding domain protein 2 (MBD2), transcript variant testis-specific, mRNA.\"""""	8932	D	MBD2	0.093513424	0.006370202	2.872151585	0.005232323	0.005232323	-2.180561918	1.066965423
5822	870437	TRPM4	NM_017636.2	54795	NP_060106.2	ILMN_1679401	870437	S	GTCCTTGGGGTAACAGGGACCACAGACCCCTCACCACTCACAGATTCCTC	"\Homo sapiens transient receptor potential cation channel, subfamily M, member 4 (TRPM4), mRNA.\"""""	FLJ20041; TRPM4B	ILMN_1679401	TRPM4	"\Homo sapiens transient receptor potential cation channel, subfamily M, member 4 (TRPM4), mRNA.\"""""	54795	 	TRPM4	-0.093487279	0.002276561	-2.426043564	0.017543328	0.017543328	-3.132779826	-1.066946088
46933	7610168	CNTLN	NM_017738.2	54875	NP_060208.2	ILMN_1684754	7610168	S	CCTCATGGCTGGCTCCTTGTCATCATTCAGCTCCACCTTCCCCGGTCCCT	"\Homo sapiens centlein, centrosomal protein (CNTLN), transcript variant 1, mRNA.\"""""	FLJ25636; bA340N12.1; C9orf101; RP11-340N12.1; C9orf39; FLJ20276	ILMN_1684754	CNTLN	"\Homo sapiens centlein, centrosomal protein (CNTLN), transcript variant 1, mRNA.\"""""	54875	 	CNTLN	0.093341444	8.58E-05	2.214795733	0.029654636	0.029654636	-3.536588082	1.06683824
27167	4260176	MKS1	NM_017777.1	54903	NP_060247.1	ILMN_1737953	4260176	S	GGCCTTGACTCACTTTTCTGGCTTGTACTCACAGTAGCAGGGGATCTGCT	"\Homo sapiens Meckel syndrome, type 1 (MKS1), mRNA.\"""""	FLJ20345; MES; MKS	ILMN_1737953	MKS1	"\Homo sapiens Meckel syndrome, type 1 (MKS1), mRNA.\"""""	54903	 	MKS1	0.093301173	-0.002973416	2.582279112	0.011661847	0.011661847	-2.814249149	1.066808462
27435	4280440	CRYBA2	NM_005209.1	1412	NP_005200.1	ILMN_1741265	4280440	A	AGGCTACCAGTATGTGTTGGAGCGGGACCGGCACAGCGGAGAGTTCTGTA	"\Homo sapiens crystallin, beta A2 (CRYBA2), transcript variant 1, mRNA.\"""""		ILMN_1741265	CRYBA2	"\Homo sapiens crystallin, beta A2 (CRYBA2), transcript variant 1, mRNA.\"""""	1412	D	CRYBA2	-0.093266715	0.012213792	-2.166987139	0.033248299	0.033248299	-3.623566373	-1.066782982
11933	1940068	ABHD11	NM_148916.2	83451	NP_683714.1	ILMN_2338268	1940068	A	CCGTCGTCTTTTTGCACGGGCTCTTCGGCAGCAAAACTAACTTCAACTCC	"\Homo sapiens abhydrolase domain containing 11 (ABHD11), transcript variant 6, mRNA.\"""""	PP1226; WBSCR21	ILMN_2338268	ABHD11	"\Homo sapiens abhydrolase domain containing 11 (ABHD11), transcript variant 6, mRNA.\"""""	83451	D	ABHD11	-0.093123215	-0.004767405	-2.739285228	0.00760775	0.00760775	-2.477744346	-1.066676878
36565	5900739	IPMK	NM_152230.3	253430	NP_689416.1	ILMN_1724346	5900739	S	CCTCTGTTGCAGTCTTTTTAAGGGGTGGGCCAATCATAATGAAGAGGGGC	"\Homo sapiens inositol polyphosphate multikinase (IPMK), mRNA.\"""""		ILMN_1724346	IPMK	"\Homo sapiens inositol polyphosphate multikinase (IPMK), mRNA.\"""""	253430	 	IPMK	0.09310854	-0.003449417	2.074482006	0.041290558	0.041290558	-3.787135741	1.066666028
43774	6980064	BMP6	NM_001718.4	654	NP_001709.1	ILMN_1747650	6980064	S	AATGAGGGTGCCCAGCTTATAAGAATGGTGTTAGGGGGATGAGCATGCTG	"\Homo sapiens bone morphogenetic protein 6 (BMP6), mRNA.\"""""	VGR1; VGR	ILMN_1747650	BMP6	"\Homo sapiens bone morphogenetic protein 6 (BMP6), mRNA.\"""""	654	 	BMP6	-0.093101423	-0.047651941	-2.12827538	0.036430817	0.036430817	-3.692779419	-1.066660766
29074	4610743	ProbeID: 4610743	XM_498088.2	442204	XP_498088.2	ILMN_1656073	4610743	S	TGATTGATCAGAACAGAGATGGTTTCATCAACAAAGAAGATTTGCATGAT	"\PREDICTED: Homo sapiens similar to myosin regulatory light chain-like (LOC442204), mRNA.\"""""		ILMN_1656073	LOC442204	"\PREDICTED: Homo sapiens similar to myosin regulatory light chain-like (LOC442204), mRNA.\"""""	442204	 		-0.093077676	0.005712296	-2.314293365	0.023250153	0.023250153	-3.35031544	-1.066643208
6020	940497	GRK7	NM_139209.2	131890	NP_631948.1	ILMN_1767827	940497	S	CCCCAACAGACCTACGGGTTGTGAGGAGGGTAATTCATCCAAGTCTGGCG	"\Homo sapiens G protein-coupled receptor kinase 7 (GRK7), mRNA.\"""""	GPRK7	ILMN_1767827	GRK7	"\Homo sapiens G protein-coupled receptor kinase 7 (GRK7), mRNA.\"""""	131890	 	GRK7	-0.092987725	0.008418375	-2.220567766	0.029244669	0.029244669	-3.525975432	-1.066576706
28613	4570246	ProbeID: 4570246	XM_926351.1	642966	XP_931444.1	ILMN_1661598	4570246	S	CTCCAGCATCCACCTCAATGGGCAGCTGCTGCTTGTGGGGGCCACCTTCA	"\PREDICTED: Homo sapiens similar to olfactory receptor 139 (LOC642966), mRNA.\"""""		ILMN_1661598	LOC642966	"\PREDICTED: Homo sapiens similar to olfactory receptor 139 (LOC642966), mRNA.\"""""	642966	 		-0.092853774	0.006757579	-2.191146337	0.031387412	0.031387412	-3.579819997	-1.066477681
9747	1500092	LOC100129268	XM_001724965.1	100129268	XP_001725017.1	ILMN_3263940	1500092	M	CCAGCTGAGCCTTGGATCAACTCTGCTAGATACCACATCTCTAGGGCCCC	"\PREDICTED: Homo sapiens hypothetical protein LOC100129268 (LOC100129268), mRNA.\"""""		ILMN_3263940	LOC100129268	"\PREDICTED: Homo sapiens hypothetical protein LOC100129268 (LOC100129268), mRNA.\"""""	100129268	 	LOC100129268	0.092821666	0.004186926	2.411863808	0.018190445	0.018190445	-3.16086394	1.066453946
26787	4230187	FAM55D	NM_001077639.1	54827	NP_001071107.1	ILMN_2278984	4230187	I	CCAGTTTGTCAATGGCACTTCCCAAGTCCACTCTGAATGTGGCCTGATCC	"\Homo sapiens family with sequence similarity 55, member D (FAM55D), transcript variant 1, mRNA.\"""""	FLJ20127; C11orf33	ILMN_2278984	FAM55D	"\Homo sapiens family with sequence similarity 55, member D (FAM55D), transcript variant 1, mRNA.\"""""	54827	D	FAM55D	-0.092645431	-0.001446516	-3.04411008	0.003169018	0.003169018	-1.7796651	-1.06632368
17963	2760411	PDZD11	NM_016484.4	51248	NP_057568.1	ILMN_2103133	2760411	S	CTAAGAAATGGCATAGAGTGAGGGGCACTGAAAGAAACTGCCCGTTCCCC	"\Homo sapiens PDZ domain containing 11 (PDZD11), mRNA.\"""""	PDZK11; AIPP1; PISP	ILMN_2103133	PDZD11	"\Homo sapiens PDZ domain containing 11 (PDZD11), mRNA.\"""""	51248	D	PDZD11	-0.092573667	0.00573204	-2.255323358	0.026879598	0.026879598	-3.461567308	-1.066270639
22892	3780370	C9orf72	NM_145005.3	203228	NP_659442.2	ILMN_1762508	3780370	I	GACTCCCTGGATTAATGCTGTGTACCCGTGGGCAAGGTGCCCGAATTCTC	"\Homo sapiens chromosome 9 open reading frame 72 (C9orf72), transcript variant 2, mRNA.\"""""	RP11-27J8.2; MGC23980	ILMN_1762508	C9ORF72	"\Homo sapiens chromosome 9 open reading frame 72 (C9orf72), transcript variant 2, mRNA.\"""""	203228	D	C9orf72	-0.092570591	-0.007473603	-2.246140314	0.027487547	0.027487547	-3.478669158	-1.066268365
29152	4640243	TAF3	XM_291729.7	83860	XP_291729.7	ILMN_1742524	4640243	I	CCTATACACAGAAAGGCAAATGAAGAGGAACAAACACCCAGGGTGGCGGC	"\PREDICTED: Homo sapiens TAF3 RNA polymerase II, TATA box binding protein (TBP)-associated factor, 140kDa (TAF3), mRNA.\"""""		ILMN_1742524	TAF3	"\PREDICTED: Homo sapiens TAF3 RNA polymerase II, TATA box binding protein (TBP)-associated factor, 140kDa (TAF3), mRNA.\"""""	83860	D	TAF3	-0.092414065	0.009482016	-2.151657364	0.034478365	0.034478365	-3.651105165	-1.066152687
22823	3780088	LOC100131094	XM_001726318.1	100131094	XP_001726370.1	ILMN_3276713	3780088	M	GGGGCCTCAGAGCCTAATGAAAGCACCTGTGCCCCGGAGGCTCTGGATGG	"\PREDICTED: Homo sapiens hypothetical protein LOC100131094 (LOC100131094), mRNA.\"""""		ILMN_3276713	LOC100131094	"\PREDICTED: Homo sapiens hypothetical protein LOC100131094 (LOC100131094), mRNA.\"""""	100131094	D	LOC100131094	-0.092375624	0.007284245	-2.251101482	0.027157616	0.027157616	-3.469437314	-1.066124279
390	50092	LOC647211	XR_017499.2	647211		ILMN_3236093	50092	S	TGGGGCACCAGAAAGAACAGACAGAAGTCAGCCAGCAACTTGTGCCTCCC	"\PREDICTED: Homo sapiens misc_RNA (LOC647211), miscRNA.\"""""		ILMN_3236093	LOC647211	"\PREDICTED: Homo sapiens misc_RNA (LOC647211), miscRNA.\"""""	647211	 		0.092269854	0.003643831	2.260836063	0.026520349	0.026520349	-3.451271905	1.06604612
19037	3060215	ZNF3	NM_017715.2	7551	NP_060185.2	ILMN_2390739	3060215	A	AAGGACAGCCTGGGGGATGAGATGTTGGCGGCTGCGCTCCTAAAGGCCAA	"\Homo sapiens zinc finger protein 3 (ZNF3), transcript variant 1, mRNA.\"""""	HF.12; KOX25; PP838; Zfp113; FLJ20216; A8-51	ILMN_2390739	ZNF3	"\Homo sapiens zinc finger protein 3 (ZNF3), transcript variant 1, mRNA.\"""""	7551	D	ZNF3	-0.092260893	-0.013280454	-2.11383005	0.037684434	0.037684434	-3.718325965	-1.066039498
40566	6450672	VEGFA	NM_001025366.1	7422	NP_001020537.2	ILMN_1693060	6450672	I	GTACGTTGGTGCCCGCTGCTGTCTAATGCCCTGGAGCCTCCCTGGCCCCC	"\Homo sapiens vascular endothelial growth factor A (VEGFA), transcript variant 1, mRNA.\"""""	VPF; VEGF-A; MGC70609; VEGF	ILMN_1693060	VEGFA	"\Homo sapiens vascular endothelial growth factor A (VEGFA), transcript variant 1, mRNA.\"""""	7422	D	VEGFA	-0.092222442	-0.000879746	-3.264338339	0.001622835	0.001622835	-1.240598922	-1.066011086
44416	7050403	HACE1	NM_020771.3	57531	NP_065822.2	ILMN_1740217	7050403	S	CTGATGTGTTTGGAGCAATGGAAGAGGTGCCTTTGAAACCTGGGGGTGGG	"\Homo sapiens HECT domain and ankyrin repeat containing, E3 ubiquitin protein ligase 1 (HACE1), mRNA.\"""""		ILMN_1740217	HACE1	"\Homo sapiens HECT domain and ankyrin repeat containing, E3 ubiquitin protein ligase 1 (HACE1), mRNA.\"""""	57531	 	HACE1	-0.092176771	-0.003899742	-2.353216924	0.021098748	0.021098748	-3.275536303	-1.065977341
38891	6270594	ZC3H8	NM_032494.1	84524	NP_115883.1	ILMN_1657837	6270594	S	GAGGAGCATATATGGCAGAGGTGATGGCTGGTGGGTAAATGTGATAGTAA	"\Homo sapiens zinc finger CCCH-type containing 8 (ZC3H8), mRNA.\"""""	Fliz1; ZC3HDC8	ILMN_1657837	ZC3H8	"\Homo sapiens zinc finger CCCH-type containing 8 (ZC3H8), mRNA.\"""""	84524	 	ZC3H8	0.092053527	-0.010071546	2.315315814	0.023191245	0.023191245	-3.348364772	1.065886282
30798	4880021	RBM12	NM_006047.4	10137	NP_006038.2	ILMN_1701229	4880021	I	ATACTAAATCCAGAGGGGGATGTCAACTCTGCCAAAGTCTGTGCCCACAT	"\Homo sapiens RNA binding motif protein 12 (RBM12), transcript variant 1, mRNA.\"""""	KIAA0765; HRIHFB2091; SWAN	ILMN_1701229	RBM12	"\Homo sapiens RNA binding motif protein 12 (RBM12), transcript variant 1, mRNA.\"""""	10137	D	RBM12	0.091941532	0.00416629	2.002574973	0.04865328	0.04865328	-3.90992352	1.065803542
46736	7570100	ProbeID: 7570100	XM_931830.1	643813	XP_936923.1	ILMN_1658155	7570100	S	ATGAAGAGGGCAAGCAATGTTTTTGGCATCCTGACTACAGTTACATGCAG	"\PREDICTED: Homo sapiens hypothetical protein LOC643813 (LOC643813), mRNA.\"""""		ILMN_1658155	LOC643813	"\PREDICTED: Homo sapiens hypothetical protein LOC643813 (LOC643813), mRNA.\"""""	643813	 		-0.091938722	0.002140714	-2.694597417	0.008605793	0.008605793	-2.575162461	-1.065801466
6511	1030170	C16orf11	NM_145270.1	146325	NP_660313.1	ILMN_2185427	1030170	S	CCCTGGGGCCACACAGGGACACTGGAGGTCACAGTTATTTATTGATCACA	"\Homo sapiens chromosome 16 open reading frame 11 (C16orf11), mRNA.\"""""		ILMN_2185427	C16ORF11	"\Homo sapiens chromosome 16 open reading frame 11 (C16orf11), mRNA.\"""""	146325	D	C16orf11	-0.091876692	0.00309446	-2.540958445	0.01301314	0.01301314	-2.900100049	-1.065755641
10815	1690673	PHF12	NM_001033561.1	57649	NP_001028733.1	ILMN_1808781	1690673	A	CTTGGCCACAACAGCCAACCAACGATTCAGCTCACCAGCGCCATCGTCAG	"\Homo sapiens PHD finger protein 12 (PHF12), transcript variant 1, mRNA.\"""""	KIAA1523; PF1; FLJ34122; MGC131914	ILMN_1808781	PHF12	"\Homo sapiens PHD finger protein 12 (PHF12), transcript variant 1, mRNA.\"""""	57649	D	PHF12	0.091867806	-0.004203959	2.721964038	0.00798133	0.00798133	-2.5156573	1.065749077
6666	1050048	ProbeID: 1050048	XM_372609.3	390669	XP_372609.3	ILMN_1692243	1050048	S	AGATTCCTCTGGAGGTCCTAGTGAAGCTGTGTGCTGGTGGGCCACGTGGT	"\PREDICTED: Homo sapiens similar to ATP-binding cassette, sub-family A (ABC1), member 17 (LOC390669), mRNA.\"""""		ILMN_1692243	LOC390669	"\PREDICTED: Homo sapiens similar to ATP-binding cassette, sub-family A (ABC1), member 17 (LOC390669), mRNA.\"""""	390669	 		0.091823864	0.007765987	2.201465856	0.030620708	0.030620708	-3.56100517	1.065716617
19745	3140719	C11orf36	NM_173590.1	283303	NP_775861.1	ILMN_1788756	3140719	S	GTTACACAGCCACAGGCCAAGGAGGGCCAGAGCCACCAGAAGCTGAAAGA	"\Homo sapiens chromosome 11 open reading frame 36 (C11orf36), mRNA.\"""""	HSD-40; MGC132631; MGC132633; FLJ36102	ILMN_1788756	C11ORF36	"\Homo sapiens chromosome 11 open reading frame 36 (C11orf36), mRNA.\"""""	283303	D	C11orf36	0.091804285	-0.00122847	3.114117018	0.002570036	0.002570036	-1.611359093	1.065702154
38711	6250538	WDR85	NM_138778.2	92715	NP_620133.1	ILMN_1689932	6250538	S	CGTGAACCCAGAAGAAGCAGACTCAGCCTTCAGCCTCCTGGCCACCTGCT	"\Homo sapiens WD repeat domain 85 (WDR85), mRNA.\"""""	FLJ90634; RP11-48C7.3; C9orf112	ILMN_1689932	WDR85	"\Homo sapiens WD repeat domain 85 (WDR85), mRNA.\"""""	92715	 	WDR85	0.091674657	0.000240924	2.884703769	0.005047514	0.005047514	-2.151912087	1.065606403
31725	5050711	LOC645978	XR_017572.1	645978		ILMN_3291705	5050711	M	CCATTGTTGAGAGAGGGCAGGACAGGTGTGTTCTTGTGTGGGCAGGAGTG	"\PREDICTED: Homo sapiens misc_RNA (LOC645978), miscRNA.\"""""		ILMN_3291705	LOC645978	"\PREDICTED: Homo sapiens misc_RNA (LOC645978), miscRNA.\"""""	645978	 		-0.091670622	0.009804531	-2.688061297	0.008761376	0.008761376	-2.58930247	-1.065603423
37166	6040162	OR1E2	NM_003554.1	8388	NP_003545.1	ILMN_1807079	6040162	S	GTCCTTCTCTGACCTCTGCTTTTCCTCAGTCACAATGCCCAAATTGCTGC	"\Homo sapiens olfactory receptor, family 1, subfamily E, member 2 (OR1E2), mRNA.\"""""	OR17-93; OST529; OR1E7; OR1E4; OR17-135	ILMN_1807079	OR1E2	"\Homo sapiens olfactory receptor, family 1, subfamily E, member 2 (OR1E2), mRNA.\"""""	8388	D	OR1E2	-0.091604117	-0.005905725	-2.529945351	0.013396362	0.013396362	-2.922788087	-1.065554302
10073	1510725	ProbeID: 1510725				ILMN_1914054	1510725	S	TGCAGATGTTCTGAGGAAAGAGAGGGGAGTCAAAGGAATCGGAGTGGGCC	"\ts78b11.x1 NCI_CGAP_GC6 Homo sapiens cDNA clone IMAGE:2237373 3, mRNA sequence\"""""		ILMN_1914054		"\ts78b11.x1 NCI_CGAP_GC6 Homo sapiens cDNA clone IMAGE:2237373 3, mRNA sequence\"""""	-999	 		-0.09158716	-0.002055137	-2.51489038	0.013936669	0.013936669	-2.953670316	-1.065541778
31441	4920291	MBD2	NM_015832.3	8932	NP_056647.1	ILMN_2387452	4920291	A	TGCCTAGTAAATTACAGAAGAACAAACAGAGACTGCGAAACGATCCTCTC	"\Homo sapiens methyl-CpG binding domain protein 2 (MBD2), transcript variant testis-specific, mRNA.\"""""	DKFZp586O0821; NY-CO-41; DMTase	ILMN_2387452	MBD2	"\Homo sapiens methyl-CpG binding domain protein 2 (MBD2), transcript variant testis-specific, mRNA.\"""""	8932	D	MBD2	-0.091569068	0.012949079	-2.759449693	0.007193009	0.007193009	-2.433364817	-1.065528416
41909	6590750	ProbeID: 6590750	XM_929628.1	644380	XP_934721.1	ILMN_1796099	6590750	I	CAAAAAGAAAAAGTTGCAGCTGTTTTGTTGACATTCTGAATGCTTCTAAG	"\PREDICTED: Homo sapiens similar to High mobility group protein 1-like 10 (HMG-1L10), transcript variant 1 (LOC644380), mRNA.\"""""		ILMN_1796099	LOC644380	"\PREDICTED: Homo sapiens similar to High mobility group protein 1-like 10 (HMG-1L10), transcript variant 1 (LOC644380), mRNA.\"""""	644380	 		-0.091514508	0.004855101	-2.888288201	0.004995854	0.004995854	-2.143712793	-1.06548812
42510	6760075	ProbeID: 6760075	XM_945548.1	144678	XP_950641.1	ILMN_1788499	6760075	A	GCTATGGCGATGGGTCAAGGACCTGGTGGTTTTACAGAGAAGACCCTTGG	"\PREDICTED: Homo sapiens hypothetical protein LOC144678 (LOC144678), mRNA.\"""""		ILMN_1788499	LOC144678	"\PREDICTED: Homo sapiens hypothetical protein LOC144678 (LOC144678), mRNA.\"""""	144678	D	LOC100128554	-0.091454455	-0.00142339	-2.868107402	0.005293181	0.005293181	-2.189771699	-1.06544377
33663	5390273	IGSF8	NM_052868.2	93185	NP_443100.1	ILMN_1730432	5390273	S	CCTTTAATTTATTTGACCTCCCACTACCCAGAATGGGAGACGTGCCTCCC	"\Homo sapiens immunoglobulin superfamily, member 8 (IGSF8), mRNA.\"""""	PGRL; CD81P3; EWI2; CD316	ILMN_1730432	IGSF8	"\Homo sapiens immunoglobulin superfamily, member 8 (IGSF8), mRNA.\"""""	93185	 	IGSF8	-0.09145131	0.002597546	-2.021835425	0.046578538	0.046578538	-3.877411685	-1.065441447
33642	5390184	ProbeID: 5390184	XM_937021.1	647965	XP_942114.1	ILMN_1804157	5390184	S	TCCACAACTATGGCTGGGCACCCCACCAACTCAGAAGAGGGTGGGGCCCC	"\PREDICTED: Homo sapiens hypothetical protein LOC647965 (LOC647965), mRNA.\"""""		ILMN_1804157	LOC647965	"\PREDICTED: Homo sapiens hypothetical protein LOC647965 (LOC647965), mRNA.\"""""	647965	 		-0.091382213	-0.004087612	-2.064997551	0.042203071	0.042203071	-3.803550953	-1.065390419
23150	3800670	PXMP4	NM_183397.2	11264	NP_899634.1	ILMN_1771728	3800670	A	AATTAGCCGGGTTCCATCACCTGTGGTTCCAGCTGAGGTGGGAGGATCAC	"\Homo sapiens peroxisomal membrane protein 4, 24kDa (PXMP4), transcript variant 2, mRNA.\"""""	PMP24	ILMN_1771728	PXMP4	"\Homo sapiens peroxisomal membrane protein 4, 24kDa (PXMP4), transcript variant 2, mRNA.\"""""	11264	D	PXMP4	-0.091337937	0.008041184	-2.086212753	0.040185525	0.040185525	-3.766740888	-1.065357724
16186	2570082	GOLGA8F	XM_935238.1	440244	XP_940331.1	ILMN_1669302	2570082	A	ACCTGAGGAAGGAACTAGAGAGAGTGGCAGGAGAGCTCCAGGCCCAGCTG	"\PREDICTED: Homo sapiens golgi autoantigen, golgin subfamily a, 8F, transcript variant 2 (GOLGA8F), mRNA.\"""""		ILMN_1669302	GOLGA8F	"\PREDICTED: Homo sapiens golgi autoantigen, golgin subfamily a, 8F, transcript variant 2 (GOLGA8F), mRNA.\"""""	440244	D	GOLGA8F	-0.091290659	-0.007770496	-2.511610177	0.014056962	0.014056962	-2.960378644	-1.065322812
44430	7050463	MIR941-2	NR_030638.1	100126339		ILMN_3308163	7050463	S	GACAGCGCCACGGAAGAGGACGCACCCGGCTGTGTGCACATGTGCCCAGG	"\Homo sapiens microRNA 941-2 (MIR941-2), microRNA.\"""""		ILMN_3308163	MIR941-2	"\Homo sapiens microRNA 941-2 (MIR941-2), microRNA.\"""""	100126339	 	mir-941	-0.091270409	-0.003366293	-2.123245612	0.036863147	0.036863147	-3.701691894	-1.065307859
10320	1580133	CELF1	NM_001025596.1	10658	NP_001020767.1	ILMN_1686516	1580133	A	GGCGTCAAGTACATCGTCCAAATCCCTGTCTCTTCAGCTTCTCTGATGCT	"\Homo sapiens CUG triplet repeat, RNA binding protein 1 (CUGBP1), transcript variant 3, mRNA.\"""""	BRUNOL2; CUGBP; NAB50; CUG-BP; hNab50	ILMN_1686516	CUGBP1	"\Homo sapiens CUG triplet repeat, RNA binding protein 1 (CUGBP1), transcript variant 3, mRNA.\"""""	10658	D	CELF1	0.091221707	-0.005031305	2.277280043	0.025473723	0.025473723	-3.420432818	1.065271897
13560	2120537	SPOCD1	NM_144569.4	90853	NP_653170.3	ILMN_1784948	2120537	S	TGAAGCCTGTTCCAGAGAGAGGTGGGACTGCAAGGAGAGGATGGTCAGCC	"\Homo sapiens SPOC domain containing 1 (SPOCD1), mRNA.\"""""	FLJ39908; FLJ25348; RP11-84A19.1	ILMN_1784948	SPOCD1	"\Homo sapiens SPOC domain containing 1 (SPOCD1), mRNA.\"""""	90853	 	SPOCD1	-0.091213616	-0.004717499	-2.471419772	0.015608496	0.015608496	-3.041978415	-1.065265923
29649	4730717	ProbeID: 4730717	XM_931437.1	643256	XP_936530.1	ILMN_1774446	4730717	S	CTCCTGGGGTCCCATCTGACCCCAGCTGTGATGCCGTCTGCACGGCACCC	"\PREDICTED: Homo sapiens hypothetical protein LOC643256 (LOC643256), mRNA.\"""""		ILMN_1774446	LOC643256	"\PREDICTED: Homo sapiens hypothetical protein LOC643256 (LOC643256), mRNA.\"""""	643256	 		0.09120834	-0.007747996	2.281760596	0.025194933	0.025194933	-3.41199662	1.065262027
43428	6940114	COL9A1	NM_001851.3	1297	NP_001842.3	ILMN_1814701	6940114	A	TCTCATCGATGTGCTGTCTCTGGAGTGATAAGAAAGGGCTACATCTCCCG	"\Homo sapiens collagen, type IX, alpha 1 (COL9A1), transcript variant 1, mRNA.\"""""	DJ149L1.1.2; FLJ40263; MED	ILMN_1814701	COL9A1	"\Homo sapiens collagen, type IX, alpha 1 (COL9A1), transcript variant 1, mRNA.\"""""	1297	D	COL9A1	0.09115549	-0.000134085	3.149192083	0.002311299	0.002311299	-1.525952274	1.065223004
40091	6400139	ProbeID: 6400139	XM_926611.1	643248	XP_931704.1	ILMN_1782243	6400139	S	TGGCCTCAAGGAGCGGCTCCTGAGTAGAGGGTACGAGGGGTGGGGCCGTG	"\PREDICTED: Homo sapiens similar to myosin XVB pseudogene (LOC643248), mRNA.\"""""		ILMN_1782243	LOC643248	"\PREDICTED: Homo sapiens similar to myosin XVB pseudogene (LOC643248), mRNA.\"""""	643248	 		-0.091155259	-0.003059788	-2.102975559	0.038650876	0.038650876	-3.737421458	-1.065222833
41083	6520441	ProbeID: 6520441	XR_016991.2	646187		ILMN_3210411	6520441	A	CGGGGGTTAACTCTGTCACCACCTTAGTGAAGAAAAAGAAGGCTCAGCTG	"\PREDICTED: Homo sapiens similar to hCG2026352 (LOC646187), mRNA.\"""""		ILMN_3210411	LOC646187	"\PREDICTED: Homo sapiens similar to hCG2026352 (LOC646187), mRNA.\"""""	646187	 	LOC646187	-0.091147367	-0.003077575	-2.378238284	0.019810872	0.019810872	-3.226904959	-1.065217007
28524	4560619	HEPACAM2	NM_198151.1	253012	NP_937794.1	ILMN_2283772	4560619	I	AGGTTCTCTCTGCATTTGCCCCTTTAGATTGTGAAATGTGGCTCAAGGTC	"\Homo sapiens HEPACAM family member 2 (HEPACAM2), transcript variant 2, mRNA.\"""""		ILMN_2283772	HEPACAM2	"\Homo sapiens HEPACAM family member 2 (HEPACAM2), transcript variant 2, mRNA.\"""""	253012	D	HEPACAM2	0.091098921	0.012312858	3.43266289	0.000954049	0.000954049	-0.810141119	1.065181237
996	110220	BTG4	NM_017589.2	54766	NP_060059.1	ILMN_1689154	110220	S	GCCGTGTTGGCCTCCTGGGAAACACTTACCATGGCTCGCAGAAGCATCCT	"\Homo sapiens B-cell translocation gene 4 (BTG4), mRNA.\"""""	PC3B; MGC33003	ILMN_1689154	BTG4	"\Homo sapiens B-cell translocation gene 4 (BTG4), mRNA.\"""""	54766	 	BTG4	-0.091056248	-0.002490759	-2.661848061	0.009411408	0.009411408	-2.645731261	-1.065149731
5048	770435	LOC100133315	XM_001717628.1	100133315	XP_001717680.1	ILMN_3277511	770435	M	GTCTCTAACTGATTCAAAGCAGGGGAAGAACCGCTCCGGGGTCCGCATGT	"\PREDICTED: Homo sapiens similar to hCG1640299 (LOC100133315), mRNA.\"""""		ILMN_3277511	LOC100133315	"\PREDICTED: Homo sapiens similar to hCG1640299 (LOC100133315), mRNA.\"""""	100133315	D	LOC100133315	-0.09104824	-0.00166194	-2.747564393	0.00743489	0.00743489	-2.459554502	-1.065143818
26193	4200053	ZNF197	NM_001024855.1	10168	NP_001020026.1	ILMN_1790784	4200053	I	GCCAAAGGTTAGGGATGGTGGGAGGAAAAATGGGGAGAGGGTTGGATGGA	"\Homo sapiens zinc finger protein 197 (ZNF197), transcript variant 2, mRNA.\"""""	P18; ZNF20; ZKSCAN9; D3S1363E; VHLaK; ZNF166	ILMN_1790784	ZNF197	"\Homo sapiens zinc finger protein 197 (ZNF197), transcript variant 2, mRNA.\"""""	10168	D	ZNF197	0.090932327	-0.006423204	2.1377059	0.035632081	0.035632081	-3.676019198	1.065058243
30426	4850025	RPL10	NM_006013.2	6134	NP_006004.1	ILMN_1712250	4850025	S	GGGTCATTGCCCTTTCACTTCAGAAACAGGTTGACAACTCAGCCCTGCTC	"\Homo sapiens ribosomal protein L10 (RPL10), mRNA.\"""""	NOV; QM; FLJ23544; DXS648; FLJ27072; DXS648E; DKFZp686J1851	ILMN_1712250	RPL10	"\Homo sapiens ribosomal protein L10 (RPL10), mRNA.\"""""	6134	D	RPL10 (includes others)	-0.090766875	0.006395316	-3.233393555	0.001786042	0.001786042	-1.318026916	-1.064936106
6494	1030110	ProbeID: 1030110	XM_928079.1	643738	XP_933172.1	ILMN_1754186	1030110	S	AAACTCTGTGTCCCCGGAGCCCACTCACCGTCTCATCTTTCCTCCAAACC	"\PREDICTED: Homo sapiens hypothetical protein LOC643738 (LOC643738), mRNA.\"""""		ILMN_1754186	LOC643738	"\PREDICTED: Homo sapiens hypothetical protein LOC643738 (LOC643738), mRNA.\"""""	643738	 		0.090732261	0.001211188	2.548161698	0.012767863	0.012767863	-2.885216469	1.064910557
23442	3840338	ProbeID: 3840338	XM_926719.1	643388	XP_931812.1	ILMN_1684974	3840338	S	ACCAACTGGCCTGACTCCAGGGGAAAACCATCTCTCTTCCGGCTTCCCCA	"\PREDICTED: Homo sapiens hypothetical protein LOC643388 (LOC643388), mRNA.\"""""		ILMN_1684974	LOC643388	"\PREDICTED: Homo sapiens hypothetical protein LOC643388 (LOC643388), mRNA.\"""""	643388	 		0.09070581	0.015337075	2.508411869	0.01417515	0.01417515	-2.966912472	1.064891032
43867	6980450	ProbeID: 6980450	XM_942874.2	440995	XP_947967.2	ILMN_1809146	6980450	S	AATCCAGAAGGAAGCTCGCGAAGGCCGGGCCCGGCGTGGGCGGGAGCAGG	"\PREDICTED: Homo sapiens hypothetical gene supported by BC034933; BC068085 (LOC440995), mRNA.\"""""		ILMN_1809146	LOC440995	"\PREDICTED: Homo sapiens hypothetical gene supported by BC034933; BC068085 (LOC440995), mRNA.\"""""	440995	 		0.090702202	0.001197488	2.100955903	0.038833047	0.038833047	-3.740964941	1.064888369
42412	6660458	ProbeID: 6660458	XM_001725752.1	100133169	XP_001725804.1	ILMN_3212013	6660458	A	CATAGGAAAGTCAAGAAAAATTGAGAGCTCAAGAAGTTCGTGGATTTGGC	"\PREDICTED: Homo sapiens hypothetical protein LOC100133169 (LOC100133169), mRNA.\"""""		ILMN_3212013	LOC100133169	"\PREDICTED: Homo sapiens hypothetical protein LOC100133169 (LOC100133169), mRNA.\"""""	100133169	 		-0.090687115	0.001639441	-2.756447325	0.007253422	0.007253422	-2.439989193	-1.064877233
22288	3520309	MARK4	NM_031417.2	57787	NP_113605.2	ILMN_1651604	3520309	S	GGTAGAGATGGGCGGGTTTGTGCTATGTGCAGGGTGGAAGGGAGGGAAGT	"\Homo sapiens MAP/microtubule affinity-regulating kinase 4 (MARK4), mRNA.\"""""	Nbla00650; FLJ90097; MARKL1; KIAA1860	ILMN_1651604	MARK4	"\Homo sapiens MAP/microtubule affinity-regulating kinase 4 (MARK4), mRNA.\"""""	57787	 	MARK4	-0.090571114	0.000128343	-2.093387635	0.039522326	0.039522326	-3.75421678	-1.064791614
37086	6020632	FAM109B	NM_001002034.2	150368	NP_001002034.2	ILMN_1806487	6020632	S	AGAGACACCCCCTCCCAAACACATAAAACTTGCCCCTTCCTAGCCTCGGC	"\Homo sapiens family with sequence similarity 109, member B (FAM109B), mRNA.\"""""	MGC125831; DKFZp686J07229; MGC125832	ILMN_1806487	FAM109B	"\Homo sapiens family with sequence similarity 109, member B (FAM109B), mRNA.\"""""	150368	 	FAM109B	0.090518127	0.009758691	2.821009595	0.006051501	0.006051501	-2.296273241	1.064752507
23268	3830369	ProbeID: 3830369	XM_371534.5	389000	XP_371534.4	ILMN_1717825	3830369	A	CGCAGCTCCAAATGGAGCTCTACTTATGGGCATTCTGGGGCCTAAAATGC	"\PREDICTED: Homo sapiens similar to CG10806-PB, isoform B (LOC389000), mRNA.\"""""		ILMN_1717825	LOC389000	"\PREDICTED: Homo sapiens similar to CG10806-PB, isoform B (LOC389000), mRNA.\"""""	389000	 	LOC389000	-0.090444282	0.005128327	-2.373985724	0.020024697	0.020024697	-3.235201038	-1.064698009
46420	7550367	DUX5	NM_012149.2	26581	NP_036281.2	ILMN_2115813	7550367	S	TGCCAGGGAAGAGCTGGCCAGAGAGACGGGCCTCCCGGAGTCCAGGATTC	"\Homo sapiens double homeobox, 5 (DUX5), mRNA.\"""""		ILMN_2115813	DUX5	"\Homo sapiens double homeobox, 5 (DUX5), mRNA.\"""""	26581	 	DUX5	-0.09044424	-0.003014698	-3.002307281	0.00358606	0.00358606	-1.878774776	-1.064697977
28989	4610364	CCL7	NM_006273.2	6354	NP_006264.2	ILMN_1683456	4610364	S	TCTGTGCTGACCCCACACAGAAGTGGGTCCAGGACTTTATGAAGCACCTG	"\Homo sapiens chemokine (C-C motif) ligand 7 (CCL7), mRNA.\"""""	SCYA6; MCP3; MGC138463; SCYA7; FIC; MGC138465; NC28; MARC; MCP-3	ILMN_1683456	CCL7	"\Homo sapiens chemokine (C-C motif) ligand 7 (CCL7), mRNA.\"""""	6354	 	CCL7	0.090373464	-1.27E-05	3.042469088	0.003184502	0.003184502	-1.783575426	1.064645747
20346	3290095	ProbeID: 3290095	XM_927150.1	653148	XP_932243.1	ILMN_1651435	3290095	S	GCGCCCGCCCAGCGACCCCATGACACAGATCGGCTTAAAGCTCCCCGCCT	"\PREDICTED: Homo sapiens similar to chromosome 15 open reading frame 38 (LOC653148), mRNA.\"""""		ILMN_1651435	LOC653148	"\PREDICTED: Homo sapiens similar to chromosome 15 open reading frame 38 (LOC653148), mRNA.\"""""	653148	 		0.090361855	0.004307514	2.508034335	0.01418916	0.01418916	-2.967683278	1.06463718
43254	6900113	SFMBT1	NM_001005159.1	51460	NP_001005159.1	ILMN_1752321	6900113	I	CTGTGCGGAGCAGAAACGCCTTGTGCGAACAGAAATAAATTCCCGCGGAA	"\Homo sapiens Scm-like with four mbt domains 1 (SFMBT1), transcript variant 1, mRNA.\"""""	RU1; DKFZp434L243; SFMBT	ILMN_1752321	SFMBT1	"\Homo sapiens Scm-like with four mbt domains 1 (SFMBT1), transcript variant 1, mRNA.\"""""	51460	D	SFMBT1	0.090318534	0.00277391	3.194064001	0.002015685	0.002015685	-1.415651819	1.064605212
39348	6330192	TMPO	NM_001032283.1	7112	NP_001027454.1	ILMN_1795340	6330192	I	ACAAGAGGGTCAAGAAGAACTCCAAGGAAAAGGGTGGAAACTTCAGAACA	"\Homo sapiens thymopoietin (TMPO), transcript variant 2, mRNA.\"""""	MGC61508; PRO0868; CMD1T; TP; LAP2	ILMN_1795340	TMPO	"\Homo sapiens thymopoietin (TMPO), transcript variant 2, mRNA.\"""""	7112	D	TMPO	0.09026607	0.000903134	2.899351311	0.004839465	0.004839465	-2.118355973	1.064566498
22688	3710296	SERPINF2	NM_000934.3	5345	NP_000925.2	ILMN_1740005	3710296	S	TAACCTGCCGAGAGTCCATCAGCCTCCATCCTACCCCCTGTGCCTTGTCA	"\Homo sapiens serpin peptidase inhibitor, clade F (alpha-2 antiplasmin, pigment epithelium derived factor), member 2 (SERPINF2), transcript variant 1, mRNA.\"""""	API; A2AP; AAP; PLI; ALPHA-2-PI	ILMN_1740005	SERPINF2	"\Homo sapiens serpin peptidase inhibitor, clade F (alpha-2 antiplasmin, pigment epithelium derived factor), member 2 (SERPINF2), transcript variant 1, mRNA.\"""""	5345	 	SERPINF2	-0.090256374	0.010586988	-2.429092479	0.017406902	0.017406902	-3.126723076	-1.064559343
22354	3520592	ProbeID: 3520592	XM_001133520.1	731641	XP_001133520.1	ILMN_1854957	3520592	S	GCCTGAGAGCCCCTTTGCAGTTTGTCTGGGCTATCTGAAGATTTCTGGCC	"\PREDICTED: Homo sapiens hypothetical protein LOC731641 (LOC731641), mRNA.\"""""		ILMN_1854957	LOC731641	"\PREDICTED: Homo sapiens hypothetical protein LOC731641 (LOC731641), mRNA.\"""""	731641	 		0.090217815	0.005598405	3.205269031	0.001947592	0.001947592	-1.38792815	1.064530891
40194	6400575	ProbeID: 6400575	XR_038899.1	100132302		ILMN_3235031	6400575	S	TAGGACTGGAATTTCAAGCATAAATGAATACTCTACAATTGTTTAATTTT	"\PREDICTED: Homo sapiens misc_RNA (LOC100132302), miscRNA.\"""""		ILMN_3235031	LOC100132302	"\PREDICTED: Homo sapiens misc_RNA (LOC100132302), miscRNA.\"""""	100132302	 		0.090192517	-0.006930945	2.42618747	0.017536867	0.017536867	-3.132494098	1.064512224
41931	6620056	TCTN3	NM_001013840.1	26123	NP_001013862.1	ILMN_1768077	6620056	A	CCATCAGCCCTCAGGCACAGTTGGGCCAAGCAGAAAGAGAGAAACACTTC	"\Homo sapiens chromosome 10 open reading frame 61 (C10orf61), transcript variant 1, mRNA.\"""""	DKFZp564D116; TECT3	ILMN_1768077	C10ORF61	"\Homo sapiens chromosome 10 open reading frame 61 (C10orf61), transcript variant 1, mRNA.\"""""	26123	D	TCTN3	-0.090089671	0.005844628	-2.300474236	0.024059414	0.024059414	-3.376607655	-1.064436341
27741	4390176	CEP152	NM_014985.1	22995	NP_055800.1	ILMN_1686458	4390176	S	GCAGAGGTACTGCGAGAACGTCAAGAAACCGCCCGAAAGATGCGCAAATA	"\Homo sapiens centrosomal protein 152kDa (CEP152), mRNA.\"""""	KIAA0912	ILMN_1686458	CEP152	"\Homo sapiens centrosomal protein 152kDa (CEP152), mRNA.\"""""	22995	D	CEP152	-0.089982397	0.012537956	-2.6000958	0.011119373	0.011119373	-2.776879796	-1.064357196
4158	620358	ProbeID: 620358	XM_938923.1	649851	XP_944016.1	ILMN_1654900	620358	S	ACTCTGCAGCTGTCCAGTCCCCTGGGGTAGCCCCAAGCCTGTCCTTGTAG	"\PREDICTED: Homo sapiens similar to Superfast myosin regulatory light chain 2 (MyLC-2) (MYLC2) (Myosin regulatory light chain 5) (LOC649851), mRNA.\"""""		ILMN_1654900	LOC649851	"\PREDICTED: Homo sapiens similar to Superfast myosin regulatory light chain 2 (MyLC-2) (MYLC2) (Myosin regulatory light chain 5) (LOC649851), mRNA.\"""""	649851	 		-0.089892064	-0.00140597	-2.348251656	0.021362982	0.021362982	-3.285134694	-1.064290554
45257	7210113	NOSTRIN	NM_052946.2	115677	NP_443178.1	ILMN_1670099	7210113	S	GCTCAGCAGCAGACTTTGCAAGGCCTTGTATTCTTTTCAAGCCAGGCAAG	"\Homo sapiens nitric oxide synthase trafficker (NOSTRIN), transcript variant 1, mRNA.\"""""	DaIP2; MGC20702	ILMN_1670099	NOSTRIN	"\Homo sapiens nitric oxide synthase trafficker (NOSTRIN), transcript variant 1, mRNA.\"""""	115677	 	NOSTRIN	0.089843772	0.002673692	2.614042749	0.010710775	0.010710775	-2.74747974	1.064254929
41862	6590554	LOC729275	XM_001714512.1	729275	XP_001714564.1	ILMN_3300098	6590554	M	GTGGGATAAGGAAAGTAAGTGTCGGCTGTCGCGTGGTCACTGCCACCACC	"\PREDICTED: Homo sapiens hypothetical protein LOC729275 (LOC729275), mRNA.\"""""		ILMN_3300098	LOC729275	"\PREDICTED: Homo sapiens hypothetical protein LOC729275 (LOC729275), mRNA.\"""""	729275	D	LOC729275	-0.089823561	-0.002258193	-3.065608029	0.002972529	0.002972529	-1.72828952	-1.06424002
32612	5260615	ProbeID: 5260615	XR_038990.1	728128		ILMN_3296588	5260615	M	TGGCAGACAGCCATCCTCTATAAGCGGCTGCAATTAACCTCTGTAAGTGC	"\PREDICTED: Homo sapiens misc_RNA (LOC728128), miscRNA.\"""""		ILMN_3296588	LOC728128	"\PREDICTED: Homo sapiens misc_RNA (LOC728128), miscRNA.\"""""	728128	 		0.089794757	0.013263424	2.385845889	0.019433412	0.019433412	-3.212032281	1.064218772
36800	5960176	SCARNA22	NR_003004.1	677770		ILMN_3238358	5960176	S	ACTGGTTTGGGGGTGTCCTGTCTCAGTGGACACAGGACACCACGGTTTTC	"\Homo sapiens small Cajal body-specific RNA 22 (SCARNA22), guide RNA.\"""""	ACA11	ILMN_3238358	SCARNA22	"\Homo sapiens small Cajal body-specific RNA 22 (SCARNA22), guide RNA.\"""""	677770	 	SCARNA22	0.089782793	0.005189526	2.324115379	0.0226897	0.0226897	-3.331546145	1.064209947
8055	1260070	ProbeID: 1260070				ILMN_1826717	1260070	S	GCTTCCTTACATGGTGGTGGAGGATGCTATGAGTGGGTGGGCAAAGAGAG	"\UI-H-DT1-awn-m-21-0-UI.s1 NCI_CGAP_DT1 Homo sapiens cDNA clone UI-H-DT1-awn-m-21-0-UI 3, mRNA sequence\"""""		ILMN_1826717		"\UI-H-DT1-awn-m-21-0-UI.s1 NCI_CGAP_DT1 Homo sapiens cDNA clone UI-H-DT1-awn-m-21-0-UI 3, mRNA sequence\"""""	-999	 		-0.089745693	0.012017389	-2.020237625	0.046747719	0.046747719	-3.880119317	-1.06418258
31937	5090079	C1QTNF1	NM_198594.1	114897	NP_940996.1	ILMN_2380237	5090079	A	CCCTAAGTCCCTCTCTTTAAAGAACTTCTGCGGGTCAGACTCTGAAGCCG	"\Homo sapiens C1q and tumor necrosis factor related protein 1 (C1QTNF1), mRNA.\"""""	CTRP1; ZSIG37; GIP; FLJ90694	ILMN_2380237	C1QTNF1	"\Homo sapiens C1q and tumor necrosis factor related protein 1 (C1QTNF1), mRNA.\"""""	114897	D	C1QTNF1	0.089405741	0.003577957	2.175285817	0.032598512	0.032598512	-3.608587196	1.063931849
7499	1190019	ProbeID: 1190019	XM_943107.1	647911	XP_948200.1	ILMN_1792547	1190019	S	CGGGGCGCAGCGCGGCACGGGGCGCGGCACGGCCCCGCCGCGTCACTCAC	"\PREDICTED: Homo sapiens hypothetical protein LOC647911 (LOC647911), mRNA.\"""""		ILMN_1792547	LOC647911	"\PREDICTED: Homo sapiens hypothetical protein LOC647911 (LOC647911), mRNA.\"""""	647911	 		-0.08937588	0.001411604	-2.219170812	0.029343431	0.029343431	-3.528546115	-1.063909828
30268	4830167	CACNG6	NM_145814.1	59285	NP_665813.1	ILMN_1809676	4830167	I	AAAGGTGCAGAGTTCCTGCTCCGAGTTGGAGCCGTCTGCTTTGGCCTCTC	"\Homo sapiens calcium channel, voltage-dependent, gamma subunit 6 (CACNG6), transcript variant 1, mRNA.\"""""		ILMN_1809676	CACNG6	"\Homo sapiens calcium channel, voltage-dependent, gamma subunit 6 (CACNG6), transcript variant 1, mRNA.\"""""	59285	D	CACNG6	0.089373241	0.000750383	2.697257551	0.008543196	0.008543196	-2.569399667	1.063907882
16614	2630220	SEPSECS	NM_153825.1	51091	NP_722547.1	ILMN_1750092	2630220	I	GAGGTCAGACATGTGTAAGGTAGACGCCTATGGCCACTGGCTTGACCACC	"\Homo sapiens Sep (O-phosphoserine) tRNA:Sec (selenocysteine) tRNA synthase (SEPSECS), transcript variant 2, mRNA.\"""""	SLA/LP; SLA; MGC161491	ILMN_1750092	SEPSECS	"\Homo sapiens Sep (O-phosphoserine) tRNA:Sec (selenocysteine) tRNA synthase (SEPSECS), transcript variant 2, mRNA.\"""""	51091	D	SEPSECS	0.089349408	-0.007042093	2.70400152	0.008386355	0.008386355	-2.554769231	1.063890307
18013	2760598	CDHR5	NM_021924.3	53841	NP_068743.2	ILMN_1744293	2760598	I	ACATGCTTGGGTTGGAGCGCAGCAGTAAACACCCTGCCCAGTGACCTGGA	"\Homo sapiens mucin-like protocadherin (MUPCDH), transcript variant 1, mRNA.\"""""	MU-PCDH; FLJ20219; MUCDHL	ILMN_1744293	MUPCDH	"\Homo sapiens mucin-like protocadherin (MUPCDH), transcript variant 1, mRNA.\"""""	53841	D	CDHR5	0.08927772	0.006069687	3.073899557	0.002899819	0.002899819	-1.708401216	1.063837443
19877	3170497	CDC42BPA	NM_003607.3	8476	NP_003598.2	ILMN_1781472	3170497	A	CGACTGGCTTCCTCTCTCAGGTGCTGGATTGTGGGGTTAGTGGCATTTCC	"\Homo sapiens CDC42 binding protein kinase alpha (DMPK-like) (CDC42BPA), transcript variant B, mRNA.\"""""	DKFZp686L1738; PK428; DKFZp686P1738; KIAA0451; FLJ23347; MRCK; MRCKA	ILMN_1781472	CDC42BPA	"\Homo sapiens CDC42 binding protein kinase alpha (DMPK-like) (CDC42BPA), transcript variant B, mRNA.\"""""	8476	D	CDC42BPA	0.089215938	-0.009619478	2.372995749	0.020074768	0.020074768	-3.237130515	1.063791886
1637	160477	ProbeID: 160477	XM_936107.1	642037	XP_941200.1	ILMN_1672360	160477	S	ATGACGCATAGGGCTGCTATGACCATTTGGGAGTGTGAGCATCCTCCTGG	"\PREDICTED: Homo sapiens hypothetical protein LOC642037 (LOC642037), mRNA.\"""""		ILMN_1672360	LOC642037	"\PREDICTED: Homo sapiens hypothetical protein LOC642037 (LOC642037), mRNA.\"""""	642037	 		-0.089207999	0.001789236	-2.263261444	0.026363636	0.026363636	-3.446735449	-1.063786032
19673	3140431	APLP1	NM_005166.3	333	NP_005157.1	ILMN_2396198	3140431	A	TGCGTCTGTTCCAAGGGGTTTCCCTTTCCACTCATCGGAGATTCAGAGGG	"\Homo sapiens amyloid beta (A4) precursor-like protein 1 (APLP1), transcript variant 2, mRNA.\"""""	APLP	ILMN_2396198	APLP1	"\Homo sapiens amyloid beta (A4) precursor-like protein 1 (APLP1), transcript variant 2, mRNA.\"""""	333	D	APLP1	0.089181005	-0.007819526	2.40168235	0.018668145	0.018668145	-3.180943313	1.063766128
40182	6400523	ANKLE2	XM_930881.1	23141	XP_935974.1	ILMN_1772663	6400523	I	GAGTGCTGGGAAGGTTAATGTTAAATGGGTTGTGTGTCGGGGAGGGTACA	"\PREDICTED: Homo sapiens KIAA0692 protein, transcript variant 10 (KIAA0692), mRNA.\"""""		ILMN_1772663	KIAA0692	"\PREDICTED: Homo sapiens KIAA0692 protein, transcript variant 10 (KIAA0692), mRNA.\"""""	23141	D	ANKLE2	-0.089056753	0.008778237	-2.098895022	0.039019703	0.039019703	-3.744577664	-1.063674515
36885	5960551	RPL32P3	NR_003111.1	132241		ILMN_1672957	5960551	I	CCCACTGAGAAATCTGTTTCCAAGTTCCTTCAACCTGATGCATCCTGCAG	"\Homo sapiens ribosomal protein L32 pseudogene 3 (RPL32P3), non-coding RNA.\"""""		ILMN_1672957	RPL32P3	"\Homo sapiens ribosomal protein L32 pseudogene 3 (RPL32P3), non-coding RNA.\"""""	132241	D	LOC132241	0.089043695	0.00959951	2.263420453	0.026353391	0.026353391	-3.446437891	1.063664888
20748	3360164	INPP5J	NM_001002837.1	27124	NP_001002837.1	ILMN_3241087	3360164	S	GGGCCAAGGTGACCACCATTCTGCCTCAATCTTTTGCAAGCCCACCTGCC	"\Homo sapiens inositol polyphosphate-5-phosphatase J (INPP5J), mRNA.\"""""	MGC129984; INPP5; PIPP	ILMN_3241087	INPP5J	"\Homo sapiens inositol polyphosphate-5-phosphatase J (INPP5J), mRNA.\"""""	27124	D	INPP5J	0.088961226	0.002144744	2.947972314	0.004204238	0.004204238	-2.006020724	1.063604087
1089	110612	CCNYL3	XM_925865.3	642326	XP_930958.3	ILMN_3265324	110612	M	GCCCAAATAATGAATGGCGACCCCAATATTTGGAACCAGGAAGCTGCAGC	"\PREDICTED: Homo sapiens cyclin Y-like 3 (CCNYL3), mRNA.\"""""		ILMN_3265324	CCNYL3	"\PREDICTED: Homo sapiens cyclin Y-like 3 (CCNYL3), mRNA.\"""""	642326	D	CCNYL3	0.088960277	0.001929002	2.477772342	0.015353464	0.015353464	-3.029153815	1.063603388
5951	940196	ProbeID: 940196	XR_036960.1	100129915		ILMN_3270315	940196	M	GGAGGCAGCTCAAGCTGTTGACTTCAATGTGGGGGCACTCAGCTAAGGCC	"\PREDICTED: Homo sapiens misc_RNA (LOC100129915), miscRNA.\"""""		ILMN_3270315	LOC100129915	"\PREDICTED: Homo sapiens misc_RNA (LOC100129915), miscRNA.\"""""	100129915	 		-0.088949358	-0.003984197	-2.269574979	0.025959514	0.025959514	-3.434906893	-1.063595338
2805	450170	HAUS5	NM_015302.1	23354	NP_056117.1	ILMN_3247504	450170	S	GCTGGCCCCAGAAGAAAAACATGCACAGATGGTAGTTTTACTGGTGTTGC	"\Homo sapiens HAUS augmin-like complex, subunit 5 (HAUS5), mRNA. XM_945898\"""""		ILMN_3247504	HAUS5	"\Homo sapiens HAUS augmin-like complex, subunit 5 (HAUS5), mRNA. XM_945898\"""""	23354	 	HAUS5	-0.088839874	-0.013961609	-2.754669084	0.007289422	0.007289422	-2.44390995	-1.063514626
30230	4830047	ZMAT1	NM_032441.1	84460	NP_115817.1	ILMN_1738536	4830047	I	CTAACTTGCTCTGTGACTTTGACCAAGTCATTTGACCTCTCTGGGCCCCA	"\Homo sapiens zinc finger, matrin type 1 (ZMAT1), transcript variant 3, mRNA.\"""""	KIAA1789	ILMN_1738536	ZMAT1	"\Homo sapiens zinc finger, matrin type 1 (ZMAT1), transcript variant 3, mRNA.\"""""	84460	D	ZMAT1	0.088811402	0.011824145	2.096484427	0.039239018	0.039239018	-3.748799472	1.063493637
36074	5870239	SEMA7A	NM_003612.2	8482	NP_003603.1	ILMN_1756312	5870239	S	CCTGGGTCCCACAGGACAGCCGCCTTGCATGTTTATTGAAGGATGTTTGC	"\Homo sapiens semaphorin 7A, GPI membrane anchor (John Milton Hagen blood group) (SEMA7A), mRNA.\"""""	MGC126692; MGC126696; H-SEMA-K1; JMH; H-Sema-L; CD108; CDw108; SEMAK1; H-Sema K1; SEMAL	ILMN_1756312	SEMA7A	"\Homo sapiens semaphorin 7A, GPI membrane anchor (John Milton Hagen blood group) (SEMA7A), mRNA.\"""""	8482	 	SEMA7A	0.08878934	0.01420987	2.254086171	0.026960809	0.026960809	-3.463874869	1.063477374
31485	4920458	CREB3L4	NM_130898.2	148327	NP_570968.1	ILMN_1711171	4920458	S	TCAACAAGGACACTGCTTGAGAAGATGGGAGGGAAGCCAAGACCCAGTGG	"\Homo sapiens cAMP responsive element binding protein 3-like 4 (CREB3L4), mRNA.\"""""	hJAL; CREB4; ATCE1; JAL; CREB3; AIBZIP	ILMN_1711171	CREB3L4	"\Homo sapiens cAMP responsive element binding protein 3-like 4 (CREB3L4), mRNA.\"""""	148327	 	CREB3L4	0.088780637	-0.015771492	2.513320339	0.01399413	0.01399413	-2.956882109	1.063470959
5955	940221	LSM11	NM_173491.2	134353	NP_775762.1	ILMN_1702698	940221	S	GGTGAGCAGACTTAACCCCTCCGTGCCTCAGCTTTTTCCCCACAGACACC	"\Homo sapiens LSM11, U7 small nuclear RNA associated (LSM11), mRNA.\"""""	FLJ38273	ILMN_1702698	LSM11	"\Homo sapiens LSM11, U7 small nuclear RNA associated (LSM11), mRNA.\"""""	134353	 	LSM11	-0.088727802	3.44E-05	-2.420460816	0.017795611	0.017795611	-3.143853476	-1.063432013
16243	2570292	RCC1	NM_001269.3	1104	NP_001260.1	ILMN_2354211	2570292	A	AGCGCCGGAGTTCCTTGTGGCCGACGTGCACCAAGGACAGGAAGATGTCA	"\Homo sapiens regulator of chromosome condensation 1 (RCC1), transcript variant 3, mRNA.\"""""	RCC1-I; CHC1	ILMN_2354211	RCC1	"\Homo sapiens regulator of chromosome condensation 1 (RCC1), transcript variant 3, mRNA.\"""""	1104	D	RCC1	0.088705275	0.007940742	2.921559678	0.004539065	0.004539065	-2.067225609	1.063415408
46792	7570348	CDK5RAP2	NM_018249.4	55755	NP_060719.4	ILMN_1725235	7570348	I	CAGGAAGGAGCCCTCACTCTGGCTGTCCAAGCCGTGTCCATCCCTGAGGT	"\Homo sapiens CDK5 regulatory subunit associated protein 2 (CDK5RAP2), transcript variant 1, mRNA.\"""""	MCPH3; DKFZp686D1070; Cep215; KIAA1633; C48; DKFZp686B1070	ILMN_1725235	CDK5RAP2	"\Homo sapiens CDK5 regulatory subunit associated protein 2 (CDK5RAP2), transcript variant 1, mRNA.\"""""	55755	D	CDK5RAP2	0.088684464	-0.007169323	2.171255535	0.032912686	0.032912686	-3.615868125	1.063400068
23647	3850358	SLC25A33	NM_032315.2	84275	NP_115691.1	ILMN_1685974	3850358	S	GAGACTGAAACAGGAAAGGCCATAAAATATCTGGTTCATATCACCTGTTG	"\Homo sapiens solute carrier family 25, member 33 (SLC25A33), mRNA.\"""""	BMSC-MCP; MGC4399	ILMN_1685974	SLC25A33	"\Homo sapiens solute carrier family 25, member 33 (SLC25A33), mRNA.\"""""	84275	 	SLC25A33	0.08867634	-0.001952554	2.517509817	0.013841274	0.013841274	-2.948308085	1.06339408
11817	1850358	KCNIP2	NM_173197.2	30819	NP_775289.1	ILMN_1657643	1850358	A	AATTTGAATTGTCCACCGTGTGTCACCGGCCTGAGGGTCTGGAGCAGCTG	"\Homo sapiens Kv channel interacting protein 2 (KCNIP2), transcript variant 7, mRNA.\"""""	DKFZp566L1246; KCHIP2; MGC17241	ILMN_1657643	KCNIP2	"\Homo sapiens Kv channel interacting protein 2 (KCNIP2), transcript variant 7, mRNA.\"""""	30819	D	KCNIP2	-0.088594221	-0.006700905	-2.747032809	0.00744588	0.00744588	-2.460723751	-1.063333553
20507	3290706	ProbeID: 3290706	XM_945483.1	650029	XP_950576.1	ILMN_1760991	3290706	I	ATGGCATCATCTTAATCTTGAAGCGTATTTCTGACATTCCTGAACCGTTC	"\PREDICTED: Homo sapiens similar to RNA-binding protein 4 (RNA-binding motif protein 4) (Lark homolog) (Hlark) (RNA-binding motif protein 4a), transcript variant 2 (LOC650029), mRNA.\"""""		ILMN_1760991	LOC650029	"\PREDICTED: Homo sapiens similar to RNA-binding protein 4 (RNA-binding motif protein 4) (Lark homolog) (Hlark) (RNA-binding motif protein 4a), transcript variant 2 (LOC650029), mRNA.\"""""	650029	 		0.088573233	-0.001353491	2.672907562	0.009131987	0.009131987	-2.62197841	1.063318084
4758	730026	MIR654	NR_030390.1	724024		ILMN_3309026	730026	S	TAAGTGGAAAGATGGTGGGCCGCAGAACATGTGCTGAGTTCGTGCCATAT	"\Homo sapiens microRNA 654 (MIR654), microRNA.\"""""		ILMN_3309026	MIR654	"\Homo sapiens microRNA 654 (MIR654), microRNA.\"""""	724024	 	mir-654	0.088567652	0.001697644	2.72657147	0.007880357	0.007880357	-2.505591358	1.06331397
28286	4540333	PIWIL4	NM_152431.1	143689	NP_689644.1	ILMN_1769606	4540333	S	ACAACTGGCCGGGCATAGTCAGTGTCCCAGCACCATGTCAGTATGCTCAC	"\Homo sapiens piwi-like 4 (Drosophila) (PIWIL4), mRNA.\"""""	FLJ36156; DKFZp686P01248; HIWI2	ILMN_1769606	PIWIL4	"\Homo sapiens piwi-like 4 (Drosophila) (PIWIL4), mRNA.\"""""	143689	D	PIWIL4	0.088507459	-0.00922248	2.375440159	0.019951336	0.019951336	-3.232365082	1.063269607
41065	6520379	MOBKL3	NM_199482.1	25843	NP_955776.1	ILMN_1753166	6520379	I	GACTGCTGGCCTGTTTTCTACCCTGATTCCTTAGGTGGCTTCTGGGACAG	"\Homo sapiens preimplantation protein 3 (PREI3), transcript variant 2, mRNA.\"""""	2C4D; MGC12264; MOB1; CGI-95; MOB3	ILMN_1753166	PREI3	"\Homo sapiens preimplantation protein 3 (PREI3), transcript variant 2, mRNA.\"""""	25843	D	MOBKL3	0.08834266	0.000186922	2.732067336	0.007761439	0.007761439	-2.493566517	1.063148157
4203	620541	TFAMP1	NR_001288.1	260341		ILMN_3251695	620541	S	TGCCGGGTAGCTGGGACTAAGGCGTGCACCACCGTGCCTGGCTAATTTTT	"\Homo sapiens transcription factor A, mitochondrial pseudogene 1 (TFAMP1), non-coding RNA.\"""""	TCF6L1; MTTF1	ILMN_3251695	TFAMP1	"\Homo sapiens transcription factor A, mitochondrial pseudogene 1 (TFAMP1), non-coding RNA.\"""""	260341	D	TCF6L1	0.088305404	0.006428561	2.32652357	0.022554126	0.022554126	-3.326933853	1.063120703
18108	2810201	KIF14	NM_014875.1	9928	NP_055690.1	ILMN_1808071	2810201	S	GCTTGCTGGCACAGTAGTTTACCCTGTTATCTGTGTTTCATAATGGGGGC	"\Homo sapiens kinesin family member 14 (KIF14), mRNA.\"""""	KIAA0042; MGC142302	ILMN_1808071	KIF14	"\Homo sapiens kinesin family member 14 (KIF14), mRNA.\"""""	9928	 	KIF14	0.088284313	0.006308228	2.005999344	0.048278727	0.048278727	-3.904163397	1.063105161
20984	3370360	ProbeID: 3370360	XM_944627.1	651380	XP_949720.1	ILMN_1797025	3370360	S	GAGTCTGGCCTTGGTCTGCATCTGTGCTCTCCCCTTCACAAAAGGCAGGC	"\PREDICTED: Homo sapiens hypothetical protein LOC651380 (LOC651380), mRNA.\"""""		ILMN_1797025	LOC651380	"\PREDICTED: Homo sapiens hypothetical protein LOC651380 (LOC651380), mRNA.\"""""	651380	 		0.088228458	0.005743783	2.440667371	0.016897563	0.016897563	-3.103670924	1.063064003
32719	5270288	LOC645321	XM_001714545.1	645321	XP_001714597.1	ILMN_3199634	5270288	A	AGGAGGGTCATAGAGGAAGGGAGGGCGCAGGTTGGAGTCAGGTCCAAACA	"\PREDICTED: Homo sapiens hypothetical LOC645321 (LOC645321), mRNA.\"""""		ILMN_3199634	LOC645321	"\PREDICTED: Homo sapiens hypothetical LOC645321 (LOC645321), mRNA.\"""""	645321	D	LOC645321	0.088121872	0.000778017	1.992653211	0.049752576	0.049752576	-3.926563357	1.062985467
2628	430168	SCMH1	NM_001031694.1	22955	NP_001026864.1	ILMN_1653861	430168	A	GTCCACAGGCTTCCTTGTAAGCAAGTCAGCAGCACAGCTACTCACGCTGC	"\Homo sapiens sex comb on midleg homolog 1 (Drosophila) (SCMH1), transcript variant 1, mRNA.\"""""	Scml3	ILMN_1653861	SCMH1	"\Homo sapiens sex comb on midleg homolog 1 (Drosophila) (SCMH1), transcript variant 1, mRNA.\"""""	22955	D	SCMH1	-0.088119263	-0.003507735	-2.212472151	0.029821089	0.029821089	-3.540853529	-1.062983544
14933	2360154	LOC728725	XR_015366.1	728725		ILMN_3235880	2360154	S	TGCCATGGCTGCCACCACCTACCTCAGAGACCGCTGCCACCAGGAGTGCA	"\PREDICTED: Homo sapiens misc_RNA (LOC728725), miscRNA.\"""""		ILMN_3235880	LOC728725	"\PREDICTED: Homo sapiens misc_RNA (LOC728725), miscRNA.\"""""	728725	 		0.088061426	0.002441437	2.807812139	0.006281212	0.006281212	-2.325866075	1.06294093
1410	150377	B3GALT5	NM_033172.1	10317	NP_149362.1	ILMN_2378654	150377	A	ACTGCATTCTGACCTGCTGTACAGACTGCCCACACTGCTGACCTGCCTAG	"\Homo sapiens UDP-Gal:betaGlcNAc beta 1,3-galactosyltransferase, polypeptide 5 (B3GALT5), transcript variant 4, mRNA.\"""""	B3GalTx; GLCT5; beta3Gal-T5; B3GalT-V; B3T5	ILMN_2378654	B3GALT5	"\Homo sapiens UDP-Gal:betaGlcNAc beta 1,3-galactosyltransferase, polypeptide 5 (B3GALT5), transcript variant 4, mRNA.\"""""	10317	D	B3GALT5	0.088017192	-0.001385404	2.779196927	0.006806991	0.006806991	-2.389651166	1.062908341
18162	2810403	ProbeID: 2810403	XM_945764.1	650036	XP_950857.1	ILMN_1681402	2810403	I	CTAACATTTGAGAAGGGCCTGGGAAGGCGGAGGTGGCAGACAGCATGGGA	"\PREDICTED: Homo sapiens hypothetical protein LOC650036, transcript variant 2 (LOC650036), mRNA.\"""""		ILMN_1681402	LOC650036	"\PREDICTED: Homo sapiens hypothetical protein LOC650036, transcript variant 2 (LOC650036), mRNA.\"""""	650036	D	FLJ38379	-0.087968868	-0.003859424	-2.152514134	0.034408587	0.034408587	-3.649570552	-1.062872738
26287	4200451	CDC25C	NM_001790.3	995	NP_001781.2	ILMN_2407619	4200451	A	GCCGCTGTCTGCGTGAAGAGGACAGGTCTCTGAACCAGTATCCTGCATTG	"\Homo sapiens cell division cycle 25 homolog C (S. pombe) (CDC25C), transcript variant 1, mRNA.\"""""	CDC25	ILMN_2407619	CDC25C	"\Homo sapiens cell division cycle 25 homolog C (S. pombe) (CDC25C), transcript variant 1, mRNA.\"""""	995	D	CDC25C	0.087857144	-0.004326561	2.897145899	0.004870276	0.004870276	-2.123416863	1.062790431
12202	1980440	ProbeID: 1980440	XM_926988.1	643686	XP_932081.1	ILMN_1657959	1980440	S	GCAGCACCCTGCCCCTCATCATCCTGTGCCTCCTGGAGATGACTACCTAC	"\PREDICTED: Homo sapiens similar to tramdorin 1 (LOC643686), mRNA.\"""""		ILMN_1657959	LOC643686	"\PREDICTED: Homo sapiens similar to tramdorin 1 (LOC643686), mRNA.\"""""	643686	 		0.087784769	0.009844066	2.363709054	0.02054992	0.02054992	-3.255197128	1.062737117
35710	5820189	KISS1	NM_002256.3	3814	NP_002247.3	ILMN_1669404	5820189	S	GTGCTGGTGCAGCGGGAGAAGGACCTGCCGAACTACAACTGGAACTCCTT	"\Homo sapiens KiSS-1 metastasis-suppressor (KISS1), mRNA.\"""""	MGC39258; KiSS-1	ILMN_1669404	KISS1	"\Homo sapiens KiSS-1 metastasis-suppressor (KISS1), mRNA.\"""""	3814	 	KISS1	-0.087764978	-0.003034155	-2.207587573	0.030173673	0.030173673	-3.549807575	-1.062722538
44894	7160142	NCS1	NM_014286.2	23413	NP_055101.2	ILMN_1756784	7160142	S	ACCACATTTCTGGCAGCGTTTCCCAGACACCCCTCTGCTAGGCCATCCCT	"\Homo sapiens frequenin homolog (Drosophila) (FREQ), mRNA.\"""""	DKFZp761L1223; FLUP; NCS-1; NCS1	ILMN_1756784	FREQ	"\Homo sapiens frequenin homolog (Drosophila) (FREQ), mRNA.\"""""	23413	 	NCS1	-0.087762432	0.004037459	-2.168353699	0.033140527	0.033140527	-3.621103158	-1.062720663
16362	2600008	ZNF425	NM_001001661.1	155054	NP_001001661.1	ILMN_1683932	2600008	S	GGAAAGACGTGCCAGTTGTGGAGGAAACATTCACACTGATCTGCTAGTCC	"\Homo sapiens zinc finger protein 425 (ZNF425), mRNA.\"""""	MGC150568	ILMN_1683932	ZNF425	"\Homo sapiens zinc finger protein 425 (ZNF425), mRNA.\"""""	155054	 	ZNF425	-0.087738077	0.005070213	-2.478388247	0.015328938	0.015328938	-3.027908958	-1.062702722
44307	7040725	OR7G3	NM_001001958.1	390883	NP_001001958.1	ILMN_1797878	7040725	S	GAACAGGGTTTGGGGTGTACCTTAGTTCTGGGGCTACCCACTCCTCCAGG	"\Homo sapiens olfactory receptor, family 7, subfamily G, member 3 (OR7G3), mRNA.\"""""	OST085	ILMN_1797878	OR7G3	"\Homo sapiens olfactory receptor, family 7, subfamily G, member 3 (OR7G3), mRNA.\"""""	390883	 	OR7G3	-0.087682174	-0.004061595	-2.027626628	0.045969738	0.045969738	-3.867581971	-1.062661544
28072	4490097	SPATA16	NM_031955.3	83893	NP_114161.2	ILMN_1753131	4490097	S	CCCAGAAGAAGAGGCAAGGGCATCCACTCCAATGCCCACCTAGTACTGTG	"\Homo sapiens spermatogenesis associated 16 (SPATA16), mRNA.\"""""	NYD-SP12	ILMN_1753131	SPATA16	"\Homo sapiens spermatogenesis associated 16 (SPATA16), mRNA.\"""""	83893	 	SPATA16	-0.087680874	0.007468761	-2.446042426	0.016665605	0.016665605	-3.092934802	-1.062660587
6425	1010632	LOC100127946	XM_001717119.1	100127946	XP_001717171.1	ILMN_3259920	1010632	M	CAGAAGGGCCTGGGAGAGGACATTGTGGGCAAAGGAGATAGGGAATCTGC	"\PREDICTED: Homo sapiens hypothetical LOC100127946 (LOC100127946), mRNA.\"""""		ILMN_3259920	LOC100127946	"\PREDICTED: Homo sapiens hypothetical LOC100127946 (LOC100127946), mRNA.\"""""	100127946	D	LOC100127946	0.087669743	-0.001097996	2.094514885	0.039418996	0.039418996	-3.752245666	1.062652388
8082	1260170	LOC652798	XM_942459.1	652798	XP_947552.1	ILMN_1721284	1260170	S	ATGGAGAACTGGAGCCGGCACTACCCCCGGGGCAGCTGTAACACCACCGG	"\PREDICTED: Homo sapiens similar to plakophilin 1 isoform 1a (LOC652798), mRNA.\"""""		ILMN_1721284	LOC652798	"\PREDICTED: Homo sapiens similar to plakophilin 1 isoform 1a (LOC652798), mRNA.\"""""	652798	 	LOC652798	0.087669236	-0.0046417	2.484607698	0.015083231	0.015083231	-3.015323803	1.062652014
39834	6370609	ProbeID: 6370609	XM_938772.1	649702	XP_943865.1	ILMN_1790459	6370609	S	GAACGAGACTTGGGGACATCCTACCACCAACAGCAATTGGGTGCGCAGTC	"\PREDICTED: Homo sapiens similar to butyrophilin related 1 (LOC649702), mRNA.\"""""		ILMN_1790459	LOC649702	"\PREDICTED: Homo sapiens similar to butyrophilin related 1 (LOC649702), mRNA.\"""""	649702	 		-0.087595104	0.012282701	-2.073072914	0.041425042	0.041425042	-3.789578731	-1.062597412
27135	4260064	ProbeID: 4260064				ILMN_1890877	4260064	S	GCCGCCTCGCAAGCTCTTGTTTTCTAACCCCACCTTCTGGGAGCCGTGTT	"\aj28b02.s1 Soares_testis_NHT Homo sapiens cDNA clone 1391595 3, mRNA sequence\"""""		ILMN_1890877		"\aj28b02.s1 Soares_testis_NHT Homo sapiens cDNA clone 1391595 3, mRNA sequence\"""""	-999	 		0.087587461	-0.00178308	2.512461727	0.014025644	0.014025644	-2.958637844	1.062591783
20998	3370427	PLA2G4E	NM_198442.1	123745	NP_940844.1	ILMN_1810595	3370427	S	CGCCACTCCCTCCCATGAGCTTGGAACGTATGAATCAGTGCTCCCTTGAG	"\Homo sapiens phospholipase A2, group IVE (PLA2G4E), mRNA.\"""""	FLJ45651; MGC126661; MGC126633	ILMN_1810595	PLA2G4E	"\Homo sapiens phospholipase A2, group IVE (PLA2G4E), mRNA.\"""""	123745	D	PLA2G4E	-0.087481335	-0.003531041	-2.712373791	0.008195298	0.008195298	-2.536565284	-1.06251362
28431	4560192	SFXN5	NM_144579.1	94097	NP_653180.1	ILMN_1767337	4560192	S	TCGAGCTGGCCGACGGACCCCTTTCACCTGGTTATGAGCCGACTTCTTTG	"\Homo sapiens sideroflexin 5 (SFXN5), mRNA.\"""""	BBG-TCC; MGC120413; MGC120415	ILMN_1767337	SFXN5	"\Homo sapiens sideroflexin 5 (SFXN5), mRNA.\"""""	94097	 	SFXN5	-0.087447451	-0.020546902	-2.246764309	0.027445857	0.027445857	-3.477508983	-1.062488666
30157	4810487	ELMOD1	NM_018712.2	55531	NP_061182.3	ILMN_1810604	4810487	S	CTGCCTCTTGCGGAACTGGGTTACACCCTGGCACTGTTCTGATCCAAGCA	"\Homo sapiens ELMO/CED-12 domain containing 1 (ELMOD1), mRNA.\"""""	DKFZp547C176	ILMN_1810604	ELMOD1	"\Homo sapiens ELMO/CED-12 domain containing 1 (ELMOD1), mRNA.\"""""	55531	 	ELMOD1	0.087412922	-0.004198215	2.469279	0.015695291	0.015695291	-3.046294005	1.062463236
45755	7330646	SRRT	NM_182800.2	51593	NP_877952.1	ILMN_1733295	7330646	I	CCCTCTGTCACCCGGGCTGAGTGCACTGGTGCAGTCGAAGCTTGCTGCAG	"\Homo sapiens arsenate resistance protein 2 (ARS2), transcript variant 2, mRNA.\"""""	ASR2; MGC126427	ILMN_1733295	ARS2	"\Homo sapiens arsenate resistance protein 2 (ARS2), transcript variant 2, mRNA.\"""""	51593	D	SRRT	-0.087411385	0.007278335	-2.194727065	0.031119496	0.031119496	-3.573300229	-1.062462105
43097	6860246	GRAMD1C	NM_017577.2	54762	NP_060047.2	ILMN_2052717	6860246	S	CCAGAGTCCCCAAAGCCACATGGCATTATTATAGTCATTTTTGAGATGCC	"\Homo sapiens GRAM domain containing 1C (GRAMD1C), mRNA.\"""""	FLJ35862; DKFZp686K06117; FLJ40464; DKFZp434C0328	ILMN_2052717	GRAMD1C	"\Homo sapiens GRAM domain containing 1C (GRAMD1C), mRNA.\"""""	54762	 	GRAMD1C	0.087353549	-0.021566678	2.812605978	0.006196862	0.006196862	-2.315129518	1.062419513
10852	1710044	ZNF695	NM_020394.2	57116	NP_065127.2	ILMN_1747943	1710044	S	CAGTGCCTGGACTCCCTGCTCCGTGAGGCGAATTTACACCGGGTCCAGCT	"\Homo sapiens zinc finger protein 695 (ZNF695), mRNA.\"""""	MGC61907; RP11-551G24.1; SBZF3	ILMN_1747943	ZNF695	"\Homo sapiens zinc finger protein 695 (ZNF695), mRNA.\"""""	57116	D	ZNF695	0.087252018	0.005838043	2.286604777	0.024896548	0.024896548	-3.402859721	1.062344746
9542	1470048	ProbeID: 1470048				ILMN_1836543	1470048	S	TTCTGACTCCAAGTCCAGTGTTCTCTCCTTGTAACCATTCAGGGCAACGG	"\ak04h01.s1 Soares_parathyroid_tumor_NbHPA Homo sapiens cDNA clone IMAGE:1405009 3, mRNA sequence\"""""		ILMN_1836543		"\ak04h01.s1 Soares_parathyroid_tumor_NbHPA Homo sapiens cDNA clone IMAGE:1405009 3, mRNA sequence\"""""	-999	 		-0.087245192	-0.003022337	-2.562510447	0.012291662	0.012291662	-2.855464766	-1.06233972
3433	520463	GPER	NM_001039966.1	2852	NP_001035055.1	ILMN_1795298	520463	A	AATTGCACTCATGTGGACTGGGACCGTGCGAGCTGCCGTGTGGGTTAGTC	"\Homo sapiens G protein-coupled estrogen receptor 1 (GPER), transcript variant 3, mRNA.\"""""	LyGPR; DRY12; GPCR-Br; LERGU; MGC99678; GPR30; CEPR; CMKRL2; FEG-1; LERGU2	ILMN_1795298	GPER	"\Homo sapiens G protein-coupled estrogen receptor 1 (GPER), transcript variant 3, mRNA.\"""""	2852	D	GPER	-0.087221404	0.013750411	-2.503492019	0.014358699	0.014358699	-2.976949695	-1.062322204
21607	3420682	IGF2	NM_001007139.3	3481	NP_001007140.2	ILMN_2413956	3420682	A	AGACACCAATGGGAATCCCAATGGGGAAGTCGATGCTGGTGCTTCTCACC	"\Homo sapiens insulin-like growth factor 2 (somatomedin A) (IGF2), transcript variant 2, mRNA.\"""""	INSIGF; FLJ22066; pp9974; FLJ44734; C11orf43	ILMN_2413956	IGF2	"\Homo sapiens insulin-like growth factor 2 (somatomedin A) (IGF2), transcript variant 2, mRNA.\"""""	3481	D	IGF2	-0.087201949	-0.007172419	-2.435642042	0.017117036	0.017117036	-3.113690526	-1.062307878
9078	1430450	NOMO1	NM_014287.3	23420	NP_055102.3	ILMN_1702114	1430450	A	CCCGTGTTCCACGTCATGGGATTCTCCGTCACCGGGAGGGTCTTGAACGG	"\Homo sapiens NODAL modulator 1 (NOMO1), mRNA.\"""""	Nomo; PM5	ILMN_1702114	NOMO1	"\Homo sapiens NODAL modulator 1 (NOMO1), mRNA.\"""""	23420	D	NOMO1 (includes others)	0.087200035	0.00490245	2.317231626	0.023081222	0.023081222	-3.344707727	1.062306469
18357	2850403	LRP8	NM_001018054.1	7804	NP_001018064.1	ILMN_2302654	2850403	A	GGACACTTGGGTTGAATTCAGTAAGTTTCCTCTGAAGCACCCTGAAGGGT	"\Homo sapiens low density lipoprotein receptor-related protein 8, apolipoprotein e receptor (LRP8), transcript variant 4, mRNA.\"""""	HSZ75190; APOER2; MCI1	ILMN_2302654	LRP8	"\Homo sapiens low density lipoprotein receptor-related protein 8, apolipoprotein e receptor (LRP8), transcript variant 4, mRNA.\"""""	7804	D	LRP8	-0.087190033	0.009987478	-2.435799261	0.017110131	0.017110131	-3.113377325	-1.062299104
29021	4610491	ProbeID: 4610491	XM_941689.1	389394	XP_946782.1	ILMN_1671615	4610491	A	CCCATGGACCTGTCATTAGGTGCTGTCCACATGGGCTGTTGTTTCCTGGC	"\PREDICTED: Homo sapiens similar to TRP (transient receptor potential) channel family member (trp-4) (LOC389394), mRNA.\"""""		ILMN_1671615	LOC389394	"\PREDICTED: Homo sapiens similar to TRP (transient receptor potential) channel family member (trp-4) (LOC389394), mRNA.\"""""	389394	 		-0.087185443	-0.000863374	-2.637838378	0.010044943	0.010044943	-2.697021504	-1.062295724
43611	6960121	ProbeID: 6960121	XM_936601.2	647546	XP_941694.2	ILMN_1709135	6960121	S	TTCTTGTCACCCCAGTTGGTCCAGTTGTCTCTGTCACCACAGCCGATGGC	"\PREDICTED: Homo sapiens similar to K07E12.1a (LOC647546), mRNA.\"""""		ILMN_1709135	LOC647546	"\PREDICTED: Homo sapiens similar to K07E12.1a (LOC647546), mRNA.\"""""	647546	 		0.087091792	0.002835536	2.241670016	0.027787846	0.027787846	-3.486972501	1.062226769
23179	3830021	C11orf73	NM_016401.2	51501	NP_057485.2	ILMN_1656463	3830021	S	TTAAATCTGGAGAAGGAAGCCAACATCCTTTTGGAGCCATGAATATTGTC	"\Homo sapiens chromosome 11 open reading frame 73 (C11orf73), mRNA.\"""""	L7RN6; HSPC179; HSPC138	ILMN_1656463	C11ORF73	"\Homo sapiens chromosome 11 open reading frame 73 (C11orf73), mRNA.\"""""	51501	D	C11orf73	0.087080811	0.011501828	2.170369885	0.032982079	0.032982079	-3.617466524	1.062218684
29729	4760286	VN1R2	NM_173856.1	317701	NP_776255.1	ILMN_1711427	4760286	S	CCCGACATACATTGGTCTCTCCAATATCCTGTGCTGGGCCTTCCACATGC	"\Homo sapiens vomeronasal 1 receptor 2 (VN1R2), mRNA.\"""""	V1RL2	ILMN_1711427	VN1R2	"\Homo sapiens vomeronasal 1 receptor 2 (VN1R2), mRNA.\"""""	317701	D	VN1R2	0.087068427	0.009709719	2.490766936	0.014843393	0.014843393	-3.002834511	1.062209566
28350	4540608	ProbeID: 4540608	XM_001132057.1	730360	XP_001132057.1	ILMN_1700229	4540608	A	GGATCACCTGACCTCTGGAAGGTGACCTACAAACGAGATCTCTATGCGGC	"\PREDICTED: Homo sapiens similar to notch1-induced protein (LOC730360), mRNA.\"""""		ILMN_1700229	LOC730360	"\PREDICTED: Homo sapiens similar to notch1-induced protein (LOC730360), mRNA.\"""""	730360	D	ISPD	0.087048975	0.002641662	2.241210993	0.027818844	0.027818844	-3.487824301	1.062195244
14112	2230551	ProbeID: 2230551				ILMN_1880446	2230551	S	AGAATGCAGAAATCTGAGGACTAGAGCCTGGAGATGGGGAGCTTCGAGCT	"\im52e03.y1 HR85 islet Homo sapiens cDNA clone IMAGE:6038860 5, mRNA sequence\"""""		ILMN_1880446		"\im52e03.y1 HR85 islet Homo sapiens cDNA clone IMAGE:6038860 5, mRNA sequence\"""""	-999	 		-0.087023421	-0.002482769	-2.020181492	0.046753672	0.046753672	-3.880214404	-1.06217643
31581	5050121	ITIH5	NM_001001851.1	80760	NP_001001851.1	ILMN_1793695	5050121	I	CAGATGAGCTAGACAGTTGTCCTCTATCTCCATGGGTCCCGCATCCCAAG	"\Homo sapiens inter-alpha (globulin) inhibitor H5 (ITIH5), transcript variant 3, mRNA.\"""""	DKFZp686F0145; pp14776; MGC10848	ILMN_1793695	ITIH5	"\Homo sapiens inter-alpha (globulin) inhibitor H5 (ITIH5), transcript variant 3, mRNA.\"""""	80760	D	ITIH5	0.086948404	-0.001217553	2.573620882	0.011934012	0.011934012	-2.832332818	1.062121201
38512	6220541	ATP5G3	NM_001002258.4	518	NP_001002258.1	ILMN_1770466	6220541	A	GCATTCAGGCAGATGCTGTCCCATTCAGAGGAAGCTACAGCAGTTGCTCC	"\Homo sapiens ATP synthase, H+ transporting, mitochondrial F0 complex, subunit C3 (subunit 9) (ATP5G3), nuclear gene encoding mitochondrial protein, transcript variant 3, mRNA.\"""""	MGC125738; P3	ILMN_1770466	ATP5G3	"\Homo sapiens ATP synthase, H+ transporting, mitochondrial F0 complex, subunit C3 (subunit 9) (ATP5G3), nuclear gene encoding mitochondrial protein, transcript variant 3, mRNA.\"""""	518	 	ATP5G3	0.086935677	-0.002373988	2.63541713	0.010110934	0.010110934	-2.702172802	1.062111831
277	20356	DPY19L2P2	NR_003561.1	349152		ILMN_1760992	20356	S	GTGTCTGGTGAAGGCTGCTCTCCGCTTCCAAGATGGTGCCTTGATGTTGC	"\Homo sapiens dpy-19-like 2 pseudogene 2 (C. elegans) (DPY19L2P2), non-coding RNA.\"""""	DKFZp586E1120; DKFZp434E092; DKFZp779M0267; FLJ36166	ILMN_1760992	DPY19L2P2	"\Homo sapiens dpy-19-like 2 pseudogene 2 (C. elegans) (DPY19L2P2), non-coding RNA.\"""""	349152	D	FLJ36166	-0.086935639	0.000246059	-2.636736474	0.010074927	0.010074927	-2.699366325	-1.062111803
27182	4260240	ProbeID: 4260240				ILMN_1895504	4260240	S	GGGTGGGAAATAATGGCTTTTATGCCTTTGTGTACACCTGCCACCATTGC	Homo sapiens cDNA clone IMAGE:5297280		ILMN_1895504		Homo sapiens cDNA clone IMAGE:5297280	-999	 	LOC100288238	0.086856958	-0.001353612	2.749133659	0.007402533	0.007402533	-2.456101763	1.062053879
42375	6660341	ALDH1L1	NM_012190.2	10840	NP_036322.2	ILMN_1802167	6660341	S	GAGGCGGCTCTGAACGAGTACCTGCGGGTCAAGACAGTGACCTTCGAATA	"\Homo sapiens aldehyde dehydrogenase 1 family, member L1 (ALDH1L1), mRNA.\"""""	FTHFD; DKFZp781N0997	ILMN_1802167	ALDH1L1	"\Homo sapiens aldehyde dehydrogenase 1 family, member L1 (ALDH1L1), mRNA.\"""""	10840	 	ALDH1L1	0.086847596	0.011954405	2.338195227	0.021907161	0.021907161	-3.304521867	1.062046988
39947	6380326	EIF2B4	NM_172195.2	8890	NP_751945.1	ILMN_1748157	6380326	I	GTGCCCCCAAACCCTCCCGGAGTCTCTCTGGCTCACTTTGTGCCCTGTTT	"\Homo sapiens eukaryotic translation initiation factor 2B, subunit 4 delta, 67kDa (EIF2B4), transcript variant 1, mRNA.\"""""	EIF-2B; EIF2Bdelta; EIF2B; DKFZp586J0119	ILMN_1748157	EIF2B4	"\Homo sapiens eukaryotic translation initiation factor 2B, subunit 4 delta, 67kDa (EIF2B4), transcript variant 1, mRNA.\"""""	8890	D	EIF2B4	-0.086840012	-0.004763657	-2.774150206	0.006903797	0.006903797	-2.40084658	-1.062041405
34289	5550543	AKR1A1	NM_006066.2	10327	NP_006057.1	ILMN_1774938	5550543	I	AGCCAGAAATGTGAAGTGCTAGCTGAAGGATGAGCAGCAGCTAGCCAGGC	"\Homo sapiens aldo-keto reductase family 1, member A1 (aldehyde reductase) (AKR1A1), transcript variant 1, mRNA.\"""""	ALR; ALDR1; MGC1380; MGC12529	ILMN_1774938	AKR1A1	"\Homo sapiens aldo-keto reductase family 1, member A1 (aldehyde reductase) (AKR1A1), transcript variant 1, mRNA.\"""""	10327	D	AKR1A1	0.086672554	0.001468165	2.10812811	0.038189468	0.038189468	-3.728367743	1.061918138
34335	5550750	ATP6V1C1	NM_001695.4	528	NP_001686.1	ILMN_1663257	5550750	I	CCTGTCAGCAAACATGGGAGAAATTGCATGCGGCAACTTCAAAGAACAAT	"\Homo sapiens ATPase, H+ transporting, lysosomal 42kDa, V1 subunit C1 (ATP6V1C1), mRNA.\"""""	VATC; FLJ20057; ATP6D; Vma5; ATP6C	ILMN_1663257	ATP6V1C1	"\Homo sapiens ATPase, H+ transporting, lysosomal 42kDa, V1 subunit C1 (ATP6V1C1), mRNA.\"""""	528	D	ATP6V1C1	0.086670401	0.003511169	3.132476484	0.002431414	0.002431414	-1.566743645	1.061916552
32957	5290411	WNT9B	NM_003396.1	7484	NP_003387.1	ILMN_1703459	5290411	S	CCCAACCTTGTTGAGGACTTGGAGAGGAGGGCAGAGTGAGAAAGACATGG	"\Homo sapiens wingless-type MMTV integration site family, member 9B (WNT9B), mRNA.\"""""	WNT15; WNT14B	ILMN_1703459	WNT9B	"\Homo sapiens wingless-type MMTV integration site family, member 9B (WNT9B), mRNA.\"""""	7484	 	WNT9B	0.086559605	-0.001867466	2.113560741	0.037708156	0.037708156	-3.718800787	1.061835003
25056	4050053	ZNF28	NM_006969.2	7576	NP_008900.2	ILMN_1709377	4050053	S	TAAGAGTTTGAGAACAGCCTGGCCAACAGACGGGAGCCACTTTTCCCAGC	"\Homo sapiens zinc finger protein 28 (ZNF28), mRNA.\"""""	DKFZp781D0275; KOX24	ILMN_1709377	ZNF28	"\Homo sapiens zinc finger protein 28 (ZNF28), mRNA.\"""""	7576	D	ZNF28	-0.086521486	-0.002435336	-2.368504825	0.020303311	0.020303311	-3.245874811	-1.061806947
36977	6020176	OR10C1	NM_013941.2	442194	NP_039229.2	ILMN_1790706	6020176	S	CCAGCCTGTCCTGCAGCTGGTATGTGGAGACACCTCGCTTAATGAACTGC	"\Homo sapiens olfactory receptor, family 10, subfamily C, member 1 (OR10C1), mRNA.\"""""	OR10C2; OR6-31; OR10C1P; hs6M1-17	ILMN_1790706	OR10C1	"\Homo sapiens olfactory receptor, family 10, subfamily C, member 1 (OR10C1), mRNA.\"""""	442194	 	OR10C1	0.086468152	0.005108787	2.244911388	0.027569816	0.027569816	-3.480953248	1.061767695
7103	1090326	TIMP4	NM_003256.2	7079	NP_003247.1	ILMN_1663399	1090326	S	CTCCTTCCCTGCAGAGCTTTGGCCATTACCACCTGACCTCTTGCTGCCAG	"\Homo sapiens TIMP metallopeptidase inhibitor 4 (TIMP4), mRNA.\"""""		ILMN_1663399	TIMP4	"\Homo sapiens TIMP metallopeptidase inhibitor 4 (TIMP4), mRNA.\"""""	7079	 	TIMP4	-0.086398167	0.001932123	-2.240954667	0.027836167	0.027836167	-3.488299896	-1.06171619
13392	2100630	ProbeID: 2100630	XM_940225.1	651096	XP_945318.1	ILMN_1767852	2100630	S	CCCGCGCACACACGGACGGAAACTGGTAGAGAGTGATAGACGGAGAATGA	"\PREDICTED: Homo sapiens hypothetical protein LOC651096 (LOC651096), mRNA.\"""""		ILMN_1767852	LOC651096	"\PREDICTED: Homo sapiens hypothetical protein LOC651096 (LOC651096), mRNA.\"""""	651096	 		0.086390215	-0.000656656	2.819583177	0.006075952	0.006075952	-2.299477019	1.061710338
2510	380424	CFH	NM_001014975.1	3075	NP_001014975.1	ILMN_1810910	380424	A	GGAGATGCTGTATGCACTGAATCTGGATGGCGTCCGTTGCCTTCATGTGA	"\Homo sapiens complement factor H (CFH), transcript variant 2, mRNA.\"""""	HUS; MGC88246; HF1; FH; ARMD4; ARMS1; HF; CFHL3; FHL1; HF2	ILMN_1810910	CFH	"\Homo sapiens complement factor H (CFH), transcript variant 2, mRNA.\"""""	3075	D	CFH	0.086371724	-0.004032256	2.207818495	0.030156923	0.030156923	-3.549384652	1.06169673
32508	5260202	LYZL2	NM_183058.2	119180	NP_898881.2	ILMN_2163482	5260202	S	CCGACTGGAAAAAAGACTGTGAGGTTTCCTAAACTGGAACTGGACCCAGG	"\Homo sapiens lysozyme-like 2 (LYZL2), mRNA.\"""""		ILMN_2163482	LYZL2	"\Homo sapiens lysozyme-like 2 (LYZL2), mRNA.\"""""	119180	 	LYZL2	0.086329622	-0.000473615	3.150920365	0.002299201	0.002299201	-1.521725467	1.061665747
42547	6760221	SLC26A7	NM_052832.2	115111	NP_439897.1	ILMN_1705172	6760221	I	CTTCCACACACCAAGGCTACAATGACTGTTAACCTGGAGGAAGTCTCTGG	"\Homo sapiens solute carrier family 26, member 7 (SLC26A7), transcript variant 1, mRNA.\"""""	SUT2; MGC126268	ILMN_1705172	SLC26A7	"\Homo sapiens solute carrier family 26, member 7 (SLC26A7), transcript variant 1, mRNA.\"""""	115111	D	SLC26A7	0.086270679	0.000719031	2.40337917	0.018587764	0.018587764	-3.177601914	1.061622372
22897	3780379	ProbeID: 3780379				ILMN_1867777	3780379	S	CTGCTGAGGCCACCAAAAATGTTGTGATATGTAAAGGGAGTGGGCAGCTG	"\AGENCOURT_10313445 NIH_MGC_141 Homo sapiens cDNA clone IMAGE:6563696 5, mRNA sequence\"""""		ILMN_1867777		"\AGENCOURT_10313445 NIH_MGC_141 Homo sapiens cDNA clone IMAGE:6563696 5, mRNA sequence\"""""	-999	 		-0.086247454	0.001290027	-3.232322555	0.001791957	0.001791957	-1.320697023	-1.061605282
30577	4850681	ASL	NM_001024944.1	435	NP_001020115.1	ILMN_1685037	4850681	A	CTAATAAAGTGGGCGCGAGAGGAGGCTGCTGTGTGTTTCCTGCCCCAGCC	"\Homo sapiens argininosuccinate lyase (ASL), transcript variant 3, mRNA.\"""""	ASAL	ILMN_1685037	ASL	"\Homo sapiens argininosuccinate lyase (ASL), transcript variant 3, mRNA.\"""""	435	D	ASL	-0.086178592	0.003238331	-2.277413427	0.025465384	0.025465384	-3.420181883	-1.061554611
7758	1230372	ProbeID: 1230372				ILMN_1853708	1230372	S	CAGCTACCTGTCAAAGGACTGGAGGTGAGAAATGGGGAGCTGCAATTCTG	"\UI-H-EU0-azv-i-08-0-UI.s1 NCI_CGAP_Car1 Homo sapiens cDNA clone IMAGE: 5854159 3, mRNA sequence\"""""		ILMN_1853708		"\UI-H-EU0-azv-i-08-0-UI.s1 NCI_CGAP_Car1 Homo sapiens cDNA clone IMAGE: 5854159 3, mRNA sequence\"""""	-999	 		0.086178284	-0.004939187	2.156698334	0.034069574	0.034069574	-3.6420683	1.061554385
40168	6400458	ProbeID: 6400458	XM_944613.1	651344	XP_949706.1	ILMN_1728555	6400458	S	CTGGAGCTGAGCGCAGAGCCCGGACCTGCTCCTTCCTGGGCGCCCCGCTC	"\PREDICTED: Homo sapiens hypothetical protein LOC651344 (LOC651344), mRNA.\"""""		ILMN_1728555	LOC651344	"\PREDICTED: Homo sapiens hypothetical protein LOC651344 (LOC651344), mRNA.\"""""	651344	 		-0.086158572	0.000223285	-2.30611393	0.023726189	0.023726189	-3.365893902	-1.06153988
33850	5420296	WFDC6	NM_080827.1	140870	NP_543017.1	ILMN_1685761	5420296	S	CCAGGCCTCTCTCCACGTGTGCCTGATTGATGCTCCAAATTGGCTTCCAC	"\Homo sapiens WAP four-disulfide core domain 6 (WFDC6), mRNA.\"""""	MGC126653; MGC126649; C20orf171; dJ461P17.11; WAP6	ILMN_1685761	WFDC6	"\Homo sapiens WAP four-disulfide core domain 6 (WFDC6), mRNA.\"""""	140870	 	WFDC6	-0.086137076	-0.002510003	-2.618582016	0.010580755	0.010580755	-2.737883188	-1.061524064
23845	3870379	OR13F1	NM_001004485.1	138805	NP_001004485.1	ILMN_1682330	3870379	S	GGTTTGTGTGGACACCTCCCTGGTGCAGTTAATCATGCTGGTGATCAGTG	"\Homo sapiens olfactory receptor, family 13, subfamily F, member 1 (OR13F1), mRNA.\"""""	OR9-6	ILMN_1682330	OR13F1	"\Homo sapiens olfactory receptor, family 13, subfamily F, member 1 (OR13F1), mRNA.\"""""	138805	 	OR13F1	-0.086129897	0.006395244	-3.10520797	0.002639925	0.002639925	-1.632938012	-1.061518781
39568	6350309	CAMK2B	NM_001220.3	816	NP_001211.3	ILMN_2279796	6350309	I	ATCTCTGACATCCTGAACTCTGTGAGGAGGGGCTCAGGGACCCCAGAAGC	"\Homo sapiens calcium/calmodulin-dependent protein kinase (CaM kinase) II beta (CAMK2B), transcript variant 1, mRNA.\"""""	CAM2; MGC29528; CAMKB; CAMK2	ILMN_2279796	CAMK2B	"\Homo sapiens calcium/calmodulin-dependent protein kinase (CaM kinase) II beta (CAMK2B), transcript variant 1, mRNA.\"""""	816	D	CAMK2B	-0.086046036	0.004323869	-2.829598697	0.005906172	0.005906172	-2.276954719	-1.06145708
17586	2710373	C17orf106	NM_001113324.1	100134934	NP_001106795.1	ILMN_3239959	2710373	S	CGGCAGCCAGTAGGAAACAGCAGCCTAGCAACACCCTCACCTGCTTCAGA	"\Homo sapiens chromosome 17 open reading frame 106 (C17orf106), mRNA.\"""""	MGC54300; FLJ39785; DKFZp686G1463; DKFZp686C0493	ILMN_3239959	C17ORF106	"\Homo sapiens chromosome 17 open reading frame 106 (C17orf106), mRNA.\"""""	100134934	 	TEN1	-0.086036733	0.003948345	-2.33232134	0.022230667	0.022230667	-3.315812916	-1.061450234
20922	3370114	ProbeID: 3370114	XM_001725492.1	100131438	XP_001725544.1	ILMN_3247190	3370114	S	CCCTAGCAAACCCCAATTATCTTTCAAGATAGGAGATATTTCCCATCCCC	"\PREDICTED: Homo sapiens similar to Matrix-remodelling-associated protein 6 (LOC100131438), mRNA.\"""""		ILMN_3247190	LOC100131438	"\PREDICTED: Homo sapiens similar to Matrix-remodelling-associated protein 6 (LOC100131438), mRNA.\"""""	100131438	 		0.086014012	-0.008843157	2.468358452	0.015732747	0.015732747	-3.048148777	1.061433518
21511	3420296	TGFA	NM_001099691.1	7039	NP_001093161.1	ILMN_1805175	3420296	S	ACCCCTGCCCTCTAGTTGGTTCTGGGCTTTGATCTCTTCCAACCTGCCCA	"\Homo sapiens transforming growth factor, alpha (TGFA), transcript variant 2, mRNA.\"""""	TFGA	ILMN_1805175	TGFA	"\Homo sapiens transforming growth factor, alpha (TGFA), transcript variant 2, mRNA.\"""""	7039	D	TGFA	-0.085975426	-0.01517524	-2.101509853	0.038783008	0.038783008	-3.739993335	-1.06140513
44221	7040341	CELF1	NM_198700.1	10658	NP_941989.1	ILMN_2382083	7040341	A	CCTTTTGTGCTGCCAAATTGGTTTTGCTAGAACGACTGCTGAAGGGGAAA	"\Homo sapiens CUG triplet repeat, RNA binding protein 1 (CUGBP1), transcript variant 2, mRNA.\"""""	BRUNOL2; CUGBP; NAB50; CUG-BP; hNab50	ILMN_2382083	CUGBP1	"\Homo sapiens CUG triplet repeat, RNA binding protein 1 (CUGBP1), transcript variant 2, mRNA.\"""""	10658	D	CELF1	0.085882257	-0.015885392	2.014690708	0.047339144	0.047339144	-3.889504345	1.061336586
17713	2750162	ProbeID: 2750162	XM_934703.1	644952	XP_939796.1	ILMN_1658719	2750162	S	ATAAAATTGCCAAAATGATGTCTAATACTCTTCAGGTTATACTTTAGGGA	"\PREDICTED: Homo sapiens hypothetical protein LOC644952 (LOC644952), mRNA.\"""""		ILMN_1658719	LOC644952	"\PREDICTED: Homo sapiens hypothetical protein LOC644952 (LOC644952), mRNA.\"""""	644952	 		0.085865992	-0.000350064	2.761343345	0.007155142	0.007155142	-2.429183723	1.061324621
10918	1710328	SYT7	XM_938494.1	9066	XP_943587.1	ILMN_1809035	1710328	I	TATTCTAAACATTTCACCCTACGCCCCTTATGGCGACCCACGACTGTCCC	"\PREDICTED: Homo sapiens synaptotagmin VII, transcript variant 2 (SYT7), mRNA.\"""""		ILMN_1809035	SYT7	"\PREDICTED: Homo sapiens synaptotagmin VII, transcript variant 2 (SYT7), mRNA.\"""""	9066	D	SYT7	0.08586528	-0.009575979	2.840562396	0.005725322	0.005725322	-2.252227798	1.061324097
8526	1340437	FBXW8	NM_012174.1	26259	NP_036306.1	ILMN_1709056	1340437	A	TCTCAGGGACGCCTCCATCCCCGGCTCCCCTAAAGGTAGAAGATACTCGA	"\Homo sapiens F-box and WD repeat domain containing 8 (FBXW8), transcript variant 2, mRNA.\"""""	FBX29; FBXO29; FBW6; MGC33534; FBW8	ILMN_1709056	FBXW8	"\Homo sapiens F-box and WD repeat domain containing 8 (FBXW8), transcript variant 2, mRNA.\"""""	26259	D	FBXW8	0.085848757	-0.001519974	2.221258893	0.029195915	0.029195915	-3.524703096	1.061311942
27395	4280274	LCE2D	NM_178430.2	353141	NP_848517.1	ILMN_1656706	4280274	S	TCCACTCATGGGTGGACAGGGACCACAAAGACTCATGGGGCTTCCCCAGA	"\Homo sapiens late cornified envelope 2D (LCE2D), mRNA.\"""""	SPRL1A; LEP12	ILMN_1656706	LCE2D	"\Homo sapiens late cornified envelope 2D (LCE2D), mRNA.\"""""	353141	D	LCE2B (includes others)	0.08582917	-0.001546447	2.517723505	0.013833518	0.013833518	-2.947870441	1.061297533
407	50164	C22orf27	XR_041215.1	150291		ILMN_3196690	50164	A	GATGGCACTGGACTCGCCGTTATCTTGAGGAGCCAGGAGCTGAAATGGCT	"\PREDICTED: Homo sapiens misc_RNA (C22orf27), miscRNA.\"""""		ILMN_3196690	C22ORF27	"\PREDICTED: Homo sapiens misc_RNA (C22orf27), miscRNA.\"""""	150291	D	MORC2-AS1	-0.085819763	-0.003283022	-2.394072404	0.019032463	0.019032463	-3.195904338	-1.061290613
20779	3360315	ProbeID: 3360315	XM_932154.1	644373	XP_937247.1	ILMN_1701857	3360315	S	CCTGTGGAAGAGTGAAAGCAATAGGATTGGGTGGAGCAGGAAGTCGGCTG	"\PREDICTED: Homo sapiens hypothetical protein LOC644373 (LOC644373), mRNA.\"""""		ILMN_1701857	LOC644373	"\PREDICTED: Homo sapiens hypothetical protein LOC644373 (LOC644373), mRNA.\"""""	644373	 		0.085747238	-0.002605241	2.295820039	0.024337518	0.024337518	-3.385432301	1.061237262
11470	1780397	PPT2	NM_005155.5	9374	NP_005146.3	ILMN_1660337	1780397	S	CGGATTTGCGCGACCCCAAGCAGCCCGCCCTTCCCCCTCCCATCCGTCAT	"\Homo sapiens palmitoyl-protein thioesterase 2 (PPT2), transcript variant 1, mRNA.\"""""	G14; DKFZp564P1516; C6orf8	ILMN_1660337	PPT2	"\Homo sapiens palmitoyl-protein thioesterase 2 (PPT2), transcript variant 1, mRNA.\"""""	9374	D	PPT2	-0.085744833	-0.002836385	-2.388030594	0.019326206	0.019326206	-3.207753792	-1.061235494
8791	1400754	LOC647224	XR_037918.1	647224		ILMN_3236279	1400754	S	AGAGAGTAAACCCCTGTGGGCAGCAAGGAGCCTCAGGCAGTGCCCAACAT	"\PREDICTED: Homo sapiens misc_RNA (LOC647224), miscRNA.\"""""		ILMN_3236279	LOC647224	"\PREDICTED: Homo sapiens misc_RNA (LOC647224), miscRNA.\"""""	647224	 		0.085730877	0.000225385	2.563644588	0.012254715	0.012254715	-2.853107268	1.061225228
27661	4290601	TTLL6	NM_173623.2	284076	NP_775894.1	ILMN_1788394	4290601	S	CACCAGTGAAAACAGAGGTGAGGCGAGAGTACCCAGCCTGAAGATGCTTC	"\Homo sapiens tubulin tyrosine ligase-like family, member 6 (TTLL6), mRNA.\"""""	TTL.6; FLJ35808	ILMN_1788394	TTLL6	"\Homo sapiens tubulin tyrosine ligase-like family, member 6 (TTLL6), mRNA.\"""""	284076	 	TTLL6	0.085656812	0.009004639	2.326091047	0.022578423	0.022578423	-3.327762544	1.061170748
8270	1300168	ProbeID: 1300168	XM_001724298.1	100133993	XP_001724350.1	ILMN_3239087	1300168	S	CAACCTGGTTCTGCCCACACCTGTTCTTCAGCCCTGTGAACAGTGGCTGT	"\PREDICTED: Homo sapiens hypothetical protein LOC100133993 (LOC100133993), mRNA.\"""""		ILMN_3239087	LOC100133993	"\PREDICTED: Homo sapiens hypothetical protein LOC100133993 (LOC100133993), mRNA.\"""""	100133993	 		-0.08562332	0.002497898	-2.555835055	0.012511172	0.012511172	-2.86932318	-1.061146113
31410	4920162	FLYWCH2	NM_138439.1	114984	NP_612448.1	ILMN_1805796	4920162	S	AGAACTTTGCCCCCTGCTCTGTGGCGCCCGGCAAGTCCCTGTAACCTTGA	"\Homo sapiens FLYWCH family member 2 (FLYWCH2), mRNA.\"""""		ILMN_1805796	FLYWCH2	"\Homo sapiens FLYWCH family member 2 (FLYWCH2), mRNA.\"""""	114984	 	FLYWCH2	-0.085619241	0.0046408	-2.21836937	0.029400224	0.029400224	-3.5300203	-1.061143113
25172	4050524	ELFN2	NM_052906.3	114794	NP_443138.2	ILMN_1658685	4050524	S	AGTCCCCAAGTTGGCTGTGGTTGGGCACCTGGTTTGGGTCCTGCAGAGCT	"\Homo sapiens extracellular leucine-rich repeat and fibronectin type III domain containing 2 (ELFN2), mRNA.\"""""	LRRC62; dJ63G5.3; KIAA1904	ILMN_1658685	ELFN2	"\Homo sapiens extracellular leucine-rich repeat and fibronectin type III domain containing 2 (ELFN2), mRNA.\"""""	114794	 	ELFN2	-0.085587297	-0.000858775	-3.144667685	0.002343252	0.002343252	-1.537009256	-1.061119617
30421	4850017	MYO1H	NM_173597.1	283446	NP_775868.1	ILMN_1654458	4850017	S	TGCGGCCACCACTGTGACCACCATCACTTACCGATTCACCAAAACTTAGG	"\Homo sapiens hypothetical protein FLJ37587 (FLJ37587), mRNA.\"""""		ILMN_1654458	FLJ37587	"\Homo sapiens hypothetical protein FLJ37587 (FLJ37587), mRNA.\"""""	283446	D	MYO1H	0.085511031	0.005656071	2.780904038	0.006774527	0.006774527	-2.385860514	1.061063524
42647	6760669	SPRY1	NM_005841.1	10252	NP_005832.1	ILMN_2329914	6760669	A	ACTATGCTGCCTAAAGTGATCTTGGCTCCTTAATGGTCCTTTTGGCCCCT	"\Homo sapiens sprouty homolog 1, antagonist of FGF signaling (Drosophila) (SPRY1), transcript variant 1, mRNA.\"""""	hSPRY1	ILMN_2329914	SPRY1	"\Homo sapiens sprouty homolog 1, antagonist of FGF signaling (Drosophila) (SPRY1), transcript variant 1, mRNA.\"""""	10252	D	SPRY1	-0.08543244	-0.008884907	-2.078734404	0.040886989	0.040886989	-3.779754333	-1.061005724
5636	840424	ProbeID: 840424	XM_941674.1	649613	XP_946767.1	ILMN_1776574	840424	S	CCCCTCGGGAATGCATCCTGACTTTGGTCAACACAGGCATTGGCATGACC	"\PREDICTED: Homo sapiens similar to Heat shock protein HSP 90-beta (HSP 84) (LOC649613), mRNA.\"""""		ILMN_1776574	LOC649613	"\PREDICTED: Homo sapiens similar to Heat shock protein HSP 90-beta (HSP 84) (LOC649613), mRNA.\"""""	649613	 		0.085357503	-0.001135343	2.370302021	0.020211576	0.020211576	-3.242377173	1.060950615
17125	2680035	ProbeID: 2680035	XM_928051.1	644979	XP_933144.1	ILMN_1694878	2680035	S	GAGTCTGATGAGGATGTGCTTTGGTGTATTGATGAGGATGTGCTTTGGTG	"\PREDICTED: Homo sapiens hypothetical LOC644979 (LOC644979), mRNA.\"""""		ILMN_1694878	LOC644979	"\PREDICTED: Homo sapiens hypothetical LOC644979 (LOC644979), mRNA.\"""""	644979	 		-0.085302439	-0.003487511	-2.824685279	0.005988911	0.005988911	-2.288011621	-1.060910122
24113	3930010	ZNF468	NM_199132.1	90333	NP_954583.1	ILMN_2406390	3930010	A	CTATCTTCTGACTTTATGATCCACCCGACTCCACCTCCCAAAGTGCTGAG	"\Homo sapiens zinc finger protein 468 (ZNF468), transcript variant 1, mRNA.\"""""	DKFZp781B1474; DKFZp781N07108	ILMN_2406390	ZNF468	"\Homo sapiens zinc finger protein 468 (ZNF468), transcript variant 1, mRNA.\"""""	90333	D	ZNF468	0.085294266	-0.000322869	2.803821067	0.006352238	0.006352238	-2.334793612	1.060904111
3868	580719	C13orf34	NM_024808.2	79866	NP_079084.2	ILMN_1761486	580719	S	GTTCCTCGCATATATCGTTGTGCACAGGATCAACATGATGGTGACTGGGA	"\Homo sapiens chromosome 13 open reading frame 34 (C13orf34), mRNA.\"""""	BORA; RP11-342J4.2; FLJ22624	ILMN_1761486	C13ORF34	"\Homo sapiens chromosome 13 open reading frame 34 (C13orf34), mRNA.\"""""	79866	 	C13orf34	-0.085275862	-0.017193059	-2.06490948	0.042211625	0.042211625	-3.80370307	-1.060890578
14517	2320711	ProbeID: 2320711	XM_928376.1	645342	XP_933469.1	ILMN_1679342	2320711	S	AAACAGCAGGACATGGCCTTCAAAGAAATCAAGAAGGCTTTGATCCAGGC	"\PREDICTED: Homo sapiens hypothetical protein LOC645342 (LOC645342), mRNA.\"""""		ILMN_1679342	LOC645342	"\PREDICTED: Homo sapiens hypothetical protein LOC645342 (LOC645342), mRNA.\"""""	645342	 		-0.085246109	-0.004008198	-1.994807252	0.049512129	0.049512129	-3.922957066	-1.060868699
43240	6900066	METTL1	NM_023032.1	4234	NP_075421.1	ILMN_1785438	6900066	I	AGGATCCCAGTGCATTAGGCAGCCAGTCTCGGGAGAAGGGGAACTTGTGC	"\Homo sapiens methyltransferase like 1 (METTL1), transcript variant 2, mRNA.\"""""	C12orf1; YDL201w; TRM8	ILMN_1785438	METTL1	"\Homo sapiens methyltransferase like 1 (METTL1), transcript variant 2, mRNA.\"""""	4234	D	METTL1	0.085163857	-0.008029096	2.437172602	0.017049923	0.017049923	-3.110640705	1.060808218
30332	4830398	ProbeID: 4830398				ILMN_1868058	4830398	S	GCCTGCTCTTGGAGCCCTGGACCACCATGTAAAAAGTCCAACTACCCTGC	"\BX092245 NCI_CGAP_GC4 Homo sapiens cDNA clone IMAGp998J163735 ; IMAGE:1476591, mRNA sequence\"""""		ILMN_1868058		"\BX092245 NCI_CGAP_GC4 Homo sapiens cDNA clone IMAGp998J163735 ; IMAGE:1476591, mRNA sequence\"""""	-999	 		-0.085160806	0.012585867	-1.994620027	0.049532988	0.049532988	-3.923270657	-1.060805974
35972	5860561	LOC642778	XR_016512.1	642778		ILMN_1658647	5860561	I	CCAAAAAGACCTGATTTAGGATTTTGACACTGGAGAAACCCATCAAAGAT	"\PREDICTED: Homo sapiens similar to nuclear pore complex interacting protein (LOC642778), mRNA.\"""""		ILMN_1658647	LOC642778	"\PREDICTED: Homo sapiens similar to nuclear pore complex interacting protein (LOC642778), mRNA.\"""""	642778	D	NPIP (includes others)	0.085129133	-0.003585426	2.192333252	0.031298383	0.031298383	-3.577659895	1.060782686
6851	1070026	LOC100131693	XM_001726582.1	100131693	XP_001726634.1	ILMN_3210464	1070026	A	AGTGTACAAAACTGTAAATAAAATGTGTACAGTGAATTGTCTTTAAAAAA	"\PREDICTED: Homo sapiens similar to hCG1777996 (LOC100131693), mRNA.\"""""		ILMN_3210464	LOC100131693	"\PREDICTED: Homo sapiens similar to hCG1777996 (LOC100131693), mRNA.\"""""	100131693	D	LOC100131693	0.085108689	0.007099657	2.243730842	0.02764905	0.02764905	-3.483146402	1.060767654
19539	3130673	SCARNA5	NR_003008.2	677775		ILMN_3236408	3130673	S	ATTGCACTGAATGTCACGGTCCCTTTGTTGCCCTCAACTCCCAGCAGCCC	"\Homo sapiens small Cajal body-specific RNA 5 (SCARNA5), guide RNA.\"""""		ILMN_3236408	SCARNA5	"\Homo sapiens small Cajal body-specific RNA 5 (SCARNA5), guide RNA.\"""""	677775	 	SCARNA5	-0.085015284	0.001025938	-2.260594381	0.02653601	0.02653601	-3.451723719	-1.060698979
2951	460035	LOC642490	XR_016152.1	642490		ILMN_1774242	460035	S	CTCCCCAGGGTGATGAGAACAAAGAAAGGGGAACAGACCATACTCCTGTC	"\PREDICTED: Homo sapiens similar to S-phase kinase-associated protein 1A (Cyclin A/CDK2-associated protein p19) (p19A) (p19skp1) (LOC642490), mRNA.\"""""		ILMN_1774242	LOC642490	"\PREDICTED: Homo sapiens similar to S-phase kinase-associated protein 1A (Cyclin A/CDK2-associated protein p19) (p19A) (p19skp1) (LOC642490), mRNA.\"""""	642490	 		-0.085006855	-0.003604223	-2.099937205	0.038925215	0.038925215	-3.742751108	-1.060692781
6352	1010309	SLC4A2	NM_003040.2	6522	NP_003031.2	ILMN_2078389	1010309	S	CATGCCGCCCAAACACCACCCAGATGTCACTTACGTCAAGAAGGTCCGGA	"\Homo sapiens solute carrier family 4, anion exchanger, member 2 (erythrocyte membrane protein band 3-like 1) (SLC4A2), mRNA.\"""""	HKB3; NBND3; EPB3L1; AE2; BND3L	ILMN_2078389	SLC4A2	"\Homo sapiens solute carrier family 4, anion exchanger, member 2 (erythrocyte membrane protein band 3-like 1) (SLC4A2), mRNA.\"""""	6522	 	SLC4A2	0.084891066	-0.011410682	1.993117749	0.049700637	0.049700637	-3.925785922	1.060607655
30276	4830195	ProbeID: 4830195				ILMN_1831566	4830195	S	CTCCTACATCAGCAGTGAAGCGCTGAGCGGCGTTGTATTCACAAAGTCAC	"\Homo sapiens cDNA FLJ26031 fis, clone PNC08078\"""""		ILMN_1831566		"\Homo sapiens cDNA FLJ26031 fis, clone PNC08078\"""""	-999	 		0.08479057	0.004210445	2.667475256	0.009268279	0.009268279	-2.633655552	1.060533777
13964	2190711	SLC26A9	NM_052934.2	115019	NP_443166.1	ILMN_1683102	2190711	A	GCCACATGTCTGAGGGTTGCAGAGCCCGCTGTGGAGGTAAGATTGGAAAC	"\Homo sapiens solute carrier family 26, member 9 (SLC26A9), transcript variant 1, mRNA.\"""""		ILMN_1683102	SLC26A9	"\Homo sapiens solute carrier family 26, member 9 (SLC26A9), transcript variant 1, mRNA.\"""""	115019	D	SLC26A9	0.084788618	-0.000854789	3.49578381	0.000778415	0.000778415	-0.644779339	1.060532342
46479	7550632	ADH4	NM_000670.3	127	NP_000661.2	ILMN_1797912	7550632	S	TTGCCCTTGACTGTGCAGGTGGATCTGAAACCATGAAAGCAGCCCTGGAC	"\Homo sapiens alcohol dehydrogenase 4 (class II), pi polypeptide (ADH4), mRNA.\"""""	ADH-2	ILMN_1797912	ADH4	"\Homo sapiens alcohol dehydrogenase 4 (class II), pi polypeptide (ADH4), mRNA.\"""""	127	D	ADH4	0.084735617	0.005621747	2.768014287	0.007023193	0.007023193	-2.414436323	1.060493381
46517	7560021	MIR195	NR_029712.1	406971		ILMN_3308210	7560021	S	GCACAGAAATATTGGCACAGGGAAGCGAGTCTGCCAATATTGGCTGTGCT	"\Homo sapiens microRNA 195 (MIR195), microRNA.\"""""		ILMN_3308210	MIR195	"\Homo sapiens microRNA 195 (MIR195), microRNA.\"""""	406971	D	mir-15	-0.084714908	-0.000527643	-2.483704542	0.015118691	0.015118691	-3.017152989	-1.060478158
41928	6620047	SNORD88C	NR_003069.1	692204		ILMN_3237615	6620047	S	TCACCCCTGAGGACACAGTGCACCCCAGGACCTTTGACACCTGGGGGTCT	"\Homo sapiens small nucleolar RNA, C/D box 88C (SNORD88C), small nucleolar RNA.\"""""	HBII-180C	ILMN_3237615	SNORD88C	"\Homo sapiens small nucleolar RNA, C/D box 88C (SNORD88C), small nucleolar RNA.\"""""	692204	 	SNORD88C	-0.084676354	0.004345771	-1.994402375	0.049557248	0.049557248	-3.923635176	-1.060449819
18387	2850541	ProbeID: 2850541	XM_001128169.2	728687	XP_001128169.2	ILMN_3247242	2850541	S	GTGGCCTGGAGTCTCGCTCTGTAGCCTAGGCTGGAGTACAGTGGCGCGAT	"\PREDICTED: Homo sapiens similar to hCG1981372 (LOC728687), mRNA.\"""""		ILMN_3247242	LOC728687	"\PREDICTED: Homo sapiens similar to hCG1981372 (LOC728687), mRNA.\"""""	728687	 		0.084656463	-0.002069487	1.999375192	0.049005512	0.049005512	-3.915297937	1.060435199
29473	4730021	CD34	NM_001773.1	947	NP_001764.1	ILMN_1694249	4730021	I	GGCCCTCTCCCATCCAGTGTCTCACAGCCCTGCTTACCAGATAATGCTAC	"\Homo sapiens CD34 antigen (CD34), transcript variant 2, mRNA.\"""""		ILMN_1694249	CD34	"\Homo sapiens CD34 antigen (CD34), transcript variant 2, mRNA.\"""""	947	D	CD34	-0.084580582	0.002015034	-2.009476335	0.047900947	0.047900947	-3.898305796	-1.060379425
18741	2940465	ProbeID: 2940465	XM_936875.2	647816	XP_941968.2	ILMN_1661957	2940465	S	TGGTGCTGATATCAGCGGCTCCTTATTTGAAGAAAGCACTAAACAATGGA	"\PREDICTED: Homo sapiens similar to jumonji domain containing 2D (LOC647816), mRNA.\"""""		ILMN_1661957	LOC647816	"\PREDICTED: Homo sapiens similar to jumonji domain containing 2D (LOC647816), mRNA.\"""""	647816	 	KDM4DL	-0.084519213	0.002145892	-2.413971384	0.018092934	0.018092934	-3.156698515	-1.060334319
16022	2510176	NCRNA00099	NR_002813.1	359822		ILMN_3242530	2510176	S	ATGGAGTGTGATCTAATGGAAATAAACTGGGGAGAACTTAGCAGGGCCAG	"\Homo sapiens non-protein coding RNA 99 (NCRNA00099), non-coding RNA.\"""""		ILMN_3242530	NCRNA00099	"\Homo sapiens non-protein coding RNA 99 (NCRNA00099), non-coding RNA.\"""""	359822	 	NCRNA00099	-0.084510333	-0.000589241	-2.439853173	0.01693295	0.01693295	-3.105295468	-1.060327793
18845	2970136	LOC392232	XM_929117.1	392232	XP_934210.1	ILMN_1703109	2970136	A	GTGTCACATCAACTTTGTGGATAACGGGAAAGCCAGCCCTCTCCATCTGG	"\PREDICTED: Homo sapiens similar to Transient receptor potential cation channel subfamily A member 1 (Ankyrin-like with transmembrane domains protein 1) (Transformation sensitive-protein p120) (LOC392232), mRNA.\"""""		ILMN_1703109	LOC392232	"\PREDICTED: Homo sapiens similar to Transient receptor potential cation channel subfamily A member 1 (Ankyrin-like with transmembrane domains protein 1) (Transformation sensitive-protein p120) (LOC392232), mRNA.\"""""	392232	 		0.084488727	-0.001775745	2.636294155	0.010086985	0.010086985	-2.700307344	1.060311914
23830	3870333	SCAND3	NM_052923.1	114821	NP_443155.1	ILMN_1758244	3870333	I	CTGTTACTGCATGCTGAGATACGGTGGTTATCACGGGGAAAAGTTCTGTC	"\Homo sapiens SCAN domain containing 3 (SCAND3), mRNA.\"""""	ZNF305P2; dJ1186N24.3; MGC133311; MGC131782; FLJ31087; KIAA1925; DKFZp434N092; ZFP38-L; SCAND3; MGC133310	ILMN_1758244	SCAND3	"\Homo sapiens SCAN domain containing 3 (SCAND3), mRNA.\"""""	114821	D	SCAND3	-0.084449322	0.009370063	-2.382751268	0.019586176	0.019586176	-3.218087049	-1.060282953
21050	3370632	OSMR	NM_003999.1	9180	NP_003990.1	ILMN_2205999	3370632	S	GCAGGATCATGGGAGCATGCTTACCTTCTGCTGTTTGTTCCAGGCTCACC	"\Homo sapiens oncostatin M receptor (OSMR), mRNA.\"""""	OSMRB; MGC75127; MGC150626; MGC150627	ILMN_2205999	OSMR	"\Homo sapiens oncostatin M receptor (OSMR), mRNA.\"""""	9180	 	OSMR	0.084426781	0.000854444	3.050935097	0.003105368	0.003105368	-1.763384522	1.060266387
25347	4060451	ANKRD13D	NM_207354.1	338692	NP_997237.1	ILMN_1662902	4060451	I	ACAGCCACCAGGTTCCGCCAAACTCCTGACAACCTGCAGCTCTGCCTGAC	"\Homo sapiens ankyrin repeat domain 13 family, member D (ANKRD13D), mRNA. XM_945571\"""""	MGC50828	ILMN_1662902	ANKRD13D	"\Homo sapiens ankyrin repeat domain 13 family, member D (ANKRD13D), mRNA. XM_945571\"""""	338692	D	ANKRD13D	0.084410169	-0.011945058	2.401618341	0.018671183	0.018671183	-3.181069321	1.060254178
23704	3850594	NAIF1	NM_197956.3	203245	NP_931045.1	ILMN_3245620	3850594	S	CTCTGTGGAGGCATTCGTGCAGTGCCAGCTAAAAGGGAGGTGAAGGGGGA	"\Homo sapiens nuclear apoptosis inducing factor 1 (NAIF1), mRNA.\"""""		ILMN_3245620	NAIF1	"\Homo sapiens nuclear apoptosis inducing factor 1 (NAIF1), mRNA.\"""""	203245	D	NAIF1	-0.084362166	0.001713487	-2.07754073	0.040999928	0.040999928	-3.781827688	-1.060218901
44605	7100433	ANKRD5	NM_198798.1	63926	NP_942093.1	ILMN_2367300	7100433	A	AGCTGGTCTCGAACTCTTGAGCTCAGGCAGTCCTCCCAACTTGGCCGTCG	"\Homo sapiens ankyrin repeat domain 5 (ANKRD5), transcript variant 2, mRNA.\"""""	dJ839B4.6; FLJ21669	ILMN_2367300	ANKRD5	"\Homo sapiens ankyrin repeat domain 5 (ANKRD5), transcript variant 2, mRNA.\"""""	63926	D	ANKRD5	-0.084341964	-0.008486123	-2.26338721	0.026355532	0.026355532	-3.446500101	-1.060204055
5484	830605	ProbeID: 830605	XM_937721.1	647970	XP_942814.1	ILMN_1791424	830605	A	GGTTTGCTGAGGGCCCCAGAAGGCTCCTTCCACCGTATCATAGTCTAATA	"\PREDICTED: Homo sapiens hypothetical protein LOC647970, transcript variant 1 (LOC647970), mRNA.\"""""		ILMN_1791424	LOC647970	"\PREDICTED: Homo sapiens hypothetical protein LOC647970, transcript variant 1 (LOC647970), mRNA.\"""""	647970	 		-0.084319302	0.007350707	-2.841459509	0.005710751	0.005710751	-2.250201154	-1.060187401
26586	4220112	KDM1B	NM_153042.3	221656	NP_694587.3	ILMN_1781537	4220112	S	AACACACCAAGAATGTGCAGTGAACCTCAGGCATTTAAGACACCTCCCCC	"\Homo sapiens lysine (K)-specific demethylase 1B (KDM1B), mRNA.\"""""	dJ298J15.2; FLJ34109; FLJ43328; C6orf193; DKFZp686I0412; bA204B7.3; FLJ33898	ILMN_1781537	KDM1B	"\Homo sapiens lysine (K)-specific demethylase 1B (KDM1B), mRNA.\"""""	221656	 	KDM1B	-0.084303901	-0.004928626	-2.833452998	0.005842004	0.005842004	-2.268270557	-1.060176084
4178	620438	SPAG6	NM_012443.2	9576	NP_036575.1	ILMN_1772458	620438	I	CTGCCGCATGATAGCAAAGCTCGACGACTTTTTGTAACAAGTGGTGGCCT	"\Homo sapiens sperm associated antigen 6 (SPAG6), transcript variant 1, mRNA.\"""""	MGC26276; Repro-SA-1; DKFZp434I153; pf16	ILMN_1772458	SPAG6	"\Homo sapiens sperm associated antigen 6 (SPAG6), transcript variant 1, mRNA.\"""""	9576	D	SPAG6	0.084242465	-0.007174758	2.545131957	0.012870516	0.012870516	-2.891480865	1.060130938
3215	510333	LOC728965	XM_001128938.1	728965	XP_001128938.1	ILMN_3220470	510333	A	AGCAGAAACACCAATGCCTACCTCGTGGGGTGGAGGGAGCAGAAACGGAG	"\PREDICTED: Homo sapiens similar to hCG1749101 (LOC728965), mRNA.\"""""		ILMN_3220470	LOC728965	"\PREDICTED: Homo sapiens similar to hCG1749101 (LOC728965), mRNA.\"""""	728965	D	LOC728965	-0.084219591	-0.005393669	-2.093817716	0.039482875	0.039482875	-3.753464849	-1.06011413
10255	1570661	CYP2J2	NM_000775.2	1573	NP_000766.2	ILMN_1758731	1570661	S	AGACATGGCACGTGTTCTGAAACCACTGGTGTCTGCTCAGATGTGTTGGG	"\Homo sapiens cytochrome P450, family 2, subfamily J, polypeptide 2 (CYP2J2), mRNA.\"""""	CPJ2	ILMN_1758731	CYP2J2	"\Homo sapiens cytochrome P450, family 2, subfamily J, polypeptide 2 (CYP2J2), mRNA.\"""""	1573	 	CYP2J2	-0.084158095	-0.005570165	-2.832543568	0.005857087	0.005857087	-2.270320446	-1.060068943
12741	2030273	ProbeID: 2030273	XM_943395.1	647784	XP_948488.1	ILMN_1681898	2030273	I	AGCTGGGCGGAGCTGGACAGCCAGTCTCAGCCTCAGGTACTCCAGTGACA	"\PREDICTED: Homo sapiens hypothetical protein LOC647784, transcript variant 2 (LOC647784), mRNA.\"""""		ILMN_1681898	LOC647784	"\PREDICTED: Homo sapiens hypothetical protein LOC647784, transcript variant 2 (LOC647784), mRNA.\"""""	647784	 		0.084135607	0.006425324	2.693442608	0.008633097	0.008633097	-2.577662757	1.060052419
13024	2060678	DND1	NM_194249.1	373863	NP_919225.1	ILMN_1780991	2060678	S	GTGACTCCATTCTTTCTCCACAGGCACCCTGAATGGGCATGCAGAGCCTG	"\Homo sapiens dead end homolog 1 (zebrafish) (DND1), mRNA.\"""""	RBMS4; MGC34750	ILMN_1780991	DND1	"\Homo sapiens dead end homolog 1 (zebrafish) (DND1), mRNA.\"""""	373863	 	DND1	0.084078659	0.000960817	2.081819259	0.04059636	0.04059636	-3.774391221	1.060010576
16167	2570021	ProbeID: 2570021	XM_377073.4	376475	XP_377073.3	ILMN_3241309	2570021	S	GCCACCACTCTAAGCAAGAGAGCCCTGCAGTTGCCCTAGTCGCCAGCAGG	"\PREDICTED: Homo sapiens CXYorf1-related protein, transcript variant 1 (LOC376475), mRNA.\"""""		ILMN_3241309	LOC376475	"\PREDICTED: Homo sapiens CXYorf1-related protein, transcript variant 1 (LOC376475), mRNA.\"""""	376475	 	WASH6P	0.084057041	0.003228182	2.622907583	0.010458188	0.010458188	-2.728725736	1.059994692
46211	7510270	ProbeID: 7510270	XM_371117.3	388476	XP_371117.3	ILMN_1719340	7510270	A	GGCCTGCATGAGTGGAAATCAACTAAAGCCCAGGTCTGCAAGTTTGGAAG	"\PREDICTED: Homo sapiens similar to Nonhistone chromosomal protein HMG-14 (High-mobility group nucleosome binding domain 1) (LOC388476), mRNA.\"""""		ILMN_1719340	LOC388476	"\PREDICTED: Homo sapiens similar to Nonhistone chromosomal protein HMG-14 (High-mobility group nucleosome binding domain 1) (LOC388476), mRNA.\"""""	388476	 		0.084025749	-0.003744942	2.469497113	0.015686428	0.015686428	-3.045854453	1.059971701
18593	2900609	ProbeID: 2900609	XM_942512.1	652828	XP_947605.1	ILMN_1775781	2900609	S	AGCCTGCGGCACCCTTGCCCTTTGTGCCATCTTCACCAGTTCCTTCCGTT	"\PREDICTED: Homo sapiens hypothetical LOC652828 (LOC652828), mRNA.\"""""		ILMN_1775781	LOC652828	"\PREDICTED: Homo sapiens hypothetical LOC652828 (LOC652828), mRNA.\"""""	652828	 		-0.083967972	-0.004970107	-2.674444547	0.009093758	0.009093758	-2.618671047	-1.059929252
10980	1710564	UCKL1-AS1	XM_001724378.1	100113386	XP_001724430.1	ILMN_3300568	1710564	M	AAACGTCCAGCAGCAGGGAGCGCAGGGCATGTGAAACCGACACTGAGGAA	"\PREDICTED: Homo sapiens uridine-cytidine kinase 1-like 1 opposite strand (UCKL1OS), mRNA.\"""""		ILMN_3300568	UCKL1OS	"\PREDICTED: Homo sapiens uridine-cytidine kinase 1-like 1 opposite strand (UCKL1OS), mRNA.\"""""	100113386	 	UCKL1-AS1	-0.083953065	-0.005047677	-2.302682193	0.023928466	0.023928466	-3.37241587	-1.0599183
19797	3170142	ProbeID: 3170142				ILMN_1877156	3170142	S	CACCAAGAATGAGGAGAACCTAGCAAGGGCAGGCTTTTGGAAGCAAGAGG	"\Homo sapiens cDNA: FLJ23072 fis, clone LNG05713\"""""		ILMN_1877156		"\Homo sapiens cDNA: FLJ23072 fis, clone LNG05713\"""""	-999	D	RAB38	0.083884592	-0.004354437	2.026903816	0.046045349	0.046045349	-3.868810202	1.059867996
29489	4730079	PCDHA11	NM_031861.1	56138	NP_114067.1	ILMN_1740494	4730079	A	TGTCGTTGGTGGAGAGCGGACAGGCGCCAAAGGCCTCTTCCCGGACTTTG	"\Homo sapiens protocadherin alpha 11 (PCDHA11), transcript variant 2, mRNA.\"""""	CNR7; PCDH-ALPHA11; CNRS7; CRNR7; CNRN7	ILMN_1740494	PCDHA11	"\Homo sapiens protocadherin alpha 11 (PCDHA11), transcript variant 2, mRNA.\"""""	56138	 	PCDHA11	0.08388058	0.004351852	2.53260009	0.013303067	0.013303067	-2.917326549	1.059865049
35214	5700494	HIST1H2AG	NM_021064.3	8969	NP_066408.1	ILMN_2184602	5700494	S	CGGCGTAAGCCACCACGCCCGGCCCACTCTGAAGTAATCTTAAGAAGACG	"\Homo sapiens histone cluster 1, H2ag (HIST1H2AG), mRNA.\"""""	H2A/p; H2A.1b; pH2A/f; H2AFP	ILMN_2184602	HIST1H2AG	"\Homo sapiens histone cluster 1, H2ag (HIST1H2AG), mRNA.\"""""	8969	D	HIST1H2AG (includes others)	-0.08386301	-0.001764283	-2.709904713	0.008251226	0.008251226	-2.54193856	-1.059852141
21978	3450632	C6orf141	NM_153344.1	135398	NP_699175.1	ILMN_1761762	3450632	S	GTTAGGTGGATGAACCGCATCAAAGACTTCCAGAAGCCACTCCAGTGACC	"\Homo sapiens chromosome 6 open reading frame 141 (C6orf141), mRNA.\"""""	MGC46457	ILMN_1761762	C6ORF141	"\Homo sapiens chromosome 6 open reading frame 141 (C6orf141), mRNA.\"""""	135398	 	C6orf141	0.083824314	-0.000924112	2.235694894	0.028193733	0.028193733	-3.49804863	1.059823714
17729	2750240	MYH14	NM_001077186.1	79784	NP_001070654.1	ILMN_1804461	2750240	S	ACGTAGCCACTCTCCTTCCCCCATTTCTGCGTCCACCCCTGAACTCCTGA	"\Homo sapiens myosin, heavy chain 14, non-muscle (MYH14), transcript variant 1, mRNA.\"""""	MHC16; FP17425; FLJ13881; FLJ43092; NMHC-II-C; myosin; DKFZp667A1311; KIAA2034; DFNA4	ILMN_1804461	MYH14	"\Homo sapiens myosin, heavy chain 14, non-muscle (MYH14), transcript variant 1, mRNA.\"""""	79784	D	MYH14	0.083809256	0.011191427	2.388875307	0.019284896	0.019284896	-3.206098631	1.059812653
17138	2680070	EFNB3	NM_001406.3	1949	NP_001397.1	ILMN_1695606	2680070	S	GGTTGGCCACCTCAATCACCAGCCAAGATGGTTGCTTTGTCCACCAGAGG	"\Homo sapiens ephrin-B3 (EFNB3), mRNA.\"""""	EPLG8; LERK8; EFL6	ILMN_1695606	EFNB3	"\Homo sapiens ephrin-B3 (EFNB3), mRNA.\"""""	1949	 	EFNB3	0.083791044	-0.004410375	2.929601646	0.004434599	0.004434599	-2.048635626	1.059799274
29304	4670114	ProbeID: 4670114	XM_001133269.1	730249	XP_001133269.1	ILMN_1838319	4670114	S	GGAGAGGGCTCTGGTGCATTGTGTCACCAACAGATCTCCTAGACCATGGC	"\PREDICTED: Homo sapiens similar to Immune-responsive protein 1 (LOC730249), mRNA.\"""""		ILMN_1838319	LOC730249	"\PREDICTED: Homo sapiens similar to Immune-responsive protein 1 (LOC730249), mRNA.\"""""	730249	D	IRG1	-0.083790132	0.004610063	-2.127027936	0.036537628	0.036537628	-3.694991547	-1.059798604
42793	6770475	ProbeID: 6770475	XM_937840.1	648754	XP_942933.1	ILMN_1787662	6770475	S	GTTCGCAGCCGCAACCTCTCCCGCAGAACATCTCATGAAACCACAACCAC	"\PREDICTED: Homo sapiens similar to vomeronasal 1 receptor, m5 (LOC648754), mRNA.\"""""		ILMN_1787662	LOC648754	"\PREDICTED: Homo sapiens similar to vomeronasal 1 receptor, m5 (LOC648754), mRNA.\"""""	648754	 		-0.083765981	-0.00734651	-2.640263989	0.009979225	0.009979225	-2.691857049	-1.059780863
13825	2190088	ProbeID: 2190088				ILMN_1824016	2190088	S	CCTGGGCTTTGCGGACTTGATTGTTTCCATCTAGGCTTTTGACCTGTGTC	"\602349056F1 NIH_MGC_90 Homo sapiens cDNA clone IMAGE:4444260 5, mRNA sequence\"""""		ILMN_1824016		"\602349056F1 NIH_MGC_90 Homo sapiens cDNA clone IMAGE:4444260 5, mRNA sequence\"""""	-999	 		-0.083755039	-0.003356709	-2.42271899	0.017693177	0.017693177	-3.139376871	-1.059772825
18015	2760601	C16orf73	NM_152764.1	254528	NP_689977.1	ILMN_1754241	2760601	S	TGTTATGGTGGAGGTGGTCTGGGTGAGTCTGAAGGCCTCTCTCATCTGAC	"\Homo sapiens chromosome 16 open reading frame 73 (C16orf73), mRNA.\"""""	gs129; MGC35212	ILMN_1754241	C16ORF73	"\Homo sapiens chromosome 16 open reading frame 73 (C16orf73), mRNA.\"""""	254528	 	C16orf73	0.08373242	0.002936314	2.43464639	0.017160821	0.017160821	-3.115673614	1.059756209
44859	7160022	ANKRD18A	XM_001726105.1	253650	XP_001726157.1	ILMN_3255211	7160022	M	CCAACAGAAGAACCACTGTCGCATCCACTGAGAGCAGGACAAACAGGCCC	"\PREDICTED: Homo sapiens ankyrin repeat domain 18A (ANKRD18A), mRNA.\"""""		ILMN_3255211	ANKRD18A	"\PREDICTED: Homo sapiens ankyrin repeat domain 18A (ANKRD18A), mRNA.\"""""	253650	D	ANKRD18A	-0.083699253	-0.00121789	-2.89415429	0.00491236	0.00491236	-2.130277074	-1.059731847
38482	6220427	AHCTF1	XM_942402.1	25909	XP_947495.1	ILMN_1666679	6220427	I	CAGTTTTTCATCTCAGTCACTCTTCAGCTTAAAATTTGGTTATTTGTCCT	"\PREDICTED: Homo sapiens AT hook containing transcription factor 1 (AHCTF1), mRNA.\"""""		ILMN_1666679	AHCTF1	"\PREDICTED: Homo sapiens AT hook containing transcription factor 1 (AHCTF1), mRNA.\"""""	25909	D	AHCTF1	-0.08368238	0.009510761	-2.60586488	0.010948677	0.010948677	-2.764734272	-1.059719452
26981	4250195	ProbeID: 4250195	XM_925881.1	642348	XP_930974.1	ILMN_1758678	4250195	S	TGGGTCATCACTCTGGAGGGTGCAAGCCATGAGCATTTGTGGCATCCATG	"\PREDICTED: Homo sapiens hypothetical protein LOC642348 (LOC642348), mRNA.\"""""		ILMN_1758678	LOC642348	"\PREDICTED: Homo sapiens hypothetical protein LOC642348 (LOC642348), mRNA.\"""""	642348	 		0.083677593	0.010126557	2.225393924	0.028905706	0.028905706	-3.517083513	1.059715937
16075	2510379	LCE2A	NM_178428.3	353139	NP_848515.1	ILMN_1653282	2510379	S	CACCTTGTGAGGTGTTTTGTCTGTTGTCATGGCCCAAGAGCCCATCCTGG	"\Homo sapiens late cornified envelope 2A (LCE2A), mRNA.\"""""	LEP9	ILMN_1653282	LCE2A	"\Homo sapiens late cornified envelope 2A (LCE2A), mRNA.\"""""	353139	 	LCE2A	0.083629319	0.000379103	2.820610843	0.006058327	0.006058327	-2.297168978	1.059680478
6491	1030095	ProbeID: 1030095	XM_929508.1	646573	XP_934601.1	ILMN_1771049	1030095	S	GTGACCACTGTTTTCCTCATGCTCCCTGAAAGCTTTTCTGAAGGAAACCT	"\PREDICTED: Homo sapiens similar to CG33331-PA (LOC646573), mRNA.\"""""		ILMN_1771049	LOC646573	"\PREDICTED: Homo sapiens similar to CG33331-PA (LOC646573), mRNA.\"""""	646573	 		0.083620998	0.002364252	2.761919248	0.007143662	0.007143662	-2.427911702	1.059674366
36881	5960537	CUX1	NM_181552.2	1523	NP_853530.2	ILMN_1687567	5960537	I	TGGAGAAGGCCGCCAGCCGGGAGGAACCTATCGAATGGGAGTTCTGAGGG	"\Homo sapiens cut-like homeobox 1 (CUX1), transcript variant 1, mRNA.\"""""	p110; CASP; GOLIM6; CUX; CDP1; Cux/CDP; Nbla10317; Clox; p75; CUTL1; COY1; p200; p100; CDP; CDP/Cut	ILMN_1687567	CUX1	"\Homo sapiens cut-like homeobox 1 (CUX1), transcript variant 1, mRNA.\"""""	1523	D	CUX1	-0.083617905	-0.010309668	-2.071374614	0.041587631	0.041587631	-3.79252118	-1.059672094
33015	5290653	ProbeID: 5290653				ILMN_1859657	5290653	S	CGGGATCTGGCTCCGGATGTGCTCATTGCTACTGGGGTGTCATTGCAGCT	full-length cDNA clone CS0DJ011YN13 of T cells (Jurkat cell line) Cot 10-normalized of Homo sapiens (human)		ILMN_1859657		full-length cDNA clone CS0DJ011YN13 of T cells (Jurkat cell line) Cot 10-normalized of Homo sapiens (human)	-999	 		0.083614717	-0.002700028	2.169071962	0.033084004	0.033084004	-3.619807951	1.059669752
4618	670139	ProbeID: 670139	XM_929622.1	646676	XP_934715.1	ILMN_1814220	670139	S	GCGTCCCATACCACCAAGCCTTCTTTCCCCATCAGTCCAAATGTCCCTGC	"\PREDICTED: Homo sapiens hypothetical protein LOC646676 (LOC646676), mRNA.\"""""		ILMN_1814220	LOC646676	"\PREDICTED: Homo sapiens hypothetical protein LOC646676 (LOC646676), mRNA.\"""""	646676	 		-0.083577738	0.002642195	-2.201104577	0.03064727	0.03064727	-3.561665162	-1.059642592
20123	3180707	ProbeID: 3180707	NM_001014373.1	404664	NP_001014395.1	ILMN_1782782	3180707	S	ATGCGTCTCTAGACCCCCACGTCCTCGCCCCCAGGATCTGTGAATACAGT	"\Homo sapiens chromosome 19 open reading frame 31 (C19orf31), mRNA.\"""""	FLJ40719	ILMN_1782782	C19ORF31	"\Homo sapiens chromosome 19 open reading frame 31 (C19orf31), mRNA.\"""""	404664	 		-0.083524188	0.015175041	-2.22394218	0.029007304	0.029007304	-3.519760026	-1.059603261
24991	4040561	PRY2	NM_001002758.1	442862	NP_001002758.1	ILMN_1666140	4040561	S	CCCAACCTTCTTTCACTGACACCCACCTCTAAGGACTCAGAGAGACATGA	"\Homo sapiens PTPN13-like, Y-linked 2 (PRY2), mRNA.\"""""	PTPN13LY; PRY; PTPN13LY2	ILMN_1666140	PRY2	"\Homo sapiens PTPN13-like, Y-linked 2 (PRY2), mRNA.\"""""	442862	 	PRY2	0.083520167	0.007246366	2.555291358	0.012529205	0.012529205	-2.870450603	1.059600307
21482	3420162	CLSTN3	NM_014718.3	9746	NP_055533.2	ILMN_1734021	3420162	S	ACCCTCATCATTGTGGTGTGCGTGGGCTTCCTGGTGCTCATGGTCGTCCT	"\Homo sapiens calsyntenin 3 (CLSTN3), mRNA.\"""""	MGC131797; KIAA0726; CSTN3; alcbeta; MGC138488	ILMN_1734021	CLSTN3	"\Homo sapiens calsyntenin 3 (CLSTN3), mRNA.\"""""	9746	 	CLSTN3	0.083502196	-0.00331173	2.172568039	0.032810083	0.032810083	-3.613498307	1.059587108
20028	3180341	UTF1	NM_003577.2	8433	NP_003568.2	ILMN_1768793	3180341	S	TGACCTTGAACCAGCACGTGGAGCAGCTGCGCGGCGCCTTCGACCAGACA	"\Homo sapiens undifferentiated embryonic cell transcription factor 1 (UTF1), mRNA.\"""""		ILMN_1768793	UTF1	"\Homo sapiens undifferentiated embryonic cell transcription factor 1 (UTF1), mRNA.\"""""	8433	 	UTF1	-0.083394659	0.004181549	-2.874759507	0.005193421	0.005193421	-2.174617515	-1.059508131
30419	4850010	ProbeID: 4850010				ILMN_1913478	4850010	S	CAGAGGCTCATGGGTCTTACCATGGGTGATCAAGGAAGGGCTGGTAACTC	"\ai78g06.s1 Soares_testis_NHT Homo sapiens cDNA clone 1376986 3, mRNA sequence\"""""		ILMN_1913478		"\ai78g06.s1 Soares_testis_NHT Homo sapiens cDNA clone 1376986 3, mRNA sequence\"""""	-999	 		-0.083379237	-0.00193523	-2.259105851	0.026632645	0.026632645	-3.454505544	-1.059496805
8986	1430095	LOC100130079	XR_038559.1	100130079		ILMN_3178284	1430095	A	GGGTGAGTCCGGGGCTATGCAGGGTAGGCATTTTCCTGGATATGGGTATG	"\PREDICTED: Homo sapiens misc_RNA (LOC100130079), miscRNA.\"""""		ILMN_3178284	LOC100130079	"\PREDICTED: Homo sapiens misc_RNA (LOC100130079), miscRNA.\"""""	100130079	 		0.083366491	0.002837737	2.046540127	0.044028808	0.044028808	-3.835305278	1.059487445
37545	6100280	ProbeID: 6100280				ILMN_1859393	6100280	S	AGAGGGAGAGGTGGGGGTCCTGGGGTATTCCCAAAAGTGCTTGCCCCAGT	"\qf54c05.x1 Soares_testis_NHT Homo sapiens cDNA clone IMAGE:1753832 3, mRNA sequence\"""""		ILMN_1859393		"\qf54c05.x1 Soares_testis_NHT Homo sapiens cDNA clone IMAGE:1753832 3, mRNA sequence\"""""	-999	 		-0.083335936	-0.006851134	-2.098566109	0.039049565	0.039049565	-3.745153959	-1.059465006
3356	520148	LOC149837	XM_373906.3	149837	XP_373906.2	ILMN_1732955	520148	A	CTCTTCAAAGGTACACTCGGACGCCCACTCTGCAAGGCCATTTTGTTCCC	"\PREDICTED: Homo sapiens hypothetical protein LOC149837 (LOC149837), mRNA.\"""""		ILMN_1732955	LOC149837	"\PREDICTED: Homo sapiens hypothetical protein LOC149837 (LOC149837), mRNA.\"""""	149837	 	LOC149837	-0.083299776	-0.001586136	-2.381619182	0.019642327	0.019642327	-3.220300364	-1.059438451
14992	2360398	ProbeID: 2360398				ILMN_1881844	2360398	S	CATGGTAAAGGCAGCACAGTTTTGGGGGAATGACGGAGCCCCTGTTGGCA	"\RST32741 Athersys RAGE Library Homo sapiens cDNA, mRNA sequence\"""""		ILMN_1881844		"\RST32741 Athersys RAGE Library Homo sapiens cDNA, mRNA sequence\"""""	-999	 		-0.083295829	0.000982863	-2.051479178	0.043533717	0.043533717	-3.826832829	-1.059435553
21983	3450682	MYCN	NM_005378.4	4613	NP_005369.2	ILMN_1653761	3450682	S	TTTCAAATCGGTCCCCTGTCGAGTTCGGCTCTGGGTGGGCAGTAGGACCA	"\Homo sapiens v-myc myelocytomatosis viral related oncogene, neuroblastoma derived (avian) (MYCN), mRNA.\"""""	ODED; NMYC; MODED; N-myc	ILMN_1653761	MYCN	"\Homo sapiens v-myc myelocytomatosis viral related oncogene, neuroblastoma derived (avian) (MYCN), mRNA.\"""""	4613	D	MYCN	0.083293769	-0.000310006	2.279558257	0.025331629	0.025331629	-3.416145072	1.05943404
18352	2850392	CCDC93	NM_019044.2	54520	NP_061917.2	ILMN_1694269	2850392	S	GATCAGCCCATGTAGTGTTGGTCACTTGGGCCTTTCACCTGCCATGGTAC	"\Homo sapiens hypothetical protein FLJ10996 (FLJ10996), mRNA.\"""""	MGC13033	ILMN_1694269	FLJ10996	"\Homo sapiens hypothetical protein FLJ10996 (FLJ10996), mRNA.\"""""	54520	D	CCDC93	0.083250662	0.01474592	2.150169592	0.034599828	0.034599828	-3.653768734	1.059402385
6196	990435	DIP2A	NM_206889.1	23181	NP_996772.1	ILMN_1729272	990435	I	AAGTGGTTGGCTTGTCCCGCCCGGTCCTCCCTGGCTCCAGCTTTGTTTAT	"\Homo sapiens DIP2 disco-interacting protein 2 homolog A (Drosophila) (DIP2A), transcript variant 2, mRNA.\"""""	DIP2; C21orf106	ILMN_1729272	DIP2A	"\Homo sapiens DIP2 disco-interacting protein 2 homolog A (Drosophila) (DIP2A), transcript variant 2, mRNA.\"""""	23181	D	DIP2A	-0.083197637	0.000776792	-2.511672052	0.014054684	0.014054684	-2.960252173	-1.059363449
44971	7160470	ProbeID: 7160470	XM_941881.2	652438	XP_946974.2	ILMN_1677837	7160470	S	GCCAGGCTGAGGAGCTGCAGAAGCAATACAAGGTGAAATTGGATCTCTGG	"\PREDICTED: Homo sapiens similar to Nucleolar transcription factor 1 (Upstream-binding factor 1) (UBF-1) (LOC652438), mRNA.\"""""		ILMN_1677837	LOC652438	"\PREDICTED: Homo sapiens similar to Nucleolar transcription factor 1 (Upstream-binding factor 1) (UBF-1) (LOC652438), mRNA.\"""""	652438	D	hCG 1990491	0.083191373	-0.005998781	2.689757647	0.008720753	0.008720753	-2.585635319	1.059358849
4499	650358	DTX2	XM_001133140.1	113878	XP_001133140.1	ILMN_1797971	650358	S	GCAGTCAGGTATCGTGGGCAACGGCCGCTCGTTTTGTCTGCCCTGTGTTT	"\PREDICTED: Homo sapiens deltex homolog 2 (Drosophila) (DTX2), mRNA.\"""""		ILMN_1797971	DTX2	"\PREDICTED: Homo sapiens deltex homolog 2 (Drosophila) (DTX2), mRNA.\"""""	113878	D	DTX2	-0.083190352	0.002960117	-2.316012121	0.023151203	0.023151203	-3.347035909	-1.0593581
15704	2480373	ELMOD2	NM_153702.1	255520	NP_714913.1	ILMN_1765159	2480373	S	CCCCTCTGTAGAGTCATGCGAACTACAGTTTGGAACTTGGGACTTAGCCC	"\Homo sapiens ELMO/CED-12 domain containing 2 (ELMOD2), mRNA.\"""""	MGC10084; 9830169G11Rik	ILMN_1765159	ELMOD2	"\Homo sapiens ELMO/CED-12 domain containing 2 (ELMOD2), mRNA.\"""""	255520	 	ELMOD2	0.083120595	-6.01E-06	2.245722645	0.027515483	0.027515483	-3.479445562	1.059306879
45950	7380678	DDC	NM_000790.2	1644	NP_000781.1	ILMN_2228463	7380678	S	GACGTGCTGCGAGCAGAGAGGGAGTAGGAGTGAAGCCAGCTGCAGGAATC	"\Homo sapiens dopa decarboxylase (aromatic L-amino acid decarboxylase) (DDC), mRNA.\"""""	AADC	ILMN_2228463	DDC	"\Homo sapiens dopa decarboxylase (aromatic L-amino acid decarboxylase) (DDC), mRNA.\"""""	1644	 	DDC	0.083109004	-0.004597933	2.414200388	0.018082367	0.018082367	-3.156245725	1.059298368
35177	5700356	ProbeID: 5700356	XM_001713689.1	100134363	XP_001713741.1	ILMN_3236122	5700356	S	AAAGTGCTGGGATTACAGGCGTGAGCCACCATGCCCAGCAGACCTGAATT	"\PREDICTED: Homo sapiens hypothetical protein LOC100134363 (LOC100134363), mRNA.\"""""		ILMN_3236122	LOC100134363	"\PREDICTED: Homo sapiens hypothetical protein LOC100134363 (LOC100134363), mRNA.\"""""	100134363	 		0.083104885	0.00461951	2.161881284	0.033653677	0.033653677	-3.632757636	1.059295343
32032	5090465	PPP2R3A	NM_181897.1	5523	NP_871626.1	ILMN_1718805	5090465	I	CCTGGCAAGGGGCTGTGATTTTGTTCTCCCTTCACGGTTTAAGAAGCGGC	"\Homo sapiens protein phosphatase 2 (formerly 2A), regulatory subunit B'', alpha (PPP2R3A), transcript variant 2, mRNA.\"""""	PR72; PPP2R3; PR130	ILMN_1718805	PPP2R3A	"\Homo sapiens protein phosphatase 2 (formerly 2A), regulatory subunit B'', alpha (PPP2R3A), transcript variant 2, mRNA.\"""""	5523	D	PPP2R3A	0.083095564	0.018916497	2.138099046	0.035599116	0.035599116	-3.675319075	1.0592885
26643	4220368	ProbeID: 4220368				ILMN_1832274	4220368	S	GGCGAAAATAAATTGTTTCCAAATACAGTACCAACCAAGGGGTAGCAAGG	"\xc76h06.x1 NCI_CGAP_Ov32 Homo sapiens cDNA clone IMAGE:2590235 3, mRNA sequence\"""""		ILMN_1832274		"\xc76h06.x1 NCI_CGAP_Ov32 Homo sapiens cDNA clone IMAGE:2590235 3, mRNA sequence\"""""	-999	 		0.083086277	0.003495001	2.284608068	0.025019158	0.025019158	-3.406627851	1.059281681
9986	1510292	ProbeID: 1510292	XM_373896.3	388755	XP_373896.3	ILMN_1671573	1510292	A	TCCTGCCCGCCAGAGAGCCACCCCCCTTTTTCCTTTACCTACCCAAGTCC	"\PREDICTED: Homo sapiens hypothetical LOC388755 (LOC388755), mRNA.\"""""		ILMN_1671573	LOC388755	"\PREDICTED: Homo sapiens hypothetical LOC388755 (LOC388755), mRNA.\"""""	388755	 		0.08307916	0.003176111	2.254197591	0.026953486	0.026953486	-3.463667097	1.059276455
42099	6620736	ProbeID: 6620736	XM_001726345.1	642623	XP_001726397.1	ILMN_3206537	6620736	A	GCAGTAACTCTTCAGACTGCAGCAGTGGAGAAGAAATAGAAGTTGATGTC	"\PREDICTED: Homo sapiens hypothetical LOC642623 (LOC642623), mRNA.\"""""		ILMN_3206537	LOC642623	"\PREDICTED: Homo sapiens hypothetical LOC642623 (LOC642623), mRNA.\"""""	642623	D	UBTFL1/UBTFL2	0.082998137	0.006205399	2.736398998	0.00766887	0.00766887	-2.484075209	1.059216967
1739	240114	ProbeID: 240114	XM_001131140.1	729731	XP_001131140.1	ILMN_3245028	240114	S	AGGAGAGCAAGCCCACCGTGGATGCGGAGGAGGCTCAGAGGATGACAACC	"\PREDICTED: Homo sapiens similar to hCG1809904 (LOC729731), mRNA.\"""""		ILMN_3245028	LOC729731	"\PREDICTED: Homo sapiens similar to hCG1809904 (LOC729731), mRNA.\"""""	729731	 		0.082971704	0.002646814	2.413642677	0.018108112	0.018108112	-3.157348375	1.05919756
15023	2360523	ProbeID: 2360523				ILMN_1850842	2360523	S	GAATACTTCTGTTGGCAGAGGAGTCATAGGCCCCAGTATGGTGTTTGGCA	"\cs50a08.y1 Human Retinal pigment epithelium/choroid cDNA (Un-normalized, unamplified): cs Homo sapiens cDNA clone cs50a08 5, mRNA sequence\"""""		ILMN_1850842		"\cs50a08.y1 Human Retinal pigment epithelium/choroid cDNA (Un-normalized, unamplified): cs Homo sapiens cDNA clone cs50a08 5, mRNA sequence\"""""	-999	 		-0.082934598	0.009106126	-2.46718902	0.015780445	0.015780445	-3.050504179	-1.059170318
35990	5860646	NBPF4	NM_152488.1	148545	NP_689701.1	ILMN_1809971	5860646	S	ACCATGTTCTTGCTGAAAACGCTTAGCCTGAGTTTCATAGGCGGTAACCC	"\Homo sapiens neuroblastoma breakpoint family, member 4 (NBPF4), mRNA.\"""""	FLJ32833	ILMN_1809971	NBPF4	"\Homo sapiens neuroblastoma breakpoint family, member 4 (NBPF4), mRNA.\"""""	148545	D	NBPF4/NBPF6	-0.082921944	0.017592184	-2.078301719	0.040927896	0.040927896	-3.780506008	-1.059161028
13914	2190487	ProbeID: 2190487				ILMN_1882045	2190487	S	CATGGAATGCACACAGAAAGAGTCAAAGGGAACAACACTGAGGGAATAGC	"\UI-CF-FN0-afr-k-03-18-UI.s18 UI-CF-FN0 Homo sapiens cDNA clone UI-CF-FN0-afr-k-03-18-UI 3, mRNA sequence\"""""		ILMN_1882045		"\UI-CF-FN0-afr-k-03-18-UI.s18 UI-CF-FN0 Homo sapiens cDNA clone UI-CF-FN0-afr-k-03-18-UI 3, mRNA sequence\"""""	-999	 		-0.082906811	0.001126884	-2.43846923	0.016993252	0.016993252	-3.108055761	-1.059149918
12852	2030747	ASB15	NM_080928.2	142685	NP_563616.2	ILMN_1740528	2030747	S	GTGTCGGTTAAAAATTCGAAGGCTTATGGGTCTCCAGAAACTCTGCCAGC	"\Homo sapiens ankyrin repeat and SOCS box-containing 15 (ASB15), mRNA.\"""""	FLJ43370; Asb-15; DKFZp779M1258	ILMN_1740528	ASB15	"\Homo sapiens ankyrin repeat and SOCS box-containing 15 (ASB15), mRNA.\"""""	142685	 	ASB15	0.082869649	-0.000957282	3.042174197	0.003187292	0.003187292	-1.784277952	1.059122636
33941	5420725	PNPLA1	NM_173676.1	285848	NP_775947.1	ILMN_1808241	5420725	S	GCCAGCATACAGTTAAGGGCCCTAGTCAATGTAGGCCTGCTTCTTATAGC	"\Homo sapiens patatin-like phospholipase domain containing 1 (PNPLA1), mRNA.\"""""	MGC119320; FLJ38755; MGC119319; dJ50J22.1; MGC119321	ILMN_1808241	PNPLA1	"\Homo sapiens patatin-like phospholipase domain containing 1 (PNPLA1), mRNA.\"""""	285848	D	PNPLA1	-0.082868982	-0.004813871	-2.294915156	0.024391916	0.024391916	-3.387146233	-1.059122146
4286	630181	NOXA1	NM_006647.1	10811	NP_006638.1	ILMN_1799589	630181	S	CACTGTGACGGCCGCATCGGCATCTTCCCCAAGTGCTTCGTGGTCCCCGC	"\Homo sapiens NADPH oxidase activator 1 (NOXA1), mRNA.\"""""	MGC131800; FLJ25475; SDCCAG31; p51NOX; NY-CO-31	ILMN_1799589	NOXA1	"\Homo sapiens NADPH oxidase activator 1 (NOXA1), mRNA.\"""""	10811	 	NOXA1	-0.082829673	-0.00018457	-2.059321716	0.042757426	0.042757426	-3.813342582	-1.059093289
44633	7100575	AKAP4	NM_139289.1	8852	NP_647450.1	ILMN_1734794	7100575	A	CCTCAGGTTTCAGCTAAAGCAGCAGAGAAGGGGTACAGTGTAGGAGGTCT	"\Homo sapiens A kinase (PRKA) anchor protein 4 (AKAP4), transcript variant 2, mRNA.\"""""	FSC1; HI; p82; hAKAP82; AKAP82	ILMN_1734794	AKAP4	"\Homo sapiens A kinase (PRKA) anchor protein 4 (AKAP4), transcript variant 2, mRNA.\"""""	8852	D	AKAP4	0.0828015	-0.006981198	2.519730602	0.013760858	0.013760858	-2.943758294	1.059072607
4013	610474	ProbeID: 610474	XM_943003.1	647474	XP_948096.1	ILMN_1703369	610474	I	TAAAACCACCGCCCGGTCGCCCCCAGCCCAACTCCGGCCGTCGGCTGTCG	"\PREDICTED: Homo sapiens similar to heterogeneous nuclear ribonucleoprotein A3, transcript variant 2 (LOC647474), mRNA.\"""""		ILMN_1703369	LOC647474	"\PREDICTED: Homo sapiens similar to heterogeneous nuclear ribonucleoprotein A3, transcript variant 2 (LOC647474), mRNA.\"""""	647474	 		-0.082791875	-0.003635144	-2.141551133	0.035310796	0.035310796	-3.669166686	-1.059065541
39654	6350692	MSTO2P	NR_024117.1	100129405		ILMN_3238837	6350692	S	TCTCCTGGGTTCAAGCAATTCTCCTGCCTCAGCTACTTTGGGAGAGGCTG	"\Homo sapiens misato homolog 2 pseudogene (MSTO2P), non-coding RNA.\"""""		ILMN_3238837	MSTO2P	"\Homo sapiens misato homolog 2 pseudogene (MSTO2P), non-coding RNA.\"""""	100129405	 	MSTO2	0.082690672	-0.005377639	2.315363964	0.023188474	0.023188474	-3.348272892	1.058991252
17877	2760082	APAF1	NM_181869.1	317	NP_863659.1	ILMN_2344798	2760082	A	CTGTGGGGTAGGTCGGGGAGAGGGTAAGGGAATAGATCACTCAGATGTAT	"\Homo sapiens apoptotic peptidase activating factor 1 (APAF1), transcript variant 5, mRNA.\"""""	CED4; DKFZp781B1145	ILMN_2344798	APAF1	"\Homo sapiens apoptotic peptidase activating factor 1 (APAF1), transcript variant 5, mRNA.\"""""	317	D	APAF1	0.082628879	-0.014799537	2.076868115	0.041063686	0.041063686	-3.782995524	1.058945895
25358	4060491	PSKH1	NM_006742.1	5681	NP_006733.1	ILMN_1700770	4060491	S	CAGTGGAGAACCAAGCCCCATGGCCTCAGAATTTCCCCCCAGTTCCCCAA	"\Homo sapiens protein serine kinase H1 (PSKH1), mRNA.\"""""		ILMN_1700770	PSKH1	"\Homo sapiens protein serine kinase H1 (PSKH1), mRNA.\"""""	5681	 	PSKH1	0.08257569	-0.006102126	2.259668448	0.026596085	0.026596085	-3.453454326	1.058906855
22429	3610095	ProbeID: 3610095	XR_015617.2	728423		ILMN_3249463	3610095	S	TGGGTTAATGTGTAATTGCTTCACTGAGCATGTGCTGTGACCCAGGCAGC	"\PREDICTED: Homo sapiens misc_RNA (LOC728423), miscRNA.\"""""		ILMN_3249463	LOC728423	"\PREDICTED: Homo sapiens misc_RNA (LOC728423), miscRNA.\"""""	728423	 		0.082523828	0.002690786	2.231573449	0.028476726	0.028476726	-3.505673672	1.058868789
40341	6420470	PLD5	NM_152666.1	200150	NP_689879.1	ILMN_1706051	6420470	S	TATGTAGCCACCTGCTAATATCCAGCAAGCTATCAAGTCTGCATTTTGGG	"\Homo sapiens phospholipase D family, member 5 (PLD5), mRNA.\"""""	MGC120565; MGC120567; MGC120566; FLJ40773	ILMN_1706051	PLD5	"\Homo sapiens phospholipase D family, member 5 (PLD5), mRNA.\"""""	200150	 	PLD5	0.08249016	-0.000265277	2.214184887	0.029698316	0.029698316	-3.537709801	1.058844079
26674	4220487	ProbeID: 4220487	XM_936606.1	647551	XP_941699.1	ILMN_1666055	4220487	S	GTAGAAATCATTCCAGGCTCTACCTTCTCTTGGCATTTCCTAGGGCTCTG	"\PREDICTED: Homo sapiens similar to spen homolog, transcriptional regulator (LOC647551), mRNA.\"""""		ILMN_1666055	LOC647551	"\PREDICTED: Homo sapiens similar to spen homolog, transcriptional regulator (LOC647551), mRNA.\"""""	647551	 		0.082440093	0.000743231	2.614775605	0.010689686	0.010689686	-2.745931317	1.058807334
20819	3360463	C4orf42	NM_052861.2	92070	NP_443093.2	ILMN_1706893	3360463	S	AACTGAAATGTATCCCTTGACCAACATCACTGCCCGGCCCCAGCCCCAGG	"\Homo sapiens chromosome 4 open reading frame 42 (C4orf42), mRNA.\"""""	MGC21675; MGC149426; MGC149427	ILMN_1706893	C4ORF42	"\Homo sapiens chromosome 4 open reading frame 42 (C4orf42), mRNA.\"""""	92070	 	C4orf42	0.082378876	0.004933395	2.160460753	0.033767222	0.033767222	-3.635311424	1.058762407
36629	5910201	SPNS2	XM_001723978.1	124976	XP_001724030.1	ILMN_3223826	5910201	A	CAGTGGTGTGTAAGCAGGTGGAATACTCACCCACCAAGCTCTGGGGTACC	"\PREDICTED: Homo sapiens spinster homolog 2 (Drosophila) (SPNS2), mRNA.\"""""		ILMN_3223826	SPNS2	"\PREDICTED: Homo sapiens spinster homolog 2 (Drosophila) (SPNS2), mRNA.\"""""	124976	D	SPNS2	0.082305104	-0.010767503	2.023201951	0.046434262	0.046434262	-3.87509446	1.058708269
38613	6250148	OR4F15	NM_001001674.1	390649	NP_001001674.1	ILMN_1799942	6250148	S	AGCCAAGGCCCTCTCTACCCTGTCAGCTCATGTCACTGTGGTCATCTTGT	"\Homo sapiens olfactory receptor, family 4, subfamily F, member 15 (OR4F15), mRNA.\"""""		ILMN_1799942	OR4F15	"\Homo sapiens olfactory receptor, family 4, subfamily F, member 15 (OR4F15), mRNA.\"""""	390649	 	OR4F15	-0.082162034	0.000876807	-2.706804266	0.008321948	0.008321948	-2.548680242	-1.058603283
28274	4540274	ProbeID: 4540274				ILMN_1833115	4540274	S	CTGTTTACACCACCTCCTGGTACAACACCCCTAAGAGCTGACTTTGGCAG	"\wy86a10.x1 Soares_NSF_F8_9W_OT_PA_P_S1 Homo sapiens cDNA clone IMAGE:2555418 3, mRNA sequence\"""""		ILMN_1833115		"\wy86a10.x1 Soares_NSF_F8_9W_OT_PA_P_S1 Homo sapiens cDNA clone IMAGE:2555418 3, mRNA sequence\"""""	-999	 		0.082139476	0.003121756	2.244431094	0.027602028	0.027602028	-3.481845632	1.058586731
46601	7560332	GPR101	NM_054021.1	83550	NP_473362.1	ILMN_1796431	7560332	S	CTTCTGCAAGGAAAAGCCCCCGAAAGAAGATAGCCACCCAGACCTGCCCG	"\Homo sapiens G protein-coupled receptor 101 (GPR101), mRNA.\"""""	GPCR6	ILMN_1796431	GPR101	"\Homo sapiens G protein-coupled receptor 101 (GPR101), mRNA.\"""""	83550	 	GPR101	-0.082132611	-0.008219916	-2.175471343	0.032584113	0.032584113	-3.608251749	-1.058581694
37413	6060445	C12orf51	XM_933557.1	196515	XP_938650.1	ILMN_1686712	6060445	I	CAGGCAGGGCTCCTCTGGAGCAACAGGCCCACCCAAGGGAAGTTACTTTA	"\PREDICTED: Homo sapiens AF-1 specific protein phosphatase, transcript variant 2 (FLJ30092), mRNA.\"""""		ILMN_1686712	FLJ30092	"\PREDICTED: Homo sapiens AF-1 specific protein phosphatase, transcript variant 2 (FLJ30092), mRNA.\"""""	196515	D	C12orf51	0.082108216	0.007951219	2.16324509	0.033544978	0.033544978	-3.630304445	1.058563794
14475	2320546	DNM1	NM_001005336.1	1759	NP_001005336.1	ILMN_1805200	2320546	A	CCAACTACCAGAGAACGCTGTCCCCCGACATCCCACTCCAAAGTGTGCCA	"\Homo sapiens dynamin 1 (DNM1), transcript variant 2, mRNA.\"""""	DNM	ILMN_1805200	DNM1	"\Homo sapiens dynamin 1 (DNM1), transcript variant 2, mRNA.\"""""	1759	 	DNM1	0.082070534	-0.003436273	2.286779354	0.024885853	0.024885853	-3.40253013	1.058536146
28320	4540445	ProbeID: 4540445				ILMN_1915722	4540445	S	CCCCTGCAGAGATGGAGAAAGAAGGAAGGCAACTGGGCAAGTTCAAATCC	"\xm96g03.x1 NCI_CGAP_Kid11 Homo sapiens cDNA clone IMAGE:2692084 3, mRNA sequence\"""""		ILMN_1915722		"\xm96g03.x1 NCI_CGAP_Kid11 Homo sapiens cDNA clone IMAGE:2692084 3, mRNA sequence\"""""	-999	 		0.082028576	0.00194166	2.272002775	0.025805572	0.025805572	-3.430350801	1.058505361
34531	5560762	ProbeID: 5560762	XM_944738.1	648585	XP_949831.1	ILMN_1678992	5560762	I	GACCTCAATCGCCCACATTGGATGCCACAACCTGCACTGGCTTTTCTCCC	"\PREDICTED: Homo sapiens similar to p53-regulated apoptosis-inducing protein 1, transcript variant 2 (LOC648585), mRNA.\"""""		ILMN_1678992	LOC648585	"\PREDICTED: Homo sapiens similar to p53-regulated apoptosis-inducing protein 1, transcript variant 2 (LOC648585), mRNA.\"""""	648585	 		0.082023374	0.003442688	2.330691524	0.022321177	0.022321177	-3.318941522	1.058501544
4126	620202	OSGIN1	NM_182980.2	29948	NP_892025.1	ILMN_2319588	620202	A	TGCTAAGGAAGGAGACCAGGAAGCCACCCTAACACTCGGCCAGACCCGCT	"\Homo sapiens oxidative stress induced growth inhibitor 1 (OSGIN1), transcript variant 2, mRNA.\"""""	OKL38; BDGI	ILMN_2319588	OSGIN1	"\Homo sapiens oxidative stress induced growth inhibitor 1 (OSGIN1), transcript variant 2, mRNA.\"""""	29948	D	OSGIN1	0.082007261	0.006067013	2.433181762	0.017225411	0.017225411	-3.118589544	1.058489722
35788	5820538	ProbeID: 5820538	XR_016333.1	642559		ILMN_1679060	5820538	A	CACTCTGGGCTCTCCCATGCATTCAAACTGAGGTGCCTGCCCTTCTAGGA	"\PREDICTED: Homo sapiens similar to POU domain, class 5, transcription factor 1 (Octamer-binding transcription factor 3) (Oct-3) (Oct-4) (LOC642559), mRNA.\"""""		ILMN_1679060	LOC642559	"\PREDICTED: Homo sapiens similar to POU domain, class 5, transcription factor 1 (Octamer-binding transcription factor 3) (Oct-3) (Oct-4) (LOC642559), mRNA.\"""""	642559	 	POU5F1P3	-0.081989126	-0.001897986	-2.003959244	0.048501572	0.048501572	-3.907596098	-1.058476416
42173	6650273	CYP4F2	NM_001082.3	8529	NP_001073.3	ILMN_2178492	6650273	S	CCCGGGATGGTGAAAATGTTCCGGACCTAGATACTGACGAAGGTAGCACG	"\Homo sapiens cytochrome P450, family 4, subfamily F, polypeptide 2 (CYP4F2), mRNA.\"""""	CPF2	ILMN_2178492	CYP4F2	"\Homo sapiens cytochrome P450, family 4, subfamily F, polypeptide 2 (CYP4F2), mRNA.\"""""	8529	D	CYP4F2	0.081970758	0.008282608	2.052085643	0.043473256	0.043473256	-3.825791252	1.058462941
29427	4670608	C1orf216	NM_152374.1	127703	NP_689587.1	ILMN_1659975	4670608	S	AAGTCACTGATGCAGCCTCTGGCCCTCAGTCTCCCTATCGGCAAAGTGGG	"\Homo sapiens chromosome 1 open reading frame 216 (C1orf216), mRNA.\"""""	FLJ38984	ILMN_1659975	C1ORF216	"\Homo sapiens chromosome 1 open reading frame 216 (C1orf216), mRNA.\"""""	127703	 	C1orf216	0.081967198	0.00342594	2.111346402	0.0379037	0.0379037	-3.722702889	1.058460329
5298	780619	SLC22A6	NM_153276.1	9356	NP_695008.1	ILMN_2405391	780619	A	GGAGGAAGAGGAAATGGTGACCCAAGTGTGGGGGTTGTGGTTCAGGAAAG	"\Homo sapiens solute carrier family 22 (organic anion transporter), member 6 (SLC22A6), transcript variant 2, mRNA.\"""""	HOAT1; ROAT1; PAHT; MGC45260; OAT1	ILMN_2405391	SLC22A6	"\Homo sapiens solute carrier family 22 (organic anion transporter), member 6 (SLC22A6), transcript variant 2, mRNA.\"""""	9356	D	SLC22A6	-0.081847236	0.001590161	-2.212099874	0.029847834	0.029847834	-3.541536565	-1.05837232
6871	1070097	TPCN1	NM_017901.3	53373	NP_060371.2	ILMN_1737805	1070097	S	CTGGGACGGCGATCAAGGACCAAGAGCGACCTGAGCCTGAAGATGTACCA	"\Homo sapiens two pore segment channel 1 (TPCN1), mRNA.\"""""	KIAA1169; TPC1; FLJ20612	ILMN_1737805	TPCN1	"\Homo sapiens two pore segment channel 1 (TPCN1), mRNA.\"""""	53373	 	TPCN1	-0.081752651	-0.006427036	-2.252409839	0.027071189	0.027071189	-3.466999766	-1.058302934
10620	1660546	KDM5C	NM_004187.2	8242	NP_004178.2	ILMN_1798224	1660546	S	AGCCTCTAACCAGCATTCCCAGACACCTGAGGCAGATAGATGGATGGGCT	"\Homo sapiens jumonji, AT rich interactive domain 1C (JARID1C), mRNA.\"""""	XE169; SMCX; MRXJ; MRXSJ; KDM5C; DXS1272E	ILMN_1798224	JARID1C	"\Homo sapiens jumonji, AT rich interactive domain 1C (JARID1C), mRNA.\"""""	8242	 	KDM5C	-0.081728852	-0.002456834	-2.491756811	0.014805169	0.014805169	-3.000824899	-1.058285476
16477	2600440	LIPG	NM_006033.2	9388	NP_006024.1	ILMN_1689037	2600440	S	GGCTGAGATTCGGGAGGAAGTGTGACACCAAGCAGGAGAGGAAGAATGAT	"\Homo sapiens lipase, endothelial (LIPG), mRNA.\"""""	EL; PRO719; EDL	ILMN_1689037	LIPG	"\Homo sapiens lipase, endothelial (LIPG), mRNA.\"""""	9388	D	LIPG	-0.081711206	0.011937174	-2.656090972	0.009559917	0.009559917	-2.658064241	-1.058272532
25874	4150296	C12orf69	NM_001013698.2	440087	NP_001013720.2	ILMN_1756939	4150296	S	CTAGCAAAAAGGAGGCAGCTGCCTTTGCTACATGACGCATTAGGTGGGCC	"\Homo sapiens chromosome 12 open reading frame 69 (C12orf69), mRNA.\"""""		ILMN_1756939	C12ORF69	"\Homo sapiens chromosome 12 open reading frame 69 (C12orf69), mRNA.\"""""	440087	 	C12orf69	-0.081673401	0.002037616	-2.557979124	0.012440285	0.012440285	-2.864875253	-1.058244801
22271	3520246	CXCL14	NM_004887.3	9547	NP_004878.2	ILMN_1748323	3520246	S	CCTCTGTACATATACCCTTAAGAACGCCCCCTCCACACACTGCCCCCCAG	"\Homo sapiens chemokine (C-X-C motif) ligand 14 (CXCL14), mRNA.\"""""	SCYB14; KS1; Kec; bolekine; MGC10687; NJAC; MIP-2g; BRAK; BMAC	ILMN_1748323	CXCL14	"\Homo sapiens chemokine (C-X-C motif) ligand 14 (CXCL14), mRNA.\"""""	9547	 	CXCL14	-0.081669794	-0.016053757	-2.11074708	0.037956776	0.037956776	-3.723758395	-1.058242155
28518	4560600	C3orf57	NM_001040100.1	165679	NP_001035189.1	ILMN_1658649	4560600	S	CTCAACAGCTCCAGTTAAATGCTTTGATATAGTGGCTCCTTTGCAGAGCC	"\Homo sapiens chromosome 3 open reading frame 57 (C3orf57), mRNA.\"""""	ADMP; MGC104229	ILMN_1658649	C3ORF57	"\Homo sapiens chromosome 3 open reading frame 57 (C3orf57), mRNA.\"""""	165679	D	C3orf57	0.081656052	0.008066715	2.798654201	0.006445283	0.006445283	-2.346336263	1.058232076
14940	2360180	ProbeID: 2360180	XM_929488.1	646554	XP_934581.1	ILMN_1656187	2360180	S	GACCCTCAGAGATGGGCGAAGCCTGGGGAATTACAGACTGCCAGAAGTAG	"\PREDICTED: Homo sapiens similar to microtubule associated serine/threonine kinase 2 (LOC646554), mRNA.\"""""		ILMN_1656187	LOC646554	"\PREDICTED: Homo sapiens similar to microtubule associated serine/threonine kinase 2 (LOC646554), mRNA.\"""""	646554	 		-0.081616545	-0.004811455	-2.187972684	0.031626554	0.031626554	-3.585590816	-1.058203097
35974	5860575	HIST2H3A	NM_001005464.2	333932	NP_001005464.1	ILMN_3243527	5860575	S	CGCAAGCTGCCCTTCCAGCGGCTGGTACGCGAGATCGCGCAGGACTTTAA	"\Homo sapiens histone cluster 2, H3a (HIST2H3A), mRNA.\"""""	H3/o; H3/n	ILMN_3243527	HIST2H3A	"\Homo sapiens histone cluster 2, H3a (HIST2H3A), mRNA.\"""""	333932	D	HIST2H3C (includes others)	-0.081609377	-0.004517279	-2.537272935	0.01314027	0.01314027	-2.907701656	-1.058197839
32200	5130475	AGAP9	XM_931561.1	399761	XP_936654.1	ILMN_1756621	5130475	I	GAGCTGTCTATAGGACCCTGCAAGCCACTACCCAATTTTTGAAGCCATTC	"\PREDICTED: Homo sapiens similar to ARF GTPase-activating protein, transcript variant 8 (FLJ00312), mRNA.\"""""		ILMN_1756621	FLJ00312	"\PREDICTED: Homo sapiens similar to ARF GTPase-activating protein, transcript variant 8 (FLJ00312), mRNA.\"""""	399761	 		0.08160355	-0.011972435	2.354006253	0.021057012	0.021057012	-3.274008855	1.058193565
13955	2190681	AFAP1	NM_021638.4	60312	NP_067651.2	ILMN_1660424	2190681	I	GAAGACGCCTGAATCTTTTAGTGGACCTGCTTTCAGCAAACTTGTTTTTT	"\Homo sapiens actin filament associated protein 1 (AFAP1), transcript variant 1, mRNA.\"""""	AFAP-110; AFAP	ILMN_1660424	AFAP1	"\Homo sapiens actin filament associated protein 1 (AFAP1), transcript variant 1, mRNA.\"""""	60312	D	AFAP1	-0.081573986	0.005676711	-2.57129464	0.012008107	0.012008107	-2.837182894	-1.058171881
7890	1240176	PPP1R13L	NM_006663.2	10848	NP_006654.2	ILMN_1669390	1240176	S	CAGATCCCGTCCAAAGTGCCTCCCATGCCTACCACCATCATCACATCCCC	"\Homo sapiens protein phosphatase 1, regulatory (inhibitor) subunit 13 like (PPP1R13L), mRNA.\"""""	IASPP; RAI; iASPP gene; NKIP1	ILMN_1669390	PPP1R13L	"\Homo sapiens protein phosphatase 1, regulatory (inhibitor) subunit 13 like (PPP1R13L), mRNA.\"""""	10848	 	PPP1R13L	-0.08148807	0.004677037	-2.21486717	0.029649532	0.029649532	-3.536456882	-1.058108866
23994	3890215	RGP1	XM_941746.1	9827	XP_946839.1	ILMN_1697000	3890215	A	GTTTCCCACAGGTTCTGGAGGAGCCCAGGATGGATTATTGAGAGCATGGG	"\PREDICTED: Homo sapiens KIAA0258, transcript variant 3 (KIAA0258), mRNA.\"""""		ILMN_1697000	KIAA0258	"\PREDICTED: Homo sapiens KIAA0258, transcript variant 3 (KIAA0258), mRNA.\"""""	9827	D	RGP1	-0.081431524	-0.014304912	-2.095242735	0.039352402	0.039352402	-3.750972447	-1.058067394
46364	7550129	ProbeID: 7550129	XM_942516.1	652831	XP_947609.1	ILMN_1740910	7550129	S	CGGGTCCCCCGACCTTCACCCCAAGGCTCAATCCTGAACATGGAGGATGA	"\PREDICTED: Homo sapiens similar to GRB2-related adaptor protein (LOC652831), mRNA.\"""""		ILMN_1740910	LOC652831	"\PREDICTED: Homo sapiens similar to GRB2-related adaptor protein (LOC652831), mRNA.\"""""	652831	 		-0.081393241	-0.005185294	-2.811059833	0.006223953	0.006223953	-2.31859394	-1.058039318
21240	3390678	ProbeID: 3390678	XM_942861.1	647485	XP_947954.1	ILMN_1663233	3390678	S	CACAATTACTGTCTATGTTTCTTTATTTGTGACCTAATGTTTTATGTTGC	"\PREDICTED: Homo sapiens hypothetical protein LOC647485 (LOC647485), mRNA.\"""""		ILMN_1663233	LOC647485	"\PREDICTED: Homo sapiens hypothetical protein LOC647485 (LOC647485), mRNA.\"""""	647485	 		0.081378083	0.00831994	2.26078626	0.026523576	0.026523576	-3.451365013	1.058028202
21257	3390767	CYP2C9	NM_000771.2	1559	NP_000762.2	ILMN_1670652	3390767	S	CCTGAAATCTCTGGTTGACCCAAAGAACCTTGACACCACTCCAGTTGTCA	"\Homo sapiens cytochrome P450, family 2, subfamily C, polypeptide 9 (CYP2C9), mRNA.\"""""	P450IIC9; MGC88320; P450 MP-4; P450 PB-1; CYP2C; MGC149605; CPC9; CYP2C10	ILMN_1670652	CYP2C9	"\Homo sapiens cytochrome P450, family 2, subfamily C, polypeptide 9 (CYP2C9), mRNA.\"""""	1559	 	CYP2C9	-0.08131403	-0.005934404	-2.135279611	0.035836112	0.035836112	-3.680337484	-1.057981229
15080	2370019	ZNF568	NM_198539.1	374900	NP_940941.1	ILMN_1681490	2370019	S	AAAGTGATCGCCCTCTTTGGCCTCCCAAAGTGCTGGGGTTTACAGGCTTG	"\Homo sapiens zinc finger protein 568 (ZNF568), mRNA.\"""""	FLJ35804; DKFZp686B0797	ILMN_1681490	ZNF568	"\Homo sapiens zinc finger protein 568 (ZNF568), mRNA.\"""""	374900	D	ZNF568	0.081311978	0.005556548	2.366701203	0.020395747	0.020395747	-3.249382688	1.057979723
36289	5890338	GUF1	NM_021927.1	60558	NP_068746.1	ILMN_1696330	5890338	S	GCCTGTTCTCAAATATCTGTTCCAACCACTCACTAGTAAGGTGACCGTGG	"\Homo sapiens GUF1 GTPase homolog (S. cerevisiae) (GUF1), mRNA.\"""""	FLJ13220	ILMN_1696330	GUF1	"\Homo sapiens GUF1 GTPase homolog (S. cerevisiae) (GUF1), mRNA.\"""""	60558	 	GUF1	0.081298422	0.004575282	2.303951138	0.023853494	0.023853494	-3.370005228	1.057969783
13509	2120360	SYN1	NM_006950.3	6853	NP_008881.2	ILMN_2407703	2120360	A	ATATGTGGTCCTCGTTCATCGTGCCGCCTGTGGTGATGCGTGCAGTGACG	"\Homo sapiens synapsin I (SYN1), transcript variant Ia, mRNA.\"""""	SYN1a; SYNI; SYN1b	ILMN_2407703	SYN1	"\Homo sapiens synapsin I (SYN1), transcript variant Ia, mRNA.\"""""	6853	D	SYN1	-0.081287749	0.00614488	-2.600435666	0.011109251	0.011109251	-2.776164895	-1.057961956
16057	2510327	ProbeID: 2510327	XM_938144.1	649060	XP_943237.1	ILMN_1712366	2510327	S	GGATCGTTAATCAAAGATGATGTTCTTAGGGTCAAGGAAGACTGGAAGCT	"\PREDICTED: Homo sapiens hypothetical protein LOC649060 (LOC649060), mRNA.\"""""		ILMN_1712366	LOC649060	"\PREDICTED: Homo sapiens hypothetical protein LOC649060 (LOC649060), mRNA.\"""""	649060	 		-0.081270983	0.005015397	-2.78409419	0.006714241	0.006714241	-2.378771783	-1.057949661
36617	5910161	NPEPPS	NM_006310.2	9520	NP_006301.2	ILMN_1723815	5910161	I	GTCTTTCCCTAGTACTCTGCAAACAGGTACGGGAACCTTAAAGATAGATT	"\Homo sapiens aminopeptidase puromycin sensitive (NPEPPS), mRNA.\"""""	MP100; PSA	ILMN_1723815	NPEPPS	"\Homo sapiens aminopeptidase puromycin sensitive (NPEPPS), mRNA.\"""""	9520	D	NPEPPS	0.081219391	-0.004479426	2.34107938	0.021749849	0.021749849	-3.298968944	1.057911828
27639	4290491	PSME1	NM_176783.1	5720	NP_788955.1	ILMN_1726698	4290491	I	GCTCAGCTTCTCCACAAGGCTAGAAATGGGGCACAGAGCCACTGGAGGCC	"\Homo sapiens proteasome (prosome, macropain) activator subunit 1 (PA28 alpha) (PSME1), transcript variant 2, mRNA.\"""""	PA28A; MGC8628; PA28alpha; REGalpha; IFI5111	ILMN_1726698	PSME1	"\Homo sapiens proteasome (prosome, macropain) activator subunit 1 (PA28 alpha) (PSME1), transcript variant 2, mRNA.\"""""	5720	D	PSME1	0.081197844	0.005601589	2.637158162	0.010063443	0.010063443	-2.698469079	1.057896029
9556	1470097	STEAP3	NM_018234.2	55240	NP_060704.2	ILMN_2281089	1470097	I	CCTGCTTCAGCCTCCGGAGTAGCTGGGATTACAGGCACGTGCCAACACAC	"\Homo sapiens STEAP family member 3 (STEAP3), transcript variant 2, mRNA.\"""""	STMP3; dudlin-2; TSAP6	ILMN_2281089	STEAP3	"\Homo sapiens STEAP family member 3 (STEAP3), transcript variant 2, mRNA.\"""""	55240	D	STEAP3	0.081179772	-0.00420378	2.41230366	0.018170056	0.018170056	-3.159994867	1.057882776
31111	4890482	ProbeID: 4890482	XM_001126260.1	727851	XP_001126260.1	ILMN_1797281	4890482	I	AAGGACTCAGATGCAGGGTCTTCTCTGCTCCCCGTCACACAGAGGGTGGC	"\PREDICTED: Homo sapiens similar to RAN binding protein 2, transcript variant 6 (LOC727851), mRNA.\"""""		ILMN_1797281	LOC727851	"\PREDICTED: Homo sapiens similar to RAN binding protein 2, transcript variant 6 (LOC727851), mRNA.\"""""	727851	D	RGPD5 (includes others)	-0.081178193	0.007783342	-2.48467144	0.015080732	0.015080732	-3.015194683	-1.057881619
32167	5130338	ProbeID: 5130338	XM_928235.1	645198	XP_933328.1	ILMN_1804976	5130338	S	TTGGCTACTTTAAAATCTAACCTGTCTGCTTTGGAGGACAAGTTTCTGAA	"\PREDICTED: Homo sapiens similar to hypothetical protein FLJ12688 (LOC645198), mRNA.\"""""		ILMN_1804976	LOC645198	"\PREDICTED: Homo sapiens similar to hypothetical protein FLJ12688 (LOC645198), mRNA.\"""""	645198	D	TMCO7	0.081144104	0.006158616	2.865979943	0.005325456	0.005325456	-2.194612447	1.057856623
16356	2570746	KIF26A	NM_015656.1	26153	NP_056471.1	ILMN_3242725	2570746	S	GTTTTTATGGTTTTCTAGGGAAGGTGTTCTGGGGGCCGGGCTCTCTCCAG	"\Homo sapiens kinesin family member 26A (KIF26A), mRNA.\"""""	FLJ22753; DKFZP434N178; KIAA1236	ILMN_3242725	KIF26A	"\Homo sapiens kinesin family member 26A (KIF26A), mRNA.\"""""	26153	 	KIF26A	-0.081124969	-2.59E-05	-2.293716972	0.024464111	0.024464111	-3.389414813	-1.057842592
1485	150687	ProbeID: 150687	XM_936681.1	442229	XP_941774.1	ILMN_1728450	150687	A	GCGGGCTTTGAGGTCCCATTAAGGAGCATCTGCCTACAGAAACGACTCAC	"\PREDICTED: Homo sapiens similar to mitochondrial carrier triple repeat 1 (LOC442229), mRNA.\"""""		ILMN_1728450	LOC442229	"\PREDICTED: Homo sapiens similar to mitochondrial carrier triple repeat 1 (LOC442229), mRNA.\"""""	442229	 		0.081076164	-0.001072032	2.361707951	0.020653605	0.020653605	-3.259082242	1.057806807
1928	270148	ProbeID: 270148	XM_938374.2	644010	XP_943467.1	ILMN_1661968	270148	I	TCAGATGGCCTTGATATATGGGAATAATCGTTGCAGGAGGGTAGGGGAAA	"\PREDICTED: Homo sapiens hypothetical LOC644010, transcript variant 1 (LOC644010), mRNA.\"""""		ILMN_1661968	LOC644010	"\PREDICTED: Homo sapiens hypothetical LOC644010, transcript variant 1 (LOC644010), mRNA.\"""""	644010	 		-0.081055076	-0.000603057	-2.224590177	0.028961917	0.028961917	-3.51856553	-1.057791345
6726	1050288	CHRM2	NM_001006630.1	1129	NP_001006631.1	ILMN_2358718	1050288	A	CCTACAGGACTTTCACTAAAGCTAGCCAGAGACAGCCATGAAAATGGACG	"\Homo sapiens cholinergic receptor, muscarinic 2 (CHRM2), transcript variant 1, mRNA.\"""""	MGC120006; FLJ43243; MGC120007; HM2	ILMN_2358718	CHRM2	"\Homo sapiens cholinergic receptor, muscarinic 2 (CHRM2), transcript variant 1, mRNA.\"""""	1129	D	CHRM2	-0.081022702	0.014745096	-2.404311998	0.018543706	0.018543706	-3.175764129	-1.057767609
15901	2490440	MIR31	NR_029505.1	407035		ILMN_3308078	2490440	S	GCTGGCATAGCTGTTGAACTGGGAACCTGCTATGCCAACATATTGCCATC	"\Homo sapiens microRNA 31 (MIR31), microRNA.\"""""		ILMN_3308078	MIR31	"\Homo sapiens microRNA 31 (MIR31), microRNA.\"""""	407035	 	mir-31	0.08101817	-0.009503467	2.719189215	0.008042709	0.008042709	-2.52171289	1.057764285
17687	2750050	RNY5	NR_001571.2	6090		ILMN_3246433	2750050	S	AAGTTGATTTAACATTGTCTCCCCCCACAACCGCGCTTGACTAGCTTGCT	"\Homo sapiens RNA, Ro-associated Y5 (RNY5), small cytoplasmic RNA.\"""""		ILMN_3246433	RNY5	"\Homo sapiens RNA, Ro-associated Y5 (RNY5), small cytoplasmic RNA.\"""""	6090	 	RNY5	0.081014014	0.015213291	2.349094806	0.021317907	0.021317907	-3.283506013	1.057761238
31440	4920288	CXorf48	NM_017863.2	54967	NP_060333.1	ILMN_1683761	4920288	I	GCTTGCTAGTCACTGGAGGAAAGGAGTTCTTAATTAAAATGAACACGGCC	"\Homo sapiens chromosome X open reading frame 48 (CXorf48), transcript variant 2, mRNA.\"""""	FLJ20527; RP13-565O16.1	ILMN_1683761	CXORF48	"\Homo sapiens chromosome X open reading frame 48 (CXorf48), transcript variant 2, mRNA.\"""""	54967	D	CXorf48 (includes others)	0.081002376	-0.006269243	2.230941697	0.028520324	0.028520324	-3.506841393	1.057752706
14041	2230253	ADAT3	NM_138422.1	113179	NP_612431.1	ILMN_1806275	2230253	S	CTGGACTTCCGGGCCTCGATTTCTTCCGCACAAGCCTGACCGTGGATTTC	"\Homo sapiens adenosine deaminase, tRNA-specific 3, TAD3 homolog (S. cerevisiae) (ADAT3), mRNA.\"""""	TAD3; MSTP121; MST121; S863-5; FWP005	ILMN_1806275	ADAT3	"\Homo sapiens adenosine deaminase, tRNA-specific 3, TAD3 homolog (S. cerevisiae) (ADAT3), mRNA.\"""""	113179	 	ADAT3	-0.080996482	0.004471249	-2.437157931	0.017050565	0.017050565	-3.110669948	-1.057748385
42692	6770068	ProbeID: 6770068	XM_934575.1	643943	XP_939668.1	ILMN_1735467	6770068	A	GTCATGACAAAATCAATGGAAAGAGGAAGACCGCCAGAAAACAGAAAATG	"\PREDICTED: Homo sapiens region containing hypothetical protein LOC283970; similar to nuclear pore complex interacting protein, transcript variant 2 (LOC643943), mRNA.\"""""		ILMN_1735467	LOC643943	"\PREDICTED: Homo sapiens region containing hypothetical protein LOC283970; similar to nuclear pore complex interacting protein, transcript variant 2 (LOC643943), mRNA.\"""""	643943	 		0.08094408	0.008167769	2.865249063	0.005336586	0.005336586	-2.196274817	1.057709965
8320	1300368	MAPK8	NM_002750.2	5599	NP_002741.1	ILMN_2364574	1300368	A	AGCAGAAGCTCCACCACCAAAGATCCCTGACAAGCAGTTAGATGAAAGGG	"\Homo sapiens mitogen-activated protein kinase 8 (MAPK8), transcript variant JNK1-a1, mRNA.\"""""	PRKM8; SAPK1; JNK1A2; JNK1; JNK21B1/2; JNK	ILMN_2364574	MAPK8	"\Homo sapiens mitogen-activated protein kinase 8 (MAPK8), transcript variant JNK1-a1, mRNA.\"""""	5599	D	MAPK8	0.080942863	0.000760411	2.46533908	0.015856163	0.015856163	-3.054228311	1.057709073
9247	1440397	METTL8	NM_024770.2	79828	NP_079046.1	ILMN_1653980	1440397	S	GGCTATTCTTAGATATACAAGTTGTTAGGCCAGGTGCAATGGCTCGCACC	"\Homo sapiens methyltransferase like 8 (METTL8), mRNA.\"""""	FLJ42098; TIP; FLJ13984	ILMN_1653980	METTL8	"\Homo sapiens methyltransferase like 8 (METTL8), mRNA.\"""""	79828	 	METTL8	-0.080918882	0.006673547	-2.600808972	0.011098142	0.011098142	-2.775379567	-1.057691491
31665	5050463	SULT4A1	NM_176874.1	25830	NP_795343.1	ILMN_1701637	5050463	A	TTTCTCACCCACATTCGCTGAAGCGATGGAGAGTCGGGGGCCAGTAGCCA	"\Homo sapiens sulfotransferase family 4A, member 1 (SULT4A1), transcript variant 2, mRNA.\"""""	SULTX3; NST; MGC40032; DJ388M5.3; hBR-STL-1; BRSTL1; BR-STL-1	ILMN_1701637	SULT4A1	"\Homo sapiens sulfotransferase family 4A, member 1 (SULT4A1), transcript variant 2, mRNA.\"""""	25830	D	SULT4A1	-0.080875015	0.00611363	-2.1745923	0.032652387	0.032652387	-3.609840911	-1.057659332
20492	3290653	ProbeID: 3290653	XM_942353.1	654256	XP_947446.1	ILMN_1705342	3290653	S	GGGCTCTTCGGTGGATCCTCCATGTTTTGGACAAAGTAAGAGTTTTCACT	"\PREDICTED: Homo sapiens similar to vacuolar protein sorting 13D isoform 1 (LOC654256), mRNA.\"""""		ILMN_1705342	LOC654256	"\PREDICTED: Homo sapiens similar to vacuolar protein sorting 13D isoform 1 (LOC654256), mRNA.\"""""	654256	 		0.080843647	0.004019453	2.849244847	0.005585728	0.005585728	-2.232592307	1.057636335
35766	5820438	FBXO10	NM_012166.2	26267	NP_036298.2	ILMN_1716952	5820438	A	ATGGCCTGTATGGAGTGGCAGTATTTAGCCAGAAGGATGGCTCCAGCGAG	"\Homo sapiens F-box protein 10 (FBXO10), mRNA.\"""""	FLJ41992; MGC149840; FBX10	ILMN_1716952	FBXO10	"\Homo sapiens F-box protein 10 (FBXO10), mRNA.\"""""	26267	D	FBXO10	0.080645085	-0.007716626	3.048537799	0.003127589	0.003127589	-1.769106262	1.05749078
23453	3840372	ProbeID: 3840372	XR_042392.1	440225		ILMN_3250421	3840372	I	GTATACCTCGGTCCTCCAGAGCACAAACCTGTGGCAGATACATACCGGTC	"\PREDICTED: Homo sapiens misc_RNA (LOC440225), miscRNA.\"""""		ILMN_3250421	LOC440225	"\PREDICTED: Homo sapiens misc_RNA (LOC440225), miscRNA.\"""""	440225	 		-0.080624712	0.00227001	-2.789798999	0.006607658	0.006607658	-2.366079162	-1.057475847
5840	870504	SNORD91B	NR_003073.1	692208		ILMN_3242443	870504	S	GAACCTGTCTGAAGCATCCCAGTGATGCAACTTCTGTGTGATACTGAGGC	"\Homo sapiens small nucleolar RNA, C/D box 91B (SNORD91B), small nucleolar RNA.\"""""	HBII-296b	ILMN_3242443	SNORD91B	"\Homo sapiens small nucleolar RNA, C/D box 91B (SNORD91B), small nucleolar RNA.\"""""	692208	 	SNORD91B	-0.080608374	-0.004428696	-2.934470734	0.004372433	0.004372433	-2.037360828	-1.057463872
40551	6450603	P2RY12	NM_022788.3	64805	NP_073625.1	ILMN_2320164	6450603	A	CCATTTTGCCCGAATTCCTTACACCCTGAGCCAAACCCGGGATGTCTTTG	"\Homo sapiens purinergic receptor P2Y, G-protein coupled, 12 (P2RY12), transcript variant 1, mRNA.\"""""	SP1999; P2Y(cyc); P2Y(ADP); P2Y12; ADPG-R; P2T(AC); HORK3; P2Y(AC)	ILMN_2320164	P2RY12	"\Homo sapiens purinergic receptor P2Y, G-protein coupled, 12 (P2RY12), transcript variant 1, mRNA.\"""""	64805	 	P2RY12	-0.080584775	-0.005034306	-2.892345456	0.004937967	0.004937967	-2.134422312	-1.057446574
7525	1190102	IL17B	NM_014443.2	27190	NP_055258.1	ILMN_1766707	1190102	S	GGAGACCATCGCTGTGGGCTGCACCTGCATCTTCTGAATCACCTGGCCCA	"\Homo sapiens interleukin 17B (IL17B), mRNA.\"""""	MGC138900; IL-20; ZCYTO7; MGC138901; IL-17B	ILMN_1766707	IL17B	"\Homo sapiens interleukin 17B (IL17B), mRNA.\"""""	27190	 	IL17B	0.080582586	0.008539107	2.700759327	0.008461426	0.008461426	-2.561806563	1.05744497
22089	3460300	LOC285741	XR_019416.2	285741		ILMN_3284404	3460300	M	GGTAATACCTCCGCTGAATGACCCTAGGGCGAAGGTACAGAAAGCACAGT	"\PREDICTED: Homo sapiens misc_RNA (LOC285741), miscRNA.\"""""		ILMN_3284404	LOC285741	"\PREDICTED: Homo sapiens misc_RNA (LOC285741), miscRNA.\"""""	285741	 		-0.080550212	-0.001287942	-2.619153435	0.010564489	0.010564489	-2.736674174	-1.057421241
25827	4150095	ProbeID: 4150095	XM_001129619.1	731432	XP_001129619.1	ILMN_1652209	4150095	S	ATGTTTAATTCTGCCTTGGAAGTGGCCATATTTGAAGGTGCTGTGATTCA	"\PREDICTED: Homo sapiens similar to Ribosome biogenesis protein BMS1 homolog (LOC731432), mRNA.\"""""		ILMN_1652209	LOC731432	"\PREDICTED: Homo sapiens similar to Ribosome biogenesis protein BMS1 homolog (LOC731432), mRNA.\"""""	731432	 		0.080529038	-0.000227657	2.681783555	0.008913216	0.008913216	-2.602857316	1.057405721
27408	4280324	ProbeID: 4280324	XM_933839.1	646716	XP_938932.1	ILMN_1674870	4280324	S	TAGTAAGCCCACCTCCGCTGGCCTTCAGAATCCCACCCGGACCAGCTGAG	"\PREDICTED: Homo sapiens hypothetical protein LOC646716 (LOC646716), mRNA.\"""""		ILMN_1674870	LOC646716	"\PREDICTED: Homo sapiens hypothetical protein LOC646716 (LOC646716), mRNA.\"""""	646716	 		0.08047597	-0.000936941	2.255272293	0.026882946	0.026882946	-3.461662574	1.057366827
41943	6620102	ProbeID: 6620102				ILMN_1842436	6620102	S	GAGGATTGCAGTTGTCAGAAGTATGGGTAATGGAGTCTGATAGGCCTGGG	"\UI-H-DT1-avw-k-11-0-UI.s1 NCI_CGAP_DT1 Homo sapiens cDNA clone UI-H-DT1-avw-k-11-0-UI 3, mRNA sequence\"""""		ILMN_1842436		"\UI-H-DT1-avw-k-11-0-UI.s1 NCI_CGAP_DT1 Homo sapiens cDNA clone UI-H-DT1-avw-k-11-0-UI 3, mRNA sequence\"""""	-999	 		-0.080473298	0.003483866	-2.462750646	0.015962655	0.015962655	-3.059435182	-1.057364869
[truncated: 361,250 more chars]
