# Supplementary material for: Activation of HIV Transcription with Short-Course Vorinostat in HIV-Infected Patients on Suppressive Antiretroviral Therapy
Source: PLoS Pathog. 2014 Nov 13;10(11):e1004473. doi: 10.1371/journal.ppat.1004473 (PMC4231123; doi:10.1371/journal.ppat.1004473)
Supplement: Dataset S1 — Complete gene set enrichment lists. (ZIP) [file ppat.1004473.s010.zip › heatmaps3-All vs BL/D84-BL.xls]

	ProbeID	SYMBOL	RefSeq_ID	Entrez_Gene_ID	Protein_Product	Probe_Id	Array_Address_Id	Probe_Type	Probe_Sequence	Definition	Synonyms	BROAD.Probe.Set.ID	BROAD.Gene.Symbol	BROAD.Gene.Title	BROAD.Entrez.Gene.ID	IPA.Notes	IPA.Symbol	logFC	AveExpr	t	P.Value	adj.P.Val	B	FC
9999	1510364	GBP5	NM_052942.2	115362	NP_443174.1	ILMN_2114568	1510364	S	GCAGGAACAACAGATGCAGGAACAGGCTGCACAGCTCAGCACAACATTCC	"\Homo sapiens guanylate binding protein 5 (GBP5), mRNA.\"""""	GBP-5	ILMN_2114568	GBP5	"\Homo sapiens guanylate binding protein 5 (GBP5), mRNA.\"""""	115362	 	GBP5	0.475855592	0.004561902	2.12581996	0.036641318	0.036641318	-3.697132601	1.390742757
34523	5560731	KIR3DL2	NM_006737.1	3812	NP_006728.1	ILMN_2190842	5560731	S	GCCACTGCCTGCTGCAGAGAAAACACACTCCTTTGCTTAGCCCACAAGGT	"\Homo sapiens killer cell immunoglobulin-like receptor, three domains, long cytoplasmic tail, 2 (KIR3DL2), mRNA.\"""""	NKAT4; CD158K; MGC125321; NKAT4B; NKAT4A; CL-5	ILMN_2190842	KIR3DL2	"\Homo sapiens killer cell immunoglobulin-like receptor, three domains, long cytoplasmic tail, 2 (KIR3DL2), mRNA.\"""""	3812	 	KIR3DL2	-0.471068644	0.029772635	-2.460295671	0.016064248	0.016064248	-3.064369349	-1.386135837
31113	4890487	B2M	NM_004048.2	567	NP_004039.1	ILMN_1725427	4890487	S	GTGGGATCGAGACATGTAAGCAGCATCATGGAGGTTTGAAGATGCCGCAT	"\Homo sapiens beta-2-microglobulin (B2M), mRNA.\"""""		ILMN_1725427	B2M	"\Homo sapiens beta-2-microglobulin (B2M), mRNA.\"""""	567	D	B2M	0.465421486	-0.028117354	2.333904737	0.022143047	0.022143047	-3.312771626	1.380720674
2351	360500	SRGN	NM_002727.2	5552	NP_002718.2	ILMN_2169152	360500	S	GTACCAATGGGTGCGCTGCAATCCAGACAGTAATTCTGCAAACTGCCTTG	"\Homo sapiens serglycin (SRGN), mRNA.\"""""	PRG1; PPG; PRG; FLJ12930; MGC9289	ILMN_2169152	SRGN	"\Homo sapiens serglycin (SRGN), mRNA.\"""""	5552	D	SRGN	0.457958523	-0.182811929	2.097413729	0.039154344	0.039154344	-3.74717244	1.373596742
43894	6980561	C20orf132	NM_152503.3	140699	NP_689716.3	ILMN_1780356	6980561	I	ACGATCTGAGAGACCTGCTGTGTGACCCTGAGCCCTCGCTGTGCATCATC	"\Homo sapiens chromosome 20 open reading frame 132 (C20orf132), transcript variant 1, mRNA.\"""""	dJ621N11.4; FLJ36113; DKFZp434N0426	ILMN_1780356	C20ORF132	"\Homo sapiens chromosome 20 open reading frame 132 (C20orf132), transcript variant 1, mRNA.\"""""	140699	D	C20orf132	-0.401916287	0.030715983	-2.225266344	0.028914622	0.028914622	-3.517318785	-1.321261737
23846	3870386	GPR1	NM_005279.2	2825	NP_005270.2	ILMN_2107004	3870386	S	GTCATGGTGGTGCATGTCTGCAAACCCAGCTACTCGGGAGGCTGAAGCAG	"\Homo sapiens G protein-coupled receptor 1 (GPR1), mRNA.\"""""		ILMN_2107004	GPR1	"\Homo sapiens G protein-coupled receptor 1 (GPR1), mRNA.\"""""	2825	D	GPR1	-0.392549252	0.00414066	-2.363577645	0.020556714	0.020556714	-3.255452342	-1.312710924
31039	4890192	PRR14L	NM_173566.1	253143	NP_775837.1	ILMN_1741295	4890192	S	CATGAGTCCCAGCGCCCCTCCTGTCCTTCCCCTACTGCTGCCTAAGTGGT	"\Homo sapiens chromosome 22 open reading frame 30 (C22orf30), mRNA.\"""""	RP4-694E4.2; DKFZp781P2328; FLJ23059; MGC50372	ILMN_1741295	C22ORF30	"\Homo sapiens chromosome 22 open reading frame 30 (C22orf30), mRNA.\"""""	253143	D	PRR14L	-0.383363841	0.043219999	-2.295385743	0.024363612	0.024363612	-3.386254971	-1.304379653
40805	6510082	ProbeID: 6510082	XM_001724107.1	100129426	XP_001724159.1	ILMN_3254413	6510082	M	CGGATTTGATTAATGACTTACGAGCAAGCTGGTTTGGCCAGACAGTATAC	"\PREDICTED: Homo sapiens similar to HIG1 domain family, member 1A (LOC100129426), mRNA.\"""""		ILMN_3254413	LOC100129426	"\PREDICTED: Homo sapiens similar to HIG1 domain family, member 1A (LOC100129426), mRNA.\"""""	100129426	 		-0.374664518	0.044892573	-3.027464911	0.003329367	0.003329367	-1.819254371	-1.296538024
38587	6250064	IRF1	NM_002198.1	3659	NP_002189.1	ILMN_1708375	6250064	S	CCTCAACAGGCCCAGGGAGGGAAGTGTGAGCGCCTTGGTATGACTTAAAA	"\Homo sapiens interferon regulatory factor 1 (IRF1), mRNA.\"""""	IRF-1; MAR	ILMN_1708375	IRF1	"\Homo sapiens interferon regulatory factor 1 (IRF1), mRNA.\"""""	3659	 	IRF1	0.370817838	-0.143182523	2.026151472	0.046124162	0.046124162	-3.870088202	1.29308565
44359	7050152	EVI2B	NM_006495.3	2124	NP_006486.3	ILMN_1763452	7050152	S	CCTCCCAACTCTGATCAAGATCTTAATGAATCCCTGCCACCTCCACCTGC	"\Homo sapiens ecotropic viral integration site 2B (EVI2B), mRNA.\"""""	EVDB; D17S376	ILMN_1763452	EVI2B	"\Homo sapiens ecotropic viral integration site 2B (EVI2B), mRNA.\"""""	2124	D	EVI2B	0.36974953	-0.100911831	2.097235219	0.039170597	0.039170597	-3.747485025	1.292128482
5282	780544	6-Mar	NM_005885.2	10299	NP_005876.2	ILMN_1757106	780544	S	TTTTAAAAACATCGGTATCGGGAGCTGCGGTGGCTCCGGCCGGTTGTCCT	"\Homo sapiens membrane-associated ring finger (C3HC4) 6 (MARCH6), mRNA.\"""""	RNF176; MARCH-VI; TEB4; KIAA0597	ILMN_1757106	6-Mar	"\Homo sapiens membrane-associated ring finger (C3HC4) 6 (MARCH6), mRNA.\"""""	10299	 	6-Mar	-0.358574318	0.049499067	-3.159386646	0.002240786	0.002240786	-1.500994759	-1.282158233
35829	5820730	ProbeID: 5820730	XM_931729.2	643665	XP_936822.2	ILMN_1664118	5820730	S	TGCTTGCTCCTCCTCTCCCCCAGCCCTTCCCCTCCGTGACCTACCCACTC	"\PREDICTED: Homo sapiens hypothetical LOC643665 (LOC643665), mRNA.\"""""		ILMN_1664118	LOC643665	"\PREDICTED: Homo sapiens hypothetical LOC643665 (LOC643665), mRNA.\"""""	643665	 		-0.353957776	0.048796076	-2.138184258	0.035591974	0.035591974	-3.675167313	-1.278061957
233	20142	ARPC5	NM_005717.2	10092	NP_005708.1	ILMN_1768394	20142	S	CGAGTAGCTCTAAAACAAACCACCTGACCAAGAGGGAAGTGAGCTTGTGC	"\Homo sapiens actin related protein 2/3 complex, subunit 5, 16kDa (ARPC5), mRNA.\"""""	ARC16; dJ127C7.3; p16-Arc	ILMN_1768394	ARPC5	"\Homo sapiens actin related protein 2/3 complex, subunit 5, 16kDa (ARPC5), mRNA.\"""""	10092	 	ARPC5	0.34656642	-0.087035987	2.4272662	0.017488506	0.017488506	-3.130351797	1.27153081
28510	4560554	C20orf24	NM_018840.2	55969	NP_061328.1	ILMN_2387599	4560554	A	CCTGGACCGCGAATCAGTGTGTTGGGCATCAGTGTTTTCTGCAAGGGTTG	"\Homo sapiens chromosome 20 open reading frame 24 (C20orf24), transcript variant 1, mRNA.\"""""	PNAS-11; RIP5	ILMN_2387599	C20ORF24	"\Homo sapiens chromosome 20 open reading frame 24 (C20orf24), transcript variant 1, mRNA.\"""""	55969	D	C20orf24	0.346105177	-0.118561419	2.08030695	0.040738613	0.040738613	-3.777021292	1.271124355
41854	6590528	MIR182	NR_029614.1	406958		ILMN_3309560	6590528	S	TCCCCCCGTTTTTGGCAATGGTAGAACTCACACTGGTGAGGTAACAGGAT	"\Homo sapiens microRNA 182 (MIR182), microRNA.\"""""		ILMN_3309560	MIR182	"\Homo sapiens microRNA 182 (MIR182), microRNA.\"""""	406958	 	mir-182	-0.342496995	0.066339035	-2.205813749	0.030302614	0.030302614	-3.55305496	-1.267949243
19308	3120520	GABARAPL2	NM_007285.6	11345	NP_009216.1	ILMN_1796458	3120520	S	AGCGGAGAGAACACTTTTGGCTTCTGAGGGCCATTGCTGGGCTAGGTGCA	"\Homo sapiens GABA(A) receptor-associated protein-like 2 (GABARAPL2), mRNA.\"""""	GEF2; GATE16; GATE-16; GEF-2; ATG8	ILMN_1796458	GABARAPL2	"\Homo sapiens GABA(A) receptor-associated protein-like 2 (GABARAPL2), mRNA.\"""""	11345	D	GABARAPL2	0.338270035	-0.090900466	2.302176561	0.023958398	0.023958398	-3.373376112	1.264239709
44180	7040176	C20orf24	NM_018840.2	55969	NP_061328.1	ILMN_2283388	7040176	I	GTGGCACGTGGGAGCTCACGAAGGAAGGGTTTATGACCTCTTTTGCCTTG	"\Homo sapiens chromosome 20 open reading frame 24 (C20orf24), transcript variant 1, mRNA.\"""""	PNAS-11; RIP5	ILMN_2283388	C20ORF24	"\Homo sapiens chromosome 20 open reading frame 24 (C20orf24), transcript variant 1, mRNA.\"""""	55969	D	C20orf24	0.331553957	-0.113482222	2.019741144	0.046800396	0.046800396	-3.880960266	1.25836806
33767	5390725	SSTR2	NM_001050.2	6752	NP_001041.1	ILMN_2152257	5390725	S	TGTAAATTAGTCGGGCGTGGTGTCACGTGCCTGTAATCCTAGCTGCTCGG	"\Homo sapiens somatostatin receptor 2 (SSTR2), mRNA.\"""""		ILMN_2152257	SSTR2	"\Homo sapiens somatostatin receptor 2 (SSTR2), mRNA.\"""""	6752	 	SSTR2	-0.329418876	-0.023151094	-2.854699377	0.005499639	0.005499639	-2.220232639	-1.256507146
3530	540053	FOXM1	NM_021953.2	2305	NP_068772.2	ILMN_2344971	540053	A	GCCACCTCCCCGTGTTTCCAAGTCAGCTTTCCTGCAAGAAGAAATCCTGG	"\Homo sapiens forkhead box M1 (FOXM1), transcript variant 2, mRNA.\"""""	TGT3; PIG29; HFH-11; FKHL16; MPP-2; INS-1; HFH11; MPP2; TRIDENT; MPHOSPH2; HNF-3; FOXM1B	ILMN_2344971	FOXM1	"\Homo sapiens forkhead box M1 (FOXM1), transcript variant 2, mRNA.\"""""	2305	D	FOXM1	-0.325269487	0.020740737	-2.77112764	0.006962378	0.006962378	-2.407543919	-1.252898451
23896	3870594	IFI16	NM_005531.1	3428	NP_005522.1	ILMN_1710937	3870594	S	CCTTTCACACTTGTGGCTGATGTGAATGCTGACCGAAACATGGAGATCCC	"\Homo sapiens interferon, gamma-inducible protein 16 (IFI16), mRNA.\"""""	IFNGIP1; PYHIN2	ILMN_1710937	IFI16	"\Homo sapiens interferon, gamma-inducible protein 16 (IFI16), mRNA.\"""""	3428	 	IFI16	0.32368567	-0.070040508	2.287538056	0.024839421	0.024839421	-3.401097494	1.251523751
5078	770538	LYSMD2	NM_153374.1	256586	NP_699205.1	ILMN_1724493	770538	S	GGCATGATGGCAAGGTTGTAGCCTAAAGCTCATCACTTTTGTAGGTGGTG	"\Homo sapiens LysM, putative peptidoglycan-binding, domain containing 2 (LYSMD2), mRNA.\"""""	MGC35274; DKFZp686I2243	ILMN_1724493	LYSMD2	"\Homo sapiens LysM, putative peptidoglycan-binding, domain containing 2 (LYSMD2), mRNA.\"""""	256586	 	LYSMD2	0.322319908	-0.06192631	2.606298705	0.010935938	0.010935938	-2.763820057	1.250339526
5016	770326	LDHA	NM_001135239.1	3939	NP_001128711.1	ILMN_3249748	770326	A	CACTGTCTAGGCTACAACAGGATTCTAGGTGGAGGTTGTGCATGTTGTCC	"\Homo sapiens lactate dehydrogenase A (LDHA), transcript variant 2, mRNA.\"""""		ILMN_3249748	LDHA	"\Homo sapiens lactate dehydrogenase A (LDHA), transcript variant 2, mRNA.\"""""	3939	D	LDHA	0.321113308	-0.048027068	2.632390664	0.010193973	0.010193973	-2.70860629	1.24929424
31691	5050577	PNPLA7	NM_152286.2	375775	NP_689499.2	ILMN_1662587	5050577	S	AAGCTCTGTGAACTGCCTGCTGTCCTGTGAACTGCCTGCTGCCCTGTGAG	"\Homo sapiens patatin-like phospholipase domain containing 7 (PNPLA7), mRNA.\"""""	FLJ44279; NTE-R1; FLJ43070; C9orf111; NTEL1; FLJ31318; RP11-48C7.2	ILMN_1662587	PNPLA7	"\Homo sapiens patatin-like phospholipase domain containing 7 (PNPLA7), mRNA.\"""""	375775	 	PNPLA7	-0.3206353	0.030894189	-4.120410487	9.25E-05	9.25E-05	1.097601361	-1.24888038
34985	5690280	FXR2	NM_004860.2	9513	NP_004851.1	ILMN_1738699	5690280	S	TGCTATCCCTCCTCCCATCCTGTACCCCCCATTTCTGGGGCCTCATCACT	"\Homo sapiens fragile X mental retardation, autosomal homolog 2 (FXR2), mRNA.\"""""	FMR1L2	ILMN_1738699	FXR2	"\Homo sapiens fragile X mental retardation, autosomal homolog 2 (FXR2), mRNA.\"""""	9513	 	FXR2	-0.31957761	0.026992729	-2.048280522	0.043853801	0.043853801	-3.83232187	-1.247965118
97	10358	SPN	NM_001030288.1	6693	NP_001025459.1	ILMN_1801040	10358	A	AGTGGTGTGCGCCTGTGGTACCAGCTACTCAAGAGGCGAAGGCAGGGAAG	"\Homo sapiens sialophorin (SPN), transcript variant 1, mRNA.\"""""	GPL115; CD43; LSN	ILMN_1801040	SPN	"\Homo sapiens sialophorin (SPN), transcript variant 1, mRNA.\"""""	6693	D	SPN	-0.31876455	0.050521719	-2.775636034	0.006875166	0.006875166	-2.397552174	-1.247262
10560	1660296	ID2	NM_002166.4	3398	NP_002157.2	ILMN_2086095	1660296	S	GCAGACTTTGCCTTTTTTCAAAGGTGGAGCGTGAATACCAGAAGGATCCA	"\Homo sapiens inhibitor of DNA binding 2, dominant negative helix-loop-helix protein (ID2), mRNA.\"""""	GIG8; MGC26389; ID2A; ID2H	ILMN_2086095	ID2	"\Homo sapiens inhibitor of DNA binding 2, dominant negative helix-loop-helix protein (ID2), mRNA.\"""""	3398	D	ID2	0.31641188	-0.009660807	2.224276589	0.028983874	0.028983874	-3.519143626	1.24522969
29223	4640553	KIR3DL1	NM_013289.1	3811	NP_037421.1	ILMN_2131828	4640553	S	TCCCCACTGCCTGCTGGAAAGAAAACACACTCCTTTGCTTAGCCCACAGT	"\Homo sapiens killer cell immunoglobulin-like receptor, three domains, long cytoplasmic tail, 1 (KIR3DL1), mRNA.\"""""	CD158E2; MGC126589; MGC119728; CL-11; AMB11; MGC126591; NKB1B; KIR; CD158E1; NKB1; NKAT10; MGC119726; KIR3DL1/2V; KIR-G1; NKAT3; KIR3DS1; CL-2; CD158E1/2	ILMN_2131828	KIR3DL1	"\Homo sapiens killer cell immunoglobulin-like receptor, three domains, long cytoplasmic tail, 1 (KIR3DL1), mRNA.\"""""	3811	D	KIR3DL1	-0.315709577	-0.025410154	-2.271136107	0.025860433	0.025860433	-3.431977705	-1.24462366
27110	4250747	PTP4A2	XM_944907.1	8073	XP_950000.1	ILMN_1795697	4250747	I	GATAATTAAAAAACTGGTGGGGCATGTTGGTGCACACCTGTGGTCCCAGC	"\PREDICTED: Homo sapiens protein tyrosine phosphatase type IVA, member 2, transcript variant 5 (PTP4A2), mRNA.\"""""		ILMN_1795697	PTP4A2	"\PREDICTED: Homo sapiens protein tyrosine phosphatase type IVA, member 2, transcript variant 5 (PTP4A2), mRNA.\"""""	8073	D	PTP4A2	-0.314882156	0.007611449	-2.451392579	0.016437555	0.016437555	-3.082228705	-1.243910043
5434	830390	LOC440704	XM_944716.1	440704	XP_949809.1	ILMN_1673421	830390	A	GCTCGGCATGGTGGTGCATGCTTGTAGTTCCAGCTACTCAGGAGATTGAG	"\PREDICTED: Homo sapiens hypothetical gene supported by BC042042 (LOC440704), mRNA.\"""""		ILMN_1673421	LOC440704	"\PREDICTED: Homo sapiens hypothetical gene supported by BC042042 (LOC440704), mRNA.\"""""	440704	 	LOC440704	-0.31448914	-0.0267405	-2.499617456	0.014504752	0.014504752	-2.984842817	-1.243571225
34210	5550209	ProbeID: 5550209	XM_926871.1	643570	XP_931964.1	ILMN_1680794	5550209	S	AGCCGCGAGGCCCTCATCGCCCTCCTTGTGGTGCTGGCGGGCATCAGTGC	"\PREDICTED: Homo sapiens hypothetical protein LOC643570 (LOC643570), mRNA.\"""""		ILMN_1680794	LOC643570	"\PREDICTED: Homo sapiens hypothetical protein LOC643570 (LOC643570), mRNA.\"""""	643570	 		-0.312195854	0.039535972	-2.608659517	0.010866846	0.010866846	-2.758842839	-1.241596033
39382	6330333	FSTL4	NM_015082.1	23105	NP_055897.1	ILMN_1661566	6330333	S	CTCCCTCCCGCCCAAGTCCGGCCACCTGGTCTTCCCCTCGGCCCCGGCCG	"\Homo sapiens follistatin-like 4 (FSTL4), mRNA.\"""""		ILMN_1661566	FSTL4	"\Homo sapiens follistatin-like 4 (FSTL4), mRNA.\"""""	23105	D	FSTL4	-0.31174168	0.034598956	-2.353297189	0.021094501	0.021094501	-3.275381001	-1.24120523
38082	6180239	ProbeID: 6180239				ILMN_1838581	6180239	S	ATCAGGCCCTTCCTTCTGCTGTGCCTGGTGACCCAAGCCTGGGGGCAGAT	"\qd70h10.x1 Soares_testis_NHT Homo sapiens cDNA clone IMAGE:1734883 3, mRNA sequence\"""""		ILMN_1838581		"\qd70h10.x1 Soares_testis_NHT Homo sapiens cDNA clone IMAGE:1734883 3, mRNA sequence\"""""	-999	 		-0.309084732	0.062990173	-2.195275127	0.031078666	0.031078666	-3.572301504	-1.23892146
23149	3800669	ProbeID: 3800669	XM_001717752.1	100128998	XP_001717804.1	ILMN_3234254	3800669	I	CAGGTGACCCTGGAGAGTCCTTCCCCTCACTGTTCCCCAATGGCTATCTG	"\PREDICTED: Homo sapiens similar to tissue plasminogen activator (LOC100128998), mRNA.\"""""		ILMN_3234254	LOC100128998	"\PREDICTED: Homo sapiens similar to tissue plasminogen activator (LOC100128998), mRNA.\"""""	100128998	D	LOC100128998	-0.303350763	0.023317381	-3.030224652	0.003302271	0.003302271	-1.812701992	-1.234007158
40525	6450475	YRDC	NM_024640.3	79693	NP_078916.3	ILMN_1736008	6450475	S	AAGTCTCAGGTGGCTGCGTGTGGTGGCTCATGCCTGTAATCCCAACATTC	"\Homo sapiens yrdC domain containing (E. coli) (YRDC), nuclear gene encoding mitochondrial protein, mRNA.\"""""	FLJ23476; IRIP; FLJ26165; RP11-109P14.4; SUA5; DRIP3	ILMN_1736008	YRDC	"\Homo sapiens yrdC domain containing (E. coli) (YRDC), nuclear gene encoding mitochondrial protein, mRNA.\"""""	79693	D	YRDC	-0.302076263	-0.029749807	-2.107668893	0.038230396	0.038230396	-3.72917544	-1.232917498
30336	4830424	MYLIP	NM_013262.3	29116	NP_037394.2	ILMN_1656111	4830424	S	GCATTTTGGAAGCTGGTCAGCTAGCAGGTTTTCTGGGATGTCGGGAGACC	"\Homo sapiens myosin regulatory light chain interacting protein (MYLIP), mRNA.\"""""	MIR	ILMN_1656111	MYLIP	"\Homo sapiens myosin regulatory light chain interacting protein (MYLIP), mRNA.\"""""	29116	 	MYLIP	0.30031674	-0.151335882	2.520378472	0.013737477	0.013737477	-2.942430353	1.231414737
8398	1300671	NCOA4	NM_005437.2	8031	NP_005428.1	ILMN_1773906	1300671	S	AGGAGCCTTTCCAGTTATCTTGAGTTGCAGCTCTGTAGTTTCTTGAGGCC	"\Homo sapiens nuclear receptor coactivator 4 (NCOA4), mRNA.\"""""	RFG; ARA70; DKFZp762E1112; PTC3; ELE1	ILMN_1773906	NCOA4	"\Homo sapiens nuclear receptor coactivator 4 (NCOA4), mRNA.\"""""	8031	 	NCOA4	0.299965446	-0.10818637	2.077619186	0.040992497	0.040992497	-3.781691446	1.231114926
4621	670162	ProbeID: 670162	XR_019310.1	646447		ILMN_1739201	670162	S	TAATTTCTGAAGCAGAAAAGGCCTGGCCGCTCGCTCCCCGGCCTGCTGTG	"\PREDICTED: Homo sapiens similar to heterogeneous nuclear ribonucleoprotein K (LOC646447), mRNA.\"""""		ILMN_1739201	LOC646447	"\PREDICTED: Homo sapiens similar to heterogeneous nuclear ribonucleoprotein K (LOC646447), mRNA.\"""""	646447	 		-0.298954755	0.031698613	-2.288135423	0.024802916	0.024802916	-3.399969215	-1.230252762
11195	1740767	C11orf63	NM_199124.1	79864	NP_954575.1	ILMN_2243516	1740767	I	CTTAAAGAATTACGTCTGGTGGCACGTTGGCTCATGCCTGTAATCCCAGC	"\Homo sapiens chromosome 11 open reading frame 63 (C11orf63), transcript variant 2, mRNA.\"""""	FLJ23554	ILMN_2243516	C11ORF63	"\Homo sapiens chromosome 11 open reading frame 63 (C11orf63), transcript variant 2, mRNA.\"""""	79864	D	C11orf63	-0.298362833	-0.014887214	-2.525887388	0.013540109	0.013540109	-2.931127258	-1.229748106
26324	4200605	XRCC2	NM_005431.1	7516	NP_005422.1	ILMN_2204909	4200605	S	CAGCCATAAAAAGGAACAAGACTGACTGGGCGTGGTGGCTCATGCCTGTG	"\Homo sapiens X-ray repair complementing defective repair in Chinese hamster cells 2 (XRCC2), mRNA.\"""""	DKFZp781P0919	ILMN_2204909	XRCC2	"\Homo sapiens X-ray repair complementing defective repair in Chinese hamster cells 2 (XRCC2), mRNA.\"""""	7516	D	XRCC2	-0.298113847	-0.009898656	-2.064621245	0.042239632	0.042239632	-3.804200873	-1.229535889
31352	4900731	HLA-DMB	NM_002118.3	3109	NP_002109.1	ILMN_1761733	4900731	S	CTCCTGGGGCTCTCAGTGTGCCATAGAGGACAGCAACTGGTGATTGTTTC	"\Homo sapiens major histocompatibility complex, class II, DM beta (HLA-DMB), mRNA.\"""""	D6S221E; RING7	ILMN_1761733	HLA-DMB	"\Homo sapiens major histocompatibility complex, class II, DM beta (HLA-DMB), mRNA.\"""""	3109	 	HLA-DMB	0.297443886	0.015544587	2.285853557	0.024942615	0.024942615	-3.404277734	1.228965048
6169	990332	FAM175A	NM_139076.2	84142	NP_620775.2	ILMN_3237177	990332	S	GGCACAGTGGCTCACACCTGTAATCCCAGCACTTAGGGAAGACAAGTCAG	"\Homo sapiens family with sequence similarity 175, member A (FAM175A), mRNA.\"""""	ABRA1; FLJ13614; FLJ12642; FLJ11520	ILMN_3237177	FAM175A	"\Homo sapiens family with sequence similarity 175, member A (FAM175A), mRNA.\"""""	84142	D	FAM175A	-0.297353395	-0.041413893	-2.383521246	0.019548067	0.019548067	-3.216581175	-1.228887966
13561	2120543	ProbeID: 2120543				ILMN_1874095	2120543	S	TTCTCCCCTTCCTGGGCTTCGGCCGGAAATAAGCAAAGTGCTGATACCTG	"\hj10e08.x1 Soares_NFL_T_GBC_S1 Homo sapiens cDNA clone IMAGE:2981414 3, mRNA sequence\"""""		ILMN_1874095		"\hj10e08.x1 Soares_NFL_T_GBC_S1 Homo sapiens cDNA clone IMAGE:2981414 3, mRNA sequence\"""""	-999	 		-0.297181695	0.034997069	-3.610116091	0.000535387	0.000535387	-0.339970193	-1.22874172
46442	7550452	MRP63	NM_024026.4	78988	NP_076931.1	ILMN_2203807	7550452	S	AGGCTTGGTCATGCATGCCTGTAATCCTAGCTACTGGGAAGGCTGAGGAA	"\Homo sapiens mitochondrial ribosomal protein 63 (MRP63), nuclear gene encoding mitochondrial protein, mRNA.\"""""	bMRP63; MGC3243	ILMN_2203807	MRP63	"\Homo sapiens mitochondrial ribosomal protein 63 (MRP63), nuclear gene encoding mitochondrial protein, mRNA.\"""""	78988	D	MRP63	-0.296048889	0.027459464	-2.889029162	0.004985235	0.004985235	-2.142016871	-1.227777289
12297	1990056	ProbeID: 1990056	XM_942228.2	652659	XP_947321.2	ILMN_1804285	1990056	S	TCCCTGCAAGAGTCCTCCTACCTCCCAGCTGGCCACACTCCCAGCTGCCC	"\PREDICTED: Homo sapiens hypothetical LOC652659 (LOC652659), mRNA.\"""""		ILMN_1804285	LOC652659	"\PREDICTED: Homo sapiens hypothetical LOC652659 (LOC652659), mRNA.\"""""	652659	 		-0.295571425	0.021590504	-3.689959374	0.000410478	0.000410478	-0.123176978	-1.22737102
44970	7160468	DHRS9	NM_005771.3	10170	NP_005762.2	ILMN_2384181	7160468	A	CAAACTGAAAGGCAATAAATCCTATGTGAACATGGACCTCTCTCCGGTGG	"\Homo sapiens dehydrogenase/reductase (SDR family) member 9 (DHRS9), transcript variant 1, mRNA.\"""""	RDHL; 3alpha-HSD; RETSDR8; RDH15	ILMN_2384181	DHRS9	"\Homo sapiens dehydrogenase/reductase (SDR family) member 9 (DHRS9), transcript variant 1, mRNA.\"""""	10170	D	DHRS9	0.295036376	0.004050005	2.094816101	0.039391425	0.039391425	-3.7517188	1.226915912
38575	6250022	HOXC10	NM_017409.3	3226	NP_059105.2	ILMN_1725899	6250022	S	CTCCCACCCCTCCTAGCACCCCCACATCCCCCATCTAGTAACATCTCAGA	"\Homo sapiens homeobox C10 (HOXC10), mRNA.\"""""	MGC5259; HOX3I	ILMN_1725899	HOXC10	"\Homo sapiens homeobox C10 (HOXC10), mRNA.\"""""	3226	 	HOXC10	-0.292537528	0.021859776	-2.270056816	0.025928897	0.025928897	-3.434002994	-1.224792648
24287	3930731	DHRS7	NM_016029.1	51635	NP_057113.1	ILMN_1807455	3930731	S	TGTGGCAATACATGCCAACCTGGGCCTGGTGGATAACCAACAAGATGGGG	"\Homo sapiens dehydrogenase/reductase (SDR family) member 7 (DHRS7), mRNA.\"""""	CGI-86; retDSR4; retSDR4	ILMN_1807455	DHRS7	"\Homo sapiens dehydrogenase/reductase (SDR family) member 7 (DHRS7), mRNA.\"""""	51635	 	DHRS7	0.289488115	-0.078361044	2.407092833	0.018412918	0.018412918	-3.170281964	1.222206548
16197	2570112	ABLIM1	NM_006720.3	3983	NP_006711.3	ILMN_1785424	2570112	A	GAAAAGCTGTGTCGTGTTCCCTGTGAAACTGAGCAGGTGTGTGTTGGCGC	"\Homo sapiens actin binding LIM protein 1 (ABLIM1), transcript variant 4, mRNA.\"""""	KIAA0059; FLJ14564; MGC1224; LIMATIN; LIMAB1; DKFZp781D0148; ABLIM	ILMN_1785424	ABLIM1	"\Homo sapiens actin binding LIM protein 1 (ABLIM1), transcript variant 4, mRNA.\"""""	3983	D	ABLIM1	-0.286916363	0.096889015	-2.201860688	0.030591702	0.030591702	-3.560283776	-1.22002978
24275	3930671	C6orf170	NM_152730.4	221322	NP_689943.4	ILMN_2228196	3930671	S	TGAAATTAGCTGGGTGCAGTGATGCGCCTGTAGTCCCTGCTACTTGGGAG	"\Homo sapiens chromosome 6 open reading frame 170 (C6orf170), mRNA.\"""""	bA301B7.2; FLJ30899; C6orf171; FLJ34235; bA57L9.1; dJ310J6.1	ILMN_2228196	C6ORF170	"\Homo sapiens chromosome 6 open reading frame 170 (C6orf170), mRNA.\"""""	221322	D	C6orf170	-0.286490274	0.000369439	-2.388986469	0.019279466	0.019279466	-3.205880779	-1.219669506
24445	3940593	MFSD11	NM_024311.2	79157	NP_077287.1	ILMN_1756152	3940593	S	GCAGAGATGTGTTGGGTTTGGTGGTGCATGCCTGTGATCCTAGCTGCTGG	"\Homo sapiens major facilitator superfamily domain containing 11 (MFSD11), mRNA.\"""""	ET; FLJ22196; FLJ20226	ILMN_1756152	MFSD11	"\Homo sapiens major facilitator superfamily domain containing 11 (MFSD11), mRNA.\"""""	79157	 	MFSD11	-0.285575061	0.011203546	-2.416398824	0.017981202	0.017981202	-3.1518971	-1.218896021
44810	7150576	ProbeID: 7150576	XM_932599.1	645038	XP_937692.1	ILMN_1756599	7150576	S	AGGCTGTCGGCCTCCTCCCCGCACCCTCCCTGCTGCGGCCGGTGATGGCA	"\PREDICTED: Homo sapiens hypothetical protein LOC645038 (LOC645038), mRNA.\"""""		ILMN_1756599	LOC645038	"\PREDICTED: Homo sapiens hypothetical protein LOC645038 (LOC645038), mRNA.\"""""	645038	 		-0.284489145	0.032218285	-2.068711831	0.041843664	0.041843664	-3.797130387	-1.217978904
23729	3850703	MOSPD3	NM_023948.4	64598	NP_076438.1	ILMN_2356909	3850703	A	CTGCCTCAAGTCCTGCACGTCTCCCTGGGACAAAAGTTGGTGGCCGCCTA	"\Homo sapiens motile sperm domain containing 3 (MOSPD3), transcript variant 1, mRNA.\"""""	CDS3	ILMN_2356909	MOSPD3	"\Homo sapiens motile sperm domain containing 3 (MOSPD3), transcript variant 1, mRNA.\"""""	64598	D	MOSPD3	-0.284067177	0.023916486	-2.506219753	0.014256671	0.014256671	-2.971386742	-1.217622714
16335	2570669	C19orf23	NM_152480.1	148046	NP_689693.1	ILMN_1657148	2570669	S	TTGCGTAATTCTTGCCGCTCCCCCCAGCCCATCGTTCCCTGGTTCTGTGA	"\Homo sapiens chromosome 19 open reading frame 23 (C19orf23), mRNA.\"""""	MGC39338	ILMN_1657148	C19ORF23	"\Homo sapiens chromosome 19 open reading frame 23 (C19orf23), mRNA.\"""""	148046	 	C19orf23	-0.281675664	0.038782307	-2.768371907	0.007016183	0.007016183	-2.413644932	-1.215605969
19044	3060255	BIRC3	NM_182962.1	330	NP_892007.1	ILMN_2405684	3060255	A	GTGGTGGTATGTGCCTGTAGTCCCAGGCTGAGGCAAGAGAATTACTTGAG	"\Homo sapiens baculoviral IAP repeat-containing 3 (BIRC3), transcript variant 2, mRNA.\"""""	RNF49; MALT2; API2; HIAP1; AIP1; MIHC; HAIP1; CIAP2	ILMN_2405684	BIRC3	"\Homo sapiens baculoviral IAP repeat-containing 3 (BIRC3), transcript variant 2, mRNA.\"""""	330	D	BIRC3	-0.280549732	-0.012250646	-2.739145717	0.007610694	0.007610694	-2.478050483	-1.214657636
43078	6860180	ProbeID: 6860180	XM_001128283.1	728216	XP_001128283.1	ILMN_1740200	6860180	I	AGTGGGAGGCATCTGGGGGCCAAAGGTCAGTGGCAGGGGGTATTTCAGTA	"\PREDICTED: Homo sapiens similar to ubiquitin specific peptidase 18 (LOC728216), mRNA.\"""""		ILMN_1740200	LOC728216	"\PREDICTED: Homo sapiens similar to ubiquitin specific peptidase 18 (LOC728216), mRNA.\"""""	728216	 		-0.279545283	-0.005511208	-2.903833746	0.004777396	0.004777396	-2.108060586	-1.213812248
35753	5820382	ProbeID: 5820382	XM_942993.1	647741	XP_948086.1	ILMN_1795159	5820382	S	CCCAACCTGAACACCGCCCTTCTCCCTCCTCCTGGTCACCGAATCAGCGA	"\PREDICTED: Homo sapiens hypothetical LOC647741 (LOC647741), mRNA.\"""""		ILMN_1795159	LOC647741	"\PREDICTED: Homo sapiens hypothetical LOC647741 (LOC647741), mRNA.\"""""	647741	 		-0.278328352	0.020763641	-2.462632628	0.015967526	0.015967526	-3.059672476	-1.212788814
40403	6420767	SRSF9	NM_003769.2	8683	NP_003760.1	ILMN_1760683	6420767	S	CCCCACACTACTTCTCTCCTTTCAGGCCCTACTGAGACAGGTGATGGGAA	"\Homo sapiens splicing factor, arginine/serine-rich 9 (SFRS9), mRNA.\"""""	SRp30c	ILMN_1760683	SFRS9	"\Homo sapiens splicing factor, arginine/serine-rich 9 (SFRS9), mRNA.\"""""	8683	 	SRSF9	0.277167357	-0.055201962	2.624544256	0.010412148	0.010412148	-2.725257588	1.211813226
24662	4010020	ELF1	NM_172373.2	1997	NP_758961.1	ILMN_1664010	4010020	S	GGGCCAAGAAAGCAACTTGAGCCTTGGGCTAATCTGGCTGAGTAGTCAGT	"\Homo sapiens E74-like factor 1 (ets domain transcription factor) (ELF1), mRNA.\"""""		ILMN_1664010	ELF1	"\Homo sapiens E74-like factor 1 (ets domain transcription factor) (ELF1), mRNA.\"""""	1997	 	ELF1	0.275779685	-0.07170995	2.260312995	0.026554254	0.026554254	-3.452249705	1.210648191
9626	1470368	FAM127C	NM_001078173.1	441518	NP_001071641.1	ILMN_3251536	1470368	S	GCGATGGAAGGTCGAGTGCAGCTGATGAAGGCCCTCCTGGCTCGGCCCCT	"\Homo sapiens family with sequence similarity 127, member C (FAM127C), mRNA.\"""""	CXX1c; FLJ25577; MAR8B	ILMN_3251536	FAM127C	"\Homo sapiens family with sequence similarity 127, member C (FAM127C), mRNA.\"""""	441518	D	FAM127C	-0.274438452	0.027791823	-2.07510009	0.041231686	0.041231686	-3.786063687	-1.209523208
9512	1450674	ProbeID: 1450674	XR_015150.1	730534		ILMN_1689327	1450674	S	CAGCATAGACTTAACTCCCTTAAGCCCAGACATCTGTTGGGACCTGACCC	"\PREDICTED: Homo sapiens similar to D-PCa-2 protein isoform c (LOC730534), mRNA.\"""""		ILMN_1689327	LOC730534	"\PREDICTED: Homo sapiens similar to D-PCa-2 protein isoform c (LOC730534), mRNA.\"""""	730534	 		0.274421704	0.004262225	2.341939978	0.021703103	0.021703103	-3.297310886	1.209509167
7530	1190121	LOC389765	XM_001720643.1	389765	XP_001720695.1	ILMN_3294134	1190121	M	CAGCACTTTGGGAGGCTGATGCAGGCGGATCACGAAGTCAGGAGATCGAG	"\PREDICTED: Homo sapiens similar to KIF27C (LOC389765), mRNA.\"""""		ILMN_3294134	LOC389765	"\PREDICTED: Homo sapiens similar to KIF27C (LOC389765), mRNA.\"""""	389765	 	LOC389765	-0.272806324	-0.003171337	-2.272518159	0.025772996	0.025772996	-3.429383074	-1.208155642
23196	3830070	ProbeID: 3830070				ILMN_1903914	3830070	S	GTAACTCTGACATCACTGGCCTTCAACAGGTGTGGCGCTGAGCTTCTGGG	"\Homo sapiens cDNA FLJ26188 fis, clone ADG04821\"""""		ILMN_1903914		"\Homo sapiens cDNA FLJ26188 fis, clone ADG04821\"""""	-999	 		-0.269589979	0.034605122	-2.029304003	0.045794685	0.045794685	-3.864730209	-1.20546518
14312	2260646	PKP2	NM_001005242.1	5318	NP_001005242.1	ILMN_2386973	2260646	A	CCTTTCCTGGACTTTTTTGGCCACTGCCCTGGACTAGTGAAAGAATGGAC	"\Homo sapiens plakophilin 2 (PKP2), transcript variant 2a, mRNA.\"""""	ARVD9	ILMN_2386973	PKP2	"\Homo sapiens plakophilin 2 (PKP2), transcript variant 2a, mRNA.\"""""	5318	 	PKP2	-0.26891002	0.022554498	-2.799173336	0.006435878	0.006435878	-2.345177292	-1.204897164
46540	7560097	ATP6AP2	NM_005765.2	10159	NP_005756.2	ILMN_1677440	7560097	S	GGACAGCTGTTTTTTAACCCTCTTCTGCAAGTTTGTTGACCTACATGGGC	"\Homo sapiens ATPase, H+ transporting, lysosomal accessory protein 2 (ATP6AP2), mRNA.\"""""	ELDF10; APT6M8-9; MGC99577; XMRE; M8-9; ATP6IP2; MSTP009; MRXE; HT028; ATP6M8-9	ILMN_1677440	ATP6AP2	"\Homo sapiens ATPase, H+ transporting, lysosomal accessory protein 2 (ATP6AP2), mRNA.\"""""	10159	 	ATP6AP2	0.268905841	-0.078830989	2.047162611	0.043966144	0.043966144	-3.834238466	1.204893674
12455	1990706	LOC284648	XM_001718570.1	284648	XP_001718622.1	ILMN_3286751	1990706	M	GAGGGGGAGGGCTTGGTGGGGAGGGGGACTTACAATTCATCCACGCTGTT	"\PREDICTED: Homo sapiens hypothetical protein LOC284648 (LOC284648), mRNA.\"""""		ILMN_3286751	LOC284648	"\PREDICTED: Homo sapiens hypothetical protein LOC284648 (LOC284648), mRNA.\"""""	284648	D	LOC284648	-0.266681457	-0.001281139	-2.671892571	0.009157313	0.009157313	-2.624161673	-1.203037369
44945	7160368	GALE	NM_000403.3	2582	NP_000394.2	ILMN_1777523	7160368	I	GACCCAGCCGCCCTCGTATGCCCACGGCCTAGCTCCCCTTCCCTCCAACA	"\Homo sapiens UDP-galactose-4-epimerase (GALE), transcript variant 1, mRNA.\"""""		ILMN_1777523	GALE	"\Homo sapiens UDP-galactose-4-epimerase (GALE), transcript variant 1, mRNA.\"""""	2582	D	GALE	-0.26657911	0.003273435	-3.829298944	0.000256073	0.000256073	0.262632442	-1.202952027
27338	4280056	OR52B6	NM_001005162.2	340980	NP_001005162.2	ILMN_1811599	4280056	S	CTCCAAGCAGTCTTCCGCCTCCTTTCTCAAGATGCCCGCTCCAAGGCCCT	"\Homo sapiens olfactory receptor, family 52, subfamily B, member 6 (OR52B6), mRNA.\"""""	OR11-47	ILMN_1811599	OR52B6	"\Homo sapiens olfactory receptor, family 52, subfamily B, member 6 (OR52B6), mRNA.\"""""	340980	 	OR52B6	-0.265929526	0.033538603	-3.250333019	0.001694888	0.001694888	-1.275708954	-1.202410511
5604	840309	LEP	NM_000230.1	3952	NP_000221.1	ILMN_2207505	840309	S	CGGGAGGCTGAGACAGGAGAATCGCTTAAACCTGGGAGGCGGAGAGTACA	"\Homo sapiens leptin (obesity homolog, mouse) (LEP), mRNA.\"""""	OB; OBS	ILMN_2207505	LEP	"\Homo sapiens leptin (obesity homolog, mouse) (LEP), mRNA.\"""""	3952	D	LEP	-0.265877998	-0.028594175	-2.033074693	0.045403258	0.045403258	-3.858311887	-1.202367566
44660	7100711	CALM2	NM_001743.3	805	NP_001734.1	ILMN_1687858	7100711	S	GTTGTTGAAGTGTGGAGTTGTAACTCTGCGTGGACTATGGACAGTCAACA	"\Homo sapiens calmodulin 2 (phosphorylase kinase, delta) (CALM2), mRNA.\"""""	PHKD; CAMII; PHKD2	ILMN_1687858	CALM2	"\Homo sapiens calmodulin 2 (phosphorylase kinase, delta) (CALM2), mRNA.\"""""	805	D	CALM1 (includes others)	0.265271064	-0.067111431	2.100432243	0.038880402	0.038880402	-3.741883213	1.201861843
29978	4780544	XPNPEP2	NM_003399.5	7512	NP_003390.4	ILMN_1743357	4780544	S	CAGCAACATGCAGAGTCCCTGAGCCCACCTCCCAGCCCTCTCCTCATTCT	"\Homo sapiens X-prolyl aminopeptidase (aminopeptidase P) 2, membrane-bound (XPNPEP2), mRNA.\"""""		ILMN_1743357	XPNPEP2	"\Homo sapiens X-prolyl aminopeptidase (aminopeptidase P) 2, membrane-bound (XPNPEP2), mRNA.\"""""	7512	 	XPNPEP2	-0.263418879	0.027853104	-2.34671122	0.021445553	0.021445553	-3.288109007	-1.200319838
33911	5420538	TP53INP1	NM_033285.2	94241	NP_150601.1	ILMN_2214197	5420538	S	GGCATGAGTTAGGGAGACTGAAGAGTATTGTAGACTGTACATGTGCCTTC	"\Homo sapiens tumor protein p53 inducible nuclear protein 1 (TP53INP1), mRNA.\"""""	TP53INP1A; Teap; p53DINP1; TP53DINP1; SIP; FLJ22139; DKFZp434M1317; TP53INP1B	ILMN_2214197	TP53INP1	"\Homo sapiens tumor protein p53 inducible nuclear protein 1 (TP53INP1), mRNA.\"""""	94241	D	TP53INP1	0.261046507	-0.096500759	2.109610191	0.038057636	0.038057636	-3.725759922	1.198347651
25130	4050358	SUMO1P3	NR_002190.1	474338		ILMN_1732080	4050358	S	CTCCTGGACTGTGACTTTCAGTGGGAGATGGAAGTGTTTCAGAGAACTGA	"\Homo sapiens SUMO1 pseudogene 3 (SUMO1P3), non-coding RNA.\"""""		ILMN_1732080	SUMO1P3	"\Homo sapiens SUMO1 pseudogene 3 (SUMO1P3), non-coding RNA.\"""""	474338	 		0.259004614	-0.033628158	2.996811262	0.003644526	0.003644526	-1.891727109	1.19665279
38640	6250242	FLNA	NM_001456.2	2316	NP_001447.2	ILMN_1687335	6250242	S	CCTACCTGCTCAAGGACAAGGGGGAGTACACACTGGTGGTCAAATGGGGG	"\Homo sapiens filamin A, alpha (actin binding protein 280) (FLNA), mRNA.\"""""	OPD2; MNS; FMD; FLN; filamin A; NHBP; ABP-280; OPD1; FLN1; ABPX; OPD; DKFZp434P031	ILMN_1687335	FLNA	"\Homo sapiens filamin A, alpha (actin binding protein 280) (FLNA), mRNA.\"""""	2316	 	FLNA	-0.25742194	0.059907221	-2.39511763	0.018982052	0.018982052	-3.193851823	-1.195340751
41662	6580544	ProbeID: 6580544	XM_927868.1	644774	XP_932961.1	ILMN_1779258	6580544	S	GGGCACTGGTTCACAGAGCCCACAGCTCCATGGTAGGAGTCAATCTGCCA	"\PREDICTED: Homo sapiens similar to Phosphoglycerate kinase 1 (LOC644774), mRNA.\"""""		ILMN_1779258	LOC644774	"\PREDICTED: Homo sapiens similar to Phosphoglycerate kinase 1 (LOC644774), mRNA.\"""""	644774	 		0.255431442	-0.029473485	2.682404824	0.008898083	0.008898083	-2.601517023	1.193692667
18757	2940541	BLZF1	NM_003666.2	8548	NP_003657.1	ILMN_2106656	2940541	S	GGGTATGTTAGAAAAACAAAAAGGAGGCTGGGCATGGTGGCTCATGCCTC	"\Homo sapiens basic leucine zipper nuclear factor 1 (BLZF1), mRNA.\"""""	JEM1; JEM-1; GOLGIN-45; MGC22497; JEM-1s	ILMN_2106656	BLZF1	"\Homo sapiens basic leucine zipper nuclear factor 1 (BLZF1), mRNA.\"""""	8548	D	BLZF1	-0.255301988	0.007827895	-2.199089926	0.030795764	0.030795764	-3.565343845	-1.193585561
14623	2340372	MRFAP1	NM_033296.1	93621	NP_150638.1	ILMN_2055165	2340372	S	CCGACCTGGCTGGGACTCGTGAATCTGGAGAAGAGCTGGAGAATGGATAG	"\Homo sapiens Mof4 family associated protein 1 (MRFAP1), mRNA.\"""""	PAM14; PGR1	ILMN_2055165	MRFAP1	"\Homo sapiens Mof4 family associated protein 1 (MRFAP1), mRNA.\"""""	93621	 	MRFAP1	0.255137374	-0.052957995	3.314304704	0.001388511	0.001388511	-1.114444165	1.193449378
44744	7150288	ProbeID: 7150288	XM_933004.1	653648	XP_938097.1	ILMN_1651984	7150288	S	ATGCCCTACGTGGGGGTGGGCATCGCGGGGAGTGAATCCACGATCTGGGA	"\PREDICTED: Homo sapiens similar to neurotrophic tyrosine kinase, receptor, type 2 (LOC653648), mRNA.\"""""		ILMN_1651984	LOC653648	"\PREDICTED: Homo sapiens similar to neurotrophic tyrosine kinase, receptor, type 2 (LOC653648), mRNA.\"""""	653648	 		-0.254800206	0.037474179	-2.191396546	0.031368626	0.031368626	-3.579364718	-1.193170494
23248	3830286	ProbeID: 3830286	XM_943936.1	649823	XP_949029.1	ILMN_1680936	3830286	S	AGGCTGTCGGCCTCCTCCCCGCACCCTCCCTGCTGCGGTCGGTGATGGCA	"\PREDICTED: Homo sapiens hypothetical protein LOC649823 (LOC649823), mRNA.\"""""		ILMN_1680936	LOC649823	"\PREDICTED: Homo sapiens hypothetical protein LOC649823 (LOC649823), mRNA.\"""""	649823	 		-0.253855117	0.030097832	-2.461526037	0.01601326	0.01601326	-3.061896995	-1.19238912
20131	3180746	PLDN	NM_012388.2	26258	NP_036520.1	ILMN_2105033	3180746	S	CCTTACTAGACTGTGATGGCTCACACCTGTAATCCCAGTGCTTTGGGAGG	"\Homo sapiens pallidin homolog (mouse) (PLDN), mRNA.\"""""	PA; PALLID	ILMN_2105033	PLDN	"\Homo sapiens pallidin homolog (mouse) (PLDN), mRNA.\"""""	26258	D	PLDN	-0.253687574	-0.020230107	-2.141518855	0.035313483	0.035313483	-3.669224254	-1.192250654
14203	2260161	ProbeID: 2260161	XM_001133026.1	729120	XP_001133026.1	ILMN_3298410	2260161	M	GGCCAAGGCGGGTGGATTGCCTGAGCTCAGGAGTTCAAGATCAGTCTGGA	"\PREDICTED: Homo sapiens hypothetical LOC729120 (LOC729120), mRNA.\"""""		ILMN_3298410	LOC729120	"\PREDICTED: Homo sapiens hypothetical LOC729120 (LOC729120), mRNA.\"""""	729120	 		-0.253311481	-0.005231813	-2.151491563	0.034491883	0.034491883	-3.65140208	-1.191939889
5195	780204	ZNF669	NM_024804.1	79862	NP_079080.1	ILMN_2093748	780204	S	GGCCAAGGCGTGTGGATTGCTTGAGCCCAGGAGTTCATAACCAGCCTGGA	"\Homo sapiens zinc finger protein 669 (ZNF669), mRNA.\"""""	FLJ12606	ILMN_2093748	ZNF669	"\Homo sapiens zinc finger protein 669 (ZNF669), mRNA.\"""""	79862	D	ZNF669	-0.253241908	0.031131197	-2.624167952	0.010422717	0.010422717	-2.726055143	-1.19188241
1290	130685	ARL8B	NM_018184.2	55207	NP_060654.1	ILMN_1752837	130685	S	GGAGGAATTGGAACTAGAATGTGTGACTCTGTGGGGACTGCATAGGTTTG	"\Homo sapiens ADP-ribosylation factor-like 8B (ARL8B), mRNA.\"""""	FLJ10702; ARL10C; Gie1	ILMN_1752837	ARL8B	"\Homo sapiens ADP-ribosylation factor-like 8B (ARL8B), mRNA.\"""""	55207	 	ARL8B	0.249515318	-0.006410811	2.774468409	0.006897656	0.006897656	-2.400141172	1.188807661
25175	4050541	HMGN2	NM_005517.2	3151	NP_005508.1	ILMN_2058141	4050541	S	CTTTCAGCATAGACTTAACTCCCTTAAGCCCAGACATCTGTTGAGACCTG	"\Homo sapiens high-mobility group nucleosomal binding domain 2 (HMGN2), mRNA.\"""""	HMG17; MGC5629; MGC88718	ILMN_2058141	HMGN2	"\Homo sapiens high-mobility group nucleosomal binding domain 2 (HMGN2), mRNA.\"""""	3151	D	HMGN2	0.249111664	-0.001611069	2.050109739	0.043670507	0.043670507	-3.829183777	1.188475089
17214	2680386	CYTIP	NM_004288.3	9595	NP_004279.3	ILMN_1746864	2680386	S	GGGGTTAAGGTTCATGAGAACCATGGAAAGATGTGGTCTGAGATGGGTGC	"\Homo sapiens pleckstrin homology, Sec7 and coiled-coil domains, binding protein (PSCDBP), mRNA.\"""""	CASP; CYTIP; HE; CYBR; B3-1	ILMN_1746864	PSCDBP	"\Homo sapiens pleckstrin homology, Sec7 and coiled-coil domains, binding protein (PSCDBP), mRNA.\"""""	9595	D	CYTIP	0.248578501	-0.079457637	2.556695942	0.012482665	0.012482665	-2.867537619	1.188035957
46827	7570477	C12orf35	NM_018169.2	55196	NP_060639.2	ILMN_1726289	7570477	S	ACGGAAGGATGTAAAGCCTCATCCTAGGAAGGAGCAAGCCCCTCTGCAAG	"\Homo sapiens chromosome 12 open reading frame 35 (C12orf35), mRNA.\"""""	FLJ20696; FLJ10652	ILMN_1726289	C12ORF35	"\Homo sapiens chromosome 12 open reading frame 35 (C12orf35), mRNA.\"""""	55196	D	C12orf35	0.247905243	-0.060182211	2.204737379	0.030381091	0.030381091	-3.555024394	1.187481669
41114	6520554	ProbeID: 6520554	XR_015424.1	727938		ILMN_3274465	6520554	M	GACCGGGTTAGGAGTTAGACAGTTTAAAAGGGGGATATGGGGCCCTGAAG	"\PREDICTED: Homo sapiens misc_RNA (LOC727938), miscRNA.\"""""		ILMN_3274465	LOC727938	"\PREDICTED: Homo sapiens misc_RNA (LOC727938), miscRNA.\"""""	727938	 		-0.247837763	0.015909187	-2.652548982	0.009652341	0.009652341	-2.665641178	-1.187426128
212	20050	ATG10	NM_031482.3	83734	NP_113670.1	ILMN_1748968	20050	S	AATTTGCCTGTTTATGGTGGTGTGTTCCTGTAGTCCCAGCTCCCCAGGAG	"\Homo sapiens ATG10 autophagy related 10 homolog (S. cerevisiae) (ATG10), mRNA.\"""""	DKFZP586I0418; pp12616; APG10; APG10L; FLJ13954	ILMN_1748968	ATG10	"\Homo sapiens ATG10 autophagy related 10 homolog (S. cerevisiae) (ATG10), mRNA.\"""""	83734	D	ATG10	-0.247029882	0.013890434	-2.163219217	0.033547038	0.033547038	-3.630350998	-1.186761378
36856	5960411	BCYRN1	NR_001568.1	618		ILMN_1678757	5960411	S	GGAGGATAGCTTGAGCCCAGGAGTTCGAGACCTGCCTGGGCAATATAGCG	"\Homo sapiens brain cytoplasmic RNA 1 (non-protein coding) (BCYRN1), non-coding RNA.\"""""	BC200a; BC200	ILMN_1678757	BCYRN1	"\Homo sapiens brain cytoplasmic RNA 1 (non-protein coding) (BCYRN1), non-coding RNA.\"""""	618	 	BCYRN1	-0.244895443	0.023832718	-2.034006293	0.045306994	0.045306994	-3.856724524	-1.185006886
2661	430307	NPTN	NM_012428.2	27020	NP_036560.1	ILMN_1792997	430307	A	GGGCTTAACCTGTGACTTTAATAAGCTGGAACAGTCCACTGAATGGGTAT	"\Homo sapiens neuroplastin (NPTN), transcript variant beta, mRNA.\"""""	SDFR1; GP55; DKFZp686L2477; np65; np55; GP65; SDR1; MGC102805	ILMN_1792997	NPTN	"\Homo sapiens neuroplastin (NPTN), transcript variant beta, mRNA.\"""""	27020	D	NPTN	0.242706151	-0.121811261	2.07502924	0.041238431	0.041238431	-3.78618659	1.18321
18564	2900474	RINL	NM_198445.2	126432	NP_940847.1	ILMN_1790962	2900474	S	TGCCCTTTAAGGAGCCATGGGCAGAAGAGACTGTGACAGGGACCAGTGAC	"\Homo sapiens Ras and Rab interactor-like (RINL), mRNA.\"""""	FLJ44131	ILMN_1790962	RINL	"\Homo sapiens Ras and Rab interactor-like (RINL), mRNA.\"""""	126432	 	RINL	-0.242639983	0.073608274	-2.754316364	0.007296582	0.007296582	-2.444687405	-1.183155735
8549	1340523	ProbeID: 1340523	XM_209227.7	653464	XP_209227.3	ILMN_1713390	1340523	S	CCTGCTACCAAACAGTCATTCCTTTTAGCCCTCTCCTCCCCACCAAAAGC	"\PREDICTED: Homo sapiens similar to SLIT-ROBO Rho GTPase-activating protein 2 (srGAP2) (Formin-binding protein 2) (LOC653464), mRNA.\"""""		ILMN_1713390	LOC653464	"\PREDICTED: Homo sapiens similar to SLIT-ROBO Rho GTPase-activating protein 2 (srGAP2) (Formin-binding protein 2) (LOC653464), mRNA.\"""""	653464	 		-0.242148406	0.010484688	-2.693449516	0.008632934	0.008632934	-2.577647802	-1.182752661
9294	1440577	LOC100131541	XM_001725293.1	100131541	XP_001725345.1	ILMN_3285162	1440577	M	AGAGCCCTCAGGCTGGGTGTGGTAACTTGCGCCTGTAATCCCAGCACTCT	"\PREDICTED: Homo sapiens similar to MRSS6228 (LOC100131541), mRNA.\"""""		ILMN_3285162	LOC100131541	"\PREDICTED: Homo sapiens similar to MRSS6228 (LOC100131541), mRNA.\"""""	100131541	D	UNQ6228	-0.241304303	0.03456876	-2.565926278	0.012180688	0.012180688	-2.848361795	-1.182060849
43085	6860196	WIPF1	NM_001077269.1	7456	NP_001070737.1	ILMN_2351298	6860196	A	GGATCTATGCAAATATAGCTCCACTAAAGGACCATAGGGAAGAGCCAGCC	"\Homo sapiens WAS/WASL interacting protein family, member 1 (WIPF1), transcript variant 2, mRNA.\"""""	WIP; WASPIP; PRPL-2; MGC111041	ILMN_2351298	WIPF1	"\Homo sapiens WAS/WASL interacting protein family, member 1 (WIPF1), transcript variant 2, mRNA.\"""""	7456	D	WIPF1	0.24023666	-0.090294519	2.032211926	0.045492565	0.045492565	-3.85978139	1.181186408
43166	6860500	UBA1	NM_003334.3	7317	NP_003325.2	ILMN_3297945	6860500	M	ACGACGAGAGCGGCGAGGATGTCGAGGTTCCCTATGTCCGATACACCATC	"\Homo sapiens ubiquitin-like modifier activating enzyme 1 (UBA1), transcript variant 1, mRNA.\"""""	UBA1A; A1S9; A1ST; UBE1X; MGC4781; A1S9T; UBE1; GXP1	ILMN_3297945	UBA1	"\Homo sapiens ubiquitin-like modifier activating enzyme 1 (UBA1), transcript variant 1, mRNA.\"""""	7317	D	UBA1	-0.239902301	-0.012381946	-2.021269487	0.046638402	0.046638402	-3.878370941	-1.180912687
13388	2100612	EZR	NM_003379.4	7430	NP_003370.2	ILMN_3272378	2100612	M	CCTTCACAGCTAAGATGCCATGTGCAGGTGGATTCCATGCCGCAGACATG	"\Homo sapiens ezrin (EZR), transcript variant 1, mRNA.\"""""	VIL2; MGC1584; CVL; FLJ26216; DKFZp762H157; CVIL	ILMN_3272378	EZR	"\Homo sapiens ezrin (EZR), transcript variant 1, mRNA.\"""""	7430	D	EZR	-0.239733954	0.017801119	-2.415079467	0.018041854	0.018041854	-3.15450726	-1.180774896
26760	4230091	HNRNPA2B1	NM_031243.1	3181	NP_112533.1	ILMN_2369682	4230091	A	GCAGTGATATGGCAGAAGACACCAGAGCAGATGCAGAGAGCCATTTTGTG	"\Homo sapiens heterogeneous nuclear ribonucleoprotein A2/B1 (HNRPA2B1), transcript variant B1, mRNA.\"""""	RNPA2; HNRNPB1; HNRNPA2; HNRPB1; HNRPA2; SNRPB1	ILMN_2369682	HNRPA2B1	"\Homo sapiens heterogeneous nuclear ribonucleoprotein A2/B1 (HNRPA2B1), transcript variant B1, mRNA.\"""""	3181	D	HNRNPA2B1	0.237196548	-0.015038093	2.292230605	0.024553933	0.024553933	-3.39222761	1.178699979
2488	380347	ProbeID: 380347	XR_018061.1	641983		ILMN_1805251	380347	A	CTCCCCTGGCTGTGCTGACCTTTACACTGTGTAGTGTTGTCATCTGGTGG	"\PREDICTED: Homo sapiens similar to CDC14 homolog B isoform 2 (LOC641983), mRNA.\"""""		ILMN_1805251	LOC641983	"\PREDICTED: Homo sapiens similar to CDC14 homolog B isoform 2 (LOC641983), mRNA.\"""""	641983	 		-0.236481982	0.0163241	-3.789930376	0.000292898	0.000292898	0.152683524	-1.178116314
11960	1940180	PSMB9	NM_002800.4	5698	NP_002791.1	ILMN_2376108	1940180	A	ACAAGCTGTCCCCGCTGCACGAGCGCATCTACTGTGCACTCTCTGGTTCA	"\Homo sapiens proteasome (prosome, macropain) subunit, beta type, 9 (large multifunctional peptidase 2) (PSMB9), transcript variant 1, mRNA.\"""""	MGC70470; PSMB6i; beta1i; LMP2; RING12	ILMN_2376108	PSMB9	"\Homo sapiens proteasome (prosome, macropain) subunit, beta type, 9 (large multifunctional peptidase 2) (PSMB9), transcript variant 1, mRNA.\"""""	5698	D	PSMB9	0.233300391	0.031872444	2.086970708	0.040115013	0.040115013	-3.765419631	1.175521064
12068	1940670	FAM86B1	NM_001083537.1	85002	NP_001077006.1	ILMN_1769532	1940670	S	CCCTCACTTGGACTTGAGACCCTTCACAACCCAGCAGCGCTCCACTTCCA	"\Homo sapiens family with sequence similarity 86, member B1 (FAM86B1), transcript variant 1, mRNA.\"""""	MGC16279; MGC104828	ILMN_1769532	FAM86B1	"\Homo sapiens family with sequence similarity 86, member B1 (FAM86B1), transcript variant 1, mRNA.\"""""	85002	D	FAM86B1 (includes others)	-0.231766882	0.019417839	-2.626188438	0.010366083	0.010366083	-2.721771746	-1.174272211
29208	4640484	CNOT8	NM_004779.4	9337	NP_004770.4	ILMN_2174612	4640484	S	TGAGTTGTTTTGGAGTAATATCCCACAACTGGGGTAGGAAGCTCAGGACT	"\Homo sapiens CCR4-NOT transcription complex, subunit 8 (CNOT8), mRNA.\"""""	hCAF1; POP2; CAF1; CALIF	ILMN_2174612	CNOT8	"\Homo sapiens CCR4-NOT transcription complex, subunit 8 (CNOT8), mRNA.\"""""	9337	D	CNOT8	0.228166062	-0.086176713	2.372108289	0.020119749	0.020119749	-3.238859608	1.171345001
16988	2650253	PRDX4	NM_006406.1	10549	NP_006397.1	ILMN_2222234	2650253	S	CTGCCCTGCTGGCTGGAAACCTGGTAGTGAAACAATAATCCCAGATCCAG	"\Homo sapiens peroxiredoxin 4 (PRDX4), mRNA.\"""""	PRX-4; AOE37-2	ILMN_2222234	PRDX4	"\Homo sapiens peroxiredoxin 4 (PRDX4), mRNA.\"""""	10549	 	PRDX4	-0.226867364	0.06181757	-2.374421933	0.020002669	0.020002669	-3.234350644	-1.170291045
8194	1260646	BMS1P5	NR_003611.2	399761		ILMN_3238183	1260646	S	TAAAGTCTAGCCAGGTGCAGTGGCTCACGCCTGTAATCCCAGACTTTGGG	"\Homo sapiens BMS1 pseudogene 5 (BMS1P5), non-coding RNA.\"""""		ILMN_3238183	BMS1P5	"\Homo sapiens BMS1 pseudogene 5 (BMS1P5), non-coding RNA.\"""""	399761	 		-0.226487826	-0.010336508	-2.071197795	0.04160459	0.04160459	-3.79282741	-1.16998321
16291	2570477	BTN2A1	NM_007049.2	11120	NP_008980.1	ILMN_2364852	2570477	A	GGGGACACCAGTGGCTTCAAACTTCCTGGTTTCATGATATCTTGAGACGC	"\Homo sapiens butyrophilin, subfamily 2, member A1 (BTN2A1), transcript variant 1, mRNA.\"""""	BK14H9.1; BTF1; FLJ36567; DJ3E1.1; BT2.1	ILMN_2364852	BTN2A1	"\Homo sapiens butyrophilin, subfamily 2, member A1 (BTN2A1), transcript variant 1, mRNA.\"""""	11120	D	BTN2A1	0.225352422	-0.047429178	2.132769091	0.036048295	0.036048295	-3.684801157	1.169062793
15507	2470259	FBXO18	NM_178150.1	84893	NP_835363.1	ILMN_1729430	2470259	A	CTTGCCTCCCCTCTGGATGTATCTGGTCAGGGAAGTGGGGGATGTTCTTT	"\Homo sapiens F-box protein, helicase, 18 (FBXO18), transcript variant 2, mRNA.\"""""	MGC141937; FBH1; FLJ14590; MGC141935; Fbx18; MGC131916	ILMN_1729430	FBXO18	"\Homo sapiens F-box protein, helicase, 18 (FBXO18), transcript variant 2, mRNA.\"""""	84893	D	FBXO18	-0.224879405	0.026919649	-2.413448802	0.018117069	0.018117069	-3.157731634	-1.168679555
3971	610341	WAC	NM_100486.1	51322	NP_567823.1	ILMN_2323526	610341	A	CCACACTTGCACCTGATCAAGAGCAGTGCTTCTCCATTTGTTTTGCAGAG	"\Homo sapiens WW domain containing adaptor with coiled-coil (WAC), transcript variant 3, mRNA.\"""""	bA48B24; MGC10753; BM-016; Wwp4; PRO1741; bA48B24.1	ILMN_2323526	WAC	"\Homo sapiens WW domain containing adaptor with coiled-coil (WAC), transcript variant 3, mRNA.\"""""	51322	D	WAC	0.224064379	-0.05264459	2.411518893	0.018206448	0.018206448	-3.161545339	1.168019515
32659	5270064	SHROOM4	NM_020717.2	57477	NP_065768.2	ILMN_2206188	5270064	S	CGAAAATGTTATTAAGAAAACAGTTCCGGCCGGGCATGGTGGCTCACGCC	"\Homo sapiens shroom family member 4 (SHROOM4), mRNA.\"""""	KIAA1202	ILMN_2206188	SHROOM4	"\Homo sapiens shroom family member 4 (SHROOM4), mRNA.\"""""	57477	D	SHROOM4	-0.223730929	-0.005952631	-2.054447024	0.04323853	0.04323853	-3.821733084	-1.167749583
8296	1300270	PCDHB19P	NR_001282.1	84054		ILMN_1690237	1300270	S	GCTACAGTTGCTGAGGTGGGGGGATTGCTTGAGCCTGGGTAGTCAAGGCT	"\Homo sapiens protocadherin beta 19 pseudogene (PCDHB19P), non-coding RNA.\"""""	PCDHB19; PCDH-PSI5	ILMN_1690237	PCDHB19P	"\Homo sapiens protocadherin beta 19 pseudogene (PCDHB19P), non-coding RNA.\"""""	84054	 		-0.222420336	0.013635688	-2.089283552	0.039900512	0.039900512	-3.761385298	-1.166689241
37268	6040592	ProbeID: 6040592	XR_015328.2	728105		ILMN_3235006	6040592	S	GCCAGGCGTGATGGTGTGCACCTGTAGTCCTTGCTACTCAGAAAGCTGAG	"\PREDICTED: Homo sapiens misc_RNA (LOC728105), miscRNA.\"""""		ILMN_3235006	LOC728105	"\PREDICTED: Homo sapiens misc_RNA (LOC728105), miscRNA.\"""""	728105	 		-0.222400114	-0.017354725	-2.194115661	0.0311651	0.0311651	-3.574414126	-1.166672888
12981	2060482	KIAA0907	NM_014949.2	22889	NP_055764.2	ILMN_1670752	2060482	S	TCTCTCCCAGAACTGGTTGCAGCTAAAACAGAGAGATCTGACTGCTGGCT	"\Homo sapiens KIAA0907 (KIAA0907), mRNA.\"""""	RP11-336K24.1	ILMN_1670752	KIAA0907	"\Homo sapiens KIAA0907 (KIAA0907), mRNA.\"""""	22889	 	KIAA0907	0.222250982	-0.053576235	2.493335966	0.014744372	0.014744372	-2.99761757	1.166552294
3063	460452	ProbeID: 460452	XM_001715759.1	100128510	XP_001715811.1	ILMN_3262849	460452	M	CCGGGTGCAGTGACTCACACCTGTAATTCCAGCACTTTGAGAGGCCAAGG	"\PREDICTED: Homo sapiens hypothetical protein LOC100128510 (LOC100128510), mRNA.\"""""		ILMN_3262849	LOC100128510	"\PREDICTED: Homo sapiens hypothetical protein LOC100128510 (LOC100128510), mRNA.\"""""	100128510	D	ZNF75A	-0.222234201	0.011450316	-2.166697605	0.033271172	0.033271172	-3.62408808	-1.166538725
30597	4850754	GHITM	NM_014394.2	27069	NP_055209.2	ILMN_1728467	4850754	S	GAAACAGGCACAGGTGATGCATTCTCCTGCTGTTGCTTCTCAGTGCTCTC	"\Homo sapiens growth hormone inducible transmembrane protein (GHITM), mRNA.\"""""	FLJ26584; My021; DERP2; PTD010; HSPC282; TMBIM5; DKFZp566C0746	ILMN_1728467	GHITM	"\Homo sapiens growth hormone inducible transmembrane protein (GHITM), mRNA.\"""""	27069	 	GHITM	0.221348059	-0.003819037	2.371753371	0.020137763	0.020137763	-3.239550964	1.165822426
30465	4850170	CAMK2A	NM_171825.1	815	NP_741960.1	ILMN_1666445	4850170	A	CAGGAAAGTGTTCTCCTGGGTTTGTGCCCACCATGGTGCGAATCCTGACC	"\Homo sapiens calcium/calmodulin-dependent protein kinase (CaM kinase) II alpha (CAMK2A), transcript variant 2, mRNA.\"""""	KIAA0968; CAMKA	ILMN_1666445	CAMK2A	"\Homo sapiens calcium/calmodulin-dependent protein kinase (CaM kinase) II alpha (CAMK2A), transcript variant 2, mRNA.\"""""	815	 	CAMK2A	-0.220796414	0.019799643	-3.264199739	0.001623534	0.001623534	-1.240946919	-1.165376735
16385	2600072	BOK	NM_032515.3	666	NP_115904.1	ILMN_1730032	2600072	S	CCCCTCAGGTGCCCCCACACACAGCCTTCCCTTGACGCCTACATTTCTAG	"\Homo sapiens BCL2-related ovarian killer (BOK), mRNA.\"""""	MGC4631; BOKL; BCL2L9	ILMN_1730032	BOK	"\Homo sapiens BCL2-related ovarian killer (BOK), mRNA.\"""""	666	 	BOK	-0.220148244	0.018194364	-2.213405401	0.029754137	0.029754137	-3.539140811	-1.164853274
376	50050	AMD1	NM_001033059.1	262	NP_001028231.1	ILMN_1788462	50050	A	GGAGCTCTGTTTTGAGGACCAATGCTTAAGGTGGACTTTGTTCGTAAACA	"\Homo sapiens adenosylmethionine decarboxylase 1 (AMD1), transcript variant 2, mRNA.\"""""	ADOMETDC; AMD; DKFZp313L1234; FLJ26964	ILMN_1788462	AMD1	"\Homo sapiens adenosylmethionine decarboxylase 1 (AMD1), transcript variant 2, mRNA.\"""""	262	D	AMD1	0.220064676	-0.105829327	2.016250257	0.047172217	0.047172217	-3.886868008	1.164785802
18736	2940450	MYO3B	NM_138995.1	140469	NP_620482.1	ILMN_2096970	2940450	S	AATATGTGGTAGATAGTATGCAAGAAAAGCCGGGTGCGGTGGCTCAGGCC	"\Homo sapiens myosin IIIB (MYO3B), mRNA.\"""""		ILMN_2096970	MYO3B	"\Homo sapiens myosin IIIB (MYO3B), mRNA.\"""""	140469	D	MYO3B	-0.218792224	-0.016746536	-2.359053997	0.020791834	0.020791834	-3.264230541	-1.163758919
2644	430224	CHD4	NM_001273.2	1108	NP_001264.2	ILMN_1658411	430224	S	GGCGGGCTGGCCTTCTGGACCCTGGCTTCTCCCCACTGTAACGCCTGTTA	"\Homo sapiens chromodomain helicase DNA binding protein 4 (CHD4), mRNA.\"""""	Mi-2b; Mi2-BETA; DKFZp686E06161	ILMN_1658411	CHD4	"\Homo sapiens chromodomain helicase DNA binding protein 4 (CHD4), mRNA.\"""""	1108	D	CHD4	-0.2183047	-0.036071817	-2.177755685	0.032407273	0.032407273	-3.60411942	-1.163365721
12995	2060551	RNY3	NR_004392.1	6085		ILMN_3239225	2060551	S	GCTGGTCCGAGTGCAGTGGTGTTTACAACTAATTGATCACAACCAGTTAC	"\Homo sapiens RNA, Ro-associated Y3 (RNY3), small cytoplasmic RNA.\"""""	Y3; HY3	ILMN_3239225	RNY3	"\Homo sapiens RNA, Ro-associated Y3 (RNY3), small cytoplasmic RNA.\"""""	6085	 	RNY3	-0.21824735	0.016700181	-2.127825749	0.036469285	0.036469285	-3.693576893	-1.163319475
9455	1450441	ERBB2IP	NM_018695.2	55914	NP_061165.1	ILMN_1805024	1450441	I	CCCACCAGCCTCCATATACACAGCCCCATTGTTCTCCTAGACAAGGCCAT	"\Homo sapiens erbb2 interacting protein (ERBB2IP), transcript variant 2, mRNA.\"""""	ERBIN; LAP2	ILMN_1805024	ERBB2IP	"\Homo sapiens erbb2 interacting protein (ERBB2IP), transcript variant 2, mRNA.\"""""	55914	D	ERBB2IP	-0.21772358	0.008470307	-3.398409406	0.001064396	0.001064396	-0.898989082	-1.16289721
44599	7100408	LOC731789	XM_001722670.1	731789	XP_001722722.1	ILMN_3233239	7100408	I	CGGAGTTCCAGACCAGCCTGGGCAACAGAACAAGGGCTCATCTCTACTAG	"\PREDICTED: Homo sapiens similar to amyloid beta (A4) precursor protein-binding, family B, member 1 interacting protein (LOC731789), mRNA.\"""""		ILMN_3233239	LOC731789	"\PREDICTED: Homo sapiens similar to amyloid beta (A4) precursor protein-binding, family B, member 1 interacting protein (LOC731789), mRNA.\"""""	731789	D	LOC731789	-0.21763887	0.005650959	-2.201547044	0.030614741	0.030614741	-3.560856842	-1.16282893
7307	1110600	SMCR5	NR_024007.1	140771		ILMN_3240236	1110600	S	CTTGGGAAGCTGAGGTAGGAGGATTGCTTGAGCCCATGAAGTCAGGCTGC	"\Homo sapiens Smith-Magenis syndrome chromosome region, candidate 5 (non-protein coding) (SMCR5), non-coding RNA.\"""""		ILMN_3240236	SMCR5	"\Homo sapiens Smith-Magenis syndrome chromosome region, candidate 5 (non-protein coding) (SMCR5), non-coding RNA.\"""""	140771	 	SMCR5	-0.217437153	0.015710213	-2.23216745	0.028435787	0.028435787	-3.504575469	-1.162666355
21705	3440288	DNAJC4	NM_005528.3	3338	NP_005519.2	ILMN_3307827	3440288	S	ATGCTGGCGGGCATGGGCCTGCACTACATTGCCTTCAGGAAGGTGAAGCA	"\Homo sapiens DnaJ (Hsp40) homolog, subfamily C, member 4 (DNAJC4), mRNA.\"""""		ILMN_3307827	DNAJC4	"\Homo sapiens DnaJ (Hsp40) homolog, subfamily C, member 4 (DNAJC4), mRNA.\"""""	3338	D	DNAJC4	-0.217038599	0.081794643	-2.362467865	0.020614176	0.020614176	-3.257607209	-1.162345205
27556	4290161	TTC7B	NM_001010854.1	145567	NP_001010854.1	ILMN_1718971	4290161	S	CTTTTCTCCCCACCACCCCTCCTGCCCCACTTTGGCCCAGAAACCAAATG	"\Homo sapiens tetratricopeptide repeat domain 7B (TTC7B), mRNA.\"""""	c14_5685; TTC7L1	ILMN_1718971	TTC7B	"\Homo sapiens tetratricopeptide repeat domain 7B (TTC7B), mRNA.\"""""	145567	 	TTC7B	-0.216129776	0.023114201	-2.61668791	0.010634834	0.010634834	-2.741889212	-1.161613219
3487	520678	CD53	NM_000560.3	963	NP_000551.1	ILMN_1662843	520678	S	CTCCCCAAAGTCAAGCAAGAGACTAGTTGAAGGGAGTTCTGGGGCCAGGC	"\Homo sapiens CD53 molecule (CD53), transcript variant 2, mRNA.\"""""	MOX44; TSPAN25	ILMN_1662843	CD53	"\Homo sapiens CD53 molecule (CD53), transcript variant 2, mRNA.\"""""	963	D	CD53	0.215704618	-0.07643586	2.384999697	0.019475078	0.019475078	-3.213688557	1.161270945
34126	5490671	XAB2	NM_020196.2	56949	NP_064581.2	ILMN_1771057	5490671	S	AGCAGCAGAGCGTGCCAGCCGCAGTGTTTGGGAGCCTGAAGGAAGACTGA	"\Homo sapiens XPA binding protein 2 (XAB2), mRNA.\"""""	NTC90; SYF1; HCRN; HCNP; DKFZp762C1015	ILMN_1771057	XAB2	"\Homo sapiens XPA binding protein 2 (XAB2), mRNA.\"""""	56949	 	XAB2	-0.215599329	0.030467908	-2.245511934	0.027529586	0.027529586	-3.479837204	-1.161186198
36056	5870164	SLA	NM_001045557.1	6503	NP_001039022.1	ILMN_2345898	5870164	A	CGAATGTGATTGGAACATTTGGGGAGCACCCAGAGGGATTTCTCAGTGGG	"\Homo sapiens Src-like-adaptor (SLA), transcript variant 2, mRNA.\"""""	SLA1; SLAP	ILMN_2345898	SLA	"\Homo sapiens Src-like-adaptor (SLA), transcript variant 2, mRNA.\"""""	6503	D	SLA	0.214764642	-0.065250066	2.138185027	0.03559191	0.03559191	-3.675165945	1.160514575
28153	4490475	SLC30A3	NM_003459.4	7781	NP_003450.2	ILMN_1805807	4490475	S	CTGTTTGGGGGTCTATCTCTCCATCCCTCTGTTGGTGCTGTGCCCTTGGC	"\Homo sapiens solute carrier family 30 (zinc transporter), member 3 (SLC30A3), mRNA.\"""""	ZNT3	ILMN_1805807	SLC30A3	"\Homo sapiens solute carrier family 30 (zinc transporter), member 3 (SLC30A3), mRNA.\"""""	7781	 	SLC30A3	-0.214706418	0.016522867	-2.123492229	0.036841846	0.036841846	-3.701255334	-1.16046774
37092	6020669	LOC391811	XR_018614.1	391811		ILMN_1746252	6020669	S	TTTGACCAGAGAGGCCCAGATGGAGGCTGTTCATTCCCTGCAGTGTCGGC	"\PREDICTED: Homo sapiens similar to DNA polymerase delta subunit 2 (DNA polymerase delta subunit p50) (LOC391811), mRNA.\"""""		ILMN_1746252	LOC391811	"\PREDICTED: Homo sapiens similar to DNA polymerase delta subunit 2 (DNA polymerase delta subunit p50) (LOC391811), mRNA.\"""""	391811	 		-0.213648124	0.050343696	-2.501432794	0.014436157	0.014436157	-2.981145945	-1.159616787
2371	360612	LOC100131940	XR_037582.1	100131940		ILMN_3275696	360612	M	GGCCCGGTTAAAGAGCAAAGACGTCAAATTGGCTGAGGCACACCAGCAGG	"\PREDICTED: Homo sapiens misc_RNA (LOC100131940), miscRNA.\"""""		ILMN_3275696	LOC100131940	"\PREDICTED: Homo sapiens misc_RNA (LOC100131940), miscRNA.\"""""	100131940	 		0.21340528	-0.008287426	2.23692902	0.028109475	0.028109475	-3.495763016	1.159421609
44234	7040390	LOC152578	XM_942803.1	152578	XP_947896.1	ILMN_1676550	7040390	A	CAGACTTGAACTGCAATACCGGCTCTTCCTGGCTTTCCAGCTTGTGGGCC	"\PREDICTED: Homo sapiens hypothetical protein LOC152578 (LOC152578), mRNA.\"""""		ILMN_1676550	LOC152578	"\PREDICTED: Homo sapiens hypothetical protein LOC152578 (LOC152578), mRNA.\"""""	152578	 	LOC152578	-0.211655664	0.013806243	-2.234944825	0.028245051	0.028245051	-3.499437231	-1.158016383
37285	6040670	CYCSP55	NR_001561.1	157317		ILMN_2061419	6040670	S	GCACTTTGGGAGGCTGAGGCAGACAGATCACGAAGTCAGGAGATCGAGAC	"\Homo sapiens cytochrome c, somatic-like 1 (CYCSL1) on chromosome 6.\"""""	HS11; bA513I15.3; HCP15	ILMN_2061419	CYCSL1	"\Homo sapiens cytochrome c, somatic-like 1 (CYCSL1) on chromosome 6.\"""""	157317	 		-0.211606768	-0.003820454	-2.004375887	0.04845599	0.04845599	-3.906895301	-1.157977136
9200	1440196	MAG	NM_080600.1	4099	NP_542167.1	ILMN_1803773	1440196	A	TATTTATTGCTACTTCCTGCCTGGTCTCCTGCCCCCACACCTGGCCCTGG	"\Homo sapiens myelin associated glycoprotein (MAG), transcript variant 2, mRNA.\"""""	SIGLEC4A; S-MAG; SIGLEC-4A; GMA	ILMN_1803773	MAG	"\Homo sapiens myelin associated glycoprotein (MAG), transcript variant 2, mRNA.\"""""	4099	D	MAG	-0.209657198	0.013162383	-3.093057658	0.002738098	0.002738098	-1.66229265	-1.156413373
29195	4640435	CHD4	NM_001273.2	1108	NP_001264.2	ILMN_1685551	4640435	S	CTTTCTCTTGTCCCAGCTTCTCCCCTGGGGGCCTGAGAGACCCTCACCTT	"\Homo sapiens chromodomain helicase DNA binding protein 4 (CHD4), mRNA.\"""""	Mi-2b; Mi2-BETA; DKFZp686E06161	ILMN_1685551	CHD4	"\Homo sapiens chromodomain helicase DNA binding protein 4 (CHD4), mRNA.\"""""	1108	D	CHD4	-0.209536181	0.010441088	-2.390811536	0.019190503	0.019190503	-3.202302842	-1.156316375
44548	7100181	GUCA2A	NM_033553.2	2980	NP_291031.2	ILMN_1763749	7100181	S	GCCTCGCCCCAACACTGTCCTTCCCTGCCACTTCAACCCCCAGCTAATAA	"\Homo sapiens guanylate cyclase activator 2A (guanylin) (GUCA2A), mRNA.\"""""	GUCA2; GUANYLIN; STARA	ILMN_1763749	GUCA2A	"\Homo sapiens guanylate cyclase activator 2A (guanylin) (GUCA2A), mRNA.\"""""	2980	 	GUCA2A	-0.208618487	0.017607325	-2.428571506	0.017430146	0.017430146	-3.127758458	-1.155581079
11608	1820220	C9orf62	XM_926593.1	157927	XP_931686.1	ILMN_1815635	1820220	A	TCTCTACCCGCTCCGCGCCTGCTCCTTCTCCACTTTTTGCAGATCAAACA	"\PREDICTED: Homo sapiens chromosome 9 open reading frame 62 (C9orf62), mRNA.\"""""		ILMN_1815635	C9ORF62	"\PREDICTED: Homo sapiens chromosome 9 open reading frame 62 (C9orf62), mRNA.\"""""	157927	 	C9orf62	-0.207980898	0.022471099	-2.090852007	0.039755613	0.039755613	-3.758647175	-1.155070491
46134	7400711	KIAA0664	NM_015229.3	23277	NP_056044.3	ILMN_1770719	7400711	S	GACGTGATGTCGCTTCTCTGGTGCCCAGCTCCCTTCCTGGTCTGAGACTA	"\Homo sapiens KIAA0664 (KIAA0664), mRNA.\"""""	DKFZp686L05242; DKFZp686M09233; FLJ23672; CLU1	ILMN_1770719	KIAA0664	"\Homo sapiens KIAA0664 (KIAA0664), mRNA.\"""""	23277	 	KIAA0664	-0.207942986	0.024510989	-2.518159437	0.013817707	0.013817707	-2.946977532	-1.155040138
3205	510291	DECR1	NM_001359.1	1666	NP_001350.1	ILMN_1720838	510291	S	CAGGGGAATTCAACGACCTGAGAAAGGTCACCAAGGAGCAGTGGGACACC	"\Homo sapiens 2,4-dienoyl CoA reductase 1, mitochondrial (DECR1), nuclear gene encoding mitochondrial protein, mRNA.\"""""	NADPH; DECR	ILMN_1720838	DECR1	"\Homo sapiens 2,4-dienoyl CoA reductase 1, mitochondrial (DECR1), nuclear gene encoding mitochondrial protein, mRNA.\"""""	1666	 	DECR1	0.207648336	0.014448394	2.604977207	0.010974786	0.010974786	-2.76660451	1.154804261
46449	7550487	ProbeID: 7550487	XR_038168.1	730993		ILMN_3301585	7550487	M	AGGCTGAGGCGGGCAGATCACCTGACATCAGTTCAAGACCAGCTTGGCCA	"\PREDICTED: Homo sapiens misc_RNA (LOC730993), miscRNA.\"""""		ILMN_3301585	LOC730993	"\PREDICTED: Homo sapiens misc_RNA (LOC730993), miscRNA.\"""""	730993	 		-0.207618376	0.019275532	-2.140528105	0.035396028	0.035396028	-3.670990857	-1.154780279
46709	7560762	RNF40	NM_014771.2	9810	NP_055586.1	ILMN_1808712	7560762	A	TCCCTGGACCTAACCCTGCTTTCATCCTGGTGGCCTTAACTACAGTGGAG	"\Homo sapiens ring finger protein 40 (RNF40), mRNA.\"""""	KIAA0661; DKFZp686K191; STARING; BRE1B; RBP95; MGC13051	ILMN_1808712	RNF40	"\Homo sapiens ring finger protein 40 (RNF40), mRNA.\"""""	9810	D	RNF40	-0.206623268	0.00760295	-2.052518245	0.043430173	0.043430173	-3.82504811	-1.153984037
23732	3850709	ProbeID: 3850709				ILMN_1821681	3850709	S	TGCCCAGATTGCTCTTCTCCATTATCCAGCCAGAGGTCCAGATCAGCCTG	"\RST28959 Athersys RAGE Library Homo sapiens cDNA, mRNA sequence\"""""		ILMN_1821681		"\RST28959 Athersys RAGE Library Homo sapiens cDNA, mRNA sequence\"""""	-999	 		-0.205667692	0.01611102	-2.633847272	0.01015393	0.01015393	-2.705510671	-1.153219944
30772	4860689	MED22	NM_181491.1	6837	NP_852468.1	ILMN_1792860	4860689	I	TTTCCTCTCTGCCTGCTCCTGTCTCTCCCTGGGGTTTCTGGTGGTGGAAA	"\Homo sapiens mediator complex subunit 22 (MED22), transcript variant c, mRNA.\"""""	SURF5; MED24; MGC48682; MED22	ILMN_1792860	MED22	"\Homo sapiens mediator complex subunit 22 (MED22), transcript variant c, mRNA.\"""""	6837	D	MED22 (includes EG:20933)	-0.205469314	0.019445946	-2.176069736	0.032537708	0.032537708	-3.607169633	-1.153061381
9021	1430239	UBC	NM_021009.1			ILMN_2038773	1430239	S	CGTGAAGACCCTGACTGGTAAGACCATCACTCTCGAAGTGGAGCCGAGTG	"\Homo sapiens ubiquitin C (UBC), mRNA.\"""""		ILMN_2038773	UBC	"\Homo sapiens ubiquitin C (UBC), mRNA.\"""""	-999	D	UBC	0.205415374	-0.009828662	2.531865989	0.013328806	0.013328806	-2.918837274	1.153018271
36064	5870189	PPM1K	NM_152542.2	152926	NP_689755.2	ILMN_2070043	5870189	S	GCAACCATGCAAAAGAAATTAATTTGGCCAGGCACAGTGGCTCATGCCTG	"\Homo sapiens protein phosphatase 1K (PP2C domain containing) (PPM1K), mRNA.\"""""	UG0882E07; PP2Cm; DKFZp667B084; PTMP; DKFZp761G058	ILMN_2070043	PPM1K	"\Homo sapiens protein phosphatase 1K (PP2C domain containing) (PPM1K), mRNA.\"""""	152926	D	PPM1K	-0.205277433	0.006131713	-2.088694985	0.039955004	0.039955004	-3.76241232	-1.152908032
19839	3170332	DPP9	NM_139159.3	91039	NP_631898.2	ILMN_1673069	3170332	S	TGAAACGCACCGAACTTCCACGCTCTGCTGGTCAGTGGCGGCTGTCCCCT	"\Homo sapiens dipeptidyl-peptidase 9 (DPP9), mRNA.\"""""	DPRP2; FLJ16073; DKFZp762F117	ILMN_1673069	DPP9	"\Homo sapiens dipeptidyl-peptidase 9 (DPP9), mRNA.\"""""	91039	 	DPP9	-0.205231026	0.027184915	-2.179975001	0.032236271	0.032236271	-3.6001011	-1.152870947
3277	510593	LOC100131744	XM_001724966.1	100131744	XP_001725018.1	ILMN_3293244	510593	M	GACCAGGGTTATTGGTGTCCTTGCTGTTCTTTTCTCCCATGTGGTGGGGG	"\PREDICTED: Homo sapiens hypothetical protein LOC100131744 (LOC100131744), mRNA.\"""""		ILMN_3293244	LOC100131744	"\PREDICTED: Homo sapiens hypothetical protein LOC100131744 (LOC100131744), mRNA.\"""""	100131744	 	LOC100131744	-0.205164366	0.013881871	-2.914675627	0.004630289	0.004630289	-2.083107316	-1.15281768
12771	2030376	GLG1	NM_012201.4	2734	NP_036333.2	ILMN_1772261	2030376	S	GGCAGTCCAGCCTGACCTTTCTGCACACTCCAGACAAACTTCCCAGACAA	"\Homo sapiens golgi apparatus protein 1 (GLG1), mRNA.\"""""	CFR-1; FLJ23319; MG160; FLJ23967; MG-160; ESL-1	ILMN_1772261	GLG1	"\Homo sapiens golgi apparatus protein 1 (GLG1), mRNA.\"""""	2734	 	GLG1 (includes EG:20340)	-0.204863357	0.048803818	-2.128582524	0.03640456	0.03640456	-3.692234576	-1.152577177
14070	2230376	C4orf34	NM_174921.1	201895	NP_777581.1	ILMN_2224907	2230376	S	ACCAAGATCGCACCACTGCATTCCAGCCTAAGCAATAGAGCGAGACTCCC	"\Homo sapiens chromosome 4 open reading frame 34 (C4orf34), mRNA.\"""""	FLJ13289	ILMN_2224907	C4ORF34	"\Homo sapiens chromosome 4 open reading frame 34 (C4orf34), mRNA.\"""""	201895	D	C4orf34	-0.20473006	-0.009307266	-2.041951992	0.044493056	0.044493056	-3.843159547	-1.15247069
9406	1450255	COX19	NM_001031617.2	90639	NP_001026788.1	ILMN_1656656	1450255	S	GCTCTCCAGCCTGAGCAACAGAGCCGGACCCTGTCTCACCAAAGGAAAAA	"\Homo sapiens COX19 cytochrome c oxidase assembly homolog (S. cerevisiae) (COX19), mRNA.\"""""	MGC104475	ILMN_1656656	COX19	"\Homo sapiens COX19 cytochrome c oxidase assembly homolog (S. cerevisiae) (COX19), mRNA.\"""""	90639	 	COX19	-0.204019473	-0.018389569	-2.127110317	0.036530566	0.036530566	-3.694845493	-1.15190319
43671	6960372	SH3GLB1	NM_016009.2	51100	NP_057093.1	ILMN_1766045	6960372	S	GGCTTCAACAAGTGGCCTAGTAATCACCTCTCCTTCCAACCTCAGTGACC	"\Homo sapiens SH3-domain GRB2-like endophilin B1 (SH3GLB1), mRNA.\"""""	dJ612B15.2; Bif-1; CGI-61; KIAA0491	ILMN_1766045	SH3GLB1	"\Homo sapiens SH3-domain GRB2-like endophilin B1 (SH3GLB1), mRNA.\"""""	51100	 	SH3GLB1	0.203580845	-0.041445973	2.088460757	0.039976707	0.039976707	-3.762820965	1.151553026
9328	1440725	KNCN	NM_182516.1	148930	NP_872322.1	ILMN_1723834	1440725	S	TCTTTGAACTGCCCTCCTCTCCACCCAGCTGCTGCCTATTCCCTGCCCCT	"\Homo sapiens hypothetical protein FLJ32011 (FLJ32011), mRNA.\"""""		ILMN_1723834	FLJ32011	"\Homo sapiens hypothetical protein FLJ32011 (FLJ32011), mRNA.\"""""	148930	D	KNCN	-0.203421095	0.018085023	-3.893670144	0.000205209	0.000205209	0.443973195	-1.151425522
11236	1770181	C15orf24	NM_020154.2	56851	NP_064539.1	ILMN_2150000	1770181	S	CAGAGCTGGCATTTGCACAAACACGGCAACACTGGGTGGCATCCAAGTCT	"\Homo sapiens chromosome 15 open reading frame 24 (C15orf24), mRNA.\"""""	C11orf3; HT022; ORF1-FL1	ILMN_2150000	C15ORF24	"\Homo sapiens chromosome 15 open reading frame 24 (C15orf24), mRNA.\"""""	56851	 	C15orf24	0.199545199	0.00529038	2.278927671	0.025370889	0.025370889	-3.417332244	1.148336292
45659	7330209	LOC572558	NR_015423.1	572558		ILMN_3247400	7330209	S	ACGGGGCAGAGGGACTATGTTGTGAGCCTGCGAAAGAAGTTTGTGTGGGG	"\Homo sapiens hypothetical locus LOC572558 (LOC572558), non-coding RNA.\"""""		ILMN_3247400	LOC572558	"\Homo sapiens hypothetical locus LOC572558 (LOC572558), non-coding RNA.\"""""	572558	 	LOC572558	-0.199188004	0.003277105	-2.485452851	0.015050117	0.015050117	-3.013611587	-1.148052012
18737	2940451	RAB9A	NM_004251.3	9367	NP_004242.1	ILMN_1750409	2940451	S	GTTGCTGCTTCATTAGTTGGTGGGAGAAGGGACACATCCACTCTTGGAGG	"\Homo sapiens RAB9A, member RAS oncogene family (RAB9A), mRNA.\"""""	RAB9	ILMN_1750409	RAB9A	"\Homo sapiens RAB9A, member RAS oncogene family (RAB9A), mRNA.\"""""	9367	 	RAB9A	0.198599317	-0.057748054	2.111279681	0.037909606	0.037909606	-3.722820409	1.147583648
43245	6900079	PCNA	NM_182649.1	5111	NP_872590.1	ILMN_1694177	6900079	A	GCGGATATGGGACACTTAAAATACTACTTGGCTCCCAAGATCGAGGATGA	"\Homo sapiens proliferating cell nuclear antigen (PCNA), transcript variant 2, mRNA.\"""""	MGC8367	ILMN_1694177	PCNA	"\Homo sapiens proliferating cell nuclear antigen (PCNA), transcript variant 2, mRNA.\"""""	5111	D	PCNA	0.198557719	-0.016870163	2.181704728	0.032103539	0.032103539	-3.596966761	1.14755056
25997	4180019	PTPN6	NM_080549.2	5777	NP_536859.1	ILMN_1716578	4180019	I	TGTGCTGTCTCCTGACCTGCACCAACTGCCTGTACTTGCCCCCCTGCACC	"\Homo sapiens protein tyrosine phosphatase, non-receptor type 6 (PTPN6), transcript variant 3, mRNA.\"""""	SH-PTP1; PTP-1C; HCPH; SHP1; SHP-1; SHP-1L; HCP; HPTP1C	ILMN_1716578	PTPN6	"\Homo sapiens protein tyrosine phosphatase, non-receptor type 6 (PTPN6), transcript variant 3, mRNA.\"""""	5777	D	PTPN6	-0.198143226	0.024208043	-2.065000349	0.042202799	0.042202799	-3.80354612	-1.147220911
15274	2450070	LOC440345	XM_933707.1	440345	XP_938800.1	ILMN_1710192	2450070	I	GCATCCAGGAATTCTGGCACAGCTTGGGCAATGTAGTGAGACCCCATCTG	"\PREDICTED: Homo sapiens hypothetical protein LOC440345, transcript variant 3 (LOC440345), mRNA.\"""""		ILMN_1710192	LOC440345	"\PREDICTED: Homo sapiens hypothetical protein LOC440345, transcript variant 3 (LOC440345), mRNA.\"""""	440345	D	61E3.4	-0.198044634	0.01833576	-2.616395566	0.010643203	0.010643203	-2.742507307	-1.147142514
34427	5560338	IVNS1ABP	NM_006469.4	10625	NP_006460.2	ILMN_1717877	5560338	A	CAGAAGATGAAGCACACAGGAACCTAATGGGCCAACTGGGATGAGGTGAC	"\Homo sapiens influenza virus NS1A binding protein (IVNS1ABP), mRNA.\"""""	FLJ36593; FLJ35593; KIAA0850; FLARA3; FLJ10069; NS1-BP; NS-1; DKFZp686K06216; ND1; HSPC068; FLJ10962; FLJ10411; NS1BP	ILMN_1717877	IVNS1ABP	"\Homo sapiens influenza virus NS1A binding protein (IVNS1ABP), mRNA.\"""""	10625	D	IVNS1ABP	0.197678944	-0.09448486	2.082188725	0.040561673	0.040561673	-3.773748424	1.146851777
34305	5550609	LOC100129055	NR_024524.1	100129055		ILMN_3238491	5550609	S	TTGTAGTCCCAGCTACTCACGAGGCTTAAATGGGAGGATCACTTGAGGCC	"\Homo sapiens cyclin Y-like pseudogene (LOC100129055), non-coding RNA.\"""""		ILMN_3238491	LOC100129055	"\Homo sapiens cyclin Y-like pseudogene (LOC100129055), non-coding RNA.\"""""	100129055	 		-0.197312751	-0.004991271	-2.873746389	0.005208502	0.005208502	-2.176927284	-1.146560713
36098	5870341	ProbeID: 5870341	XM_926142.2	642691	XP_931235.1	ILMN_1799207	5870341	S	GCATCCTGGTTTTGCCACCTGCTCACCCCACTGCCTGTCCTTCTCTCCAA	"\PREDICTED: Homo sapiens hypothetical LOC642691 (LOC642691), mRNA.\"""""		ILMN_1799207	LOC642691	"\PREDICTED: Homo sapiens hypothetical LOC642691 (LOC642691), mRNA.\"""""	642691	 		-0.197184847	0.010453184	-3.208615615	0.001927676	0.001927676	-1.379634072	-1.146459067
47023	7610538	H1FX	NM_006026.2	8971	NP_006017.1	ILMN_1773964	7610538	S	TGCTTTAGGTTTTTGAAACAGCCCCGGCGACGCCTCTATTGGCTCTCGGC	"\Homo sapiens H1 histone family, member X (H1FX), mRNA.\"""""	MGC8350; H1X; MGC15959	ILMN_1773964	H1FX	"\Homo sapiens H1 histone family, member X (H1FX), mRNA.\"""""	8971	 	H1FX	-0.196913479	0.003260882	-2.134683259	0.035886416	0.035886416	-3.681398208	-1.146243442
16396	2600114	GALNT3	NM_004482.2	2591	NP_004473.1	ILMN_1671039	2600114	S	GGTGTGGTGGCACGCATCTGTAGTTCCAGCTATACAGGAAGGTGAGGCAG	"\Homo sapiens UDP-N-acetyl-alpha-D-galactosamine:polypeptide N-acetylgalactosaminyltransferase 3 (GalNAc-T3) (GALNT3), mRNA.\"""""	DKFZp686C10199; MGC61909; GalNAc-T3; HFTC; HHS	ILMN_1671039	GALNT3	"\Homo sapiens UDP-N-acetyl-alpha-D-galactosamine:polypeptide N-acetylgalactosaminyltransferase 3 (GalNAc-T3) (GALNT3), mRNA.\"""""	2591	 	GALNT3	-0.196608769	-0.015913004	-1.996796241	0.049290988	0.049290988	-3.919624021	-1.14600137
32251	5130722	LOC100129094	XM_001722254.1	100129094	XP_001722306.1	ILMN_3187470	5130722	A	TGGGAGGCTGAGGCGGGAAAATTGCTTGAGGCCAGGAGTTTGAGGACACC	"\PREDICTED: Homo sapiens similar to hCG2036765 (LOC100129094), mRNA.\"""""		ILMN_3187470	LOC100129094	"\PREDICTED: Homo sapiens similar to hCG2036765 (LOC100129094), mRNA.\"""""	100129094	 	BUTR1	-0.196423046	0.027343831	-2.818055564	0.006102238	0.006102238	-2.302906662	-1.145853851
26338	4200670	ProbeID: 4200670	XM_931879.1	643882	XP_936972.1	ILMN_1746919	4200670	S	CTACTCGGGAGACTGAGGCAGGAAAATCACTTGAACTCGGGAGGCAGAGA	"\PREDICTED: Homo sapiens hypothetical protein LOC643882 (LOC643882), mRNA.\"""""		ILMN_1746919	LOC643882	"\PREDICTED: Homo sapiens hypothetical protein LOC643882 (LOC643882), mRNA.\"""""	643882	 		-0.195589301	0.00711775	-2.04782413	0.043899636	0.043899636	-3.83310444	-1.145191845
42844	6770730	GSTO1	NM_004832.1	9446	NP_004823.1	ILMN_1808196	6770730	S	GAAGCATACCCAGGGAAGAAGCTGTTGCCGGATGACCCCTATGAGAAAGC	"\Homo sapiens glutathione S-transferase omega 1 (GSTO1), mRNA.\"""""	GSTTLp28; P28; DKFZp686H13163	ILMN_1808196	GSTO1	"\Homo sapiens glutathione S-transferase omega 1 (GSTO1), mRNA.\"""""	9446	D	GSTO1	0.195467232	0.03054353	2.001168254	0.048807864	0.048807864	-3.912287217	1.145094951
15604	2470722	TDRD1	NM_198795.1	56165	NP_942090.1	ILMN_1809750	2470722	S	TTTATTACTTAAAGGTACCGAAGGAAGGCCAGGTGCAGTGGCTCACGCCC	"\Homo sapiens tudor domain containing 1 (TDRD1), mRNA.\"""""	FLJ21082	ILMN_1809750	TDRD1	"\Homo sapiens tudor domain containing 1 (TDRD1), mRNA.\"""""	56165	D	TDRD1	-0.194633874	0.016405248	-2.032209614	0.045492805	0.045492805	-3.859785325	-1.14443369
45432	7320050	ProbeID: 7320050				ILMN_1883589	7320050	S	CTCTTCCCCTCCTGAGAGAGTCAAAGGGTGGCATCAGGGACCCATAATCC	"\UI-H-BI3-akn-d-04-0-UI.s1 NCI_CGAP_Sub5 Homo sapiens cDNA clone IMAGE:2734879 3, mRNA sequence\"""""		ILMN_1883589		"\UI-H-BI3-akn-d-04-0-UI.s1 NCI_CGAP_Sub5 Homo sapiens cDNA clone IMAGE:2734879 3, mRNA sequence\"""""	-999	 		-0.19409615	0.03321254	-2.115260279	0.037558667	0.037558667	-3.715803426	-1.144007214
44865	7160047	TRIM3	NM_006458.2	10612	NP_006449.2	ILMN_1685430	7160047	I	CTGACCTCCTCCCTTCTGCAATTGGCTTCAGATCCTGGGCTGCAAACCTG	"\Homo sapiens tripartite motif-containing 3 (TRIM3), transcript variant 1, mRNA.\"""""	BERP; HAC1; RNF22; RNF97; FLJ16135	ILMN_1685430	TRIM3	"\Homo sapiens tripartite motif-containing 3 (TRIM3), transcript variant 1, mRNA.\"""""	10612	D	TRIM3	-0.193528299	0.03012889	-2.685816093	0.008815408	0.008815408	-2.594153244	-1.143557017
32424	5220682	TMED4	NM_182547.2	222068	NP_872353.2	ILMN_1804148	5220682	S	GGGTCCTATGGTGGTCCATTGCTCAGACTGTCATCCTCATCCTCACTGGC	"\Homo sapiens transmembrane emp24 protein transport domain containing 4 (TMED4), mRNA.\"""""	HNLF	ILMN_1804148	TMED4	"\Homo sapiens transmembrane emp24 protein transport domain containing 4 (TMED4), mRNA.\"""""	222068	 	TMED4	-0.192015924	0.065320096	-2.13630224	0.035749994	0.035749994	-3.678517942	-1.142358856
5755	870148	MSH6	NM_000179.1	2956	NP_000170.1	ILMN_1729051	870148	S	TCGGGAAGTTTGCCTGGCTAGTGAAAGGTCAACTGTAGATGCTGAAGCTG	"\Homo sapiens mutS homolog 6 (E. coli) (MSH6), mRNA.\"""""	HSAP; HNPCC5; GTBP	ILMN_1729051	MSH6	"\Homo sapiens mutS homolog 6 (E. coli) (MSH6), mRNA.\"""""	2956	 	MSH6	0.191440743	-0.077876102	2.316117084	0.023145173	0.023145173	-3.346835563	1.141903505
13749	2140544	CCDC60	NM_178499.2	160777	NP_848594.1	ILMN_1722446	2140544	S	GTTCCTGTATCCTGCCTGTGTTCCTGCCTCCTGACTACCCTCATGGATGC	"\Homo sapiens coiled-coil domain containing 60 (CCDC60), mRNA.\"""""	MGC39827	ILMN_1722446	CCDC60	"\Homo sapiens coiled-coil domain containing 60 (CCDC60), mRNA.\"""""	160777	 	CCDC60	-0.190948528	0.018715477	-2.894950521	0.004901126	0.004901126	-2.128451738	-1.14151398
39100	6280731	CHRNA5	NM_000745.2	1138	NP_000736.2	ILMN_2110751	6280731	S	GCTTGATATAATAATTACTTAATGTGGCCGGGCACGGTGGCTCACACCTG	"\Homo sapiens cholinergic receptor, nicotinic, alpha 5 (CHRNA5), mRNA.\"""""		ILMN_2110751	CHRNA5	"\Homo sapiens cholinergic receptor, nicotinic, alpha 5 (CHRNA5), mRNA.\"""""	1138	D	CHRNA5	-0.190165569	-0.031108146	-2.118516219	0.037273713	0.037273713	-3.710055229	-1.140894641
13324	2100343	WDTC1	NM_015023.2	23038	NP_055838.2	ILMN_1707600	2100343	S	TTTCTCTAGCCAGGGAGAAGGGAGAGCAGGAGTATTGGGGCTGGGCCCTG	"\Homo sapiens WD and tetratricopeptide repeats 1 (WDTC1), mRNA.\"""""	KIAA1037; RP11-4K3__A.1; ADP	ILMN_1707600	WDTC1	"\Homo sapiens WD and tetratricopeptide repeats 1 (WDTC1), mRNA.\"""""	23038	 	WDTC1	-0.18933244	0.01522495	-2.062149189	0.042480489	0.042480489	-3.808467765	-1.140235987
14410	2320279	ZC3H18	NM_144604.2	124245	NP_653205.2	ILMN_1658834	2320279	S	ATCCTTCTCCTCCCCCGCCCCTGATCACCCGCCCCCGGATCAGAAATATA	"\Homo sapiens zinc finger CCCH-type containing 18 (ZC3H18), mRNA.\"""""	FLJ34530; FLJ36075; NHN1; FLJ22664	ILMN_1658834	ZC3H18	"\Homo sapiens zinc finger CCCH-type containing 18 (ZC3H18), mRNA.\"""""	124245	 	ZC3H18	-0.188943132	0.005367664	-2.453002868	0.016369465	0.016369465	-3.079002536	-1.139928338
19498	3130477	CCZ1	XM_001133729.1	51622	XP_001133729.1	ILMN_1660270	3130477	A	TAATGAAGATTCTCGGTGACATCAACAGTGACTTTACCAGAGTGGATGAA	"\PREDICTED: Homo sapiens chromosome 7 open reading frame 28A (C7orf28A), mRNA.\"""""		ILMN_1660270	C7ORF28A	"\PREDICTED: Homo sapiens chromosome 7 open reading frame 28A (C7orf28A), mRNA.\"""""	51622	D	C7orf28B/CCZ1	0.188868888	-0.00108696	2.579197554	0.011758063	0.011758063	-2.820691059	1.139869676
26037	4180180	ProbeID: 4180180	XM_001721634.1	100133950	XP_001721686.1	ILMN_3239388	4180180	S	GCTCCTCACATCCCAGACCATGGGCGGCCAGGCAGAGACACTCCTCACTT	"\PREDICTED: Homo sapiens hypothetical protein LOC100133950 (LOC100133950), mRNA.\"""""		ILMN_3239388	LOC100133950	"\PREDICTED: Homo sapiens hypothetical protein LOC100133950 (LOC100133950), mRNA.\"""""	100133950	 		-0.187343148	-0.000189417	-2.260671598	0.026531005	0.026531005	-3.451579369	-1.138664831
43461	6940259	ProbeID: 6940259	XM_001721287.1	728953	XP_001721339.1	ILMN_3234384	6940259	I	AGGCTGAAATAGGGGGATCACTTTGAGGCCAGGAGTTTGAGACCTGCCTG	"\PREDICTED: Homo sapiens similar to S19 ribosomal protein (LOC728953), mRNA.\"""""		ILMN_3234384	LOC728953	"\PREDICTED: Homo sapiens similar to S19 ribosomal protein (LOC728953), mRNA.\"""""	728953	D	LOC728953	-0.187131278	0.003160435	-2.697424012	0.008539293	0.008539293	-2.569038899	-1.138497622
44519	7100079	PHF8	NM_015107.1	23133	NP_055922.1	ILMN_1711318	7100079	S	CCTAGCTGGGGGCTGGACAGGGGGAAGGGAGAGAGGATTTCTATTCACCT	"\Homo sapiens PHD finger protein 8 (PHF8), mRNA.\"""""	ZNF422; MRXSSD; DKFZp686E0868; JHDM1F; KIAA1111	ILMN_1711318	PHF8	"\Homo sapiens PHD finger protein 8 (PHF8), mRNA.\"""""	23133	D	PHF8	-0.186608074	0.013682253	-2.430586897	0.017340379	0.017340379	-3.123752033	-1.138084812
31186	4900040	C21orf128	NM_152507.1	150147	NP_689720.1	ILMN_1663893	4900040	S	GGCTTGCTTCTCCCTGGCTGTCTGCTGATGTCTCCCTTTAGTCACGAGGG	"\Homo sapiens chromosome 21 open reading frame 128 (C21orf128), mRNA.\"""""	FLJ33471	ILMN_1663893	C21ORF128	"\Homo sapiens chromosome 21 open reading frame 128 (C21orf128), mRNA.\"""""	150147	 	C21orf128	-0.186463958	0.012984586	-2.725923161	0.007894494	0.007894494	-2.507008559	-1.13797113
24461	3940670	DIAPH1	NM_005219.3	1729	NP_005210.3	ILMN_2321416	3940670	A	AGCAGCTCCTTTGGACTATTCCTGGGAGGACTCTGATGCAGGGCGTCTGT	"\Homo sapiens diaphanous homolog 1 (Drosophila) (DIAPH1), transcript variant 1, mRNA.\"""""	LFHL1; hDIA1; DFNA1; FLJ25265; DRF1	ILMN_2321416	DIAPH1	"\Homo sapiens diaphanous homolog 1 (Drosophila) (DIAPH1), transcript variant 1, mRNA.\"""""	1729	D	DIAPH1	-0.185960429	0.023895383	-2.237316658	0.028083056	0.028083056	-3.495044882	-1.137574026
10238	1570564	C1orf86	NM_182533.2	199990	NP_872339.2	ILMN_2097790	1570564	S	TGGATGTTGACAGCCACCTGGCCCAGTGCTTGGCCGAAAGCACAGAAGAC	"\Homo sapiens chromosome 1 open reading frame 86 (C1orf86), transcript variant 2, mRNA.\"""""	FP7162; RP11-181G12.3; MGC120153; FLJ31031	ILMN_2097790	C1ORF86	"\Homo sapiens chromosome 1 open reading frame 86 (C1orf86), transcript variant 2, mRNA.\"""""	199990	D	C1orf86	-0.183907997	0.039874748	-2.17437817	0.032669037	0.032669037	-3.610227938	-1.135956821
13540	2120452	MLPH	NM_001042467.1	79083	NP_001035932.1	ILMN_1795342	2120452	S	TCCTGCACTGCTCACCTGGGTTTACTGATGACTCCTGGCTGCCCCACCAT	"\Homo sapiens melanophilin (MLPH), transcript variant 2, mRNA.\"""""	SLAC2-A; MGC59733; MGC2771	ILMN_1795342	MLPH	"\Homo sapiens melanophilin (MLPH), transcript variant 2, mRNA.\"""""	79083	 	MLPH	-0.183872533	0.007519213	-2.691395291	0.008681698	0.008681698	-2.5820933	-1.135928898
22671	3710215	MLST8	NM_022372.3	64223	NP_071767.3	ILMN_1789240	3710215	S	TCTGCCCCTCCCTGCCCGCGTTTCAGGGCCTCGGTCCATAGAGAACACCA	"\Homo sapiens MTOR associated protein, LST8 homolog (S. cerevisiae) (MLST8), mRNA.\"""""	MGC111011	ILMN_1789240	MLST8	"\Homo sapiens MTOR associated protein, LST8 homolog (S. cerevisiae) (MLST8), mRNA.\"""""	64223	 	MLST8	-0.183658936	0.049396233	-2.246210917	0.027482827	0.027482827	-3.478537903	-1.13576073
42537	6760184	ProbeID: 6760184	XM_926657.1	643311	XP_931750.1	ILMN_1800488	6760184	S	GAGGAGGGTGAGCAGGCGGCAGGCCTGGCCGCAGTCCCCCAGGGCGGGAG	"\PREDICTED: Homo sapiens hypothetical protein LOC643311 (LOC643311), mRNA.\"""""		ILMN_1800488	LOC643311	"\PREDICTED: Homo sapiens hypothetical protein LOC643311 (LOC643311), mRNA.\"""""	643311	D	CT47B1	-0.18321803	0.021184192	-2.091405525	0.039704586	0.039704586	-3.757680439	-1.13541368
35801	5820594	LOC441066	XM_496741.2	441066	XP_496741.2	ILMN_1714808	5820594	S	ATGGCAGGAGGCGGACGTGGGGTGTCGTGCAATAGGGCTAGTGAATTACC	"\PREDICTED: Homo sapiens similar to Beta-glucuronidase precursor (LOC441066), mRNA.\"""""		ILMN_1714808	LOC441066	"\PREDICTED: Homo sapiens similar to Beta-glucuronidase precursor (LOC441066), mRNA.\"""""	441066	 	LOC441066	-0.182415899	0.020340483	-2.191618066	0.031352002	0.031352002	-3.578961606	-1.134782572
46095	7400524	CRB3	NM_139161.2	92359	NP_631900.1	ILMN_1723092	7400524	A	CTGCCTGCCCATCTAGGTCCCCTCTCCTGCATCTGTCTCCCTTCATTGCT	"\Homo sapiens crumbs homolog 3 (Drosophila) (CRB3), transcript variant 2, mRNA.\"""""	MGC17303	ILMN_1723092	CRB3	"\Homo sapiens crumbs homolog 3 (Drosophila) (CRB3), transcript variant 2, mRNA.\"""""	92359	D	CRB3	-0.182338516	0.016473753	-3.515268645	0.000730694	0.000730694	-0.593310255	-1.134721706
27889	4480053	GCLM	NM_002061.2	2730	NP_002052.1	ILMN_2225974	4480053	S	ATGTGAAATCTGCCCGGGCACACCTCATGCCTGTAATCCCAGCACTCTGG	"\Homo sapiens glutamate-cysteine ligase, modifier subunit (GCLM), mRNA.\"""""	GLCLR	ILMN_2225974	GCLM	"\Homo sapiens glutamate-cysteine ligase, modifier subunit (GCLM), mRNA.\"""""	2730	D	GCLM	-0.18192096	-0.018852562	-2.441941627	0.016842313	0.016842313	-3.101127524	-1.134393334
4301	630240	RASSF6	NM_177532.3	166824	NP_803876.1	ILMN_2352245	630240	A	AAGATGAAAGAGGGAAATAGGCCATGGACGGTGGCTCACGCCTGTAATCC	"\Homo sapiens Ras association (RalGDS/AF-6) domain family member 6 (RASSF6), transcript variant 1, mRNA.\"""""	DKFZp686K23225	ILMN_2352245	RASSF6	"\Homo sapiens Ras association (RalGDS/AF-6) domain family member 6 (RASSF6), transcript variant 1, mRNA.\"""""	166824	D	RASSF6	-0.181846973	-0.017221547	-2.344276029	0.021576663	0.021576663	-3.292807544	-1.134335159
27944	4480279	1-Sep	NM_052838.2	1731	NP_443070.1	ILMN_2415162	4480279	A	AAGAGATGCTGGAGAAGATGCAGGCCCAAATGCAGCAGAGCCAGGCCCAG	"\Homo sapiens septin 1 (SEPT1), mRNA. XM_944608 XM_944610\"""""	MGC20394; DIFF6; LARP; SEP1; PNUTL3	ILMN_2415162	1-Sep	"\Homo sapiens septin 1 (SEPT1), mRNA. XM_944608 XM_944610\"""""	1731	D	1-Sep	-0.18153392	0.031203881	-2.590857388	0.011397741	0.011397741	-2.796283152	-1.134089044
43241	6900068	IL17REL	NM_001001694.1	400935	NP_001001694.1	ILMN_1722282	6900068	S	CGCTGGGCCTTCTTTTCCCTCCTGCAACAGAGGCTGCTATGTCCCACAGA	"\Homo sapiens interleukin 17 receptor E-like (IL17REL), mRNA.\"""""	FLJ41993	ILMN_1722282	IL17REL	"\Homo sapiens interleukin 17 receptor E-like (IL17REL), mRNA.\"""""	400935	 	IL17REL	-0.181001808	0.016101778	-2.472150606	0.015578963	0.015578963	-3.040504406	-1.133670833
21326	3400280	ProbeID: 3400280	XM_933700.1	646562	XP_938793.1	ILMN_1665970	3400280	S	GTTTCTCTTTCTCTCTCCCTCTCTTGCGCTGTCCCTCATTCATGCACTCT	"\PREDICTED: Homo sapiens hypothetical protein LOC646562 (LOC646562), mRNA.\"""""		ILMN_1665970	LOC646562	"\PREDICTED: Homo sapiens hypothetical protein LOC646562 (LOC646562), mRNA.\"""""	646562	 		-0.180824755	0.021920948	-2.450654716	0.016468839	0.016468839	-3.083706398	-1.133531714
34829	5670431	ProbeID: 5670431	XM_001715759.1	100128510	XP_001715811.1	ILMN_3186390	5670431	A	GGCTATCCTCGAGGCTGAGGAGGGAGAATCATTTGAACCTGGGAGGTTGC	"\PREDICTED: Homo sapiens hypothetical protein LOC100128510 (LOC100128510), mRNA.\"""""		ILMN_3186390	LOC100128510	"\PREDICTED: Homo sapiens hypothetical protein LOC100128510 (LOC100128510), mRNA.\"""""	100128510	D	ZNF75A	-0.180148992	0.033974132	-2.441147459	0.016876728	0.016876728	-3.102712805	-1.133000888
2871	450431	WWP2	NM_199424.1	11060	NP_955456.1	ILMN_1668847	450431	I	TACCGCCTCCTCCCCGTCGCTCTGCCTTTTCCAAAACTCACTTGGGCCCT	"\Homo sapiens WW domain containing E3 ubiquitin protein ligase 2 (WWP2), transcript variant 2, mRNA.\"""""	WWp2-like; AIP2	ILMN_1668847	WWP2	"\Homo sapiens WW domain containing E3 ubiquitin protein ligase 2 (WWP2), transcript variant 2, mRNA.\"""""	11060	D	WWP2	-0.179469952	0.00961511	-2.273792641	0.025692596	0.025692596	-3.426989188	-1.132467739
36704	5910523	LMO4	NM_006769.2	8543	NP_006760.1	ILMN_1703487	5910523	S	CTACCCTCATTAACAATTAGCAGGGCACTGGCCAGAGTTTGTACCCTGTG	"\Homo sapiens LIM domain only 4 (LMO4), mRNA.\"""""		ILMN_1703487	LMO4	"\Homo sapiens LIM domain only 4 (LMO4), mRNA.\"""""	8543	D	LMO4	0.179048589	-0.071373371	2.215585726	0.02959823	0.02959823	-3.535136991	1.132137031
29941	4780403	GDPD1	NM_182569.1	284161	NP_872375.1	ILMN_2106265	4780403	S	AGACTATTGGATACATTTGGCATTGGGCTGAGTGTGGTGGCTCATGCCTG	"\Homo sapiens glycerophosphodiester phosphodiesterase domain containing 1 (GDPD1), mRNA.\"""""	FLJ27503; UGPQ; FLJ37451; MGC35046; GDE4	ILMN_2106265	GDPD1	"\Homo sapiens glycerophosphodiester phosphodiesterase domain containing 1 (GDPD1), mRNA.\"""""	284161	D	GDPD1	-0.179013883	-0.004699496	-2.000795295	0.048848919	0.048848919	-3.912913648	-1.132109796
19320	3120576	IK	NM_006083.3	3550	NP_006074.2	ILMN_1699362	3120576	S	GGGGCCCTTAGGCCGTTGGGACTTTGATACCCAGGAAGAATACAGCGAGT	"\Homo sapiens IK cytokine, down-regulator of HLA II (IK), mRNA.\"""""	RED; MGC59741; IK protein; CSA2	ILMN_1699362	IK	"\Homo sapiens IK cytokine, down-regulator of HLA II (IK), mRNA.\"""""	3550	 	IK	0.177270857	-0.028377927	2.189949597	0.031477403	0.031477403	-3.581996947	1.130742837
40718	6480451	MAPK15	NM_139021.2	225689	NP_620590.2	ILMN_1768506	6480451	S	CTCCTGCACCCCTTAGCCCTCCCTGCTTTGCCTGGCCCGTTGAAGTTCCA	"\Homo sapiens mitogen-activated protein kinase 15 (MAPK15), mRNA.\"""""	ERK7; ERK8	ILMN_1768506	MAPK15	"\Homo sapiens mitogen-activated protein kinase 15 (MAPK15), mRNA.\"""""	225689	 	MAPK15	-0.176166493	0.020168551	-2.085035954	0.040295213	0.040295213	-3.768791427	-1.129877599
15292	2450139	RHEB	NM_005614.3	6009	NP_005605.1	ILMN_1657949	2450139	S	GGCAGAAAAAATGGACGGGGCAGCTTCACAAGGCAAGTCTTCATGCTCGG	"\Homo sapiens Ras homolog enriched in brain (RHEB), mRNA.\"""""	MGC111559; RHEB2	ILMN_1657949	RHEB	"\Homo sapiens Ras homolog enriched in brain (RHEB), mRNA.\"""""	6009	 	RHEB	0.175777244	0.000255122	2.486271462	0.015018105	0.015018105	-3.011952681	1.129572792
43498	6940403	RC3H1	NM_172071.1	149041	NP_742068.1	ILMN_1807147	6940403	S	TAAACAAATGGGTGGTGGGGGTGGGAAGGGTAATACAGTCCTGCCATTGC	"\Homo sapiens ring finger and CCCH-type zinc finger domains 1 (RC3H1), mRNA.\"""""	RP5-1198E17.5; KIAA2025; RNF198	ILMN_1807147	RC3H1	"\Homo sapiens ring finger and CCCH-type zinc finger domains 1 (RC3H1), mRNA.\"""""	149041	 	RC3H1	-0.175575335	0.009443238	-2.859536865	0.005424312	0.005424312	-2.209255575	-1.129414716
39713	6370133	SEC23B	NM_032985.4	10483	NP_116780.1	ILMN_2366246	6370133	A	GCCACGTTACATCAACACGGAGCATGGAGGCAGTCAGGCTCGATTCCTTT	"\Homo sapiens Sec23 homolog B (S. cerevisiae) (SEC23B), transcript variant 2, mRNA.\"""""		ILMN_2366246	SEC23B	"\Homo sapiens Sec23 homolog B (S. cerevisiae) (SEC23B), transcript variant 2, mRNA.\"""""	10483	D	SEC23B	0.175359976	0.023485979	2.42813833	0.017449494	0.017449494	-3.128619208	1.129246135
13706	2140392	ZNF580	NM_016202.2	51157	NP_057286.1	ILMN_1688565	2140392	A	CCCCCTTTCTAGCTGTGTGATGTAGACCAAAGTCGTTGCCCCTCCCTGGG	"\Homo sapiens zinc finger protein 580 (ZNF580), transcript variant 1, mRNA.\"""""		ILMN_1688565	ZNF580	"\Homo sapiens zinc finger protein 580 (ZNF580), transcript variant 1, mRNA.\"""""	51157	D	ZNF580	-0.175010476	-0.026797361	-2.270910122	0.025874755	0.025874755	-3.432401833	-1.128972602
46148	7510014	UQCRFS1	NM_006003.1	7386	NP_005994.1	ILMN_1701749	7510014	S	GGGTCCTGCTCCTCTCAACCTTGAAGTCCCCACGTATGAGTTCACCAGTG	"\Homo sapiens ubiquinol-cytochrome c reductase, Rieske iron-sulfur polypeptide 1 (UQCRFS1), mRNA.\"""""	RIS1	ILMN_1701749	UQCRFS1	"\Homo sapiens ubiquinol-cytochrome c reductase, Rieske iron-sulfur polypeptide 1 (UQCRFS1), mRNA.\"""""	7386	 	UQCRFS1	0.174878464	-0.008393541	2.053236705	0.043358701	0.043358701	-3.823813602	1.128869303
24232	3930484	ZNF93	NM_001004126.1	81931	NP_001004126.1	ILMN_1679083	3930484	I	AGGGGAATCACTAGAACCCAGGAGGCACTCCAGCCTGGGAGACAGAGTGA	"\Homo sapiens zinc finger protein 93 (HTF34) (ZNF93), transcript variant 2, mRNA.\"""""	HPF34; ZNF505; HTF34; TF34	ILMN_1679083	ZNF93	"\Homo sapiens zinc finger protein 93 (HTF34) (ZNF93), transcript variant 2, mRNA.\"""""	81931	D	ZNF93	-0.174367993	-0.013779185	-2.050258494	0.04365563	0.04365563	-3.828928473	-1.128469944
17574	2710341	PRNP	NM_183079.2	5621	NP_898902.1	ILMN_2360415	2710341	A	CAGCCCGCTGGAGCATGAGCTCTGTGTGTACCGAGAACTGGGGTGATGTT	"\Homo sapiens prion protein (PRNP), transcript variant 2, mRNA.\"""""	CD230; PrP33-35C; ASCR; PrP27-30; GSS; CJD; PRIP; PrPc; PrP; MGC26679	ILMN_2360415	PRNP	"\Homo sapiens prion protein (PRNP), transcript variant 2, mRNA.\"""""	5621	D	PRNP	0.174160634	-0.021888239	2.273266332	0.025725771	0.025725771	-3.427977905	1.128307759
45400	7210685	MKL1	NM_020831.3	57591	NP_065882.1	ILMN_1651767	7210685	S	TCACGTGTGATTGACATGTAGGTACCCTGCCACGGCCTATGCCCCACCTG	"\Homo sapiens megakaryoblastic leukemia (translocation) 1 (MKL1), mRNA.\"""""	MAL; BSAC; MRTF-A	ILMN_1651767	MKL1	"\Homo sapiens megakaryoblastic leukemia (translocation) 1 (MKL1), mRNA.\"""""	57591	 	MKL1	-0.173707266	0.00460598	-2.242165514	0.027754418	0.027754418	-3.486052844	-1.127953244
35821	5820703	BRCA1	NM_007295.2	672	NP_009226.1	ILMN_1771065	5820703	I	TGTCCGTGGGGGAATCCTCGTGATAGGAACTGGAATATGCCTTGAGGGGG	"\Homo sapiens breast cancer 1, early onset (BRCA1), transcript variant BRCA1b, mRNA.\"""""	RNF53; BRCAI; PSCP; BRCC1; IRIS	ILMN_1771065	BRCA1	"\Homo sapiens breast cancer 1, early onset (BRCA1), transcript variant BRCA1b, mRNA.\"""""	672	D	BRCA1	-0.173133623	0.011403768	-2.636110795	0.010091988	0.010091988	-2.700697397	-1.127504837
2383	360678	ADNP	NM_181442.1	23394	NP_852107.1	ILMN_1657993	360678	A	GCACATAACCTTGTACAATCTTGCAACAGAGGCCAGCCACGTAAGATATA	"\Homo sapiens activity-dependent neuroprotector homeobox (ADNP), transcript variant 2, mRNA.\"""""	ADNP1; KIAA0784	ILMN_1657993	ADNP	"\Homo sapiens activity-dependent neuroprotector homeobox (ADNP), transcript variant 2, mRNA.\"""""	23394	D	ADNP	0.173096897	-0.005535677	2.174213005	0.032681885	0.032681885	-3.61052644	1.127476135
11164	1740609	LOC100129931	XM_001721448.1	100129931	XP_001721500.1	ILMN_3188800	1740609	A	CACTGCCTGCTGGGGAGACAGACCTCAGTGCCTGATTCATGGGCTTCTGA	"\PREDICTED: Homo sapiens hypothetical protein LOC100129931 (LOC100129931), mRNA.\"""""		ILMN_3188800	LOC100129931	"\PREDICTED: Homo sapiens hypothetical protein LOC100129931 (LOC100129931), mRNA.\"""""	100129931	 	LOC100129931	-0.172953356	0.016648115	-2.787912176	0.006642737	0.006642737	-2.370279444	-1.127363962
19638	3140300	ProbeID: 3140300	XM_927706.2	644591	XP_932799.1	ILMN_1710362	3140300	S	TGGTGATGAGGGTCTGTAGTCCCAGATACTCAAGAGGCTGAGGTGGGAGG	"\PREDICTED: Homo sapiens similar to peptidylprolyl isomerase A (cyclophilin A)-like 4 (LOC644591), mRNA.\"""""		ILMN_1710362	LOC644591	"\PREDICTED: Homo sapiens similar to peptidylprolyl isomerase A (cyclophilin A)-like 4 (LOC644591), mRNA.\"""""	644591	D	PPIAL4D (includes others)	-0.172285201	0.021385422	-2.007759944	0.048087118	0.048087118	-3.901198487	-1.126841968
34792	5670270	ProbeID: 5670270				ILMN_1862684	5670270	S	GCCTCCCCAGTCTTGAAGGCAACGCTACAGGTTCCTGGCTTCTCCATTTG	"\AGENCOURT_7256933 NIH_MGC_68 Homo sapiens cDNA clone IMAGE:5773707 5, mRNA sequence\"""""		ILMN_1862684		"\AGENCOURT_7256933 NIH_MGC_68 Homo sapiens cDNA clone IMAGE:5773707 5, mRNA sequence\"""""	-999	 		-0.170724407	0.012075406	-2.57501284	0.011889873	0.011889873	-2.829428936	-1.125623542
41638	6580450	BCL11A	NM_022893.2	53335	NP_075044.2	ILMN_1752899	6580450	I	TGTCCCTTTCCTTCTATCACCCTACATTCCAGCATCTTACCTTCATATGC	"\Homo sapiens B-cell CLL/lymphoma 11A (zinc finger protein) (BCL11A), transcript variant 1, mRNA.\"""""	BCL11A-L; CTIP1; FLJ10173; EVI9; BCL11A-XL; BCL11A-S; KIAA1809	ILMN_1752899	BCL11A	"\Homo sapiens B-cell CLL/lymphoma 11A (zinc finger protein) (BCL11A), transcript variant 1, mRNA.\"""""	53335	D	BCL11A	-0.169971575	-0.014220832	-2.153005093	0.034368657	0.034368657	-3.648690926	-1.125036318
4169	620403	ProbeID: 620403	NR_003133.1	400759		ILMN_1782487	620403	S	CAACCAAGGACATGTACCATAAACTAAAGACCAGAGCCTTCCTGTCACCC	Homo sapiens similar to Interferon-induced guanylate-binding protein 1 (GTP-binding protein 1) (Guanine nucleotide-binding protein 1) (HuGBP-1) (LOC400759) on chromosome 1.		ILMN_1782487	LOC400759	Homo sapiens similar to Interferon-induced guanylate-binding protein 1 (GTP-binding protein 1) (Guanine nucleotide-binding protein 1) (HuGBP-1) (LOC400759) on chromosome 1.	400759	 		0.169958537	0.02177776	2.022622481	0.046495395	0.046495395	-3.87607724	1.125026151
31131	4890592	PDE7A	NM_002604.1	5150	NP_002595.1	ILMN_2262444	4890592	I	AAATTAGCTGGGTGTGATGGCCACTTGGGAGGCTGAGATAGGAGAATCGC	"\Homo sapiens phosphodiesterase 7A (PDE7A), transcript variant 2, mRNA.\"""""	HCP1; PDE7	ILMN_2262444	PDE7A	"\Homo sapiens phosphodiesterase 7A (PDE7A), transcript variant 2, mRNA.\"""""	5150	D	PDE7A	-0.169130944	0.008101804	-2.071606832	0.041565367	0.041565367	-3.792118968	-1.124380972
21307	3400180	ProbeID: 3400180	XM_001131284.1	729777	XP_001131284.1	ILMN_1686060	3400180	S	ATGCCGGCTCCTCCCCTTCAAAACTCTTTGATTACTCATTGCCTTTCTGT	"\PREDICTED: Homo sapiens similar to Peroxisomal coenzyme A diphosphatase NUDT7 (Nucleoside diphosphate-linked moiety X motif 7) (Nudix motif 7) (LOC729777), mRNA.\"""""		ILMN_1686060	LOC729777	"\PREDICTED: Homo sapiens similar to Peroxisomal coenzyme A diphosphatase NUDT7 (Nucleoside diphosphate-linked moiety X motif 7) (Nudix motif 7) (LOC729777), mRNA.\"""""	729777	D	NUDT7	-0.168944873	0.013869047	-3.375581182	0.001144502	0.001144502	-0.95785064	-1.124235965
45529	7320437	DSCR3	NM_006052.1	10311	NP_006043.1	ILMN_1717099	7320437	S	TGGCCAAAACAGGCTCAGGCCAAAGACCTCCCAAGCTGTATGTACTTCCA	"\Homo sapiens Down syndrome critical region gene 3 (DSCR3), mRNA.\"""""	DCRA; MGC117385; DSCRA	ILMN_1717099	DSCR3	"\Homo sapiens Down syndrome critical region gene 3 (DSCR3), mRNA.\"""""	10311	 	DSCR3	0.168920322	-0.013227134	2.642046829	0.009931172	0.009931172	-2.68805867	1.124216833
1026	110358	ProbeID: 110358	XM_936250.1	642111	XP_941343.1	ILMN_1748235	110358	S	TCCATACGCTTCATTTCCGGGTCTTCCGTTCTGTGTGCTGCAGGGCTTGC	"\PREDICTED: Homo sapiens hypothetical protein LOC642111 (LOC642111), mRNA.\"""""		ILMN_1748235	LOC642111	"\PREDICTED: Homo sapiens hypothetical protein LOC642111 (LOC642111), mRNA.\"""""	642111	 		-0.168459117	-0.005079829	-2.994834477	0.00366577	0.00366577	-1.896381295	-1.123857497
18386	2850538	RABGAP1	NM_012197.2	23637	NP_036329.2	ILMN_2061950	2850538	S	GACTGAGTTGCGTGTCTGTAAATGTCTGCGCAGGGTGCACATGCTGCGAG	"\Homo sapiens RAB GTPase activating protein 1 (RABGAP1), mRNA.\"""""	TBC1D11; RP11-123N4.2; DKFZp586D2123; GAPCENA	ILMN_2061950	RABGAP1	"\Homo sapiens RAB GTPase activating protein 1 (RABGAP1), mRNA.\"""""	23637	 	RABGAP1	-0.168438047	0.010204375	-2.289538562	0.024717357	0.024717357	-3.397318035	-1.123841084
30418	4830768	ProbeID: 4830768	XM_001713703.1	100132347	XP_001713755.1	ILMN_3247390	4830768	S	GCGCGCTAGCCGCTGTCGGCCGCAGGAGCCCCGGGAATCTGGAGGGGCCG	"\PREDICTED: Homo sapiens hypothetical protein LOC100132347 (LOC100132347), mRNA.\"""""		ILMN_3247390	LOC100132347	"\PREDICTED: Homo sapiens hypothetical protein LOC100132347 (LOC100132347), mRNA.\"""""	100132347	D	GTPBP6	-0.168400811	-0.005430618	-2.818379891	0.006096649	0.006096649	-2.302178641	-1.123812078
35908	5860315	DNAJB6	NM_058246.3	10049	NP_490647.1	ILMN_1793770	5860315	I	GGATCTGCCGTTCATGTTGCTTTCTCCTTTGTCCTCTTGGACTTGAGGGC	"\Homo sapiens DnaJ (Hsp40) homolog, subfamily B, member 6 (DNAJB6), transcript variant 1, mRNA.\"""""	DKFZp566D0824; HSJ-2; MGC117297; HSJ2; MRJ; HHDJ1; FLJ42837; MSJ-1; DnaJ; MGC1152	ILMN_1793770	DNAJB6	"\Homo sapiens DnaJ (Hsp40) homolog, subfamily B, member 6 (DNAJB6), transcript variant 1, mRNA.\"""""	10049	D	DNAJB6	0.168097751	-0.073164611	2.029551784	0.045768874	0.045768874	-3.86430877	1.12357603
20122	3180706	NOL6	NM_139235.3	65083	NP_631981.2	ILMN_2320250	3180706	A	GAGCTCAGGAGTTCTAGACCAATCTGGGCAACAGAGAGACCCCATCTCTT	"\Homo sapiens nucleolar protein family 6 (RNA-associated) (NOL6), transcript variant gamma, mRNA.\"""""	MGC20838; NRAP; MGC14921; bA311H10.1; MGC14896; UTP22; FLJ21959	ILMN_2320250	NOL6	"\Homo sapiens nucleolar protein family 6 (RNA-associated) (NOL6), transcript variant gamma, mRNA.\"""""	65083	D	NOL6	-0.167876394	0.029547454	-2.433471388	0.017212622	0.017212622	-3.118013044	-1.123403649
17684	2750040	ZNF526	NM_133444.1	116115	NP_597701.1	ILMN_1756631	2750040	S	GGAGGCTGAGGCGGAGGCAGGATTGCTTGATATGAGGGAGATTGAGGCTG	"\Homo sapiens zinc finger protein 526 (ZNF526), mRNA.\"""""	KIAA1951; MGC4267; DKFZp762O059	ILMN_1756631	ZNF526	"\Homo sapiens zinc finger protein 526 (ZNF526), mRNA.\"""""	116115	 	ZNF526	-0.167864784	-0.033847408	-2.069104083	0.041805863	0.041805863	-3.796451738	-1.123394608
21724	3440368	PPP1R7	NM_002712.1	5510	NP_002703.1	ILMN_1808333	3440368	S	GAGTTCTGGATGAACGACAATCTCCTTGAGAGCTGGAGCGACCTCGACGA	"\Homo sapiens protein phosphatase 1, regulatory (inhibitor) subunit 7 (PPP1R7), mRNA.\"""""	SDS22	ILMN_1808333	PPP1R7	"\Homo sapiens protein phosphatase 1, regulatory (inhibitor) subunit 7 (PPP1R7), mRNA.\"""""	5510	 	PPP1R7	-0.167750196	0.014474141	-2.473835482	0.01551107	0.01551107	-3.037104814	-1.123305384
11745	1850056	ProbeID: 1850056	XM_376558.2	653463	XP_376558.3	ILMN_1766832	1850056	S	CACAGCCCCTGGCACCTGCCTTCTCCTTCCTGTCTCCATGAACCTGACAA	"\PREDICTED: Homo sapiens similar to hypothetical gene supported by AK127120 (LOC653463), mRNA.\"""""		ILMN_1766832	LOC653463	"\PREDICTED: Homo sapiens similar to hypothetical gene supported by AK127120 (LOC653463), mRNA.\"""""	653463	 		-0.166394931	0.017665206	-2.647122145	0.009795522	0.009795522	-2.677234151	-1.122250649
26431	4210241	PHF20	NM_016436.4	51230	NP_057520.2	ILMN_1813657	4210241	S	CCATGTTGAGGGGCTCCATTCCCAATTCCTGGGTCAAGGTGAATTAACCC	"\Homo sapiens PHD finger protein 20 (PHF20), mRNA.\"""""	C20orf104; GLEA2; FLJ33479; NZF; TZP; HCA58	ILMN_1813657	PHF20	"\Homo sapiens PHD finger protein 20 (PHF20), mRNA.\"""""	51230	 	PHF20	-0.165908308	-0.01659447	-2.493125672	0.014752455	0.014752455	-2.998044783	-1.121872177
8378	1300593	ProbeID: 1300593	XM_926737.1	643402	XP_931830.1	ILMN_1705749	1300593	S	CTGTCTGCACAGCCCTGCTCTTTCTCCTTGCCCTGGCCATCTTAGGCATC	"\PREDICTED: Homo sapiens hypothetical protein LOC643402 (LOC643402), mRNA.\"""""		ILMN_1705749	LOC643402	"\PREDICTED: Homo sapiens hypothetical protein LOC643402 (LOC643402), mRNA.\"""""	643402	 		-0.16586911	0.027443319	-2.080410418	0.040728867	0.040728867	-3.776841405	-1.121841696
13711	2140403	C8orf76	NM_032847.1	84933	NP_116236.1	ILMN_1742074	2140403	S	TCACCCAGAGGTGAAGTGTGTTGGCTCCGTAGCCCTGACTGCCTTGGTGA	"\Homo sapiens chromosome 8 open reading frame 76 (C8orf76), mRNA.\"""""	MGC9784; FLJ14825	ILMN_1742074	C8ORF76	"\Homo sapiens chromosome 8 open reading frame 76 (C8orf76), mRNA.\"""""	84933	 	C8orf76	0.165864782	-0.039462956	2.15238294	0.034419264	0.034419264	-3.649805576	1.12183833
27662	4290603	FMO2	NM_001460.2	2327	NP_001451.1	ILMN_1732158	4290603	S	TCCTCACACACTCTTTTTCCCTTCTGCCTTCACCTTTGCCGTGGGTGGAC	"\Homo sapiens flavin containing monooxygenase 2 (non-functional) (FMO2), mRNA.\"""""	FMO1B1; FLJ40826	ILMN_1732158	FMO2	"\Homo sapiens flavin containing monooxygenase 2 (non-functional) (FMO2), mRNA.\"""""	2327	 	FMO2	-0.165180946	0.019395067	-2.685632386	0.008819842	0.008819842	-2.59455	-1.121306706
4782	730102	ProbeID: 730102	XM_940405.1	651268	XP_945498.1	ILMN_1673171	730102	S	TCCTCACTTCCCGGAGAGTGCCGCGGCAGGGCAAGGTGCTCCTCACTTCC	"\PREDICTED: Homo sapiens similar to protein phosphatase 1, regulatory (inhibitor) subunit 9A (LOC651268), mRNA.\"""""		ILMN_1673171	LOC651268	"\PREDICTED: Homo sapiens similar to protein phosphatase 1, regulatory (inhibitor) subunit 9A (LOC651268), mRNA.\"""""	651268	 		-0.164621806	-0.007402369	-3.400663117	0.00105678	0.00105678	-0.893162708	-1.12087221
33659	5390253	FAM75C2	XM_938305.1	441452	XP_943398.1	ILMN_1748454	5390253	I	CTCCTGTCTCCTGCAGCCTCCTGGGGCCACACCTTGAAAAAGGTGACTTT	"\PREDICTED: Homo sapiens hypothetical LOC441452 (DKFZp434M131), mRNA.\"""""		ILMN_1748454	DKFZP434M131	"\PREDICTED: Homo sapiens hypothetical LOC441452 (DKFZp434M131), mRNA.\"""""	441452	D	FAM75C1	-0.164141278	0.022670384	-2.209098811	0.030064199	0.030064199	-3.547039121	-1.120498935
22765	3710634	ProbeID: 3710634	XM_930972.1	642644	XP_936065.1	ILMN_1677372	3710634	S	GGGAGGCCCTGCCGGCATCGTACTCCCTGTGGTCGTCCTCCCCTCGCGCG	"\PREDICTED: Homo sapiens hypothetical protein LOC642644 (LOC642644), mRNA.\"""""		ILMN_1677372	LOC642644	"\PREDICTED: Homo sapiens hypothetical protein LOC642644 (LOC642644), mRNA.\"""""	642644	 		-0.164079842	0.009737314	-2.530133813	0.013389719	0.013389719	-2.922400527	-1.12045122
48	10148	ProbeID: 10148	XM_926548.1	653227	XP_931641.1	ILMN_1787840	10148	S	CCCATGGACGAACACTCCTGCCCGCTGATTTTCTCCAGCTGTGAGTACCA	"\PREDICTED: Homo sapiens similar to Gamma-aminobutyric-acid receptor gamma-3 subunit precursor (GABA(A) receptor) (LOC653227), mRNA.\"""""		ILMN_1787840	LOC653227	"\PREDICTED: Homo sapiens similar to Gamma-aminobutyric-acid receptor gamma-3 subunit precursor (GABA(A) receptor) (LOC653227), mRNA.\"""""	653227	D	GABRG3	-0.163584604	0.013133996	-3.103413775	0.002654213	0.002654213	-1.637278168	-1.120066666
29529	4730209	PHC1	NM_004426.2	1911	NP_004417.2	ILMN_1796710	4730209	S	AGAAGTAGCAAAATCTGGTCCTCCCCCCTCCCAGTGTAGCTGTGGCTCAG	"\Homo sapiens polyhomeotic homolog 1 (Drosophila) (PHC1), mRNA.\"""""	HPH1; EDR1; RAE28	ILMN_1796710	PHC1	"\Homo sapiens polyhomeotic homolog 1 (Drosophila) (PHC1), mRNA.\"""""	1911	 	PHC1	-0.163331969	0.012592082	-3.007427823	0.003532371	0.003532371	-1.866690934	-1.119870545
12969	2060441	EPHA8	NM_020526.3	2046	NP_065387.1	ILMN_1756989	2060441	I	TGAGCCCCCTCTCCCTCCTGCAATAATTCGGGGAGTCTCAGCCCCATCCA	"\Homo sapiens EPH receptor A8 (EPHA8), transcript variant 1, mRNA.\"""""	HEK3; KIAA1459; EEK	ILMN_1756989	EPHA8	"\Homo sapiens EPH receptor A8 (EPHA8), transcript variant 1, mRNA.\"""""	2046	D	EPHA8	-0.1632206	0.003378318	-2.248819363	0.027308948	0.027308948	-3.473686114	-1.1197841
6316	1010139	LHFP	NM_005780.1	10186	NP_005771.1	ILMN_1767448	1010139	S	TCCCCACACACGCCTATGCACAAACGTGGATTATCGCACAGACTGGGAGG	"\Homo sapiens lipoma HMGIC fusion partner (LHFP), mRNA.\"""""		ILMN_1767448	LHFP	"\Homo sapiens lipoma HMGIC fusion partner (LHFP), mRNA.\"""""	10186	 	LHFP	-0.163147242	-0.00752554	-2.413456466	0.018116715	0.018116715	-3.157716484	-1.119727163
33371	5340577	HMP19	NM_015980.3	51617	NP_057064.1	ILMN_1728803	5340577	S	TTCCTCCCTTCTCCCCCAACCTCCAATCACCCTGAGTCACCTGTAAATTC	"\Homo sapiens HMP19 protein (HMP19), mRNA.\"""""		ILMN_1728803	HMP19	"\Homo sapiens HMP19 protein (HMP19), mRNA.\"""""	51617	 	HMP19	-0.162698265	0.0069795	-2.621955731	0.010485048	0.010485048	-2.730741918	-1.119378749
642	60326	C7orf42	NM_017994.4	55069	NP_060464.1	ILMN_1729130	60326	S	ATTCAGAAATTGGTCCAATAATGCACGTGCTTTGCCCTGGGTACAGCCAG	"\Homo sapiens chromosome 7 open reading frame 42 (C7orf42), mRNA.\"""""	FLJ13090; FLJ10099	ILMN_1729130	C7ORF42	"\Homo sapiens chromosome 7 open reading frame 42 (C7orf42), mRNA.\"""""	55069	 	C7orf42	0.162350655	-0.034543441	2.170165206	0.032998134	0.032998134	-3.617835842	1.119109074
44608	7100438	LOC644949	XR_040201.1	644949		ILMN_3209317	7100438	A	AAGTTAAATTTGTGTCAGGGTGCAGTGCCACACGCCTGTAATCCCAGCAC	"\PREDICTED: Homo sapiens hypothetical LOC644949 (LOC644949), miscRNA.\"""""		ILMN_3209317	LOC644949	"\PREDICTED: Homo sapiens hypothetical LOC644949 (LOC644949), miscRNA.\"""""	644949	 		-0.162068646	0.004202556	-2.254242654	0.026950525	0.026950525	-3.463583062	-1.118890339
30713	4860450	CNIH2	XM_938838.1	254263	XP_943931.1	ILMN_1808903	4860450	I	GACCACCCCACTCTGCTGCTGTGTACTCTTCAATGCCTCCCCCCAAAATT	"\PREDICTED: Homo sapiens cornichon homolog 2 (Drosophila) (CNIH2), mRNA.\"""""		ILMN_1808903	CNIH2	"\PREDICTED: Homo sapiens cornichon homolog 2 (Drosophila) (CNIH2), mRNA.\"""""	254263	D	CNIH2	-0.161912173	0.024641151	-2.501737873	0.014424658	0.014424658	-2.980524443	-1.118768991
30458	4850142	KIAA1370	NM_019600.2	56204	NP_062546.2	ILMN_1700733	4850142	S	GTACGGCTCCTGTTCTCTAGAAAGTCAATGGAGGTTGATAGCGGTGCTGC	"\Homo sapiens KIAA1370 (KIAA1370), mRNA.\"""""	MGC126494; FLJ10980; MGC126495	ILMN_1700733	KIAA1370	"\Homo sapiens KIAA1370 (KIAA1370), mRNA.\"""""	56204	D	KIAA1370	0.161473252	-0.058807993	2.072110051	0.041517155	0.041517155	-3.791247234	1.118428673
47140	7650315	JMJD8	NM_001005920.2	339123	NP_001005920.2	ILMN_3249366	7650315	S	GCCAGATGTCTGACCACACCCCAATCTCAGAGCTAACATCCACACTTCCC	"\Homo sapiens jumonji domain containing 8 (JMJD8), mRNA.\"""""	PP14397	ILMN_3249366	JMJD8	"\Homo sapiens jumonji domain containing 8 (JMJD8), mRNA.\"""""	339123	D	JMJD8	-0.161416171	0.042783182	-2.277759148	0.025443783	0.025443783	-3.419531418	-1.118384423
1053	110441	ACADS	NM_000017.1	35	NP_000008.1	ILMN_1795104	110441	S	CCTCCTCACCACTGTGCCTCAAGTTCCTCATCTAAGTGGCCCTGGCTCCT	"\Homo sapiens acyl-Coenzyme A dehydrogenase, C-2 to C-3 short chain (ACADS), nuclear gene encoding mitochondrial protein, mRNA.\"""""	SCAD; ACAD3	ILMN_1795104	ACADS	"\Homo sapiens acyl-Coenzyme A dehydrogenase, C-2 to C-3 short chain (ACADS), nuclear gene encoding mitochondrial protein, mRNA.\"""""	35	 	ACADS	-0.161377177	0.010034374	-2.744603579	0.007496292	0.007496292	-2.466064658	-1.118354195
34694	5570653	TM7SF2	NM_003273.2	7108	NP_003264.2	ILMN_1690040	5570653	S	TGTCACACCTGCTGCCCTACTTCTACCTCCTCTACTTCACCGCGCTGCTG	"\Homo sapiens transmembrane 7 superfamily member 2 (TM7SF2), mRNA.\"""""	ANG1; DHCR14A	ILMN_1690040	TM7SF2	"\Homo sapiens transmembrane 7 superfamily member 2 (TM7SF2), mRNA.\"""""	7108	 	TM7SF2	-0.161149581	-0.022359187	-2.207915041	0.030149922	0.030149922	-3.549207821	-1.118177779
37554	6100326	ATAT1	NM_024909.1	79969	NP_079185.1	ILMN_1752476	6100326	I	TTCCCCTCCCTACCCTCTGAATGTGTGCTAGATCAGGTGCCCCACTGTGT	"\Homo sapiens chromosome 6 open reading frame 134 (C6orf134), transcript variant 2, mRNA.\"""""	FLJ13158; Nbla00487; DKFZp547J097	ILMN_1752476	C6ORF134	"\Homo sapiens chromosome 6 open reading frame 134 (C6orf134), transcript variant 2, mRNA.\"""""	79969	D	ATAT1	-0.160992296	-0.000403894	-5.420779818	6.26E-07	6.26E-07	5.211129046	-1.118055881
23213	3830136	NACAP1	NR_002182.1	83955		ILMN_2145250	3830136	S	CAGGATTCCACCCAGGTAACCGCACAAGTCCAGTTGGTGGTAGCAGCTGA	"\Homo sapiens nascent-polypeptide-associated complex alpha polypeptide pseudogene 1 (NACAP1), non-coding RNA.\"""""	FKSG17	ILMN_2145250	NACAP1	"\Homo sapiens nascent-polypeptide-associated complex alpha polypeptide pseudogene 1 (NACAP1), non-coding RNA.\"""""	83955	 	FKSG17	0.160705433	0.009769415	2.002208613	0.048693499	0.048693499	-3.910539255	1.11783359
21132	3390192	RAB35	NM_006861.4	11021	NP_006852.1	ILMN_1812571	3390192	S	GTGGGGACTCAGGGCTGGACCGACGTCCTAGTGGACCTGATGTGAAATTC	"\Homo sapiens RAB35, member RAS oncogene family (RAB35), mRNA.\"""""	RAB1C; H-ray; RAY	ILMN_1812571	RAB35	"\Homo sapiens RAB35, member RAS oncogene family (RAB35), mRNA.\"""""	11021	 	RAB35	0.160157111	-0.028257745	2.093837433	0.039481067	0.039481067	-3.753430373	1.117408818
37581	6100435	NFYB	NM_006166.3	4801	NP_006157.1	ILMN_1668726	6100435	S	GTGGTGCACACCTGTAGTCCCTTACTCCCTGGTGGCTGAGGCATTATCCC	"\Homo sapiens nuclear transcription factor Y, beta (NFYB), mRNA.\"""""	HAP3; NF-YB; CBF-B; CBF-A	ILMN_1668726	NFYB	"\Homo sapiens nuclear transcription factor Y, beta (NFYB), mRNA.\"""""	4801	 	NFYB	-0.159662873	0.001702448	-2.930757845	0.004419764	0.004419764	-2.045959665	-1.117026082
29421	4670593	LOC100130764	XM_001723713.1	100130764	XP_001723765.2	ILMN_3256926	4670593	M	AACATATGGACACAGGAAGGGGAACATCACACTCTGGGACTGTTGTGGGG	"\PREDICTED: Homo sapiens p150-like (LOC100130764), mRNA.\"""""		ILMN_3256926	LOC100130764	"\PREDICTED: Homo sapiens p150-like (LOC100130764), mRNA.\"""""	100130764	D	LOC100130764	-0.159300032	-0.001072435	-2.001791686	0.048739303	0.048739303	-3.911239854	-1.116745183
12316	1990132	USH1G	NM_173477.2	124590	NP_775748.2	ILMN_1717852	1990132	S	TGCCTGCCACCGCCATCTGGAGCCCACCACAGCTCTTCTCCCTGTTCTCT	"\Homo sapiens Usher syndrome 1G (autosomal recessive) (USH1G), mRNA.\"""""	ANKS4A; FLJ33924; SANS	ILMN_1717852	USH1G	"\Homo sapiens Usher syndrome 1G (autosomal recessive) (USH1G), mRNA.\"""""	124590	 	USH1G	-0.158821879	0.009573886	-2.777427286	0.006840793	0.006840793	-2.393578706	-1.116375121
31965	5090189	OGDH	NM_002541.2	4967	NP_002532.2	ILMN_1733869	5090189	I	GGGCACTGGCTGCTCTGTCTTGGTCCTGTTAACCCTCCACCTCCTCTCTT	"\Homo sapiens oxoglutarate (alpha-ketoglutarate) dehydrogenase (lipoamide) (OGDH), nuclear gene encoding mitochondrial protein, transcript variant 1, mRNA.\"""""	AKGDH; OGDC; E1k	ILMN_1733869	OGDH	"\Homo sapiens oxoglutarate (alpha-ketoglutarate) dehydrogenase (lipoamide) (OGDH), nuclear gene encoding mitochondrial protein, transcript variant 1, mRNA.\"""""	4967	D	OGDH	-0.158635273	0.041020712	-2.049237586	0.043757817	0.043757817	-3.830680299	-1.116230733
15544	2470403	DCLK2	NM_001040260.1	166614	NP_001035350.1	ILMN_1719449	2470403	S	CAGAATGAGCTCTGCTCCTGAGCCCCGGTAGCTGCTTCCTCATCTGCATT	"\Homo sapiens doublecortin-like kinase 2 (DCLK2), transcript variant 1, mRNA.\"""""	MGC45428; DKFZp761I032; DCDC3B; DCAMKL2; DCDC3; DCK2	ILMN_1719449	DCLK2	"\Homo sapiens doublecortin-like kinase 2 (DCLK2), transcript variant 1, mRNA.\"""""	166614	D	DCLK2	-0.157386154	0.010999163	-3.843066236	0.000244272	0.000244272	0.301254221	-1.115264692
286	20382	RNF157	NM_052916.1	114804	NP_443148.1	ILMN_1706266	20382	S	TGGGAGGTGGCATTCTTGTCCCTGTTGCCCCCATCTCTACCCCCTTTTGT	"\Homo sapiens ring finger protein 157 (RNF157), mRNA.\"""""		ILMN_1706266	RNF157	"\Homo sapiens ring finger protein 157 (RNF157), mRNA.\"""""	114804	 	RNF157	-0.157235394	0.011020153	-2.394219355	0.019025369	0.019025369	-3.195615814	-1.115148155
932	70707	WDR6	NM_018031.2	11180	NP_060501.2	ILMN_1669484	70707	S	AGGGCCTGCTGGTCTCATCCTCTGCTTCCTTTGCCTTTACCCTATACCTC	"\Homo sapiens WD repeat domain 6 (WDR6), mRNA.\"""""	FLJ10218; MGC142027; MGC126756	ILMN_1669484	WDR6	"\Homo sapiens WD repeat domain 6 (WDR6), mRNA.\"""""	11180	 	WDR6	-0.157164139	0.040495884	-2.132819333	0.036044038	0.036044038	-3.684711872	-1.115093079
45037	7160767	RBBP4	NM_005610.1	5928	NP_005601.1	ILMN_2062524	7160767	S	CCTGACAGTTATACCACAGGTAGACTGTCAAGTTGAGAAGAGTGAATCAA	"\Homo sapiens retinoblastoma binding protein 4 (RBBP4), mRNA.\"""""	RBAP48; NURF55	ILMN_2062524	RBBP4	"\Homo sapiens retinoblastoma binding protein 4 (RBBP4), mRNA.\"""""	5928	D	RBBP4	0.15684036	0.007020684	2.677566533	0.009016553	0.009016553	-2.611948242	1.11484285
25282	4060204	WHSC2	NM_005663.2	7469	NP_005654.2	ILMN_1815083	4060204	S	TTTCTATTTTCCCTCGCTGGGGCAGTGCCCTCCTACCCCCAGGGTTGAGG	"\Homo sapiens Wolf-Hirschhorn syndrome candidate 2 (WHSC2), mRNA.\"""""	NELF-A; P/OKcl.15; FLJ25112; FLJ10442; NELFA	ILMN_1815083	WHSC2	"\Homo sapiens Wolf-Hirschhorn syndrome candidate 2 (WHSC2), mRNA.\"""""	7469	 	WHSC2	-0.156438789	0.009678246	-2.31545648	0.023183151	0.023183151	-3.348096346	-1.114532579
21410	3400626	SLC43A3	NM_014096.2	29015	NP_054815.2	ILMN_1762319	3400626	I	CCGGAGGCTTTCCTGGTAGAAGTTGATGCGAGGAAGGGCGGCGGGGACCA	"\Homo sapiens solute carrier family 43, member 3 (SLC43A3), mRNA.\"""""	FOAP-13; PRO1659; DKFZp762A227; SEEEG-1; EEG1	ILMN_1762319	SLC43A3	"\Homo sapiens solute carrier family 43, member 3 (SLC43A3), mRNA.\"""""	29015	D	SLC43A3	-0.156075772	0.011644746	-2.14886141	0.034706936	0.034706936	-3.656109449	-1.114252171
20539	3310056	NOMO1	NM_014287.3	23420	NP_055102.3	ILMN_1678730	3310056	S	TTCCCCCCACTGCTCAGAGACGGCGAGAACTATGTTGTGCTTCTGGACTC	"\Homo sapiens NODAL modulator 1 (NOMO1), mRNA.\"""""	Nomo; PM5	ILMN_1678730	NOMO1	"\Homo sapiens NODAL modulator 1 (NOMO1), mRNA.\"""""	23420	D	NOMO1 (includes others)	-0.155195581	0.012811742	-2.18518861	0.031837649	0.031837649	-3.590647245	-1.113572571
35708	5820180	ProbeID: 5820180				ILMN_1857081	5820180	S	GTCAACAGGCCGGGCACGGTGGCTCAGTTATTTCATCCTCAGCTGGGCTT	"\te46f04.x1 Soares_NhHMPu_S1 Homo sapiens cDNA clone IMAGE:2089759 3, mRNA sequence\"""""		ILMN_1857081		"\te46f04.x1 Soares_NhHMPu_S1 Homo sapiens cDNA clone IMAGE:2089759 3, mRNA sequence\"""""	-999	 	LOC100507412	-0.154699499	0.007247959	-2.428446199	0.017435741	0.017435741	-3.128007463	-1.113189726
3149	510064	DIP2B	NM_173602.2	57609	NP_775873.2	ILMN_1755589	510064	S	CAGGCTGTTTAGGGACCATTGCCTGTCTTGGTCACATGAGTCTGTCTCCT	"\Homo sapiens DIP2 disco-interacting protein 2 homolog B (Drosophila) (DIP2B), mRNA.\"""""	MGC104005; KIAA1463	ILMN_1755589	DIP2B	"\Homo sapiens DIP2 disco-interacting protein 2 homolog B (Drosophila) (DIP2B), mRNA.\"""""	57609	D	DIP2B	0.154393424	-0.045493232	2.117743847	0.03734114	0.03734114	-3.711419515	1.112953582
40383	6420687	PLUNC	NM_130852.1	51297	NP_570913.1	ILMN_1774250	6420687	A	CCTGGTCCTTGGTGACTGCACCCATTCCCCTGGAAGCCTGCAAATTTCTC	"\Homo sapiens palate, lung and nasal epithelium carcinoma associated (PLUNC), transcript variant 2, mRNA.\"""""	SPLUNC1; SPURT; NASG; bA49G10.5; LUNX	ILMN_1774250	PLUNC	"\Homo sapiens palate, lung and nasal epithelium carcinoma associated (PLUNC), transcript variant 2, mRNA.\"""""	51297	 	PLUNC	-0.154010345	0.009295438	-2.359621388	0.020762213	0.020762213	-3.263130296	-1.112658099
37025	6020392	LOC202181	XR_015544.1	202181		ILMN_1727331	6020392	A	CCCTCCTCTCTGGAACCCCTGATTCCTGCTGGTGCTGTTTTATCTCCCCA	"\PREDICTED: Homo sapiens hypothetical protein LOC202181 (LOC202181), misc RNA.\"""""		ILMN_1727331	LOC202181	"\PREDICTED: Homo sapiens hypothetical protein LOC202181 (LOC202181), misc RNA.\"""""	202181	D	LOC202181	-0.153294553	0.01713148	-2.401515225	0.018676078	0.018676078	-3.181272308	-1.112106191
17468	2690711	ZNF320	NM_207333.2	162967	NP_997216.2	ILMN_2103480	2690711	S	TGAGATCCTGCAACTGCACTCTGGCTGGGCAAGAGCGAGACTCCATCTCT	"\Homo sapiens zinc finger protein 320 (ZNF320), mRNA.\"""""	ZFPL; DKFZp686G16228	ILMN_2103480	ZNF320	"\Homo sapiens zinc finger protein 320 (ZNF320), mRNA.\"""""	162967	D	ZNF320	-0.153150919	-0.00649456	-2.176801956	0.032481003	0.032481003	-3.605845155	-1.111995476
42344	6660201	GCDH	NM_000159.2	2639	NP_000150.1	ILMN_2296843	6660201	I	TGAGCTTAGAAAGGGAGGTGGCGGATGGAGTGGGAAGTGAGAGACACTGA	"\Homo sapiens glutaryl-Coenzyme A dehydrogenase (GCDH), nuclear gene encoding mitochondrial protein, transcript variant 1, mRNA.\"""""	GCD; ACAD5	ILMN_2296843	GCDH	"\Homo sapiens glutaryl-Coenzyme A dehydrogenase (GCDH), nuclear gene encoding mitochondrial protein, transcript variant 1, mRNA.\"""""	2639	D	GCDH	0.15309096	0.025239177	2.282047837	0.025177152	0.025177152	-3.411455302	1.111949262
26429	4210239	MRPL13	NM_014078.4	28998	NP_054797.2	ILMN_1671158	4210239	S	CTGCTACAGTTCAGCACCTGTTTTATGTGCCGAATCACTGTGGGGAAAGG	"\Homo sapiens mitochondrial ribosomal protein L13 (MRPL13), nuclear gene encoding mitochondrial protein, mRNA.\"""""	L13mt; RPL13; L13; RPML13	ILMN_1671158	MRPL13	"\Homo sapiens mitochondrial ribosomal protein L13 (MRPL13), nuclear gene encoding mitochondrial protein, mRNA.\"""""	28998	 	MRPL13	0.152958807	0.006473136	2.063429632	0.042355586	0.042355586	-3.80625822	1.11184741
7975	1240504	KDM3A	NM_018433.3	55818	NP_060903.2	ILMN_1722532	1240504	S	CCAGGCTGTAAAAGCAAAACCTCGTATCAGCTCTGGAACAATACCTGCAG	"\Homo sapiens jumonji domain containing 1A (JMJD1A), mRNA.\"""""	TSGA; JHMD2A; KIAA0742; DKFZp686A24246; JMJD1; DKFZp686P07111	ILMN_1722532	JMJD1A	"\Homo sapiens jumonji domain containing 1A (JMJD1A), mRNA.\"""""	55818	 	KDM3A	0.1529442	-0.075248152	2.043144225	0.044372017	0.044372017	-3.841120109	1.111836154
18614	2900722	DNAJC13	NM_015268.3	23317	NP_056083.3	ILMN_1752281	2900722	S	TCTCCTGCATCAAGTCTGCGTGGCCATCCTCCCCCCACCATCCAAGACTA	"\Homo sapiens DnaJ (Hsp40) homolog, subfamily C, member 13 (DNAJC13), mRNA.\"""""	KIAA0678; FLJ25863; RME8	ILMN_1752281	DNAJC13	"\Homo sapiens DnaJ (Hsp40) homolog, subfamily C, member 13 (DNAJC13), mRNA.\"""""	23317	 	DNAJC13	-0.152895511	0.020894247	-2.355904665	0.02095693	0.02095693	-3.27033341	-1.111798631
38767	6270040	ZNF831	NM_178457.1	128611	NP_848552.1	ILMN_2093775	6270040	S	GCCTCTGCCACTTGGAGCACTAGAGGATGACGGAATGTCTTGTATATGCG	"\Homo sapiens zinc finger protein 831 (ZNF831), mRNA.\"""""	dJ492J12.1	ILMN_2093775	ZNF831	"\Homo sapiens zinc finger protein 831 (ZNF831), mRNA.\"""""	128611	D	ZNF831	0.152621387	-0.00520909	2.065325731	0.042171208	0.042171208	-3.802984066	1.1115874
7215	1110091	TIAL1	NM_001033925.1	7073	NP_001029097.1	ILMN_1717745	1110091	A	TGTACTGTGGAGGAATTGCGTCTGGGTTAACAGATCAGCTTATGAGACAG	"\Homo sapiens TIA1 cytotoxic granule-associated RNA binding protein-like 1 (TIAL1), transcript variant 2, mRNA.\"""""	TCBP; TIAR; MGC33401	ILMN_1717745	TIAL1	"\Homo sapiens TIA1 cytotoxic granule-associated RNA binding protein-like 1 (TIAL1), transcript variant 2, mRNA.\"""""	7073	D	TIAL1	0.152602009	-0.002390499	2.25359433	0.026993154	0.026993154	-3.464791931	1.11157247
25059	4050064	SPTBN5	NM_016642.2	51332	NP_057726.3	ILMN_1807609	4050064	S	ATTGCCTGGCCTCCCCCTGCATTCCTGTCTGGGTGAAGAGGAGACGTGTT	"\Homo sapiens spectrin, beta, non-erythrocytic 5 (SPTBN5), mRNA.\"""""	HUSPECV; HUBSPECV; BSPECV	ILMN_1807609	SPTBN5	"\Homo sapiens spectrin, beta, non-erythrocytic 5 (SPTBN5), mRNA.\"""""	51332	 	SPTBN5	-0.152501378	0.013849303	-2.471264472	0.015614778	0.015614778	-3.042291589	-1.111494938
17076	2650601	GPBP1L1	NM_021639.3	60313	NP_067652.1	ILMN_2076250	2650601	S	ACAGATTTAAAAGATGTGGTTATCACAAGTCTCGAGGGGGAAACTACTGC	"\Homo sapiens GC-rich promoter binding protein 1-like 1 (GPBP1L1), mRNA.\"""""	SP192; RP11-767N6.1	ILMN_2076250	GPBP1L1	"\Homo sapiens GC-rich promoter binding protein 1-like 1 (GPBP1L1), mRNA.\"""""	60313	D	GPBP1L1	0.152240462	-0.036535901	2.337527392	0.021943731	0.021943731	-3.305806832	1.111293939
40142	6400369	MAP3K14	NM_003954.2	9020	NP_003945.2	ILMN_1724070	6400369	S	AAGAATAGCACCCCCTTCCCCATTGCCCCAGCTTAGCCTCTTCTCCCAGG	"\Homo sapiens mitogen-activated protein kinase kinase kinase 14 (MAP3K14), mRNA.\"""""	FTDCR1B; HSNIK; HS; NIK	ILMN_1724070	MAP3K14	"\Homo sapiens mitogen-activated protein kinase kinase kinase 14 (MAP3K14), mRNA.\"""""	9020	 	MAP3K14	-0.151600228	-0.002832267	-2.080622189	0.040708926	0.040708926	-3.776473197	-1.110800882
41675	6580608	PEX16	NM_004813.1	9409	NP_004804.1	ILMN_1745655	6580608	A	CTGCGGCGCCGGACCATCCTGCTGCTCTACTACCTGCTGCGCTCTCCTTT	"\Homo sapiens peroxisomal biogenesis factor 16 (PEX16), transcript variant 1, mRNA.\"""""		ILMN_1745655	PEX16	"\Homo sapiens peroxisomal biogenesis factor 16 (PEX16), transcript variant 1, mRNA.\"""""	9409	D	PEX16	-0.151581687	0.028558342	-2.146168604	0.03492832	0.03492832	-3.660923732	-1.110786607
32640	5260754	TSC22D1	NM_006022.2	8848	NP_006013.1	ILMN_1692177	5260754	I	TCCCAATGGTGTAGACCAGTGGCGATGGATCTAGGAGTTTACCAACTGAG	"\Homo sapiens TSC22 domain family, member 1 (TSC22D1), transcript variant 2, mRNA.\"""""	TSC22; RP11-269C23.2; DKFZp686O19206; TGFB1I4; MGC17597	ILMN_1692177	TSC22D1	"\Homo sapiens TSC22 domain family, member 1 (TSC22D1), transcript variant 2, mRNA.\"""""	8848	D	TSC22D1	0.151219665	-0.021673195	2.266092662	0.026181733	0.026181733	-3.441434609	1.110507907
4494	650338	SEC13	NR_024273.1	6396		ILMN_3297880	650338	M	CCCTTCCTGGGCCAACTAACCAGACAACTGGGAAGAGCCCCCAACTCCAA	"\Homo sapiens SEC13 homolog (S. cerevisiae) (SEC13), transcript variant 4, non-coding RNA.\"""""		ILMN_3297880	SEC13	"\Homo sapiens SEC13 homolog (S. cerevisiae) (SEC13), transcript variant 4, non-coding RNA.\"""""	6396	D	SEC13	0.150261235	-0.005713886	2.071680616	0.041558295	0.041558295	-3.791991162	1.109770405
43391	6900746	UBE2D2	NM_181838.1	7322	NP_862821.1	ILMN_1677756	6900746	I	GGGTGGCAGCACACATCGGTCCACCCTGCTTGTCCAGAAACTGTTAAGAG	"\Homo sapiens ubiquitin-conjugating enzyme E2D 2 (UBC4/5 homolog, yeast) (UBE2D2), transcript variant 2, mRNA.\"""""	UBCH5B; PUBC1; E2(17)KB2; UBC4; UBC4/5	ILMN_1677756	UBE2D2	"\Homo sapiens ubiquitin-conjugating enzyme E2D 2 (UBC4/5 homolog, yeast) (UBE2D2), transcript variant 2, mRNA.\"""""	7322	D	UBE2D2	-0.14973487	0.001868856	-2.438148832	0.01700724	0.01700724	-3.10869461	-1.10936558
45234	7210026	ProbeID: 7210026	XM_001724272.1	100131713	XP_001724324.1	ILMN_3219340	7210026	A	CTGCCAACATGAGGACAGAAGGACTGGTGTGACCCCCTACCCCCGCCCCT	"\PREDICTED: Homo sapiens similar to ribosomal protein L29, transcript variant 2 (LOC100131713), mRNA.\"""""		ILMN_3219340	LOC100131713	"\PREDICTED: Homo sapiens similar to ribosomal protein L29, transcript variant 2 (LOC100131713), mRNA.\"""""	100131713	D	LOC100131713	-0.149723653	0.060204709	-2.133680304	0.035971156	0.035971156	-3.683181565	-1.109356955
47000	7610445	ProbeID: 7610445				ILMN_1910308	7610445	S	GGAGGTGGTTTCACTCCGTCATTTCTGTGCTGGCTAGGGTTCTAGGGTGG	"\ye74b04.s1 Soares fetal liver spleen 1NFLS Homo sapiens cDNA clone IMAGE:123439 3, mRNA sequence\"""""		ILMN_1910308		"\ye74b04.s1 Soares fetal liver spleen 1NFLS Homo sapiens cDNA clone IMAGE:123439 3, mRNA sequence\"""""	-999	 		-0.149666293	0.00713073	-3.465337367	0.000858925	0.000858925	-0.724804834	-1.109312849
3641	540524	NMRAL1	NM_020677.2	57407	NP_065728.1	ILMN_1709814	540524	S	GGACCAGTGGCTGGAACAGCACAAAGGGGACTTCAACCTGCTGTGACCTG	"\Homo sapiens NmrA-like family domain containing 1 (NMRAL1), mRNA.\"""""	FLJ25918; HSCARG	ILMN_1709814	NMRAL1	"\Homo sapiens NmrA-like family domain containing 1 (NMRAL1), mRNA.\"""""	57407	 	NMRAL1	-0.149421948	0.058727346	-2.056215667	0.043063439	0.043063439	-3.818690864	-1.109124984
26588	4220121	MTMR14	NM_001077525.1	64419	NP_001070993.1	ILMN_2297864	4220121	I	AGCTGGCAGATGGTAACGGGCTGTGGCAGTATTCAGGAGCGGGCTGTCCT	"\Homo sapiens myotubularin related protein 14 (MTMR14), transcript variant 2, mRNA.\"""""	FLJ22405; C3orf29; hEDTP; FLJ90311	ILMN_2297864	MTMR14	"\Homo sapiens myotubularin related protein 14 (MTMR14), transcript variant 2, mRNA.\"""""	64419	D	MTMR14	0.149285333	-0.010167584	2.568189454	0.01210766	0.01210766	-2.843651383	1.109019962
25866	4150255	FAM13A	NM_014883.2	10144	NP_055698.2	ILMN_2401258	4150255	A	CACACAGCAGAGGCACCCTCGTATGTTTTGAAAGTTGCCTTCTGAAAGGG	"\Homo sapiens family with sequence similarity 13, member A (FAM13A), transcript variant 1, mRNA.\"""""	FLJ34562; MGC105131	ILMN_2401258	FAM13A	"\Homo sapiens family with sequence similarity 13, member A (FAM13A), transcript variant 1, mRNA.\"""""	10144	D	FAM13A	-0.149239849	0.039303815	-2.128900242	0.036377416	0.036377416	-3.691670904	-1.108984997
41547	6580056	IL17C	NM_013278.3	27189	NP_037410.1	ILMN_1788109	6580056	S	TGCCTGTACCTTGGCTCCCTGTCCTGCTCCCGGCTTCCCTTACCCTATCA	"\Homo sapiens interleukin 17C (IL17C), mRNA.\"""""	CX2; MGC126884; MGC138401; IL-17C; IL-21	ILMN_1788109	IL17C	"\Homo sapiens interleukin 17C (IL17C), mRNA.\"""""	27189	 	IL17C	-0.149074967	0.003222587	-2.406265247	0.018451754	0.018451754	-3.171914034	-1.108858262
19487	3130441	HIF3A	NM_022462.3	64344	NP_071907.3	ILMN_1663015	3130441	I	TCCCCCCTTCTTAGCCCCATTTACCCCGTTTGTGGAAGGCACTGCTCGCT	"\Homo sapiens hypoxia inducible factor 3, alpha subunit (HIF3A), transcript variant 2, mRNA.\"""""	IPAS; HIF-3A; MOP7; HIF-3A2; HIF-3A4; PASD7	ILMN_1663015	HIF3A	"\Homo sapiens hypoxia inducible factor 3, alpha subunit (HIF3A), transcript variant 2, mRNA.\"""""	64344	D	HIF3A	-0.148624939	0.015396305	-2.735142213	0.007695623	0.007695623	-2.486830255	-1.108512423
4454	650136	ZNF468	NM_199132.1	90333	NP_954583.1	ILMN_1782749	650136	A	GTTAAGAGGATTGCACTGGGGGCCATGGCTCATGCCTGTAATTCCAGCAC	"\Homo sapiens zinc finger protein 468 (ZNF468), transcript variant 1, mRNA.\"""""	DKFZp781B1474; DKFZp781N07108	ILMN_1782749	ZNF468	"\Homo sapiens zinc finger protein 468 (ZNF468), transcript variant 1, mRNA.\"""""	90333	D	ZNF468	-0.147909164	-0.001449832	-3.071446777	0.002921154	0.002921154	-1.714288765	-1.107962586
24752	4010367	SLC22A17	NM_016609.3	51310	NP_057693.3	ILMN_1653200	4010367	A	CACCCTGCCTCCTCCCTGCTGCTTTGCATTCACTTCCTTGGCCAGAGTCA	"\Homo sapiens solute carrier family 22, member 17 (SLC22A17), transcript variant 2, mRNA.\"""""	BOIT; BOCT; hBOIT; NGALR	ILMN_1653200	SLC22A17	"\Homo sapiens solute carrier family 22, member 17 (SLC22A17), transcript variant 2, mRNA.\"""""	51310	D	SLC22A17	-0.147531465	0.019115412	-2.636888419	0.010070787	0.010070787	-2.699043039	-1.107672558
38945	6280050	HSD17B12	NM_016142.1	51144	NP_057226.1	ILMN_2094106	6280050	S	TGCAGCAAGAAGATTGGTCTTTACCTAGGCTGTGTTTCCTAAGCTCTGAG	"\Homo sapiens hydroxysteroid (17-beta) dehydrogenase 12 (HSD17B12), mRNA.\"""""	KAR	ILMN_2094106	HSD17B12	"\Homo sapiens hydroxysteroid (17-beta) dehydrogenase 12 (HSD17B12), mRNA.\"""""	51144	D	HSD17B12	-0.147409326	0.000852002	-2.234186839	0.028296994	0.028296994	-3.50084008	-1.107578785
35522	5810228	ANKRD44	NM_153697.1	91526	NP_710181.1	ILMN_2059844	5810228	S	TTGGGAGGCCGAGGCAGTTGGATTACTTGAGGCCAGGAGTTCATGACCCG	"\Homo sapiens ankyrin repeat domain 44 (ANKRD44), mRNA.\"""""	MGC70444; MGC21968	ILMN_2059844	ANKRD44	"\Homo sapiens ankyrin repeat domain 44 (ANKRD44), mRNA.\"""""	91526	D	ANKRD44	-0.146885978	0.00295363	-2.373787844	0.020034696	0.020034696	-3.235586765	-1.107177077
37348	6060142	AFF1	NM_005935.1	4299	NP_005926.1	ILMN_2129015	6060142	S	GCCTGGAGAGGACAAGGGAATAAGACCACTCATAGTGAGGCTGGCCAAGC	"\Homo sapiens AF4/FMR2 family, member 1 (AFF1), mRNA.\"""""	MLLT2; MGC134969; AF4-MLL; MLL/AF4; PBM1; AF4; AF-4	ILMN_2129015	AFF1	"\Homo sapiens AF4/FMR2 family, member 1 (AFF1), mRNA.\"""""	4299	D	AFF1	0.146812703	-0.029207866	2.805491178	0.006322427	0.006322427	-2.331059006	1.107120844
35675	5820056	RDM1	NM_001034836.1	201299	NP_001030008.1	ILMN_2309534	5820056	A	CCTGGCATTGGCTTGGTGGAGGAGCCTATGGATAAGGTGGAGGAAGGACC	"\Homo sapiens RAD52 motif 1 (RDM1), transcript variant 2, mRNA.\"""""	MGC33977; RAD52B	ILMN_2309534	RDM1	"\Homo sapiens RAD52 motif 1 (RDM1), transcript variant 2, mRNA.\"""""	201299	D	RDM1	-0.14643674	-0.002351974	-2.86095532	0.005402405	0.005402405	-2.206034092	-1.106832368
20319	3190762	LOC285696	NM_173669.1	285696	NP_775940.1	ILMN_1737878	3190762	S	TACTCTTGGAGGCTGAGGCAGGAAGAGCCCTTGAGCCCAGGAGCTGGAGG	"\Homo sapiens hypothetical protein FLJ34047 (FLJ34047), mRNA.\"""""		ILMN_1737878	FLJ34047	"\Homo sapiens hypothetical protein FLJ34047 (FLJ34047), mRNA.\"""""	285696	 	LOC285696	-0.146361015	-0.013675809	-2.36952902	0.020250987	0.020250987	-3.243881835	-1.106774273
37739	6110291	RDX	NM_002906.3	5962	NP_002897.1	ILMN_1708611	6110291	S	CTGGTTAACCTTGAAGTGACTGTTGTACCATGGTTGTGCACATGCTTCAG	"\Homo sapiens radixin (RDX), mRNA.\"""""		ILMN_1708611	RDX	"\Homo sapiens radixin (RDX), mRNA.\"""""	5962	 	RDX	0.146172716	0.00272007	2.182461461	0.032045621	0.032045621	-3.595594847	1.106629828
26935	4250048	CMTM7	NM_138410.2	112616	NP_612419.1	ILMN_1740487	4250048	I	ATTTAATCGGTACCCTGCTCCTCCTCATCGCCTCCATTGTGGCAGCTTCC	"\Homo sapiens CKLF-like MARVEL transmembrane domain containing 7 (CMTM7), transcript variant 1, mRNA.\"""""	CKLFSF7; FLJ30992	ILMN_1740487	CMTM7	"\Homo sapiens CKLF-like MARVEL transmembrane domain containing 7 (CMTM7), transcript variant 1, mRNA.\"""""	112616	D	CMTM7	0.145286288	0.004275318	2.078096933	0.04094727	0.04094727	-3.780861721	1.105950096
34965	5690181	KIAA1712	NM_001040157.1	80817	NP_001035247.1	ILMN_2213199	5690181	S	GTCAGTTGCTTGTGCTGCCCTGTCTATGTTATGCTCTGAATAGGTCTCGG	"\Homo sapiens KIAA1712 (KIAA1712), mRNA.\"""""	PS1TP3	ILMN_2213199	KIAA1712	"\Homo sapiens KIAA1712 (KIAA1712), mRNA.\"""""	80817	D	CEP44	0.145180932	0.011099993	2.007357592	0.048130849	0.048130849	-3.901876264	1.105869335
2270	360114	CTXN1	NM_206833.2	404217	NP_996664.1	ILMN_1759766	360114	S	CCCTCCCATGCCGTTCCACTCCTCCCTGCCTCTGAGCCGAACATGATAAT	"\Homo sapiens cortexin 1 (CTXN1), mRNA.\"""""	CTXN; FLJ25968	ILMN_1759766	CTXN1	"\Homo sapiens cortexin 1 (CTXN1), mRNA.\"""""	404217	 	CTXN1	-0.145064817	0.007042412	-2.538705096	0.013090736	0.013090736	-2.904748817	-1.105780333
35926	5860376	BAD	NM_032989.1	572	NP_116784.1	ILMN_1738652	5860376	A	AGTGACCTTCGCTCCACATCCCGAAACTCCACCCGTTCCCACTGCCCTGG	"\Homo sapiens BCL2-antagonist of cell death (BAD), transcript variant 2, mRNA.\"""""	BBC2; BCL2L8	ILMN_1738652	BAD	"\Homo sapiens BCL2-antagonist of cell death (BAD), transcript variant 2, mRNA.\"""""	572	D	BAD	-0.144861448	-0.019242331	-2.331930439	0.022252346	0.022252346	-3.316563462	-1.105624467
111	10402	ProbeID: 10402	XM_929357.1	646429	XP_934450.1	ILMN_1784685	10402	S	GGAGGGAAGCCAGAGATCACCTCCAATACCCCTTTTGCTCTTACGTGGGC	"\PREDICTED: Homo sapiens similar to phospholipase D family, member 5 (LOC646429), mRNA.\"""""		ILMN_1784685	LOC646429	"\PREDICTED: Homo sapiens similar to phospholipase D family, member 5 (LOC646429), mRNA.\"""""	646429	 		-0.144784355	-0.00247748	-4.1047182	9.78E-05	9.78E-05	1.051643001	-1.105565388
13846	2190168	ACHE	NM_015831.1	43	NP_056646.1	ILMN_1735471	2190168	A	CTGAGCTCCTCCCCGCGTGCCTTCGCCCTCTGGCTGCAAATAAACTGTTA	"\Homo sapiens acetylcholinesterase (YT blood group) (ACHE), transcript variant E4-E5, mRNA.\"""""	YT	ILMN_1735471	ACHE	"\Homo sapiens acetylcholinesterase (YT blood group) (ACHE), transcript variant E4-E5, mRNA.\"""""	43	D	ACHE	-0.144065315	0.014423172	-2.621746307	0.010490966	0.010490966	-2.731185433	-1.105014511
21259	3400014	ZNF793	NM_001013659.2	390927	NP_001013681.2	ILMN_3251531	3400014	S	GGTGGGTAATGCAGGTAGGTTATGGGGGAGTCAGGGGTGTAGGGAAAAGG	"\Homo sapiens zinc finger protein 793 (ZNF793), mRNA.\"""""		ILMN_3251531	ZNF793	"\Homo sapiens zinc finger protein 793 (ZNF793), mRNA.\"""""	390927	D	ZNF793	0.143624399	0.007987364	2.225448983	0.028901859	0.028901859	-3.516981972	1.104676848
40208	6400646	CCDC85B	NM_006848.2	11007	NP_006839.2	ILMN_1657332	6400646	S	GAGAACCTAGCGCTTAAGGAGCTCTGCCTGGCGCTGGGCGAAGAATGGGG	"\Homo sapiens coiled-coil domain containing 85B (CCDC85B), mRNA.\"""""	DIPA	ILMN_1657332	CCDC85B	"\Homo sapiens coiled-coil domain containing 85B (CCDC85B), mRNA.\"""""	11007	 	CCDC85B	-0.143557418	-0.000487058	-2.174741152	0.032640817	0.032640817	-3.609571851	-1.104625562
8941	1410653	TERF2IP	NM_018975.2	54386	NP_061848.2	ILMN_1657983	1410653	S	TCCCCAAACCCTTGTCATTTCCCCCAGTGAGCTCTGATTTCTAGACTGCT	"\Homo sapiens telomeric repeat binding factor 2, interacting protein (TERF2IP), mRNA.\"""""	RAP1; DRIP5	ILMN_1657983	TERF2IP	"\Homo sapiens telomeric repeat binding factor 2, interacting protein (TERF2IP), mRNA.\"""""	54386	 	TERF2IP	0.14345598	-0.019835282	2.006919707	0.048178481	0.048178481	-3.902613763	1.104547897
572	60037	TMED7	NM_181836.3	51014	NP_861974.1	ILMN_1672405	60037	S	GGTCAGCATGGGCATATGTAAAATGTCCTTTTCTGGTTGCCTCTCTATGC	"\Homo sapiens transmembrane emp24 protein transport domain containing 7 (TMED7), mRNA.\"""""	FLJ90481; CGI-109	ILMN_1672405	TMED7	"\Homo sapiens transmembrane emp24 protein transport domain containing 7 (TMED7), mRNA.\"""""	51014	D	TMED7	0.143183624	-0.023648794	2.101066072	0.038823091	0.038823091	-3.740771727	1.104339397
21036	3370592	SIRT7	NM_016538.1	51547	NP_057622.1	ILMN_2077858	3370592	S	GGTCCAGCCTGAAGGTTCTAAAGAAGTACCCACGCCTCTGGTGCATGACC	"\Homo sapiens sirtuin (silent mating type information regulation 2 homolog) 7 (S. cerevisiae) (SIRT7), mRNA.\"""""	SIR2L7; MGC126840; MGC126842	ILMN_2077858	SIRT7	"\Homo sapiens sirtuin (silent mating type information regulation 2 homolog) 7 (S. cerevisiae) (SIRT7), mRNA.\"""""	51547	 	SIRT7	0.14274992	-0.015721397	2.736431519	0.007668178	0.007668178	-2.484003904	1.104007459
10347	1580224	SIRT5	NM_012241.2	23408	NP_036373.1	ILMN_1683059	1580224	I	GGCCACACGCAGAGGAGAAATGGTCTTATGGGTGGTGAGCTGAGTACTGA	"\Homo sapiens sirtuin (silent mating type information regulation 2 homolog) 5 (S. cerevisiae) (SIRT5), transcript variant 1, mRNA.\"""""	SIR2L5	ILMN_1683059	SIRT5	"\Homo sapiens sirtuin (silent mating type information regulation 2 homolog) 5 (S. cerevisiae) (SIRT5), transcript variant 1, mRNA.\"""""	23408	D	SIRT5	0.142155023	-0.001751917	2.535369265	0.013206374	0.013206374	-2.911624518	1.103552315
43494	6940392	MID1	NM_000381.1	4281	NP_000372.1	ILMN_2371433	6940392	A	CCCCACCTTCACCGTGTGGAACAAGTGTCTGACGATTATCACTGGGCTCC	"\Homo sapiens midline 1 (Opitz/BBB syndrome) (MID1), transcript variant 1, mRNA.\"""""	RNF59; OGS1; TRIM18; FXY; OS; XPRF; GBBB1; OSX; BBBG1; ZNFXY	ILMN_2371433	MID1	"\Homo sapiens midline 1 (Opitz/BBB syndrome) (MID1), transcript variant 1, mRNA.\"""""	4281	D	MID1	-0.141953111	0.009556521	-2.971183448	0.003928997	0.003928997	-1.951882391	-1.103397878
2015	270519	ProbeID: 270519	XM_935770.1	641992	XP_940863.1	ILMN_1695872	270519	S	CCACAGACAGATGTATGTCTAGTCTGTTTTTCAGTGGTCTCTCCATCTTC	"\PREDICTED: Homo sapiens similar to cell division cycle 42 (LOC641992), mRNA.\"""""		ILMN_1695872	LOC641992	"\PREDICTED: Homo sapiens similar to cell division cycle 42 (LOC641992), mRNA.\"""""	641992	D	LOC643336	0.141689079	-0.000746503	2.029894944	0.04573315	0.04573315	-3.863725032	1.10319596
21168	3390356	ProbeID: 3390356				ILMN_1861128	3390356	S	CAACATGGAATAGAGGGAGTTACAGGGGCAAGGACAGTGGTGAGTAGGCG	"\xm65h05.x1 NCI_CGAP_GC6 Homo sapiens cDNA clone IMAGE:2689113 3, mRNA sequence\"""""		ILMN_1861128		"\xm65h05.x1 NCI_CGAP_GC6 Homo sapiens cDNA clone IMAGE:2689113 3, mRNA sequence\"""""	-999	 		-0.141551103	-0.010315981	-2.727354892	0.007863304	0.007863304	-2.503878438	-1.103090459
22004	3450753	RXRG	NM_006917.3	6258	NP_008848.1	ILMN_1750624	3450753	I	CCTCCACCTCCCACCCTGACCCCCTTCCTGTCCCCAAAATGTGATGCTTA	"\Homo sapiens retinoid X receptor, gamma (RXRG), transcript variant 1, mRNA.\"""""	NR2B3; RXRC	ILMN_1750624	RXRG	"\Homo sapiens retinoid X receptor, gamma (RXRG), transcript variant 1, mRNA.\"""""	6258	D	RXRG	-0.14153264	-0.000172981	-2.61364009	0.010722379	0.010722379	-2.748330349	-1.103076342
5338	830021	ProbeID: 830021				ILMN_1869034	830021	S	CAGTGGGATGAGATGGACTTAGGGGAATTGGGGTTAGAACTTGAGGGTTA	"\BX088983 Soares_parathyroid_tumor_NbHPA Homo sapiens cDNA clone IMAGp998K073119 ; IMAGE:1240062, mRNA sequence\"""""		ILMN_1869034		"\BX088983 Soares_parathyroid_tumor_NbHPA Homo sapiens cDNA clone IMAGp998K073119 ; IMAGE:1240062, mRNA sequence\"""""	-999	 		-0.141079959	0.007887492	-3.247284537	0.001710964	0.001710964	-1.283336587	-1.102730278
7226	1110129	AMBRA1	NM_017749.2	55626	NP_060219.2	ILMN_1662681	1110129	S	CAAAGCTAGCCCAAGGCTGGGGAAGGGGAGGAGACTCCAGGTCAGAATGT	"\Homo sapiens autophagy/beclin-1 regulator 1 (AMBRA1), mRNA.\"""""	WDR94; FLJ20294; AMBRA1; MGC33725; KIAA1736	ILMN_1662681	AMBRA1	"\Homo sapiens autophagy/beclin-1 regulator 1 (AMBRA1), mRNA.\"""""	55626	 	AMBRA1	-0.141038696	-0.000851999	-3.721118375	0.000369705	0.000369705	-0.037716942	-1.102698739
8180	1260576	C1orf198	NM_032800.1	84886	NP_116189.1	ILMN_1657683	1260576	S	GATTTTGGATTCTCCACCTCCCCCCAGTCTCTGCACCTGGGATTCAGCTC	"\Homo sapiens chromosome 1 open reading frame 198 (C1orf198), mRNA.\"""""	FLJ14525; FLJ16283; DKFZp667D152; MGC10710; FLJ38847	ILMN_1657683	C1ORF198	"\Homo sapiens chromosome 1 open reading frame 198 (C1orf198), mRNA.\"""""	84886	 	C1orf198	-0.140974499	-0.000755402	-2.768743412	0.007008907	0.007008907	-2.412822726	-1.102649673
31987	5090291	ATG4C	NM_032852.2	84938	NP_116241.2	ILMN_1700923	5090291	A	GTCAGCATAAAGGATTTCCCTCTTGAGACATTCCACTGCCCTTCTCCCAA	"\Homo sapiens ATG4 autophagy related 4 homolog C (S. cerevisiae) (ATG4C), transcript variant 7, mRNA.\"""""	FLJ14867; AUTL3; AUTL1; APG4C; APG4-C	ILMN_1700923	ATG4C	"\Homo sapiens ATG4 autophagy related 4 homolog C (S. cerevisiae) (ATG4C), transcript variant 7, mRNA.\"""""	84938	D	ATG4C	-0.14092095	0.008706874	-2.252868928	0.027040921	0.027040921	-3.466144166	-1.102608746
18954	2970609	TMF1	NM_007114.2	7110	NP_009045.2	ILMN_1661142	2970609	S	CGCAAGCCATTTTCTGTTTCTAGCACTCCCACCATGTCACGCTCAAGTTC	"\Homo sapiens TATA element modulatory factor 1 (TMF1), mRNA.\"""""	ARA160	ILMN_1661142	TMF1	"\Homo sapiens TATA element modulatory factor 1 (TMF1), mRNA.\"""""	7110	D	TMF1	0.14086988	-0.0420454	2.413144133	0.018131153	0.018131153	-3.158333864	1.102569716
16959	2650136	RGL2	NM_004761.2	5863	NP_004752.1	ILMN_2124386	2650136	S	CAGAAATTCAGAAAGGGAGCCAGCCACCCTGGGGCAGTGAAGTGCCACTG	"\Homo sapiens ral guanine nucleotide dissociation stimulator-like 2 (RGL2), mRNA.\"""""	HKE1.5; RAB2L; KE1.5	ILMN_2124386	RGL2	"\Homo sapiens ral guanine nucleotide dissociation stimulator-like 2 (RGL2), mRNA.\"""""	5863	 	RGL2	0.140773561	-0.069566699	2.545484143	0.012858545	0.012858545	-2.890752991	1.102496107
11416	1780189	ZNF860	NM_001137674.1	344787	NP_001131146.1	ILMN_3245380	1780189	S	GCAGGGTGGCTTATACCTGTAATCCCAGCACTGTGGGAGGTCAAGACGGA	"\Homo sapiens zinc finger protein 860 (ZNF860), mRNA. XM_001725699 XM_496634\"""""		ILMN_3245380	ZNF860	"\Homo sapiens zinc finger protein 860 (ZNF860), mRNA. XM_001725699 XM_496634\"""""	344787	 	ZNF860	-0.140531764	-0.007863576	-2.016364061	0.047160055	0.047160055	-3.886675556	-1.102311343
2723	430551	MSL1	NM_001012241.1	339287	NP_001012241.1	ILMN_3245973	430551	S	GCCCTACCCAGGGGACTCCCCAGTTTCTGACTTGAAGTAGACTGAGAAGA	"\Homo sapiens male-specific lethal 1 homolog (Drosophila) (MSL1), mRNA.\"""""	DKFZp686J17211; MGC141861	ILMN_3245973	MSL1	"\Homo sapiens male-specific lethal 1 homolog (Drosophila) (MSL1), mRNA.\"""""	339287	 	MSL1	0.140095409	-0.039975488	2.17836846	0.032359979	0.032359979	-3.603010278	1.10197799
25758	4120600	ZNF654	NM_018293.1	55279	NP_060763.1	ILMN_1744471	4120600	I	CAGTTTGCTATTTCCCTGATGGCCTTAATTTTAGAGTGGTCTTGGATTAC	"\Homo sapiens zinc finger protein 654 (ZNF654), mRNA.\"""""	FLJ10997; FLJ21142	ILMN_1744471	ZNF654	"\Homo sapiens zinc finger protein 654 (ZNF654), mRNA.\"""""	55279	D	ZNF654	0.139944933	-0.040164938	2.183014222	0.032003372	0.032003372	-3.594592463	1.101863057
22918	3780451	CORO1B	NM_020441.2	57175	NP_065174.1	ILMN_2377019	3780451	A	AAGCTGGAGGAGGTGATGCAGGAGCTGCGGGCCCTGAGGGCGCTGGTCAA	"\Homo sapiens coronin, actin binding protein, 1B (CORO1B), transcript variant 1, mRNA.\"""""	CORONIN-2; DKFZP762I166	ILMN_2377019	CORO1B	"\Homo sapiens coronin, actin binding protein, 1B (CORO1B), transcript variant 1, mRNA.\"""""	57175	D	CORO1B	0.13993973	-0.008234784	2.332598954	0.022215283	0.022215283	-3.31527982	1.101859083
10140	1570168	PRICKLE2	NM_198859.2	166336	NP_942559.1	ILMN_1683148	1570168	S	TCCTCTCCTAAACTCATTCTTTCCTCCACAGGATTGCTTTGTCCATCTCC	"\Homo sapiens prickle homolog 2 (Drosophila) (PRICKLE2), mRNA.\"""""	DKFZp686M031; DKFZp686D143; DKFZp686H1748	ILMN_1683148	PRICKLE2	"\Homo sapiens prickle homolog 2 (Drosophila) (PRICKLE2), mRNA.\"""""	166336	 	PRICKLE2	-0.139908414	0.00875386	-2.545332194	0.012863709	0.012863709	-2.891067038	-1.101835166
46202	7510209	LOC646347	XR_017680.1	646347		ILMN_3198367	7510209	A	CTGAAAGAAGCACTGTCGCTCTATGAAGAACAGCTGGGGCGCCTGTATTG	"\PREDICTED: Homo sapiens misc_RNA (LOC646347), miscRNA.\"""""		ILMN_3198367	LOC646347	"\PREDICTED: Homo sapiens misc_RNA (LOC646347), miscRNA.\"""""	646347	 		0.13988359	-0.016946296	2.103831061	0.038573934	0.038573934	-3.735919578	1.101816208
46918	7610128	KANK4	NM_181712.3	163782	NP_859063.2	ILMN_1776936	7610128	S	ATTCCCTGGGGCCAGCACATGCAAGGTTTATATGGTCAGTAGCTCACGTG	"\Homo sapiens ankyrin repeat domain 38 (ANKRD38), mRNA.\"""""	dJ1078M7.1; FLJ10884; KIAA0172; RP5-1155K23.5	ILMN_1776936	ANKRD38	"\Homo sapiens ankyrin repeat domain 38 (ANKRD38), mRNA.\"""""	163782	D	KANK4	-0.139208897	0.009009729	-2.876169718	0.005172496	0.005172496	-2.171401369	-1.101301051
34841	5670458	PRR3	NM_025263.2	80742	NP_079539.2	ILMN_1750167	5670458	S	CTGGCCCTGAGGAAATGGGTCAGGAGTTGTATTGGCAAGAGGGAGGGGTG	"\Homo sapiens proline rich 3 (PRR3), transcript variant 1, mRNA.\"""""	MGC161733; CAT56; MGC161735	ILMN_1750167	PRR3	"\Homo sapiens proline rich 3 (PRR3), transcript variant 1, mRNA.\"""""	80742	D	PRR3	-0.138964436	-0.023226913	-2.248431671	0.02733473	0.02733473	-3.474407541	-1.101114454
15688	2480309	ProbeID: 2480309	XM_944290.1	57238	XP_949383.1	ILMN_1745841	2480309	A	CAACTTAAGTTGAGTACAGTGGCTCAAGCCTGTAATCCTAGCACTTTAGG	"\PREDICTED: Homo sapiens KIAA0492 protein (KIAA0492), mRNA.\"""""		ILMN_1745841	KIAA0492	"\PREDICTED: Homo sapiens KIAA0492 protein (KIAA0492), mRNA.\"""""	57238	 		-0.138878761	-0.000182424	-2.112275096	0.037821582	0.037821582	-3.721066786	-1.101049066
39152	6290162	LRRC16B	NM_138360.3	90668	NP_612369.3	ILMN_3244860	6290162	S	CCAGGAACAGACTGACAACTGCCACAACACCCTCCTCAGCCCTCGACATG	"\Homo sapiens leucine rich repeat containing 16B (LRRC16B), mRNA.\"""""	crml-1; C14orf121	ILMN_3244860	LRRC16B	"\Homo sapiens leucine rich repeat containing 16B (LRRC16B), mRNA.\"""""	90668	D	LRRC16B	-0.138631635	0.005675893	-4.045148516	0.00012086	0.00012086	0.878139075	-1.100860478
23932	3890008	CYCSP55	NR_001561.1	157317		ILMN_1663751	3890008	S	CGGGCGGAAGACAGGTCAGGCCCCTGGACACTCTTACATAGCCACCATTA	"\Homo sapiens cytochrome c, somatic-like 1 (CYCSL1) on chromosome 6.\"""""	HS11; bA513I15.3; HCP15	ILMN_1663751	CYCSL1	"\Homo sapiens cytochrome c, somatic-like 1 (CYCSL1) on chromosome 6.\"""""	157317	 		0.138560251	0.009330666	2.303649323	0.023871307	0.023871307	-3.370578696	1.100806009
707	60576	ProbeID: 60576	XM_926107.1	642639	XP_931200.1	ILMN_1767810	60576	S	CCGTTCCTCCCTCTGCGCCTCTGCTGTAGGTAGTAAAGGCTTTCTGCTAG	"\PREDICTED: Homo sapiens similar to Contactin-associated protein-like 3 precursor (Cell recognition molecule Caspr3) (LOC642639), mRNA.\"""""		ILMN_1767810	LOC642639	"\PREDICTED: Homo sapiens similar to Contactin-associated protein-like 3 precursor (Cell recognition molecule Caspr3) (LOC642639), mRNA.\"""""	642639	 		-0.138280625	0.029233816	-2.112527709	0.037799272	0.037799272	-3.720621641	-1.10059267
11272	1770347	ProbeID: 1770347	XM_001724111.1	100130311	XP_001724163.1	ILMN_3183069	1770347	A	CTCAGCGGTTGGGGCCAGAAGTGGGATTTTTGGCTTAAGATGAGGGTGGG	"\PREDICTED: Homo sapiens hypothetical protein LOC100130311 (LOC100130311), mRNA.\"""""		ILMN_3183069	LOC100130311	"\PREDICTED: Homo sapiens hypothetical protein LOC100130311 (LOC100130311), mRNA.\"""""	100130311	D	C17orf107	-0.137691697	0.009964652	-3.085511117	0.002800772	0.002800772	-1.680481055	-1.100143484
42006	6620368	NAA50	NM_025146.1	80218	NP_079422.1	ILMN_2180606	6620368	S	GAGGAGGAGAATGTGGAAGAGGTAAAAAGCTGGGCACAAGTTCATATGCC	"\Homo sapiens N-acetyltransferase 13 (GCN5-related) (NAT13), mRNA.\"""""	MAK3; hNAT5; FLJ13194; NAT5; hSAN; SAN	ILMN_2180606	NAT13	"\Homo sapiens N-acetyltransferase 13 (GCN5-related) (NAT13), mRNA.\"""""	80218	 	NAA50	0.137511584	-0.032617694	2.003651593	0.048535254	0.048535254	-3.908113486	1.100006146
22379	3520689	DDX19A	NM_018332.3	55308	NP_060802.1	ILMN_2197101	3520689	S	TAGGAGGATCGCTTGAGCCTGGGTAGAGGCTGCTGTGAGCTGAAATGGCG	"\Homo sapiens DEAD (Asp-Glu-Ala-As) box polypeptide 19A (DDX19A), mRNA.\"""""	DDX19L; FLJ11126; DDX19-DDX19L; DKFZp686C21137	ILMN_2197101	DDX19A	"\Homo sapiens DEAD (Asp-Glu-Ala-As) box polypeptide 19A (DDX19A), mRNA.\"""""	55308	D	DDX19A	-0.13711085	-0.001972922	-2.202402248	0.030551955	0.030551955	-3.559294111	-1.099700642
37693	6110121	ProbeID: 6110121				ILMN_1859160	6110121	S	TGGTGGTCTTGGAGCTTGAGAGTGTTGATGTCATTTGGTGTGTGGGGACC	"\BX110173 NCI_CGAP_GCB1 Homo sapiens cDNA clone IMAGp998L023103, mRNA sequence\"""""		ILMN_1859160		"\BX110173 NCI_CGAP_GCB1 Homo sapiens cDNA clone IMAGp998L023103, mRNA sequence\"""""	-999	 		-0.137055566	0.011106236	-2.679735156	0.008963276	0.008963276	-2.607274642	-1.099658503
37575	6100408	NLRC5	NM_032206.3	84166	NP_115582.3	ILMN_1716704	6100408	S	GGCCCAGGGGTCTAGCATCCAAGTCATCCGCCTCTGGAATAACCCCATTC	"\Homo sapiens NLR family, CARD domain containing 5 (NLRC5), mRNA.\"""""	NOD4; FLJ39711; FLJ21709; CLR16.1; NOD27	ILMN_1716704	NLRC5	"\Homo sapiens NLR family, CARD domain containing 5 (NLRC5), mRNA.\"""""	84166	 	NLRC5	0.136800501	-0.011871861	2.71088089	0.008229073	0.008229073	-2.539814647	1.099464103
22010	3460019	FAM5B	NM_021165.2	57795	NP_066988.1	ILMN_1778844	3460019	S	GACATTGGTTCTTACTTTTGTATGCTGCCTCCTCTGTGCCCTCCCAGACG	"\Homo sapiens family with sequence similarity 5, member B (FAM5B), mRNA.\"""""	DBCCR1L2; BRINP2; FLJ41342; KIAA1747; RP5-1026E2.1	ILMN_1778844	FAM5B	"\Homo sapiens family with sequence similarity 5, member B (FAM5B), mRNA.\"""""	57795	 	FAM5B	-0.13679987	0.015197601	-2.244394181	0.027604505	0.027604505	-3.48191421	-1.099463621
39005	6280288	ProbeID: 6280288				ILMN_1906682	6280288	S	CCTTCACCCCTGCTGCCTCCAGGACAAGACTGTGGGTTTGGATCAAGTCC	"\UI-CF-DU1-adt-f-20-0-UI.s1 UI-CF-DU1 Homo sapiens cDNA clone UI-CF-DU1-adt-f-20-0-UI 3, mRNA sequence\"""""		ILMN_1906682		"\UI-CF-DU1-adt-f-20-0-UI.s1 UI-CF-DU1 Homo sapiens cDNA clone UI-CF-DU1-adt-f-20-0-UI 3, mRNA sequence\"""""	-999	D	HCN4	-0.13673161	0.006920939	-2.210818408	0.029940055	0.029940055	-3.543886972	-1.099411602
35014	5690397	LOC642590	XR_037021.1	642590		ILMN_3279712	5690397	M	TCAGTCTGACCAAAGCACTGTCGCTCTGTGAAGAACAGCTGGGGCGCCTG	"\PREDICTED: Homo sapiens misc_RNA (LOC642590), miscRNA.\"""""		ILMN_3279712	LOC642590	"\PREDICTED: Homo sapiens misc_RNA (LOC642590), miscRNA.\"""""	642590	 		0.136700088	-0.013519533	2.276860528	0.025499965	0.025499965	-3.421221971	1.099387582
20601	3310343	BIN2	NM_016293.2	51411	NP_057377.2	ILMN_1726342	3310343	S	GGTTGCTTCAGAGCCTGGAGAGGCAAAGAAGATGGAAGACAAGGAAAAGG	"\Homo sapiens bridging integrator 2 (BIN2), mRNA.\"""""	BRAP-1	ILMN_1726342	BIN2	"\Homo sapiens bridging integrator 2 (BIN2), mRNA.\"""""	51411	 	BIN2	0.136415512	-0.01138376	2.456823778	0.016208911	0.016208911	-3.071340334	1.099170745
9793	1500291	ProbeID: 1500291				ILMN_1879482	1500291	S	CTCCTACTCCTTCTCCTTTGCTGAAGTAAGGGCACCCTAAACAACGTGCG	"\yh11b03.s1 Soares infant brain 1NIB Homo sapiens cDNA clone IMAGE:42880 3, mRNA sequence\"""""		ILMN_1879482		"\yh11b03.s1 Soares infant brain 1NIB Homo sapiens cDNA clone IMAGE:42880 3, mRNA sequence\"""""	-999	 		-0.135919219	0.02054058	-2.246271122	0.027478803	0.027478803	-3.478425974	-1.098792691
7768	1230441	CHD3	NM_001005271.1	1107	NP_001005271.1	ILMN_1740764	1230441	A	TGAAGAGAGGAGGGGGACTTTAGAGAGGGATGAAAATGAGCCCTGGGAGG	"\Homo sapiens chromodomain helicase DNA binding protein 3 (CHD3), transcript variant 3, mRNA.\"""""	Mi2-ALPHA; Mi-2a; ZFH	ILMN_1740764	CHD3	"\Homo sapiens chromodomain helicase DNA binding protein 3 (CHD3), transcript variant 3, mRNA.\"""""	1107	D	CHD3	-0.135890504	-0.000356038	-2.664406176	0.009346094	0.009346094	-2.640244231	-1.098770821
9771	1500168	RCN1	NM_002901.1	5954	NP_002892.1	ILMN_1800276	1500168	S	GGAATGAGGACAAGGTGATACTCTGAGCTGTGGACTGAACTGGCAGACAC	"\Homo sapiens reticulocalbin 1, EF-hand calcium binding domain (RCN1), mRNA.\"""""	FLJ37041; PIG20; RCN; RCAL	ILMN_1800276	RCN1	"\Homo sapiens reticulocalbin 1, EF-hand calcium binding domain (RCN1), mRNA.\"""""	5954	D	RCN1	0.135768888	0.041234378	2.045597786	0.044123817	0.044123817	-3.836919715	1.098678201
45964	7380731	POLR3A	NM_007055.2	11128	NP_008986.2	ILMN_1681837	7380731	S	GGCCCATGCCTGTAGTACCTGCTATTGGTAAGGCTGAGGTGGAAGGTTCA	"\Homo sapiens polymerase (RNA) III (DNA directed) polypeptide A, 155kDa (POLR3A), mRNA.\"""""	RPC155; hRPC155; RPC1	ILMN_1681837	POLR3A	"\Homo sapiens polymerase (RNA) III (DNA directed) polypeptide A, 155kDa (POLR3A), mRNA.\"""""	11128	D	POLR3A	-0.135461308	0.022921629	-2.146360308	0.034912519	0.034912519	-3.660581173	-1.09844399
9214	1440273	MIS18A	NM_018944.2	54069	NP_061817.1	ILMN_2171183	1440273	S	GGAATACTTACCAAAGAGGAGTAACCATCTCTGAGGGTGGGATTCTGGGG	"\Homo sapiens chromosome 21 open reading frame 45 (C21orf45), mRNA.\"""""	B28; C21orf46; MIS18alpha; FASP1	ILMN_2171183	C21ORF45	"\Homo sapiens chromosome 21 open reading frame 45 (C21orf45), mRNA.\"""""	54069	D	MIS18A	-0.13520923	0.003663597	-2.654679142	0.00959666	0.00959666	-2.66108538	-1.098252079
37019	6020372	AATF	NM_012138.3	26574	NP_036270.1	ILMN_1703743	6020372	S	GAACTGTACCGCTCTCTTTTTGGCCAGCTCCACCCTCCCGACGAAGGCCA	"\Homo sapiens apoptosis antagonizing transcription factor (AATF), mRNA.\"""""	CHE1; DED; CHE-1	ILMN_1703743	AATF	"\Homo sapiens apoptosis antagonizing transcription factor (AATF), mRNA.\"""""	26574	 	AATF	-0.135187262	0.015067493	-1.995431472	0.049442635	0.049442635	-3.921911349	-1.098235356
1180	130241	SMARCB1	NM_001007468.1	6598	NP_001007469.1	ILMN_2403458	130241	A	TACGCCTTCAGCGAGAACCCTCTGCCCACAGTGGAGATTGCCATCCGGAA	"\Homo sapiens SWI/SNF related, matrix associated, actin dependent regulator of chromatin, subfamily b, member 1 (SMARCB1), transcript variant 2, mRNA.\"""""	Sfh1p; RDT; hSNFS; SNF5; Snr1; SNF5L1; INI1; BAF47	ILMN_2403458	SMARCB1	"\Homo sapiens SWI/SNF related, matrix associated, actin dependent regulator of chromatin, subfamily b, member 1 (SMARCB1), transcript variant 2, mRNA.\"""""	6598	D	SMARCB1	-0.135122415	0.026478424	-2.33226144	0.022233988	0.022233988	-3.315927934	-1.098185992
24535	3990278	SCGN	NM_006998.3	10590	NP_008929.2	ILMN_1789648	3990278	S	CTCCCAAAGACTCAGCTCCCCTGTTAGATGGCTCTGCCTGTCCTTCCCCA	"\Homo sapiens secretagogin, EF-hand calcium binding protein (SCGN), mRNA.\"""""	SEGN; DJ501N12.8; CALBL; setagin; SECRET	ILMN_1789648	SCGN	"\Homo sapiens secretagogin, EF-hand calcium binding protein (SCGN), mRNA.\"""""	10590	 	SCGN	-0.135085487	0.01495937	-2.143210724	0.035172911	0.035172911	-3.666205831	-1.098157883
2045	270647	AQP7P2	NR_002823.1	389756		ILMN_3251648	270647	S	GCTGACTGGTGGGGGGCTGGCTTTGGAAATACTTTGAGGGGATCCTGAGG	"\Homo sapiens aquaporin 7 pseudogene 2 (AQP7P2), non-coding RNA.\"""""		ILMN_3251648	AQP7P2	"\Homo sapiens aquaporin 7 pseudogene 2 (AQP7P2), non-coding RNA.\"""""	389756	 		-0.135084405	-0.000449586	-2.809734728	0.006247257	0.006247257	-2.321561879	-1.09815706
17219	2680411	PTGFRN	NM_020440.2	5738	NP_065173.2	ILMN_1743130	2680411	S	CCAGACCTTCGTTTGTTTCCCCGGTGGCCCTTGCTTCTTGCTTTGCAGAC	"\Homo sapiens prostaglandin F2 receptor negative regulator (PTGFRN), mRNA.\"""""	CD9P-1; FPRP; SMAP-6; EWI-F; KIAA1436; FLJ11001; CD315	ILMN_1743130	PTGFRN	"\Homo sapiens prostaglandin F2 receptor negative regulator (PTGFRN), mRNA.\"""""	5738	D	PTGFRN	-0.135035092	0.008166937	-3.57642879	0.000598261	0.000598261	-0.430477576	-1.098119524
44250	7040458	ProbeID: 7040458	XM_941666.1	652256	XP_946759.1	ILMN_1733382	7040458	S	GTCTGGGCTCTTGGATCACTTTCCCCACTTTCGCTGACCCTCCACCACTG	"\PREDICTED: Homo sapiens hypothetical protein LOC652256 (LOC652256), mRNA.\"""""		ILMN_1733382	LOC652256	"\PREDICTED: Homo sapiens hypothetical protein LOC652256 (LOC652256), mRNA.\"""""	652256	 		-0.134387543	0.019680783	-3.456679075	0.00088322	0.00088322	-0.747472993	-1.097626747
37376	6060278	HMBS	NM_000190.3	3145	NP_000181.2	ILMN_1685954	6060278	I	TACTTTCCAAGCGGAGCCATGTCTGGTAACGGCAATGCGGCTGCAACGGC	"\Homo sapiens hydroxymethylbilane synthase (HMBS), transcript variant 1, mRNA.\"""""	PBG-D; UPS; PBGD	ILMN_1685954	HMBS	"\Homo sapiens hydroxymethylbilane synthase (HMBS), transcript variant 1, mRNA.\"""""	3145	D	HMBS	0.13437287	0.003433926	2.272654864	0.025764361	0.025764361	-3.429126352	1.097615584
25445	4070086	HAAO	NM_012205.1	23498	NP_036337.1	ILMN_1715125	4070086	S	CCACAGACCTGCACATTGTTGTCACCCACCCTCCTGCCCTTCTCAGCCCA	"\Homo sapiens 3-hydroxyanthranilate 3,4-dioxygenase (HAAO), mRNA.\"""""	HAO; 3-HAO	ILMN_1715125	HAAO	"\Homo sapiens 3-hydroxyanthranilate 3,4-dioxygenase (HAAO), mRNA.\"""""	23498	 	HAAO	-0.134248976	0.004572229	-2.862662525	0.005376146	0.005376146	-2.202155153	-1.097521328
24781	4010446	KCTD7	NM_153033.1	154881	NP_694578.1	ILMN_1769207	4010446	S	TGATGCGAGCCAGGAACATGTCTGTAGTCCCAGCTACTTGGGCACACGCC	"\Homo sapiens potassium channel tetramerisation domain containing 7 (KCTD7), mRNA.\"""""	FLJ32069; EPM3	ILMN_1769207	KCTD7	"\Homo sapiens potassium channel tetramerisation domain containing 7 (KCTD7), mRNA.\"""""	154881	 	KCTD7	-0.134227306	-0.014749981	-2.175790735	0.032559337	0.032559337	-3.607674202	-1.097504843
26649	4220379	CRYZL1	NM_145311.1	9946	NP_660354.1	ILMN_1719290	4220379	I	AGGCCAGTTCCCTCCAGGAGCAATGACAGTCTTTATTCGGAGCTTTAAGG	"\Homo sapiens crystallin, zeta (quinone reductase)-like 1 (CRYZL1), transcript variant 2, mRNA.\"""""	QOH-1; 4P11	ILMN_1719290	CRYZL1	"\Homo sapiens crystallin, zeta (quinone reductase)-like 1 (CRYZL1), transcript variant 2, mRNA.\"""""	9946	D	CRYZL1	-0.134107497	0.017452222	-2.08768518	0.040048644	0.040048644	-3.764173787	-1.097413704
41632	6580433	RHBDL2	NM_017821.3	54933	NP_060291.2	ILMN_2053536	6580433	S	AAGAAGGGTAGTAAAAACTAGAGATTGGGGCCAGGCGCAGTGGCTCACGC	"\Homo sapiens rhomboid, veinlet-like 2 (Drosophila) (RHBDL2), mRNA.\"""""	RRP2; MGC16997	ILMN_2053536	RHBDL2	"\Homo sapiens rhomboid, veinlet-like 2 (Drosophila) (RHBDL2), mRNA.\"""""	54933	D	RHBDL2	-0.133760368	-0.00256003	-2.851666492	0.005547355	0.005547355	-2.22710729	-1.097149686
9897	1500725	CD1C	NM_001765.2	911	NP_001756.2	ILMN_1654210	1500725	S	CTCTTCCCCCTGACTCCCCCATTGTGTTAAGAACCCAGCAACCCAGGAGC	"\Homo sapiens CD1c molecule (CD1C), mRNA.\"""""	CD1; R7; CD1A	ILMN_1654210	CD1C	"\Homo sapiens CD1c molecule (CD1C), mRNA.\"""""	911	D	CD1C	-0.13362323	0.004139491	-2.770799513	0.006968764	0.006968764	-2.408270626	-1.097045399
25129	4050349	RAB6A	NM_198896.1	5870	NP_942599.1	ILMN_2377862	4050349	A	CATTGTTTGCAGGACGAAAACTTCTGAGTTACAGCTCAGGAAAAGCCTGC	"\Homo sapiens RAB6A, member RAS oncogene family (RAB6A), transcript variant 2, mRNA.\"""""	RAB6B; RAB6A'; RAB6	ILMN_2377862	RAB6A	"\Homo sapiens RAB6A, member RAS oncogene family (RAB6A), transcript variant 2, mRNA.\"""""	5870	D	RAB6A	0.133614762	-0.004757054	2.144557399	0.035061368	0.035061368	-3.663801767	1.09703896
41919	6620020	PAX7	NM_002584.1	5081	NP_002575.1	ILMN_1761061	6620020	A	CCCATTCCTTCTCCCACCCCCAGGGCCTCCTGCTTGTTTATGGAGAGCTA	"\Homo sapiens paired box 7 (PAX7), transcript variant 1, mRNA.\"""""	PAX7B; HUP1	ILMN_1761061	PAX7	"\Homo sapiens paired box 7 (PAX7), transcript variant 1, mRNA.\"""""	5081	D	PAX7	-0.133419511	0.018561289	-2.378662621	0.019789647	0.019789647	-3.226076451	-1.096890499
27097	4250689	PLN	NM_002667.2	5350	NP_002658.1	ILMN_2192245	4250689	S	CAGCTGACCCTTGAACATGGGGGTTAGGGGAGCTGACAATTCGTGGGTCC	"\Homo sapiens phospholamban (PLN), mRNA.\"""""	PLB; CMD1P	ILMN_2192245	PLN	"\Homo sapiens phospholamban (PLN), mRNA.\"""""	5350	D	PLN	-0.133234475	-0.002978432	-2.838657567	0.005756373	0.005756373	-2.256529267	-1.096749824
5522	830767	ProbeID: 830767	XM_933600.1	643556	XP_938693.1	ILMN_1781916	830767	I	CTGGGAGCCGGAAGTTACAGTCTGCTTGCGTCGCTGTTTGACCTGTAGAG	"\PREDICTED: Homo sapiens similar to Aurora kinase A-interacting protein (AURKA-interacting protein), transcript variant 23 (LOC643556), mRNA.\"""""		ILMN_1781916	LOC643556	"\PREDICTED: Homo sapiens similar to Aurora kinase A-interacting protein (AURKA-interacting protein), transcript variant 23 (LOC643556), mRNA.\"""""	643556	D	CCNL2	-0.133129208	0.005624365	-3.651734679	0.000466354	0.000466354	-0.227362701	-1.096669802
46006	7400152	P2RY10	NM_014499.2	27334	NP_055314.1	ILMN_1784774	7400152	A	GTCAACAGGGGTGTGATGGTGAAGGCAGAGTGTGAAAAACGTGAGAGAGG	"\Homo sapiens purinergic receptor P2Y, G-protein coupled, 10 (P2RY10), transcript variant 1, mRNA.\"""""	P2Y10	ILMN_1784774	P2RY10	"\Homo sapiens purinergic receptor P2Y, G-protein coupled, 10 (P2RY10), transcript variant 1, mRNA.\"""""	27334	D	P2RY10	0.132996136	-0.00722869	2.229214361	0.028639829	0.028639829	-3.510032712	1.096568651
33165	5310494	ProbeID: 5310494	XM_496442.3	440733	XP_496442.1	ILMN_1671217	5310494	S	CGGCGCCACCCACTCCTTCTGCTTCATCCCTCTCAAGTAGTGGCTCAGCT	"\PREDICTED: Homo sapiens similar to 40S ribosomal protein S15 (RIG protein) (LOC440733), mRNA.\"""""		ILMN_1671217	LOC440733	"\PREDICTED: Homo sapiens similar to 40S ribosomal protein S15 (RIG protein) (LOC440733), mRNA.\"""""	440733	 	LOC440733	-0.132571048	0.024166073	-2.250093623	0.027224358	0.027224358	-3.471314184	-1.096245597
19087	3060408	ProbeID: 3060408	XR_040322.1	645231		ILMN_3201663	3060408	A	GGATGCTGCCAATTTTGAGCAGTTTTTGCAAGAAAGGATCAAAGTGAACG	"\PREDICTED: Homo sapiens misc_RNA (LOC645231), miscRNA.\"""""		ILMN_3201663	LOC645231	"\PREDICTED: Homo sapiens misc_RNA (LOC645231), miscRNA.\"""""	645231	 		0.131822	-0.002122258	2.089115238	0.039916089	0.039916089	-3.761679024	1.095676573
26513	4210561	KIFC2	NM_145754.2	90990	NP_665697.1	ILMN_1803018	4210561	S	GTGACGGCTGGTGACTGATGGATGGGTAGTGGGCTGAGAAGAGGGGACTA	"\Homo sapiens kinesin family member C2 (KIFC2), mRNA.\"""""		ILMN_1803018	KIFC2	"\Homo sapiens kinesin family member C2 (KIFC2), mRNA.\"""""	90990	 	KIFC2	-0.131780701	-0.024952995	-2.052132233	0.043468614	0.043468614	-3.825711224	-1.095645209
45899	7380450	CLDN14	NM_012130.2	23562	NP_036262.1	ILMN_2328575	7380450	A	GCGAGGAAATGTCTTTAGAGCACAGGGACAGAGGGGGAAATAAGAGGAGG	"\Homo sapiens claudin 14 (CLDN14), transcript variant 2, mRNA.\"""""	DFNB29	ILMN_2328575	CLDN14	"\Homo sapiens claudin 14 (CLDN14), transcript variant 2, mRNA.\"""""	23562	D	CLDN14	-0.131543315	0.0060198	-2.178370744	0.032359803	0.032359803	-3.603006143	-1.095464942
22885	3780356	LOC643802	XM_001719265.1	643802	XP_001719317.1	ILMN_3283141	3780356	M	GGAGGAAGAGGAAGTGTCAGATATGGGTGGTGACAATCCTGAAGTGGGCA	"\PREDICTED: Homo sapiens similar to M-phase phosphoprotein 10 (U3 small nucleolar ribonucleoprotein) (LOC643802), mRNA.\"""""		ILMN_3283141	LOC643802	"\PREDICTED: Homo sapiens similar to M-phase phosphoprotein 10 (U3 small nucleolar ribonucleoprotein) (LOC643802), mRNA.\"""""	643802	D	LOC643802	-0.131504801	-0.002978642	-2.098801749	0.039028169	0.039028169	-3.744741097	-1.095435698
10595	1660440	ProbeID: 1660440	XM_001716668.1	100130363	XP_001716720.1	ILMN_3258190	1660440	M	CGGCGGCAGCAGCTGACCCGGACACAGTGAGAAGCCCCGGCGGAAGTGAT	"\PREDICTED: Homo sapiens hypothetical LOC100130363 (LOC100130363), mRNA.\"""""		ILMN_3258190	LOC100130363	"\PREDICTED: Homo sapiens hypothetical LOC100130363 (LOC100130363), mRNA.\"""""	100130363	 		-0.131442029	0.014829814	-2.359680375	0.020759136	0.020759136	-3.263015898	-1.095388037
12911	2060196	ProbeID: 2060196	XM_937739.1	648672	XP_942832.1	ILMN_1678726	2060196	S	TTTCACCCCATACCGCTCACGGGCTGCCCTGGCTGAGCGGGTGCTGGGCA	"\PREDICTED: Homo sapiens similar to carbonic anhydrase 15 (LOC648672), mRNA.\"""""		ILMN_1678726	LOC648672	"\PREDICTED: Homo sapiens similar to carbonic anhydrase 15 (LOC648672), mRNA.\"""""	648672	 		0.131392781	0.001700733	3.688502945	0.000412485	0.000412485	-0.127159879	1.095350645
4466	650184	FAM184B	XM_940199.1	27146	XP_945292.1	ILMN_1760403	650184	A	CACTGGGGGGTGTGAATGCCTTCAGCCAAAGCCCACCAGAAATGCCTGTA	"\PREDICTED: Homo sapiens KIAA1276 protein (KIAA1276), mRNA.\"""""		ILMN_1760403	KIAA1276	"\PREDICTED: Homo sapiens KIAA1276 protein (KIAA1276), mRNA.\"""""	27146	D	FAM184B	-0.131304174	0.012636289	-2.285961668	0.024935981	0.024935981	-3.404073687	-1.095283373
33222	5310754	VNN1	NM_004666.1	8876	NP_004657.1	ILMN_1674574	5310754	S	GGCAGCCCTGGCAAATGAATCAAAGACCCATTCCTGTTCCTCTCCCCACC	"\Homo sapiens vanin 1 (VNN1), mRNA.\"""""	MGC116931; HDLCQ8; MGC116930; Tiff66; MGC116933; MGC116932	ILMN_1674574	VNN1	"\Homo sapiens vanin 1 (VNN1), mRNA.\"""""	8876	 	VNN1	-0.13114224	-0.028280506	-2.002696682	0.048639925	0.048639925	-3.909718944	-1.095160441
24191	3930356	SNX8	NM_013321.1	29886	NP_037453.1	ILMN_1804051	3930356	S	ACCTCCCACATCCTCCGCGCCTTCGTCAACTCTCAGATCCAAGGGCACAA	"\Homo sapiens sorting nexin 8 (SNX8), mRNA.\"""""	Mvp1	ILMN_1804051	SNX8	"\Homo sapiens sorting nexin 8 (SNX8), mRNA.\"""""	29886	D	SNX8	-0.130597123	0.018701936	-2.348672602	0.021340467	0.021340467	-3.28432163	-1.094746717
22428	3610093	CYP4A11	NM_000778.2	1579	NP_000769.1	ILMN_1735816	3610093	S	GTCTGCCCATACACCTGTCTCCTTCTTCCTGCCTGGCTTGTCTGTTCCTA	"\Homo sapiens cytochrome P450, family 4, subfamily A, polypeptide 11 (CYP4A11), mRNA.\"""""	CYP4AII; CYP4A2; CP4Y	ILMN_1735816	CYP4A11	"\Homo sapiens cytochrome P450, family 4, subfamily A, polypeptide 11 (CYP4A11), mRNA.\"""""	1579	 	CYP4A11	-0.130431557	0.007339976	-2.915155182	0.00462388	0.00462388	-2.082001913	-1.094621089
10817	1690681	TNFAIP1	NM_021137.3	7126	NP_066960.1	ILMN_1655429	1690681	S	CAGTGTCTCAGTCTTTTTTGCCGAGAAAGCACAGTAGTCTGGGACTGGGC	"\Homo sapiens tumor necrosis factor, alpha-induced protein 1 (endothelial) (TNFAIP1), mRNA.\"""""	EDP1; B61; B12; MGC2317	ILMN_1655429	TNFAIP1	"\Homo sapiens tumor necrosis factor, alpha-induced protein 1 (endothelial) (TNFAIP1), mRNA.\"""""	7126	 	TNFAIP1	0.130329208	-0.021670525	2.399258415	0.018783508	0.018783508	-3.185713089	1.094543436
42705	6770121	C1QL1	NM_006688.3	10882	NP_006679.1	ILMN_1716957	6770121	S	TACAATAGGACTGTTTACTGCCCACCTCCGCCTGCCAGCCCACCCCAGCC	"\Homo sapiens complement component 1, q subcomponent-like 1 (C1QL1), mRNA.\"""""	C1QRF; CRF	ILMN_1716957	C1QL1	"\Homo sapiens complement component 1, q subcomponent-like 1 (C1QL1), mRNA.\"""""	10882	 	C1QL1	-0.130031963	0.007302283	-2.112288615	0.037820388	0.037820388	-3.721042963	-1.094317946
3320	520014	ISYNA1	NM_016368.3	51477	NP_057452.1	ILMN_1747934	520014	S	TTCCTCCCCGCTGCCCCCCACGACCCTACCTTGAAGGCCCCCACAAATAA	"\Homo sapiens inositol-3-phosphate synthase 1 (ISYNA1), mRNA.\"""""	IPS	ILMN_1747934	ISYNA1	"\Homo sapiens inositol-3-phosphate synthase 1 (ISYNA1), mRNA.\"""""	51477	 	ISYNA1	-0.130017387	-0.016404001	-2.672509848	0.009141903	0.009141903	-2.622833981	-1.09430689
12607	2000494	AR	NM_001011645.1	367	NP_001011645.1	ILMN_1767351	2000494	A	GTCTTCTGCCTGTTATAACTCTGCACTACTCCTCTGCAGTGCCTTGGGGA	"\Homo sapiens androgen receptor (AR), transcript variant 2, mRNA.\"""""	DHTR; SMAX1; TFM; HUMARA; AIS; NR3C4; KD; SBMA	ILMN_1767351	AR	"\Homo sapiens androgen receptor (AR), transcript variant 2, mRNA.\"""""	367	D	AR	-0.129779233	0.013965717	-2.234420999	0.028280938	0.028280938	-3.500406749	-1.094126261
37119	6020753	ProbeID: 6020753	XM_944342.1	650721	XP_949435.1	ILMN_1655938	6020753	S	TTTCCTTCCCCTTACAGCTTACAGGTGGCCCGGTCAACACCGATAAACCC	"\PREDICTED: Homo sapiens hypothetical protein LOC650721 (LOC650721), mRNA.\"""""		ILMN_1655938	LOC650721	"\PREDICTED: Homo sapiens hypothetical protein LOC650721 (LOC650721), mRNA.\"""""	650721	 		-0.129351541	0.010490004	-3.524387066	0.000709326	0.000709326	-0.569156026	-1.093801951
43507	6940438	ProbeID: 6940438	XM_931944.1	643959	XP_937037.1	ILMN_1759708	6940438	S	TGCTTGCTCCCATTCCTGGCCTCTGCCTGCTCCCTGTGCCCACTTCAATT	"\PREDICTED: Homo sapiens hypothetical protein LOC643959 (LOC643959), mRNA.\"""""		ILMN_1759708	LOC643959	"\PREDICTED: Homo sapiens hypothetical protein LOC643959 (LOC643959), mRNA.\"""""	643959	 		-0.129060686	0.016816457	-2.496358582	0.014628628	0.014628628	-2.991473781	-1.093581457
25411	4060730	CNNM2	NM_199077.1	54805	NP_951059.1	ILMN_1663975	4060730	A	GCGCTCCAATATCGTGGACCTGCTGTTTGTCAAAGACTTGGCCTTCGTGG	"\Homo sapiens cyclin M2 (CNNM2), transcript variant 3, mRNA.\"""""	ACDP2	ILMN_1663975	CNNM2	"\Homo sapiens cyclin M2 (CNNM2), transcript variant 3, mRNA.\"""""	54805	D	CNNM2	0.128824196	-0.007480481	4.148892759	8.36E-05	8.36E-05	1.18128375	1.093402209
29485	4730059	BATF2	NM_138456.3	116071	NP_612465.3	ILMN_1690241	4730059	S	CAGGCCCTCATCACCCTCAGACCCCTCCTAAGCAGTTCCCTCATTGCTCT	"\Homo sapiens basic leucine zipper transcription factor, ATF-like 2 (BATF2), mRNA.\"""""	MGC20410	ILMN_1690241	BATF2	"\Homo sapiens basic leucine zipper transcription factor, ATF-like 2 (BATF2), mRNA.\"""""	116071	 	BATF2	0.128734729	0.010779303	2.427813039	0.017464035	0.017464035	-3.129265499	1.093334405
12896	2060136	ATG4B	NM_178326.2	23192	NP_847896.1	ILMN_2411915	2060136	A	ATGGACGCAGCTACTCTGACCTACGACACTCTCCGGTTTGCTGAGTTTGA	"\Homo sapiens ATG4 autophagy related 4 homolog B (S. cerevisiae) (ATG4B), transcript variant 2, mRNA.\"""""	AUTL1; MGC1353; APG4B	ILMN_2411915	ATG4B	"\Homo sapiens ATG4 autophagy related 4 homolog B (S. cerevisiae) (ATG4B), transcript variant 2, mRNA.\"""""	23192	D	ATG4B	0.128729032	-0.010283928	2.464078433	0.015907948	0.015907948	-3.056764791	1.093330088
24031	3890402	SLC25A24	NM_013386.3	29957	NP_037518.3	ILMN_1711838	3890402	I	CTGCAGGAGGGGCTCAGGAACCTGGGCATCCCTCTGGGCCAGGACGCCGA	"\Homo sapiens solute carrier family 25 (mitochondrial carrier; phosphate carrier), member 24 (SLC25A24), nuclear gene encoding mitochondrial protein, transcript variant 1, mRNA.\"""""	DKFZp586G0123; APC1; SCAMC-1	ILMN_1711838	SLC25A24	"\Homo sapiens solute carrier family 25 (mitochondrial carrier; phosphate carrier), member 24 (SLC25A24), nuclear gene encoding mitochondrial protein, transcript variant 1, mRNA.\"""""	29957	D	SLC25A24	-0.128716225	0.006071317	-2.519520919	0.013768432	0.013768432	-2.944188021	-1.093320382
9883	1500670	C1orf101	NM_173807.3	257044	NP_776168.1	ILMN_1792088	1500670	S	GTCCAAGTGTCTACCTGGTAGCTTCTTTCCTCTTCGTCCTGATGCTGCTC	"\Homo sapiens chromosome 1 open reading frame 101 (C1orf101), mRNA.\"""""	MGC33370; RP11-523K4.1	ILMN_1792088	C1ORF101	"\Homo sapiens chromosome 1 open reading frame 101 (C1orf101), mRNA.\"""""	257044	 	C1orf101	-0.128365266	0.01349348	-3.405549671	0.001040445	0.001040445	-0.880520409	-1.093054447
8136	1260400	ProbeID: 1260400	XR_019482.1	652768		ILMN_1776870	1260400	I	TCCCAAGCCCGAGTGGAAGCGCCAGGTGATGGTGGGCAAGATGCAGCTGA	"\PREDICTED: Homo sapiens similar to espin (LOC652768), mRNA.\"""""		ILMN_1776870	LOC652768	"\PREDICTED: Homo sapiens similar to espin (LOC652768), mRNA.\"""""	652768	 		-0.128273376	0.013864493	-2.358881963	0.020800823	0.020800823	-3.264564092	-1.092984829
27908	4480131	ProbeID: 4480131	XM_001721666.1	100129095	XP_001721718.1	ILMN_3176937	4480131	A	GCCAAGCAAGAATTAGAGGGTAAGGGGGCTTCTGATGCCTGGTCCAAGGC	"\PREDICTED: Homo sapiens similar to CXorf2 protein (LOC100129095), mRNA.\"""""		ILMN_3176937	LOC100129095	"\PREDICTED: Homo sapiens similar to CXorf2 protein (LOC100129095), mRNA.\"""""	100129095	 		0.127495288	-0.002902661	3.625858987	0.000508205	0.000508205	-0.297476902	1.092395509
7551	1190193	CRY2	NM_021117.2	1408	NP_066940.1	ILMN_1796180	1190193	S	TGACCCAAGGGCCAGCATGGGGAAGAGATGGTTGCAGGCAAAATGCACTT	"\Homo sapiens cryptochrome 2 (photolyase-like) (CRY2), mRNA.\"""""	FLJ10332; PHLL2; KIAA0658; HCRY2	ILMN_1796180	CRY2	"\Homo sapiens cryptochrome 2 (photolyase-like) (CRY2), mRNA.\"""""	1408	 	CRY2	-0.127080224	-0.032630785	-2.049378042	0.043743746	0.043743746	-3.83043933	-1.092081271
15191	2370468	DTX1	NM_004416.2	1840	NP_004407.2	ILMN_1689002	2370468	S	GGACAGCAGAGAGTCAATTTCCCTTTCGTTGGGAGTGGGCAGTGGGGTGG	"\Homo sapiens deltex homolog 1 (Drosophila) (DTX1), mRNA.\"""""	hDx-1	ILMN_1689002	DTX1	"\Homo sapiens deltex homolog 1 (Drosophila) (DTX1), mRNA.\"""""	1840	 	DTX1	-0.12671258	-0.005527368	-2.855517253	0.005486836	0.005486836	-2.21837777	-1.09180301
38387	6220053	C16orf92	XM_001134320.1	146378	XP_001134320.1	ILMN_1655498	6220053	S	CCCTGCCATGTCCCTGGTGCTACTGACCTCTCAAGGCTTCCTCCAATCTG	"\PREDICTED: Homo sapiens hypothetical protein FLJ25404, transcript variant 2 (FLJ25404), mRNA.\"""""		ILMN_1655498	FLJ25404	"\PREDICTED: Homo sapiens hypothetical protein FLJ25404, transcript variant 2 (FLJ25404), mRNA.\"""""	146378	 	C16orf92	-0.126582646	0.00340098	-2.485465934	0.015049605	0.015049605	-3.013585078	-1.091704683
45517	7320386	TTL	NM_153712.4	150465	NP_714923.1	ILMN_1764043	7320386	S	GTGTTTTCATTCACAGTGGAGGCTACATCAAGCAAGGGGAGGTCCAGCCC	"\Homo sapiens tubulin tyrosine ligase (TTL), mRNA.\"""""	MGC46235	ILMN_1764043	TTL	"\Homo sapiens tubulin tyrosine ligase (TTL), mRNA.\"""""	150465	 	TTL (includes EG:150465)	0.126475768	-0.02355405	2.417240563	0.017942602	0.017942602	-3.150231212	1.09162381
39964	6380376	USP21	NM_012475.4	27005	NP_036607.3	ILMN_1780887	6380376	A	AGGTGGCATCCAGCGAGGGCTACGTGCTGTTCTACCAACTGATGCAGGAG	"\Homo sapiens ubiquitin specific peptidase 21 (USP21), transcript variant 1, mRNA.\"""""	MGC3394; USP16; USP23	ILMN_1780887	USP21	"\Homo sapiens ubiquitin specific peptidase 21 (USP21), transcript variant 1, mRNA.\"""""	27005	D	USP21	0.126134679	-0.005419537	2.411638333	0.018200905	0.018200905	-3.161309387	1.091365754
18873	2970259	ProbeID: 2970259	XM_926558.1	642453	XP_931651.1	ILMN_1713320	2970259	S	CGCTGCTCTCCTCGCTTCATGAGGATGGCCCCCACATCCTTCAGCTCTCA	"\PREDICTED: Homo sapiens hypothetical protein LOC642453 (LOC642453), mRNA.\"""""		ILMN_1713320	LOC642453	"\PREDICTED: Homo sapiens hypothetical protein LOC642453 (LOC642453), mRNA.\"""""	642453	 		-0.12590566	0.005707624	-3.713026171	0.000379907	0.000379907	-0.059957172	-1.09119252
29839	4760747	TPST1	NM_003596.2	8460	NP_003587.1	ILMN_1651950	4760747	S	GCTCTTGATCCCGATTTCATGCACAGCCCTGCAGTAAGGAGCCCAGAAGG	"\Homo sapiens tyrosylprotein sulfotransferase 1 (TPST1), mRNA.\"""""		ILMN_1651950	TPST1	"\Homo sapiens tyrosylprotein sulfotransferase 1 (TPST1), mRNA.\"""""	8460	 	TPST1	0.125742716	-0.066269421	2.029817821	0.045741176	0.045741176	-3.86385623	1.091069283
34374	5560133	TMC8	NM_152468.3	147138	NP_689681.2	ILMN_2211534	5560133	S	AAGCAGCTGGTGTGGCAGGTTCAGGAGAAGTGGCACCTGGTGGAGGACCT	"\Homo sapiens transmembrane channel-like 8 (TMC8), mRNA.\"""""	EVIN2; EVER2; EV2; MGC40121; MGC102701	ILMN_2211534	TMC8	"\Homo sapiens transmembrane channel-like 8 (TMC8), mRNA.\"""""	147138	 	TMC8	0.125726194	0.00169376	2.762729074	0.007127547	0.007127547	-2.426122645	1.091056788
19	10064	ProbeID: 10064	XM_929371.1	646443	XP_934464.1	ILMN_1746923	10064	S	TGGACTCAAGCAGTCCTCCCACCTTAGCCTCCTGAATAGCTGAATACAGG	"\PREDICTED: Homo sapiens similar to stromal antigen 3 (LOC646443), mRNA.\"""""		ILMN_1746923	LOC646443	"\PREDICTED: Homo sapiens similar to stromal antigen 3 (LOC646443), mRNA.\"""""	646443	 		-0.125662898	-0.006363075	-3.456986046	0.000882347	0.000882347	-0.746669996	-1.091008921
36253	5890181	C15orf34	XR_040823.1	80072		ILMN_3268535	5890181	M	GCTGGGGCTTTGGGTGCAAGATGGAGAGTGCTCAGAGATAATGACAGGGG	"\PREDICTED: Homo sapiens misc_RNA (C15orf34), miscRNA.\"""""		ILMN_3268535	C15ORF34	"\PREDICTED: Homo sapiens misc_RNA (C15orf34), miscRNA.\"""""	80072	 	C15orf34	0.125598321	0.003545054	2.697011745	0.008548963	0.008548963	-2.569932362	1.090960087
31397	4920128	ProbeID: 4920128	XM_001715282.1	100131975	XP_001715334.1	ILMN_3238291	4920128	S	GCTCTTCCTCCCAGCAGCCTCTGCAGGACCAGACTGTCGTCAAGCCCAAG	"\PREDICTED: Homo sapiens similar to hCG1779533 (LOC100131975), mRNA.\"""""		ILMN_3238291	LOC100131975	"\PREDICTED: Homo sapiens similar to hCG1779533 (LOC100131975), mRNA.\"""""	100131975	 		-0.125385165	0.011572291	-3.128049409	0.002464188	0.002464188	-1.577519899	-1.090798911
17523	2710138	LOC100132526	XM_001721212.1	100132526	XP_001721264.1	ILMN_3211677	2710138	A	CGCTGATGTTTAACAAGATGGAGAGGCCAGGCACGATGGCTCATGCCTGT	"\PREDICTED: Homo sapiens similar to FLJ00274 protein (LOC100132526), mRNA.\"""""		ILMN_3211677	LOC100132526	"\PREDICTED: Homo sapiens similar to FLJ00274 protein (LOC100132526), mRNA.\"""""	100132526	D	LOC100132526	-0.124857327	-0.01134301	-2.728077827	0.007847599	0.007847599	-2.502297417	-1.090399894
42539	6760189	CDC5L	NM_001253.2	988	NP_001244.1	ILMN_1652907	6760189	S	CCCCGGAGGCTAGAGTGTCTAAAAGAAGACGTTCAGCGACAACAAGAAAG	"\Homo sapiens CDC5 cell division cycle 5-like (S. pombe) (CDC5L), mRNA.\"""""	KIAA0432; CEF1; PCDC5RP; dJ319D22.1; hCDC5	ILMN_1652907	CDC5L	"\Homo sapiens CDC5 cell division cycle 5-like (S. pombe) (CDC5L), mRNA.\"""""	988	 	CDC5L	0.124823647	-0.016494378	2.145268215	0.035002617	0.035002617	-3.662532296	1.090374438
7643	1190673	LMAN2L	NM_030805.2	81562	NP_110432.1	ILMN_1755221	1190673	S	GTCTGAGAGCAACAGACCCTCATCATCTGTGCCTGGAAGAGTTCACTGTC	"\Homo sapiens lectin, mannose-binding 2-like (LMAN2L), mRNA.\"""""	MGC11139; VIPL; DKFZp564L2423	ILMN_1755221	LMAN2L	"\Homo sapiens lectin, mannose-binding 2-like (LMAN2L), mRNA.\"""""	81562	 	LMAN2L	0.12457771	-0.000838877	2.098816171	0.03902686	0.03902686	-3.744715828	1.090188578
6251	990674	PAX3	NM_000438.3	5077	NP_000429.2	ILMN_1707314	990674	I	GAGACTGGGCATCTCTGAGCAATTGTAGGGCCGGGGATAGAGGGTACTTG	"\Homo sapiens paired box 3 (PAX3), transcript variant PAX3A, mRNA.\"""""	MGC120384; WS1; MGC120381; MGC134778; MGC120382; HUP2; CDHS; MGC120383	ILMN_1707314	PAX3	"\Homo sapiens paired box 3 (PAX3), transcript variant PAX3A, mRNA.\"""""	5077	D	PAX3	-0.12439571	-0.006150854	-2.520652465	0.0137276	0.0137276	-2.941868665	-1.090051056
32754	5270398	LSP1	NM_001013254.1	4046	NP_001013272.1	ILMN_1791623	5270398	I	GATGCAGCAGGCAGGGCCACCCACGAGCAGGGCGGGGCCCTAACCTCCGA	"\Homo sapiens lymphocyte-specific protein 1 (LSP1), transcript variant 3, mRNA.\"""""	WP34; pp52	ILMN_1791623	LSP1	"\Homo sapiens lymphocyte-specific protein 1 (LSP1), transcript variant 3, mRNA.\"""""	4046	D	LSP1	-0.124378528	0.008798542	-2.266491422	0.026156202	0.026156202	-3.440687558	-1.090038074
1107	110706	EFS	NM_032459.1	10278	NP_115835.1	ILMN_1702105	110706	A	GCACCTTAATAAACCCTGCTGTCTGCCTCCCTGACTCTGCTTCTTGGGAG	"\Homo sapiens embryonal Fyn-associated substrate (EFS), transcript variant 2, mRNA.\"""""	HEFS; EFS1; EFS2; SIN	ILMN_1702105	EFS	"\Homo sapiens embryonal Fyn-associated substrate (EFS), transcript variant 2, mRNA.\"""""	10278	D	EFS	-0.123971276	-0.002814148	-2.66104764	0.009431929	0.009431929	-2.647447244	-1.089730415
29251	4640682	PLA2G6	NM_001004426.1	8398	NP_001004426.1	ILMN_1697654	4640682	A	CTCTGCCCTCTGCTCCGTTCCCTGGGGGCTGGGACTAAAGAAATGGGTGT	"\Homo sapiens phospholipase A2, group VI (cytosolic, calcium-independent) (PLA2G6), transcript variant 2, mRNA.\"""""	PNPLA9; PLA2; INAD1; GVI; CaI-PLA2; iPLA2	ILMN_1697654	PLA2G6	"\Homo sapiens phospholipase A2, group VI (cytosolic, calcium-independent) (PLA2G6), transcript variant 2, mRNA.\"""""	8398	D	PLA2G6	-0.123944857	0.007645898	-2.07779058	0.040976266	0.040976266	-3.781393798	-1.089710461
11379	1780020	ALKBH1	NM_006020.2	8846	NP_006011.2	ILMN_2276750	1780020	I	CCCCTTCCTCCCAGGTTACCAGTGGCACTGGGTGAAACAGTGCCTTAAGT	"\Homo sapiens alkB, alkylation repair homolog 1 (E. coli) (ALKBH1), mRNA.\"""""	alkB; hABH; ALKBH; ABH	ILMN_2276750	ALKBH1	"\Homo sapiens alkB, alkylation repair homolog 1 (E. coli) (ALKBH1), mRNA.\"""""	8846	D	ALKBH1	-0.123934508	0.013283813	-2.41430279	0.018077644	0.018077644	-3.156043243	-1.089702643
5825	870450	ProbeID: 870450	XR_039107.1	729135		ILMN_3248896	870450	S	GCGGCGACCCGCGACCATCTTGTCAGTTGCTGCCGCCTCGCAAAGGGCAT	"\PREDICTED: Homo sapiens misc_RNA (LOC729135), miscRNA.\"""""		ILMN_3248896	LOC729135	"\PREDICTED: Homo sapiens misc_RNA (LOC729135), miscRNA.\"""""	729135	 		-0.123698255	0.01416013	-2.517414891	0.013844721	0.013844721	-2.948502488	-1.08952421
22396	3520754	SGOL2	NM_152524.3	151246	NP_689737.3	ILMN_1746699	3520754	S	GCCTTGGAGTGCTCCCCAGCCTTTCAAGTAAGTGATGATGAGCATGAGAA	"\Homo sapiens shugoshin-like 2 (S. pombe) (SGOL2), mRNA.\"""""	FLJ25211; MGC129665; TRIPIN	ILMN_1746699	SGOL2	"\Homo sapiens shugoshin-like 2 (S. pombe) (SGOL2), mRNA.\"""""	151246	D	SGOL2	-0.123630214	-0.005390199	-3.343527596	0.001266606	0.001266606	-1.040021128	-1.089472827
28152	4490470	SLC33A1	NM_004733.2	9197	NP_004724.1	ILMN_1702683	4490470	S	CTGACCAAAGCATGTTTTAAGCTGCAATGCAGTAGTCACGGGTGGTAACC	"\Homo sapiens solute carrier family 33 (acetyl-CoA transporter), member 1 (SLC33A1), mRNA.\"""""	AT-1; AT1; ACATN	ILMN_1702683	SLC33A1	"\Homo sapiens solute carrier family 33 (acetyl-CoA transporter), member 1 (SLC33A1), mRNA.\"""""	9197	 	SLC33A1	0.122988358	0.006375788	2.774872205	0.006889871	0.006889871	-2.399245926	1.088988227
41310	6550630	ProbeID: 6550630				ILMN_1891851	6550630	S	TTGTCCTAAGAGGGGCAGGTCAGGGCGAGGCCAGTCGGCTCACACGAATT	"\UI-H-EZ0-bar-h-13-0-UI.s1 NCI_CGAP_Ch1 Homo sapiens cDNA clone UI-H-EZ0-bar-h-13-0-UI 3, mRNA sequence\"""""		ILMN_1891851		"\UI-H-EZ0-bar-h-13-0-UI.s1 NCI_CGAP_Ch1 Homo sapiens cDNA clone UI-H-EZ0-bar-h-13-0-UI 3, mRNA sequence\"""""	-999	 		-0.122516124	0.010387495	-2.113502297	0.037713306	0.037713306	-3.718903822	-1.08863183
25963	4150646	EXOC1	NM_018261.3	55763	NP_060731.2	ILMN_2347805	4150646	A	GAAGGTGTTGAAGCTCGCGTGGCACAGGGCATAAGGGAGGAGGAAGTAAG	"\Homo sapiens exocyst complex component 1 (EXOC1), transcript variant 1, mRNA.\"""""	SEC3L1; Sec3p; SEC3; FLJ10893; BM-102	ILMN_2347805	EXOC1	"\Homo sapiens exocyst complex component 1 (EXOC1), transcript variant 1, mRNA.\"""""	55763	D	EXOC1	0.122194973	-0.019017878	2.041586426	0.044530226	0.044530226	-3.843784675	1.088389522
31082	4890376	ASCC3	NM_022091.3	10973	NP_071374.1	ILMN_1797656	4890376	I	GAGGAAGGAGGTAGTGACTAGGAGTGAATATGAGGGAGGTTTCTGGGGAG	"\Homo sapiens activating signal cointegrator 1 complex subunit 3 (ASCC3), transcript variant 2, mRNA.\"""""	RNAH; ASC1p200; dJ121G13.4; HELIC1; DJ467N11.1; MGC26074	ILMN_1797656	ASCC3	"\Homo sapiens activating signal cointegrator 1 complex subunit 3 (ASCC3), transcript variant 2, mRNA.\"""""	10973	D	ASCC3	-0.122173706	-0.002124724	-2.91563208	0.004617514	0.004617514	-2.080902495	-1.088373478
20133	3180762	ProbeID: 3180762				ILMN_1893798	3180762	S	TGGGGGAAAAGAGGGTAGACTTATGGGGGTCACGTGTTGGACTCCTGTTG	"\ij28g12.x5 Melton Normalized Human Islet 4 N4-HIS 1 Homo sapiens cDNA clone IMAGE:6136150 3, mRNA sequence\"""""		ILMN_1893798		"\ij28g12.x5 Melton Normalized Human Islet 4 N4-HIS 1 Homo sapiens cDNA clone IMAGE:6136150 3, mRNA sequence\"""""	-999	 		-0.121871275	-0.003431519	-2.273936207	0.025683553	0.025683553	-3.426719451	-1.088145347
25003	4040608	STEAP1	XM_940149.1	26872	XP_945242.1	ILMN_1772260	4040608	I	TTGAGAGGAAACTGGGAGAGGCCGGAGTGCGACTTGGGGAGTCTTAGCCT	"\PREDICTED: Homo sapiens six transmembrane epithelial antigen of the prostate 1 (STEAP1), mRNA.\"""""		ILMN_1772260	STEAP1	"\PREDICTED: Homo sapiens six transmembrane epithelial antigen of the prostate 1 (STEAP1), mRNA.\"""""	26872	D	STEAP1	-0.121745702	0.007113582	-3.350602751	0.001238644	0.001238644	-1.021931995	-1.088050639
5866	870626	INS	NM_000207.2	3630	NP_000198.1	ILMN_1666966	870626	S	ACCCGCCGCCTCCTGCACCGAGAGAGATGGAATAAAGCCCTTGAACCAGC	"\Homo sapiens insulin (INS), mRNA.\"""""		ILMN_1666966	INS	"\Homo sapiens insulin (INS), mRNA.\"""""	3630	 	INS	-0.121720736	0.010920658	-2.169687836	0.033035606	0.033035606	-3.618697079	-1.08803181
8573	1340615	ProbeID: 1340615				ILMN_1900457	1340615	S	CTTCTCCTTCCATGTTTCCTGTGAATTTATTCCACCTGTGCACTGTGGGA	"\ho32g06.x1 NCI_CGAP_Lu24 Homo sapiens cDNA clone IMAGE:3039130 3, mRNA sequence\"""""		ILMN_1900457		"\ho32g06.x1 NCI_CGAP_Lu24 Homo sapiens cDNA clone IMAGE:3039130 3, mRNA sequence\"""""	-999	D	C18orf42	-0.121589781	0.01087404	-3.099791827	0.002683275	0.002683275	-1.646033897	-1.087933052
12231	1980563	FANCA	NM_001018112.1	2175	NP_001018122.1	ILMN_1769758	1980563	I	TGGGTGGAAGGTGGACATCGGGGTTTGGTGGAAATGGGGCTCTGGGGTTT	"\Homo sapiens Fanconi anemia, complementation group A (FANCA), transcript variant 2, mRNA.\"""""	FAA; FA; FA1; MGC75158; FACA; FAH; FA-H; FANCH	ILMN_1769758	FANCA	"\Homo sapiens Fanconi anemia, complementation group A (FANCA), transcript variant 2, mRNA.\"""""	2175	D	FANCA	-0.121558987	0.016180577	-2.128098281	0.036445965	0.036445965	-3.693093542	-1.087909831
17479	2690753	TATDN2	NM_014760.2	9797	NP_055575.2	ILMN_1734138	2690753	S	CTGCAGGTGAAACCAACCAGCCCTGTGTTAGAGGAGGAAAAGCGGAGATG	"\Homo sapiens TatD DNase domain containing 2 (TATDN2), mRNA.\"""""	MGC126819; KIAA0218; MGC126825	ILMN_1734138	TATDN2	"\Homo sapiens TatD DNase domain containing 2 (TATDN2), mRNA.\"""""	9797	 	TATDN2	-0.121460054	0.022868684	-2.104958408	0.038472745	0.038472745	-3.733939637	-1.08783523
16985	2650242	ProbeID: 2650242	XM_001128885.1	728951	XP_001128885.1	ILMN_1711628	2650242	S	CCCAGACTTCATACCAGCTCCCAACACCATGACCTGCTGCCAGACCAGCT	"\PREDICTED: Homo sapiens similar to keratin associated protein 1-3 (LOC728951), mRNA.\"""""		ILMN_1711628	LOC728951	"\PREDICTED: Homo sapiens similar to keratin associated protein 1-3 (LOC728951), mRNA.\"""""	728951	 		-0.121259877	0.00938815	-3.640257629	0.000484496	0.000484496	-0.258502911	-1.087684301
26730	4220739	NACC2	NM_144653.3	138151	NP_653254.1	ILMN_3242377	4220739	S	ACCATCGTGGCTCTGAGAACTGACGCCGTGAATGTTGACCTGAGTGCCGC	"\Homo sapiens NACC family member 2, BEN and BTB (POZ) domain containing (NACC2), mRNA.\"""""	BTBD14; MGC23427	ILMN_3242377	NACC2	"\Homo sapiens NACC family member 2, BEN and BTB (POZ) domain containing (NACC2), mRNA.\"""""	138151	D	NACC2	0.121254106	-0.005056596	3.444561851	0.000918311	0.000918311	-0.779130184	1.08767995
29614	4730541	SLC44A1	NM_080546.3	23446	NP_536856.2	ILMN_1758673	4730541	A	CAGGACTACACAGTATGGGTGCTGCCTCTGATCATCGTCTGCCTCTTTGC	"\Homo sapiens solute carrier family 44, member 1 (SLC44A1), mRNA.\"""""	RP11-287A8.1; CHTL1; CD92; CDW92; CTL1	ILMN_1758673	SLC44A1	"\Homo sapiens solute carrier family 44, member 1 (SLC44A1), mRNA.\"""""	23446	D	SLC44A1	0.120967036	-0.009543133	2.465536979	0.015848048	0.015848048	-3.05383003	1.087463543
44157	7040091	PLEKHG5	NM_001042665.1	57449	NP_001036130.1	ILMN_1784477	7040091	A	TGCCACCAGACCAACACCCCCAGACTTCCCCACCTTCAGCCACCATCAGA	"\Homo sapiens pleckstrin homology domain containing, family G (with RhoGef domain) member 5 (PLEKHG5), transcript variant 5, mRNA.\"""""	KIAA0720; RP4-650H14.3; GEF720; DSMA4	ILMN_1784477	PLEKHG5	"\Homo sapiens pleckstrin homology domain containing, family G (with RhoGef domain) member 5 (PLEKHG5), transcript variant 5, mRNA.\"""""	57449	D	PLEKHG5	-0.120908967	-0.003103938	-2.905539726	0.004753966	0.004753966	-2.104138977	-1.087419774
14497	2320646	ProbeID: 2320646				ILMN_1823207	2320646	S	GCTCTTTGTACCCCTCCTTGGTTTATGTTCCTGGTGATCGGGTGTTGGGT	"\BX335012 Homo sapiens PLACENTA COT 25-NORMALIZED Homo sapiens cDNA clone CS0DI009YH24 5-PRIME, mRNA sequence\"""""		ILMN_1823207		"\BX335012 Homo sapiens PLACENTA COT 25-NORMALIZED Homo sapiens cDNA clone CS0DI009YH24 5-PRIME, mRNA sequence\"""""	-999	 		-0.120792043	0.000598596	-2.620256717	0.010533147	0.010533147	-2.734339226	-1.087331646
6445	1010725	C20orf112	NM_080616.1	140688	NP_542183.1	ILMN_1652219	1010725	S	ATATCACTACACTGATGTGGGCTGGGGCCAGTAGGGGCAGGACAGGTGCC	"\Homo sapiens chromosome 20 open reading frame 112 (C20orf112), mRNA.\"""""	DKFZP566G1424; dJ1184F4.2	ILMN_1652219	C20ORF112	"\Homo sapiens chromosome 20 open reading frame 112 (C20orf112), mRNA.\"""""	140688	 	C20orf112	-0.120620893	0.002451887	-2.167915434	0.033175057	0.033175057	-3.621893275	-1.087202662
34981	5690273	DHX34	NM_194428.1	9704	NP_919409.1	ILMN_1690519	5690273	I	GTGCTGGGAGTCACATTCAGATTTGGCTGACCTTCTTGTCTGAGCCAGGC	"\Homo sapiens DEAH (Asp-Glu-Ala-His) box polypeptide 34 (DHX34), transcript variant 2, mRNA.\"""""	KIAA0134; HRH1; DDX34	ILMN_1690519	DHX34	"\Homo sapiens DEAH (Asp-Glu-Ala-His) box polypeptide 34 (DHX34), transcript variant 2, mRNA.\"""""	9704	D	DHX34	0.120604412	0.002757507	3.053982052	0.003077337	0.003077337	-1.756107279	1.087190242
45540	7320474	KCNG4	NM_172347.1	93107	NP_758857.1	ILMN_1768511	7320474	I	CTCCGCCACCTCCAAAACACCGGTCCAGCCAGTGAATGTGAACTCCTGGA	"\Homo sapiens potassium voltage-gated channel, subfamily G, member 4 (KCNG4), mRNA.\"""""	MGC4558; MGC129609; KV6.4; KV6.3	ILMN_1768511	KCNG4	"\Homo sapiens potassium voltage-gated channel, subfamily G, member 4 (KCNG4), mRNA.\"""""	93107	D	KCNG4	-0.120388165	0.012679342	-2.34169377	0.021716468	0.021716468	-3.297785293	-1.087027294
1275	130619	PRPS2	NM_001039091.1	5634	NP_001034180.1	ILMN_1758104	130619	S	CTGAATGGGGGTGGACCTGGCATTTATCTGGCCAAAAACAGGAGCCAGAG	"\Homo sapiens phosphoribosyl pyrophosphate synthetase 2 (PRPS2), transcript variant 1, mRNA.\"""""	PRS II; PRSII	ILMN_1758104	PRPS2	"\Homo sapiens phosphoribosyl pyrophosphate synthetase 2 (PRPS2), transcript variant 1, mRNA.\"""""	5634	D	PRPS2	0.12003784	0.014455843	2.011005645	0.047735588	0.047735588	-3.895726545	1.086763366
625	60255	ANTXR1	NM_018153.2	84168	NP_060623.2	ILMN_1811877	60255	I	TCCCTAATGACACATGCCCGAATGAAGGAGCGGGGCTGAGCTTGTCCTGC	"\Homo sapiens anthrax toxin receptor 1 (ANTXR1), transcript variant 3, mRNA.\"""""	ATR; FLJ21776; FLJ11298; TEM8; FLJ10601	ILMN_1811877	ANTXR1	"\Homo sapiens anthrax toxin receptor 1 (ANTXR1), transcript variant 3, mRNA.\"""""	84168	D	ANTXR1	0.119994126	0.005534487	2.555760465	0.012513644	0.012513644	-2.869477863	1.086730438
6659	1050021	PGAM5	XM_001126125.1	192111	XP_001126125.1	ILMN_1788254	1050021	I	TGCTGGTCTCGGCTGAGGTGACACGCTAGTGACAGCCCAATAGGGGGTTA	"\PREDICTED: Homo sapiens phosphoglycerate mutase family member 5 (PGAM5), mRNA.\"""""		ILMN_1788254	PGAM5	"\PREDICTED: Homo sapiens phosphoglycerate mutase family member 5 (PGAM5), mRNA.\"""""	192111	D	PGAM5	0.119961727	-0.006682379	2.424355735	0.017619262	0.017619262	-3.136129984	1.086706033
29736	4760309	ProbeID: 4760309	XR_039545.1	100130092		ILMN_3273493	4760309	M	GGGCTCACCATGCAGATGCGGGTCACACTGAGTGCTGGAGAAGGTGTTAT	"\PREDICTED: Homo sapiens misc_RNA (LOC100130092), miscRNA.\"""""		ILMN_3273493	LOC100130092	"\PREDICTED: Homo sapiens misc_RNA (LOC100130092), miscRNA.\"""""	100130092	 		0.119932009	-0.012388531	2.216020214	0.029567247	0.029567247	-3.534338713	1.086683648
29051	4610626	PIK3R1	NM_181523.1	5295	NP_852664.1	ILMN_1689057	4610626	I	AAAAAATCTCGCCTCCCACACCAAAGCCCCGGCCACCTCGGCCTCTTCCT	"\Homo sapiens phosphoinositide-3-kinase, regulatory subunit 1 (alpha) (PIK3R1), transcript variant 1, mRNA.\"""""	p85-ALPHA; GRB1	ILMN_1689057	PIK3R1	"\Homo sapiens phosphoinositide-3-kinase, regulatory subunit 1 (alpha) (PIK3R1), transcript variant 1, mRNA.\"""""	5295	D	PIK3R1	-0.119520376	0.00096887	-3.485119832	0.000805765	0.000805765	-0.672864048	-1.086373638
12666	2000768	FAR2	NM_018099.3	55711	NP_060569.3	ILMN_1694596	2000768	S	GCTGAGTCCTGAAGACCAGAGAGTATTCAACTTTGACGTGCGCCAGTTGA	"\Homo sapiens fatty acyl CoA reductase 2 (FAR2), mRNA.\"""""	FAR2; FLJ10462	ILMN_1694596	FAR2	"\Homo sapiens fatty acyl CoA reductase 2 (FAR2), mRNA.\"""""	55711	D	FAR2	0.119335555	-0.027903097	2.726535994	0.00788113	0.00788113	-2.505668915	1.086234473
27234	4260435	ERCC2	NM_000400.2	2068	NP_000391.1	ILMN_1815859	4260435	S	AAGTACTTCCTGCGGCAGATGGCACAGCCCTTCCACCGGGAGGATCAGCT	"\Homo sapiens excision repair cross-complementing rodent repair deficiency, complementation group 2 (xeroderma pigmentosum D) (ERCC2), mRNA.\"""""	COFS2; EM9; TTD; MGC126218; MGC126219; XPD; MGC102762	ILMN_1815859	ERCC2	"\Homo sapiens excision repair cross-complementing rodent repair deficiency, complementation group 2 (xeroderma pigmentosum D) (ERCC2), mRNA.\"""""	2068	 	ERCC2	-0.118974642	0.019709183	-2.460341724	0.016062336	0.016062336	-3.064276826	-1.085962768
34821	5670390	SNX33	NM_153271.1	257364	NP_695003.1	ILMN_1736093	5670390	S	GAGTTCACCAGCAATAACTCCCCACACTCGAAGCAGGTCCAAACCCAGGA	"\Homo sapiens sorting nexin 33 (SNX33), mRNA.\"""""	MGC32065; SH3PXD3C; SNX30	ILMN_1736093	SNX33	"\Homo sapiens sorting nexin 33 (SNX33), mRNA.\"""""	257364	 	SNX33	0.118700245	0.00433081	4.088095657	0.0001038	0.0001038	1.003074484	1.085756241
4035	610563	HOXA6	NM_024014.2	3203	NP_076919.1	ILMN_1815570	610563	S	CCCTTGCCCTCGCCTGTTCCCCAACTTTTCTCCCCGCCTGCTCCCATCTG	"\Homo sapiens homeobox A6 (HOXA6), mRNA.\"""""	HOX1B; HOX1.2; HOX1	ILMN_1815570	HOXA6	"\Homo sapiens homeobox A6 (HOXA6), mRNA.\"""""	3203	 	HOXA6	-0.118561878	-0.005009438	-2.530370568	0.013381379	0.013381379	-2.921913618	-1.085652112
26929	4250025	ProbeID: 4250025				ILMN_1888330	4250025	S	ACTAGACTCCTCAGCGATGGGAGGCAGGGTCAAGACAAGCAACAAGGAGC	"\wf30f02.x1 Soares_NFL_T_GBC_S1 Homo sapiens cDNA clone IMAGE:2357115 3, mRNA sequence\"""""		ILMN_1888330		"\wf30f02.x1 Soares_NFL_T_GBC_S1 Homo sapiens cDNA clone IMAGE:2357115 3, mRNA sequence\"""""	-999	 		0.118536199	0.009236462	2.598508806	0.011166749	0.011166749	-2.780216983	1.085632788
23890	3870561	EHMT2	NM_025256.4	10919	NP_079532.4	ILMN_1751081	3870561	A	CTTCTCTCCCCACCACCCTTTCACACATTCCTGACCAGAGATCCCAGCCA	"\Homo sapiens euchromatic histone-lysine N-methyltransferase 2 (EHMT2), transcript variant NG36/G9a-SPI, mRNA.\"""""	NG36/G9a; C6orf30; BAT8; NG36; G9A; FLJ35547	ILMN_1751081	EHMT2	"\Homo sapiens euchromatic histone-lysine N-methyltransferase 2 (EHMT2), transcript variant NG36/G9a-SPI, mRNA.\"""""	10919	D	EHMT2	-0.11818822	-0.009503743	-2.397986329	0.018844304	0.018844304	-3.188214647	-1.085370965
21350	3400372	PRRX1	NM_006902.3	5396	NP_008833.1	ILMN_1811851	3400372	I	CCTCGTCCCTCCCAAGATGTTGTTTACACGAGGGGCTTCATAACGGATTC	"\Homo sapiens paired related homeobox 1 (PRRX1), transcript variant pmx-1a, mRNA.\"""""	PRX1; PMX1; PHOX1	ILMN_1811851	PRRX1	"\Homo sapiens paired related homeobox 1 (PRRX1), transcript variant pmx-1a, mRNA.\"""""	5396	D	PRRX1	-0.118178841	-0.002734655	-2.255295957	0.026881395	0.026881395	-3.461618427	-1.085363908
12912	2060201	MMP24	NM_006690.3	10893	NP_006681.1	ILMN_1778333	2060201	S	CCTGGTCCCTGTCCACTCCTCAGGTTGGTGCTCTCACTTCTTGAAAGCTC	"\Homo sapiens matrix metallopeptidase 24 (membrane-inserted) (MMP24), mRNA.\"""""	MMP25; MT5-MMP; MT-MMP5	ILMN_1778333	MMP24	"\Homo sapiens matrix metallopeptidase 24 (membrane-inserted) (MMP24), mRNA.\"""""	10893	 	MMP24	-0.118111698	0.001296368	-2.398517894	0.018818878	0.018818878	-3.18716946	-1.085313397
40429	6450095	CDKN2C	NM_001262.2	1031	NP_001253.1	ILMN_2359332	6450095	A	AGGCAAACGGGGCTGGGGGAGCCACAAATCTTCAATAAACGTGGGGAGGG	"\Homo sapiens cyclin-dependent kinase inhibitor 2C (p18, inhibits CDK4) (CDKN2C), transcript variant 1, mRNA.\"""""	INK4C; p18-INK4C; p18	ILMN_2359332	CDKN2C	"\Homo sapiens cyclin-dependent kinase inhibitor 2C (p18, inhibits CDK4) (CDKN2C), transcript variant 1, mRNA.\"""""	1031	D	CDKN2C	-0.117936661	0.012679216	-2.548252948	0.012764783	0.012764783	-2.885027702	-1.085181728
2108	290121	ProbeID: 290121	XM_001724100.1	100134188	XP_001724152.1	ILMN_3244920	290121	S	AAAGACCACCTAGAAGCAGCCCCCAGCGAGGGTTCTTGAAAGTCATGGGG	"\PREDICTED: Homo sapiens hypothetical protein LOC100134188 (LOC100134188), mRNA.\"""""		ILMN_3244920	LOC100134188	"\PREDICTED: Homo sapiens hypothetical protein LOC100134188 (LOC100134188), mRNA.\"""""	100134188	 		-0.117741161	0.021630592	-2.085833673	0.04022083	0.04022083	-3.767401535	-1.085034684
41328	6550719	ZNF384	NM_001039919.1	171017	NP_001035008.1	ILMN_2347943	6550719	A	CTCCTTTTATTTGAAGGGGGCAAGGGCTGAGATGTGGTCCCCAAGGGGCC	"\Homo sapiens zinc finger protein 384 (ZNF384), transcript variant 5, mRNA.\"""""	ERDA2; CAGH1A; TNRC1; CIZ; CAGH1; NP; NMP4	ILMN_2347943	ZNF384	"\Homo sapiens zinc finger protein 384 (ZNF384), transcript variant 5, mRNA.\"""""	171017	D	ZNF384	-0.117383363	0.007436879	-2.190421412	0.031441897	0.031441897	-3.581138808	-1.084765622
18424	2850711	ProbeID: 2850711				ILMN_1913021	2850711	S	CTCTCAGCAGAAACGGGAAAGACTGGGCAGGTGTGGAGAAGCAGCCTGGA	"\603076706F1 NIH_MGC_119 Homo sapiens cDNA clone IMAGE:5168760 5, mRNA sequence\"""""		ILMN_1913021		"\603076706F1 NIH_MGC_119 Homo sapiens cDNA clone IMAGE:5168760 5, mRNA sequence\"""""	-999	 		-0.117234252	0.007483963	-2.579497823	0.011748656	0.011748656	-2.820063635	-1.084653511
22892	3780370	C9orf72	NM_145005.3	203228	NP_659442.2	ILMN_1762508	3780370	I	GACTCCCTGGATTAATGCTGTGTACCCGTGGGCAAGGTGCCCGAATTCTC	"\Homo sapiens chromosome 9 open reading frame 72 (C9orf72), transcript variant 2, mRNA.\"""""	RP11-27J8.2; MGC23980	ILMN_1762508	C9ORF72	"\Homo sapiens chromosome 9 open reading frame 72 (C9orf72), transcript variant 2, mRNA.\"""""	203228	D	C9orf72	-0.116969735	-0.007473603	-2.838163132	0.005764458	0.005764458	-2.257645425	-1.084454659
43207	6860681	IER3IP1	NM_016097.3	51124	NP_057181.1	ILMN_1763539	6860681	S	GCCCACAAGAGCAGTCCTAAACAATCACAATTACACTGTACTACCCAAGA	"\Homo sapiens immediate early response 3 interacting protein 1 (IER3IP1), mRNA.\"""""	PRO2309; HSPC039	ILMN_1763539	IER3IP1	"\Homo sapiens immediate early response 3 interacting protein 1 (IER3IP1), mRNA.\"""""	51124	 	IER3IP1	0.116966742	-0.011218808	2.129235789	0.036348769	0.036348769	-3.691075521	1.084452409
25625	4120091	CES1	XM_945034.1	1066	XP_950127.1	ILMN_1664492	4120091	A	AATATTTACACTCCTGCTGACTTGACCAAGAAAAACAGGTGGCTGCCCTG	"\PREDICTED: Homo sapiens carboxylesterase 1 (monocyte/macrophage serine esterase 1), transcript variant 5 (CES1), mRNA.\"""""		ILMN_1664492	CES1	"\PREDICTED: Homo sapiens carboxylesterase 1 (monocyte/macrophage serine esterase 1), transcript variant 5 (CES1), mRNA.\"""""	1066	D	CES1	-0.116815501	-0.006700158	-3.444375847	0.00091886	0.00091886	-0.779615527	-1.084338729
32571	5260451	CHRNE	NM_000080.2	1145	NP_000071.1	ILMN_1703346	5260451	S	ACTCATTGCAGATCCCAGCCCACCCTGCCCCTTTCTTCCCCACCCTGGAG	"\Homo sapiens cholinergic receptor, nicotinic, epsilon (CHRNE), mRNA.\"""""	ACHRE; FCCMS; CMS1E; CMS1D; CMS2A; SCCMS	ILMN_1703346	CHRNE	"\Homo sapiens cholinergic receptor, nicotinic, epsilon (CHRNE), mRNA.\"""""	1145	 	CHRNE	-0.116603761	0.001659985	-2.471027469	0.015624369	0.015624369	-3.042769494	-1.084179596
15426	2450706	DGKD	NM_152879.2	8527	NP_690618.2	ILMN_1735301	2450706	I	GGCTCCCCACAGAAGCTCATCCGCAAGGTGTCCACGTCGGGTCAGATCCG	"\Homo sapiens diacylglycerol kinase, delta 130kDa (DGKD), transcript variant 2, mRNA.\"""""	KIAA0145; dgkd-2; DGKdelta	ILMN_1735301	DGKD	"\Homo sapiens diacylglycerol kinase, delta 130kDa (DGKD), transcript variant 2, mRNA.\"""""	8527	D	DGKD	0.116509848	-0.006636731	2.808163355	0.006274996	0.006274996	-2.325079964	1.084109023
5950	940195	ProbeID: 940195	XM_929418.1	646494	XP_934511.1	ILMN_1745617	940195	S	AAAGGAAGCAGTCAGCAAGCGCCATCCACCCCAGCTTTTCTCTCCCTGGG	"\PREDICTED: Homo sapiens similar to TBC1 domain family, member 3 (LOC646494), mRNA.\"""""		ILMN_1745617	LOC646494	"\PREDICTED: Homo sapiens similar to TBC1 domain family, member 3 (LOC646494), mRNA.\"""""	646494	 		-0.11591642	0.011871554	-3.28475488	0.001522929	0.001522929	-1.189219499	-1.083663185
34257	5550403	MLLT10	NM_004641.2	8028	NP_004632.1	ILMN_1751206	5550403	I	GCGCACGCAGGGCTAGCCTCGCCCAGGCCTCCTCCCTCACGCCGGCCGCA	"\Homo sapiens myeloid/lymphoid or mixed-lineage leukemia (trithorax homolog, Drosophila); translocated to, 10 (MLLT10), transcript variant 1, mRNA.\"""""	AF10; DKFZp686E10210; MGC75086	ILMN_1751206	MLLT10	"\Homo sapiens myeloid/lymphoid or mixed-lineage leukemia (trithorax homolog, Drosophila); translocated to, 10 (MLLT10), transcript variant 1, mRNA.\"""""	8028	D	MLLT10	-0.114484612	0.014908932	-2.29565863	0.024347213	0.024347213	-3.385738067	-1.082588233
24982	4040528	C11orf20	NM_001039496.1	25858	NP_001034585.1	ILMN_3248086	4040528	S	CGGCAGCTCCATGGAAATCAATCTGGGGGAGAAGGACACTGCATCCCAGA	"\Homo sapiens chromosome 11 open reading frame 20 (C11orf20), mRNA.\"""""		ILMN_3248086	C11ORF20	"\Homo sapiens chromosome 11 open reading frame 20 (C11orf20), mRNA.\"""""	25858	 	C11orf20	-0.114431909	0.006474043	-2.191876667	0.031332605	0.031332605	-3.578490968	-1.082548686
852	70367	TBC1D3B	NM_001001417.5	414059	NP_001001417.5	ILMN_1674587	70367	A	GGACATAAGCGGGACATTAAGGAAGCATATGTTCTTCAGGGATCGATACG	"\Homo sapiens TBC1 domain family, member 3B (TBC1D3B), mRNA.\"""""	FLJ78399; PRC17	ILMN_1674587	TBC1D3B	"\Homo sapiens TBC1 domain family, member 3B (TBC1D3B), mRNA.\"""""	414059	D	TBC1D3F (includes others)	-0.114274743	0.005820841	-2.923883004	0.004508654	0.004508654	-2.061859045	-1.08243076
19232	3120196	ALDH3A2	NM_001031806.1	224	NP_001026976.1	ILMN_2401641	3120196	A	GCAGTTCTATGCCTTGGAGCTCCTGACTGCAGGGACTCTGTCCCCACACT	"\Homo sapiens aldehyde dehydrogenase 3 family, member A2 (ALDH3A2), transcript variant 1, mRNA.\"""""	DKFZp686E23276; FALDH; ALDH10; FLJ20851; SLS	ILMN_2401641	ALDH3A2	"\Homo sapiens aldehyde dehydrogenase 3 family, member A2 (ALDH3A2), transcript variant 1, mRNA.\"""""	224	D	ALDH3A2	0.114058126	-0.000330268	2.371230508	0.020164327	0.020164327	-3.240569302	1.082268248
45799	7380086	ProbeID: 7380086	XR_039595.1	728572		ILMN_3305899	7380086	M	GCGGAAACCCAGAGGTATTGACGACAGGGTTCATAGAAGGTTCAAGAGCC	"\PREDICTED: Homo sapiens misc_RNA (LOC728572), miscRNA.\"""""		ILMN_3305899	LOC728572	"\PREDICTED: Homo sapiens misc_RNA (LOC728572), miscRNA.\"""""	728572	 		-0.114054305	-0.001164178	-2.202072633	0.030576141	0.030576141	-3.559896486	-1.082265382
18391	2850551	RCAN1	NM_203417.1	1827	NP_981962.1	ILMN_2367239	2850551	A	GTGGCGATATGAGAGGGATGCAGTGCCTTTCCCCATTCATTCCTGATGGA	"\Homo sapiens regulator of calcineurin 1 (RCAN1), transcript variant 2, mRNA.\"""""	ADAPT78; MCIP1; DSC1; CSP1; DSCR1; RCN1	ILMN_2367239	RCAN1	"\Homo sapiens regulator of calcineurin 1 (RCAN1), transcript variant 2, mRNA.\"""""	1827	D	RCAN1	0.113781665	-0.018242052	2.109489877	0.038068323	0.038068323	-3.725971683	1.082060875
10525	1660142	LOC729454	XM_001130287.2	729454	XP_001130287.2	ILMN_3229447	1660142	A	TGTGTCCCTGTGACCGTGGCGGCAAAGACGGACTCAGGAGTGCAAGTTGC	"\PREDICTED: Homo sapiens similar to Destrin (actin depolymerizing factor) (LOC729454), mRNA.\"""""		ILMN_3229447	LOC729454	"\PREDICTED: Homo sapiens similar to Destrin (actin depolymerizing factor) (LOC729454), mRNA.\"""""	729454	D	LOC729454	0.11338839	0.007281647	3.600737204	0.000552231	0.000552231	-0.365226237	1.081765948
9809	1500364	ZBTB8OS	NM_178547.2	339487	NP_848642.1	ILMN_2057399	1500364	S	CGATCAATTGGGTGGGGAGAAGAATTTTCATTGTCCAAGCACCCTCAGGG	"\Homo sapiens zinc finger and BTB domain containing 8 opposite strand (ZBTB8OS), mRNA.\"""""	MGC62007; ARCH2; ARCH	ILMN_2057399	ZBTB8OS	"\Homo sapiens zinc finger and BTB domain containing 8 opposite strand (ZBTB8OS), mRNA.\"""""	339487	D	ZBTB8OS	0.113381238	0.000999708	2.069971621	0.041722363	0.041722363	-3.794950376	1.081760585
41093	6520474	SPACA4	NM_133498.2	171169	NP_598005.1	ILMN_1806749	6520474	S	CTCCCAGATCCGCCACTCCCCATGTCCCCATGTCCTTCCCCCACTAAATG	"\Homo sapiens sperm acrosome associated 4 (SPACA4), mRNA.\"""""	SAMP14	ILMN_1806749	SPACA4	"\Homo sapiens sperm acrosome associated 4 (SPACA4), mRNA.\"""""	171169	 	SPACA4	-0.113345471	0.001528475	-2.307330004	0.023654874	0.023654874	-3.363580772	-1.081733767
36924	5960736	C20orf72	NM_052865.2	92667	NP_443097.1	ILMN_2176251	5960736	S	CGTAACACCAAATAACCCCCCAGAAGTAGCCAGAGGCCAGTTTGAACATC	"\Homo sapiens chromosome 20 open reading frame 72 (C20orf72), mRNA.\"""""	bA504H3.4; FLJ14597	ILMN_2176251	C20ORF72	"\Homo sapiens chromosome 20 open reading frame 72 (C20orf72), mRNA.\"""""	92667	 	C20orf72	0.113189872	-0.012567267	2.106998578	0.038290207	0.038290207	-3.730354149	1.081617105
9486	1450553	BCL2L14	NM_030766.1	79370	NP_110393.1	ILMN_1664235	1450553	I	CCTTCATCCCCATTCCCTTGGTTGACACCAGCATCCAGGGTTTTCCACAG	"\Homo sapiens BCL2-like 14 (apoptosis facilitator) (BCL2L14), transcript variant 2, mRNA.\"""""	BCLG	ILMN_1664235	BCL2L14	"\Homo sapiens BCL2-like 14 (apoptosis facilitator) (BCL2L14), transcript variant 2, mRNA.\"""""	79370	D	BCL2L14	-0.11309259	0.005105248	-2.918357103	0.004581296	0.004581296	-2.074617675	-1.081544173
1519	160056	LOC285423	XM_938311.2	285423	XP_943404.1	ILMN_1686646	160056	A	CTGCCCAGCTATGCCCAGCCTAGACCAGATGAACCCCACCTGACTCACAT	"\PREDICTED: Homo sapiens hypothetical LOC285423 (LOC285423), mRNA.\"""""		ILMN_1686646	LOC285423	"\PREDICTED: Homo sapiens hypothetical LOC285423 (LOC285423), mRNA.\"""""	285423	D	LOC285423	-0.112856006	0.010552419	-2.334780577	0.022094713	0.022094713	-3.311088612	-1.081366828
19062	3060333	ProbeID: 3060333	XR_037124.1	100131071		ILMN_3288242	3060333	M	ATGAGTGCACCTGGTGGGGTAGGGGCCGAAGGGATCAGGGGAAGCCTCTA	"\PREDICTED: Homo sapiens misc_RNA (LOC100131071), miscRNA.\"""""		ILMN_3288242	LOC100131071	"\PREDICTED: Homo sapiens misc_RNA (LOC100131071), miscRNA.\"""""	100131071	 		-0.112844016	-0.012971438	-2.092367576	0.039616033	0.039616033	-3.755999655	-1.081357841
87	10324	PRR16	NM_016644.1	51334	NP_057728.1	ILMN_1709153	10324	S	GACCTGCAACTGTGCCTCCTCCCACTGCACCAAAACCACAGAAGACGATC	"\Homo sapiens proline rich 16 (PRR16), mRNA.\"""""	DSC54; MGC104614	ILMN_1709153	PRR16	"\Homo sapiens proline rich 16 (PRR16), mRNA.\"""""	51334	 	PRR16	-0.112766841	0.001072226	-2.640150247	0.009982298	0.009982298	-2.692099307	-1.081299997
45125	7200349	ProbeID: 7200349	XM_929198.1	646254	XP_934291.1	ILMN_1688788	7200349	S	GGGGTAGCCCCAGAGGATGCTGGGAATTACAGCTGCCAGGCGACTAATGA	"\PREDICTED: Homo sapiens similar to hemicentin 1 (LOC646254), mRNA.\"""""		ILMN_1688788	LOC646254	"\PREDICTED: Homo sapiens similar to hemicentin 1 (LOC646254), mRNA.\"""""	646254	D	HMCN2	-0.112624057	-0.012576183	-2.65138855	0.009682797	0.009682797	-2.668121755	-1.081192985
35690	5820112	ProbeID: 5820112	XR_015181.2	727833		ILMN_3290155	5820112	M	CTGTACTGAGGATAGCAGTGGAGGATGAGGTGGTGGAGGGAGCATACCCC	"\PREDICTED: Homo sapiens misc_RNA (LOC727833), miscRNA.\"""""		ILMN_3290155	LOC727833	"\PREDICTED: Homo sapiens misc_RNA (LOC727833), miscRNA.\"""""	727833	 		-0.112329539	-0.002261401	-2.731177256	0.007780587	0.007780587	-2.495515316	-1.080972288
40996	6520113	C19orf25	NM_152482.1	148223	NP_689695.1	ILMN_1655225	6520113	S	GGGGTGCCCACAAACCCTGTGCCCCCAGTTTCTGCTTTCTGGCTCTGCTT	"\Homo sapiens chromosome 19 open reading frame 25 (C19orf25), mRNA.\"""""	FLJ36666	ILMN_1655225	C19ORF25	"\Homo sapiens chromosome 19 open reading frame 25 (C19orf25), mRNA.\"""""	148223	 	C19orf25	-0.112308203	0.008631717	-2.176551412	0.032500396	0.032500396	-3.606298396	-1.080956302
44051	7000433	SCTR	NM_002980.2	6344	NP_002971.2	ILMN_1772537	7000433	S	GGCACTGTGGGGCAGGACAAGGGCCTGGGATTTGGTTCGTTTGCTCTTCT	"\Homo sapiens secretin receptor (SCTR), mRNA.\"""""	SR	ILMN_1772537	SCTR	"\Homo sapiens secretin receptor (SCTR), mRNA.\"""""	6344	 	SCTR	-0.112159561	-0.006378127	-3.330649324	0.001319032	0.001319032	-1.07287666	-1.080844936
29460	4670739	ProbeID: 4670739	XR_038474.1	100131518		ILMN_3235685	4670739	S	GAGGAGGTAGACAATGCCTATGGCCATTATGAAGCTTTCTCCACCCTGGC	"\PREDICTED: Homo sapiens misc_RNA (LOC100131518), miscRNA.\"""""		ILMN_3235685	LOC100131518	"\PREDICTED: Homo sapiens misc_RNA (LOC100131518), miscRNA.\"""""	100131518	 		-0.112158637	0.008586492	-3.104989819	0.002641659	0.002641659	-1.633465819	-1.080844244
5365	830113	TNFRSF10D	NM_003840.3	8793	NP_003831.2	ILMN_1666022	830113	S	CCATGGAGTTTTAGGAGGGGATGGCCTTTCCGGTCTTCGCACTTCCATCC	"\Homo sapiens tumor necrosis factor receptor superfamily, member 10d, decoy with truncated death domain (TNFRSF10D), mRNA.\"""""	CD264; TRUNDD; TRAILR4; DCR2	ILMN_1666022	TNFRSF10D	"\Homo sapiens tumor necrosis factor receptor superfamily, member 10d, decoy with truncated death domain (TNFRSF10D), mRNA.\"""""	8793	 	TNFRSF10D	-0.11212439	-0.000291778	-2.376086848	0.019918794	0.019918794	-3.23110365	-1.080818587
5120	770711	GOLGA7B	NM_001010917.1	401647	NP_001010917.1	ILMN_3247945	770711	S	CTTTGGGGCACTTGTAGCCTTGGGTGGGGGAACAGGTTGGACTGAAAGCG	"\Homo sapiens golgi autoantigen, golgin subfamily a, 7B (GOLGA7B), mRNA.\"""""	C10orf133; bA451M19.3; MGC131701; bA459F3.4	ILMN_3247945	GOLGA7B	"\Homo sapiens golgi autoantigen, golgin subfamily a, 7B (GOLGA7B), mRNA.\"""""	401647	D	GOLGA7B	-0.111917606	0.014470472	-2.366084502	0.020427438	0.020427438	-3.250581592	-1.080663682
3960	610296	ProbeID: 610296				ILMN_1860760	610296	S	ACAGCTTGTGAAATATAGAACATGACATACCCTTCTTCCTGTACTTTGGG	"\UI-H-EU0-azo-f-03-0-UI.s1 NCI_CGAP_Car1 Homo sapiens cDNA clone IMAGE: 5851394 3, mRNA sequence\"""""		ILMN_1860760		"\UI-H-EU0-azo-f-03-0-UI.s1 NCI_CGAP_Car1 Homo sapiens cDNA clone IMAGE: 5851394 3, mRNA sequence\"""""	-999	 		-0.111796757	0.023306525	-2.613114581	0.010737539	0.010737539	-2.749440316	-1.080573163
15419	2450672	LOC644686	XM_942191.2	644686	XP_947284.1	ILMN_1765373	2450672	S	CTCCCAGTGCCATCCCTTCATCCACCCAATGCCTTCCCTCTGAAGATCAG	"\PREDICTED: Homo sapiens hypothetical LOC644686 (LOC644686), mRNA.\"""""		ILMN_1765373	LOC644686	"\PREDICTED: Homo sapiens hypothetical LOC644686 (LOC644686), mRNA.\"""""	644686	 		-0.111794994	0.00478824	-2.064292657	0.042271579	0.042271579	-3.804768292	-1.080571843
14870	2350646	ZNF879	XM_293828.6	345462	XP_293828.5	ILMN_1750724	2350646	S	TTAGCCAAGTTTATCAGGAGGGGGCAAGCACTTAAGGGCTGAAACGACCC	"\PREDICTED: Homo sapiens similar to hypothetical protein 9630041N07 (DKFZp686E2433), mRNA.\"""""		ILMN_1750724	DKFZP686E2433	"\PREDICTED: Homo sapiens similar to hypothetical protein 9630041N07 (DKFZp686E2433), mRNA.\"""""	345462	 	ZNF879	-0.111676781	-0.006831948	-2.359017324	0.02079375	0.02079375	-3.264301646	-1.080483305
24334	3940129	ProbeID: 3940129	XM_935895.1	641772	XP_940988.1	ILMN_1678145	3940129	I	TGTCACCTCCCCGACCACCCATACAGAAAGCATTACTACCCCAACCCCTC	"\PREDICTED: Homo sapiens hypothetical protein LOC641772, transcript variant 2 (LOC641772), mRNA.\"""""		ILMN_1678145	LOC641772	"\PREDICTED: Homo sapiens hypothetical protein LOC641772, transcript variant 2 (LOC641772), mRNA.\"""""	641772	 		-0.11153564	0.016299418	-2.204020862	0.03043343	0.03043343	-3.556334943	-1.080377605
19965	3180070	OLFML3	NM_020190.2	56944	NP_064575.1	ILMN_1727532	3180070	S	AGAGCCCGAAGAGTCAAAACCCTCAATGTTCCCTCCTGCTCTCCTGCCCC	"\Homo sapiens olfactomedin-like 3 (OLFML3), mRNA.\"""""	OLF44; HNOEL-iso	ILMN_1727532	OLFML3	"\Homo sapiens olfactomedin-like 3 (OLFML3), mRNA.\"""""	56944	 	OLFML3	-0.111495161	0.012559669	-2.808777257	0.006264146	0.006264146	-2.323705709	-1.080347293
16946	2650093	NFAT5	NM_138713.2	10725	NP_619727.2	ILMN_1780291	2650093	A	CATCCAGACTCCTATGCTTTCCCAAGAACAGGCACAACCCCCGCAGCAGG	"\Homo sapiens nuclear factor of activated T-cells 5, tonicity-responsive (NFAT5), transcript variant 2, mRNA.\"""""	NFATL1; OREBP; TONEBP; NF-AT5; KIAA0827; NFATZ	ILMN_1780291	NFAT5	"\Homo sapiens nuclear factor of activated T-cells 5, tonicity-responsive (NFAT5), transcript variant 2, mRNA.\"""""	10725	D	NFAT5	0.111469116	-0.033086593	3.10687041	0.002626751	0.002626751	-1.628914887	1.080327789
6750	1050376	ProbeID: 1050376	XM_935705.1	641823	XP_940798.1	ILMN_1789314	1050376	I	CCCTGTCCTCCAGATACTGGGGAATCTATTCTCTGATTGGTTATTGCTGC	"\PREDICTED: Homo sapiens similar to SH3 domain binding protein CR16, transcript variant 1 (LOC641823), mRNA.\"""""		ILMN_1789314	LOC641823	"\PREDICTED: Homo sapiens similar to SH3 domain binding protein CR16, transcript variant 1 (LOC641823), mRNA.\"""""	641823	D	WIPF3	-0.11132301	-0.003358368	-2.396516841	0.018914754	0.018914754	-3.191102998	-1.080218387
5312	780703	C11orf86	XM_001129697.2	254439	XP_001129697.1	ILMN_3183048	780703	A	GTGGAGGCACTGGGCCACCTCAGAGGGCCAGTGTCTTGCTGAGGGGCCGG	"\PREDICTED: Homo sapiens hypothetical gene supported by AK026328 (FLJ22675), mRNA.\"""""		ILMN_3183048	FLJ22675	"\PREDICTED: Homo sapiens hypothetical gene supported by AK026328 (FLJ22675), mRNA.\"""""	254439	D	C11orf86	-0.111148603	0.019502649	-2.775099773	0.006885487	0.006885487	-2.398741344	-1.080087807
24910	4040242	FAM89A	NM_198552.1	375061	NP_940954.1	ILMN_1652677	4040242	A	CAGGGGATGAGCGCTACCAGTTTCATTTGTAGGCAGGGAGTTCTCCGCGG	"\Homo sapiens family with sequence similarity 89, member A (FAM89A), mRNA.\"""""	RP11-423F24.2; C1orf153; MGC15887	ILMN_1652677	FAM89A	"\Homo sapiens family with sequence similarity 89, member A (FAM89A), mRNA.\"""""	375061	D	FAM89A	0.111124896	-0.018176413	2.043615986	0.044324201	0.044324201	-3.840312821	1.080070059
33770	5390735	ProbeID: 5390735	XM_944956.1	647243	XP_950049.1	ILMN_1658599	5390735	S	GCCCCCGGGGTCCCCGCGCTCCCGCCGAGTCCCTGCCCACCGCGCAGCCC	"\PREDICTED: Homo sapiens hypothetical LOC647243 (LOC647243), mRNA.\"""""		ILMN_1658599	LOC647243	"\PREDICTED: Homo sapiens hypothetical LOC647243 (LOC647243), mRNA.\"""""	647243	 		-0.110965362	0.002390246	-2.188531799	0.031584308	0.031584308	-3.584574676	-1.07995063
44575	7100333	REG3A	NM_138937.1	5068	NP_620354.1	ILMN_2382679	7100333	A	CCTCCCCGCTGTCATTTCAGTCTCTTCATTTTGTCATACGGCCTAAGGCT	"\Homo sapiens regenerating islet-derived 3 alpha (REG3A), transcript variant 3, mRNA.\"""""	PAP1; REG-III; INGAP; REG3; HIP; PAP-H; PBCGF; PAP	ILMN_2382679	REG3A	"\Homo sapiens regenerating islet-derived 3 alpha (REG3A), transcript variant 3, mRNA.\"""""	5068	D	REG3A	-0.11092988	0.013050349	-2.86159992	0.005392476	0.005392476	-2.20456971	-1.079924071
27935	4480228	BCL11B	NM_138576.2	64919	NP_612808.1	ILMN_1667885	4480228	I	CATAGCTGCCTCCTCCCACCCTCACTCATCCGTGATCACTTCACCTCTGC	"\Homo sapiens B-cell CLL/lymphoma 11B (zinc finger protein) (BCL11B), transcript variant 1, mRNA.\"""""	hRIT1-alpha; RIT1; CTIP2; CTIP-2	ILMN_1667885	BCL11B	"\Homo sapiens B-cell CLL/lymphoma 11B (zinc finger protein) (BCL11B), transcript variant 1, mRNA.\"""""	64919	D	BCL11B	-0.110431121	0.000784255	-2.535920334	0.013187208	0.013187208	-2.910489191	-1.079550791
444	50315	KCNA6	NM_002235.2	3742	NP_002226.1	ILMN_1681916	50315	S	CCCCTCCCTACCTCATGGGGAATGTCTGGGAAGCTGGGGACATTGCTATG	"\Homo sapiens potassium voltage-gated channel, shaker-related subfamily, member 6 (KCNA6), mRNA.\"""""	KV1.6; HBK2	ILMN_1681916	KCNA6	"\Homo sapiens potassium voltage-gated channel, shaker-related subfamily, member 6 (KCNA6), mRNA.\"""""	3742	D	KCNA6	-0.110362242	-0.015321922	-2.432728016	0.017245466	0.017245466	-3.119492608	-1.079499251
31133	4890594	ProbeID: 4890594	XR_037156.1	100133120		ILMN_3247033	4890594	S	CCAATCCCTGGGGATGGGGGCCCAGGGACACCTTCCAAGGTGGCCTGTTT	"\PREDICTED: Homo sapiens misc_RNA (LOC100133120), miscRNA.\"""""		ILMN_3247033	LOC100133120	"\PREDICTED: Homo sapiens misc_RNA (LOC100133120), miscRNA.\"""""	100133120	 		-0.110360373	-0.001815085	-2.534359003	0.013241576	0.013241576	-2.913705357	-1.079497852
44114	7000703	POLR3K	NM_016310.2	51728	NP_057394.1	ILMN_1801664	7000703	S	CCTTTTGAGGTGAAGAGCCAGGGGGTCAGGAAATATGGCCTATCTGCCAG	"\Homo sapiens polymerase (RNA) III (DNA directed) polypeptide K, 12.3 kDa (POLR3K), mRNA.\"""""	C11; RPC10; C11-RNP3; My010; RPC11; hRPC11	ILMN_1801664	POLR3K	"\Homo sapiens polymerase (RNA) III (DNA directed) polypeptide K, 12.3 kDa (POLR3K), mRNA.\"""""	51728	 	POLR3K	0.110353408	0.000379139	2.012061986	0.047621656	0.047621656	-3.893943958	1.079492641
14042	2230259	GUCY1B3	NM_000857.1	2983	NP_000848.1	ILMN_1782567	2230259	S	GCCATGCATTCACCATGCACGATCCATCTGCCACCTGGCCTTGGACATGA	"\Homo sapiens guanylate cyclase 1, soluble, beta 3 (GUCY1B3), mRNA.\"""""	GUCSB3; GUC1B3; GC-S-beta-1; GC-SB3; GUCB3	ILMN_1782567	GUCY1B3	"\Homo sapiens guanylate cyclase 1, soluble, beta 3 (GUCY1B3), mRNA.\"""""	2983	 	GUCY1B3	-0.110276406	0.002409863	-2.603526395	0.01101758	0.01101758	-2.769660099	-1.079435026
15473	2470113	EFHB	NM_144715.3	151651	NP_653316.3	ILMN_1704617	2470113	S	CCCCATTTGTGGTGTTCCAACCATTCGATCTGACATTCCTGCTCCCCGAA	"\Homo sapiens EF-hand domain family, member B (EFHB), mRNA.\"""""	FLJ25200	ILMN_1704617	EFHB	"\Homo sapiens EF-hand domain family, member B (EFHB), mRNA.\"""""	151651	D	EFHB	-0.110231914	0.001784519	-3.226697103	0.001823327	0.001823327	-1.334711156	-1.079401737
11366	1770735	PCDHB9	NM_019119.3	56127	NP_061992.2	ILMN_1769859	1770735	S	AGCCCAGTGCCATCCAGTTGAAAAAACAACAGCAATCACAAAGTAGAGGT	"\Homo sapiens protocadherin beta 9 (PCDHB9), mRNA.\"""""	PCDH-BETA9; MGC119556; MGC119555; PCDH3H	ILMN_1769859	PCDHB9	"\Homo sapiens protocadherin beta 9 (PCDHB9), mRNA.\"""""	56127	D	PCDHB9	-0.110140764	0.007539397	-3.508897898	0.000745984	0.000745984	-0.610160358	-1.079333542
27678	4290682	ProbeID: 4290682	XM_928598.1	645582	XP_933691.1	ILMN_1794962	4290682	S	ATGGACGAGCTCTGCCCTCGAGCACTCACTGTGGGCTCCCGACCGTCACT	"\PREDICTED: Homo sapiens similar to Interleukin-9 receptor precursor (IL-9R) (CD129 antigen) (LOC645582), mRNA.\"""""		ILMN_1794962	LOC645582	"\PREDICTED: Homo sapiens similar to Interleukin-9 receptor precursor (IL-9R) (CD129 antigen) (LOC645582), mRNA.\"""""	645582	 		-0.110127681	0.009903564	-2.882774202	0.005075526	0.005075526	-2.156322615	-1.079323754
23647	3850358	SLC25A33	NM_032315.2	84275	NP_115691.1	ILMN_1685974	3850358	S	GAGACTGAAACAGGAAAGGCCATAAAATATCTGGTTCATATCACCTGTTG	"\Homo sapiens solute carrier family 25, member 33 (SLC25A33), mRNA.\"""""	BMSC-MCP; MGC4399	ILMN_1685974	SLC25A33	"\Homo sapiens solute carrier family 25, member 33 (SLC25A33), mRNA.\"""""	84275	 	SLC25A33	0.109958018	-0.001952554	3.121693887	0.002511958	0.002511958	-1.592970345	1.079196832
1006	110274	DZIP3	NM_014648.2	9666	NP_055463.1	ILMN_1763200	110274	S	GCCCCCGTGATTAAATTATTTCCCACCAGGCCCCTCCCACAACATGGAAT	"\Homo sapiens DAZ interacting protein 3, zinc finger (DZIP3), mRNA.\"""""	KIAA0675; FLJ13327; UURF2; hRUL138	ILMN_1763200	DZIP3	"\Homo sapiens DAZ interacting protein 3, zinc finger (DZIP3), mRNA.\"""""	9666	 	DZIP3	-0.109894869	0.001920845	-2.597651407	0.011192421	0.011192421	-2.782019255	-1.079149594
30086	4810239	ASH1L	NM_018489.2	55870	NP_060959.2	ILMN_1782032	4810239	S	CTGCTGCCCCCTCCCTACCTCTACTCCCCAAAATGGAATCATGGGATAGG	"\Homo sapiens ash1 (absent, small, or homeotic)-like (Drosophila) (ASH1L), mRNA.\"""""	ASH1; ASH1L1; KIAA1420; KMT2H; FLJ10504	ILMN_1782032	ASH1L	"\Homo sapiens ash1 (absent, small, or homeotic)-like (Drosophila) (ASH1L), mRNA.\"""""	55870	 	ASH1L	-0.109702214	0.00496869	-2.601797469	0.011068775	0.011068775	-2.773299606	-1.079005497
12275	1980747	ALDH1L2	XM_927536.1	160428	XP_932629.1	ILMN_1736539	1980747	A	CCCCATACCTGCCCTCCAAGAAAATAAAGCTGTCAAGGAAAATCTGGGCT	"\PREDICTED: Homo sapiens aldehyde dehydrogenase 1 family, member L2 (ALDH1L2), mRNA.\"""""		ILMN_1736539	ALDH1L2	"\PREDICTED: Homo sapiens aldehyde dehydrogenase 1 family, member L2 (ALDH1L2), mRNA.\"""""	160428	D	ALDH1L2	-0.109476279	0.0167231	-2.363660971	0.020552406	0.020552406	-3.255290513	-1.078836531
14974	2360341	DPCR1	NM_080870.2	135656	NP_543146.1	ILMN_1687625	2360341	S	TCTCTACTGTCCCCATTCTCTCTCCTCCCACCTTCACCCCAGATTCAAGT	"\Homo sapiens diffuse panbronchiolitis critical region 1 (DPCR1), mRNA.\"""""	MGC126712; MGC126710; bCX105N19.6; PBLT	ILMN_1687625	DPCR1	"\Homo sapiens diffuse panbronchiolitis critical region 1 (DPCR1), mRNA.\"""""	135656	 	DPCR1	-0.109402975	0.011406505	-2.478603521	0.015320374	0.015320374	-3.027473788	-1.078781716
23331	3830634	XAGE2	NM_130777.1	9502	NP_570133.1	ILMN_1794761	3830634	S	TATTTTACTTTAAAATATCTTAATAAAGTTTTAAGCTTTTCTCCAAAAAA	"\Homo sapiens X antigen family, member 2 (XAGE2), mRNA.\"""""	GAGED3; XAGE-2	ILMN_1794761	XAGE2	"\Homo sapiens X antigen family, member 2 (XAGE2), mRNA.\"""""	9502	D	XAGE2/XAGE2B	-0.109397508	0.005998817	-2.433735435	0.017200969	0.017200969	-3.117487409	-1.078777628
26500	4210520	LOC100132913	XM_001715265.1	100132913	XP_001715317.1	ILMN_3236120	4210520	S	AACGGGTGGCGGGGAAGAGAGGGGAGGAGAGCTCTGAGTGGGAAGCGGAA	"\PREDICTED: Homo sapiens hypothetical protein LOC100132913 (LOC100132913), mRNA.\"""""		ILMN_3236120	LOC100132913	"\PREDICTED: Homo sapiens hypothetical protein LOC100132913 (LOC100132913), mRNA.\"""""	100132913	 	LOC100132913	-0.109054734	0.013218327	-2.23592958	0.028177693	0.028177693	-3.497614074	-1.078521349
40607	6480048	ProbeID: 6480048				ILMN_1880449	6480048	S	CAGAGCAGGATGGAGCGTGGCCTGTGGAAGGAAAGTGGATCTGGAGGGAT	"\wf25f10.x1 Soares_NFL_T_GBC_S1 Homo sapiens cDNA clone IMAGE:2356651 3, mRNA sequence\"""""		ILMN_1880449		"\wf25f10.x1 Soares_NFL_T_GBC_S1 Homo sapiens cDNA clone IMAGE:2356651 3, mRNA sequence\"""""	-999	 		-0.109041633	-0.008312173	-2.741549674	0.00756011	0.00756011	-2.472773594	-1.078511554
35430	5720670	TMEM218	NM_001080546.1	219854	NP_001074015.1	ILMN_1815412	5720670	A	TGCATTAAATGGAGGGGCCCTGGTCAGGTTCCACTTTGGAAGTCTGATCC	"\Homo sapiens transmembrane protein 218 (TMEM218), mRNA.\"""""	DKFZp667A247	ILMN_1815412	TMEM218	"\Homo sapiens transmembrane protein 218 (TMEM218), mRNA.\"""""	219854	D	TMEM218	0.108774034	0.006948488	2.411739719	0.018196201	0.018196201	-3.161109093	1.078311525
43454	6940215	MRAS	NM_012219.3	22808	NP_036351.3	ILMN_1748881	6940215	S	GTGTAGAGTGTGCCCCGTGACATCCCTCCATCTTCTCCTCCATTATCATC	"\Homo sapiens muscle RAS oncogene homolog (MRAS), transcript variant 1, mRNA.\"""""	RRAS3; M-RAs; FLJ42964; R-RAS3	ILMN_1748881	MRAS	"\Homo sapiens muscle RAS oncogene homolog (MRAS), transcript variant 1, mRNA.\"""""	22808	D	MRAS	-0.108491884	0.004981214	-2.829390515	0.005909656	0.005909656	-2.27742351	-1.078100658
8826	1410102	SIGLEC6	NM_198845.1	946	NP_942142.1	ILMN_1685630	1410102	A	CCAAGAGAACTGAGTTCAACTCCATCTATGCCAGCCTGGGCAACAGAGCG	"\Homo sapiens sialic acid binding Ig-like lectin 6 (SIGLEC6), transcript variant 2, mRNA.\"""""	CD33L1; SIGLEC-6; OBBP1; CD33L	ILMN_1685630	SIGLEC6	"\Homo sapiens sialic acid binding Ig-like lectin 6 (SIGLEC6), transcript variant 2, mRNA.\"""""	946	D	SIGLEC6	-0.108451779	0.006096532	-2.104835091	0.038483802	0.038483802	-3.734156264	-1.07807069
4816	730241	ZFP62	NM_152283.3	643836	NP_689496.3	ILMN_3242738	730241	S	CCGGGGAGGAGGCGATCTGCCGCGTGTTCCTGCAAGCAGAAAAGGAGTTA	"\Homo sapiens zinc finger protein 62 homolog (mouse) (ZFP62), mRNA.\"""""	ZET; ZNF755; FLJ34231; FLJ34057	ILMN_3242738	ZFP62	"\Homo sapiens zinc finger protein 62 homolog (mouse) (ZFP62), mRNA.\"""""	643836	D	ZFP62	-0.108187022	-0.002775568	-2.956690308	0.004098833	0.004098833	-1.985725132	-1.077872864
4875	730484	NIPAL4	NM_001099287.1	348938	NP_001092757.1	ILMN_1713638	730484	A	GGGCCTCCCCTGTGTGACTCTACCTGCACTCTGTGTTTATATCCTGTGCC	"\Homo sapiens NIPA-like domain containing 4 (NIPAL4), mRNA.\"""""	ICHYN	ILMN_1713638	NIPAL4	"\Homo sapiens NIPA-like domain containing 4 (NIPAL4), mRNA.\"""""	348938	D	NIPAL4	-0.108179289	0.007177539	-2.177271303	0.032444701	0.032444701	-3.604995972	-1.077867087
33376	5340605	DIRAS2	NM_017594.3	54769	NP_060064.2	ILMN_1742846	5340605	S	ACTTCCCTTCTATCCCCATGAGCCCCTCCTCCATCCAGCGACAAGCCATG	"\Homo sapiens DIRAS family, GTP-binding RAS-like 2 (DIRAS2), mRNA.\"""""	Di-Ras2; DKFZp761C07121	ILMN_1742846	DIRAS2	"\Homo sapiens DIRAS family, GTP-binding RAS-like 2 (DIRAS2), mRNA.\"""""	54769	D	DIRAS2	-0.108004325	-0.003563332	-2.03872213	0.044822386	0.044822386	-3.848679261	-1.077736376
8810	1410050	C14orf147	NM_138288.3	171546	NP_612145.2	ILMN_1699676	1410050	S	GGTGACCTATCCTGGCCCTCTACTCAGAAACCGGCAATTTGTCTTCACTC	"\Homo sapiens chromosome 14 open reading frame 147 (C14orf147), mRNA.\"""""	MGC24447	ILMN_1699676	C14ORF147	"\Homo sapiens chromosome 14 open reading frame 147 (C14orf147), mRNA.\"""""	171546	 	C14orf147	0.107937605	-0.020908582	2.021207225	0.046644992	0.046644992	-3.87847646	1.077686535
14491	2320619	OVCA2	NM_080822.2	124641	NP_543012.1	ILMN_1677610	2320619	S	TTCCGGCAGAGCGAGCGGGGCTTCCGTGAGAAGACCGGGGCGCTGAGGAA	"\Homo sapiens ovarian tumor suppressor candidate 2 (OVCA2), mRNA.\"""""		ILMN_1677610	OVCA2	"\Homo sapiens ovarian tumor suppressor candidate 2 (OVCA2), mRNA.\"""""	124641	 	OVCA2	0.107712507	0.005786588	2.972573993	0.003913049	0.003913049	-1.948628628	1.077518401
29955	4780463	RAB6B	NM_016577.3	51560	NP_057661.3	ILMN_1752299	4780463	S	TGCATCTCGCGGTGTGTGTCCACTTCTCCCCTCACTTTCCCCTCACCCAT	"\Homo sapiens RAB6B, member RAS oncogene family (RAB6B), mRNA.\"""""		ILMN_1752299	RAB6B	"\Homo sapiens RAB6B, member RAS oncogene family (RAB6B), mRNA.\"""""	51560	 	RAB6B	-0.107609132	-0.001137371	-2.234965836	0.028243612	0.028243612	-3.49939834	-1.077441195
15895	2490424	ProbeID: 2490424	XM_928365.1	643231	XP_933458.1	ILMN_1728295	2490424	S	CCTGCTGGTTATTAGAAGGGCATGTGCCCCTTTAGGAGGCATCTGCTATG	"\PREDICTED: Homo sapiens hypothetical protein LOC643231 (LOC643231), mRNA.\"""""		ILMN_1728295	LOC643231	"\PREDICTED: Homo sapiens hypothetical protein LOC643231 (LOC643231), mRNA.\"""""	643231	 		-0.10760134	0.013827507	-2.729706435	0.007812321	0.007812321	-2.498734507	-1.077435376
37056	6020497	DCTN4	NM_016221.2	51164	NP_057305.1	ILMN_1741564	6020497	S	TTGTGAAGAAACACCCTTGTTTGGTCCCTTTTGGGACAGAGAGGTACTCC	"\Homo sapiens dynactin 4 (p62) (DCTN4), mRNA.\"""""		ILMN_1741564	DCTN4	"\Homo sapiens dynactin 4 (p62) (DCTN4), mRNA.\"""""	51164	 	DCTN4	0.107553196	-0.011594875	2.174134917	0.03268796	0.03268796	-3.610667563	1.077399422
33155	5310458	NCDN	NM_014284.2	23154	NP_055099.1	ILMN_1687316	5310458	A	ACCGTGGTGCCTGGCTTTAACTCCCACCCCTGCTATGACTCCTCTCTGCA	"\Homo sapiens neurochondrin (NCDN), transcript variant 3, mRNA.\"""""	KIAA0607	ILMN_1687316	NCDN	"\Homo sapiens neurochondrin (NCDN), transcript variant 3, mRNA.\"""""	23154	D	NCDN	-0.107544964	-0.004291966	-2.538145651	0.013110066	0.013110066	-2.905902449	-1.077393274
47137	7650286	EXPH5	NM_015065.1	23086	NP_055880.1	ILMN_1712066	7650286	S	TCTTAGCCTGCCTTTCCACCACTCCCACTTAATCCCTGATTCACTGTCTG	"\Homo sapiens exophilin 5 (EXPH5), mRNA.\"""""	SLAC2-B; KIAA0624; DKFZp781H0795; MGC134967; MGC133291	ILMN_1712066	EXPH5	"\Homo sapiens exophilin 5 (EXPH5), mRNA.\"""""	23086	 	EXPH5	-0.107456055	0.00705996	-2.56720336	0.012139431	0.012139431	-2.845704188	-1.07732688
20054	3180427	ATP4B	XM_939372.1	496	XP_944465.1	ILMN_1702257	3180427	I	TGGCCTCTCCCTGGGATCCTTCGCCTGCGATGCCTTTGACCTCTGGCAGA	"\PREDICTED: Homo sapiens ATPase, H+/K+ exchanging, beta polypeptide (ATP4B), mRNA.\"""""		ILMN_1702257	ATP4B	"\PREDICTED: Homo sapiens ATPase, H+/K+ exchanging, beta polypeptide (ATP4B), mRNA.\"""""	496	D	ATP4B	-0.107361263	0.013857546	-2.717870254	0.008072035	0.008072035	-2.524589558	-1.077256096
42801	6770519	COL11A2	NM_080680.2	1302	NP_542411.2	ILMN_1748166	6770519	I	CACCTATGGCTATGGGGATGATTATCGTGAGGAGACAGAGCTTGGCCCTG	"\Homo sapiens collagen, type XI, alpha 2 (COL11A2), transcript variant 1, mRNA.\"""""	PARP; STL3; HKE5; DFNB53; DFNA13	ILMN_1748166	COL11A2	"\Homo sapiens collagen, type XI, alpha 2 (COL11A2), transcript variant 1, mRNA.\"""""	1302	D	COL11A2	0.107249083	0.007336743	2.121307567	0.037030915	0.037030915	-3.705121063	1.077172335
43593	6960059	GCKR	NM_001486.2	2646	NP_001477.1	ILMN_1815530	6960059	S	ACAGGTGATACCCATCGCCTTGCTGAGCCTCCTATTCCGGTGCTCGATCA	"\Homo sapiens glucokinase (hexokinase 4) regulator (GCKR), mRNA.\"""""	GKRP	ILMN_1815530	GCKR	"\Homo sapiens glucokinase (hexokinase 4) regulator (GCKR), mRNA.\"""""	2646	 	GCKR	-0.106995927	-0.002273865	-2.596006117	0.011241834	0.011241834	-2.785476325	-1.076983335
35015	5690398	TNFSF4	NM_003326.2	7292	NP_003317.1	ILMN_2089875	5690398	S	CTGGACAAGCTTACATCTTCCTCAGCCATCTTTGTGAGTCCTTCAAGAGC	"\Homo sapiens tumor necrosis factor (ligand) superfamily, member 4 (tax-transcriptionally activated glycoprotein 1, 34kDa) (TNFSF4), mRNA.\"""""	TXGP1; OX4OL; CD252; CD134L; OX-40L; GP34	ILMN_2089875	TNFSF4	"\Homo sapiens tumor necrosis factor (ligand) superfamily, member 4 (tax-transcriptionally activated glycoprotein 1, 34kDa) (TNFSF4), mRNA.\"""""	7292	D	TNFSF4	0.106987456	-0.017166481	2.201287519	0.030633817	0.030633817	-3.561330972	1.076977012
21526	3420367	CDK5R2	NM_003936.3	8941	NP_003927.1	ILMN_1717803	3420367	S	GGGGCTGCCGGCTTCTTTCAGGAGGCTGAGGTTTGGAGGCAAAATCAACC	"\Homo sapiens cyclin-dependent kinase 5, regulatory subunit 2 (p39) (CDK5R2), mRNA.\"""""	P39; p39nck5ai; NCK5AI	ILMN_1717803	CDK5R2	"\Homo sapiens cyclin-dependent kinase 5, regulatory subunit 2 (p39) (CDK5R2), mRNA.\"""""	8941	 	CDK5R2	0.106981153	0.000455765	2.371308115	0.020160382	0.020160382	-3.240418166	1.076972307
41150	6520739	PPM1B	NM_002706.4	5495	NP_002697.1	ILMN_1796085	6520739	A	AAATGCTCCCAAGGTCTCAGATGAAGCGGTGAAAAAAGATTCAGAGTTGG	"\Homo sapiens protein phosphatase 1B (formerly 2C), magnesium-dependent, beta isoform (PPM1B), transcript variant 1, mRNA.\"""""	PPC2BETAX; MGC21657; PP2CB; PP2C-beta-X; PP2CBETA	ILMN_1796085	PPM1B	"\Homo sapiens protein phosphatase 1B (formerly 2C), magnesium-dependent, beta isoform (PPM1B), transcript variant 1, mRNA.\"""""	5495	D	PPM1B	-0.10697198	-0.012652631	-2.078467673	0.040912202	0.040912202	-3.780217724	-1.076965459
43831	6980292	ProbeID: 6980292	XR_038667.1	642585		ILMN_3201658	6980292	A	CAGGGTGTGGTCACTCTTTCTTTTGTGCCATTTTGGGGTGGAGAAGGTAG	"\PREDICTED: Homo sapiens misc_RNA (LOC642585), miscRNA.\"""""		ILMN_3201658	LOC642585	"\PREDICTED: Homo sapiens misc_RNA (LOC642585), miscRNA.\"""""	642585	D	VDAC1P	-0.106928561	0.008169001	-3.223725896	0.001840103	0.001840103	-1.342105786	-1.076933048
9242	1440379	FAM178B	NM_016490.3	51252	NP_057574.2	ILMN_1804993	1440379	S	CTCCCAGCCATCTCCTCTTCCCTAAGGCCTCTGTCTCCATAGCTCTGGTT	"\Homo sapiens family with sequence similarity 178, member B (FAM178B), transcript variant B, mRNA.\"""""		ILMN_1804993	FAM178B	"\Homo sapiens family with sequence similarity 178, member B (FAM178B), transcript variant B, mRNA.\"""""	51252	 	FAM178B	-0.106893633	0.006443549	-2.341045729	0.021751679	0.021751679	-3.299033768	-1.076906975
29711	4760187	LOC286467	XR_015266.1	286467		ILMN_1808290	4760187	A	CTTCGAAACATAGAAAAACGGAATACTGAGATCTGGTGGGGGGCCGGCGG	"\PREDICTED: Homo sapiens hypothetical protein LOC286467 (LOC286467), misc RNA.\"""""		ILMN_1808290	LOC286467	"\PREDICTED: Homo sapiens hypothetical protein LOC286467 (LOC286467), misc RNA.\"""""	286467	D	LOC286467	-0.106877872	-0.001502855	-2.397413047	0.01887176	0.01887176	-3.189341639	-1.07689521
19033	3060195	ProbeID: 3060195	XM_926425.1	643055	XP_931518.1	ILMN_1727398	3060195	S	GACGTGGGAATGTGCCAAGAGGCCAAACACAAGGATGAAGACATGAAGAG	"\PREDICTED: Homo sapiens similar to protein kinase CHK2 isoform b (LOC643055), mRNA.\"""""		ILMN_1727398	LOC643055	"\PREDICTED: Homo sapiens similar to protein kinase CHK2 isoform b (LOC643055), mRNA.\"""""	643055	 		0.10673195	0.008972819	3.258695471	0.001651513	0.001651513	-1.254758331	1.076786293
12253	1980671	RIC8B	NM_018157.2	55188	NP_060627.2	ILMN_1663532	1980671	S	ACTAGACAGTGGGCCTAGCTCATCAGTGGCTAAAGTTGAAAAGGGGTTGG	"\Homo sapiens resistance to inhibitors of cholinesterase 8 homolog B (C. elegans) (RIC8B), mRNA.\"""""	hSyn; FLJ10620; MGC39476; RIC8	ILMN_1663532	RIC8B	"\Homo sapiens resistance to inhibitors of cholinesterase 8 homolog B (C. elegans) (RIC8B), mRNA.\"""""	55188	 	RIC8B	0.106622025	0.000545415	2.006904024	0.048180187	0.048180187	-3.902640174	1.076704251
8244	1300082	COL25A1	NM_198721.1	84570	NP_942014.1	ILMN_1666523	1300082	I	TGGATGGGCTGGATGCCCCTTGCCAATTGGGGCCAGATGGCTTACCCATG	"\Homo sapiens collagen, type XXV, alpha 1 (COL25A1), transcript variant 1, mRNA.\"""""	CLAC	ILMN_1666523	COL25A1	"\Homo sapiens collagen, type XXV, alpha 1 (COL25A1), transcript variant 1, mRNA.\"""""	84570	D	COL25A1	0.106503659	-0.011147564	2.561237993	0.012333234	0.012333234	-2.858108742	1.076615916
23467	3840424	TAS2R16	NM_016945.2	50833	NP_058641.1	ILMN_1706672	3840424	S	CCTGTTCCTGGCCTCCACCATCTTTCTCATGGCATCACTGACCAAGCAGA	"\Homo sapiens taste receptor, type 2, member 16 (TAS2R16), mRNA.\"""""	T2R16	ILMN_1706672	TAS2R16	"\Homo sapiens taste receptor, type 2, member 16 (TAS2R16), mRNA.\"""""	50833	 	TAS2R16	-0.106060112	0.013476254	-2.115263126	0.037558417	0.037558417	-3.715798403	-1.076284969
1226	130408	KLHL20	NM_014458.3	27252	NP_055273.2	ILMN_1756525	130408	S	GCTCAGGCCTGGTTAAGCTGAGGCTTACCTTTAATAACAGCCTCCAAGGG	"\Homo sapiens kelch-like 20 (Drosophila) (KLHL20), mRNA.\"""""	KHLHX; KLEIP; RP3-383J4.3; KLHLX	ILMN_1756525	KLHL20	"\Homo sapiens kelch-like 20 (Drosophila) (KLHL20), mRNA.\"""""	27252	 	KLHL20	-0.105956881	-0.010113694	-2.39022046	0.019219275	0.019219275	-3.203461865	-1.076207959
27938	4480241	ProbeID: 4480241				ILMN_1822971	4480241	S	CCCGAGGGGTCTTCAGATTTATGTTTCAAAGCAGGGTGGGAATTTGGTCC	"\UI-CF-FN0-afu-p-08-0-UI.s1 UI-CF-FN0 Homo sapiens cDNA clone UI-CF-FN0-afu-p-08-0-UI 3, mRNA sequence\"""""		ILMN_1822971		"\UI-CF-FN0-afu-p-08-0-UI.s1 UI-CF-FN0 Homo sapiens cDNA clone UI-CF-FN0-afu-p-08-0-UI 3, mRNA sequence\"""""	-999	 		-0.105933553	-0.006415101	-2.357249411	0.020886293	0.020886293	-3.267728371	-1.076190557
12071	1940682	KIAA1245	XM_943121.1	149013	XP_948214.1	ILMN_1655564	1940682	I	TTGGAAAATGTGGGAAGGGGATGGGGAAGAGGCTGCTCCACCTGAGATCC	"\PREDICTED: Homo sapiens KIAA1245, transcript variant 8 (KIAA1245), mRNA.\"""""		ILMN_1655564	KIAA1245	"\PREDICTED: Homo sapiens KIAA1245, transcript variant 8 (KIAA1245), mRNA.\"""""	149013	D	NBPF11 (includes others)	-0.105769348	0.008934366	-2.313241899	0.02331087	0.02331087	-3.352320698	-1.076068073
44917	7160239	FOSB	NM_006732.1	2354	NP_006723.1	ILMN_1751607	7160239	S	TGGGCCGTCCCCTCTCCCCTTGGTTCTGCACTGTTGCCAATAAAAAGCTC	"\Homo sapiens FBJ murine osteosarcoma viral oncogene homolog B (FOSB), mRNA.\"""""	GOS3; G0S3; MGC42291; GOSB; DKFZp686C0818	ILMN_1751607	FOSB	"\Homo sapiens FBJ murine osteosarcoma viral oncogene homolog B (FOSB), mRNA.\"""""	2354	 	FOSB	-0.105670909	-0.009635692	-2.345146195	0.021529732	0.021529732	-3.291129095	-1.075994653
21033	3370563	ProbeID: 3370563	XM_932820.1	645330	XP_937913.1	ILMN_1768617	3370563	S	GTCAACTTTACCAGCTGAAGGATCTGCATTTACTGCTCAACCACATCTAA	"\PREDICTED: Homo sapiens hypothetical protein LOC645330 (LOC645330), mRNA.\"""""		ILMN_1768617	LOC645330	"\PREDICTED: Homo sapiens hypothetical protein LOC645330 (LOC645330), mRNA.\"""""	645330	D	FLJ22536	-0.105212362	-0.00978799	-3.201233509	0.001971864	0.001971864	-1.397921171	-1.075652713
3299	510703	KLHL29	XM_001134449.1	114818	XP_001134449.1	ILMN_1802109	510703	A	GGTGCAAGTGTGAACCCAAGGACTGGAGCACAAATTCCTAACTGCCTGGG	"\PREDICTED: Homo sapiens kelch repeat and BTB (POZ) domain containing 9 (KBTBD9), mRNA.\"""""		ILMN_1802109	KBTBD9	"\PREDICTED: Homo sapiens kelch repeat and BTB (POZ) domain containing 9 (KBTBD9), mRNA.\"""""	114818	D	KLHL29	-0.105205475	-0.001437712	-2.99698323	0.003642684	0.003642684	-1.891322114	-1.075647578
38153	6180575	LOC644587	XM_001714189.1	644587	XP_001714241.1	ILMN_3202683	6180575	A	CTCAATCCCAGGTCTGACCCTTGCAGCGCAGGCAGGACATTCTGGAGGAA	"\PREDICTED: Homo sapiens similar to hCG1794531 (LOC644587), mRNA.\"""""		ILMN_3202683	LOC644587	"\PREDICTED: Homo sapiens similar to hCG1794531 (LOC644587), mRNA.\"""""	644587	D	LOC100132939/LOC644587	-0.104959357	-0.001873666	-4.01920939	0.000132436	0.000132436	0.803068744	-1.075464093
16579	2630075	ProbeID: 2630075	XM_001726245.1	100128672	XP_001726297.1	ILMN_3251837	2630075	M	TACCCTTGGAACCATCGAGGAGCTGGGATTTGCTTTAGAGAGGGGCAGCC	"\PREDICTED: Homo sapiens hypothetical protein LOC100128672 (LOC100128672), mRNA.\"""""		ILMN_3251837	LOC100128672	"\PREDICTED: Homo sapiens hypothetical protein LOC100128672 (LOC100128672), mRNA.\"""""	100128672	 		0.104948134	-0.006124559	2.59586518	0.011246075	0.011246075	-2.785772376	1.075455726
21664	3440139	OR4F21	NM_001005504.1	441308	NP_001005504.1	ILMN_1690048	3440139	S	CTTCATTGTGTTTTCTGTGACCACTGACCCTCACTTACACTCCCCCATGT	"\Homo sapiens olfactory receptor, family 4, subfamily F, member 21 (OR4F21), mRNA.\"""""	OR4F21P	ILMN_1690048	OR4F21	"\Homo sapiens olfactory receptor, family 4, subfamily F, member 21 (OR4F21), mRNA.\"""""	441308	D	OR4F16 (includes others)	-0.104736776	0.013173443	-2.313514001	0.023295144	0.023295144	-3.351801844	-1.075298181
42452	6660634	CELA2B	NM_015849.2	51032	NP_056933.2	ILMN_1688458	6660634	S	CCGTGAAGACGAATATGATCTGTGCTGGGGGTGATGGCGTGATATGCACC	"\Homo sapiens chymotrypsin-like elastase family, member 2B (CELA2B), mRNA.\"""""	MGC142102; MGC142100; MGC97052; RP11-265F14.2	ILMN_1688458	CELA2B	"\Homo sapiens chymotrypsin-like elastase family, member 2B (CELA2B), mRNA.\"""""	51032	 	CELA2B	0.104716	-0.005106418	3.06068148	0.00301653	0.00301653	-1.740087192	1.075282696
12014	1940403	SPO11	NM_198265.1	23626	NP_937998.1	ILMN_1796655	1940403	A	GCTCATCATCTCACAGTTCCAGCTATTAGATGGCTTGGTCTTCTCCCTTC	"\Homo sapiens SPO11 meiotic protein covalently bound to DSB homolog (S. cerevisiae) (SPO11), transcript variant 2, mRNA.\"""""	MGC39953	ILMN_1796655	SPO11	"\Homo sapiens SPO11 meiotic protein covalently bound to DSB homolog (S. cerevisiae) (SPO11), transcript variant 2, mRNA.\"""""	23626	D	SPO11	-0.104660764	0.00961715	-2.3638609	0.020542071	0.020542071	-3.254902205	-1.075241528
33592	5390008	ACTL6B	NM_016188.3	51412	NP_057272.1	ILMN_1657855	5390008	S	ATGGCACTCCTCCCCACACACCTGCTCCCAAGCTCAGATGGAAGTCCCTT	"\Homo sapiens actin-like 6B (ACTL6B), mRNA.\"""""	BAF53B; ACTL6	ILMN_1657855	ACTL6B	"\Homo sapiens actin-like 6B (ACTL6B), mRNA.\"""""	51412	 	ACTL6B	-0.104631918	0.019589712	-2.38090505	0.019677821	0.019677821	-3.221696085	-1.075220029
10320	1580133	CELF1	NM_001025596.1	10658	NP_001020767.1	ILMN_1686516	1580133	A	GGCGTCAAGTACATCGTCCAAATCCCTGTCTCTTCAGCTTCTCTGATGCT	"\Homo sapiens CUG triplet repeat, RNA binding protein 1 (CUGBP1), transcript variant 3, mRNA.\"""""	BRUNOL2; CUGBP; NAB50; CUG-BP; hNab50	ILMN_1686516	CUGBP1	"\Homo sapiens CUG triplet repeat, RNA binding protein 1 (CUGBP1), transcript variant 3, mRNA.\"""""	10658	D	CELF1	0.104622277	-0.005031305	2.611815018	0.010775114	0.010775114	-2.752184435	1.075212844
45454	7320138	OR10A5	NM_178168.1	144124	NP_835462.1	ILMN_1704575	7320138	S	TTGAGAAATAGCGAGGTGAAGAATGCCCTCAGCAGGACCTTCCACAAGGT	"\Homo sapiens olfactory receptor, family 10, subfamily A, member 5 (OR10A5), mRNA.\"""""	JCG6; OR10A1; OR11-403	ILMN_1704575	OR10A5	"\Homo sapiens olfactory receptor, family 10, subfamily A, member 5 (OR10A5), mRNA.\"""""	144124	 	OR10A5	0.104539151	0.00203972	3.091184152	0.002753534	0.002753534	-1.666811237	1.075150893
9598	1470255	OR5P3	NM_153445.1	120066	NP_703146.1	ILMN_1774715	1470255	S	CTAAGGAAAGAAACCTCTCTCCCTGTTGCTGGTTGTGTGGCCCAGCTCTG	"\Homo sapiens olfactory receptor, family 5, subfamily P, member 3 (OR5P3), mRNA.\"""""	JCG1	ILMN_1774715	OR5P3	"\Homo sapiens olfactory receptor, family 5, subfamily P, member 3 (OR5P3), mRNA.\"""""	120066	D	OR5P3	-0.104447564	0.012545982	-2.462483358	0.015973688	0.015973688	-3.059972595	-1.075082642
18348	2850377	ProbeID: 2850377	XM_944175.1	650399	XP_949268.1	ILMN_1799770	2850377	S	AGGCCGTGGACGGCGTCCACGTCGCGATGCCCTGGACGGCGTCCTCGTTA	"\PREDICTED: Homo sapiens hypothetical protein LOC650399 (LOC650399), mRNA.\"""""		ILMN_1799770	LOC650399	"\PREDICTED: Homo sapiens hypothetical protein LOC650399 (LOC650399), mRNA.\"""""	650399	 		0.104445699	-0.003584508	2.750812423	0.007368061	0.007368061	-2.45240635	1.075081252
21099	3390066	MBD2	NM_003927.3	8932	NP_003918.1	ILMN_1785587	3390066	I	CTTGGGCATGAGTCAGATACACAAGGACCCTTCAGGTGTTACTAGAAGGC	"\Homo sapiens methyl-CpG binding domain protein 2 (MBD2), transcript variant 1, mRNA.\"""""	DKFZp586O0821; NY-CO-41; DMTase	ILMN_1785587	MBD2	"\Homo sapiens methyl-CpG binding domain protein 2 (MBD2), transcript variant 1, mRNA.\"""""	8932	D	MBD2	0.104384216	0.009305719	2.597471849	0.011197804	0.011197804	-2.782396629	1.075035436
27664	4290609	CLEC9A	NM_207345.1	283420	NP_997228.1	ILMN_2068274	4290609	S	CTGGCCTGTTGCCAGCAGAGAGATCCCAGTCAGCTAACCAAGTCTGTGGA	"\Homo sapiens C-type lectin domain family 9, member A (CLEC9A), mRNA.\"""""	UNQ9341	ILMN_2068274	CLEC9A	"\Homo sapiens C-type lectin domain family 9, member A (CLEC9A), mRNA.\"""""	283420	D	CLEC9A	0.104327298	-0.004273447	2.859977764	0.005417493	0.005417493	-2.208254375	1.074993024
142	10543	PNCK	NM_001039582.1	139728	NP_001034671.1	ILMN_1697189	10543	S	CTGTCTTTCCTGCACGGCTGTTGTGTGCTTCGCTGAGTGTGGGTGGTCCT	"\Homo sapiens pregnancy upregulated non-ubiquitously expressed CaM kinase (PNCK), mRNA.\"""""	MGC45419; CaMK1b; BSTK3	ILMN_1697189	PNCK	"\Homo sapiens pregnancy upregulated non-ubiquitously expressed CaM kinase (PNCK), mRNA.\"""""	139728	 	PNCK	-0.104293166	-0.005440147	-3.835566381	0.000250635	0.000250635	0.280203645	-1.074967592
25890	4150360	WDHD1	NM_007086.2	11169	NP_009017.1	ILMN_1756043	4150360	A	GGTTATGAGCACAGATTCCAAAGCCAGATTACCTAGGTTCGGAGACCCGC	"\Homo sapiens WD repeat and HMG-box DNA binding protein 1 (WDHD1), transcript variant 1, mRNA.\"""""	AND-1	ILMN_1756043	WDHD1	"\Homo sapiens WD repeat and HMG-box DNA binding protein 1 (WDHD1), transcript variant 1, mRNA.\"""""	11169	D	WDHD1	0.104211834	0.019282875	2.311723634	0.02339879	0.02339879	-3.355214813	1.074906992
29116	4640110	ATF6B	NM_004381.4	1388	NP_004372.3	ILMN_3194911	4640110	A	CCAGGTGGCCAGGTGGGACTGTTTCAAATTTCCCTGATCCCCAGGCTTGG	"\Homo sapiens activating transcription factor 6 beta (ATF6B), transcript variant 1, mRNA.\"""""		ILMN_3194911	ATF6B	"\Homo sapiens activating transcription factor 6 beta (ATF6B), transcript variant 1, mRNA.\"""""	1388	D	ATF6B	0.104211722	-0.00605948	2.285344515	0.024973874	0.024973874	-3.405238381	1.074906908
38614	6250152	ProbeID: 6250152				ILMN_1872122	6250152	S	GTGCACTGGCCACTGTGATGGAACCATTGGGCCAGGAGTGCTTTGAGTTT	"\Homo sapiens primary neuroblastoma cDNA, clone:Nbla11485\"""""		ILMN_1872122		"\Homo sapiens primary neuroblastoma cDNA, clone:Nbla11485\"""""	-999	D	LCOR	-0.104142616	0.004656864	-2.754120444	0.007300562	0.007300562	-2.445119212	-1.074855421
25616	4120056	IQSEC2	NM_015075.1	23096	NP_055890.1	ILMN_1658513	4120056	S	CTGTCCGTCAGAATCTCCGCTGCCTCTCCAGCCCTTTTGCAGCCCTGTTT	"\Homo sapiens IQ motif and Sec7 domain 2 (IQSEC2), transcript variant 2, mRNA.\"""""	BRAG1; KIAA0522	ILMN_1658513	IQSEC2	"\Homo sapiens IQ motif and Sec7 domain 2 (IQSEC2), transcript variant 2, mRNA.\"""""	23096	 	IQSEC2	-0.104032921	0.00675379	-2.052070278	0.043474787	0.043474787	-3.825817644	-1.074773698
16381	2600064	ProbeID: 2600064				ILMN_1827413	2600064	S	ACGTGCCCAGACCTCCTGCCAGCTCAGGGATAGGGGAAAACACCATCCAT	"\Homo sapiens cDNA FLJ33171 fis, clone ADRGL2000644\"""""		ILMN_1827413		"\Homo sapiens cDNA FLJ33171 fis, clone ADRGL2000644\"""""	-999	 		-0.104027802	0.001717815	-2.436292739	0.017088475	0.017088475	-3.112394134	-1.074769885
3890	610037	LAMA1	XM_001130075.1	284217	XP_001130075.1	ILMN_1664574	610037	I	ATAATTCTCCAGTACCTGCCTCCGTGATGTTCTGCCCTGCGTCCTGCCCG	"\PREDICTED: Homo sapiens laminin, alpha 1 (LAMA1), mRNA.\"""""		ILMN_1664574	LAMA1	"\PREDICTED: Homo sapiens laminin, alpha 1 (LAMA1), mRNA.\"""""	284217	D	LAMA1	-0.103969322	0.004686121	-2.46611485	0.015824371	0.015824371	-3.052666886	-1.074726319
21592	3420619	ProbeID: 3420619				ILMN_1877818	3420619	S	AGGGCGCAGGCGGTTTGGGGTTTCCCAGGGACCCTTTATACTTGGCTGTT	"\ov70a09.s1 Soares_testis_NHT Homo sapiens cDNA clone IMAGE:1642648 3, mRNA sequence\"""""		ILMN_1877818		"\ov70a09.s1 Soares_testis_NHT Homo sapiens cDNA clone IMAGE:1642648 3, mRNA sequence\"""""	-999	 		-0.103881561	-0.010196157	-2.09520329	0.039356008	0.039356008	-3.751041457	-1.074660944
42598	6760446	LOC645446	XM_932905.1	645446	XP_937998.1	ILMN_1780100	6760446	S	CCTCCCAGCCCGGAAGATGGGGAGCGGGGACAGGCGACGCGGACGAAGCG	"\PREDICTED: Homo sapiens hypothetical protein LOC645446 (LOC645446), mRNA.\"""""		ILMN_1780100	LOC645446	"\PREDICTED: Homo sapiens hypothetical protein LOC645446 (LOC645446), mRNA.\"""""	645446	 	LOC645446	-0.103877487	0.006948423	-2.419656093	0.017832242	0.017832242	-3.145447907	-1.074657909
7151	1090520	MAGEF1	NM_022149.4	64110	NP_071432.2	ILMN_1730202	1090520	S	AGACGAGGCCGACAGGGCCAGAGCCAAGGCCAGAGCTGAAGCCAGTATGA	"\Homo sapiens melanoma antigen family F, 1 (MAGEF1), mRNA.\"""""	MGC19617	ILMN_1730202	MAGEF1	"\Homo sapiens melanoma antigen family F, 1 (MAGEF1), mRNA.\"""""	64110	 	MAGEF1	0.103785918	-0.005587841	2.753808156	0.00730691	0.00730691	-2.445807441	1.074589702
47082	7650047	SLC29A4	NM_153247.1	222962	NP_694979.1	ILMN_1801377	7650047	S	TGCTGTGTCCCATCCCCCGTCTGTCTACTAACTGTACCGCACCGGCCATT	"\Homo sapiens solute carrier family 29 (nucleoside transporters), member 4 (SLC29A4), mRNA.\"""""	PMAT; FLJ34923; ENT4	ILMN_1801377	SLC29A4	"\Homo sapiens solute carrier family 29 (nucleoside transporters), member 4 (SLC29A4), mRNA.\"""""	222962	D	SLC29A4	0.103637291	0.002993214	2.835392612	0.005809956	0.005809956	-2.263896861	1.074479003
9636	1470400	GABPB2	NM_144618.1	126626	NP_653219.1	ILMN_1668713	1470400	S	GAGTCCAGGAGTTTGAGATGCGCCTGGGCAACATAGAAACCTGTGTCTAC	"\Homo sapiens GA binding protein transcription factor, beta subunit 2 (GABPB2), mRNA.\"""""	RP11-68I18.1	ILMN_1668713	GABPB2	"\Homo sapiens GA binding protein transcription factor, beta subunit 2 (GABPB2), mRNA.\"""""	126626	D	GABPB2	-0.103574747	0.009716841	-2.274203489	0.025666725	0.025666725	-3.426217236	-1.074432424
3875	580746	TRIM7	NM_203296.1	81786	NP_976041.1	ILMN_1727364	580746	I	AGTCCCCAGTCTCTCCTTGCTGGCCCATCCTGCTCCAACTCTCCCAGCCA	"\Homo sapiens tripartite motif-containing 7 (TRIM7), transcript variant 3, mRNA.\"""""	RNF90; GNIP	ILMN_1727364	TRIM7	"\Homo sapiens tripartite motif-containing 7 (TRIM7), transcript variant 3, mRNA.\"""""	81786	D	TRIM7	-0.103539179	0.007492484	-2.175529548	0.032579596	0.032579596	-3.608146504	-1.074405935
10106	1570068	ProbeID: 1570068				ILMN_1867014	1570068	S	AGCTCCTGGTCACCCTCAAGCTGAAATGTTAGACGCGGAGGGCTGGCTTC	"\wu14e10.x1 NCI_CGAP_GC6 Homo sapiens cDNA clone IMAGE:2516970 3, mRNA sequence\"""""		ILMN_1867014		"\wu14e10.x1 NCI_CGAP_GC6 Homo sapiens cDNA clone IMAGE:2516970 3, mRNA sequence\"""""	-999	 		-0.10347409	0.011579533	-2.643296427	0.009897616	0.009897616	-2.685395129	-1.074357463
18951	2970600	MB	NM_203377.1	4151	NP_976311.1	ILMN_1766334	2970600	I	CTACCTGGGTCCCAATCTTGGGCTTGGTATTTCCTCGCTGTGTGACTCTG	"\Homo sapiens myoglobin (MB), transcript variant 2, mRNA.\"""""	MGC13548; PVALB	ILMN_1766334	MB	"\Homo sapiens myoglobin (MB), transcript variant 2, mRNA.\"""""	4151	D	MB	-0.103434539	0.002699058	-3.268028717	0.001604333	0.001604333	-1.231329147	-1.07432801
46562	7560170	ProbeID: 7560170	XM_497642.2	441864	XP_497642.2	ILMN_1683604	7560170	S	GGGTCTGGCTGCCGTAATTGTGGTTATCATGGGAGCTTTCCTGGTGGAGG	"\PREDICTED: Homo sapiens similar to osteoclast-associated receptor isoform 5 (LOC441864), mRNA.\"""""		ILMN_1683604	LOC441864	"\PREDICTED: Homo sapiens similar to osteoclast-associated receptor isoform 5 (LOC441864), mRNA.\"""""	441864	 	TARM1	-0.103352561	-0.013792544	-2.646965957	0.009799671	0.009799671	-2.677567517	-1.074266965
19944	3180010	SDK2	NM_019064.3	54549	NP_061937.3	ILMN_1676709	3180010	S	CCCTGTCTTGGCAACCTCTACTGCCCATCTCCCCTGCTCAACTTCTCCAC	"\Homo sapiens sidekick homolog 2 (chicken) (SDK2), mRNA.\"""""	FLJ10832; KIAA1514	ILMN_1676709	SDK2	"\Homo sapiens sidekick homolog 2 (chicken) (SDK2), mRNA.\"""""	54549	 	SDK2	-0.103320624	0.003933151	-2.083041014	0.040481752	0.040481752	-3.772265224	-1.074243184
42257	6650609	FLJ46026	NM_207458.1	400627	NP_997341.1	ILMN_1684193	6650609	S	TGGCCTACGTCACAAGATGGCTCTTGCCACACAGTACGCTCCCTGATGTG	"\Homo sapiens FLJ46026 protein (FLJ46026), mRNA.\"""""		ILMN_1684193	FLJ46026	"\Homo sapiens FLJ46026 protein (FLJ46026), mRNA.\"""""	400627	 	FLJ46026	-0.103299924	0.007585379	-2.761660331	0.007148821	0.007148821	-2.428483608	-1.074227771
12480	2000035	ProbeID: 2000035				ILMN_1880885	2000035	S	TGGGGTGCAGAGTAGGAGGACATGAGAGAGCCAAGGCTGGAGAGTTAGGC	"\DKFZp434I1922_s1 434 (synonym: htes3) Homo sapiens cDNA clone DKFZp434I1922 3, mRNA sequence\"""""		ILMN_1880885		"\DKFZp434I1922_s1 434 (synonym: htes3) Homo sapiens cDNA clone DKFZp434I1922 3, mRNA sequence\"""""	-999	 		-0.103038284	-0.004382555	-2.018594658	0.046922232	0.046922232	-3.882901503	-1.074032972
12996	2060553	HYALP1	NR_002731.1	26062		ILMN_3247059	2060553	S	CAGGAGGACTTAGTGCATGCAATTGGCGAAAGTGCAGCATTGGGGGCAGC	"\Homo sapiens hyaluronoglucosaminidase pseudogene 1 (HYALP1), non-coding RNA.\"""""		ILMN_3247059	HYALP1	"\Homo sapiens hyaluronoglucosaminidase pseudogene 1 (HYALP1), non-coding RNA.\"""""	26062	 		0.102681903	0.00137944	3.197719484	0.00199323	0.00199323	-1.40661525	1.073767693
43428	6940114	COL9A1	NM_001851.3	1297	NP_001842.3	ILMN_1814701	6940114	A	TCTCATCGATGTGCTGTCTCTGGAGTGATAAGAAAGGGCTACATCTCCCG	"\Homo sapiens collagen, type IX, alpha 1 (COL9A1), transcript variant 1, mRNA.\"""""	DJ149L1.1.2; FLJ40263; MED	ILMN_1814701	COL9A1	"\Homo sapiens collagen, type IX, alpha 1 (COL9A1), transcript variant 1, mRNA.\"""""	1297	D	COL9A1	0.102588687	-0.000134085	3.544180156	0.000664961	0.000664961	-0.516576751	1.073698316
41207	6550187	COL20A1	NM_020882.2	57642	NP_065933.2	ILMN_1753182	6550187	S	CTTCCTCCCTGGGTTTGTCTGGACACCGAGAGCGACCACATCCTGGAGAA	"\Homo sapiens collagen, type XX, alpha 1 (COL20A1), mRNA.\"""""	KIAA1510; bA261N11.4	ILMN_1753182	COL20A1	"\Homo sapiens collagen, type XX, alpha 1 (COL20A1), mRNA.\"""""	57642	 	COL20A1	-0.10253665	0.004805209	-2.17831554	0.032364061	0.032364061	-3.603106076	-1.073659589
28968	4610259	MS4A13	NM_001012417.1	503497	NP_001012417.1	ILMN_1799504	4610259	S	CTTGCCAGCCGGGATCTTCCTCTTCATCTAGGCCTGGGCGCTGGCGTGAG	"\Homo sapiens membrane-spanning 4-domains, subfamily A, member 13 (MS4A13), mRNA.\"""""		ILMN_1799504	MS4A13	"\Homo sapiens membrane-spanning 4-domains, subfamily A, member 13 (MS4A13), mRNA.\"""""	503497	D	MS4A13	-0.10251765	0.000387771	-3.010158863	0.003504042	0.003504042	-1.860239564	-1.07364545
9039	1430301	ABCD4	NM_020326.2	5826	NP_064731.1	ILMN_1737656	1430301	I	CCCCTGCCCTCAGGAGGCTGTCAGACTGTTCCCCCTAAACACACTTCTGA	"\Homo sapiens ATP-binding cassette, sub-family D (ALD), member 4 (ABCD4), transcript variant 5, mRNA.\"""""	P79R; PMP69; P70R; ABC41; EST352188; PXMP1L	ILMN_1737656	ABCD4	"\Homo sapiens ATP-binding cassette, sub-family D (ALD), member 4 (ABCD4), transcript variant 5, mRNA.\"""""	5826	D	ABCD4	0.102487043	0.000554711	2.878389412	0.005139717	0.005139717	-2.166336592	1.073622672
43479	6940347	LOC100132942	XR_042340.1	100132942		ILMN_3294197	6940347	M	CTGAATGGGGAAGATGCTTCTGGCATAGGGTGGGTAGAGGCCACGGTTGC	"\PREDICTED: Homo sapiens misc_RNA (LOC100132942), miscRNA.\"""""		ILMN_3294197	LOC100132942	"\PREDICTED: Homo sapiens misc_RNA (LOC100132942), miscRNA.\"""""	100132942	 		-0.102395879	-0.002614628	-2.905556882	0.004753731	0.004753731	-2.104099531	-1.073554832
758	70035	ZFP42	NM_174900.3	132625	NP_777560.2	ILMN_1751127	70035	S	GCACCACTGTACTCCAGACTGGATAACAGCAAGAGCCCATCTTTTAAAAA	"\Homo sapiens zinc finger protein 42 homolog (mouse) (ZFP42), mRNA.\"""""	REX1; ZNF754	ILMN_1751127	ZFP42	"\Homo sapiens zinc finger protein 42 homolog (mouse) (ZFP42), mRNA.\"""""	132625	 	ZFP42	-0.102338751	0.007134629	-2.058115985	0.042875993	0.042875993	-3.815419569	-1.073512322
45447	7320110	C6orf106	NM_024294.2	64771	NP_077270.1	ILMN_1704253	7320110	A	CCAGCAGGAGAGGATGGTAGGGTTGCCAGGGCTCAGAAGTGCAAGCTGAT	"\Homo sapiens chromosome 6 open reading frame 106 (C6orf106), transcript variant 1, mRNA.\"""""	FP852; FLJ32402; MGC4614; dJ391O22.4; RP3-391O22.4; FLJ22195	ILMN_1704253	C6ORF106	"\Homo sapiens chromosome 6 open reading frame 106 (C6orf106), transcript variant 1, mRNA.\"""""	64771	D	C6orf106	-0.102335007	-0.014983316	-2.099852837	0.038932857	0.038932857	-3.742899004	-1.073509537
6020	940497	GRK7	NM_139209.2	131890	NP_631948.1	ILMN_1767827	940497	S	CCCCAACAGACCTACGGGTTGTGAGGAGGGTAATTCATCCAAGTCTGGCG	"\Homo sapiens G protein-coupled receptor kinase 7 (GRK7), mRNA.\"""""	GPRK7	ILMN_1767827	GRK7	"\Homo sapiens G protein-coupled receptor kinase 7 (GRK7), mRNA.\"""""	131890	 	GRK7	-0.102273542	0.008418375	-2.442315145	0.016826149	0.016826149	-3.100381775	-1.073463801
22386	3520725	ProbeID: 3520725	XR_019624.1	645634		ILMN_1903406	3520725	S	AAGCAGGCGGTGGCAGACAACCGGGAGACGCTGTTTCAGTCAGCAAGGCA	"\PREDICTED: Homo sapiens similar to transmembrane protein 16G isoform NGEP long (LOC645634), mRNA.\"""""		ILMN_1903406	LOC645634	"\PREDICTED: Homo sapiens similar to transmembrane protein 16G isoform NGEP long (LOC645634), mRNA.\"""""	645634	 	ANO7L1	-0.102198096	0.006446391	-2.07193074	0.041534329	0.041534329	-3.791557879	-1.073407666
44298	7040689	CGREF1	NM_006569.3	10669	NP_006560.2	ILMN_1774722	7040689	S	CAAACCCTCACCGGTTCCCCCTCACCTGGTGTTCAGACACCCCATGCTCT	"\Homo sapiens cell growth regulator with EF-hand domain 1 (CGREF1), mRNA.\"""""	CGR11	ILMN_1774722	CGREF1	"\Homo sapiens cell growth regulator with EF-hand domain 1 (CGREF1), mRNA.\"""""	10669	 	CGREF1	-0.102121129	-0.001145727	-2.82626019	0.005962275	0.005962275	-2.284469179	-1.073350402
2004	270452	VPS41	NM_014396.3	27072	NP_055211.2	ILMN_2280911	270452	I	GCTTGGATGAAAGTGGAGAGCACATGGGTGTGTGTTCAGAGGATGGCAAG	"\Homo sapiens vacuolar protein sorting 41 homolog (S. cerevisiae) (VPS41), transcript variant 1, mRNA.\"""""	hVps41p; HVSP41; HVPS41	ILMN_2280911	VPS41	"\Homo sapiens vacuolar protein sorting 41 homolog (S. cerevisiae) (VPS41), transcript variant 1, mRNA.\"""""	27072	D	VPS41	0.102071257	-0.000149951	2.280956438	0.02524477	0.02524477	-3.413511777	1.073313298
36853	5960398	NT5E	NM_002526.1	4907	NP_002517.1	ILMN_1697220	5960398	S	GCCCAAAGAACAAATACTTAACGTGGGAGTGGAACCACATGAGCCTGCTC	"\Homo sapiens 5'-nucleotidase, ecto (CD73) (NT5E), mRNA.\"""""	eN; eNT; NT5; NT; CD73; NTE; E5NT	ILMN_1697220	NT5E	"\Homo sapiens 5'-nucleotidase, ecto (CD73) (NT5E), mRNA.\"""""	4907	 	NT5E	0.102018723	-0.002576019	2.282705536	0.025136481	0.025136481	-3.410215621	1.073274215
42231	6650482	EPHA4	NM_004438.3	2043	NP_004429.1	ILMN_1672022	6650482	S	CCGCTGCACCAAATCAAGTAGCTTCACCTTGTGTATGCAGGCCCCAAGTT	"\Homo sapiens EPH receptor A4 (EPHA4), mRNA.\"""""	TYRO1; HEK8; SEK	ILMN_1672022	EPHA4	"\Homo sapiens EPH receptor A4 (EPHA4), mRNA.\"""""	2043	 	EPHA4	-0.101960534	-0.014623776	-2.403495776	0.018582251	0.018582251	-3.177372219	-1.073230927
37500	6100082	ProbeID: 6100082	XM_001720862.1	100132425	XP_001720914.1	ILMN_3284177	6100082	M	TGTGTGGAGATGGCGACTAGTGGGCAACAGAACAATACTGGAATGGTGGT	"\PREDICTED: Homo sapiens hypothetical protein LOC100132425 (LOC100132425), mRNA.\"""""		ILMN_3284177	LOC100132425	"\PREDICTED: Homo sapiens hypothetical protein LOC100132425 (LOC100132425), mRNA.\"""""	100132425	 		0.101912546	-0.015347028	2.447552157	0.016600968	0.016600968	-3.089915695	1.073195229
29053	4610632	MOCOS	NM_017947.1	55034	NP_060417.1	ILMN_1673522	4610632	S	CAATTGGCTCTTTGCGTTTCCAGGTTTTGGGGCCTTGTCACAGATGCCAG	"\Homo sapiens molybdenum cofactor sulfurase (MOCOS), mRNA.\"""""	MOS; FLJ20733; HMCS	ILMN_1673522	MOCOS	"\Homo sapiens molybdenum cofactor sulfurase (MOCOS), mRNA.\"""""	55034	 	MOCOS	0.101882151	-0.001407778	3.359942151	0.001202622	0.001202622	-0.998011899	1.073172619
43695	6960465	ProbeID: 6960465				ILMN_1906842	6960465	S	TCTTCTCCGCAAATGCACGATTTCACTCGGCCCTCACACACCCCACGAGG	"\UI-H-BI4-aoy-d-06-0-UI.s1 NCI_CGAP_Sub8 Homo sapiens cDNA clone IMAGE:3086626 3, mRNA sequence\"""""		ILMN_1906842		"\UI-H-BI4-aoy-d-06-0-UI.s1 NCI_CGAP_Sub8 Homo sapiens cDNA clone IMAGE:3086626 3, mRNA sequence\"""""	-999	 		-0.101792543	0.007868426	-2.173432767	0.032742637	0.032742637	-3.611936297	-1.073105965
46924	7610139	ProbeID: 7610139	XM_930445.1	653537	XP_935538.1	ILMN_1656421	7610139	I	CCTATAGCTCTTCAGGCAAGCTGAATTGAACTCCTGTTGCTTTTTCCCTT	"\PREDICTED: Homo sapiens similar to hect domain and RLD 2, transcript variant 1 (LOC653537), mRNA.\"""""		ILMN_1656421	LOC653537	"\PREDICTED: Homo sapiens similar to hect domain and RLD 2, transcript variant 1 (LOC653537), mRNA.\"""""	653537	 		-0.101660781	0.002920264	-2.612847771	0.010745244	0.010745244	-2.750003797	-1.073007962
40882	6510398	PRKACG	NM_002732.2	5568	NP_002723.2	ILMN_1808368	6510398	S	CTCCCACAGGGTCCCCCTTGCCCCAGCCCCCTTCTGCCTGTTTTAAACGA	"\Homo sapiens protein kinase, cAMP-dependent, catalytic, gamma (PRKACG), mRNA.\"""""	KAPG	ILMN_1808368	PRKACG	"\Homo sapiens protein kinase, cAMP-dependent, catalytic, gamma (PRKACG), mRNA.\"""""	5568	 	PRKACG	-0.101650012	0.002298462	-2.647554066	0.009784056	0.009784056	-2.676312176	-1.072999952
39790	6370438	LOC643894	XM_001721898.1	643894	XP_001721950.1	ILMN_3208542	6370438	A	GGTAGCAGCACAAGTAAAGGGAACTAGGTATCGCCAGAAGAAGAGGGTGG	"\PREDICTED: Homo sapiens similar to hCG1744064 (LOC643894), mRNA.\"""""		ILMN_3208542	LOC643894	"\PREDICTED: Homo sapiens similar to hCG1744064 (LOC643894), mRNA.\"""""	643894	 	LOC643894	-0.101425436	-0.006230734	-2.305521096	0.023761024	0.023761024	-3.36702117	-1.072832937
41519	6560707	ProbeID: 6560707	XM_498648.3	440389	XP_498648.2	ILMN_1730136	6560707	S	TCCATTCTTGGAATTCAGCTCCTTGCCCTTCTCTGTGACCCCGGATCGCG	"\PREDICTED: Homo sapiens similar to hCG2045623 (LOC440389), mRNA.\"""""		ILMN_1730136	LOC440389	"\PREDICTED: Homo sapiens similar to hCG2045623 (LOC440389), mRNA.\"""""	440389	 		-0.101395606	0.010041748	-2.440896049	0.016887636	0.016887636	-3.103214568	-1.072810756
44018	7000326	EMX2	NM_004098.2	2018	NP_004089.1	ILMN_1751439	7000326	S	AGGCTCAGCGATAGTGGTCCTCTTACAGAGAAACGGGGAGCAGGACGACG	"\Homo sapiens empty spiracles homeobox 2 (EMX2), mRNA.\"""""		ILMN_1751439	EMX2	"\Homo sapiens empty spiracles homeobox 2 (EMX2), mRNA.\"""""	2018	D	EMX2	-0.10133024	0.00565032	-2.68092707	0.008934116	0.008934116	-2.60470464	-1.072762149
32985	5290524	LOC729451	XR_039857.1	729451		ILMN_3221473	5290524	A	CTTCAAGGAAAATCAGCAGCTGACCACACACCACCCTTCCTGGTCCTCCC	"\PREDICTED: Homo sapiens misc_RNA (LOC729451), miscRNA.\"""""		ILMN_3221473	LOC729451	"\PREDICTED: Homo sapiens misc_RNA (LOC729451), miscRNA.\"""""	729451	 		-0.101232573	-0.003626659	-2.716842774	0.008094948	0.008094948	-2.526829725	-1.072689528
5949	940193	CDH8	NM_001796.2	1006	NP_001787.2	ILMN_1757020	940193	S	GTCCACCACATCAGACTCAGACCAGAATTTTGACTACCTCAGTGACTGGG	"\Homo sapiens cadherin 8, type 2 (CDH8), mRNA.\"""""	Nbla04261	ILMN_1757020	CDH8	"\Homo sapiens cadherin 8, type 2 (CDH8), mRNA.\"""""	1006	 	CDH8	-0.101218644	-0.001316981	-2.995146697	0.003662407	0.003662407	-1.895646352	-1.072679172
14695	2340689	CLN6	NM_017882.1	54982	NP_060352.1	ILMN_1776267	2340689	S	ACCCTCCTCTACCCAAAGCTCTGTCCCCCTGCTCCCACTCCAGAAGAACT	"\Homo sapiens ceroid-lipofuscinosis, neuronal 6, late infantile, variant (CLN6), mRNA.\"""""	FLJ20561; HsT18960; nclf	ILMN_1776267	CLN6	"\Homo sapiens ceroid-lipofuscinosis, neuronal 6, late infantile, variant (CLN6), mRNA.\"""""	54982	 	CLN6	-0.101187733	-0.009504731	-2.138745829	0.035544941	0.035544941	-3.674167026	-1.072656189
13009	2060609	FBXO48	NM_001024680.1	554251	NP_001019851.1	ILMN_1656342	2060609	S	CTGTAACGTTTGCCTTCTAGCCCCACTTCCACCCTCTAGAACCAGGCTGA	"\Homo sapiens F-box protein 48 (FBXO48), mRNA.\"""""		ILMN_1656342	FBXO48	"\Homo sapiens F-box protein 48 (FBXO48), mRNA.\"""""	554251	D	FBXO48	0.10117361	-0.006986873	2.444981829	0.016711148	0.016711148	-3.095054808	1.072645689
9172	1440072	SNORD65	NR_003054.1	692106		ILMN_3246353	1440072	S	AATCACCCAAAATAGCTGGAATTACCGGCAGATTGTGTAGTGGTGAACCT	"\Homo sapiens small nucleolar RNA, C/D box 65 (SNORD65), small nucleolar RNA.\"""""	HBII-135	ILMN_3246353	SNORD65	"\Homo sapiens small nucleolar RNA, C/D box 65 (SNORD65), small nucleolar RNA.\"""""	692106	 	SNORD65	0.101084968	-0.00527659	3.502005967	0.000762865	0.000762865	-0.628365102	1.072579785
22252	3520168	ProbeID: 3520168				ILMN_1881909	3520168	S	TTCCAGGGCACGAGTTCGAGGCCAGCCTGGTCCACATGGGTCGGaaaaaa	"\AGENCOURT_10229596 NIH_MGC_141 Homo sapiens cDNA clone IMAGE:6563923 5, mRNA sequence\"""""		ILMN_1881909		"\AGENCOURT_10229596 NIH_MGC_141 Homo sapiens cDNA clone IMAGE:6563923 5, mRNA sequence\"""""	-999	 	SNAR-A1	-0.101029071	-0.012676145	-2.236622539	0.028130379	0.028130379	-3.496330724	-1.072538228
41521	6560719	ProbeID: 6560719	XM_942541.1	652843	XP_947634.1	ILMN_1683115	6560719	S	GCTCCTGTCTCCCTCACCTTACCACAACCTACACTCGCTTTTGCTTCAGA	"\PREDICTED: Homo sapiens similar to cytochrome P450 4Z1 (LOC652843), mRNA.\"""""		ILMN_1683115	LOC652843	"\PREDICTED: Homo sapiens similar to cytochrome P450 4Z1 (LOC652843), mRNA.\"""""	652843	 		-0.10100167	0.008465528	-2.958398816	0.004078465	0.004078465	-1.981742271	-1.072517858
34636	5570414	ProbeID: 5570414				ILMN_1863574	5570414	S	GGCACATGTGAAACCAACCGAACTAAACCCTTAATCCTGTGTAGTCCCTC	"\RST23175 Athersys RAGE Library Homo sapiens cDNA, mRNA sequence\"""""		ILMN_1863574		"\RST23175 Athersys RAGE Library Homo sapiens cDNA, mRNA sequence\"""""	-999	 		-0.100997961	0.009080666	-3.070782995	0.002926953	0.002926953	-1.715881468	-1.072515101
4108	620129	8-Mar	NM_001002265.1	220972	NP_001002265.1	ILMN_2257749	620129	I	TGTGTTGCCCAGACTGGTCTCAAACTCCTGGCCTCAAGTGATCCTTCTGC	"\Homo sapiens membrane-associated ring finger (C3HC4) 8 (MARCH8), transcript variant 6, mRNA.\"""""	c-MIR; MIR; RNF178; MARCH-VIII	ILMN_2257749	8-Mar	"\Homo sapiens membrane-associated ring finger (C3HC4) 8 (MARCH8), transcript variant 6, mRNA.\"""""	220972	D	8-Mar	-0.100948128	0.002397981	-2.822286879	0.006029684	0.006029684	-2.293403329	-1.072478056
31328	4900630	KIAA0319L	NM_182686.1	79932	NP_872628.1	ILMN_2260500	4900630	I	GGATAAGTGGGAGCTAGCCAGATAAAGCTGCAGGAAATAGCATTCCAGGC	"\Homo sapiens KIAA0319-like (KIAA0319L), transcript variant 2, mRNA.\"""""	PP791; RP4-765A10.3; KIAA1837; PKD1-like	ILMN_2260500	KIAA0319L	"\Homo sapiens KIAA0319-like (KIAA0319L), transcript variant 2, mRNA.\"""""	79932	D	KIAA0319L	0.100906719	-0.017835003	2.592289878	0.011354169	0.011354169	-2.793278225	1.072447273
2384	360682	CTDSPL2	NM_016396.1	51496	NP_057480.1	ILMN_1665655	360682	S	CCTGTGGCGCAGTACACTCCCAAGCCACCAATGCAGTTAATATGCTCTCA	"\Homo sapiens CTD (carboxy-terminal domain, RNA polymerase II, polypeptide A) small phosphatase like 2 (CTDSPL2), mRNA.\"""""	FLJ10523; HSPC129; HSPC058	ILMN_1665655	CTDSPL2	"\Homo sapiens CTD (carboxy-terminal domain, RNA polymerase II, polypeptide A) small phosphatase like 2 (CTDSPL2), mRNA.\"""""	51496	D	CTDSPL2	0.10088849	0.006978118	2.08153271	0.040623281	0.040623281	-3.774889692	1.072433722
16698	2630600	ANK3	NM_020987.2	288	NP_066267.2	ILMN_1651943	2630600	I	GGGAAGTCAGGGGACCAGGGGGAAGGGGATAAAAGTATGGTCACTGCCAC	"\Homo sapiens ankyrin 3, node of Ranvier (ankyrin G) (ANK3), transcript variant 1, mRNA.\"""""	ANKYRIN-G; FLJ45464	ILMN_1651943	ANK3	"\Homo sapiens ankyrin 3, node of Ranvier (ankyrin G) (ANK3), transcript variant 1, mRNA.\"""""	288	D	ANK3	-0.10088637	0.00541047	-2.193377294	0.031220252	0.031220252	-3.575758973	-1.072432146
35855	5860064	FCHO2	NM_138782.1	115548	NP_620137.1	ILMN_1670322	5860064	S	GAGACCAGTAGATTTTCAATGGGAAATGTACCTAGCAAGCTGGTTCTTGC	"\Homo sapiens FCH domain only 2 (FCHO2), mRNA.\"""""		ILMN_1670322	FCHO2	"\Homo sapiens FCH domain only 2 (FCHO2), mRNA.\"""""	115548	 	FCHO2	0.100344421	-0.045019929	2.485021045	0.015067028	0.015067028	-3.014486454	1.072029362
28756	4590136	ProbeID: 4590136	XM_001720737.1	100131716	XP_001720789.1	ILMN_3236304	4590136	S	CCCAGAGAAGATCATCCAGGTGTGTTGGGGCATCTGGCAGTGGGAGCCCA	"\PREDICTED: Homo sapiens similar to spermatogenesis and centriole associated 1 (LOC100131716), mRNA.\"""""		ILMN_3236304	LOC100131716	"\PREDICTED: Homo sapiens similar to spermatogenesis and centriole associated 1 (LOC100131716), mRNA.\"""""	100131716	 		0.100193963	-0.002115251	2.370459601	0.02020355	0.02020355	-3.242070389	1.071917566
29074	4610743	ProbeID: 4610743	XM_498088.2	442204	XP_498088.2	ILMN_1656073	4610743	S	TGATTGATCAGAACAGAGATGGTTTCATCAACAAAGAAGATTTGCATGAT	"\PREDICTED: Homo sapiens similar to myosin regulatory light chain-like (LOC442204), mRNA.\"""""		ILMN_1656073	LOC442204	"\PREDICTED: Homo sapiens similar to myosin regulatory light chain-like (LOC442204), mRNA.\"""""	442204	 		-0.100151385	0.005712296	-2.490174836	0.0148663	0.0148663	-3.004036253	-1.071885932
18647	2940091	LRRC37B	XM_945972.1	114659	XP_951065.1	ILMN_1673601	2940091	I	ACCTGTGTCCTCCTTCCCATTGGCCTTCTGGTTCCTACCCAAGTGTCCAG	"\PREDICTED: Homo sapiens leucine rich repeat containing 37B, transcript variant 3 (LRRC37B), mRNA.\"""""		ILMN_1673601	LRRC37B	"\PREDICTED: Homo sapiens leucine rich repeat containing 37B, transcript variant 3 (LRRC37B), mRNA.\"""""	114659	D	LRRC37B	-0.100150175	0.002237313	-2.894319849	0.004910022	0.004910022	-2.129897565	-1.071885033
32778	5270482	ProbeID: 5270482				ILMN_1894521	5270482	S	CAGTGTGGTGTTTAAATCCGCAACGATCACAGCCCAGCGGGGGACTCAGC	"\UI-CF-FN0-afr-n-09-0-UI.s1 UI-CF-FN0 Homo sapiens cDNA clone UI-CF-FN0-afr-n-09-0-UI 3, mRNA sequence\"""""		ILMN_1894521		"\UI-CF-FN0-afr-n-09-0-UI.s1 UI-CF-FN0 Homo sapiens cDNA clone UI-CF-FN0-afr-n-09-0-UI 3, mRNA sequence\"""""	-999	 		0.099913278	0.002479092	2.500842432	0.014458433	0.014458433	-2.982348442	1.071709039
44416	7050403	HACE1	NM_020771.3	57531	NP_065822.2	ILMN_1740217	7050403	S	CTGATGTGTTTGGAGCAATGGAAGAGGTGCCTTTGAAACCTGGGGGTGGG	"\Homo sapiens HECT domain and ankyrin repeat containing, E3 ubiquitin protein ligase 1 (HACE1), mRNA.\"""""		ILMN_1740217	HACE1	"\Homo sapiens HECT domain and ankyrin repeat containing, E3 ubiquitin protein ligase 1 (HACE1), mRNA.\"""""	57531	 	HACE1	-0.099903239	-0.003899742	-2.550468945	0.012690185	0.012690185	-2.880441788	-1.071701582
10744	1690364	FOXO6	XM_002342102.1	100132074	XP_002342143.1	ILMN_3307977	1690364	A	CTGGACCTCGACATGTTCAGCGGGAGCCTCGAGTGCGACGTGGAGTCCAT	"\PREDICTED: Homo sapiens forkhead box protein O6 (FOXO6), mRNA.\"""""		ILMN_3307977	FOXO6	"\PREDICTED: Homo sapiens forkhead box protein O6 (FOXO6), mRNA.\"""""	100132074	D	FOXO6	-0.099832604	-0.008650696	-2.511559573	0.014058825	0.014058825	-2.960482077	-1.071649112
41351	6560056	JAG2	NM_145159.1	3714	NP_660142.1	ILMN_2399523	6560056	A	AAGTGCCGGTGAGACCCATGGCTGTGTTGGTGTGGCCCATGGCTGTTGGT	"\Homo sapiens jagged 2 (JAG2), transcript variant 2, mRNA.\"""""	HJ2	ILMN_2399523	JAG2	"\Homo sapiens jagged 2 (JAG2), transcript variant 2, mRNA.\"""""	3714	D	JAG2	-0.099720475	0.006823134	-3.073226449	0.002905659	0.002905659	-1.710017269	-1.071565824
7983	1240541	RBM4	NM_002896.1	5936	NP_002887.1	ILMN_1757439	1240541	I	CGAATGCACGTGCAGTTGTCCACCAGCCGGCTTAGGACTGCGCCCGGGAT	"\Homo sapiens RNA binding motif protein 4 (RBM4), mRNA.\"""""	ZCCHC21; ZCRB3A; RBM4A; LARK; DKFZp547K0918; MGC75138	ILMN_1757439	RBM4	"\Homo sapiens RNA binding motif protein 4 (RBM4), mRNA.\"""""	5936	D	RBM4	0.099710768	-0.010030819	2.381822979	0.019632208	0.019632208	-3.219901989	1.071558615
3362	520170	ProbeID: 520170				ILMN_1873823	520170	S	TAAATGTGACAGTGCAGGCTCGGTTTTCAGGGACAGGAGGCAGGGTCCGG	"\wd19d12.x1 Soares_NFL_T_GBC_S1 Homo sapiens cDNA clone IMAGE:2328599 3, mRNA sequence\"""""		ILMN_1873823		"\wd19d12.x1 Soares_NFL_T_GBC_S1 Homo sapiens cDNA clone IMAGE:2328599 3, mRNA sequence\"""""	-999	 		0.09970229	0.009050966	2.294478451	0.024418207	0.024418207	-3.387973186	1.071552318
23300	3830494	C1orf147	NM_001025592.1	574431	NP_001020763.1	ILMN_1784827	3830494	S	GAAAGGAGGAAGGACGGTCACACACTTGGATTGTGAAGGTTGCAGTGGCC	"\Homo sapiens chromosome 1 open reading frame 147 (C1orf147), mRNA.\"""""	FLJ32597	ILMN_1784827	C1ORF147	"\Homo sapiens chromosome 1 open reading frame 147 (C1orf147), mRNA.\"""""	574431	 	C1orf147	0.099630873	0.003368086	3.074211918	0.002897112	0.002897112	-1.707651181	1.071499275
6630	1030653	ProbeID: 1030653				ILMN_1876064	1030653	S	GGGGAACAAGGCAAAATTTAACTTCAAGGGGCCTTTTCTCGCAGCATTGC	"\DB298926 BRACE3 Homo sapiens cDNA clone BRACE3009497 3, mRNA sequence\"""""		ILMN_1876064		"\DB298926 BRACE3 Homo sapiens cDNA clone BRACE3009497 3, mRNA sequence\"""""	-999	 		-0.099630645	0.009363154	-2.008564325	0.047999792	0.047999792	-3.89984311	-1.071499105
13612	2140010	ProbeID: 2140010	XM_928457.1	645416	XP_933550.1	ILMN_1700998	2140010	S	CCTCAGGACCTCCCCTCACTCCTGCAAAATCCACACAGTTCTGCCCTCCT	"\PREDICTED: Homo sapiens similar to SH3/ankyrin domain gene 2 isoform a (LOC645416), mRNA.\"""""		ILMN_1700998	LOC645416	"\PREDICTED: Homo sapiens similar to SH3/ankyrin domain gene 2 isoform a (LOC645416), mRNA.\"""""	645416	D	SHANK2	-0.099476544	0.015260267	-2.053521373	0.043330411	0.043330411	-3.823324361	-1.071384659
11205	1770050	ProbeID: 1770050				ILMN_1827259	1770050	S	GCACACCCCTTTATCAACTCCACCAGGGGAAACTATTCCTGCCCTACCCG	"\hu02g11.x1 NCI_CGAP_Lu24 Homo sapiens cDNA clone IMAGE:3165476 3, mRNA sequence\"""""		ILMN_1827259		"\hu02g11.x1 NCI_CGAP_Lu24 Homo sapiens cDNA clone IMAGE:3165476 3, mRNA sequence\"""""	-999	 		-0.099455619	0.017112012	-2.284146326	0.025047588	0.025047588	-3.407498835	-1.07136912
3342	520093	ProbeID: 520093	XM_938091.2	644338	XP_943184.2	ILMN_1721895	520093	S	GGCTGGCAGTGCCTGGACCTACAACACCACTTCGGCTGTCATGGTGAAGT	"\PREDICTED: Homo sapiens similar to 60S ribosomal protein L37a (LOC644338), mRNA.\"""""		ILMN_1721895	LOC644338	"\PREDICTED: Homo sapiens similar to 60S ribosomal protein L37a (LOC644338), mRNA.\"""""	644338	 	hCG 1791193	-0.099442687	-0.009853743	-2.724234447	0.007931427	0.007931427	-2.510698809	-1.071359517
30580	4850687	CTRB1	NM_001906.4	1504	NP_001897.4	ILMN_2137654	4850687	S	CTCAGCGGCCTGTCCAGGATCGTGAATGGGGAGGACGCCGTCCCCGGCTC	"\Homo sapiens chymotrypsinogen B1 (CTRB1), mRNA.\"""""	MGC88037; CTRB; FLJ42412	ILMN_2137654	CTRB1	"\Homo sapiens chymotrypsinogen B1 (CTRB1), mRNA.\"""""	1504	 	CTRB1	0.099398105	-0.000752872	3.183596353	0.002081302	0.002081302	-1.441486126	1.07132641
25624	4120088	QSER1	NM_024774.2	79832	NP_079050.2	ILMN_1804297	4120088	S	GAGAGCCTTCTTGCTGTGCCTTAGAATGAAAGAAGGTGGAGGGCAAGGTG	"\Homo sapiens glutamine and serine rich 1 (QSER1), mRNA.\"""""	FLJ21924	ILMN_1804297	QSER1	"\Homo sapiens glutamine and serine rich 1 (QSER1), mRNA.\"""""	79832	D	QSER1	-0.099243529	-0.000619942	-2.555357119	0.012527023	0.012527023	-2.87031425	-1.07121163
18837	2970112	SFTPA2	NM_006926.2	6436	NP_008857.2	ILMN_1689114	2970112	S	GTGCGAAGTGAAGGACGTTTGTGTTGGAAGCCCTGGTATCCCCGGCACTC	"\Homo sapiens surfactant protein A2B (SFTPA2B), mRNA. XM_001133043 XM_001133049 XM_001133054\"""""	AC068139.3; SP-A1 beta; SP-2A beta; SFTPA2; SP-A2; SP-2A; SPAII; SP-A1	ILMN_1689114	SFTPA2B	"\Homo sapiens surfactant protein A2B (SFTPA2B), mRNA. XM_001133043 XM_001133049 XM_001133054\"""""	6436	 		-0.099202253	0.000858954	-2.630963883	0.010233334	0.010233334	-2.711637165	-1.071180983
36077	5870246	ProbeID: 5870246	XM_943115.1	647920	XP_948208.1	ILMN_1740088	5870246	S	ACTGTGCTGCTTTTCCGGTGGCTCCTGCTCCTCCCGGCCCCATCACCACT	"\PREDICTED: Homo sapiens hypothetical protein LOC647920 (LOC647920), mRNA.\"""""		ILMN_1740088	LOC647920	"\PREDICTED: Homo sapiens hypothetical protein LOC647920 (LOC647920), mRNA.\"""""	647920	 		-0.099191971	0.011140847	-2.263643822	0.026339004	0.026339004	-3.446019864	-1.071173349
18322	2850278	AMAC1L1	XM_928960.2	646000	XP_934053.1	ILMN_1794728	2850278	S	AACATTCTTCCACCGTCTGCTCCGCCATCCTCACCCTCTGCCTTGAGAGC	"\PREDICTED: Homo sapiens acyl-malonyl condensing enzyme 1-like 1 (AMAC1L1), mRNA.\"""""		ILMN_1794728	AMAC1L1	"\PREDICTED: Homo sapiens acyl-malonyl condensing enzyme 1-like 1 (AMAC1L1), mRNA.\"""""	646000	 	AMAC1L1	-0.099151046	0.006886695	-2.992259337	0.003693617	0.003693617	-1.902440717	-1.071142963
41454	6560435	ProbeID: 6560435	XM_001719960.1	100128163	XP_001720012.1	ILMN_3257564	6560435	M	CCTTTCCCTGGAATGATCCGGAATGGACGACACCTGAGCTCTCTCTGCCA	"\PREDICTED: Homo sapiens hypothetical protein LOC100128163 (LOC100128163), mRNA.\"""""		ILMN_3257564	LOC100128163	"\PREDICTED: Homo sapiens hypothetical protein LOC100128163 (LOC100128163), mRNA.\"""""	100128163	 		-0.099131352	-0.004460526	-2.901610733	0.004808086	0.004808086	-2.113168019	-1.071128341
23771	3870075	JAKMIP1	NM_144720.3	152789	NP_653321.1	ILMN_1784141	3870075	S	GCATGCATTCATTTTCTGTTCCGTTTTGTCCTTTTTAAGGCGGTGGCGGC	"\Homo sapiens janus kinase and microtubule interacting protein 1 (JAKMIP1), transcript variant 2, mRNA.\"""""	Gababrbp; MARLIN1; JAMIP1; FLJ31564	ILMN_1784141	JAKMIP1	"\Homo sapiens janus kinase and microtubule interacting protein 1 (JAKMIP1), transcript variant 2, mRNA.\"""""	152789	D	JAKMIP1	-0.09904306	0.010966044	-2.315628624	0.023173249	0.023173249	-3.347767834	-1.07106279
22774	3710681	ARFGEF1	NM_006421.3	10565	NP_006412.2	ILMN_2221408	3710681	S	CTGGCATGGTTTGCGGAGGTTAGATTTACTGGAAATGTATTCATACTGTG	"\Homo sapiens ADP-ribosylation factor guanine nucleotide-exchange factor 1(brefeldin A-inhibited) (ARFGEF1), mRNA.\"""""	DKFZP434L057; BIG1; ARFGEP1; P200; D730028O18Rik	ILMN_2221408	ARFGEF1	"\Homo sapiens ADP-ribosylation factor guanine nucleotide-exchange factor 1(brefeldin A-inhibited) (ARFGEF1), mRNA.\"""""	10565	D	ARFGEF1	0.098957748	-0.012759264	2.081352099	0.040640257	0.040640257	-3.775203845	1.070999457
14434	2320369	SLC8A2	NM_015063.1	6543	NP_055878.1	ILMN_1698846	2320369	S	CTGCTTCCCACAGGTTTTCAGCATTCTATCGTCCTGTTGTGCTCAGCCCC	"\Homo sapiens solute carrier family 8 (sodium/calcium exchanger), member 2 (SLC8A2), mRNA.\"""""	NCX2	ILMN_1698846	SLC8A2	"\Homo sapiens solute carrier family 8 (sodium/calcium exchanger), member 2 (SLC8A2), mRNA.\"""""	6543	 	SLC8A2	-0.09888734	0.003420593	-3.494331415	0.000782087	0.000782087	-0.648607884	-1.07094719
17577	2710348	FXYD2	NM_021603.2	486	NP_067614.1	ILMN_1781045	2710348	A	CCCTCCTCTGTCACCACCAGCCTCTCCAAGCTCAAGTACAAATACAGCCG	"\Homo sapiens FXYD domain containing ion transport regulator 2 (FXYD2), transcript variant b, mRNA.\"""""	MGC12372; HOMG2; ATP1G1	ILMN_1781045	FXYD2	"\Homo sapiens FXYD domain containing ion transport regulator 2 (FXYD2), transcript variant b, mRNA.\"""""	486	D	FXYD2	-0.098852505	0.008721259	-1.995915961	0.049388755	0.049388755	-3.921099514	-1.070921331
2021	270537	PCDHA2	NM_031496.1	56146	NP_113684.1	ILMN_1656033	270537	I	TAGTTTGGGTCCCCACATAGTGAAAGTACTCTGGTTTCTGTTTGATTCAG	"\Homo sapiens protocadherin alpha 2 (PCDHA2), transcript variant 3, mRNA.\"""""	PCDH-ALPHA2	ILMN_1656033	PCDHA2	"\Homo sapiens protocadherin alpha 2 (PCDHA2), transcript variant 3, mRNA.\"""""	56146	D	PCDHA2	-0.098829618	-0.005978267	-2.9473732	0.004211573	0.004211573	-2.007413763	-1.070904342
22278	3520279	LOC645529	XM_928549.2	645529	XP_933642.2	ILMN_1705648	3520279	S	CGCCTCCAAGATTGGTTCTAACGCTTTGCGACTTTCTTTTGCCAAGCGCC	"\PREDICTED: Homo sapiens similar to Hypothetical acrosin-like protease (LOC645529), mRNA.\"""""		ILMN_1705648	LOC645529	"\PREDICTED: Homo sapiens similar to Hypothetical acrosin-like protease (LOC645529), mRNA.\"""""	645529	 	LOC645529	-0.098805779	-0.006275616	-3.166793049	0.002190823	0.002190823	-1.482825318	-1.070886646
29304	4670114	ProbeID: 4670114	XM_001133269.1	730249	XP_001133269.1	ILMN_1838319	4670114	S	GGAGAGGGCTCTGGTGCATTGTGTCACCAACAGATCTCCTAGACCATGGC	"\PREDICTED: Homo sapiens similar to Immune-responsive protein 1 (LOC730249), mRNA.\"""""		ILMN_1838319	LOC730249	"\PREDICTED: Homo sapiens similar to Immune-responsive protein 1 (LOC730249), mRNA.\"""""	730249	D	IRG1	-0.098773155	0.004610063	-2.507374733	0.014213667	0.014213667	-2.969029749	-1.070862431
2567	380682	RBM28	NM_018077.1	55131	NP_060547.1	ILMN_1793033	380682	S	AAGCTGGGTTGTGTACTTTCTGGTGACACTCCTGGGCTCCTCCCCATCCC	"\Homo sapiens RNA binding motif protein 28 (RBM28), mRNA.\"""""	FLJ10377	ILMN_1793033	RBM28	"\Homo sapiens RNA binding motif protein 28 (RBM28), mRNA.\"""""	55131	 	RBM28	-0.098750621	0.012299342	-2.366884447	0.020386339	0.020386339	-3.2490264	-1.070845704
2647	430243	SHROOM4	NM_020717.1	57477	NP_065768.1	ILMN_1763442	430243	S	GGCTAGGCATATTCTTGCTCTTCTCGTGTTGCTCACAACTACCTGCCTGG	"\Homo sapiens KIAA1202 protein (KIAA1202), mRNA.\"""""	RP11-119E20.1	ILMN_1763442	KIAA1202	"\Homo sapiens KIAA1202 protein (KIAA1202), mRNA.\"""""	57477	D	SHROOM4	-0.098716706	-0.004923991	-2.894540863	0.004906903	0.004906903	-2.129390915	-1.070820531
23461	3840398	RSRC2	NM_023012.4	65117	NP_075388.2	ILMN_2358278	3840398	A	CCCACCACCCTTTTTAAGGCCAGTTAACTATACTACAGTCAATACCGTGG	"\Homo sapiens arginine/serine-rich coiled-coil 2 (RSRC2), transcript variant 1, mRNA.\"""""	FLJ11021	ILMN_2358278	RSRC2	"\Homo sapiens arginine/serine-rich coiled-coil 2 (RSRC2), transcript variant 1, mRNA.\"""""	65117	D	RSRC2	-0.098702507	-0.010634713	-2.129258557	0.036346825	0.036346825	-3.69103512	-1.070809993
2546	380577	PCDHA12	NM_031864.1	56137	NP_114070.1	ILMN_2338687	380577	A	GGCCACGGTGCTGGTGTCGCTGGTGGAGAACGGCCAGGCCCCAAAGACGT	"\Homo sapiens protocadherin alpha 12 (PCDHA12), transcript variant 2, mRNA.\"""""	PCDH-ALPHA12; MGC141932; MGC138485	ILMN_2338687	PCDHA12	"\Homo sapiens protocadherin alpha 12 (PCDHA12), transcript variant 2, mRNA.\"""""	56137	D	PCDHA12	-0.098693505	0.008424989	-2.560051935	0.012372098	0.012372098	-2.860572223	-1.070803311
34310	5550634	BEX1	NM_018476.3	55859	NP_060946.3	ILMN_1702637	5550634	S	GGGAGCTGCAGAGCTACGCAGCCTTCGGTGCAGTCGTCACTCGTGTCTCG	"\Homo sapiens brain expressed, X-linked 1 (BEX1), mRNA.\"""""	HBEX2; HGR74-h; BEX2	ILMN_1702637	BEX1	"\Homo sapiens brain expressed, X-linked 1 (BEX1), mRNA.\"""""	55859	D	BEX1	-0.098496806	0.003408443	-2.046203849	0.044062692	0.044062692	-3.835881472	-1.070657326
3122	460730	BMPR2	NM_001204.5	659	NP_001195.2	ILMN_2070896	460730	S	AGGCTAGAAAATACTCGCACTTCCTCAGAACCCTCTTTCTTGTTAACGGG	"\Homo sapiens bone morphogenetic protein receptor, type II (serine/threonine kinase) (BMPR2), mRNA.\"""""	BRK-3; FLJ76945; BMPR3; BMPR-II; BMR2; TRG10; PPH1; T-ALK	ILMN_2070896	BMPR2	"\Homo sapiens bone morphogenetic protein receptor, type II (serine/threonine kinase) (BMPR2), mRNA.\"""""	659	D	BMPR2	0.098468315	-0.015819478	2.02233251	0.046526012	0.046526012	-3.876568937	1.070636183
27731	4390128	XIRP2	NM_152381.4	129446	NP_689594.4	ILMN_1705865	4390128	S	GCTCAGAAGCTGGCAAATCTGGCTGTGACTTCAAGCATGCCCCACCAACC	"\Homo sapiens xin actin-binding repeat containing 2 (XIRP2), transcript variant 1, mRNA.\"""""	DKFZp451G055; FLJ39111; FLJ40200; DKFZp779G1747; CMYA3; XIRP2	ILMN_1705865	XIRP2	"\Homo sapiens xin actin-binding repeat containing 2 (XIRP2), transcript variant 1, mRNA.\"""""	129446	D	XIRP2	-0.098448687	0.003993143	-3.256951781	0.001660471	0.001660471	-1.259130079	-1.070621617
38846	6270392	ProbeID: 6270392	XM_944135.1	441378	XP_949228.1	ILMN_1654452	6270392	A	ATCAGTTTGGAAGGCACTGGCAGGATGGGAAGGCAGGCGGGGAGTGAGGT	"\PREDICTED: Homo sapiens hypothetical LOC441378 (LOC441378), mRNA.\"""""		ILMN_1654452	LOC441378	"\PREDICTED: Homo sapiens hypothetical LOC441378 (LOC441378), mRNA.\"""""	441378	 		-0.09841327	0.009296127	-2.134306335	0.035918242	0.035918242	-3.682068504	-1.070595334
3115	460707	GAGE12B	NM_001127345.1	729428	NP_001120817.1	ILMN_3243856	460707	S	CGGCCCGAGCAGTTCAGTGATGAAGTGGAACCAGCAACACCTGAAGAAGG	"\Homo sapiens G antigen 12B (GAGE12B), mRNA.\"""""		ILMN_3243856	GAGE12B	"\Homo sapiens G antigen 12B (GAGE12B), mRNA.\"""""	729428	D	GAGE1 (includes others)	-0.09832085	0.002950868	-3.118018363	0.002539977	0.002539977	-1.601894879	-1.070526753
1188	130274	LCK	NM_005356.3	3932	NP_005347.3	ILMN_2279844	130274	I	TGAGACTGTCCAGGCAGCCAGGTTAGGCCAGGAGGACCATGTGAATGGGG	"\Homo sapiens lymphocyte-specific protein tyrosine kinase (LCK), transcript variant 2, mRNA.\"""""	YT16; p56lck; pp58lck	ILMN_2279844	LCK	"\Homo sapiens lymphocyte-specific protein tyrosine kinase (LCK), transcript variant 2, mRNA.\"""""	3932	D	LCK	0.098310909	0.005520445	2.381296069	0.019658379	0.019658379	-3.22093191	1.070519376
19390	3130075	NCRNA00152	NM_052871.3	112597	NP_443103.1	ILMN_1665515	3130075	A	TAACTGGGAGATGAAACAGGAAGCTCTATGACACACTTGATCGAATATGA	"\Homo sapiens hypothetical protein MGC4677 (MGC4677), mRNA.\"""""	MGC17532; MGC88182	ILMN_1665515	MGC4677	"\Homo sapiens hypothetical protein MGC4677 (MGC4677), mRNA.\"""""	112597	D	NCRNA00152	-0.098186808	0.003117063	-3.111350176	0.002591554	0.002591554	-1.618065735	-1.070427294
14092	2230465	PGBD2	NM_170725.2	267002	NP_733843.1	ILMN_1686326	2230465	I	GTCCTGTGTGAGGACTCTGGCACCGGGGAGGATAATGACGACCTGGAGCT	"\Homo sapiens piggyBac transposable element derived 2 (PGBD2), transcript variant 1, mRNA.\"""""		ILMN_1686326	PGBD2	"\Homo sapiens piggyBac transposable element derived 2 (PGBD2), transcript variant 1, mRNA.\"""""	267002	D	PGBD2	-0.098043075	0.010470467	-2.489568306	0.014889797	0.014889797	-3.005267036	-1.070320655
19595	3140128	DEFB108B	NM_001002035.1	245911	NP_001002035.1	ILMN_1730448	3140128	S	GAGCCAAGTTCTACCAGCCAGGGGCAAATTCAAGGAGATCTGTGAACGTC	"\Homo sapiens defensin, beta 108B (DEFB108B), mRNA.\"""""		ILMN_1730448	DEFB108B	"\Homo sapiens defensin, beta 108B (DEFB108B), mRNA.\"""""	245911	D	DEFB108B/LOC100133128	0.097954531	0.008162463	2.344042127	0.021589294	0.021589294	-3.293258623	1.070254967
40331	6420427	ABCD4	NM_020325.1	5826	NP_064730.1	ILMN_1746032	6420427	I	CCAAAGGCTCAGCCTGGCCAGGGCCAGAGGCCCCTCAAAACGGGGAGTAG	"\Homo sapiens ATP-binding cassette, sub-family D (ALD), member 4 (ABCD4), transcript variant 4, mRNA.\"""""	P79R; PMP69; P70R; ABC41; EST352188; PXMP1L	ILMN_1746032	ABCD4	"\Homo sapiens ATP-binding cassette, sub-family D (ALD), member 4 (ABCD4), transcript variant 4, mRNA.\"""""	5826	D	ABCD4	-0.097948414	-0.002603011	-2.455821192	0.016250903	0.016250903	-3.073351824	-1.070250429
22575	3610626	ADM2	NM_024866.4	79924	NP_079142.2	ILMN_1702933	3610626	S	CGCCCTAACAACTTCCCATCCGCTGACCCCTCCAACGCCATCAATCTCCA	"\Homo sapiens adrenomedullin 2 (ADM2), mRNA.\"""""	AM2; FLJ21135; dJ579N16.4	ILMN_1702933	ADM2	"\Homo sapiens adrenomedullin 2 (ADM2), mRNA.\"""""	79924	 	ADM2	-0.097827203	0.004575694	-2.308893773	0.023563447	0.023563447	-3.360604747	-1.070160514
22900	3780390	HTR7	NM_000872.3	3363	NP_000863.1	ILMN_1744217	3780390	A	CCAGACATGGGGAAAAGCTACCTTTCCTGAAAGGGGAGGAGGGCACTGTC	"\Homo sapiens 5-hydroxytryptamine (serotonin) receptor 7 (adenylate cyclase-coupled) (HTR7), transcript variant a, mRNA.\"""""	5-HT7	ILMN_1744217	HTR7	"\Homo sapiens 5-hydroxytryptamine (serotonin) receptor 7 (adenylate cyclase-coupled) (HTR7), transcript variant a, mRNA.\"""""	3363	D	HTR7	-0.09778884	-0.001707462	-2.087601568	0.040056406	0.040056406	-3.764319603	-1.070132057
22136	3460468	SEC23IP	NM_007190.2	11196	NP_009121.1	ILMN_1690690	3460468	S	CGCTCTCCTAGCACGTCCATTTCCAGGAGGAGAAGCAAGCAGATGAGAGG	"\Homo sapiens SEC23 interacting protein (SEC23IP), mRNA.\"""""	P125; MSTP053	ILMN_1690690	SEC23IP	"\Homo sapiens SEC23 interacting protein (SEC23IP), mRNA.\"""""	11196	 	SEC23IP	0.097739594	0.004798214	2.146576303	0.034894723	0.034894723	-3.660195175	1.070095529
3227	510376	CSAG3	NM_001129826.1	389903	NP_001123298.1	ILMN_3260910	510376	M	GGCCTGCCTTCACTGTCCTGGGGGAGGCTTGGAGAGACCAGGTGGACTGG	"\Homo sapiens CSAG family, member 3 (CSAG3), transcript variant 1, mRNA.\"""""		ILMN_3260910	CSAG3	"\Homo sapiens CSAG family, member 3 (CSAG3), transcript variant 1, mRNA.\"""""	389903	D	CSAG2 (includes others)	0.097645099	0.002212585	2.238280446	0.028017463	0.028017463	-3.493258911	1.070025442
27242	4260458	LOC150776	XM_928833.1	150776	XP_933926.1	ILMN_1655489	4260458	I	TCTCCCACGGTGGAGCCAACCCTCACTAATGGGAGCCCTGGGATCATCTG	"\PREDICTED: Homo sapiens FLJ41352 protein, transcript variant 1 (FLJ41352), mRNA.\"""""		ILMN_1655489	FLJ41352	"\PREDICTED: Homo sapiens FLJ41352 protein, transcript variant 1 (FLJ41352), mRNA.\"""""	150776	D	FLJ41352	-0.097631982	-0.003359555	-2.739286864	0.007607716	0.007607716	-2.477740755	-1.070015712
30959	4880639	LOC646804	XM_929761.1	646804	XP_934854.1	ILMN_1654965	4880639	S	ATGGGTACTGCAGAGGCAGCAGGAAATGAGGAGAAAGAAGAAGCTAGCAA	"\PREDICTED: Homo sapiens similar to CG17807-PA (LOC646804), mRNA.\"""""		ILMN_1654965	LOC646804	"\PREDICTED: Homo sapiens similar to CG17807-PA (LOC646804), mRNA.\"""""	646804	 	LOC646804	0.097608187	-0.001072631	2.504915068	0.01430539	0.01430539	-2.974048152	1.069998065
44317	7050014	TMEM231	NM_001077419.1	79583	NP_001070887.1	ILMN_2394523	7050014	A	CCCGGTGATCCATGCTTCATGCCCACCCAGAAACACACCCCTCAGTGTGT	"\Homo sapiens transmembrane protein 231 (TMEM231), transcript variant 3, mRNA.\"""""	ALYE870; PRO1886	ILMN_2394523	TMEM231	"\Homo sapiens transmembrane protein 231 (TMEM231), transcript variant 3, mRNA.\"""""	79583	 	TMEM231	-0.09729498	0.001169146	-3.022807816	0.003375561	0.003375561	-1.830301246	-1.069765795
1385	150280	HECTD3	NM_024602.4	79654	NP_078878.2	ILMN_1656902	150280	S	GTTCCTAGAGCTATGCACACCCCTGCCCCAGTTTACCGTTCCTCCCTCAG	"\Homo sapiens HECT domain containing 3 (HECTD3), mRNA.\"""""	FLJ31983; RP11-69J16.1; FLJ21156; MGC161630	ILMN_1656902	HECTD3	"\Homo sapiens HECT domain containing 3 (HECTD3), mRNA.\"""""	79654	 	HECTD3	-0.097287657	-0.005743841	-2.076419043	0.041106301	0.041106301	-3.783775045	-1.069760364
895	70543	ZNF3	NM_017715.1	7551	NP_060185.1	ILMN_1714800	70543	I	CAGGTTTATTGGCGATAATCACAGAAATTATATCCCCTTTGAGCCCCTCA	"\Homo sapiens zinc finger protein 3 (A8-51) (ZNF3), transcript variant 1, mRNA.\"""""	HF.12; KOX25; PP838; Zfp113; FLJ20216; A8-51	ILMN_1714800	ZNF3	"\Homo sapiens zinc finger protein 3 (A8-51) (ZNF3), transcript variant 1, mRNA.\"""""	7551	D	ZNF3	-0.097226341	-0.00513477	-2.629962722	0.010261036	0.010261036	-2.713763104	-1.069714899
14944	2360189	AFF4	NM_014423.3	27125	NP_055238.1	ILMN_1708502	2360189	S	CCTGAAAAGGCACCACCTTTAAGGGCCAGTTGTGGGGTTGGTAAGCACAG	"\Homo sapiens AF4/FMR2 family, member 4 (AFF4), mRNA.\"""""	AF5Q31; MGC75036; MCEF	ILMN_1708502	AFF4	"\Homo sapiens AF4/FMR2 family, member 4 (AFF4), mRNA.\"""""	27125	 	AFF4	0.097205921	-0.024977813	2.276610791	0.025515598	0.025515598	-3.421691693	1.069699759
40841	6510209	ProbeID: 6510209				ILMN_1826738	6510209	S	GGAAGTGAAGGGTGGGAGGGCTGACTTCTCCCCAGATTCAAATGCAGATG	"\FNPAEG09 FNP Homo sapiens cDNA, mRNA sequence\"""""		ILMN_1826738		"\FNPAEG09 FNP Homo sapiens cDNA, mRNA sequence\"""""	-999	 		-0.097201205	-0.004407566	-2.59886353	0.011156144	0.011156144	-2.779471202	-1.069696262
20068	3180471	COL11A2	NM_080681.1	1302	NP_542412.1	ILMN_1721178	3180471	A	ACTGAGTATGTTCATTGCCACCCCTGTCCTCCCCTGGGCACCCCTCACTT	"\Homo sapiens collagen, type XI, alpha 2 (COL11A2), transcript variant 2, mRNA.\"""""	PARP; STL3; HKE5; DFNB53; DFNA13	ILMN_1721178	COL11A2	"\Homo sapiens collagen, type XI, alpha 2 (COL11A2), transcript variant 2, mRNA.\"""""	1302	D	COL11A2	-0.0970538	-0.001128314	-2.439977551	0.01692754	0.01692754	-3.105047328	-1.069586974
13630	2140072	WDFY3	NM_178585.1	23001	NP_848700.1	ILMN_1651681	2140072	I	TCTTTTTCCCTGTACTTTGAAACAGCCATTGTGTGCAGGCAGCCCGCTGC	"\Homo sapiens WD repeat and FYVE domain containing 3 (WDFY3), transcript variant 3, mRNA.\"""""	ALFY; KIAA0993; ZFYVE25; MGC16461	ILMN_1651681	WDFY3	"\Homo sapiens WD repeat and FYVE domain containing 3 (WDFY3), transcript variant 3, mRNA.\"""""	23001	D	WDFY3	-0.097049431	-0.002052258	-3.28603965	0.00151684	0.00151684	-1.18597851	-1.069583734
33756	5390678	ProbeID: 5390678	XR_038101.1	100129237		ILMN_3268784	5390678	M	GAGAAAGCACCAGTGAAGCAATCTATACAAGACACTCTAGCCAAAAAAGG	"\PREDICTED: Homo sapiens misc_RNA (LOC100129237), miscRNA.\"""""		ILMN_3268784	LOC100129237	"\PREDICTED: Homo sapiens misc_RNA (LOC100129237), miscRNA.\"""""	100129237	 		0.097009109	-0.002362235	3.047724916	0.003135157	0.003135157	-1.771045628	1.069553841
19904	3170605	IKBIP	NM_153687.2	121457	NP_710154.1	ILMN_1701402	3170605	I	CTGGAGTTAGGAGGGCCTGTGGTAGACAGCGTGAATCATGAAAATAAGCC	"\Homo sapiens IKBKB interacting protein (IKBIP), transcript variant 1, mRNA.\"""""	FLJ31051	ILMN_1701402	IKBIP	"\Homo sapiens IKBKB interacting protein (IKBIP), transcript variant 1, mRNA.\"""""	121457	D	IKBIP	0.096948557	-0.037077735	2.098200081	0.039082819	0.039082819	-3.74579519	1.069508951
25692	4120356	CAMKMT	NM_024766.2	79823	NP_079042.1	ILMN_1738099	4120356	S	CCTCCCCGCCTCTTTTTACACTCTGCTTGTTGCTCGTCCTGCCCTAAACC	"\Homo sapiens chromosome 2 open reading frame 34 (C2orf34), mRNA.\"""""	FLJ23451	ILMN_1738099	C2ORF34	"\Homo sapiens chromosome 2 open reading frame 34 (C2orf34), mRNA.\"""""	79823	 	CAMKMT	-0.096784933	0.009178492	-1.99292054	0.049722681	0.049722681	-3.926115985	-1.069387659
3341	520092	NOTCH2NL	NM_203458.3	388677	NP_982283.2	ILMN_1656254	520092	I	CACAATGGCACAGGATACTGCAAATGTCCAGAAGGCTTCTTGGGGGAATA	"\Homo sapiens Notch homolog 2 (Drosophila) N-terminal like (NOTCH2NL), mRNA.\"""""	N2N	ILMN_1656254	NOTCH2NL	"\Homo sapiens Notch homolog 2 (Drosophila) N-terminal like (NOTCH2NL), mRNA.\"""""	388677	D	NOTCH2NL	0.096741559	0.00203147	2.020848212	0.046683006	0.046683006	-3.87908484	1.069355509
30869	4880300	HARBI1	NM_173811.2	283254	NP_776172.1	ILMN_1759828	4880300	S	ACAGGACCCATGGAACAGCCCCCGGAAGAGGAGTATGAGCACATGGAGTC	"\Homo sapiens harbinger transposase derived 1 (HARBI1), mRNA.\"""""	FLJ32675	ILMN_1759828	HARBI1	"\Homo sapiens harbinger transposase derived 1 (HARBI1), mRNA.\"""""	283254	D	HARBI1	0.096715961	0.000857575	2.508346583	0.014177572	0.014177572	-2.967045772	1.069336536
16022	2510176	NCRNA00099	NR_002813.1	359822		ILMN_3242530	2510176	S	ATGGAGTGTGATCTAATGGAAATAAACTGGGGAGAACTTAGCAGGGCCAG	"\Homo sapiens non-protein coding RNA 99 (NCRNA00099), non-coding RNA.\"""""		ILMN_3242530	NCRNA00099	"\Homo sapiens non-protein coding RNA 99 (NCRNA00099), non-coding RNA.\"""""	359822	 	NCRNA00099	-0.096664676	-0.000589241	-2.790754792	0.006589953	0.006589953	-2.363950595	-1.069298523
899	70554	LOC146880	XR_016048.1	146880		ILMN_1659110	70554	I	ACTTCACCATGCCTATGTGTTGCTTTCTAATTTGGGGTCTTTAATGTTGC	"\PREDICTED: Homo sapiens hypothetical protein MGC40489 (MGC40489), misc RNA.\"""""		ILMN_1659110	MGC40489	"\PREDICTED: Homo sapiens hypothetical protein MGC40489 (MGC40489), misc RNA.\"""""	146880	D	LOC146880	0.0966646	-0.012471578	2.411793554	0.018193704	0.018193704	-3.161002736	1.069298467
9385	1450176	RGPD5	NM_032260.2	84220	NP_115636.1	ILMN_1670141	1450176	A	TGAGGCAGAACGCAGGTTCGTCACAGTGGGCCTCCGTGGGCGGCGCCGCA	"\Homo sapiens RANBP2-like and GRIP domain containing 5 (RGPD5), transcript variant 2, mRNA.\"""""	DKFZp686I1842; RGP5; BS-63; RANBP2L1	ILMN_1670141	RGPD5	"\Homo sapiens RANBP2-like and GRIP domain containing 5 (RGPD5), transcript variant 2, mRNA.\"""""	84220	D	RGPD5 (includes others)	-0.096586722	0.014556054	-2.755559723	0.007271371	0.007271371	-2.441946477	-1.069240747
45760	7330674	KIFC1	NM_002263.2	3833	NP_002254.1	ILMN_2222008	7330674	S	GAACGTCTCCGAGTCCCTCAACTCTCTACGCTTTGCCTCCAAGGTGAACC	"\Homo sapiens kinesin family member C1 (KIFC1), mRNA.\"""""	HSET; MKLP2; RAB6-KIFL; KNSL2; MGC1202; MGC149736; MGC149737	ILMN_2222008	KIFC1	"\Homo sapiens kinesin family member C1 (KIFC1), mRNA.\"""""	3833	 	KIFC1	0.096467897	0.005018137	2.3541076	0.021051658	0.021051658	-3.273812704	1.069152684
6340	1010243	LPAL2	NM_024492.2	80350	NP_077818.1	ILMN_1811544	1010243	A	ATAGGGCTGTGGCCGCGCCTCTGACTATTATCCCGGTTCCAAGACGAGAG	"\Homo sapiens lipoprotein, Lp(a)-like 2 (LPAL2), transcript variant 1, mRNA.\"""""	APOA2; RP11-72O9.2; MGC129532; APOAL; APOARGC	ILMN_1811544	LPAL2	"\Homo sapiens lipoprotein, Lp(a)-like 2 (LPAL2), transcript variant 1, mRNA.\"""""	80350	D	LPAL2	-0.096100772	-0.010658538	-2.318407696	0.023013911	0.023013911	-3.342461473	-1.068880649
27374	4280180	CHRNA3	NM_000743.2	1136	NP_000734.2	ILMN_2154157	4280180	S	CAGAATGGGGGTATCCTGTGCATTGTAGGATCTTTAGCAGTACCCTAGCC	"\Homo sapiens cholinergic receptor, nicotinic, alpha 3 (CHRNA3), mRNA.\"""""	MGC104879	ILMN_2154157	CHRNA3	"\Homo sapiens cholinergic receptor, nicotinic, alpha 3 (CHRNA3), mRNA.\"""""	1136	D	CHRNA3	-0.096073754	0.00353179	-2.454182225	0.016319758	0.016319758	-3.076638599	-1.068860633
6648	1030736	ProbeID: 1030736	XM_944919.1	654206	XP_950012.1	ILMN_1786110	1030736	S	ATGGTCCGGAATCCCGCAACAATTGCCCTTCCGGGACGGCTTTTTCTTTT	"\PREDICTED: Homo sapiens similar to septin 2 (LOC654206), mRNA.\"""""		ILMN_1786110	LOC654206	"\PREDICTED: Homo sapiens similar to septin 2 (LOC654206), mRNA.\"""""	654206	 		-0.095972945	0.010439445	-2.867980459	0.005295102	0.005295102	-2.190060621	-1.068785948
31935	5090070	MMP14	NM_004995.2	4323	NP_004986.1	ILMN_1774739	5090070	S	TCTCGCTCCCCCACCCAGCCCACCCATTGAAGTCTCCTTGGGCCACCAAA	"\Homo sapiens matrix metallopeptidase 14 (membrane-inserted) (MMP14), mRNA.\"""""	MTMMP1; MT1-MMP; MMP-X1	ILMN_1774739	MMP14	"\Homo sapiens matrix metallopeptidase 14 (membrane-inserted) (MMP14), mRNA.\"""""	4323	 	MMP14	-0.095899357	0.000182329	-2.901406638	0.004810913	0.004810913	-2.113636781	-1.068731433
30498	4850324	ProbeID: 4850324	XR_037867.1	100128230		ILMN_3175358	4850324	A	GAGGACTGCTGCGAGGCCGGGTTGGGTAACCCGAGAGGAGGGTTGGGTAA	"\PREDICTED: Homo sapiens misc_RNA (LOC100128230), miscRNA.\"""""		ILMN_3175358	LOC100128230	"\PREDICTED: Homo sapiens misc_RNA (LOC100128230), miscRNA.\"""""	100128230	 		-0.095875192	-0.009429095	-2.071574507	0.041568465	0.041568465	-3.792174958	-1.068713533
550	50709	TTC23L	NM_144725.3	153657	NP_653326.3	ILMN_2190126	50709	S	GGAGGAACCACAACCAGGCCATCCAGTACTTGCAGCAGGCTCATTCTGTC	"\Homo sapiens tetratricopeptide repeat domain 23-like (TTC23L), mRNA.\"""""		ILMN_2190126	TTC23L	"\Homo sapiens tetratricopeptide repeat domain 23-like (TTC23L), mRNA.\"""""	153657	D	TTC23L	-0.095808234	-0.001369036	-2.634715582	0.010130128	0.010130128	-2.703664651	-1.068663932
499	50494	MYH15	XM_938225.1	22989	XP_943318.1	ILMN_1797164	50494	A	CACAGTCGACCTACAGTGACTTCAGGCCCAGAACCAGATGCAGAGGGAAC	"\PREDICTED: Homo sapiens myosin, heavy polypeptide 15 (MYH15), mRNA.\"""""		ILMN_1797164	MYH15	"\PREDICTED: Homo sapiens myosin, heavy polypeptide 15 (MYH15), mRNA.\"""""	22989	 	MYH15	0.095732767	-0.005539926	2.439553454	0.016945993	0.016945993	-3.105893374	1.068608033
39633	6350577	ProbeID: 6350577				ILMN_1914855	6350577	S	TCCTTGTCTCTGCCCCGTGTTAATGTGTTCAGAGCTGTATCCCCAGGACC	"\602255030F1 NIH_MGC_84 Homo sapiens cDNA clone IMAGE:4347391 5, mRNA sequence\"""""		ILMN_1914855		"\602255030F1 NIH_MGC_84 Homo sapiens cDNA clone IMAGE:4347391 5, mRNA sequence\"""""	-999	 		-0.095730881	0.012898453	-2.623804201	0.010432943	0.010432943	-2.726826001	-1.068606636
44137	7040021	LOC400446	XR_016587.2	400446		ILMN_3202109	7040021	A	GGAGAGCCCTTCCTGTCACAAAAGTGCCACTAAAACAGCCTAAGGAGAAA	"\PREDICTED: Homo sapiens misc_RNA (LOC400446), miscRNA.\"""""		ILMN_3202109	LOC400446	"\PREDICTED: Homo sapiens misc_RNA (LOC400446), miscRNA.\"""""	400446	 		-0.095719517	0.00697988	-2.067605669	0.041950423	0.041950423	-3.799043583	-1.068598218
30179	4810603	OR4D6	NM_001004708.1	219983	NP_001004708.1	ILMN_1813776	4810603	S	GATCTCTAACAACGGACTGGTGACCCTGCTCTGGTTCCTCCTGCTCCTGG	"\Homo sapiens olfactory receptor, family 4, subfamily D, member 6 (OR4D6), mRNA.\"""""	OR11-250	ILMN_1813776	OR4D6	"\Homo sapiens olfactory receptor, family 4, subfamily D, member 6 (OR4D6), mRNA.\"""""	219983	 	OR4D6	-0.095629105	0.017746458	-2.399505286	0.018771729	0.018771729	-3.185227487	-1.068531253
35056	5690563	PSPC1	NR_003272.1	55269		ILMN_1724490	5690563	S	TCCGACACAGAGAACAGGAGGAACTGAGGCGACAGCAAGAGGGCTTTAAG	"\Homo sapiens paraspeckle component 1 (PSPC1), transcript variant beta, transcribed RNA.\"""""	FLJ10955; PSP1; DKFZp566B1447	ILMN_1724490	PSPC1	"\Homo sapiens paraspeckle component 1 (PSPC1), transcript variant beta, transcribed RNA.\"""""	55269	D	PSPC1	0.095592716	-0.015376074	2.039399407	0.044753155	0.044753155	-3.847522462	1.068504301
45105	7200279	TPP2	NM_003291.1	7174	NP_003282.1	ILMN_2128358	7200279	S	GGGGAAAAAGTAGAACCAGCACAAATGAGTGGCAGTTGCTGGAGCATAAC	"\Homo sapiens tripeptidyl peptidase II (TPP2), mRNA.\"""""	FLJ40359	ILMN_2128358	TPP2	"\Homo sapiens tripeptidyl peptidase II (TPP2), mRNA.\"""""	7174	D	TPP2	0.095492346	-0.017677637	2.474943039	0.015466585	0.015466585	-3.03486903	1.068429967
28591	4570156	PTCHD2	XM_938154.1	57540	XP_943247.1	ILMN_1767927	4570156	A	AAGGACCCGGCTTGGGCTTCTGCATGTCCTACCCCTGACCCCAGCCTCAA	"\PREDICTED: Homo sapiens patched domain containing 2 (PTCHD2), mRNA.\"""""		ILMN_1767927	PTCHD2	"\PREDICTED: Homo sapiens patched domain containing 2 (PTCHD2), mRNA.\"""""	57540	 	PTCHD2	-0.095399499	0.002179652	-2.78573644	0.006683398	0.006683398	-2.375120065	-1.068361208
33663	5390273	IGSF8	NM_052868.2	93185	NP_443100.1	ILMN_1730432	5390273	S	CCTTTAATTTATTTGACCTCCCACTACCCAGAATGGGAGACGTGCCTCCC	"\Homo sapiens immunoglobulin superfamily, member 8 (IGSF8), mRNA.\"""""	PGRL; CD81P3; EWI2; CD316	ILMN_1730432	IGSF8	"\Homo sapiens immunoglobulin superfamily, member 8 (IGSF8), mRNA.\"""""	93185	 	IGSF8	-0.095212413	0.002597546	-2.104987128	0.03847017	0.03847017	-3.733889185	-1.068222675
23709	3850605	ATP2A1	NM_173201.2	487	NP_775293.1	ILMN_1770052	3850605	A	CAAATCTTCCCGGGCTGCTGTGGGCAACAAGATGTTTGTCAAGGGTGCCC	"\Homo sapiens ATPase, Ca++ transporting, cardiac muscle, fast twitch 1 (ATP2A1), transcript variant a, mRNA.\"""""	ATP2A; SERCA1	ILMN_1770052	ATP2A1	"\Homo sapiens ATPase, Ca++ transporting, cardiac muscle, fast twitch 1 (ATP2A1), transcript variant a, mRNA.\"""""	487	D	ATP2A1	-0.095182421	-0.007424819	-2.085882506	0.040216281	0.040216281	-3.767316437	-1.068200468
37741	6110296	RAB9B	NM_016370.1	51209	NP_057454.1	ILMN_1679092	6110296	S	TGGGTCACACCATTGACTTGAACAGTGGCTCCAAAGCAGGGTCTTCGTGC	"\Homo sapiens RAB9B, member RAS oncogene family (RAB9B), mRNA.\"""""	RAB9L	ILMN_1679092	RAB9B	"\Homo sapiens RAB9B, member RAS oncogene family (RAB9B), mRNA.\"""""	51209	 	RAB9B	-0.095140312	-0.008539945	-2.143460545	0.035152196	0.035152196	-3.665759954	-1.06816929
28364	4540674	MIA2	NM_054024.3	117153	NP_473365.3	ILMN_1656743	4540674	S	CGAAACCATCAGTAGACACCGAAGGGCCTGCTCTGGTGGAGATAGACAGA	"\Homo sapiens melanoma inhibitory activity 2 (MIA2), mRNA.\"""""	FLJ22404	ILMN_1656743	MIA2	"\Homo sapiens melanoma inhibitory activity 2 (MIA2), mRNA.\"""""	117153	D	MIA2	-0.095117511	-0.003457235	-2.667026258	0.009279626	0.009279626	-2.634619844	-1.068152408
1964	270307	CRELD1	NM_015513.3	78987	NP_056328.2	ILMN_1659541	270307	I	CACGGCACCTTAGAACAGACCTTTTTCTTTCTCGCGTGGGGCCTGACTCC	"\Homo sapiens cysteine-rich with EGF-like domains 1 (CRELD1), transcript variant 2, mRNA.\"""""	AVSD2; CIRRIN; DKFZP566D213	ILMN_1659541	CRELD1	"\Homo sapiens cysteine-rich with EGF-like domains 1 (CRELD1), transcript variant 2, mRNA.\"""""	78987	D	CRELD1	-0.09506086	0.00504716	-2.710630304	0.008234754	0.008234754	-2.540359917	-1.068110465
14602	2340278	JMJD1C	NM_032776.1	221037	NP_116165.1	ILMN_1677589	2340278	A	CCCTCCCCGCAAACACTCCTTTGGACTCCCAGATTCGCAGCCTTGTGCTG	"\Homo sapiens jumonji domain containing 1C (JMJD1C), transcript variant 1, mRNA.\"""""	TRIP8; DKFZp761F0118; KIAA1380; FLJ14374; RP11-10C13.2	ILMN_1677589	JMJD1C	"\Homo sapiens jumonji domain containing 1C (JMJD1C), transcript variant 1, mRNA.\"""""	221037	D	JMJD1C	-0.095015184	0.000873402	-2.498329502	0.014553597	0.014553597	-2.987464332	-1.068076649
8191	1260632	VPS54	NM_001005739.1	51542	NP_001005739.1	ILMN_2386967	1260632	A	GCTCAGCCTCCTCTTAGACAATGAGCGCTGGAAGCAAGCAGATGTTCCTG	"\Homo sapiens vacuolar protein sorting 54 homolog (S. cerevisiae) (VPS54), transcript variant 2, mRNA.\"""""	hVps54L; HCC8; SLP-8p; VPS54L	ILMN_2386967	VPS54	"\Homo sapiens vacuolar protein sorting 54 homolog (S. cerevisiae) (VPS54), transcript variant 2, mRNA.\"""""	51542	D	VPS54	-0.094944295	-0.00418491	-2.82423073	0.005996619	0.005996619	-2.289033745	-1.068024169
25691	4120349	ProbeID: 4120349				ILMN_1835610	4120349	S	TTTCACAGGCCCATATTCCTGACCTCCCAGGGTTTCCCACTAAGACTGCC	"\UI-H-BI1-aem-f-02-0-UI.s1 NCI_CGAP_Sub3 Homo sapiens cDNA clone IMAGE:2719994 3, mRNA sequence\"""""		ILMN_1835610		"\UI-H-BI1-aem-f-02-0-UI.s1 NCI_CGAP_Sub3 Homo sapiens cDNA clone IMAGE:2719994 3, mRNA sequence\"""""	-999	 		-0.094937458	-0.014008	-3.179773298	0.00210576	0.00210576	-1.450905809	-1.068019107
40775	6480736	PJA1	NM_145119.2	64219	NP_660095.1	ILMN_1667261	6480736	I	GTATGGCCCAATCCAACAGGAGGGTATCAGTCCAATACAGGTAGGAGGTA	"\Homo sapiens praja ring finger 1 (PJA1), transcript variant 1, mRNA.\"""""	RNF70	ILMN_1667261	PJA1	"\Homo sapiens praja ring finger 1 (PJA1), transcript variant 1, mRNA.\"""""	64219	D	PJA1	0.094847934	-0.010513677	2.418661415	0.017877613	0.017877613	-3.147418086	1.067952835
8677	1400288	AHNAK2	XM_001132404.1	113146	XP_001132404.1	ILMN_1790688	1400288	S	AGTGGCTACAGTGTCACAGGTGGTGGGGACCAGGGGATCTTCGTCAAGCA	"\PREDICTED: Homo sapiens chromosome 14 open reading frame 78 (C14orf78), mRNA.\"""""		ILMN_1790688	C14ORF78	"\PREDICTED: Homo sapiens chromosome 14 open reading frame 78 (C14orf78), mRNA.\"""""	113146	D	AHNAK2	-0.094783966	0.009126263	-2.067214779	0.041988205	0.041988205	-3.799719443	-1.067905484
21290	3400121	ANO9	NM_001012302.2	338440	NP_001012302.2	ILMN_1769259	3400121	A	TTGTGCATCAAGCTCATCGCCGCCTGGTTCGTGCCCGACATCCCTCAGTC	"\Homo sapiens anoctamin 9 (ANO9), mRNA.\"""""	TP53I5; PIG5	ILMN_1769259	ANO9	"\Homo sapiens anoctamin 9 (ANO9), mRNA.\"""""	338440	D	ANO9	-0.094739896	-0.011969345	-2.182702648	0.03202718	0.03202718	-3.595157502	-1.067872863
33266	5340156	ProbeID: 5340156	XM_937336.1	648278	XP_942429.1	ILMN_1653420	5340156	S	TTTCTGCAGCTTCATCACCAGCAGCAGAGTGATGTGTTCTGTGATGTCCT	"\PREDICTED: Homo sapiens similar to Kelch-like protein 2 (LOC648278), mRNA.\"""""		ILMN_1653420	LOC648278	"\PREDICTED: Homo sapiens similar to Kelch-like protein 2 (LOC648278), mRNA.\"""""	648278	D	BTBD18	-0.094735137	-0.001468099	-2.832884143	0.005851434	0.005851434	-2.269552839	-1.067869341
14535	2340008	PDZD8	NM_173791.3	118987	NP_776152.1	ILMN_1696962	2340008	S	CCTCGTATGCACTCTGGCCTGCTTCTCCAGTTACTTGCTTGTGTAAGAAC	"\Homo sapiens PDZ domain containing 8 (PDZD8), mRNA.\"""""	FLJ25412; PDZK8; bA129M16.2; FLJ34427	ILMN_1696962	PDZD8	"\Homo sapiens PDZ domain containing 8 (PDZD8), mRNA.\"""""	118987	 	PDZD8	-0.094711733	-0.027569906	-2.022202279	0.046539769	0.046539769	-3.876789746	-1.067852017
31061	4890288	ProbeID: 4890288	XM_933652.1	653750	XP_938745.1	ILMN_1748175	4890288	S	TTTCCGGCCCCGTTTGCGACGATGTGCTCGAGAAGACTGAGGGAAGAGTG	"\PREDICTED: Homo sapiens similar to WD repeat domain 42A (LOC653750), mRNA.\"""""		ILMN_1748175	LOC653750	"\PREDICTED: Homo sapiens similar to WD repeat domain 42A (LOC653750), mRNA.\"""""	653750	 		-0.094702235	0.005766064	-2.54817665	0.012767358	0.012767358	-2.885185538	-1.067844987
118	10438	LPPR1	NM_017753.2	54886	NP_060223.2	ILMN_1753026	10438	A	GCCACTGTCAGCTTTTCTCCAAAAAGCAGCCAACATCAGCCTCCCCTGTC	"\Homo sapiens lipid phosphate phosphatase-related protein type 1 (LPPR1), transcript variant 2, mRNA.\"""""	MGC26189; RP11-35N6.1	ILMN_1753026	LPPR1	"\Homo sapiens lipid phosphate phosphatase-related protein type 1 (LPPR1), transcript variant 2, mRNA.\"""""	54886	D	LPPR1	-0.094391738	-0.00266468	-3.043559756	0.003174203	0.003174203	-1.780976647	-1.067615191
26463	4210373	DAZAP1	NM_170711.1	26528	NP_733829.1	ILMN_1746526	4210373	I	CGCCGGGCTGCGGCCCACACTTTGTTTACAGTCTTATGGTCAGGCTGAGC	"\Homo sapiens DAZ associated protein 1 (DAZAP1), transcript variant 1, mRNA.\"""""	MGC19907	ILMN_1746526	DAZAP1	"\Homo sapiens DAZ associated protein 1 (DAZAP1), transcript variant 1, mRNA.\"""""	26528	D	DAZAP1	-0.094380654	-0.005982205	-2.812190761	0.006204127	0.006204127	-2.316060037	-1.067606988
23244	3830259	ProbeID: 3830259				ILMN_1913042	3830259	S	CTTGCAGTCAGCCTTCATCTGCACAGCTGCCATGGCCTGTGCTTGTCTTA	"\qe58c04.x1 Soares_fetal_lung_NbHL19W Homo sapiens cDNA clone IMAGE:1743174 3, mRNA sequence\"""""		ILMN_1913042		"\qe58c04.x1 Soares_fetal_lung_NbHL19W Homo sapiens cDNA clone IMAGE:1743174 3, mRNA sequence\"""""	-999	 		0.094309077	-0.011534888	2.998466985	0.00362682	0.00362682	-1.887827026	1.067554022
36389	5890754	ProbeID: 5890754				ILMN_1910805	5890754	S	AGCCTGCTGGGAACAATGCTGGAGAAGGGGTGCAGGGAGAGAAAGGTAGG	"\hr63a10.x1 NCI_CGAP_Kid11 Homo sapiens cDNA clone IMAGE:3133146 3 similar to contains MER22.t1 MER22 repetitive element ;, mRNA sequence\"""""		ILMN_1910805		"\hr63a10.x1 NCI_CGAP_Kid11 Homo sapiens cDNA clone IMAGE:3133146 3 similar to contains MER22.t1 MER22 repetitive element ;, mRNA sequence\"""""	-999	 		-0.094303016	0.007418141	-2.615352398	0.010673115	0.010673115	-2.744712386	-1.067549537
17461	2690682	ProbeID: 2690682	XM_940864.1	651659	XP_945957.1	ILMN_1807756	2690682	S	AGCCTGCCTATTATTCCAGGTCCTGCCCTCAAACTGGGAGGGAGCGAAGC	"\PREDICTED: Homo sapiens similar to solute carrier family 16, member 5 (LOC651659), mRNA.\"""""		ILMN_1807756	LOC651659	"\PREDICTED: Homo sapiens similar to solute carrier family 16, member 5 (LOC651659), mRNA.\"""""	651659	 		-0.094255791	-0.007613923	-2.278738528	0.025382675	0.025382675	-3.417688281	-1.067514593
14821	2350451	MAP4K5	NM_006575.3	11183	NP_006566.2	ILMN_2408908	2350451	A	GGGTTGTCGTTTTGGAAAGTAGGCCAACAGAAAATCCTACTGCACACAGC	"\Homo sapiens mitogen-activated protein kinase kinase kinase kinase 5 (MAP4K5), transcript variant 1, mRNA.\"""""	KHS1; KHS; MAPKKKK5; GCKR	ILMN_2408908	MAP4K5	"\Homo sapiens mitogen-activated protein kinase kinase kinase kinase 5 (MAP4K5), transcript variant 1, mRNA.\"""""	11183	D	MAP4K5	-0.094230936	-0.001256444	-2.379104763	0.019767554	0.019767554	-3.225213047	-1.067496201
6335	1010209	INCA1	NM_213726.1	388324	NP_998891.1	ILMN_1704380	1010209	S	CTCCAACTGCCTTTCCCATCCTCTGAACTAGGCATTAACAGCCCCCGTGG	"\Homo sapiens inhibitor of CDK, cyclin A1 interacting protein 1 (INCA1), mRNA.\"""""	MGC148151; MGC148150; HSD45	ILMN_1704380	INCA1	"\Homo sapiens inhibitor of CDK, cyclin A1 interacting protein 1 (INCA1), mRNA.\"""""	388324	 	INCA1	0.094201685	0.005497535	2.28006448	0.025300151	0.025300151	-3.415191827	1.067474558
263	20292	MCOLN3	NM_018298.9	55283	NP_060768.8	ILMN_1775962	20292	S	CTGACTGTGACTTTGGACAACTCAGTAACCCTGGCTTGGACCACTCTCAG	"\Homo sapiens mucolipin 3 (MCOLN3), mRNA.\"""""	FLJ36629; TRP-ML3; TRPML3; FLJ11006; MGC71509	ILMN_1775962	MCOLN3	"\Homo sapiens mucolipin 3 (MCOLN3), mRNA.\"""""	55283	D	MCOLN3	-0.094056815	0.012031654	-2.398543694	0.018817645	0.018817645	-3.187118727	-1.067367371
18824	2970056	RPS6P1	XR_039076.1	440086		ILMN_3297410	2970056	M	CCACATTTCCTGCAGCACAAAGGGCAGCATATTGCTCTGAAGAAGCCGTG	"\PREDICTED: Homo sapiens misc_RNA (RPS6P1), miscRNA.\"""""		ILMN_3297410	RPS6P1	"\PREDICTED: Homo sapiens misc_RNA (RPS6P1), miscRNA.\"""""	440086	 		-0.094054858	0.017010455	-2.23628461	0.028153443	0.028153443	-3.496956606	-1.067365924
44459	7050601	ProbeID: 7050601	XM_936970.1	647910	XP_942063.1	ILMN_1717013	7050601	S	GGAAAACACTGAAGATGGAAAAGAACGTGAGCTCCCCAAGAGCGGGCGCC	"\PREDICTED: Homo sapiens similar to islet cell autoantigen 1 isoform 1 (LOC647910), mRNA.\"""""		ILMN_1717013	LOC647910	"\PREDICTED: Homo sapiens similar to islet cell autoantigen 1 isoform 1 (LOC647910), mRNA.\"""""	647910	 		-0.093966607	-0.009494053	-2.391171956	0.019172978	0.019172978	-3.201595985	-1.067300634
9875	1500630	FMNL2	NM_001004421.1	114793	NP_001004421.1	ILMN_1710116	1500630	I	TCTCACTGAGGAATACCATTACTAAACTATTACTCTTTCTCACCTGATGC	"\Homo sapiens formin-like 2 (FMNL2), transcript variant 1, mRNA.\"""""	FHOD2	ILMN_1710116	FMNL2	"\Homo sapiens formin-like 2 (FMNL2), transcript variant 1, mRNA.\"""""	114793	D	FMNL2	-0.093951113	0.012489133	-2.544497261	0.012892114	0.012892114	-2.892792403	-1.067289171
5336	830019	PPARG	NM_015869.4	5468	NP_056953.2	ILMN_1800225	830019	A	CCTGAGCCACTGCCAACATTTCCCTTCTTCCAGTTGCACTATTCTGAGGG	"\Homo sapiens peroxisome proliferator-activated receptor gamma (PPARG), transcript variant 2, mRNA.\"""""	NR1C3; PPARG1; PPARG2	ILMN_1800225	PPARG	"\Homo sapiens peroxisome proliferator-activated receptor gamma (PPARG), transcript variant 2, mRNA.\"""""	5468	D	PPARG	-0.093911679	0.018263218	-2.281551813	0.025207864	0.025207864	-3.412390043	-1.067259999
10725	1690253	ATG3	NM_022488.3	64422	NP_071933.2	ILMN_2163732	1690253	S	GCTGAGGTGATGAAGAAAATCATTGAGACTGTTGCAGAAGGAGGGGGAGA	"\Homo sapiens ATG3 autophagy related 3 homolog (S. cerevisiae) (ATG3), mRNA.\"""""	MGC15201; PC3-96; DKFZp564M1178; APG3; FLJ22125; APG3L	ILMN_2163732	ATG3	"\Homo sapiens ATG3 autophagy related 3 homolog (S. cerevisiae) (ATG3), mRNA.\"""""	64422	D	ATG3	0.093630015	-0.004594787	2.327676699	0.022489462	0.022489462	-3.324723873	1.067051653
15908	2490463	MXI1	NM_130439.3	4601	NP_569157.2	ILMN_1794074	2490463	A	GGCCTTCGCTTGCATTATTTGGGCCTTCATTCAGATGAACTTGAGGTGCC	"\Homo sapiens MAX interactor 1 (MXI1), transcript variant 2, mRNA.\"""""	MAD2; MGC43220; MXI; MXD2	ILMN_1794074	MXI1	"\Homo sapiens MAX interactor 1 (MXI1), transcript variant 2, mRNA.\"""""	4601	D	MXI1	0.093566847	-0.029935129	2.237449965	0.028073975	0.028073975	-3.494797895	1.067004933
41971	6620204	OR4C13	NM_001001955.1	283092	NP_001001955.1	ILMN_1730984	6620204	S	GCCTGTTAAACTGTCTCTTGCTCCTGGTCTCCTGCGTGGTCATACTGTAC	"\Homo sapiens olfactory receptor, family 4, subfamily C, member 13 (OR4C13), mRNA.\"""""		ILMN_1730984	OR4C13	"\Homo sapiens olfactory receptor, family 4, subfamily C, member 13 (OR4C13), mRNA.\"""""	283092	 	OR4C13	-0.093426686	0.009872632	-1.999266784	0.049017484	0.049017484	-3.915479887	-1.066901277
31892	5080672	C1QTNF1	NM_198593.1	114897	NP_940995.1	ILMN_1701459	5080672	I	AAGCGCCCCGAAGGCCCGATGCCTGACGGCTCATGCGGCCTCCTTGTTTG	"\Homo sapiens C1q and tumor necrosis factor related protein 1 (C1QTNF1), transcript variant 2, mRNA.\"""""	CTRP1; ZSIG37; GIP; FLJ90694	ILMN_1701459	C1QTNF1	"\Homo sapiens C1q and tumor necrosis factor related protein 1 (C1QTNF1), transcript variant 2, mRNA.\"""""	114897	D	C1QTNF1	0.093349647	0.004893707	2.331243297	0.022290499	0.022290499	-3.317882544	1.066844306
28844	4590544	MIR369	NR_029862.1	442914		ILMN_3310000	4590544	S	GGGAGATCGACCGTGTTATATTCGCTTTATTGACTTCGAATAATACATGG	"\Homo sapiens microRNA 369 (MIR369), microRNA.\"""""		ILMN_3310000	MIR369	"\Homo sapiens microRNA 369 (MIR369), microRNA.\"""""	442914	D	mir-154	0.093291206	-0.00317736	2.474053304	0.015502312	0.015502312	-3.036665171	1.066801091
35733	5820296	ProbeID: 5820296	XM_927761.1	644655	XP_932854.1	ILMN_1664353	5820296	S	GGCTATTCTAGTGGAAAACTGTACACAATTTCCCATGAGGCTGGTGAAGG	"\PREDICTED: Homo sapiens similar to poly (ADP-ribose) polymerase family, member 8 (LOC644655), mRNA.\"""""		ILMN_1664353	LOC644655	"\PREDICTED: Homo sapiens similar to poly (ADP-ribose) polymerase family, member 8 (LOC644655), mRNA.\"""""	644655	 		0.093217558	-0.002857732	2.232938495	0.028382722	0.028382722	-3.503149564	1.066746633
12725	2030201	PRAMEF12	NM_001080830.1	390999	NP_001074299.1	ILMN_1809304	2030201	S	TGGCAACTGAATCCTAGGCCATGAGTGTATGTCAAAGGGAGCACAGACCC	"\Homo sapiens PRAME family member 12 (PRAMEF12), mRNA.\"""""		ILMN_1809304	PRAMEF12	"\Homo sapiens PRAME family member 12 (PRAMEF12), mRNA.\"""""	390999	 	PRAMEF12	0.093205919	0.00469889	2.682998926	0.008883634	0.008883634	-2.600235103	1.066738028
11125	1740437	ProbeID: 1740437				ILMN_1880245	1740437	S	GCTCCAGGTCACACAGCAAGTGATGGAAGGTCTTGAACCCTGCTTGACTC	"\yz85f09.s1 Soares_multiple_sclerosis_2NbHMSP Homo sapiens cDNA clone IMAGE:289865 3, mRNA sequence\"""""		ILMN_1880245		"\yz85f09.s1 Soares_multiple_sclerosis_2NbHMSP Homo sapiens cDNA clone IMAGE:289865 3, mRNA sequence\"""""	-999	 		0.09318798	-0.001132639	2.453961635	0.016329045	0.016329045	-3.077080828	1.066724764
24579	3990446	SNORD114-13	NR_003206.1	767591		ILMN_3311105	3990446	S	GACCAGTGATGACCACTGGTGGCATATGAGTCATACACATGAACACCATG	"\Homo sapiens small nucleolar RNA, C/D box 114-13 (SNORD114-13), small nucleolar RNA.\"""""	14q(II-13)	ILMN_3311105	SNORD114-13	"\Homo sapiens small nucleolar RNA, C/D box 114-13 (SNORD114-13), small nucleolar RNA.\"""""	767591	 	SNORD114-13	0.093080119	0.000414263	2.73053297	0.007794473	0.007794473	-2.496925637	1.066645015
42050	6620523	AGER	NM_001136.3	177	NP_001127.1	ILMN_1690829	6620523	I	TGTGCTGATCCTCCCTGAGATAGGGCCTCAGGACCAGGGAACCTACAGCT	"\Homo sapiens advanced glycosylation end product-specific receptor (AGER), transcript variant 1, mRNA.\"""""	MGC22357; RAGE	ILMN_1690829	AGER	"\Homo sapiens advanced glycosylation end product-specific receptor (AGER), transcript variant 1, mRNA.\"""""	177	D	AGER	-0.093078769	0.001750326	-2.586540629	0.01152996	0.01152996	-2.80533013	-1.066644016
42032	6620445	ProbeID: 6620445	NM_001010910.1	399706	NP_001010910.1	ILMN_1708023	6620445	S	CAGAGCACTGCATTGGGTGCCATGAATGACAGAATAAGAGTACCAGGTGC	"\Homo sapiens hypothetical LOC399706 (LOC399706), mRNA.\"""""	RP11-529L18.1; FLJ40354	ILMN_1708023	LOC399706	"\Homo sapiens hypothetical LOC399706 (LOC399706), mRNA.\"""""	399706	D	NCRNA00200	0.09298565	-0.007718127	2.915821378	0.00461499	0.00461499	-2.08046606	1.066575172
32519	5260255	ProbeID: 5260255	XM_933938.2	643872	XP_939031.1	ILMN_1665630	5260255	A	TGTGTACTTCTGGTGACTGTACAGTTTGAAATACTATTTTTATCAAGTTT	"\PREDICTED: Homo sapiens similar to Nonhistone chromosomal protein HMG-17 (High-mobility group nucleosome-binding domain-containing protein 2), transcript variant 3 (LOC643872), mRNA.\"""""		ILMN_1665630	LOC643872	"\PREDICTED: Homo sapiens similar to Nonhistone chromosomal protein HMG-17 (High-mobility group nucleosome-binding domain-containing protein 2), transcript variant 3 (LOC643872), mRNA.\"""""	643872	D	LOC649445	-0.092984362	-0.006843868	-3.267510147	0.001606921	0.001606921	-1.232632193	-1.06657422
14856	2350577	ProbeID: 2350577	XM_001723061.1	100129194	XP_001723113.1	ILMN_3266669	2350577	M	GCCTGACAGAAGTAAAGGCCGGGAGGGGGAGCGGAAGACGGCCAGAAGGA	"\PREDICTED: Homo sapiens hypothetical protein LOC100129194 (LOC100129194), mRNA.\"""""		ILMN_3266669	LOC100129194	"\PREDICTED: Homo sapiens hypothetical protein LOC100129194 (LOC100129194), mRNA.\"""""	100129194	 		-0.092970684	0.004041175	-2.666885633	0.009283183	0.009283183	-2.63492183	-1.066564108
44653	7100681	CCDC137	NM_199287.2	339230	NP_954981.1	ILMN_1743506	7100681	A	AGACATTGGAGAAGGAAGCAAAGGGAGAGGAGCCCGACATCGCAGTCCCC	"\Homo sapiens coiled-coil domain containing 137 (CCDC137), mRNA.\"""""	MGC16597	ILMN_1743506	CCDC137	"\Homo sapiens coiled-coil domain containing 137 (CCDC137), mRNA.\"""""	339230	 	CCDC137	0.092964668	0.008180958	2.171629673	0.03288341	0.03288341	-3.61519272	1.06655966
7728	1230253	ICA1L	NM_178231.2	130026	NP_839945.1	ILMN_2290877	1230253	I	CAGTTACCTGTTCTCAAAGGCCCCAGTATTCTCTCTTCTTTCCTCAGTTA	"\Homo sapiens islet cell autoantigen 1,69kDa-like (ICA1L), transcript variant 2, mRNA.\"""""	DKFZp434E1919; ALS2CR14; MGC138440; ALS2CR15	ILMN_2290877	ICA1L	"\Homo sapiens islet cell autoantigen 1,69kDa-like (ICA1L), transcript variant 2, mRNA.\"""""	130026	D	ICA1L	-0.092898276	0.007181537	-2.19780586	0.030890737	0.030890737	-3.567686973	-1.066510579
29442	4670673	LOC441505	XR_016229.2	441505		ILMN_3274435	4670673	M	GATTCCAGCTGGCACTCAAGGACTGTGAAGAATGTATCCAGCTAGAACCG	"\PREDICTED: Homo sapiens misc_RNA (LOC441505), miscRNA.\"""""		ILMN_3274435	LOC441505	"\PREDICTED: Homo sapiens misc_RNA (LOC441505), miscRNA.\"""""	441505	 		0.092856122	0.003061503	2.439679682	0.016940499	0.016940499	-3.105641571	1.066479417
3578	540241	BVES	NM_147147.2	11149	NP_671488.1	ILMN_1702107	540241	I	GGGAACGGGTTGTTGGCCAGACAAGTCCCAGAAACTGCCTGCTTTGAAGC	"\Homo sapiens blood vessel epicardial substance (BVES), transcript variant 5, mRNA.\"""""	POPDC1; POP1; HBVES; MGC42413	ILMN_1702107	BVES	"\Homo sapiens blood vessel epicardial substance (BVES), transcript variant 5, mRNA.\"""""	11149	D	BVES	-0.092785306	0.013341266	-2.30150847	0.023997998	0.023997998	-3.3746446	-1.066427069
22295	3520333	LOC399965	XR_036921.1	399965		ILMN_3209399	3520333	A	CTGGAGAACAGCCTGAGGTGGGTGGAGGCCCGCTATGCCATGCAAATGGA	"\PREDICTED: Homo sapiens misc_RNA (LOC399965), miscRNA.\"""""		ILMN_3209399	LOC399965	"\PREDICTED: Homo sapiens misc_RNA (LOC399965), miscRNA.\"""""	399965	 		-0.092602489	0.003957899	-2.200251452	0.030710075	0.030710075	-3.563223297	-1.066291941
8864	1410289	PTCH1	NM_001083605.1	5727	NP_001077074.1	ILMN_1800331	1410289	S	GTGCCTGTCACCCACATGGTCTGCCATCCTAACACCCAGCTCTGCTCAGA	"\Homo sapiens patched homolog 1 (Drosophila) (PTCH1), transcript variant 1c', mRNA.\"""""	PTC1; BCNS; NBCCS; PTCH11; PTC; FLJ42602; HPE7; PTCH; FLJ26746	ILMN_1800331	PTCH1	"\Homo sapiens patched homolog 1 (Drosophila) (PTCH1), transcript variant 1c', mRNA.\"""""	5727	 	PTCH1	-0.092521037	0.005761465	-2.068724914	0.041842403	0.041842403	-3.797107753	-1.066231742
20318	3190754	ProbeID: 3190754				ILMN_1875080	3190754	S	TGAGAGACAGATGAGGAGGCTAAGGGAGAAAGACTCTGGGGAAGTGTCCC	"\UI-1-BB1p-avd-b-12-0-UI.s1 NCI_CGAP_Pl6 Homo sapiens cDNA clone UI-1-BB1p-avd-b-12-0-UI 3, mRNA sequence\"""""		ILMN_1875080		"\UI-1-BB1p-avd-b-12-0-UI.s1 NCI_CGAP_Pl6 Homo sapiens cDNA clone UI-1-BB1p-avd-b-12-0-UI 3, mRNA sequence\"""""	-999	 		0.092409478	0.004227573	2.055774381	0.043107068	0.043107068	-3.819450132	1.066149296
1907	270070	CCDC144NL	NM_001004306.1	339184	NP_001004306.1	ILMN_1809491	270070	S	GGGGACAGGTGGAGTTAGCCATGTCTCCTAGCTATGCTGGAAAGAGTCAG	"\Homo sapiens coiled-coil domain containing 144 family, N-terminal like (CCDC144NL), mRNA.\"""""		ILMN_1809491	CCDC144NL	"\Homo sapiens coiled-coil domain containing 144 family, N-terminal like (CCDC144NL), mRNA.\"""""	339184	 	CCDC144NL	-0.092356682	-0.00208021	-2.089787304	0.039853924	0.039853924	-3.760506073	-1.066110281
23838	3870368	ProbeID: 3870368				ILMN_1835958	3870368	S	GCATGGTAGTTGAGGAGTGGTATGGGAACCAATTTGTGGTTTGGGGTCCA	"\UI-CF-FN0-afv-p-23-18-UI.r18 UI-CF-FN0 Homo sapiens cDNA clone UI-CF-FN0-afv-p-23-18-UI 5, mRNA sequence\"""""		ILMN_1835958		"\UI-CF-FN0-afv-p-23-18-UI.r18 UI-CF-FN0 Homo sapiens cDNA clone UI-CF-FN0-afv-p-23-18-UI 5, mRNA sequence\"""""	-999	 		-0.092340544	-0.006471602	-2.044271599	0.044257824	0.044257824	-3.839190647	-1.066098356
4618	670139	ProbeID: 670139	XM_929622.1	646676	XP_934715.1	ILMN_1814220	670139	S	GCGTCCCATACCACCAAGCCTTCTTTCCCCATCAGTCCAAATGTCCCTGC	"\PREDICTED: Homo sapiens hypothetical protein LOC646676 (LOC646676), mRNA.\"""""		ILMN_1814220	LOC646676	"\PREDICTED: Homo sapiens hypothetical protein LOC646676 (LOC646676), mRNA.\"""""	646676	 		-0.09232217	0.002642195	-2.431398051	0.017304367	0.017304367	-3.12213874	-1.066084778
14992	2360398	ProbeID: 2360398				ILMN_1881844	2360398	S	CATGGTAAAGGCAGCACAGTTTTGGGGGAATGACGGAGCCCCTGTTGGCA	"\RST32741 Athersys RAGE Library Homo sapiens cDNA, mRNA sequence\"""""		ILMN_1881844		"\RST32741 Athersys RAGE Library Homo sapiens cDNA, mRNA sequence\"""""	-999	 		-0.09230349	0.000982863	-2.273327356	0.025721922	0.025721922	-3.427863275	-1.066070974
23598	3850152	ProbeID: 3850152				ILMN_1821522	3850152	S	GAGTTCTGTAAGATGGGAGGATGAATTGGACCTTCCTCCTAGGGTGAGGC	"\BX113125 Soares_testis_NHT Homo sapiens cDNA clone IMAGp998A081928, mRNA sequence\"""""		ILMN_1821522		"\BX113125 Soares_testis_NHT Homo sapiens cDNA clone IMAGp998A081928, mRNA sequence\"""""	-999	 		-0.092296	0.002340319	-2.662304152	0.009399733	0.009399733	-2.644753283	-1.06606544
44179	7040170	NEURL2	NM_080749.2	140825	NP_542787.1	ILMN_1777113	7040170	S	GCGCAGCCCCTCTACGCGGTGGTGGACGTGTTTGCTTCCACAAAGAGCGT	"\Homo sapiens neuralized homolog 2 (Drosophila) (NEURL2), mRNA.\"""""	MGC125935; C20orf163; MGC125934; Ozz-E3	ILMN_1777113	NEURL2	"\Homo sapiens neuralized homolog 2 (Drosophila) (NEURL2), mRNA.\"""""	140825	 	NEURL2	-0.092290182	-0.002058535	-2.550653016	0.012684007	0.012684007	-2.880060712	-1.066061141
38248	6200189	C15orf44	NM_030800.1	81556	NP_110427.1	ILMN_1795524	6200189	A	GTGACTGTCTGGATCAAACCCAGCGGCCTGCAGACAGATGTACAGAAGAT	"\Homo sapiens chromosome 15 open reading frame 44 (C15orf44), transcript variant 2, mRNA.\"""""	DKFZP564O1664	ILMN_1795524	C15ORF44	"\Homo sapiens chromosome 15 open reading frame 44 (C15orf44), transcript variant 2, mRNA.\"""""	81556	D	C15orf44	0.092284696	0.005650913	2.169806575	0.033026281	0.033026281	-3.618482873	1.066057087
40601	6480037	PLA2G15	NM_012320.3	23659	NP_036452.1	ILMN_1756910	6480037	S	GGCAGTAGGCTCTAAGTGGGTGACTGGCCACAGGCCGAGAAAAGGGTACA	"\Homo sapiens phospholipase A2, group XV (PLA2G15), mRNA.\"""""	DKFZp564A0122; ACS; LPLA2; LLPL	ILMN_1756910	PLA2G15	"\Homo sapiens phospholipase A2, group XV (PLA2G15), mRNA.\"""""	23659	 	PLA2G15	-0.092257996	-0.021750608	-2.313914129	0.023272036	0.023272036	-3.351038773	-1.066037358
5024	770349	RALGDS	NM_006266.2	5900	NP_006257.1	ILMN_2297961	770349	I	GACAGCTGCCCGGTGGTGCTGCACAGCTTCACGCAGCTAGACCCCGACCT	"\Homo sapiens ral guanine nucleotide dissociation stimulator (RALGDS), transcript variant 1, mRNA.\"""""	RGF; RalGEF; FLJ20922	ILMN_2297961	RALGDS	"\Homo sapiens ral guanine nucleotide dissociation stimulator (RALGDS), transcript variant 1, mRNA.\"""""	5900	D	RALGDS	0.092222664	0.001697971	3.165815688	0.002197356	0.002197356	-1.485224802	1.066011251
11774	1850156	CLDN23	NM_194284.2	137075	NP_919260.2	ILMN_1725338	1850156	S	TGCTGTACTATTCCACCCTTTGGACGCCTCATCCAGGACGCAGAGGACTC	"\Homo sapiens claudin 23 (CLDN23), mRNA.\"""""	CLDNL; hCG1646163	ILMN_1725338	CLDN23	"\Homo sapiens claudin 23 (CLDN23), mRNA.\"""""	137075	 	CLDN23	0.092138189	0.006509978	2.734267085	0.007714303	0.007714303	-2.488748055	1.065948833
34884	5670653	MGC40069	NM_182615.1	348035	NP_872421.1	ILMN_1664248	5670653	S	AGTAGGAACTCTCTTCTGCCTGGTTTCTTTCACTCGTCATGTTCTGGAGG	"\Homo sapiens hypothetical protein MGC40069 (MGC40069), mRNA.\"""""		ILMN_1664248	MGC40069	"\Homo sapiens hypothetical protein MGC40069 (MGC40069), mRNA.\"""""	348035	 	MGC40069	-0.092037428	0.003327139	-2.540460714	0.013030244	0.013030244	-2.901127186	-1.065874388
37608	6100537	FAM3D	NM_138805.2	131177	NP_620160.1	ILMN_1720433	6100537	S	CTCTCCTCCTCGGAAACAGAACCCTCCCACAGCACATCCTACCCGGAAGA	"\Homo sapiens family with sequence similarity 3, member D (FAM3D), mRNA.\"""""	EF7; OIT1	ILMN_1720433	FAM3D	"\Homo sapiens family with sequence similarity 3, member D (FAM3D), mRNA.\"""""	131177	 	FAM3D	-0.09200633	-0.006991476	-3.044762999	0.003162877	0.003162877	-1.778108808	-1.065851412
16099	2510494	IPO13	NM_014652.2	9670	NP_055467.2	ILMN_1651229	2510494	S	ACAAGAGGCGGGTGAAGGAGATGGTGAAGGAGTTCACACTGCTGTGCCGG	"\Homo sapiens importin 13 (IPO13), mRNA.\"""""	RANBP13; KIAA0724; IMP13; KAP13	ILMN_1651229	IPO13	"\Homo sapiens importin 13 (IPO13), mRNA.\"""""	9670	 	IPO13	-0.091985738	0.020114611	-2.026694387	0.046067276	0.046067276	-3.869166	-1.065836199
23332	3830639	ProbeID: 3830639	XR_017659.1	645931		ILMN_1655096	3830639	S	ACCCGCAGCTAAGCTGAGGGGGGAAAGTGGGCTTAGGACCGCCTGCCCAG	"\PREDICTED: Homo sapiens similar to flap structure-specific endonuclease 1 (LOC645931), mRNA.\"""""		ILMN_1655096	LOC645931	"\PREDICTED: Homo sapiens similar to flap structure-specific endonuclease 1 (LOC645931), mRNA.\"""""	645931	 	FENL1	-0.091981745	0.00236923	-2.053230131	0.043359355	0.043359355	-3.823824899	-1.06583325
8037	1260017	B3GAT1	NM_054025.1	27087	NP_473366.1	ILMN_1794072	1260017	I	TTTTCTCCCCTGTGCTGCCGCCGCCCGTGGCCGCCCCTCTCCTGAACTTA	"\Homo sapiens beta-1,3-glucuronyltransferase 1 (glucuronosyltransferase P) (B3GAT1), transcript variant 2, mRNA.\"""""	CD57; GLCATP; NK-1; HNK-1; LEU7; GlcAT-P	ILMN_1794072	B3GAT1	"\Homo sapiens beta-1,3-glucuronyltransferase 1 (glucuronosyltransferase P) (B3GAT1), transcript variant 2, mRNA.\"""""	27087	D	B3GAT1	-0.091874597	-0.008842326	-2.002708337	0.048638646	0.048638646	-3.909699353	-1.065754094
27502	4280711	WDR52	NM_018338.2	55779	NP_060808.2	ILMN_2189037	4280711	S	GGGAGAAATAAAGGCACGGAAGAGAGAGCAAATCAAAGCTTTGAGGAGTG	"\Homo sapiens WD repeat domain 52 (WDR52), mRNA.\"""""	DKFZp781C082; MGC142113; MGC126631; FLJ11142	ILMN_2189037	WDR52	"\Homo sapiens WD repeat domain 52 (WDR52), mRNA.\"""""	55779	D	WDR52	-0.091828013	-0.004732782	-2.47928029	0.015293478	0.015293478	-3.026105515	-1.065719682
33822	5420168	KIAA1751	XM_372193.4	85452	XP_372193.3	ILMN_1794528	5420168	I	CGTGAGGAGGTGGAGGCCACGGGGCGGCGGCTCCAGGTGCGCGCAGCCGA	"\PREDICTED: Homo sapiens KIAA1751, transcript variant 1 (KIAA1751), mRNA.\"""""		ILMN_1794528	KIAA1751	"\PREDICTED: Homo sapiens KIAA1751, transcript variant 1 (KIAA1751), mRNA.\"""""	85452	D	KIAA1751	-0.091678735	-0.012574316	-2.053239296	0.043358444	0.043358444	-3.823809149	-1.065609416
15378	2450477	ZNF682	NM_033196.2	91120	NP_149973.1	ILMN_2242998	2450477	I	TAGTTCCCGGTGACTGTCGCAGCCTCTGTTGCCCTCTGACTTGCAGATGC	"\Homo sapiens zinc finger protein 682 (ZNF682), transcript variant 1, mRNA.\"""""	FLJ90362; BC39498_3	ILMN_2242998	ZNF682	"\Homo sapiens zinc finger protein 682 (ZNF682), transcript variant 1, mRNA.\"""""	91120	D	ZNF682	-0.091647197	0.010414031	-2.535114019	0.01321526	0.01321526	-2.912150315	-1.065586121
12162	1980280	TMEM151A	XM_001133285.1	256472	XP_001133285.1	ILMN_1675767	1980280	I	TGGTTCAGGGCACGATGAGGGGTTCTGGGAAGGGACTCAGAATTGGGCTC	"\PREDICTED: Homo sapiens transmembrane protein 151 (TMEM151), mRNA.\"""""		ILMN_1675767	TMEM151	"\PREDICTED: Homo sapiens transmembrane protein 151 (TMEM151), mRNA.\"""""	256472	D	TMEM151A	0.091535955	-0.009184597	2.061059182	0.042587066	0.042587066	-3.810347737	1.06550396
42166	6650239	VEPH1	NM_024621.1	79674	NP_078897.1	ILMN_1684336	6650239	S	AGTACAGAGTGTGAAGGCTGTGGCCAAGAAACGCAGGGACCGCTCTCTCC	"\Homo sapiens ventricular zone expressed PH domain homolog 1 (zebrafish) (VEPH1), mRNA.\"""""	MGC126709; FLJ12604; KIAA1692; MGC142115; MGC111426	ILMN_1684336	VEPH1	"\Homo sapiens ventricular zone expressed PH domain homolog 1 (zebrafish) (VEPH1), mRNA.\"""""	79674	 	VEPH1	-0.091454347	0.002347834	-2.999717277	0.003613503	0.003613503	-1.884880844	-1.06544369
40091	6400139	ProbeID: 6400139	XM_926611.1	643248	XP_931704.1	ILMN_1782243	6400139	S	TGGCCTCAAGGAGCGGCTCCTGAGTAGAGGGTACGAGGGGTGGGGCCGTG	"\PREDICTED: Homo sapiens similar to myosin XVB pseudogene (LOC643248), mRNA.\"""""		ILMN_1782243	LOC643248	"\PREDICTED: Homo sapiens similar to myosin XVB pseudogene (LOC643248), mRNA.\"""""	643248	 		-0.091448086	-0.003059788	-2.109731156	0.038046893	0.038046893	-3.725547004	-1.065439066
9138	1430722	ADRB3	NM_000025.1	155	NP_000016.1	ILMN_1694007	1430722	S	ATTGAGTAGCAAAGCCACGCTCCCCACAGGACTTGGACAGAGGGCCCACA	"\Homo sapiens adrenergic, beta-3-, receptor (ADRB3), mRNA.\"""""	BETA3AR	ILMN_1694007	ADRB3	"\Homo sapiens adrenergic, beta-3-, receptor (ADRB3), mRNA.\"""""	155	 	ADRB3	0.091433076	0.000925458	3.070203049	0.002932028	0.002932028	-1.717272798	1.065427981
2228	290671	ProbeID: 290671	XM_939918.1	650831	XP_945011.1	ILMN_1734513	290671	S	CTGAGGAGGAAGCAGTGGAGACTCAGGGACCTGGATAGAAAGTTAGTGGC	"\PREDICTED: Homo sapiens hypothetical protein LOC650831 (LOC650831), mRNA.\"""""		ILMN_1734513	LOC650831	"\PREDICTED: Homo sapiens hypothetical protein LOC650831 (LOC650831), mRNA.\"""""	650831	 		-0.091431884	0.002693148	-2.140312727	0.035413994	0.035413994	-3.671374803	-1.065427101
27464	4280541	ProbeID: 4280541				ILMN_1887823	4280541	S	TCACTGACCCTGACTGCTGGGCTCCTCCGATGGTCATGGGCAACAACCAA	"\601186154F1 NIH_MGC_8 Homo sapiens cDNA clone IMAGE:3543708 5, mRNA sequence\"""""		ILMN_1887823		"\601186154F1 NIH_MGC_8 Homo sapiens cDNA clone IMAGE:3543708 5, mRNA sequence\"""""	-999	 		-0.091405837	0.009973871	-2.015391826	0.047264037	0.047264037	-3.888319367	-1.065407866
7799	1230564	WWC2	NM_024949.4	80014	NP_079225.4	ILMN_2207170	1230564	S	CATGAAGAAATCCCCAGGCTGGCAGTTTGTGATGAATAGTTCTTGTTGGA	"\Homo sapiens WW and C2 domain containing 2 (WWC2), mRNA.\"""""	FLJ22029; BOMB	ILMN_2207170	WWC2	"\Homo sapiens WW and C2 domain containing 2 (WWC2), mRNA.\"""""	80014	 	WWC2	-0.091271966	-0.006627066	-3.08239272	0.002827058	0.002827058	-1.687987102	-1.065309009
20660	3310575	C11orf49	NM_024113.3	79096	NP_077018.1	ILMN_1664773	3310575	A	TGTGATCGGCACAAGTACAGCTGCCCACCCCCAGCACTTGTCAAAGAGGC	"\Homo sapiens chromosome 11 open reading frame 49 (C11orf49), transcript variant 3, mRNA.\"""""	FLJ22210; MGC4707	ILMN_1664773	C11ORF49	"\Homo sapiens chromosome 11 open reading frame 49 (C11orf49), transcript variant 3, mRNA.\"""""	79096	D	C11orf49	0.091221485	0.000338987	2.817168032	0.006117558	0.006117558	-2.304898585	1.065271733
5364	830112	ProbeID: 830112				ILMN_1885808	830112	S	GCATATTTGGTGACATGGAGGGCTGGGGGAGAGGTGTGTGGACTATGCAC	"\on50d02.s1 NCI_CGAP_Co8 Homo sapiens cDNA clone IMAGE:1560099 3 similar to contains MER18.t1 MER18 repetitive element ;, mRNA sequence\"""""		ILMN_1885808		"\on50d02.s1 NCI_CGAP_Co8 Homo sapiens cDNA clone IMAGE:1560099 3 similar to contains MER18.t1 MER18 repetitive element ;, mRNA sequence\"""""	-999	 		-0.091212017	0.005869401	-2.236325665	0.02815064	0.02815064	-3.496880572	-1.065264742
32643	5270014	CCDC30	NM_025030.1	80098	NP_079306.1	ILMN_1652701	5270014	S	ATTATCATTTACCCTCTTCCTGTGGTTTTGGGAGGCCACCCTCTACCTTC	"\Homo sapiens hypothetical protein FLJ20972 (FLJ20972), mRNA.\"""""		ILMN_1652701	FLJ20972	"\Homo sapiens hypothetical protein FLJ20972 (FLJ20972), mRNA.\"""""	80098	D	CCDC30	-0.091096231	0.009733521	-2.189503777	0.031510985	0.031510985	-3.582807659	-1.065179251
6075	940735	MGP	NM_000900.2	4256	NP_000891.2	ILMN_1651958	940735	S	GGAGCCTCTCTCCCTACTGCTGCTACACAAGACCCTGAGACTGACCTGCA	"\Homo sapiens matrix Gla protein (MGP), mRNA.\"""""	NTI; GIG36; MGLAP	ILMN_1651958	MGP	"\Homo sapiens matrix Gla protein (MGP), mRNA.\"""""	4256	D	MGP	-0.091046671	0.014556794	-2.049683577	0.043713151	0.043713151	-3.829915096	-1.06514266
2999	460192	FAM194B	XM_942284.2	220081	XP_947377.1	ILMN_1728889	460192	A	GAAGAAAACCATCCTGGAGGCAGAACCCGGCCCAACAGCCCAGAAGATCC	"\PREDICTED: Homo sapiens hypothetical protein FLJ32682, transcript variant 3 (FLJ32682), mRNA.\"""""		ILMN_1728889	FLJ32682	"\PREDICTED: Homo sapiens hypothetical protein FLJ32682, transcript variant 3 (FLJ32682), mRNA.\"""""	220081	 	FAM194B	-0.09104593	0.008532271	-3.037968636	0.003227327	0.003227327	-1.794291327	-1.065142113
17942	2760347	CPEB1	NM_030594.3	64506	NP_085097.3	ILMN_2288905	2760347	I	CAGGAAGGATAAAAGATTGCTGGGACAACCAGGAAGCACCTGCTCTCTCC	"\Homo sapiens cytoplasmic polyadenylation element binding protein 1 (CPEB1), transcript variant 1, mRNA.\"""""	MGC34136; CEBP; CPE-BP1; MGC60106; CPEB; FLJ13203	ILMN_2288905	CPEB1	"\Homo sapiens cytoplasmic polyadenylation element binding protein 1 (CPEB1), transcript variant 1, mRNA.\"""""	64506	D	CPEB1	-0.090932372	0.013329271	-2.31865859	0.022999574	0.022999574	-3.341982148	-1.065058277
16261	2570369	ProbeID: 2570369				ILMN_1875354	2570369	S	GACCCTGGAACTGTTCCAAACTGGAGGGGACCAAAGAGGCATGACAACTA	"\Homo sapiens cDNA FLJ32881 fis, clone TESTI2004153\"""""		ILMN_1875354		"\Homo sapiens cDNA FLJ32881 fis, clone TESTI2004153\"""""	-999	 		0.09089072	-0.00517708	2.25520303	0.026887487	0.026887487	-3.461791787	1.065027528
4615	670132	LOC387647	XM_940187.2	387647	XP_945280.2	ILMN_1679150	670132	A	GGGAAGATAAGGAAGGTAGCATGGCTAACAACCTCGTGGGTTCTACTAGC	"\PREDICTED: Homo sapiens hypothetical gene supported by BC014163 (LOC387647), mRNA.\"""""		ILMN_1679150	LOC387647	"\PREDICTED: Homo sapiens hypothetical gene supported by BC014163 (LOC387647), mRNA.\"""""	387647	 		-0.090821781	0.008950769	-2.490295233	0.014861639	0.014861639	-3.003791911	-1.064976636
25379	4060598	ProbeID: 4060598				ILMN_1820505	4060598	S	TACTAAGACTCGCCTCTCTCGGGGAACTCGGTCGCTGTCCTTACCACCTC	"\zt85b02.s1 Soares_testis_NHT Homo sapiens cDNA clone IMAGE:729099 3, mRNA sequence\"""""		ILMN_1820505		"\zt85b02.s1 Soares_testis_NHT Homo sapiens cDNA clone IMAGE:729099 3, mRNA sequence\"""""	-999	 		-0.090819261	-3.72E-05	-2.060520632	0.042639809	0.042639809	-3.811276265	-1.064974776
46710	7560768	ProbeID: 7560768				ILMN_1890902	7560768	S	CCTCCCTGTCTTCCTGCCACAGAGCCTGAGTAGATCAAAAGGCCAAGAGC	"\7k12g03.x1 NCI_CGAP_GC6 Homo sapiens cDNA clone IMAGE:3444269 3, mRNA sequence\"""""		ILMN_1890902		"\7k12g03.x1 NCI_CGAP_GC6 Homo sapiens cDNA clone IMAGE:3444269 3, mRNA sequence\"""""	-999	 		-0.090804085	0.011433962	-2.053273496	0.043355044	0.043355044	-3.823750375	-1.064963574
41441	6560386	ProbeID: 6560386				ILMN_1902558	6560386	S	gagagaggagggagCACGGGGCATGGAGCATCAAATATGGTGGAGACTTT	"\wd35f06.x1 Soares_NFL_T_GBC_S1 Homo sapiens cDNA clone IMAGE:2330147 3, mRNA sequence\"""""		ILMN_1902558		"\wd35f06.x1 Soares_NFL_T_GBC_S1 Homo sapiens cDNA clone IMAGE:2330147 3, mRNA sequence\"""""	-999	D	LOC729815	-0.090747245	0.006606857	-2.036394156	0.045061053	0.045061053	-3.852652872	-1.064921616
14162	2260017	ProbeID: 2260017	XM_936402.1	647336	XP_941495.1	ILMN_1766558	2260017	S	TAGAGTGTGGGTTTTCTTTAGCGTGTGACTCTGCCCTGTTAACTGATTTG	"\PREDICTED: Homo sapiens similar to T-cell receptor beta chain V region 86T1 precursor (LOC647336), mRNA.\"""""		ILMN_1766558	LOC647336	"\PREDICTED: Homo sapiens similar to T-cell receptor beta chain V region 86T1 precursor (LOC647336), mRNA.\"""""	647336	 		-0.090705005	0.004376895	-2.350587081	0.021238335	0.021238335	-3.280622221	-1.064890438
435	50286	EEPD1	NM_030636.2	80820	NP_085139.2	ILMN_1811616	50286	S	CCCAGGAAGTGTGCTGGGCAGCCTGTTCTTACTCCAGCTCAACCCATTGG	"\Homo sapiens endonuclease/exonuclease/phosphatase family domain containing 1 (EEPD1), mRNA.\"""""		ILMN_1811616	EEPD1	"\Homo sapiens endonuclease/exonuclease/phosphatase family domain containing 1 (EEPD1), mRNA.\"""""	80820	 	EEPD1	0.090672744	-0.023733245	2.476661468	0.01539779	0.01539779	-3.031398441	1.064866625
8502	1340347	C6orf124	NM_001042508.3	653483	NP_001035973.1	ILMN_3242186	1340347	S	CACTGAACCTCAACTGCAGGAGCTTCATTCCTGAGGACGCTGTTACCAAG	"\Homo sapiens chromosome 6 open reading frame 124 (C6orf124), mRNA.\"""""	HGC6.4; dJ431P23.3	ILMN_3242186	C6ORF124	"\Homo sapiens chromosome 6 open reading frame 124 (C6orf124), mRNA.\"""""	653483	D	C6orf124	-0.090667727	-0.007505217	-3.144504277	0.002344414	0.002344414	-1.53740838	-1.064862923
5296	780608	RNFT1	NM_016125.3	51136	NP_057209.3	ILMN_1688606	780608	S	TACGGGGTCACTCCCACAGTGAAGCAAGGCTGACTGATGATACTGCCGCA	"\Homo sapiens ring finger protein, transmembrane 1 (RNFT1), mRNA.\"""""	PTD016; MGC111090	ILMN_1688606	RNFT1	"\Homo sapiens ring finger protein, transmembrane 1 (RNFT1), mRNA.\"""""	51136	 	RNFT1	0.090597877	-0.001162511	2.383244781	0.019561743	0.019561743	-3.217121916	1.064811366
27177	4260204	HIP1R	NM_003959.1	9026	NP_003950.1	ILMN_2396148	4260204	A	GCTAGAGCTCTTCTTCCTACGTTTGTAGTCAGCACACTGGGAAACCGGGC	"\Homo sapiens huntingtin interacting protein 1 related (HIP1R), mRNA.\"""""	HIP3; HIP12; KIAA0655; FLJ14000; ILWEQ; MGC47513	ILMN_2396148	HIP1R	"\Homo sapiens huntingtin interacting protein 1 related (HIP1R), mRNA.\"""""	9026	D	HIP1R	-0.090590778	-0.010314787	-2.344392972	0.021570351	0.021570351	-3.292582005	-1.064806127
18555	2900446	ProbeID: 2900446	XR_015885.2	728889		ILMN_3236634	2900446	S	TGGAGCCCCCTGGGGGTGCGTACCTGCACCTGGGCGCCGTGACATCCCCT	"\PREDICTED: Homo sapiens misc_RNA (LOC728889), miscRNA.\"""""		ILMN_3236634	LOC728889	"\PREDICTED: Homo sapiens misc_RNA (LOC728889), miscRNA.\"""""	728889	 		-0.090555742	-0.010968108	-2.040290797	0.044662177	0.044662177	-3.845999435	-1.064780269
4286	630181	NOXA1	NM_006647.1	10811	NP_006638.1	ILMN_1799589	630181	S	CACTGTGACGGCCGCATCGGCATCTTCCCCAAGTGCTTCGTGGTCCCCGC	"\Homo sapiens NADPH oxidase activator 1 (NOXA1), mRNA.\"""""	MGC131800; FLJ25475; SDCCAG31; p51NOX; NY-CO-31	ILMN_1799589	NOXA1	"\Homo sapiens NADPH oxidase activator 1 (NOXA1), mRNA.\"""""	10811	 	NOXA1	-0.090521054	-0.00018457	-2.250545807	0.027194396	0.027194396	-3.470472202	-1.064754668
26118	4180497	ProbeID: 4180497	XM_941045.1	651808	XP_946138.1	ILMN_1782637	4180497	S	GGCTGCCCCCCAATCCTGATGCTAGCTTGGACAAAGACAATTCTGGTCCC	"\PREDICTED: Homo sapiens similar to espin (LOC651808), mRNA.\"""""		ILMN_1782637	LOC651808	"\PREDICTED: Homo sapiens similar to espin (LOC651808), mRNA.\"""""	651808	 		-0.090447399	0.011542022	-2.744152387	0.00750569	0.00750569	-2.467056232	-1.064700309
42779	6770431	C4orf3	NM_001001701.3	401152	NP_001001701.2	ILMN_3242086	6770431	S	GGGTTTGGACTGGAACTACACCATTGGCTTTCCTGGGCTTACTGTCTGCG	"\Homo sapiens chromosome 4 open reading frame 3 (C4orf3), mRNA.\"""""		ILMN_3242086	C4ORF3	"\Homo sapiens chromosome 4 open reading frame 3 (C4orf3), mRNA.\"""""	401152	D	C4orf3	0.090351252	0.007246738	2.636936446	0.010069479	0.010069479	-2.698940851	1.064629355
5407	830291	TRIM37	NM_001005207.1	4591	NP_001005207.1	ILMN_1671513	830291	I	ACTTCAAAATCAAGAGAAAACAAATACTGAAAGTCTCTACTTACATCCAA	"\Homo sapiens tripartite motif-containing 37 (TRIM37), transcript variant 2, mRNA.\"""""	TEF3; POB1; KIAA0898; MUL	ILMN_1671513	TRIM37	"\Homo sapiens tripartite motif-containing 37 (TRIM37), transcript variant 2, mRNA.\"""""	4591	D	TRIM37	-0.090067152	-0.004476804	-3.125797949	0.002481013	0.002481013	-1.582995953	-1.064419726
36392	5900008	KLK11	NM_144947.1	11012	NP_659196.1	ILMN_1695924	5900008	A	CACCTGGTTTGTTCTCTGTTGTATCCCCAGCCCCAAAGACAGCTCCTGGC	"\Homo sapiens kallikrein-related peptidase 11 (KLK11), transcript variant 2, mRNA.\"""""	TLSP; MGC33060; PRSS20	ILMN_1695924	KLK11	"\Homo sapiens kallikrein-related peptidase 11 (KLK11), transcript variant 2, mRNA.\"""""	11012	D	KLK11	-0.090028776	0.000452331	-2.397987346	0.018844256	0.018844256	-3.188212647	-1.064391413
25072	4050112	MAT1A	NM_000429.2	4143	NP_000420.1	ILMN_1767657	4050112	S	GCCAGCATCTGGGCCTTGGCCTGGAGCACAAAGACCCTGGCTTTCATTTT	"\Homo sapiens methionine adenosyltransferase I, alpha (MAT1A), mRNA.\"""""	SAMS1; SAMS; MAT; MATA1	ILMN_1767657	MAT1A	"\Homo sapiens methionine adenosyltransferase I, alpha (MAT1A), mRNA.\"""""	4143	 	MAT1A	0.089982429	-0.011849534	2.353803251	0.021067739	0.021067739	-3.274401731	1.064357219
1101	110673	ProbeID: 110673	XM_001716704.1	100130288	XP_001716756.1	ILMN_3271128	110673	M	ACACTGGACTGTGCGGGGCTCGCCAGCCGCCGGCTCCTTCACGAACCAAA	"\PREDICTED: Homo sapiens hypothetical LOC100130288 (LOC100130288), mRNA.\"""""		ILMN_3271128	LOC100130288	"\PREDICTED: Homo sapiens hypothetical LOC100130288 (LOC100130288), mRNA.\"""""	100130288	 		-0.089838479	0.002856592	-2.974082555	0.003895815	0.003895815	-1.945097388	-1.064251025
40356	6420551	C12orf4	NM_020374.2	57102	NP_065107.1	ILMN_1751898	6420551	S	GTTGAATGCTGCTGCCCAACTCTTCCTTTGTCACCTCTAGGCTATTCCAC	"\Homo sapiens chromosome 12 open reading frame 4 (C12orf4), mRNA.\"""""	FLJ23899; FLJ21158	ILMN_1751898	C12ORF4	"\Homo sapiens chromosome 12 open reading frame 4 (C12orf4), mRNA.\"""""	57102	 	C12orf4	0.089807334	0.002004796	2.364137823	0.020527764	0.020527764	-3.254364314	1.06422805
18417	2850673	BEND7	NM_152751.2	222389	NP_689964.2	ILMN_3230853	2850673	I	GCGCTCTCCTTTCCGCTGTATCCCATTGTCTTAGATCACGTGGACTTGCC	"\Homo sapiens BEN domain containing 7 (BEND7), transcript variant 1, mRNA.\"""""	MGC35247; FLJ40283	ILMN_3230853	BEND7	"\Homo sapiens BEN domain containing 7 (BEND7), transcript variant 1, mRNA.\"""""	222389	D	BEND7	-0.089715588	0.003019489	-2.320840413	0.022875228	0.022875228	-3.337811972	-1.064160374
42694	6770072	ProbeID: 6770072	XM_942809.1	387940	XP_947902.1	ILMN_1710111	6770072	A	GTGGTTTCAAAAGCAGAGAAAGAGAGACCTGAGCTAGCACACTCCTCCCC	"\PREDICTED: Homo sapiens hypothetical LOC387940 (LOC387940), mRNA.\"""""		ILMN_1710111	LOC387940	"\PREDICTED: Homo sapiens hypothetical LOC387940 (LOC387940), mRNA.\"""""	387940	 		-0.089497331	0.007905033	-2.848008598	0.005605411	0.005605411	-2.235390988	-1.063999395
21265	3400037	POLR3G	NM_006467.2	10622	NP_006458.2	ILMN_3251691	3400037	S	GGGCAAGGATTTACTCTGGGAGGTACCGTTAAGAGCCTTCTTTCCCCCTT	"\Homo sapiens polymerase (RNA) III (DNA directed) polypeptide G (32kD) (POLR3G), mRNA.\"""""	RPC32; RPC7	ILMN_3251691	POLR3G	"\Homo sapiens polymerase (RNA) III (DNA directed) polypeptide G (32kD) (POLR3G), mRNA.\"""""	10622	D	POLR3G	-0.089495402	0.003611219	-2.833448376	0.005842081	0.005842081	-2.268280977	-1.063997973
23720	3850661	C3orf23	NM_001029840.2	285343	NP_001025011.1	ILMN_1671387	3850661	A	GAGGCCTTTCTATTTTGCAGTACATCCAGATTTCTTTGGACAGCACCCCG	"\Homo sapiens chromosome 3 open reading frame 23 (C3orf23), transcript variant 3, mRNA.\"""""	MGC119533; MGC119530; DKFZp313N0621; FLJ41686; MGC119531; MGC119532	ILMN_1671387	C3ORF23	"\Homo sapiens chromosome 3 open reading frame 23 (C3orf23), transcript variant 3, mRNA.\"""""	285343	D	C3orf23	0.089404359	0.009316981	2.299852395	0.024096408	0.024096408	-3.377787591	1.06393083
39741	6370243	CCDC7	NM_145023.4	221016	NP_659460.3	ILMN_1768877	6370243	I	CCTACGTCCCCTGCCAACCCCTGCCGCTCTCCTCTATTTTGTACACTTTA	"\Homo sapiens coiled-coil domain containing 7 (CCDC7), transcript variant 1, mRNA.\"""""	BioT2-C; BioT2-A; FLJ32762; DKFZp686N0559; RP11-479G22.1; BioT2-B	ILMN_1768877	CCDC7	"\Homo sapiens coiled-coil domain containing 7 (CCDC7), transcript variant 1, mRNA.\"""""	221016	D	CCDC7	-0.0894043	-0.00338253	-2.670052395	0.009203392	0.009203392	-2.628118209	-1.063930787
27003	4250296	TCTEX1D4	NM_001013632.2	343521	NP_001013654.1	ILMN_1774476	4250296	S	GATCCACTTGTTCTAAAACACAGCAGGTCCATGGCCAGCAGGCCTCTGCC	"\Homo sapiens Tctex1 domain containing 4 (TCTEX1D4), mRNA.\"""""		ILMN_1774476	TCTEX1D4	"\Homo sapiens Tctex1 domain containing 4 (TCTEX1D4), mRNA.\"""""	343521	D	TCTEX1D4	0.089382732	-0.00412759	2.635369723	0.01011223	0.01011223	-2.702273624	1.063914881
13605	2120743	GSTA2	NM_000846.3	2939	NP_000837.2	ILMN_2168747	2120743	S	GTGGAAGAGCTTGACTCTAGCCTTATTTCCAGCTTCCCTCTGCTGAAGGC	"\Homo sapiens glutathione S-transferase A2 (GSTA2), mRNA.\"""""	GST2; GSTA2-2; GTA2; MGC10525; GTH2	ILMN_2168747	GSTA2	"\Homo sapiens glutathione S-transferase A2 (GSTA2), mRNA.\"""""	2939	D	GSTA2	0.089333788	0.000974512	2.681096489	0.008929978	0.008929978	-2.604339263	1.063878788
14346	2320035	ProbeID: 2320035	XM_001716533.1	729492	XP_001716585.1	ILMN_3302003	2320035	M	GGCTTTTCTCCAGGAACACCCTCCCTGTTCCAGACCACATGGCAGGTGTC	"\PREDICTED: Homo sapiens hypothetical LOC729492 (LOC729492), mRNA.\"""""		ILMN_3302003	LOC729492	"\PREDICTED: Homo sapiens hypothetical LOC729492 (LOC729492), mRNA.\"""""	729492	 		0.089322135	1.19E-05	2.73119898	0.007780119	0.007780119	-2.495467758	1.063870195
25012	4040647	MIR196A2	NR_029617.1	406973		ILMN_3310461	4040647	S	ACTCGGCAACAAGAAACTGCCTGAGTTACATCAGTCGGTTTTCGTCGAGG	"\Homo sapiens microRNA 196a-2 (MIR196A2), microRNA.\"""""		ILMN_3310461	MIR196A2	"\Homo sapiens microRNA 196a-2 (MIR196A2), microRNA.\"""""	406973	D	mir-196	-0.089293993	0.003582514	-2.599929241	0.011124337	0.011124337	-2.777230121	-1.063849442
16215	2570180	KRT77	NM_175078.1	374454	NP_778253.1	ILMN_1801428	2570180	S	TGAACAGACAAGCAAGTTCTGCTTCTGTCCTGTTTCCTCCTGACAGCTCC	"\Homo sapiens keratin 77 (KRT77), mRNA.\"""""	K1B; MGC148087; KRT1B	ILMN_1801428	KRT77	"\Homo sapiens keratin 77 (KRT77), mRNA.\"""""	374454	 	KRT77	-0.0892524	-0.010702284	-2.008839661	0.047969932	0.047969932	-3.899379059	-1.063818772
10095	1570035	AGBL5	NM_021831.3	60509	NP_068603.2	ILMN_1778510	1570035	S	TCAAGACTCGATTGCAGACCTGTCCGAGGAGAGTTTCCGCCAGGAGGGGT	"\Homo sapiens hypothetical protein FLJ21839 (FLJ21839), mRNA.\"""""		ILMN_1778510	FLJ21839	"\Homo sapiens hypothetical protein FLJ21839 (FLJ21839), mRNA.\"""""	60509	D	AGBL5	-0.089247778	-0.00240671	-2.10571356	0.038405092	0.038405092	-3.732612855	-1.063815364
7888	1240168	FRG2C	NM_001124759.1	100288801	NP_001118231.1	ILMN_3243065	1240168	S	GGTTGGCCTCGGACTCAAGTGATCCACCAGCCTCCACCTCCCGACGTGGT	"\Homo sapiens FSHD region gene 2 family, member C (FRG2C), mRNA.\"""""		ILMN_3243065	FRG2C	"\Homo sapiens FSHD region gene 2 family, member C (FRG2C), mRNA.\"""""	100288801	D	FRG2C	-0.089224556	-0.003210262	-2.753588989	0.007311368	0.007311368	-2.44629041	-1.063798241
33073	5310142	METTL7B	NM_152637.1	196410	NP_689850.1	ILMN_2064725	5310142	S	CCCATGCGTCTCTAGGAACTGGTCACAAAAGTCATGGTGCCTGCATCCCT	"\Homo sapiens methyltransferase like 7B (METTL7B), mRNA.\"""""	MGC17301	ILMN_2064725	METTL7B	"\Homo sapiens methyltransferase like 7B (METTL7B), mRNA.\"""""	196410	 	METTL7B	-0.089161896	0.006250786	-2.690970471	0.008691814	0.008691814	-2.583012301	-1.063752038
28787	4590315	ProbeID: 4590315	XR_019396.1	646201		ILMN_3211047	4590315	A	CAAAGACAAGAAGGATGAGGGCGTGGCAAGGGAAGAGGAGGGTCCCCGAA	"\PREDICTED: Homo sapiens misc_RNA (LOC646201), miscRNA.\"""""		ILMN_3211047	LOC646201	"\PREDICTED: Homo sapiens misc_RNA (LOC646201), miscRNA.\"""""	646201	 		0.089123048	-0.000242346	2.420973516	0.017772308	0.017772308	-3.142837408	1.063723394
33850	5420296	WFDC6	NM_080827.1	140870	NP_543017.1	ILMN_1685761	5420296	S	CCAGGCCTCTCTCCACGTGTGCCTGATTGATGCTCCAAATTGGCTTCCAC	"\Homo sapiens WAP four-disulfide core domain 6 (WFDC6), mRNA.\"""""	MGC126653; MGC126649; C20orf171; dJ461P17.11; WAP6	ILMN_1685761	WFDC6	"\Homo sapiens WAP four-disulfide core domain 6 (WFDC6), mRNA.\"""""	140870	 	WFDC6	-0.089067151	-0.002510003	-2.707656805	0.008302447	0.008302447	-2.546827081	-1.063682181
8707	1400386	TAAR9	NM_175057.3	134860	NP_778227.3	ILMN_1762024	1400386	S	TCTGTCACATACAGCTTTTCGATCTTTTACACGGGAGCCAACGAAGAAGG	"\Homo sapiens trace amine associated receptor 9 (TAAR9), mRNA.\"""""	TAR3; TRAR3; TA3	ILMN_1762024	TAAR9	"\Homo sapiens trace amine associated receptor 9 (TAAR9), mRNA.\"""""	134860	 	TAAR9	-0.088960109	0.004027424	-2.684264289	0.00885293	0.00885293	-2.597504007	-1.063603264
11909	1850753	LOC344065	XM_292895.5	344065	XP_292895.5	ILMN_1669671	1850753	S	AGTGATCGGTCAGGTCTTATCCAGCACCAGAGAACTCATACTGGGGAGCG	"\PREDICTED: Homo sapiens similar to zinc finger protein 135 (clone pHZ-17) (LOC344065), mRNA.\"""""		ILMN_1669671	LOC344065	"\PREDICTED: Homo sapiens similar to zinc finger protein 135 (clone pHZ-17) (LOC344065), mRNA.\"""""	344065	 	LOC344065	-0.088933053	0.008283802	-2.512953733	0.014007578	0.014007578	-2.957631826	-1.063583317
17110	2650743	TMEM225	NM_001013743.1	338661	NP_001013765.1	ILMN_1749516	2650743	S	CCTCTCTCTCCTAGAGTGCAAGTTGTCTACCAGTAGCTGTACCTGCCTGA	"\Homo sapiens transmembrane protein 225 (TMEM225), mRNA.\"""""		ILMN_1749516	TMEM225	"\Homo sapiens transmembrane protein 225 (TMEM225), mRNA.\"""""	338661	 	TMEM225	-0.088912975	0.012288512	-2.229160382	0.028643571	0.028643571	-3.510132407	-1.063568516
32360	5220379	FMO3	NM_006894.4	2328	NP_008825.4	ILMN_1808657	5220379	A	CGTTGAAACCCATGCAGACACGAGTGGTCGGGAGACTTCAGAAGCCTTGC	"\Homo sapiens flavin containing monooxygenase 3 (FMO3), transcript variant 1, mRNA.\"""""	FMOII; dJ127D3.1; MGC34400	ILMN_1808657	FMO3	"\Homo sapiens flavin containing monooxygenase 3 (FMO3), transcript variant 1, mRNA.\"""""	2328	D	FMO3	-0.088896237	0.001413852	-2.413236498	0.018126882	0.018126882	-3.158151296	-1.063556176
14342	2320020	SHOX	NM_000451.2	6473	NP_000442.1	ILMN_1695233	2320020	I	CCCATTGACGACATAGCGGCCCCCGGTCCGGGTTACAAATACATCTACAG	"\Homo sapiens short stature homeobox (SHOX), transcript variant SHOXa, mRNA.\"""""	GCFX; SHOXY; SS; PHOG	ILMN_1695233	SHOX	"\Homo sapiens short stature homeobox (SHOX), transcript variant SHOXa, mRNA.\"""""	6473	D	SHOX	-0.088763221	-0.001048447	-2.654767105	0.009594367	0.009594367	-2.660897188	-1.063458121
43614	6960131	CYTH3	NM_004227.3	9265	NP_004218.1	ILMN_1713918	6960131	S	AGATACTTTTTTCCAGAGACAGAGGCCAGGAGGCAGTGAGGGGAGCCCCG	"\Homo sapiens cytohesin 3 (CYTH3), mRNA.\"""""	GRP1; ARNO3	ILMN_1713918	CYTH3	"\Homo sapiens cytohesin 3 (CYTH3), mRNA.\"""""	9265	D	CYTH3	-0.088731629	-0.010467416	-2.023548276	0.046397759	0.046397759	-3.874506975	-1.063434834
16414	2600180	SETD4	NM_001007258.1	54093	NP_001007259.1	ILMN_1737376	2600180	I	AGAGTCGATGAGTTGTGTCTACTCAACAATTAGGAACTTAATCCTTTTCC	"\Homo sapiens SET domain containing 4 (SETD4), transcript variant 2, mRNA.\"""""	C21orf18; C21orf27	ILMN_1737376	SETD4	"\Homo sapiens SET domain containing 4 (SETD4), transcript variant 2, mRNA.\"""""	54093	D	SETD4	-0.088656956	0.000556207	-2.992513915	0.003690855	0.003690855	-1.901841861	-1.063379792
36432	5900154	LOC728012	XM_001126358.1	728012	XP_001126358.1	ILMN_1655045	5900154	I	AGCAGAAGCTTCTTTAGCAGTAAAAGATATCTGGATATTCATATTTTGTT	"\PREDICTED: Homo sapiens hypothetical protein LOC728012 (LOC728012), mRNA.\"""""		ILMN_1655045	LOC728012	"\PREDICTED: Homo sapiens hypothetical protein LOC728012 (LOC728012), mRNA.\"""""	728012	D	LOC728012	-0.088547496	0.00853284	-2.783326249	0.006728708	0.006728708	-2.38047879	-1.063299115
20721	3360064	PLA2G4F	NM_213600.2	255189	NP_998765.2	ILMN_1744211	3360064	S	GATGTGCGCGTGTCTCCCTGCCAGTTACCCAGGCTTCACTCTTCGAACCT	"\Homo sapiens phospholipase A2, group IVF (PLA2G4F), mRNA.\"""""	PLA2G4F/Z; DKFZp781B229; DKFZp666G192	ILMN_1744211	PLA2G4F	"\Homo sapiens phospholipase A2, group IVF (PLA2G4F), mRNA.\"""""	255189	 	PLA2G4F	-0.088532454	0.008777547	-2.483104703	0.015142283	0.015142283	-3.018367553	-1.063288028
34200	5550181	ProbeID: 5550181				ILMN_1883050	5550181	S	CCCAGCACCCCTGCACCATCAAAACTGCACTACCACTGTCACAAACTCCC	"\602575538F1 NIH_MGC_77 Homo sapiens cDNA clone IMAGE:4703745 5, mRNA sequence\"""""		ILMN_1883050		"\602575538F1 NIH_MGC_77 Homo sapiens cDNA clone IMAGE:4703745 5, mRNA sequence\"""""	-999	 		-0.088348201	0.009857478	-2.295523371	0.02435534	0.02435534	-3.385994283	-1.06315224
12019	1940427	LOC100129781	XM_001717065.1	100129781	XP_001717117.1	ILMN_3273229	1940427	M	CCTCTCTCCTGCTGGTTGGGAGATGCAAAGATGTTTCCAGAGAGGGGCTG	"\PREDICTED: Homo sapiens hypothetical protein LOC100129781 (LOC100129781), mRNA.\"""""		ILMN_3273229	LOC100129781	"\PREDICTED: Homo sapiens hypothetical protein LOC100129781 (LOC100129781), mRNA.\"""""	100129781	 	LOC100129781	-0.088341471	0.006092927	-2.553587983	0.012585855	0.012585855	-2.873981478	-1.06314728
7499	1190019	ProbeID: 1190019	XM_943107.1	647911	XP_948200.1	ILMN_1792547	1190019	S	CGGGGCGCAGCGCGGCACGGGGCGCGGCACGGCCCCGCCGCGTCACTCAC	"\PREDICTED: Homo sapiens hypothetical protein LOC647911 (LOC647911), mRNA.\"""""		ILMN_1792547	LOC647911	"\PREDICTED: Homo sapiens hypothetical protein LOC647911 (LOC647911), mRNA.\"""""	647911	 		-0.088339631	0.001411604	-2.193441134	0.031215481	0.031215481	-3.575642711	-1.063145925
42750	6770328	ProbeID: 6770328	XM_001715988.1	100129411	XP_001716040.1	ILMN_3252072	6770328	M	CTACTTGTCAGGCACTGGCCAAGACACTGAGGGTATGGAGCTTGTTACAC	"\PREDICTED: Homo sapiens hypothetical LOC100129411 (LOC100129411), mRNA.\"""""		ILMN_3252072	LOC100129411	"\PREDICTED: Homo sapiens hypothetical LOC100129411 (LOC100129411), mRNA.\"""""	100129411	 		-0.088283789	-0.010597183	-2.847634591	0.005611378	0.005611378	-2.236237495	-1.063104775
45825	7380167	C21orf67	NM_058189.1	84537	NP_478069.1	ILMN_1772575	7380167	S	CGTGGTTCTCACCCCATACTCTGTCACTGCCACATTTTCACCTGGGCCTG	"\Homo sapiens chromosome 21 open reading frame 69 (C21orf69), mRNA.\"""""	PRED54; MGC120187; MGC120186; MGC120189	ILMN_1772575	C21ORF69	"\Homo sapiens chromosome 21 open reading frame 69 (C21orf69), mRNA.\"""""	84537	D	C21orf67	-0.0882413	0.001233436	-3.012076374	0.003484278	0.003484278	-1.855707261	-1.063073466
20811	3360437	PPIL2	NM_014337.3	23759	NP_055152.1	ILMN_1802872	3360437	I	CTCCTGCTGTGAGAACAAGTGGATGTCCCTCTCCCCGCCCTCCTGCTGAA	"\Homo sapiens peptidylprolyl isomerase (cyclophilin)-like 2 (PPIL2), transcript variant 1, mRNA.\"""""	MGC787; CYC4; MGC33174; CYP60; hCyP-60; FLJ39930	ILMN_1802872	PPIL2	"\Homo sapiens peptidylprolyl isomerase (cyclophilin)-like 2 (PPIL2), transcript variant 1, mRNA.\"""""	23759	D	PPIL2	-0.088220154	0.0053036	-2.359260435	0.020781053	0.020781053	-3.263830256	-1.063057883
27053	4250474	LOC642335	XM_943378.2	642335	XP_948471.1	ILMN_1768072	4250474	S	ATTATAATCCTTCGATGTCTTATTATATAGAAATATAATTGATTTTTGTT	"\PREDICTED: Homo sapiens hypothetical LOC642335 (LOC642335), mRNA.\"""""		ILMN_1768072	LOC642335	"\PREDICTED: Homo sapiens hypothetical LOC642335 (LOC642335), mRNA.\"""""	642335	 		-0.088176638	-0.001618608	-2.846172582	0.005634761	0.005634761	-2.239545685	-1.063025819
13113	2070270	CCDC75	NM_174931.1	253635	NP_777591.1	ILMN_1728085	2070270	S	CGTGAGGGGTTTAAGGACACCAACAGGTAACTTCTTATTCCCCTCTTCAC	"\Homo sapiens coiled-coil domain containing 75 (CCDC75), mRNA.\"""""	FLJ38348; GPATCH11	ILMN_1728085	CCDC75	"\Homo sapiens coiled-coil domain containing 75 (CCDC75), mRNA.\"""""	253635	 	CCDC75	-0.088155125	0.000699625	-2.457136542	0.016195832	0.016195832	-3.070712694	-1.063009968
46935	7610180	LOC644662	XM_933903.2	644662	XP_938996.1	ILMN_1680590	7610180	I	GTTCACCTAGCCTCCAGGTGGCTTCCCACTTGAAATTTCAGAGGATGGCA	"\PREDICTED: Homo sapiens hypothetical LOC644662, transcript variant 2 (LOC644662), mRNA.\"""""		ILMN_1680590	LOC644662	"\PREDICTED: Homo sapiens hypothetical LOC644662, transcript variant 2 (LOC644662), mRNA.\"""""	644662	D	LOC644662	-0.088133461	0.007180207	-2.518438697	0.013807587	0.013807587	-2.946405465	-1.062994005
16958	2650133	ProbeID: 2650133	XM_933265.1	645915	XP_938358.1	ILMN_1700105	2650133	S	CCCGCCTCCCGGGTCAGCGCGGACGCACGCCGCGGGCGCCCCATCCTCGC	"\PREDICTED: Homo sapiens hypothetical LOC645915 (LOC645915), mRNA.\"""""		ILMN_1700105	LOC645915	"\PREDICTED: Homo sapiens hypothetical LOC645915 (LOC645915), mRNA.\"""""	645915	 		0.088124461	-0.001147369	2.558858237	0.012411324	0.012411324	-2.863050619	1.062987374
47098	7650121	ProbeID: 7650121				ILMN_1880342	7650121	S	CCTCCAGTGGTTTAGGCAGGACCCTGGGAAAGGTCTCACATCTCTGTTGC	"\zu50f04.r1 Soares ovary tumor NbHOT Homo sapiens cDNA clone IMAGE:741439 5 similar to gb:M12959 T-CELL RECEPTOR ALPHA CHAIN C REGION (HUMAN);, mRNA sequence\"""""		ILMN_1880342		"\zu50f04.r1 Soares ovary tumor NbHOT Homo sapiens cDNA clone IMAGE:741439 5 similar to gb:M12959 T-CELL RECEPTOR ALPHA CHAIN C REGION (HUMAN);, mRNA sequence\"""""	-999	 		0.088120874	-0.01032417	2.31403551	0.02326503	0.02326503	-3.35080727	1.062984731
24512	3990139	LAD1	XM_946200.1	3898	XP_951293.1	ILMN_1664065	3990139	I	ATTTGAGGTAGGAGCAGCCATGTGGAGAGCTCACGGTGGCAGGCTGGGAG	"\PREDICTED: Homo sapiens ladinin 1, transcript variant 4 (LAD1), mRNA.\"""""		ILMN_1664065	LAD1	"\PREDICTED: Homo sapiens ladinin 1, transcript variant 4 (LAD1), mRNA.\"""""	3898	D	LAD1	-0.088102673	0.007698751	-2.514765773	0.013941222	0.013941222	-2.953925282	-1.062971321
30928	4880524	ProbeID: 4880524	XM_942247.1	652670	XP_947340.1	ILMN_1731771	4880524	S	GCACCTGCTATGTTCAATATAAGAAATATTGGAAAGACTTGGTCACCAGG	"\PREDICTED: Homo sapiens similar to 40S ribosomal protein S3a (V-fos transformation effector protein) (LOC652670), mRNA.\"""""		ILMN_1731771	LOC652670	"\PREDICTED: Homo sapiens similar to 40S ribosomal protein S3a (V-fos transformation effector protein) (LOC652670), mRNA.\"""""	652670	 		0.088096614	0.010312187	2.277495192	0.025460274	0.025460274	-3.420028052	1.062966856
46545	7560113	PEMT	NM_148172.1	10400	NP_680477.1	ILMN_1727855	7560113	I	GGTGGCAGGGCCTGACTGCTGCGGAGGCCTCGGCAATATTGATTTTAGAC	"\Homo sapiens phosphatidylethanolamine N-methyltransferase (PEMT), nuclear gene encoding mitochondrial protein, transcript variant 1, mRNA.\"""""	PEAMT; MGC2483; PEMPT; PNMT; PEMT2	ILMN_1727855	PEMT	"\Homo sapiens phosphatidylethanolamine N-methyltransferase (PEMT), nuclear gene encoding mitochondrial protein, transcript variant 1, mRNA.\"""""	10400	D	PEMT	0.088091886	-0.005115035	2.276467322	0.025524583	0.025524583	-3.42196152	1.062963373
24939	4040372	ProbeID: 4040372				ILMN_1816092	4040372	S	AGCAGCTTGGGGAGTCAGAGGAGGTCTCAGGGAAATAGCGATGCTTCAAG	"\BX098198 Soares_NFL_T_GBC_S1 Homo sapiens cDNA clone IMAGp998L014015, mRNA sequence\"""""		ILMN_1816092		"\BX098198 Soares_NFL_T_GBC_S1 Homo sapiens cDNA clone IMAGp998L014015, mRNA sequence\"""""	-999	 		-0.087941838	-0.00559561	-2.003124699	0.048592985	0.048592985	-3.908999419	-1.062852825
25069	4050095	ProbeID: 4050095	XR_039417.1	442162		ILMN_3275224	4050095	M	GACGTGTTTCACATGAAAGATGCCAATGGCCACAGCTTTGCCACTCAACT	"\PREDICTED: Homo sapiens misc_RNA (LOC442162), miscRNA.\"""""		ILMN_3275224	LOC442162	"\PREDICTED: Homo sapiens misc_RNA (LOC442162), miscRNA.\"""""	442162	 		-0.087915617	-2.94E-05	-2.405451344	0.01849002	0.01849002	-3.173518658	-1.062833508
15450	2470039	LYPD5	NM_001031749.1	284348	NP_001026919.1	ILMN_2322597	2470039	A	GCCCCACGAACTGCTAAGCAACCCCACCTCCTAAACACATGAGTGCCGAT	"\Homo sapiens LY6/PLAUR domain containing 5 (LYPD5), mRNA.\"""""	PRO4356; FLJ30469	ILMN_2322597	LYPD5	"\Homo sapiens LY6/PLAUR domain containing 5 (LYPD5), mRNA.\"""""	284348	D	LYPD5	-0.087899856	0.001256891	-2.653663563	0.00962317	0.00962317	-2.663257783	-1.062821896
20895	3370025	FLJ37786	XR_041473.1	642691		ILMN_3184599	3370025	A	ATGAAGTCAAAGCTGCCTCCTCCTTCAGGAAGACTTTGCTCCCATAGCTG	"\PREDICTED: Homo sapiens hypothetical LOC642691 (FLJ37786), miscRNA.\"""""		ILMN_3184599	FLJ37786	"\PREDICTED: Homo sapiens hypothetical LOC642691 (FLJ37786), miscRNA.\"""""	642691	 		0.08778042	-0.010744881	2.507557454	0.014206874	0.014206874	-2.968656783	1.062733912
42569	6760315	BRAP	NM_006768.2	8315	NP_006759.2	ILMN_1772034	6760315	S	GCTAAATGTGAGGGTGGGCCCTAATAAGTACAAGTGAGGACGAAGGCCGG	"\Homo sapiens BRCA1 associated protein (BRAP), mRNA.\"""""	RNF52; IMP; BRAP2	ILMN_1772034	BRAP	"\Homo sapiens BRCA1 associated protein (BRAP), mRNA.\"""""	8315	 	BRAP	-0.087772508	0.001417667	-2.347916863	0.021380904	0.021380904	-3.285781263	-1.062728084
15598	2470689	SPHK1	NM_021972.2	8877	NP_068807.2	ILMN_2357134	2470689	A	TTATGACCCCTGGGCCGCGCTGTGCCTTAGTGTCTACTTGCAGGACCCTT	"\Homo sapiens sphingosine kinase 1 (SPHK1), transcript variant 1, mRNA.\"""""	SPHK	ILMN_2357134	SPHK1	"\Homo sapiens sphingosine kinase 1 (SPHK1), transcript variant 1, mRNA.\"""""	8877	D	SPHK1	0.087665715	-0.013880044	2.363595261	0.020555803	0.020555803	-3.255418129	1.062649421
1294	130706	ProbeID: 130706	XR_038018.1	100130511		ILMN_3188124	130706	A	GTCCTTTCAGTGGTAGACTTGGGGGTAACTTGGTGGCCCCTTTGAGATAT	"\PREDICTED: Homo sapiens misc_RNA (LOC100130511), miscRNA.\"""""		ILMN_3188124	LOC100130511	"\PREDICTED: Homo sapiens misc_RNA (LOC100130511), miscRNA.\"""""	100130511	 	VDAC4	0.087576222	0.008596942	1.998341054	0.049119815	0.049119815	-3.917033259	1.062583504
35171	5700333	MAGEA8	NM_005364.3	4107	NP_005355.2	ILMN_2069915	5700333	S	TGCCTTACCTGTACCTCTTAGTGTACCCTATGTACCTGAATTTGCTTGGC	"\Homo sapiens melanoma antigen family A, 8 (MAGEA8), mRNA.\"""""	MGC2182; MAGE8	ILMN_2069915	MAGEA8	"\Homo sapiens melanoma antigen family A, 8 (MAGEA8), mRNA.\"""""	4107	D	MAGEA8	0.087556029	-0.002825563	2.606883157	0.010918796	0.010918796	-2.762588222	1.062568632
27061	4250500	HAT1	NM_003642.2	8520	NP_003633.1	ILMN_1693905	4250500	I	TGACATTAGAACTTTCTTTCCTGAGTATACCCATCAACTCTTTGGGGATG	"\Homo sapiens histone acetyltransferase 1 (HAT1), transcript variant 1, mRNA.\"""""	KAT1	ILMN_1693905	HAT1	"\Homo sapiens histone acetyltransferase 1 (HAT1), transcript variant 1, mRNA.\"""""	8520	D	HAT1	0.087478922	0.011064152	2.095958823	0.039286978	0.039286978	-3.749719424	1.062511843
25721	4120446	EMX1	NM_001040404.1	2016	NP_001035494.1	ILMN_2413015	4120446	A	ATTGACAGAGGGACAAGCAATGGGCTGGCTGAGGCCTGGGACCACTTGGC	"\Homo sapiens empty spiracles homeobox 1 (EMX1), transcript variant 2, mRNA.\"""""		ILMN_2413015	EMX1	"\Homo sapiens empty spiracles homeobox 1 (EMX1), transcript variant 2, mRNA.\"""""	2016	D	EMX1	-0.087385663	0.002496967	-2.908834105	0.004709022	0.004709022	-2.096560962	-1.062443162
25160	4050470	DMD	NM_004009.1	1756	NP_004000.1	ILMN_2381286	4050470	A	GGCAAGTTCAACAGGATTTTGTGACCAGCGCAGGCTGGGCCTCCTTCTGC	"\Homo sapiens dystrophin (muscular dystrophy, Duchenne and Becker types) (DMD), transcript variant Dp427p1, mRNA.\"""""	DXS272; DXS269; DXS268; DXS270; DXS239; DXS142; DXS206; DXS230; CMD3B; DXS164; BMD	ILMN_2381286	DMD	"\Homo sapiens dystrophin (muscular dystrophy, Duchenne and Becker types) (DMD), transcript variant Dp427p1, mRNA.\"""""	1756	D	DMD	0.087382652	0.004213418	2.838565665	0.005757875	0.005757875	-2.256736743	1.062440945
26067	4180333	C6orf165	NM_001031743.1	154313	NP_001026913.1	ILMN_1771746	4180333	A	CGGGGATTTTGTGCTTACACGTTTGCTGCAACAGATGGTCTTCTCCTTCC	"\Homo sapiens chromosome 6 open reading frame 165 (C6orf165), transcript variant 1, mRNA.\"""""	FLJ25974; dJ382I10.1	ILMN_1771746	C6ORF165	"\Homo sapiens chromosome 6 open reading frame 165 (C6orf165), transcript variant 1, mRNA.\"""""	154313	D	C6orf165	-0.087347868	-0.000246266	-2.278371394	0.025405567	0.025405567	-3.418379286	-1.062415329
12855	2030762	FLJ41733	XR_041647.1	400870		ILMN_3307069	2030762	A	TGGTGCTGGTTACAGATGATCCTCAAGGGCACAGCACGCAAGCCACCAGG	"\PREDICTED: Homo sapiens FLJ41733 protein (FLJ41733), miscRNA.\"""""		ILMN_3307069	FLJ41733	"\PREDICTED: Homo sapiens FLJ41733 protein (FLJ41733), miscRNA.\"""""	400870	D	FLJ41733	0.087266163	-0.00115201	2.752700125	0.007329473	0.007329473	-2.44824885	1.062355162
23258	3830326	GABPB1	NM_181427.3	2553	NP_852092.1	ILMN_3272074	3830326	M	CCGGGTGGAATCTGCAGAAATAGAAGTAAGGAGTCTTTTACCCGGTGTGC	"\Homo sapiens GA binding protein transcription factor, beta subunit 1 (GABPB1), transcript variant gamma-3, mRNA.\"""""		ILMN_3272074	GABPB1	"\Homo sapiens GA binding protein transcription factor, beta subunit 1 (GABPB1), transcript variant gamma-3, mRNA.\"""""	2553	D	GABPB1	0.087249032	-0.005792133	2.538431232	0.013100195	0.013100195	-2.905313578	1.062342548
32167	5130338	ProbeID: 5130338	XM_928235.1	645198	XP_933328.1	ILMN_1804976	5130338	S	TTGGCTACTTTAAAATCTAACCTGTCTGCTTTGGAGGACAAGTTTCTGAA	"\PREDICTED: Homo sapiens similar to hypothetical protein FLJ12688 (LOC645198), mRNA.\"""""		ILMN_1804976	LOC645198	"\PREDICTED: Homo sapiens similar to hypothetical protein FLJ12688 (LOC645198), mRNA.\"""""	645198	D	TMCO7	0.087222363	0.006158616	3.080661816	0.002841748	0.002841748	-1.692150949	1.06232291
2890	450520	ProbeID: 450520	XM_930409.1	644946	XP_935502.1	ILMN_1814164	450520	S	TGTGCAAACCCCTCCCCGCAGCTGCTCCTGTTCCAATCACTCTGGGAACA	"\PREDICTED: Homo sapiens hypothetical protein LOC644946 (LOC644946), mRNA.\"""""		ILMN_1814164	LOC644946	"\PREDICTED: Homo sapiens hypothetical protein LOC644946 (LOC644946), mRNA.\"""""	644946	 		-0.087221196	-0.000335281	-2.60063314	0.011103373	0.011103373	-2.775749478	-1.062322051
12594	2000450	PNO1	NM_020143.2	56902	NP_064528.1	ILMN_1753607	2000450	S	GCTTAGCCTACCTTAAAAGGGCTCCGAACACTACATTAGCCTACAGTTGG	"\Homo sapiens partner of NOB1 homolog (S. cerevisiae) (PNO1), mRNA.\"""""	KHRBP1	ILMN_1753607	PNO1	"\Homo sapiens partner of NOB1 homolog (S. cerevisiae) (PNO1), mRNA.\"""""	56902	 	PNO1	0.087203778	-0.004676535	2.139945684	0.035444631	0.035444631	-3.672029036	1.062309225
28923	4610091	MANEA	NM_024641.2	79694	NP_078917.2	ILMN_1757026	4610091	I	CTTGGCCATGGATGTAGAACCTACAGATAAGGTGAGCCAACTGCATTAGG	"\Homo sapiens mannosidase, endo-alpha (MANEA), mRNA.\"""""	FLJ12838; hEndo; DKFZp686D20120	ILMN_1757026	MANEA	"\Homo sapiens mannosidase, endo-alpha (MANEA), mRNA.\"""""	79694	D	MANEA	0.087199891	-0.008259893	2.132213847	0.03609537	0.03609537	-3.685787752	1.062306363
41096	6520482	TTC21B	NM_024753.3	79809	NP_079029.3	ILMN_2217955	6520482	S	CCTGCTTCAGCCTCCCGAGTAGCTGGGACTAAAGGCATGTGCCATCACAC	"\Homo sapiens tetratricopeptide repeat domain 21B (TTC21B), mRNA.\"""""	Nbla10696; FLJ11457	ILMN_2217955	TTC21B	"\Homo sapiens tetratricopeptide repeat domain 21B (TTC21B), mRNA.\"""""	79809	D	TTC21B	0.087124751	-0.012793542	2.748632934	0.007412844	0.007412844	-2.457203642	1.062251036
8270	1300168	ProbeID: 1300168	XM_001724298.1	100133993	XP_001724350.1	ILMN_3239087	1300168	S	CAACCTGGTTCTGCCCACACCTGTTCTTCAGCCCTGTGAACAGTGGCTGT	"\PREDICTED: Homo sapiens hypothetical protein LOC100133993 (LOC100133993), mRNA.\"""""		ILMN_3239087	LOC100133993	"\PREDICTED: Homo sapiens hypothetical protein LOC100133993 (LOC100133993), mRNA.\"""""	100133993	 		-0.087065816	0.002497898	-2.598893211	0.011155257	0.011155257	-2.779408795	-1.062207643
26289	4200458	FOXG1	NM_005249.3	2290	NP_005240.3	ILMN_2149946	4200458	S	GTTGTTTCAGTTGGCAACACTGCCCATTCAATTGAATCAGAAGGGGACAA	"\Homo sapiens forkhead box G1 (FOXG1), mRNA.\"""""	FKHL1; KHL2; HFK3; HBF2; FOXG1C; QIN; FKHL2; HBF-2; HBF-1; FKH2; HFK1; FKHL4; HBF-G2; BF2; FHKL3; BF1; HFK2; HBF-3; FOXG1B; FKHL3; FOXG1A	ILMN_2149946	FOXG1	"\Homo sapiens forkhead box G1 (FOXG1), mRNA.\"""""	2290	 	FOXG1	-0.087044724	-0.004962709	-2.257631852	0.026728642	0.026728642	-3.457258657	-1.062192114
37462	6060707	LOC649425	XM_938508.1	649425	XP_943601.1	ILMN_1735061	6060707	S	GGACACTCGTTTGGGCCCTGAGCCAAAGTGAGGCCCTGCAAGCCTGCTTT	"\PREDICTED: Homo sapiens similar to double homeobox 4c (LOC649425), mRNA.\"""""		ILMN_1735061	LOC649425	"\PREDICTED: Homo sapiens similar to double homeobox 4c (LOC649425), mRNA.\"""""	649425	 		-0.086989547	0.002437215	-2.737116266	0.007653639	0.007653639	-2.482502402	-1.062151491
362	20746	ProbeID: 20746	XM_935531.1	641765	XP_940624.1	ILMN_1692198	20746	S	CCGGAACCTCAACACGTACGACATCCACTGGCTGGAGAAGATCCTGAAGG	"\PREDICTED: Homo sapiens similar to General transcription factor II-I repeat domain-containing protein 1 (GTF2I repeat domain containing protein 1) (Muscle TFII-I repeat domain-containing protein 1) (General transcription factor III) (Slow-muscle-fiber enhancer binding pro... (LOC641765), mRNA.\"""""		ILMN_1692198	LOC641765	"\PREDICTED: Homo sapiens similar to General transcription factor II-I repeat domain-containing protein 1 (GTF2I repeat domain containing protein 1) (Muscle TFII-I repeat domain-containing protein 1) (General transcription factor III) (Slow-muscle-fiber enhancer binding pro... (LOC641765), mRNA.\"""""	641765	 		-0.08696156	0.001289346	-2.713988445	0.008158911	0.008158911	-2.533049294	-1.062130886
31290	4900458	KRT14	NM_000526.3	3861	NP_000517.2	ILMN_1665035	4900458	S	GTGGACACAGATCCCACTGGAAGATCCCCTCTCCTGCCCAAGCACTTCAC	"\Homo sapiens keratin 14 (epidermolysis bullosa simplex, Dowling-Meara, Koebner) (KRT14), mRNA.\"""""	NFJ; CK14; EBS3; EBS4; K14	ILMN_1665035	KRT14	"\Homo sapiens keratin 14 (epidermolysis bullosa simplex, Dowling-Meara, Koebner) (KRT14), mRNA.\"""""	3861	 	KRT14	-0.086952568	-0.004873358	-2.77053523	0.006973912	0.006973912	-2.408855886	-1.062124266
18077	2810088	DUOX1	NM_017434.3	53905	NP_059130.2	ILMN_2404182	2810088	A	GGGGAGCTACTGATTTGGGGCAAAGTGAAACCTCTGCTTCCAGACTTCAG	"\Homo sapiens dual oxidase 1 (DUOX1), transcript variant 1, mRNA.\"""""	THOX1; LNOX1; MGC138841; MGC138840; NOXEF1	ILMN_2404182	DUOX1	"\Homo sapiens dual oxidase 1 (DUOX1), transcript variant 1, mRNA.\"""""	53905	D	DUOX1	0.08692451	-0.003393496	2.092028901	0.039647187	0.039647187	-3.756591427	1.06210361
24408	3940433	OR1F1	NM_012360.1	4992	NP_036492.1	ILMN_1710243	3940433	S	CAGCACCATCATTGCTGTGTATTTTAACCCTCTGTCCTCCCACTCAGCTG	"\Homo sapiens olfactory receptor, family 1, subfamily F, member 1 (OR1F1), mRNA.\"""""	OR16-88; OLFMF; OR1F6; OR1F5; OR1F8; OR1F4; OR3-145; OR1F9; OR16-90; OR16-36; OR1F10; OR1F13P; OR16-37; ORL1023; OR1F7; OR16-89	ILMN_1710243	OR1F1	"\Homo sapiens olfactory receptor, family 1, subfamily F, member 1 (OR1F1), mRNA.\"""""	4992	 	OR1F1	-0.086858935	0.002475961	-2.489419556	0.014895565	0.014895565	-3.005568846	-1.062055335
34405	5560255	PTRH2	NM_001015509.1	51651	NP_001015509.1	ILMN_1683052	5560255	I	CATCAGAAGAGAGAGAAATTGAGGACCCTGTTGCATCCCCATCATCCAGC	"\Homo sapiens peptidyl-tRNA hydrolase 2 (PTRH2), nuclear gene encoding mitochondrial protein, transcript variant 1, mRNA.\"""""	CGI-147; FLJ32471; PTH2; BIT1	ILMN_1683052	PTRH2	"\Homo sapiens peptidyl-tRNA hydrolase 2 (PTRH2), nuclear gene encoding mitochondrial protein, transcript variant 1, mRNA.\"""""	51651	D	PTRH2	0.086787244	0.007728144	2.339830406	0.021817849	0.021817849	-3.30137434	1.06200256
30217	4830008	FAM155B	NM_015686.2	27112	NP_056501.2	ILMN_1670076	4830008	S	CCCCCATCCCTTCCTCCCTTACCCAGCTATGATTCAGTTGTCTCTGCCCT	"\Homo sapiens family with sequence similarity 155, member B (FAM155B), mRNA.\"""""	TED; bB57D9.1	ILMN_1670076	FAM155B	"\Homo sapiens family with sequence similarity 155, member B (FAM155B), mRNA.\"""""	27112	 	FAM155B	-0.086760568	0.012717302	-2.055337441	0.043150305	0.043150305	-3.82020178	-1.061982923
38564	6220750	GRIA2	NM_000826.2	2891	NP_000817.2	ILMN_1660372	6220750	S	GCAGTGCATGCTGTCCCTTACGTGAGTCCTGGCATGGGAATGAATGTCAG	"\Homo sapiens glutamate receptor, ionotropic, AMPA 2 (GRIA2), mRNA.\"""""	HBGR2; GLURB; GLUR2	ILMN_1660372	GRIA2	"\Homo sapiens glutamate receptor, ionotropic, AMPA 2 (GRIA2), mRNA.\"""""	2891	 	GRIA2	-0.086750867	-0.0059278	-2.502986065	0.014377696	0.014377696	-2.977980986	-1.061975782
31031	4890162	IL1F10	NM_032556.4	84639	NP_115945.4	ILMN_1790556	4890162	A	GAACAGAGCTGGTAGGGAGACAGGAAACTGCGTTTTAGCCTTGTGCCCCC	"\Homo sapiens interleukin 1 family, member 10 (theta) (IL1F10), transcript variant 1, mRNA.\"""""	IL1-theta; FIL1-theta; MGC119833; IL-1HY2; MGC119832; FKSG75; MGC119831	ILMN_1790556	IL1F10	"\Homo sapiens interleukin 1 family, member 10 (theta) (IL1F10), transcript variant 1, mRNA.\"""""	84639	D	IL1F10	-0.086733809	0.001110817	-2.265502921	0.026219532	0.026219532	-3.442539242	-1.061963226
24251	3930563	ZNF365	NM_199450.2	22891	NP_955522.1	ILMN_1701881	3930563	I	GACTGCAGACTTCCTGAGGGCACAGCCCACCCCTCATGCTTTGAGTTTCT	"\Homo sapiens zinc finger protein 365 (ZNF365), transcript variant B, mRNA.\"""""	MGC87345; KIAA0844; MGC41821; UAN; ZNF365D; Su48	ILMN_1701881	ZNF365	"\Homo sapiens zinc finger protein 365 (ZNF365), transcript variant B, mRNA.\"""""	22891	D	ZNF365	-0.086731888	0.001778688	-2.75734183	0.007235374	0.007235374	-2.438016174	-1.061961812
3657	540603	ZNF382	NM_032825.3	84911	NP_116214.2	ILMN_1782284	540603	S	GGAGTGGAATCGCTGGGTCTTAGAGCATGTGTGTATTCAGTCAGATACTG	"\Homo sapiens zinc finger protein 382 (ZNF382), mRNA.\"""""	KS1; FLJ14686	ILMN_1782284	ZNF382	"\Homo sapiens zinc finger protein 382 (ZNF382), mRNA.\"""""	84911	 	ZNF382	0.08666045	0.013006702	2.679960726	0.008957751	0.008957751	-2.60678834	1.061909228
19052	3060291	SLC39A6	NM_012319.2	25800	NP_036451.2	ILMN_2143566	3060291	S	AGTTTCAGTAGGTCATAGGGAGATGAGTTTGTATGCTGTACTATGCAGCG	"\Homo sapiens solute carrier family 39 (zinc transporter), member 6 (SLC39A6), mRNA.\"""""	LIV-1	ILMN_2143566	SLC39A6	"\Homo sapiens solute carrier family 39 (zinc transporter), member 6 (SLC39A6), mRNA.\"""""	25800	D	SLC39A6	0.086639591	-0.016804561	2.077348961	0.041018097	0.041018097	-3.782160684	1.061893875
14068	2230370	ProbeID: 2230370				ILMN_1847793	2230370	S	GCGGGAGGGAAAGAGAAAACTAGAGAAGCAGGGCGGTCAAAAGTGAGACG	"\UI-H-EI1-ayt-m-14-0-UI.s1 NCI_CGAP_EI1 Homo sapiens cDNA clone UI-H-EI1-ayt-m-14-0-UI 3, mRNA sequence\"""""		ILMN_1847793		"\UI-H-EI1-ayt-m-14-0-UI.s1 NCI_CGAP_EI1 Homo sapiens cDNA clone UI-H-EI1-ayt-m-14-0-UI 3, mRNA sequence\"""""	-999	 		-0.08658275	-0.005151068	-3.070464215	0.002929741	0.002929741	-1.716646268	-1.061852038
6961	1070433	USP22	XM_945851.1	23326	XP_950944.1	ILMN_1750886	1070433	I	TCACTGTGACAAAGGGCACAGCGGGGAAGGGATGTGGGAACGGCTTCCAC	"\PREDICTED: Homo sapiens ubiquitin specific peptidase 22, transcript variant 5 (USP22), mRNA.\"""""		ILMN_1750886	USP22	"\PREDICTED: Homo sapiens ubiquitin specific peptidase 22, transcript variant 5 (USP22), mRNA.\"""""	23326	D	USP22	-0.08656693	-0.003985816	-2.056479889	0.043037334	0.043037334	-3.818236181	-1.061840394
4106	620121	RGAG1	NM_020769.1	57529	NP_065820.1	ILMN_1794950	620121	S	GGTGACCCCCTCAGTTGTTGATTGCTCTCACTCCCCTTGGCTGTTGTGCT	"\Homo sapiens retrotransposon gag domain containing 1 (RGAG1), mRNA.\"""""	Mar9; MGC142230; Mart9; KIAA1318	ILMN_1794950	RGAG1	"\Homo sapiens retrotransposon gag domain containing 1 (RGAG1), mRNA.\"""""	57529	 	RGAG1	-0.086558578	0.001649664	-3.125403207	0.002483973	0.002483973	-1.583955751	-1.061834247
45797	7380075	ProbeID: 7380075	XM_939354.1	654101	XP_944447.1	ILMN_1752697	7380075	S	CACAGGGGAGTGCATACCAAGATTTTAGCAGATGCTTTCAGTTTCCACAA	"\PREDICTED: Homo sapiens similar to tripartite motif-containing 51 (LOC654101), mRNA.\"""""		ILMN_1752697	LOC654101	"\PREDICTED: Homo sapiens similar to tripartite motif-containing 51 (LOC654101), mRNA.\"""""	654101	 		0.086511887	-0.017217242	2.400761307	0.018711906	0.018711906	-3.182756205	1.061799883
46601	7560332	GPR101	NM_054021.1	83550	NP_473362.1	ILMN_1796431	7560332	S	CTTCTGCAAGGAAAAGCCCCCGAAAGAAGATAGCCACCCAGACCTGCCCG	"\Homo sapiens G protein-coupled receptor 101 (GPR101), mRNA.\"""""	GPCR6	ILMN_1796431	GPR101	"\Homo sapiens G protein-coupled receptor 101 (GPR101), mRNA.\"""""	83550	 	GPR101	-0.086475367	-0.008219916	-2.290499236	0.024658928	0.024658928	-3.395502072	-1.061773005
32736	5270348	ProbeID: 5270348				ILMN_1856662	5270348	S	GATGGCTGAGCAGAATGGCAGGCAAAGACTGGATTTTTGGGGAGGAGGGC	"\UI-E-EJ0-ait-p-11-0-UI.s1 UI-E-EJ0 Homo sapiens cDNA clone UI-E-EJ0-ait-p-11-0-UI 3, mRNA sequence\"""""		ILMN_1856662		"\UI-E-EJ0-ait-p-11-0-UI.s1 UI-E-EJ0 Homo sapiens cDNA clone UI-E-EJ0-ait-p-11-0-UI 3, mRNA sequence\"""""	-999	 		-0.086464167	0.013446407	-2.333919896	0.02214221	0.02214221	-3.312742502	-1.061764762
7493	1170750	TMEM95	NM_198154.1	339168	NP_937797.1	ILMN_1766422	1170750	S	ATCCCCAAAAACCCAGATCCCCCACAATCCCAGTGTCAGATGGCCTCCCG	"\Homo sapiens transmembrane protein 95 (TMEM95), mRNA.\"""""	UNQ9390; MGC129793	ILMN_1766422	TMEM95	"\Homo sapiens transmembrane protein 95 (TMEM95), mRNA.\"""""	339168	 	TMEM95	-0.086458299	0.004868507	-2.492046134	0.014794013	0.014794013	-3.000237399	-1.061760443
9445	1450402	SLC2A9	NM_020041.2	56606	NP_064425.2	ILMN_1738406	1450402	I	CTGGAGTGTGACCACCTGAGGAGTGGGGTGCCAGGTGGAAGGAGAAGAAA	"\Homo sapiens solute carrier family 2 (facilitated glucose transporter), member 9 (SLC2A9), transcript variant 1, mRNA.\"""""	GLUTX; GLUT9	ILMN_1738406	SLC2A9	"\Homo sapiens solute carrier family 2 (facilitated glucose transporter), member 9 (SLC2A9), transcript variant 1, mRNA.\"""""	56606	D	SLC2A9	-0.086372714	0.009257476	-2.311468638	0.023413586	0.023413586	-3.355700725	-1.061697458
36281	5890292	DEFB103B	NM_001081551.2	414325	NP_001075020.1	ILMN_1714587	5890292	S	CTGTGCTCAGCTGCCTTCCAAAGGAGGAACAGATCGGCAAGTGCTCGACG	"\Homo sapiens defensin, beta 103B (DEFB103B), mRNA.\"""""		ILMN_1714587	DEFB103B	"\Homo sapiens defensin, beta 103B (DEFB103B), mRNA.\"""""	414325	D	DEFB103A/DEFB103B	-0.08635069	0.010076681	-2.105319969	0.03844034	0.03844034	-3.733304437	-1.061681251
14416	2320296	KCNK17	NM_031460.3	89822	NP_113648.2	ILMN_1717702	2320296	S	ACATGTCCTGGGTGACATGGGATGTGACTTTCGGGTGTCGGGGCAGCATG	"\Homo sapiens potassium channel, subfamily K, member 17 (KCNK17), transcript variant 1, mRNA.\"""""	TASK-4; TALK2; TASK4; TALK-2; K2p17.1	ILMN_1717702	KCNK17	"\Homo sapiens potassium channel, subfamily K, member 17 (KCNK17), transcript variant 1, mRNA.\"""""	89822	 	KCNK17	0.086305696	0.000329577	2.62064368	0.010522175	0.010522175	-2.733520081	1.06164814
34098	5490546	SLC30A1	NM_021194.2	7779	NP_067017.2	ILMN_1745021	5490546	S	GGGACACTACCACAAGCCCCTTCTGGAAAGGATGCAGAAAAGACCCCAGC	"\Homo sapiens solute carrier family 30 (zinc transporter), member 1 (SLC30A1), mRNA.\"""""	ZNT1; ZRC1	ILMN_1745021	SLC30A1	"\Homo sapiens solute carrier family 30 (zinc transporter), member 1 (SLC30A1), mRNA.\"""""	7779	D	SLC30A1	0.086169386	-0.020383262	2.133599689	0.035977974	0.035977974	-3.683324875	1.061547838
27472	4280592	HOXB13	NM_006361.5	10481	NP_006352.2	ILMN_1742677	4280592	S	ATAAGCTCAAACCCACCAACGATCGGGCAAGTAAACCCCCTCCCTCGCCG	"\Homo sapiens homeobox B13 (HOXB13), mRNA.\"""""	PSGD	ILMN_1742677	HOXB13	"\Homo sapiens homeobox B13 (HOXB13), mRNA.\"""""	10481	 	HOXB13	0.086142593	-0.000971503	2.31733574	0.023075257	0.023075257	-3.344508913	1.061528123
3999	610433	ProbeID: 610433				ILMN_1884319	610433	S	GGACAGGGTTTGCAAGGACTTCGGAGCTAACCAGTTTGGAGCCATAACCC	"\DA311740 BRHIP3 Homo sapiens cDNA clone BRHIP3000462 5, mRNA sequence\"""""		ILMN_1884319		"\DA311740 BRHIP3 Homo sapiens cDNA clone BRHIP3000462 5, mRNA sequence\"""""	-999	 		0.086106518	0.002538002	2.517400576	0.01384524	0.01384524	-2.948531803	1.061501579
21494	3420209	ProbeID: 3420209	XR_042510.1	100131243		ILMN_3202942	3420209	A	CCTTCACCCACAGGGGGGTACACAGCCTGGATGGCAGGGAAATAGACCGT	"\PREDICTED: Homo sapiens misc_RNA (LOC100131243), miscRNA.\"""""		ILMN_3202942	LOC100131243	"\PREDICTED: Homo sapiens misc_RNA (LOC100131243), miscRNA.\"""""	100131243	 		-0.086087734	0.010129376	-2.152533047	0.034407048	0.034407048	-3.64953667	-1.061487759
15781	2480717	FCGR2B	XM_938851.1	2213	XP_943944.1	ILMN_1804174	2480717	I	TAGGGGCAATAGGCTATACGCTACAGCCTAGGTGTGTAGTAGGCCACACC	"\PREDICTED: Homo sapiens Fc fragment of IgG, low affinity IIb, receptor (CD32) (FCGR2B), mRNA.\"""""		ILMN_1804174	FCGR2B	"\PREDICTED: Homo sapiens Fc fragment of IgG, low affinity IIb, receptor (CD32) (FCGR2B), mRNA.\"""""	2213	D	FCGR2B	0.086020758	-0.030061711	2.30319104	0.023898377	0.023898377	-3.371449339	1.061438481
14103	2230520	ProbeID: 2230520				ILMN_1827057	2230520	S	CCTTAGACAGAGCGGGAGATTTGGACACAGAGACACCAGGAGGAGGCCAC	"\UI-H-BI2-agg-b-01-0-UI.s1 NCI_CGAP_Sub4 Homo sapiens cDNA clone IMAGE:2724048 3, mRNA sequence\"""""		ILMN_1827057		"\UI-H-BI2-agg-b-01-0-UI.s1 NCI_CGAP_Sub4 Homo sapiens cDNA clone IMAGE:2724048 3, mRNA sequence\"""""	-999	 		-0.085941405	0.002647084	-2.207261626	0.03019733	0.03019733	-3.550404463	-1.0613801
21438	3400746	OR10G9	NM_001001953.1	219870	NP_001001953.1	ILMN_1732251	3400746	S	TGTTCCCTGTGTTTTCATTTACCTGAGACCAGGCTCCAGGGACGTCGTGG	"\Homo sapiens olfactory receptor, family 10, subfamily G, member 9 (OR10G9), mRNA.\"""""	OR10G10P	ILMN_1732251	OR10G9	"\Homo sapiens olfactory receptor, family 10, subfamily G, member 9 (OR10G9), mRNA.\"""""	219870	 	OR10G9	-0.085898481	0.012254833	-2.472202908	0.015576852	0.015576852	-3.040398906	-1.061348521
39225	6290471	ProbeID: 6290471	XR_038546.1	100134424		ILMN_3240626	6290471	S	TTCGAGGACTTCTGCCCGGACTCGTCCCCGGACGCGTCCAACATATCAAA	"\PREDICTED: Homo sapiens misc_RNA (LOC100134424), miscRNA.\"""""		ILMN_3240626	LOC100134424	"\PREDICTED: Homo sapiens misc_RNA (LOC100134424), miscRNA.\"""""	100134424	 		-0.085832413	-0.001592653	-2.145813808	0.03495758	0.03495758	-3.661557653	-1.061299919
15817	2490088	PARG	XM_937616.2	8505	XP_942709.1	ILMN_1814393	2490088	I	CTGCAGTGAGGTGGAAAGAGCTTAAGCAACCAAAATCTGCCCTTCCTGGG	"\PREDICTED: Homo sapiens poly (ADP-ribose) glycohydrolase (PARG), mRNA.\"""""		ILMN_1814393	PARG	"\PREDICTED: Homo sapiens poly (ADP-ribose) glycohydrolase (PARG), mRNA.\"""""	8505	D	PARG	-0.0858284	0.011430211	-2.138249789	0.035586483	0.035586483	-3.675050599	-1.061296967
36893	5960593	LOC653877	XM_936222.2	653877	XP_941315.1	ILMN_3237414	5960593	S	GCTAGTCTGAAATTACAGCAGGTTGTCTGGGGTAGGGGGGAGGCGTTTTT	"\PREDICTED: Homo sapiens similar to Temporarily Assigned Gene name family member (tag-184) (LOC653877), mRNA.\"""""		ILMN_3237414	LOC653877	"\PREDICTED: Homo sapiens similar to Temporarily Assigned Gene name family member (tag-184) (LOC653877), mRNA.\"""""	653877	 	LOC653877	0.085784099	0.007724582	2.192825549	0.031261521	0.031261521	-3.576763652	1.061264377
23500	3840546	ProbeID: 3840546	XM_943100.2	642681	XP_948193.1	ILMN_1711114	3840546	S	TTTCCTATACAGATGGGAAAACAGCCTGCAAAAATGTTAAGTAGCTTCCT	"\PREDICTED: Homo sapiens hypothetical LOC642681 (LOC642681), mRNA.\"""""		ILMN_1711114	LOC642681	"\PREDICTED: Homo sapiens hypothetical LOC642681 (LOC642681), mRNA.\"""""	642681	 		0.08573491	-0.005298472	2.57288581	0.01195738	0.01195738	-2.833865789	1.061228194
45974	7380768	FAM199X	NM_207318.1	139231	NP_997201.1	ILMN_1811121	7380768	S	GTGGATAGCATTTTGAAGGTGACCGTGATTCTGTAGGAAGAGCTGTAATC	"\Homo sapiens chromosome X open reading frame 39 (CXorf39), mRNA.\"""""		ILMN_1811121	CXORF39	"\Homo sapiens chromosome X open reading frame 39 (CXorf39), mRNA.\"""""	139231	 	FAM199X	0.085728609	-0.014504531	2.451668006	0.016425891	0.016425891	-3.081677021	1.061223559
35993	5860674	CT45A1	NM_001017417.1	541466	NP_001017417.1	ILMN_1679921	5860674	S	GGAGATGACCTAGAATGCAGAGAAACAGCCTCCTCTCCCAAAAGCCAACG	"\Homo sapiens cancer/testis antigen family 45, member A1 (CT45A1), mRNA.\"""""		ILMN_1679921	CT45A1	"\Homo sapiens cancer/testis antigen family 45, member A1 (CT45A1), mRNA.\"""""	541466	D	CT45A2 (includes others)	-0.085724137	0.001696251	-2.34749964	0.021403257	0.021403257	-3.286586913	-1.06122027
6726	1050288	CHRM2	NM_001006630.1	1129	NP_001006631.1	ILMN_2358718	1050288	A	CCTACAGGACTTTCACTAAAGCTAGCCAGAGACAGCCATGAAAATGGACG	"\Homo sapiens cholinergic receptor, muscarinic 2 (CHRM2), transcript variant 1, mRNA.\"""""	MGC120006; FLJ43243; MGC120007; HM2	ILMN_2358718	CHRM2	"\Homo sapiens cholinergic receptor, muscarinic 2 (CHRM2), transcript variant 1, mRNA.\"""""	1129	D	CHRM2	-0.085699589	0.014745096	-2.543096487	0.012939898	0.012939898	-2.895686005	-1.061202213
10593	1660437	ProbeID: 1660437				ILMN_1908824	1660437	S	TCGGGCCTGACAACACGCATACGGTTAAGGCATTGCCACCTACTTCGTGG	"\Human small nuclear RNA U6atac, partial sequence\"""""		ILMN_1908824		"\Human small nuclear RNA U6atac, partial sequence\"""""	-999	D	RNU6ATAC	-0.085657341	0.004069364	-2.302313633	0.02395028	0.02395028	-3.373115816	-1.061171137
14952	2360228	ACER3	NM_018367.5	55331	NP_060837.3	ILMN_3237774	2360228	S	CCACCTGTGTGGCTGTTTGCAGACCTACCTCTGTCTTCCATTTTGCATCC	"\Homo sapiens alkaline ceramidase 3 (ACER3), mRNA.\"""""		ILMN_3237774	ACER3	"\Homo sapiens alkaline ceramidase 3 (ACER3), mRNA.\"""""	55331	D	ACER3	-0.085626613	0.019378869	-2.10385621	0.038571674	0.038571674	-3.73587542	-1.061148536
34364	5560095	CSTF1	NM_001033522.1	1477	NP_001028694.1	ILMN_2236714	5560095	I	GCTGGTGCGGTCGGCTGGGGCATTTAGAGAAAACCACAGAAACGACTGGG	"\Homo sapiens cleavage stimulation factor, 3' pre-RNA, subunit 1, 50kDa (CSTF1), transcript variant 3, mRNA.\"""""	CstFp50; CstF-50	ILMN_2236714	CSTF1	"\Homo sapiens cleavage stimulation factor, 3' pre-RNA, subunit 1, 50kDa (CSTF1), transcript variant 3, mRNA.\"""""	1477	D	CSTF1	0.085554524	-0.010045309	2.576753285	0.011834891	0.011834891	-2.825796228	1.061095513
5008	770279	ProbeID: 770279	XM_001726057.1	100128813	XP_001726109.2	ILMN_3187763	770279	A	ACCCCGCCACGCCTCCTCTTAACCTACATGATCAGGGCCAGGCAGAGGAA	"\PREDICTED: Homo sapiens hypothetical LOC100128813 (LOC100128813), mRNA.\"""""		ILMN_3187763	LOC100128813	"\PREDICTED: Homo sapiens hypothetical LOC100128813 (LOC100128813), mRNA.\"""""	100128813	 		0.085488902	0.006659104	2.855751856	0.005483169	0.005483169	-2.217845635	1.061047249
40411	6450039	VPS53	NM_018289.2	55275	NP_060759.2	ILMN_1806510	6450039	S	CTGCACATCAAGCAGAACGTCCCCATCATCCGTGACAACCTGGCTTCCAC	"\Homo sapiens vacuolar protein sorting 53 homolog (S. cerevisiae) (VPS53), mRNA.\"""""	MGC39512; hVps53L; HCCS1; pp13624; FLJ10979	ILMN_1806510	VPS53	"\Homo sapiens vacuolar protein sorting 53 homolog (S. cerevisiae) (VPS53), mRNA.\"""""	55275	D	VPS53	0.085434633	0.00274673	2.109493661	0.038067987	0.038067987	-3.725965023	1.061007337
12087	1940754	ProbeID: 1940754	XM_943512.1	648931	XP_948605.1	ILMN_1661470	1940754	S	CCTAAGCAAACCCAAATGGACCAAATGCAACGCTGATGGAATCTAAGTGC	"\PREDICTED: Homo sapiens hypothetical protein LOC648931 (LOC648931), mRNA.\"""""		ILMN_1661470	LOC648931	"\PREDICTED: Homo sapiens hypothetical protein LOC648931 (LOC648931), mRNA.\"""""	648931	 		0.085342795	-0.001350084	2.2452229	0.027548942	0.027548942	-3.480374373	1.060939798
38888	6270576	ProbeID: 6270576				ILMN_1908944	6270576	S	CCAGCTCCAATTAGGGACCAGCCCAGAGGTCACCAAAAAGAGAAGGAGGT	"\DB259922 UTERU2 Homo sapiens cDNA clone UTERU2017075 5, mRNA sequence\"""""		ILMN_1908944		"\DB259922 UTERU2 Homo sapiens cDNA clone UTERU2017075 5, mRNA sequence\"""""	-999	 		-0.085295917	-0.012973812	-2.878377392	0.005139894	0.005139894	-2.166364028	-1.060905326
27254	4260497	MAX	NM_145112.1	4149	NP_660087.1	ILMN_1704236	4260497	A	GCTGCAGTGGCCGCTCCCTGGGCCGTAGGAAATGAGCGATAACGATGACA	"\Homo sapiens MYC associated factor X (MAX), transcript variant 2, mRNA.\"""""	MGC34679; MGC36767; MGC11225; MGC10775; orf1; MGC18164	ILMN_1704236	MAX	"\Homo sapiens MYC associated factor X (MAX), transcript variant 2, mRNA.\"""""	4149	D	MAX	0.085290678	-0.016483485	2.167327747	0.033221409	0.033221409	-3.622952555	1.060901473
29473	4730021	CD34	NM_001773.1	947	NP_001764.1	ILMN_1694249	4730021	I	GGCCCTCTCCCATCCAGTGTCTCACAGCCCTGCTTACCAGATAATGCTAC	"\Homo sapiens CD34 antigen (CD34), transcript variant 2, mRNA.\"""""		ILMN_1694249	CD34	"\Homo sapiens CD34 antigen (CD34), transcript variant 2, mRNA.\"""""	947	D	CD34	-0.085220969	0.002015034	-2.024690732	0.046277515	0.046277515	-3.872568343	-1.060850213
32520	5260259	ANKRD30BP2	XR_040882.1	149992		ILMN_3235840	5260259	S	TGGCCATAAGGAAAAGAAGTGAGCAAATTGTGGAATTTTTACTGACAAAA	"\PREDICTED: Homo sapiens misc_RNA (C21orf99), miscRNA.\"""""		ILMN_3235840	C21ORF99	"\PREDICTED: Homo sapiens misc_RNA (C21orf99), miscRNA.\"""""	149992	 	C21orf99	-0.085215792	0.004314193	-2.641775539	0.00993847	0.00993847	-2.688636794	-1.060846406
21538	3420402	MAVS	NM_020746.1	57506	NP_065797.1	ILMN_1800152	3420402	S	GGAACCAGGAGTGGACCCTACCCGAGCTGTCTGTATTAATCCCCATCCCC	"\Homo sapiens KIAA1271 protein (KIAA1271), mRNA.\"""""	FLJ41962; MAVS; VISA; FLJ27482	ILMN_1800152	KIAA1271	"\Homo sapiens KIAA1271 protein (KIAA1271), mRNA.\"""""	57506	D	MAVS	0.085145411	-0.008861029	2.329484084	0.022388441	0.022388441	-3.321258127	1.060794655
7037	1070753	TCP11L1	NM_018393.2	55346	NP_060863.2	ILMN_1713174	1070753	S	AAACCTACCTTGCCTCGGGTCATCAGAAGCCATTGCCCACAGTCCCTGGG	"\Homo sapiens t-complex 11 (mouse)-like 1 (TCP11L1), mRNA.\"""""	dJ85M6.3; FLJ11336; FLJ11386	ILMN_1713174	TCP11L1	"\Homo sapiens t-complex 11 (mouse)-like 1 (TCP11L1), mRNA.\"""""	55346	D	TCP11L1	-0.085006861	0.007383305	-2.124430828	0.036760874	0.036760874	-3.699593422	-1.060692785
33695	5390400	KIR2DS2	NM_012312.2	100132285	NP_036444.1	ILMN_1686831	5390400	S	TTCTGCCAGCAGTAAAACTTATAAATTTTTTAAATAATTTCAATGTAGTT	"\Homo sapiens killer cell immunoglobulin-like receptor, two domains, short cytoplasmic tail, 2 (KIR2DS2), mRNA.\"""""	NKAT5; CD158b; p58 KIR; MGC120018; CD158J	ILMN_1686831	KIR2DS2	"\Homo sapiens killer cell immunoglobulin-like receptor, two domains, short cytoplasmic tail, 2 (KIR2DS2), mRNA.\"""""	100132285	D	KIR2DL3 (includes others)	-0.08497868	0.002024202	-2.083912833	0.04040014	0.04040014	-3.770747484	-1.060672066
818	70228	FLJ13224	XM_495918.3	79857	XP_495918.1	ILMN_1678674	70228	A	TCCCTCAACTCCGGCGACTCCTCAATTATGCCCAGGCTCCACTCACTTCC	"\PREDICTED: Homo sapiens hypothetical protein FLJ13224 (FLJ13224), mRNA.\"""""		ILMN_1678674	FLJ13224	"\PREDICTED: Homo sapiens hypothetical protein FLJ13224 (FLJ13224), mRNA.\"""""	79857	D	FLJ13224	-0.08497569	-0.004958855	-2.41417545	0.018083517	0.018083517	-3.156295033	-1.060669869
5559	840133	PHOSPHO2	NM_001008489.2	493911	NP_001008489.1	ILMN_2152865	840133	S	ATGCCACGGAAAGGATATACCTTACAGAAAACTCTTTCCAGAATGTCTCA	"\Homo sapiens phosphatase, orphan 2 (PHOSPHO2), mRNA.\"""""	MGC22679; MGC111048	ILMN_2152865	PHOSPHO2	"\Homo sapiens phosphatase, orphan 2 (PHOSPHO2), mRNA.\"""""	493911	D	PHOSPHO2	0.084957091	6.65E-05	2.075578351	0.041186183	0.041186183	-3.785233958	1.060656195
38615	6250154	LZTFL1	NM_020347.2	54585	NP_065080.1	ILMN_1815705	6250154	S	GGTGGTTTGAGCCTTGATTAGACTTTTGATGTGCTAAGCCAGACAGGCAG	"\Homo sapiens leucine zipper transcription factor-like 1 (LZTFL1), mRNA.\"""""	FLJ36386	ILMN_1815705	LZTFL1	"\Homo sapiens leucine zipper transcription factor-like 1 (LZTFL1), mRNA.\"""""	54585	 	LZTFL1	0.084949024	-0.008093835	2.271502226	0.025837245	0.025837245	-3.431290493	1.060650264
12367	1990333	ASTN1	NM_004319.1	460	NP_004310.1	ILMN_1684959	1990333	I	CAACACTCTCCCAGCTCCCATGTCCCCAAGACCTCTGGAGTTTCCTCTTG	"\Homo sapiens astrotactin 1 (ASTN1), transcript variant 1, mRNA.\"""""	ASTN; KIAA1747; ASTN1	ILMN_1684959	ASTN1	"\Homo sapiens astrotactin 1 (ASTN1), transcript variant 1, mRNA.\"""""	460	D	ASTN1	-0.084921322	0.004884163	-2.851246676	0.00555399	0.00555399	-2.228058435	-1.060629898
27174	4260196	SCRT2	NM_033129.2	85508	NP_149120.1	ILMN_1706682	4260196	S	TATCCCAACTCACCCCCAAACCCCCATCCCTTCCCCACCTCCAGCAGTAT	"\Homo sapiens scratch homolog 2, zinc finger protein (Drosophila) (SCRT2), mRNA.\"""""		ILMN_1706682	SCRT2	"\Homo sapiens scratch homolog 2, zinc finger protein (Drosophila) (SCRT2), mRNA.\"""""	85508	 	SCRT2	-0.084876845	0.007192173	-2.481991231	0.015186164	0.015186164	-3.020621478	-1.0605972
1861	240669	SSTR1	NM_001049.2	6751	NP_001040.1	ILMN_2069745	240669	S	GCCAGAGTGTATTACAACAATCTGGAGATACTAAATCTGGGGTTCTCAGG	"\Homo sapiens somatostatin receptor 1 (SSTR1), mRNA.\"""""	SRIF-2	ILMN_2069745	SSTR1	"\Homo sapiens somatostatin receptor 1 (SSTR1), mRNA.\"""""	6751	D	SSTR1	0.084860428	-0.00515886	2.892753112	0.004932185	0.004932185	-2.133488278	1.060585131
25791	4120739	LOC646482	XM_933644.1	646482	XP_938737.1	ILMN_1799102	4120739	S	CTCCTGAGCATCTCTAAGCTCCCCACTCAGAAAAGGAGGCGGCTTCGGGC	"\PREDICTED: Homo sapiens hypothetical protein LOC646482 (LOC646482), mRNA.\"""""		ILMN_1799102	LOC646482	"\PREDICTED: Homo sapiens hypothetical protein LOC646482 (LOC646482), mRNA.\"""""	646482	 		-0.084856808	-0.000425165	-2.245301431	0.027543681	0.027543681	-3.480228429	-1.06058247
30577	4850681	ASL	NM_001024944.1	435	NP_001020115.1	ILMN_1685037	4850681	A	CTAATAAAGTGGGCGCGAGAGGAGGCTGCTGTGTGTTTCCTGCCCCAGCC	"\Homo sapiens argininosuccinate lyase (ASL), transcript variant 3, mRNA.\"""""	ASAL	ILMN_1685037	ASL	"\Homo sapiens argininosuccinate lyase (ASL), transcript variant 3, mRNA.\"""""	435	D	ASL	-0.084786115	0.003238331	-2.2406149	0.027859144	0.027859144	-3.488930237	-1.060530502
16298	2570504	UCP3	NM_003356.2	7352	NP_003347.1	ILMN_1750521	2570504	I	CGGTTGTCTAGAGGTGAGACCAAAGGATCCAGAGACTTGGGGACCAGAGG	"\Homo sapiens uncoupling protein 3 (mitochondrial, proton carrier) (UCP3), nuclear gene encoding mitochondrial protein, transcript variant long, mRNA.\"""""	SLC25A9	ILMN_1750521	UCP3	"\Homo sapiens uncoupling protein 3 (mitochondrial, proton carrier) (UCP3), nuclear gene encoding mitochondrial protein, transcript variant long, mRNA.\"""""	7352	D	UCP3	-0.084735441	0.005410679	-2.127186784	0.036524012	0.036524012	-3.694709922	-1.060493252
22297	3520341	ProbeID: 3520341	XM_926023.1	642530	XP_931116.1	ILMN_1666970	3520341	S	CATTCTCAATTTCTTACTCTTCATAATTTAGCTACAAATAAATTCAAATT	"\PREDICTED: Homo sapiens hypothetical protein LOC642530 (LOC642530), mRNA.\"""""		ILMN_1666970	LOC642530	"\PREDICTED: Homo sapiens hypothetical protein LOC642530 (LOC642530), mRNA.\"""""	642530	 		-0.084684163	0.005835014	-2.020313125	0.046739713	0.046739713	-3.879991417	-1.06045556
17983	2760470	AK7	NM_152327.2	122481	NP_689540.2	ILMN_1684305	2760470	S	TAACAGACGAAGAAAAGGCAGAAGAGGAGCGGAAGGCTGCGGAGGAGCGG	"\Homo sapiens adenylate kinase 7 (AK7), mRNA.\"""""	FLJ32864	ILMN_1684305	AK7	"\Homo sapiens adenylate kinase 7 (AK7), mRNA.\"""""	122481	 	AK7	0.084654382	0.005914757	2.75482134	0.007286333	0.007286333	-2.443574329	1.060433669
42197	6650368	GOLGA6L5	NR_003246.1	374650		ILMN_1713650	6650368	I	TCCTTAGTACATGGCCTGCTGCAAACACCCAGGACACCGAGGAAATGGTC	"\Homo sapiens golgi autoantigen, golgin subfamily a-like pseudogene (FLJ40113) on chromosome 15.\"""""	FLJ35171	ILMN_1713650	FLJ40113	"\Homo sapiens golgi autoantigen, golgin subfamily a-like pseudogene (FLJ40113) on chromosome 15.\"""""	374650	D	FLJ40113	-0.084616974	0.002023691	-2.294570423	0.024412668	0.024412668	-3.387799038	-1.060406173
12660	2000736	ProbeID: 2000736	XM_001725448.1	100129264	XP_001725500.1	ILMN_3260982	2000736	M	CTGCACTGACGGCGTGGACCATCCTCTCCTTTGTCCTCACAGAAACTCTG	"\PREDICTED: Homo sapiens hypothetical protein LOC100129264 (LOC100129264), mRNA.\"""""		ILMN_3260982	LOC100129264	"\PREDICTED: Homo sapiens hypothetical protein LOC100129264 (LOC100129264), mRNA.\"""""	100129264	 		0.084565804	0.002305617	2.019489428	0.046827122	0.046827122	-3.881386558	1.060368563
31583	5050129	SLC25A27	NM_004277.3	9481	NP_004268.3	ILMN_1698726	5050129	S	ACTCCACTGCACATGCTAATGACTTCCTCTGACAGCCACACACCGAATCT	"\Homo sapiens solute carrier family 25, member 27 (SLC25A27), nuclear gene encoding mitochondrial protein, mRNA.\"""""	UCP4; FLJ33552; RP11-446F17.2	ILMN_1698726	SLC25A27	"\Homo sapiens solute carrier family 25, member 27 (SLC25A27), nuclear gene encoding mitochondrial protein, mRNA.\"""""	9481	 	SLC25A27	-0.084515386	-0.002154144	-2.924430663	0.004501513	0.004501513	-2.060593544	-1.060331507
22355	3520593	ProbeID: 3520593	XM_938816.1	649745	XP_943909.1	ILMN_1652990	3520593	S	GGGCACTTCAGGCTTCTCACACCAAGGGACCAGCAGGCACAAAAAAGCAC	"\PREDICTED: Homo sapiens hypothetical protein LOC649745 (LOC649745), mRNA.\"""""		ILMN_1652990	LOC649745	"\PREDICTED: Homo sapiens hypothetical protein LOC649745 (LOC649745), mRNA.\"""""	649745	 		-0.084504784	0.020400232	-2.553950372	0.012573783	0.012573783	-2.873230455	-1.060323715
29329	4670202	CNIH2	NM_182553.1	254263	NP_872359.1	ILMN_1762802	4670202	I	TGCTCACCCTGGTGCTGTGCGCCTCCCTCATCTTCTTTGTCATCTGGCAC	"\Homo sapiens cornichon homolog 2 (Drosophila) (CNIH2), mRNA.\"""""	MGC50896; Cnil	ILMN_1762802	CNIH2	"\Homo sapiens cornichon homolog 2 (Drosophila) (CNIH2), mRNA.\"""""	254263	D	CNIH2	-0.084453711	0.012714643	-2.299064272	0.024143366	0.024143366	-3.379282654	-1.060286179
12136	1980167	METTL10	NM_212554.2	399818	NP_997719.2	ILMN_2055100	1980167	S	GGGGAGGGGTAGCCAGAGGAGTGAGTTTTTCATTTAGATGAACATTGATC	"\Homo sapiens methyltransferase like 10 (METTL10), mRNA.\"""""		ILMN_2055100	METTL10	"\Homo sapiens methyltransferase like 10 (METTL10), mRNA.\"""""	399818	D	METTL10	-0.084421748	-0.01283004	-2.35545078	0.02098082	0.02098082	-3.271212388	-1.060262689
44527	7100100	LOC392288	XM_001716795.1	392288	XP_001716847.1	ILMN_3233881	7100100	I	ATGACAAGAAAAAATACTTTCTACCGCCCGCGCCGCCCCCAGGAGCCGCG	"\PREDICTED: Homo sapiens similar to microtubule-associated proteins 1A/1B light chain 3 (LOC392288), mRNA.\"""""		ILMN_3233881	LOC392288	"\PREDICTED: Homo sapiens similar to microtubule-associated proteins 1A/1B light chain 3 (LOC392288), mRNA.\"""""	392288	D	LOC392288	0.08432708	-0.002943536	2.576561223	0.011840947	0.011840947	-2.826197205	1.060193118
8399	1300673	ZMYM3	NM_005096.2	9203	NP_005087.1	ILMN_2244004	1300673	I	TTTGAATGAGAGGAGGGGATCACGGGTAGAGTGGGCTCCAGGAGGTAGGG	"\Homo sapiens zinc finger, MYM-type 3 (ZMYM3), transcript variant 1, mRNA.\"""""	ZNF261; DXS6673E; XFIM; MYM; KIAA0385; ZNF198L2	ILMN_2244004	ZMYM3	"\Homo sapiens zinc finger, MYM-type 3 (ZMYM3), transcript variant 1, mRNA.\"""""	9203	D	ZMYM3	-0.084312512	0.007175367	-2.18591958	0.031782106	0.031782106	-3.589320201	-1.060182412
41526	6560735	ProbeID: 6560735	XM_928111.1	653563	XP_933204.1	ILMN_1682328	6560735	S	GCCTGGGCCTCAGGGGCATCTGCTGCATCAGCCTGACCAACCTGGATGGC	"\PREDICTED: Homo sapiens similar to leucine rich repeat containing 29 (LOC653563), mRNA.\"""""		ILMN_1682328	LOC653563	"\PREDICTED: Homo sapiens similar to leucine rich repeat containing 29 (LOC653563), mRNA.\"""""	653563	 		0.084284136	0.011449455	2.080401014	0.040729753	0.040729753	-3.776857754	1.06016156
18109	2810209	SPDYE3	XM_499348.3	441272	XP_499348.2	ILMN_1767086	2810209	I	GAATGACCTATGACATCAGAGATTCCGACCTTCCTGATTGGAAGGACCGG	"\PREDICTED: Homo sapiens similar to Williams Beuren syndrome chromosome region 19, transcript variant 3 (MGC57359), mRNA.\"""""		ILMN_1767086	MGC57359	"\PREDICTED: Homo sapiens similar to Williams Beuren syndrome chromosome region 19, transcript variant 3 (MGC57359), mRNA.\"""""	441272	D	SPDYE3	-0.084248989	-0.002394173	-2.264176119	0.026304748	0.026304748	-3.445023545	-1.060135732
38585	6250056	ProbeID: 6250056	XM_001133504.1	729242	XP_001133504.1	ILMN_3297867	6250056	M	GTCCAGTTCCCATCCTTTATGGATGCCTAGCTCTGACCCTCAGAGGACCC	"\PREDICTED: Homo sapiens similar to keratin 17 (LOC729242), mRNA.\"""""		ILMN_3297867	LOC729242	"\PREDICTED: Homo sapiens similar to keratin 17 (LOC729242), mRNA.\"""""	729242	 		-0.084232301	0.00834507	-2.432000036	0.017277684	0.017277684	-3.120941166	-1.060123469
1408	150372	LNPEP	NM_005575.2	4012	NP_005566.2	ILMN_1798433	150372	I	CTCTTGCTTCCCTCGCTCTTTCTGCAGCTGCCACGAAAACCCGGAACGGC	"\Homo sapiens leucyl/cystinyl aminopeptidase (LNPEP), transcript variant 1, mRNA.\"""""	P-LAP; PLAP; IRAP; CAP	ILMN_1798433	LNPEP	"\Homo sapiens leucyl/cystinyl aminopeptidase (LNPEP), transcript variant 1, mRNA.\"""""	4012	D	LNPEP	-0.084148301	0.01154186	-2.259906905	0.026580602	0.026580602	-3.453008699	-1.060061746
26485	4210450	ProbeID: 4210450	XM_926048.1	642564	XP_931141.1	ILMN_1683460	4210450	S	GACACGGCATTCTCCTACATAAAACATTATAATTTTCCCACTACTCCAAA	"\PREDICTED: Homo sapiens hypothetical protein LOC642564 (LOC642564), mRNA.\"""""		ILMN_1683460	LOC642564	"\PREDICTED: Homo sapiens hypothetical protein LOC642564 (LOC642564), mRNA.\"""""	642564	 		-0.084140973	0.003646408	-2.451487325	0.016433542	0.016433542	-3.082038933	-1.060056362
2204	290544	ProbeID: 290544				ILMN_1864819	290544	S	CAGGAACAGGCACTCTGGAGGGGAGAGGCAGGCCCAGGAGGATGAGTCAA	"\DB337475 TESTI2 Homo sapiens cDNA clone TESTI2022141 3, mRNA sequence\"""""		ILMN_1864819		"\DB337475 TESTI2 Homo sapiens cDNA clone TESTI2022141 3, mRNA sequence\"""""	-999	 		0.08413626	0.005007758	2.782444397	0.006745356	0.006745356	-2.382438541	1.060052899
12307	1990093	ProbeID: 1990093				ILMN_1867214	1990093	S	GGTCAATTCACCAGACAAAGGGCCACAGAAGCATTGCATCCTTTCATGAC	"\Homo sapiens hypothetical gene supported by BC042493, mRNA (cDNA clone IMAGE:4826642)\"""""		ILMN_1867214		"\Homo sapiens hypothetical gene supported by BC042493, mRNA (cDNA clone IMAGE:4826642)\"""""	-999	 	LOC400654	-0.084133267	0.001191061	-2.27896339	0.025368664	0.025368664	-3.417265007	-1.0600507
21574	3420537	PSPHL	XM_926720.1	8781	XP_931813.1	ILMN_1688312	3420537	A	CCCAGATTCTCAGGAGCATGGCAGGGAGCTGGTAAGTCGCCTACAGGAGC	"\PREDICTED: Homo sapiens phosphoserine phosphatase-like (PSPHL), mRNA.\"""""		ILMN_1688312	PSPHL	"\PREDICTED: Homo sapiens phosphoserine phosphatase-like (PSPHL), mRNA.\"""""	8781	 	PSPHL	-0.084120415	0.008890806	-2.560595392	0.012354277	0.012354277	-2.859443562	-1.060041256
31993	5090327	ProbeID: 5090327	XR_038092.1	729061		ILMN_3237554	5090327	S	TCAGGGTCCCTCCCAATACTAAGGCTTTCCTAGGCAGGAGCTGGGCTGAG	"\PREDICTED: Homo sapiens misc_RNA (LOC729061), miscRNA.\"""""		ILMN_3237554	LOC729061	"\PREDICTED: Homo sapiens misc_RNA (LOC729061), miscRNA.\"""""	729061	 		-0.084055003	-0.005136377	-2.699743558	0.008485072	0.008485072	-2.564009934	-1.059993195
44825	7150653	ProbeID: 7150653				ILMN_1915989	7150653	S	GCTGTGCCAACAAATAGTGGGGCGGGTATCGTGGAGGAGGATTCAAGGCG	"\UI-H-FT2-bjh-d-23-0-UI.s1 NCI_CGAP_FT2 Homo sapiens cDNA clone UI-H-FT2-bjh-d-23-0-UI 3, mRNA sequence\"""""		ILMN_1915989		"\UI-H-FT2-bjh-d-23-0-UI.s1 NCI_CGAP_FT2 Homo sapiens cDNA clone UI-H-FT2-bjh-d-23-0-UI 3, mRNA sequence\"""""	-999	 		0.084030149	0.001013465	2.229395455	0.02862728	0.02862728	-3.509698235	1.059974934
15045	2360634	MIRLET7C	NR_029480.1	406885		ILMN_3309179	2360634	S	CATCCGGGTTGAGGTAGTAGGTTGTATGGTTTAGAGTTACACCCTGGGAG	"\Homo sapiens microRNA let-7c (MIRLET7C), microRNA.\"""""		ILMN_3309179	MIRLET7C	"\Homo sapiens microRNA let-7c (MIRLET7C), microRNA.\"""""	406885	D	let-7	-0.083958806	-0.000440331	-2.347714467	0.021391745	0.021391745	-3.286172102	-1.059922519
19539	3130673	SCARNA5	NR_003008.2	677775		ILMN_3236408	3130673	S	ATTGCACTGAATGTCACGGTCCCTTTGTTGCCCTCAACTCCCAGCAGCCC	"\Homo sapiens small Cajal body-specific RNA 5 (SCARNA5), guide RNA.\"""""		ILMN_3236408	SCARNA5	"\Homo sapiens small Cajal body-specific RNA 5 (SCARNA5), guide RNA.\"""""	677775	 	SCARNA5	-0.083950258	0.001025938	-2.232274858	0.028428389	0.028428389	-3.504376862	-1.059916239
26655	4220427	ProbeID: 4220427	XM_001717070.1	100134387	XP_001717122.1	ILMN_3246155	4220427	S	CCTTAAAGTGCCTTGCCATACACGATGTCATAAGGTATGTAGACAACTAG	"\PREDICTED: Homo sapiens similar to DEAH (Asp-Glu-Ala-His) box polypeptide 40 (LOC100134387), mRNA.\"""""		ILMN_3246155	LOC100134387	"\PREDICTED: Homo sapiens similar to DEAH (Asp-Glu-Ala-His) box polypeptide 40 (LOC100134387), mRNA.\"""""	100134387	 		-0.083904132	0.004991365	-2.779375078	0.006803596	0.006803596	-2.389255667	-1.059882351
6681	1050093	ProbeID: 1050093				ILMN_1878129	1050093	S	GTGCTTTAGGAAAAGTCATCTGCTACTAGGGTCTCCTAACTCTTCTAGCC	"\AGENCOURT_8817234 Lupski_sciatic_nerve Homo sapiens cDNA clone IMAGE:6202690 5, mRNA sequence\"""""		ILMN_1878129		"\AGENCOURT_8817234 Lupski_sciatic_nerve Homo sapiens cDNA clone IMAGE:6202690 5, mRNA sequence\"""""	-999	 		-0.083901667	-0.00374743	-2.562369713	0.012296254	0.012296254	-2.855757243	-1.05988054
44888	7160129	SBF2	NM_030962.2	81846	NP_112224.1	ILMN_2123665	7160129	S	ATGGTAAACAGAAACAGCATCTTCGCTACAACCACTGACACCAGCTGGCG	"\Homo sapiens SET binding factor 2 (SBF2), mRNA.\"""""	DKFZp779B2327; CMT4B2; KIAA1766; MTMR13; FLJ22918; FLJ41627	ILMN_2123665	SBF2	"\Homo sapiens SET binding factor 2 (SBF2), mRNA.\"""""	81846	D	SBF2	0.083896825	-0.007088803	2.014922091	0.047314346	0.047314346	-3.889113319	1.059876983
10431	1580551	FAM70B	XM_939435.1	348013	XP_944528.1	ILMN_1667437	1580551	I	CCTCTGTTGGAATGGCTTGGATCAGCTGCGATGCCCTTCACATGCCCCAG	"\PREDICTED: Homo sapiens family with sequence similarity 70, member B (FAM70B), mRNA.\"""""		ILMN_1667437	FAM70B	"\PREDICTED: Homo sapiens family with sequence similarity 70, member B (FAM70B), mRNA.\"""""	348013	D	FAM70B	-0.083802608	0.010500015	-2.719106384	0.008044548	0.008044548	-2.521893579	-1.059807769
34255	5550398	AXIN1	NM_003502.2	8312	NP_003493.1	ILMN_1692967	5550398	I	GCCGGTGCTGCACGTGGTACCAGCCGTGTCGGACATGGAGCTCTCCGAGA	"\Homo sapiens axin 1 (AXIN1), transcript variant 1, mRNA.\"""""	AXIN; MGC52315	ILMN_1692967	AXIN1	"\Homo sapiens axin 1 (AXIN1), transcript variant 1, mRNA.\"""""	8312	D	AXIN1	-0.083793002	0.002678768	-2.258285496	0.026686034	0.026686034	-3.456037982	-1.059800713
31286	4900445	BASE	XR_042115.1	317716		ILMN_3265434	4900445	M	GGAGAAGAATGTAGGTGGCAGATATGAGCTTGCCTTTGGGAACTGCAGGC	"\PREDICTED: Homo sapiens misc_RNA (BASE), miscRNA.\"""""		ILMN_3265434	BASE	"\PREDICTED: Homo sapiens misc_RNA (BASE), miscRNA.\"""""	317716	D	RP11-49G10.8	-0.083790375	-0.006021859	-2.973803559	0.003898997	0.003898997	-1.945750566	-1.059798783
17803	2750543	ZNF19	NM_006961.3	7567	NP_008892.2	ILMN_1730175	2750543	S	TTTAATTCCTAGGACAGCACGCCCGCTTTGCCCTTGACCTGGCTAGGGAG	"\Homo sapiens zinc finger protein 19 (ZNF19), mRNA.\"""""	KOX12; MGC51021	ILMN_1730175	ZNF19	"\Homo sapiens zinc finger protein 19 (ZNF19), mRNA.\"""""	7567	 	ZNF19	-0.083756166	0.000109392	-2.513118114	0.014001547	0.014001547	-2.957295674	-1.059773653
3793	580392	PTH2	NM_178449.2	113091	NP_848544.1	ILMN_1673553	580392	S	CCCTGAGCGCGCTGCCCGTCCCCATCTTAATAAAGACCATGCCCTGCGCT	"\Homo sapiens parathyroid hormone 2 (PTH2), mRNA.\"""""		ILMN_1673553	PTH2	"\Homo sapiens parathyroid hormone 2 (PTH2), mRNA.\"""""	113091	 	PTH2	-0.083755582	-0.004998378	-2.079660474	0.040799555	0.040799555	-3.778145071	-1.059773224
4051	610661	APOL4	NM_145660.1	80832	NP_663693.1	ILMN_1704682	610661	A	CTCTAGACTAAAGAGTATATTGGGGGAGGAAGAGAGGGAGGCACGTAGGA	"\Homo sapiens apolipoprotein L, 4 (APOL4), transcript variant b, mRNA.\"""""	APOL-IV; APOLIV	ILMN_1704682	APOL4	"\Homo sapiens apolipoprotein L, 4 (APOL4), transcript variant b, mRNA.\"""""	80832	D	APOL4	-0.083713898	0.012228038	-2.069965747	0.041722928	0.041722928	-3.794960544	-1.059742604
10403	1580441	ProbeID: 1580441	XM_932043.1	642916	XP_937136.1	ILMN_1653394	1580441	S	TCATCAGTGAAACTTTAGCCTCTTCTTGTCCTAAACTCCCTATAGGGAGG	"\PREDICTED: Homo sapiens hypothetical protein LOC642916 (LOC642916), mRNA.\"""""		ILMN_1653394	LOC642916	"\PREDICTED: Homo sapiens hypothetical protein LOC642916 (LOC642916), mRNA.\"""""	642916	 		-0.083693529	-0.003128403	-2.140098545	0.035431869	0.035431869	-3.671756582	-1.059727642
5687	840653	ZFYVE27	NM_001002262.1	118813	NP_001002262.1	ILMN_1793621	840653	A	GTGGCACAAGTAATGGGATGAGGAGGAATTGGGGGTGGGGGTCTTCTACC	"\Homo sapiens zinc finger, FYVE domain containing 27 (ZFYVE27), transcript variant 3, mRNA.\"""""	SPG33; RP11-459F3.2	ILMN_1793621	ZFYVE27	"\Homo sapiens zinc finger, FYVE domain containing 27 (ZFYVE27), transcript variant 3, mRNA.\"""""	118813	D	ZFYVE27	-0.083689453	0.007169549	-2.187541885	0.031659138	0.031659138	-3.586373598	-1.059724648
22168	3460612	ProbeID: 3460612	XM_001713801.1	100133777	XP_001713853.1	ILMN_3247129	3460612	S	TCAGTGATGACTACTGTTGGTGTATGAGTCATATACGATGAATACATGTC	"\PREDICTED: Homo sapiens hypothetical protein LOC100133777 (LOC100133777), mRNA.\"""""		ILMN_3247129	LOC100133777	"\PREDICTED: Homo sapiens hypothetical protein LOC100133777 (LOC100133777), mRNA.\"""""	100133777	 		-0.083498337	0.004109415	-2.537174565	0.013143679	0.013143679	-2.907904426	-1.059584274
15693	2480332	ProbeID: 2480332	XM_001722165.1	100132622	XP_001722217.1	ILMN_3277608	2480332	M	AAACAGGGACAGGCCTGACAGCTGGACAGAGCGGTGGGTTAGGAAGGTCT	"\PREDICTED: Homo sapiens hypothetical LOC100132622 (LOC100132622), mRNA.\"""""		ILMN_3277608	LOC100132622	"\PREDICTED: Homo sapiens hypothetical LOC100132622 (LOC100132622), mRNA.\"""""	100132622	 		-0.083461672	0.000531544	-2.583480421	0.011624531	0.011624531	-2.81173613	-1.059557346
24243	3930538	CCDC142	NM_032779.2	84865	NP_116168.2	ILMN_1714936	3930538	S	GGAAGCTTGGAGGAAAGCATACTGGAGAATAAGCTACAAAGAGCCTGGGC	"\Homo sapiens coiled-coil domain containing 142 (CCDC142), mRNA.\"""""	FLJ14397	ILMN_1714936	CCDC142	"\Homo sapiens coiled-coil domain containing 142 (CCDC142), mRNA.\"""""	84865	 	CCDC142	-0.083451635	-0.006342155	-2.188140463	0.031613872	0.031613872	-3.585285916	-1.059549974
18712	2940356	MIR520H	NR_030215.1	574493		ILMN_3308856	2940356	S	CCCATGCTGTGACCCTCTAGAGGAAGCACTTTCTGTTTGTTGTCTGAGAA	"\Homo sapiens microRNA 520h (MIR520H), microRNA.\"""""		ILMN_3308856	MIR520H	"\Homo sapiens microRNA 520h (MIR520H), microRNA.\"""""	574493	D	mir-515	0.083409122	-0.004526751	2.486210949	0.015020469	0.015020469	-3.012075324	1.059518752
42717	6770187	SPRR2A	NM_005988.2	6700	NP_005979.1	ILMN_1795359	6770187	S	GCTCCACCTTCATCTTCTCATCAAAGCCTACCATGGATACACAGGGAGCT	"\Homo sapiens small proline-rich protein 2A (SPRR2A), mRNA.\"""""		ILMN_1795359	SPRR2A	"\Homo sapiens small proline-rich protein 2A (SPRR2A), mRNA.\"""""	6700	D	SPRR2A (includes others)	-0.083396169	-0.001596004	-2.130967395	0.036201241	0.036201241	-3.688001711	-1.05950924
23041	3800224	OR10H4	NM_001004465.1	126541	NP_001004465.1	ILMN_2103768	3800224	S	CATCTGCCACCCACTGCGTTACAATGTGCTCATGAGCCCCCGTGACTGTG	"\Homo sapiens olfactory receptor, family 10, subfamily H, member 4 (OR10H4), mRNA.\"""""	OR19-28	ILMN_2103768	OR10H4	"\Homo sapiens olfactory receptor, family 10, subfamily H, member 4 (OR10H4), mRNA.\"""""	126541	D	OR10H4	0.083381564	0.00793176	1.998764914	0.049072938	0.049072938	-3.916322102	1.059498514
22699	3710347	LOC728254	XR_041004.1	728254		ILMN_3291348	3710347	M	TCTGTCATTGAGGGAGAAACAAACTGATTAAGTGTGATGTGGCGGCTCCC	"\PREDICTED: Homo sapiens misc_RNA (LOC728254), miscRNA.\"""""		ILMN_3291348	LOC728254	"\PREDICTED: Homo sapiens misc_RNA (LOC728254), miscRNA.\"""""	728254	 		-0.083363361	-0.001694068	-3.151960204	0.002291951	0.002291951	-1.519181531	-1.059485146
26882	4230594	LOC100129149	XM_001717945.1	100129149	XP_001717997.1	ILMN_3177833	4230594	A	GGTCGCGTTCTGTCAGTTTCTAGCTCGCTCCCCTCAGAGCTGCAGCCAAA	"\PREDICTED: Homo sapiens hypothetical protein LOC100129149 (LOC100129149), mRNA.\"""""		ILMN_3177833	LOC100129149	"\PREDICTED: Homo sapiens hypothetical protein LOC100129149 (LOC100129149), mRNA.\"""""	100129149	 		-0.083352425	-0.008205227	-2.616151312	0.0106502	0.0106502	-2.743023682	-1.059477115
38205	6200022	ProbeID: 6200022				ILMN_1911287	6200022	S	TTCATCTTCTCTCCCAAGGAGAGGCAGACATGGAAGGTGCATCCCTCTTC	"\th57e03.x1 NCI_CGAP_Kid11 Homo sapiens cDNA clone IMAGE:2122396 3, mRNA sequence\"""""		ILMN_1911287		"\th57e03.x1 NCI_CGAP_Kid11 Homo sapiens cDNA clone IMAGE:2122396 3, mRNA sequence\"""""	-999	 		-0.083306071	0.005691911	-1.99368088	0.049637737	0.049637737	-3.924843269	-1.059443074
32140	5130181	PHOX2B	NM_003924.2	8929	NP_003915.2	ILMN_1736619	5130181	S	GCAGGGGTGTCTCGGTTTGCATTTCTGTTGGAATGATCCGAACTGGACTC	"\Homo sapiens paired-like homeobox 2b (PHOX2B), mRNA.\"""""	PMX2B; NBPhox	ILMN_1736619	PHOX2B	"\Homo sapiens paired-like homeobox 2b (PHOX2B), mRNA.\"""""	8929	D	PHOX2B	0.083284831	-0.000352263	2.28388214	0.025063867	0.025063867	-3.407997101	1.059427477
17944	2760356	ProbeID: 2760356	XM_001723832.1	100129273	XP_001723884.1	ILMN_3272227	2760356	M	ACCCCAGATGGGCTGCTAGACTACCCCTCTTCATCAGCCTGCTGGAAAGA	"\PREDICTED: Homo sapiens similar to PLEKHA6 protein (LOC100129273), mRNA.\"""""		ILMN_3272227	LOC100129273	"\PREDICTED: Homo sapiens similar to PLEKHA6 protein (LOC100129273), mRNA.\"""""	100129273	 		-0.083265664	-0.005414072	-2.257510698	0.026736546	0.026736546	-3.457484876	-1.059413402
12063	1940634	PRIM2	XM_001134299.1	5558	XP_001134299.1	ILMN_1742922	1940634	A	GCTGCCACCGTTTGTGTTTTCCCGAGTTTGAATTCTTGCAGGTGACCAAG	"\PREDICTED: Homo sapiens primase, polypeptide 2A, 58kDa (PRIM2A), mRNA.\"""""		ILMN_1742922	PRIM2A	"\PREDICTED: Homo sapiens primase, polypeptide 2A, 58kDa (PRIM2A), mRNA.\"""""	5558	D	PRIM2	0.083113713	0.000748705	2.433508494	0.017210984	0.017210984	-3.117939181	1.059301825
40367	6420608	ProbeID: 6420608	XR_038038.1	651452		ILMN_3280173	6420608	M	TGCCCCAAACGAAAGGCCATCTCCAGCTCCTACAGCTCTACGGGAGGCCT	"\PREDICTED: Homo sapiens misc_RNA (LOC651452), miscRNA.\"""""		ILMN_3280173	LOC651452	"\PREDICTED: Homo sapiens misc_RNA (LOC651452), miscRNA.\"""""	651452	D	POM121L3	-0.083113406	0.003277427	-2.232340136	0.028423895	0.028423895	-3.504256154	-1.0593016
7435	1170474	AMPD2	NM_203404.1	271	NP_981949.1	ILMN_1696830	1170474	I	AGACTCTGTAGGAGAGTGCCCGAGGGCGGAGGGCCAGCCATGCTGACCTT	"\Homo sapiens adenosine monophosphate deaminase 2 (isoform L) (AMPD2), transcript variant 3, mRNA.\"""""		ILMN_1696830	AMPD2	"\Homo sapiens adenosine monophosphate deaminase 2 (isoform L) (AMPD2), transcript variant 3, mRNA.\"""""	271	D	AMPD2	-0.08308657	0.005836211	-2.34756593	0.021399704	0.021399704	-3.286458918	-1.059281896
40332	6420433	ProbeID: 6420433	XM_932180.1	644424	XP_937273.1	ILMN_1773121	6420433	S	CCAAACTACTTGAGAGGATGAGGCAGGAGGATCACTTGAGGAGCTCAGAA	"\PREDICTED: Homo sapiens hypothetical protein LOC644424 (LOC644424), mRNA.\"""""		ILMN_1773121	LOC644424	"\PREDICTED: Homo sapiens hypothetical protein LOC644424 (LOC644424), mRNA.\"""""	644424	 		-0.082940263	-0.011637022	-2.850674523	0.005563044	0.005563044	-2.22935454	-1.059174477
11202	1770039	ProbeID: 1770039	XM_372878.4	391282	XP_372878.4	ILMN_1767047	1770039	S	AAGCACCAGATCAAACAGGCTGTGAAGAGGCTCTATGATATTGACATGAT	"\PREDICTED: Homo sapiens similar to ribosomal protein L23a (LOC391282), mRNA.\"""""		ILMN_1767047	LOC391282	"\PREDICTED: Homo sapiens similar to ribosomal protein L23a (LOC391282), mRNA.\"""""	391282	D	LOC391282	0.082930592	0.00125603	2.490468809	0.014854923	0.014854923	-3.003439627	1.059167377
13773	2140687	ZNF45	NM_003425.2	7596	NP_003416.1	ILMN_1771884	2140687	S	GAGGGCAGGGACTTTGTTGACTGCCAAATCTACTCTGCCTTTTCAGTGCC	"\Homo sapiens zinc finger protein 45 (ZNF45), mRNA.\"""""	KOX5; ZNF13	ILMN_1771884	ZNF45	"\Homo sapiens zinc finger protein 45 (ZNF45), mRNA.\"""""	7596	 	ZNF45	0.082876156	-0.003366936	2.267824256	0.026071025	0.026071025	-3.43818976	1.059127413
45702	7330382	LOC645744	XR_019540.2	645744		ILMN_3212729	7330382	A	CCCTGATATGCCCAGCCCTATTCTGCAGAACGATGCTGCCCTGGAGGTCT	"\PREDICTED: Homo sapiens misc_RNA (LOC645744), miscRNA.\"""""		ILMN_3212729	LOC645744	"\PREDICTED: Homo sapiens misc_RNA (LOC645744), miscRNA.\"""""	645744	 		-0.082847189	-0.010756788	-2.594004757	0.011302206	0.011302206	-2.789679138	-1.059106148
5986	940372	LOC255411	XM_170708.7	255411	XP_170708.1	ILMN_1664736	940372	A	CAGCTTCTGGTGGTCCCATGATCCAGGAGTGCGTCCAGAGGAAACCATGC	"\PREDICTED: Homo sapiens hypothetical LOC255411, transcript variant 1 (LOC255411), mRNA.\"""""		ILMN_1664736	LOC255411	"\PREDICTED: Homo sapiens hypothetical LOC255411, transcript variant 1 (LOC255411), mRNA.\"""""	255411	 	LOC255411	0.082800955	0.007879324	2.227838139	0.028735357	0.028735357	-3.512573804	1.059072207
14949	2360215	GSTT2	NM_001080843.1	653689	NP_001074312.1	ILMN_2355549	2360215	A	TGAGCATCCTGGAACAGGCGGCCAAGAAAACCCTCCCAACACCCTCACCA	"\Homo sapiens glutathione S-transferase theta 2 (GSTT2), mRNA.\"""""		ILMN_2355549	GSTT2	"\Homo sapiens glutathione S-transferase theta 2 (GSTT2), mRNA.\"""""	653689	D	GSTT2/GSTT2B	0.082739047	-0.007485071	3.179376878	0.002108312	0.002108312	-1.451882074	1.059026762
16362	2600008	ZNF425	NM_001001661.1	155054	NP_001001661.1	ILMN_1683932	2600008	S	GGAAAGACGTGCCAGTTGTGGAGGAAACATTCACACTGATCTGCTAGTCC	"\Homo sapiens zinc finger protein 425 (ZNF425), mRNA.\"""""	MGC150568	ILMN_1683932	ZNF425	"\Homo sapiens zinc finger protein 425 (ZNF425), mRNA.\"""""	155054	 	ZNF425	-0.082623808	0.005070213	-2.333922521	0.022142065	0.022142065	-3.312737459	-1.058942173
2074	270762	ProbeID: 270762				ILMN_1854469	270762	S	CTTGGAGCTCTTTTCCCAGCTGTCTACCATGCATTTGCAACAGGAGGAAG	"\Homo sapiens cDNA FLJ26539 fis, clone KDN09310\"""""		ILMN_1854469		"\Homo sapiens cDNA FLJ26539 fis, clone KDN09310\"""""	-999	 		-0.08257039	0.007355819	-2.378262817	0.019809644	0.019809644	-3.226857063	-1.058902964
[truncated: 376,764 more chars]
