# Supplementary material for: Activation of HIV Transcription with Short-Course Vorinostat in HIV-Infected Patients on Suppressive Antiretroviral Therapy
Source: PLoS Pathog. 2014 Nov 13;10(11):e1004473. doi: 10.1371/journal.ppat.1004473 (PMC4231123; doi:10.1371/journal.ppat.1004473)
Supplement: Dataset S1 — Complete gene set enrichment lists. (ZIP) [file ppat.1004473.s010.zip › NakayaCheckerboards/gsea_Class_Off_Vorinostat_Day_84vsNone_Baseline_0hr.NakayaHI_2011_NatImmunol.pval.xls]

## Sheet: Off_Vorinostat_Day_84-None_Bas
NAME	NES	NOM_pval	FDR_qval	RANK_max	LEADING_edge
NK	-1.38	0	0.0074	4721	LRRC3,TM7SF3,CLDN3,HSPG2,TXNL4A,DPM3,CAPN10,IKBKAP,ZNF37BP,TSR1,TMEM120B,EIF3G,SMAD1,SLC17A2,LOC155060,ARHGEF6,UBR4,MOCS1,CEACAM5,ECH1,PTGER1,LIN37,LRRC1,C1orf106,SCGB2A1,CNN1,SETD6,E2F1,BNIP1,CSRP2,BCKDHA,BFAR,ATP10A,BRPF1,GUCA1B,C8B,HYAL4,PDZK1,EFCAB2,LRTM1,NDUFA3,C19orf57,PTPRF,COG7,ILVBL,FHOD3,NARFL,AGFG2,ZCCHC24,C11orf49,MPST,PPP1R16B,GALNT6,NOP56,FGF1,SLFN12,DDX19A,HMOX2,APRT,FRMD4A,HR,ZNF3…
MONOCYTES	1.81	0	0	5764	ARL8B,RHEB,SEC23B,ARPC5,DHRS7,SPHK1,RNFT1,USP27X,GHITM,B2M,PNRC1,ELF1,RDX,DAGLA,ZNF654,DCTN4,SEC23IP,RCAN1,SH3GLB1,EVI2B,NCOA4,SLC30A1,IVNS1ABP,SRGN,RAB35,GSTO1,DNAJB6,UQCRFS1,TPST1,HNRNPF,ATP6AP2,AMD1,SUPT4H1,MAP2K1,DAZAP2,RASA4,PSEN1,GBP1,IL10RB,HEXB,NPTN,WSB1,ZNF706,WNT5A,CDK9,TMEM140,P2RY2,PTGES3,MAFK,GATA2,HTATIP2,GOLPH3,HIST1H2AC,TCN2,GDI2,SELT,MED28,SOAT1,IFIT2,EIF4H,MOCS3,HSD17B11,DHRS9,C…
T-CELLS	1.17	0.0232	0.052	5284	BIN2,MSL1,ZEB1,KDM3A,CSGALNACT1,ZNF551,ZBTB25,ZFAND1,HTATIP2,PHF3,KPNB1,INPP4A,COIL,UNC119B,STK38,DDX50,DDX47,NCK2,CBLL1,FAM8A1,DFFB,EXOSC7,CELF1,PRUNE,PIGA,TIA1,EHBP1,STX16,ZFP36L2,ENDOG,HNRNPA3,PDS5A,PECR,PSMB8,CD8B,FNTA,USP33,ATP11B,PGRMC2,CEACAM1,CXCR6,CSAD,SLC9A6,RAD17,ARID4B,FAS,MAF,APC,LUC7L3,FYB,FOXJ3,CCDC99,SUCLG1,KLF9,LETMD1,MCF2L,TNPO1,ZNF587,SRSF10,PFDN4,KLHL7,LRIG1,SRSF11,AAGAB,THOC2…
MDC	1.26	0.0347	0.0163	6619	EHF,RCN1,RASSF4,MEGF9,IL13RA1,EGLN1,MYH11,TAAR5,KLF8,CIDEB,ADRBK2,RUFY3,FYB,TPPP3,MPZL2,KLF9,SAP30,LIMK1,GCA,SNX27,ENSA,TRPC2,LIMCH1,EYA3,APOC1,KCTD17,ATG3,PRCP,NDRG2,UBE3A,HSPE1,PAFAH1B2,GPR126,CMAS,CREB5,OLFM1,EPRS,LYST,XYLB,BZW2,KLF4,CAPZA1,NAIP,PON2,P2RY13,MMP25,SSB,KIF1C,TCEAL4,TMEM97,NOL12,MCTP1,CACNA1C,GSTM4,PTEN,EPB41L2,APAF1,DPYSL2,SOX17,SPTLC2,LILRA1,CD1D,CBX1,MRPS15,IFT140,PCBD1,DNAJC1…
PDC	-1.14	0.0924	0.134	5790	AASS,ANKRD36BP2,CXorf1,EPHX1,MYB,CPSF6,CAMKK2,PAX8,AGBL3,OR2F1,CALR,PRDM2,ZNF155,SOX4,SLC23A1,BRWD1,RARRES2,S100A13,PGAM2,PKNOX1,KIAA1024,INSR,POLR2A,WNT8B,MAGEA3,TMEM70,SRP72,TINAGL1,TPM2,ASAP2,RBPMS,GTF2IRD2,POU6F1,ZNF44,NME4,MCC,PPP1R14B,HS3ST3B1,NOTCH3,CLDN3,CAPN10,SCAMP4,SUSD5,LOC613037,PAIP1,DDRGK1,MAB21L2,MTMR7,CNTN5,SF1,ALDH6A1,H1F0,ARSD,FMO6P,CSRP2,MAP2K6,NR2C2,HHLA3,CHD9,LMTK2,ASPHD1,PC…
B-CELLS	-0.978	0.513	0.539	6021	UGT2B15,SPAG4,BCAS4,PIP5K1B,GPM6A,RAPGEF5,TLL2,HDAC9,CD19,CDKN2A,MZF1,DENND5B,AIP,GRPR,NMBR,SMTN,MC3R,EHD3,EDDM3A,C3orf52,CXCR5,SPRR1B,TAGLN,ADCY10,IL21,IZUMO4,P2RX5,ZER1,DAZL,HLA-DOB,ZBTB32,DMAP1,GML,EIF2AK3,AMOTL2,ACAN,CHL1,CD80,LRTM1,LY9,PKIG,CD72,FARP2,ADCYAP1,GH1,GATM,CD79A,MNS1,AICDA,C6,ABCB4,KDM4B,PLK1,FCER2,POLE,KRT6B,FADS3,SREBF2,DNAJC12,LMO3,AIDA,CORT,GPLD1,CD22,SH3GLB2,CD79B,TRIO,PTPRU…
