# Supplementary material for: Activation of HIV Transcription with Short-Course Vorinostat in HIV-Infected Patients on Suppressive Antiretroviral Therapy
Source: PLoS Pathog. 2014 Nov 13;10(11):e1004473. doi: 10.1371/journal.ppat.1004473 (PMC4231123; doi:10.1371/journal.ppat.1004473)
Supplement: Dataset S1 — Complete gene set enrichment lists. (ZIP) [file ppat.1004473.s010.zip › NakayaCheckerboards/gsea_Class_On_Vorinostat_Day_14vsNone_Baseline_0hr.NakayaHI_2011_NatImmunol.pval.xls]

## Sheet: On_Vorinostat_Day_14-None_Base
NAME	NES	NOM_pval	FDR_qval	RANK_max	LEADING_edge
NK	-1.26	0	0.0423	4845	KIR3DL3,SUGP2,IL16,ZBTB16,FAHD2A,FRMD4A,TMEM120B,KIR3DL1,PIWIL1,ZNF839,DNAJB5,HOXA5,ENO3,TFAP2A,FAM114A2,ASB4,IL15RA,TEKT2,GPR1,ZNF157,CALHM2,ABCA1,CALCR,HOXD11,CHRNE,CAMK2A,DDO,ADCY9,ITIH1,ATXN3,PLEKHA8P1,KIR2DS2,PSORS1C2,KCNV1,C14orf105,MAP4,DPT,IRF2BP1,SEMA3D,MTMR2,NME6,FASN,CFL1,PRKAR2A,ERN2,CEBPD,EIF3G,MRPS12,ARHGEF15,FBXL18,LILRP2,NUAK1,ZNF174,CRAT,CDT1,PDE4C,RAD52,ABCA2,AKR1C4,ADAMTSL2,ZNH…
B-CELLS	-1.38	0.00153	0.0122	4179	BIK,MCFD2,CD22,PSAT1,CCNA2,GLDC,ISG20,BIRC5,CD19,CHRNA1,DNAJC16,SOBP,CSH2,CACNG4,KCNN3,TP63,GPM6A,TGFB2,KIAA0125,NR1I2,DOK4,TCTN1,TCF3,SYNPO,CDKN2A,FCER2,TCEA1,LOC93432,CDK14,DKK1,LMO3,ST6GALNAC5,GPLD1,TNK1,PARP1,PRMT1,C3orf52,BCAS4,MALL,GPRC5D,HLA-DOB,CD79A,SCNN1B,FAM3C,MICAL3,TAGLN,IL21,REEP1,CHL1,ZNF395,ACAN,PTK2,PTPRU,CD79B,LOXL2,EPOR,DUS2L,VPREB3,ADCYAP1,TMEM156,SCARB1,MNS1,CXCR5,FADS3,ARHGA…
PDC	-1.11	0.128	0.222	4781	FZD8,CXorf21,CA8,TPM2,BMPR2,SNRNP25,LOC613037,TH,AJAP1,ADCY2,HS3ST3B1,B4GALT1,POLR2A,CAMK2A,NELL1,SGCB,SMARCB1,TAPBP,PHB,WDR1,IL18BP,UCHL5,LOC202181,ARMC8,H1F0,DUSP21,ZNF407,SUPT7L,ADAM22,HS3ST1,ZNF484,SF1,ATP6V0A2,PCDHGA3,SCAMP5,IKZF1,TDRD1,PCGF2,SRRM2,TRAF3IP2,GOLM1,TAP2,SLC23A1,DDRGK1,IRF8,ASAP2,TSKS,CBX6,RIMS3,NR1I2,USP34,DBNDD1,GPC1,DPPA4,POU6F1,NUMA1,DNASE1L3,SCT,BRWD1,SLC9A3,INSL6,ALDH6A1,…
MONOCYTES	-0.976	0.6	0.69	5816	COQ10B,PSAP,RBM23,FHOD1,ANXA11,C16orf71,TMEM127,SNRPB,LIMK2,PLEKHO2,HLX,PROS1,RAD23B,ITGA5,PVRL2,NID1,PTTG1IP,PPFIA1,UBE2B,SBDS,TMEM180,GLT25D1,SLC35A5,TMEM2,FXYD6,CLCN1,TAB2,EXT1,NONO,RNF146,ZNF207,UBL3,CCL18,ZNF281,MMP9,CLEC5A,MGST3,BTG3,SMURF1,KIAA1033,ATP6V1C1,BTBD7,ZYX,LDLR,LZTS1,TLE3,GABARAP,ADAM9,PSTPIP2,PHC2,RDX,AZIN1,PDGFB,RAI14,CXCR4,RTN3,ARF5,HSPA9,SDC2,RBM12,HGS,FOLR2,TNFSF8,MYO1F,PPP…
MDC	0.908	0.736	0.87	5896	DEXI,TPM1,TAAR5,SLC48A1,KCTD17,EYA3,SGCG,HAP1,APOC1,ENSA,IFT140,FAM135A,ARL15,GCNT2,GFRA2,HCFC1R1,PCBD1,ZNF205,TRPC2,C1orf123,MYH11,HTR7P1,MRPS15,SOX1,GSTM4,NF2,HSPE1,PAFAH1B2,MLLT4,CACNA1C,APOL3,TCEAL4,P2RY13,RPS6,GNAT2,LYST,KIAA0930,PALM2-AKAP2,HIPK3,SOX17,MEGF9,EPB41L2,CMAS,MS4A6A,ZNF609,DNAJC15,CD207,CTNND2,LIMCH1,SERPINH1,ATG3,NAIP,XYLB,XIST,SAP30,COMMD9
T-CELLS	-0.894	0.859	0.877	3737	TCEA2,MON1B,MTUS1,PAPOLG,CDC27,ADCK3,THAP3,FAM13A,ZNF365,CD59,RGPD6,PPP2R1B,STAM,POU6F1,CSGALNACT1,SNRNP200,CACNA1I,GCC2,ALDH6A1,PRMT7,ITGA6,PARG,PBXIP1,PLS1,TACC3,CCNG1,SH3D19,LUC7L2,MPHOSPH8,APEH,RIOK2,TLE2,TGFBRAP1,C2CD2L,PARN,VPS54,CAMK2G,TSPAN6,PYROXD1,ASXL1,GSTM3,RWDD2A,PPP1R7,MRPS33,CASP8AP2,LIMA1,AMBRA1,SPTAN1,ATRX,NDUFA5,AAK1,BRD1,MAN2A1,OSBPL3,HADH,TLK1,CAMK4,CLPP,KIAA1109,PLK4,SLC22A17…
