# Supplementary material for: Activation of HIV Transcription with Short-Course Vorinostat in HIV-Infected Patients on Suppressive Antiretroviral Therapy
Source: PLoS Pathog. 2014 Nov 13;10(11):e1004473. doi: 10.1371/journal.ppat.1004473 (PMC4231123; doi:10.1371/journal.ppat.1004473)
Supplement: Dataset S1 — Complete gene set enrichment lists. (ZIP) [file ppat.1004473.s010.zip › NakayaCheckerboards/gsea_Class_On_Vorinostat_Day_1vsNone_Baseline_0hr.NakayaHI_2011_NatImmunol.pval.xls]

## Sheet: On_Vorinostat_Day_1-None_Basel
NAME	NES	NOM_pval	FDR_qval	RANK_max	LEADING_edge
MONOCYTES	1.31	0	0.0159	6987	GLUD2,COL15A1,FILIP1L,VCP,DAGLA,RHCG,CLMN,MIA,S100A10,ATP5B,ACTB,ADRA1A,PRCC,BZW1,MBD1,LPL,RCOR1,IL12B,MAFK,HNRNPK,CRKL,DCTN4,S100A4,RNF19B,HRH1,LHFPL2,SLC30A1,RAB35,SERPINB9,TMEM38B,VWF,TTLL4,ARMCX3,TRH,MOCS3,CAPG,PLK2,YME1L1,HNRNPF,SLC16A1,EPS8,GLA,PSEN1,SEC23B,ZNF706,P2RY2,SFTPD,CDC42SE1,EIF4E,CD99,UBAP2L,ARPC4,MMP14,TCN2,CD300A,INHBA,RAB20,RNFT1,ZAK,CYB5R4,PCBP1,HAS1,UBE2I,HIVEP1,MSN,CCL22,DH…
MDC	1.21	0.0907	0.0418	5072	ST18,GSTM4,PCBD1,ZNF205,KIAA0930,IL13RA1,MYH11,AHCYL2,TEC,CIDEB,RCN1,LIMK1,NF2,GNAT2,LILRA1,ADRBK2,ARL15,APOL3,RASSF4,XYLB,CYSLTR2,TRPC2,TAAR5,APOC1,NOL12,KLF8,SMAD9,SGCG,P2RY13,ANXA9,EHF,RUFY3,PAFAH1B2,IMPA2,ABCA12,FLOT2,MEGF9,EPRS,KIAA0195,NSD1,CREB5,MRC1,DDX19A,MRPS15,YWHAE,GCNT2,C1orf123,KCTD17,MAZ,CDH17,MMP25,RECK,SNX27,GPR126
B-CELLS	1.12	0.146	0.108	3629	DGKG,GABRA4,ZEB1,SYT1,ZHX3,CORT,B9D1,PODXL,C5,CFTR,RGS5,ABCC9,LAMA5,GH1,CCND1,ADCY10,DLL3,RHOBTB2,ZNF318,QRSL1,C16orf3,MYBPC2,CEP57,KRT13,MPDZ,SCNN1B,LGALS14,PCDHA4,CNN3,MALL,NCF1,NSUN7,GSTA4,HTR3A,VPREB1,SLC1A1,ALDH5A1,PRKRA,GALNT14,GRPR,GRAMD1C,IL7,TAC1,NUAK2,RRAS2,GRM4,WNT5B,EPB41L5,SOX14,KRT6A,FA2H,NMBR,SPRR1B,ATP6V1G2,DDR2,MSH4,PSG9,PNMAL1,SLC2A5,GJD2,PLK1,DOK4,NCF1C,ETV5,DDAH1,CD40,ZBED2,GN…
NK	-1.07	0.15	0.578	5438	DEM1,JRK,TSR1,ABCB1,DEGS1,INPP5B,UPF3A,TRRAP,PICK1,APOA1,SLC7A8,C22orf29,PEX3,CST1,JMJD6,DPM3,ZNF362,FAM3A,ADH5,MYOD1,CYTL1,TMSB15B,LILRP2,AUTS2,UBD,ATP5C1,RUSC1,DDO,FAM125B,PPP1R3D,FXN,KRT18,NAT8,PCOLCE,TGM1,ADCK4,IPP,MYOM1,OLA1,GLI2,KIR3DL1,UMPS,ARHGAP44,FASN,AKR7A3,CES1P1,CPNE2,SRPK1,RAD51,RHOBTB3,PDLIM5,KIF13A,GABBR2,ASRGL1,TBC1D5,KIR3DL2,MLYCD,CHRD,PLEKHA8P1,OR3A2,SUGP1,ADRA2B,NPY2R,OMA1,IRX…
PDC	-1.05	0.253	0.4	5685	PCDHGB7,PRR4,AR,ZNF589,WASL,HOXC6,PRRC1,NELL1,ZNF484,SLC9A3,ASAP2,ALDH6A1,SCAMP1,STK32B,PRDM12,RARRES2,INSM1,COBLL1,UPF3A,C7orf63,ARMC8,SEPHS1,PPP2R3A,ATP6V0A2,RPP25,GOLM1,SLC23A1,TFDP3,CC2D1A,GOLGA8B,RIMS3,LOC92249,RAD51,PEG3,BMPR2,GABBR2,AHI1,PPFIBP1,RAB3GAP2,CACYBP,ZDHHC17,DACT1,SEC61A2,DPPA4,PPIL2,DSCC1,SYNC,ZXDB,TMX1,KHDRBS2,CLDN18,BRWD1,PTGDS,NR2E3,ADAM22,AFF2,BCL11A,RFC3,RFC1,F2RL2,FOXP3,K…
T-CELLS	-1.03	0.34	0.341	5618	ACADSB,PAPOLG,ELOVL4,CMPK1,TLE2,OPTN,TAPT1,ALDH6A1,PTER,C12orf29,PBXIP1,CD6,DDX23,TRRAP,TRAF3IP3,TMEM14A,C2CD2L,FAM171A1,MLF1,PLXDC1,DYNLT3,FNBP4,SLC35A3,LIMA1,LDHB,MDH1,U2SURP,PHTF2,GOLGA8B,CBR3,TIAM1,TNPO3,CRY2,ZNF83,ADAM23,ZDHHC11,EED,CHMP7,NPEPL1,RGS14,CSGALNACT1,SACS,PIGK,NUP50,JMJD7,RABL2B,ADD3,LSM14A,C5orf28,STX2,STAM,PLEKHB1,SLC25A15,MRFAP1L1,PDE3B,CDC14B,NUCKS1,BCLAF1,IRF3,ST8SIA1,TSPAN6…
