# Supplementary material for: Activation of HIV Transcription with Short-Course Vorinostat in HIV-Infected Patients on Suppressive Antiretroviral Therapy
Source: PLoS Pathog. 2014 Nov 13;10(11):e1004473. doi: 10.1371/journal.ppat.1004473 (PMC4231123; doi:10.1371/journal.ppat.1004473)
Supplement: Dataset S1 — Complete gene set enrichment lists. (ZIP) [file ppat.1004473.s010.zip › NakayaCheckerboards/gsea_Class_On_Vorinostat_Hr_2vsNone_Baseline_0hr.NakayaHI_2011_NatImmunol.pval.xls]

## Sheet: On_Vorinostat_Hr_2-None_Baseli
NAME	NES	NOM_pval	FDR_qval	RANK_max	LEADING_edge
T-CELLS	1.68	0	0	4369	PGRMC2,CEP68,MLL,GMCL1,TUBA4A,ARID4B,SPG7,HABP4,SCAF4,C2CD2L,SYT11,KDM3A,STX16,CDC14A,KIF21B,EPHA1,USP33,FAM102A,C17orf59,THOC2,CELF1,EIF3A,ANKZF1,CDR2,KIF2A,KATNB1,RAD54B,HSF2,KRAS,RSBN1,PNMA1,CCR9,ENDOG,HSPA14,SLC7A6,CYTH1,RAB11FIP3,ASF1A,GRSF1,PIGA,ZNF292,SUSD4,CEP57,DOCK9,GSDMB,C16orf80,CBLL1,TAF5,MAF,CRY2,CBR3,CYLD,CALM1,ARIH2,AAGAB,CCR7,CASP8,SRSF10,PRRC2B,GIT2,DCUN1D4,CREBZF,KPNB1,HNRNPA3,…
MONOCYTES	1.57	0	0.0005	5590	TNF,GADD45B,ZC3H12A,STX6,EHD4,TNFRSF12A,TUBB,ELK1,IER5,BTG3,VCP,KDM5B,CDK9,KLHL21,RNF41,NFKBIE,EGLN2,VPS26A,AMD1,FHOD1,RRAGC,ERF,FAM131A,CSNK1A1,RAP1A,CDC42EP4,MAP1LC3B,DUSP10,ARF4,EHD1,ZNF654,H3F3B,GAPVD1,CDC42EP3,DNAJA2,SLC3A2,TMEM194A,GABARAPL1,ZBTB43,PTTG1IP,RBM14,MAP7D1,STX12,DDAH2,INSIG1,EMD,CD83,PTPN1,HYAL2,M6PR,HN1,MANF,PML,CIB1,CAMSAP1,SLC2A14,TNFAIP8,RBM4,PLEKHO2,RDH11,TRABD,RNF31,RELA,…
MDC	1.23	0.077	0.0395	4935	SAP30,TPMT,MTHFR,DEXI,JUN,SETD8,PAFAH1B2,RARA,SSB,KIAA0930,EPRS,RUFY3,RASSF4,GCNT2,GNAT2,RPAIN,KLF9,LIMCH1,FAM135A,CIDEB,NAIP,HSPE1,ABCA12,KCTD17,NHP2L1,SNX27,MMP25,SGCG,KIF1C,APOC1,NET1,AHCYL2,TEC,ATG3,EGLN1,TAAR5,APAF1,NFIC,SCAMP1,BZW2,MYH11,SPTLC2,MEGF9,PCBD1,JHDM1D,MEF2A,CA5B,CACNA1C,ARL15,EHF,CBX1,XYLB,ADRBK2,RCHY1,GPR126,LTBP4,TRPC2,FOS,KLF8,LDLR
B-CELLS	1.16	0.114	0.0928	3854	WEE1,CBX4,ID3,H2AFX,GART,GLS,PHLPP2,HIP1R,FA2H,PTTG1,INO80B,GH1,TCF3,PRMT1,CEP57,SHANK2,ARHGAP17,B9D1,PLAC1,DNAJC10,MZF1,ABCC9,ZNF395,TAF1,LAMA5,SCNN1B,ATAT1,PRKRA,MFN1,GRAMD1C,PODXL,MPDZ,PLK1,DGKG,AFM,C16orf3,PRKD3,LOC93432,SLC1A1,BAMBI,TRIM2,C5,SLC15A2,FAM69A,ATP6V1G2,ZNF165,MEF2C,MS4A1,MBNL2,SYT1,TCL6,ZHX3,GRM4,PLA2G4C,LY9,GJD2,TMEM48,ZEB1,RPA3,GALNT14,PARP1,COCH,VPREB1,VPREB3,SOX14,RAD17,CXCR…
NK	-1.07	0.121	0.198	4355	GNG13,RPL37A,GYPB,COL11A1,ZNF345,NCAM1,NUAK1,FAM173A,GINS3,NAALADL1,C7orf25,CREB1,GPR1,TIMM44,PLA2G2A,INTS7,SEMA3D,SPECC1L,XPNPEP3,TNFRSF11A,ZNF771,KCNH2,EFNB2,LIPF,KAZALD1,ESR1,SSX2,SLC27A3,PSMF1,BFSP1,ZNF271,CXCR2,FAM134A,CNN1,CX3CR1,SMAD1,BHMT2,CD300A,NDUFA3,LOC727849,ZNF45,TNFSF10,CLSPN,TCEB2,ASMTL,EFCAB2,HMGN3,CYSLTR1,ZNF688,GATAD1,TSPAN31,AIPL1,DSTYK,DAZ2,FZR1,SLC2A10,ATP1B2,LIG3,TMBIM4,FAM…
PDC	1.02	0.385	0.393	4243	CBX6,MLL,VAMP1,CLN8,SCAF4,CASP2,GART,CDC14A,UGCG,MAPRE2,PPP1R14B,CNP,PEX5,TEX2,RAB43,KLHL24,MEF2D,IL6ST,CSAG3,HSP90B1,RRP1B,MAX,CACYBP,IGFBP5,BRWD1,IDH3A,ANP32C,SLC25A30,TMED2,OXTR,SLC2A8,TRA2A,NOTCH4,IRF8,PEG3,CREBZF,ZNF3,CXADR,SSX2IP,WASL,REST,CSNK1E,CD2AP,PNMT,PAR5,PAX6,MDFIC,IFNAR2,ANKRD36,UBE2G2,ZSCAN16,PIP5K1A,ZNF407,PDSS2,EWSR1,SLC5A3,SCD,RAB40B,AEBP1,B4GALT1,ZNF117,CEMP1,FKBP2,RPS6KA2,TDR…
