# Supplementary material for: Activation of HIV Transcription with Short-Course Vorinostat in HIV-Infected Patients on Suppressive Antiretroviral Therapy
Source: PLoS Pathog. 2014 Nov 13;10(11):e1004473. doi: 10.1371/journal.ppat.1004473 (PMC4231123; doi:10.1371/journal.ppat.1004473)
Supplement: Dataset S1 — Complete gene set enrichment lists. (ZIP) [file ppat.1004473.s010.zip › NakayaCheckerboards/gsea_Class_On_Vorinostat_Hr_8vsNone_Baseline_0hr.NakayaHI_2011_NatImmunol.pval.xls]

## Sheet: On_Vorinostat_Hr_8-None_Baseli
NAME	NES	NOM_pval	FDR_qval	RANK_max	LEADING_edge
MONOCYTES	-1.2	0	0.0368	5228	PSMD11,ARCN1,TRIB1,PDLIM4,ABCD1,TFEC,TKT,PDLIM7,PECAM1,S100A6,RAB2A,DAXX,LYN,TNIP3,SLC31A2,PLEKHM2,ISG20L2,FOLR3,BASP1,GNA12,CSF3R,DNAH17,AQP9,TYMP,ZNF267,PSMB3,TRPC4AP,WIPF2,TCEB3,MYL4,PLEK2,CFD,CLTC,SFXN3,CA2,CORO1C,GPX1,MS4A2,SMOX,ZC3H12A,OS9,TNS3,MPO,ELOVL1,ABHD5,NEUROG1,PTAFR,HIVEP3,MAP1LC3B,SCUBE2,WDR26,OLR1,RET,GADD45B,KREMEN2,TFPI2,TUBB2B,CRIP1,CCL18,NAB1,ABTB2,ARL4A,PTRF,RALB,PTMA,HLX,FS…
T-CELLS	2.38	0	0	4926	CACNB3,KIF5C,TRIM68,SYT11,HABP4,EHBP1,TMEM14A,PHF3,VPS13A,STK38,DDX47,MTR,RAB11FIP3,ACP6,ATP2B4,HERC1,SEC31B,CAMK2N1,GSDMB,STX16,TRPC1,PFKP,LRIG1,THOC2,S1PR1,ZMYM6,PRKCH,TCEA2,ANKRA2,MAP3K12,PEX19,STX2,DYRK2,MAD2L1,TRRAP,RAD17,STK39,NAE1,ARID4B,PLEKHA1,CCDC99,ZDHHC11,QRICH1,PKIA,MAP4K2,HPCAL4,PPP2R5E,MAF,USP33,EXOSC7,COIL,HNRNPA3,FBXL4,P2RY10,GLO1,BUB3,CAMK4,LETMD1,TIA1,LDHB,AGL,PLCD1,ZMYM1,MRPS3…
PDC	1.14	0.104	0.243	4747	RIMS3,EHBP1,VPS13A,ITPR1,ANKRD36,MAN1A2,SCD,SNURF,ZNF589,USP46,KLF12,POLG,FLNB,RAB3GAP2,TRAF3IP2,RCAN1,TTC3,SLC5A3,ZNF518A,SNRPN,BAX,PFKFB2,PRUNE,ENPP1,DLC1,BBIP1,CEMP1,GOLGA8B,ZNF3,APP,MYBPH,CBLB,SERTAD2,BMPR2,C1orf112,CASP2,MGA,CD2AP,CHD1L,PTPN22,ZSCAN16,ZNF556,ZNF236,ZNF192,GART,TMED2,SEPHS1,ATP5G2,CBX6,SMARCE1,ZNF117,FBXO11,CEP290,PLA2G16,GPR52,HIGD1A,FOXP3,MAGED1,CEP135,RFXAP,CSNK1E,OGT,MCC,…
NK	1.08	0.175	0.273	6079	CADM1,SYT11,RPAP2,YPEL1,FANCG,SATB2,RALGPS1,ZNF544,ALAD,TNC,ID2,PEX11A,C14orf102,RORA,NKTR,FASLG,PRR14,SYTL2,RNFT1,FAM149B1,TOX,NPRL2,L3MBTL1,AGK,BTN2A1,ATXN3,HERC2,APLP1,MUM1,AQR,PDGFD,KDM4C,YARS2,TRRAP,POLG,REPIN1,ZNF45,SLCO4C1,PRR5L,SMARCAL1,BCAT2,CDC16,DNAL4,SCD5,GPATCH1,ABCB1,PDS5B,FASTKD2,KLRD1,GATAD1,SLC5A3,YES1,JAKMIP2,BHLHB9,NVL,DGCR6,SCYL3,BAX,ZNF271,RPGRIP1L,AKAP17A,OGG1,NPTX1,ENPP1,SP…
B-CELLS	1.1	0.218	0.291	5143	BTN2A2,ITPR1,LY9,C5,SSBP2,GLS,GSTA4,TMEM19,PTK2,RAD17,CNN3,PARP1,ZHX3,PRKRA,ZEB1,PLAC1,BEND5,DGKG,MBNL2,SGCE,DNAJC10,TMEM48,LAMA5,ERBB4,TCTN1,GART,PRDM14,SLC35F2,MS4A1,ST6GAL1,GATM,GRAMD1C,RFC5,TRIM2,ID3,DDAH1,EHMT1,RNGTT,LRMP,RFX5,BACH2,RPA3,ZNF532,PRKCE,CEP57,INO80B,SLC2A5,SPATS2,TTPAL,DLL3,RPAP3,PNMAL1,RRAS2,FCRLB,BCAS4,DENND5B,NTNG2,CD40,SLC15A2,QRSL1,CXCR5,ABCC9,ADAM28,PCDHGA1,FAM3C,CD79B,AR…
MDC	0.755	0.975	0.996	4849	PRCP,ATXN3,TCEAL4,EPRS,PON2,JUN,SGCG,MYH11,RECK,RUFY3,LIMCH1,UBE3A,PCBD1,NSD1,FAM135A,GSTM4,LGALS1,C2CD2,LTBP4,GCNT2,RPAIN,SSB,FADS1,ARL15,EPB41L2,KLF4,RASSF4,RPS6,DPYSL2,LIMK1,RCHY1,CMAS,PAFAH1B2,FYB,TRPC2,PHACTR2,KLF8,ZNF609,SERPINH1,EHF,BHLHE40,CBX1,DEXI
