# Supplementary material for: Activation of HIV Transcription with Short-Course Vorinostat in HIV-Infected Patients on Suppressive Antiretroviral Therapy
Source: PLoS Pathog. 2014 Nov 13;10(11):e1004473. doi: 10.1371/journal.ppat.1004473 (PMC4231123; doi:10.1371/journal.ppat.1004473)
Supplement: Dataset S1 — Complete gene set enrichment lists. (ZIP) [file ppat.1004473.s010.zip › supplemental_table.xlsx]

## Sheet: Sheet1
Category	Gene	Name	GO Term	Description	FC
	CDK9	cyclin-dependent kinase 9	GO annotations related to this gene include protein kinase activity and cyclin-dependent protein serine/threonine kinase activity	Protein kinase involved in the regulation of transcription	1.20566
pTEFb/SEC	CCNT2	Cyclin T2	GO annotations related to this gene include protein kinase binding	Regulatory subunit of the cyclin-dependent kinase pair (CDK9/cyclin T) complex, also called positive transcription elongation factor B (P-TEFB)	1.05206
	AFF4	AF4/FMR2 Family, Member 4	GO annotations related to this gene include protein binding and sequence-specific DNA binding transcription factor activity	Key component of the super elongation complex (SEC), a complex required to increase the catalytic rate of RNA polymerase II transcription by suppressing transient pausing by the polymerase at multiple sites along the DNA	1.08224
	AFF1
	ELL	Elongation Factor RNA Polymerase II	GO annotations related to this gene include phosphatase binding and protein binding	Elongation factor component of the super elongation complex (SEC), a complex required to increase the catalytic rate of RNA polymerase II transcription by suppressing transient pausing by the polymerase at multiple sites along the DNA	1.17723
	HEXIM1	Hexamethylene Bis-Acetamide Inducible 1	GO annotations related to this gene include cyclin-dependent protein serine/threonine kinase inhibitor activity and snRNA binding.	Transcriptional regulator which functions as a general RNA polymerase II transcription inhibitor	-1.07636
	LARP7
	DSIF
	NELFE
	SUPT5H
	BRD2	Bromodomain Containing 2	GO annotations related to this gene include histone acetyl-lysine binding and chromatin binding	Binds hyperacetylated chromatin and plays a role in the regulation of transcription, probably by chromatin remodeling, Regulates transcription of the gene CCND1	1.13518
	BRD4
	NCOA3
	TAF13
	POLR2F
	POLR2C	Polymerase (RNA) II (DNA Directed) Polypeptide C, 33kDa	GO annotations related to this gene include DNA-directed RNA polymerase activity and protein dimerization activity.	DNA-dependent RNA polymerase catalyzes the transcription of DNA into RNA using the four ribonucleoside triphosphates as substrates	-1.1894
	YY1	YY1 Transcription Factor	GO annotations related to this gene include transcription coactivator activity and sequence-specific DNA binding transcription factor activity	Multifunctional transcription factor that exhibits positive and negative control on a large number of cellular and viral genes by binding to sites overlapping the transcription start site	1.33708
	SRF	Serum Response Factor (C-Fos Serum Response Element-Binding Transcription Factor)	GO annotations related to this gene include transcription factor binding and sequence-specific DNA binding transcription factor activity	a transcription factor that binds to the serum response element (SRE), a short sequence of dyad symmetry located 300 bp to the 5' of the site of transcription initiation of some genes (such as FOS)	1.39445
	LMO4	LIM Domain Only 4	GO annotations related to this gene include enhancer sequence-specific DNA binding and sequence-specific DNA binding transcription factor activity	transcriptional factor, An important paralog of this gene is ISL1	1.39432
	SERTAD3	SERTA Domain Containing 3	GO annotations related to this gene include protein binding.	Strong transcriptional coactivator	1.32245
TF	BRPF1	Bromodomain And PHD Finger Containing, 1	GO annotations related to this gene include DNA binding and zinc ion binding	Component of the MOZ/MORF complex which has a histone H3 acetyltransferase activity, Positively regulates the transcription of RUNX1 and RUNX2	1.24015
	KAT2B
	KAT6A
	KAT6B
	KAT5
	CBP
	p300
	ING5
	NCOA3
	MLL	Lysine (K)-Specific Methyltransferase 2A		Histone methyltransferase that plays an essential role in early development and hematopoiesis, An important paralog of this gene is KMT2D.	1.25972
	ASH2L	Ash2 (Absent, Small, Or Homeotic)-Like	GO annotations related to this gene include histone methyltransferase activity (H3-K4 specific) and transcription egulatory region DNA binding	Component of the Set1/Ash2 histone methyltransferase (HMT) complex, a complex that specifically methylates 'Lys-4' of histone H3	-1.19545
	NFKB
	CEBPD	CCAAT/enhancer-binding protein delta	Go annotations related to this gene include sequence-specific DNA binding and sequence-specific DNA binding transcription factor activity	a DNA-binding protein that recognizes two different motifs: the CCAAT homology common to many promoters and the enhanced core homology common to many enhancers	-1.42661
	p53
	TP53
	ATM
	ATR
	CHK2
	CHK2
	GADD45A	Growth Arrest And DNA-Damage-Inducible, Alpha	GO annotations related to this gene include protein binding	In T-cells, functions as a regulator of p38 MAPKs by inhibiting p88 phosphorylation and activity	1.17638
	GADD45B	Growth Arrest And DNA-Damage-Inducible, Beta		Involved in the regulation of growth and apoptosis. Mediates activation of stress-responsive MTK1/MEKK4 MAPKKK	1.54973
	CDK1
	CDK2	Cyclin-Dependent Kinase 2	GO annotations related to this gene include histone kinase activity and cyclin-dependent protein serine/threonine kinase activity	Serine/threonine-protein kinase involved in the control of the cell cycle; essential for meiosis	1.12312
DNA damage	RAD9A	RAD9 Homolog A	GO annotations related to this gene include SH3 domain binding and protein kinase binding	Component of the 9-1-1 cell-cycle checkpoint response complex that plays a major role in DNA repair	1.19687
	MSH6	MutS Homolog 6	GO annotations related to this gene include magnesium ion binding and protein homodimerization activity.	Component of the post-replicative DNA mismatch repair system (MMR)	1.543
	BRCA1
	BARD1	BRCA1 Associated RING Domain 1	GO annotations related to this gene include RNA binding and protein heterodimerization activity	Probable E3 ubiquitin-protein ligase, coordinates a diverse range of cellular pathways such as DNA damage repair	1.45394
	REPIN1	Replication Initiator 1	GO annotations related to this gene include DNA binding and zinc ion binding.	Sequence-specific double-stranded DNA-binding protein required for initiation of chromosomal DNA replication	1.2544
	POLE3	Polymerase (DNA Directed), Epsilon 3, Accessory Subunit	GO annotations related to this gene include sequence-specific DNA binding and DNA-directed DNA polymerase activity.	Forms a complex with DNA polymerase epsilon subunit CHRAC1 and binds naked DNA, which is then incorporated into chromatin, aided by the nucleosome-remodeling activity of ISWI/SNF2H and ACF1	1.21302
	ATF4	Activating Transcription Factor 4	GO annotations related to this gene include protein C-terminus binding and sequence-specific DNA binding transcription factor activity	Transcriptional activator. Binds the cAMP response element (CRE)	1.15591
	DDIT3	DNA-Damage-Inducible Transcript 3	GO annotations related to this gene include transcription factor binding and sequence-specific DNA binding transcription factor activity.	Multifunctional transcription factor in ER stress response. Plays an essential role in the response to a wide variety of cell stresses and induces cell cycle arrest and apoptosis in response to ER stress	1.1662
	BAG3	BCL2-Associated Athanogene 3	GO annotations related to this gene include protein complex binding and chaperone binding	Inhibits the chaperone activity of HSP70/HSC70 by promoting substrate release. Has anti-apoptotic activity	1.46658
	BAG4	BCL2-Associated Athanogene 4	Go annotations related to this gene include receptor signaling protein activity and chaperone binding	Inhibits the chaperone activity of HSP70/HSC70 by promoting substrate release (By similarity). Prevents constitutive TNFRSF1A signaling	1.26624
	RASSF7	Ras Association (RalGDS/AF-6) Domain Family (N-Terminal) Member 7	Go annotations related to this gene include DNA binding	Negatively regulates stress-induced JNK activation and apoptosis by promoting MAP2K7 phosphorylation and inhibiting its ability to activate JNK	1.58625
	XRCC6
	HSP70B
heat Shock	HSP60
	HSP40A3
	HSP90B1	Heat Shock Protein 90kDa Beta (Grp94), Member 1	GO annotations related to this gene include unfolded protein binding and calcium ion binding.	Molecular chaperone that functions in the processing and transport of secreted proteins	1.23271
	HSPA1A
	HSPA1B	Heat Shock 70kDa Protein 1B	GO annotations related to this gene include protein N-terminus binding and ubiquitin protein ligase binding	In cooperation with other chaperones, Hsp70s stabilize preexistent proteins against aggregation and mediate the folding of newly translated polypeptides in the cytosol as well as within organelles	2.11889
	DNAJC4	DnaJ (Hsp40) Homolog, Subfamily C, Member 4	GO annotations related to this gene include unfolded protein binding and heat shock protein binding	a protein-coding gene	-1.17698
	HSPA4	Heat Shock 70kDa Protein 4	GO annotations related to this gene include ATP binding	a protein-coding gene	1.20054
	HSPA8	Heat Shock 70kDa Protein 8	GO annotations related to this gene include unfolded protein binding and ATPase activity, coupled	Acts as a repressor of transcriptional activation. Inhibits the transcriptional coactivator activity of CITED1 on Smad-mediated transcription	1.22651
	HSPD1	Heat Shock 60kDa Protein 1	GO annotations related to this gene include unfolded protein binding and single-stranded DNA binding.	Implicated in mitochondrial protein import and macromolecular assembly. May facilitate the correct folding of imported proteins	1.30018
	DNAJA1
	HDAC1	Histone Deacetylase 1	GO annotations related to this gene include enzyme binding and sequence-specific DNA binding transcription factor activity.	Responsible for the deacetylation of lysine residues on the N-terminal part of the core histones (H2A, H2B,H3 and H4).	1.16826
	HDAC2
	HDAC3	Histone Deacetylase 3	GO annotations related to this gene include transcription corepressor activity and transcription factor binding.	Responsible for the deacetylation of lysine residues on the N-terminal part of the core histones (H2A, H2B,H3 and H4).	1.11118
	HDAC 4
	HDAC 6
	HDAC7
	HDAC8
	HDAC11
chromatin remodeling factors	SMARCA4
	SMARCA2
	SMARCD1	SWI/SNF Related, Matrix Associated, Actin Dependent Regulator Of Chromatin Subfamily D, Member 1	GO annotations related to this gene include transcription coactivator activity and protein complex scaffold	Involved in chromatin remodeling. Belongs to the neural progenitors-specific chromatin remodeling complex (npBAF complex) and the neuron-specific chromatin remodeling complex (nBAF complex)	-1.16584
	SMARCB1	SWI/SNF Related, Matrix Associated, Actin Dependent Regulator Of Chromatin Subfamily B, Member 1	GO annotations related to this gene include Tat protein binding and transcription coactivator activity.	Core component of the BAF (hSWI/SNF) complex. This ATP-dependent chromatin-remodeling complex plays important roles in cell proliferation and differentiation, in cellular antiviral activities and inhibition of tumor formation.	-1.18468
	SMARCC1
	ACTL6A
	PHF13	PHD Finger Protein 13	GO annotations related to this gene include chromatin binding and methylated histone residue binding	Modulates chromatin structure. Required for normal chromosome condensation during the early stages of mitosis	1.69655
	PHF23	PHD Finger Protein 23	GO annotations related to this gene include zinc ion binding.	a protein-coding gene, An important paralog of this gene is PHF13.	1.24601
	ING2	Inhibitor Of Growth Family, Member 2	GO annotations related to this gene include chromatin binding and phosphatidylinositol binding	Seems to be involved in p53/TP53 activation and p53/TP53-dependent apoptotic pathways, probably by enhancing acetylation of p53/TP53	1.59666
	ING3	Inhibitor Of Growth Family, Member 3	GO annotations related to this gene include histone acetyltransferase activity and methylated histone residue binding.	Component of the NuA4 histone acetyltransferase (HAT) complex which is involved in transcriptional activation of select genes principally by acetylation of nucleosomal histones H4 and H2A	-1.23792
	SIN3A	SIN3 Transcription Regulator Family Member A	GO annotations related to this gene include transcription corepressor activity and sequence-specific DNA binding transcription factor activity.	Acts as a transcriptional repressor. Corepressor for REST. Interacts with MXI1 to repress MYC responsive genes and antagonize MYC oncogenic activities.	1.28077
	SAP30	Sin3A-Associated Protein, 30kDa	GO annotations related to this gene include transcription corepressor activity and metal ion binding.	nvolved in the functional recruitment of the Sin3-histone deacetylase complex (HDAC) to a specific subset of N-CoR corepressor complexes	1.23714
	ARID2
	ARID4A	AT Rich Interactive Domain 4A (RBP1-Like)	GO annotations related to this gene include DNA binding and sequence-specific DNA binding transcription factor activity.	Interacts with the viral protein-binding domain of the retinoblastoma protein	1.22481
	ARID5A	AT Rich Interactive Domain 5A (MRF1-Like)	GO annotations related to this gene include chromatin binding and transcription factor binding.	Binds to AT-rich stretches in the modulator region upstream of the human cytomegalovirus major intermediate early gene enhancer	1.09592
	KDM5B	Lysine (K)-Specific Demethylase 5B	GO annotations related to this gene include oxidoreductase activity, acting on single donors with incorporation of molecular oxygen, incorporation of two atoms of oxygen and sequence-specific DNA binding transcription factor activity.	Histone demethylase that demethylates 'Lys-4' of histone H3, thereby playing a central role in histone code.	1.20316
	CBX3
	CBX4	Chromobox Homolog 4	GO annotations related to this gene include chromatin binding and transcription corepressor activity.	E3 SUMO-protein ligase which facilitates SUMO1 conjugation by UBE2I. Involved in the sumoylation of HNRNPK, a p53/TP53 transcriptional coactivator, hence indirectly regulates p53/TP53 transcriptional activation resulting in p21/CDKN1A expression.	1.27207
	CBX6	Chromobox Homolog 6	GO annotations related to this gene include protein binding and single-stranded RNA binding.	Component of a Polycomb group (PcG) multiprotein PRC1-like complex, a complex class required to maintain the transcriptionally repressive state of many genes, including Hox genes, throughout development.	1.58466
	NCOR1
	SMRT
	SGK1	Serum/Glucocorticoid Regulated Kinase 1	GO annotations related to this gene include protein serine/threonine kinase activity and calcium channel regulator activity.	This gene encodes a serine/threonine protein kinase that plays an important role in cellular stress response.	-1.63532
CELL CYCLE	MYC	V-Myc Avian Myelocytomatosis Viral Oncogene Homolog	GO annotations related to this gene include protein dimerization activity and sequence-specific DNA binding transcription factor activity	Participates in the regulation of gene transcription. Binds DNA in a non-specific manner, yet also specifically recognizes the core sequence 5'-CAC[GA]TG-3'. Seems to activate the transcription of growth-related genes	-1.39666
	CDK1
	CDK2	Cyclin-Dependent Kinase 2	GO annotations related to this gene include histone kinase activity and cyclin-dependent protein serine/threonine kinase activity	Serine/threonine-protein kinase involved in the control of the cell cycle; essential for meiosis	1.12312
	WEE1	WEE1 Homolog (S. Pombe)	GO annotations related to this gene include protein serine/threonine kinase activity and protein tyrosine kinase activity.	This gene encodes a nuclear protein, which is a tyrosine kinase belonging to the Ser/Thr family of protein kinases.	1.14163
	CCND2	Cyclin D2	GO annotations related to this gene include protein kinase binding.	Regulatory component of the cyclin D2-CDK4 (DC) complex that phosphorylates and inhibits members of the retinoblastoma (RB) protein family including RB1 and regulates the cell-cycle during G(1)/S transition.	1.21132
	CCND3	Cyclin D3	GO annotations related to this gene include protein kinase binding and cyclin-dependent protein serine/threonine kinase activity	Regulatory component of the cyclin D2-CDK4 (DC) complex that phosphorylates and inhibits members of the retinoblastoma (RB) protein family including RB1 and regulates the cell-cycle during G(1)/S transition.	1.18708
	CDK4
	CDKN1A
	CDKN2D
	CDKN2A
	CDKN2B-AS1	CDKN2B Antisense RNA 1		an RNA gene, and is affiliated with the lncRNA class	-1.09016
	BCL2L
	FOXO3
	ID2	Inhibitor Of DNA Binding 2, Dominant Negative Helix-Loop-Helix Protein	GO annotations related to this gene include ion channel binding and protein dimerization activity	ID (inhibitor of DNA binding) HLH proteins lack a basic DNA-binding domain but are able to form heterodimers with other HLH proteins, thereby inhibiting DNA binding. ID-2 may be an inhibitor of tissue-specific gene expression	1.27428
	HES7
	STAT1
	STAT5B
	TNFRSF12A	Tumor Necrosis Factor Receptor Superfamily, Member 12A	GO annotations related to this gene include protein binding.	Receptor for TNFSF12/TWEAK. Weak inducer of apoptosis in some cell types. Promotes angiogenesis and the proliferation of endothelial cells. May modulate cellular adhesion to matrix proteins	1.23648

## Sheet: table Venn
Categories	References	number of genes differentially expressed*	number of genes reported	P-value (cumulative binomial distribution test)	Percentage** (100%)
*Differentially-expressed genes: including both significantly up- or down-regulated genes in Tregs vs Teffs
**Percentage: 100%*number of genes differentially expressed/number of genes reported
