# Supplementary material for: Activation of HIV Transcription with Short-Course Vorinostat in HIV-Infected Patients on Suppressive Antiretroviral Therapy
Source: PLoS Pathog. 2014 Nov 13;10(11):e1004473. doi: 10.1371/journal.ppat.1004473 (PMC4231123; doi:10.1371/journal.ppat.1004473)
Supplement: Dataset S1 — Complete gene set enrichment lists. (ZIP) [file ppat.1004473.s010.zip › Venn/D7+2hrvsD7Pathways.csv]

NAME	NES	NOM_pval	FDR_qval	RANK_max	LEADING_edge
DNA_METHYLATION_AND_TRANSCRIPTIONAL_REPRESSION_SIGNALING	1.86	0	0	2326	SIN3A,ARID4B,SAP130,CHD4,SAP30,HDAC1,MBD3,MTA2
POLYAMINE_REGULATION_IN_COLON_CANCER	1.56	0	0.0671	4570	ODC1,MYC,KRAS,AZIN1,PSMB10,PSMB8,PSMB6,TCF4,PSMC5,PSMC3,PSMB5,PSMC6,PSME4,PSMD8,MAX,PSMB3,PSMD6,PSMB7,PSMD14,PSMC2,MXD1,PSMB9,PSMA2,PSMB2,PSMA3
CELL_CYCLE:_G1_S_CHECKPOINT_REGULATION	1.54	0	0.0681	4706	CDK2,MYC,SIN3A,SUV39H1,TFDP1,CCNE1,HDAC3,E2F3,HDAC1,CDKN1A,CUL1,SKP1,HDAC2,MAX,CCNE2,HDAC4,HDAC11,TP53,RBL1,CDC25A,PA2G4,CCND2,E2F6,LOC728622,E2F1
BUTANOATE_METABOLISM	1.48	0	0.132	5625	PDHB,ECH1,ECHS1,RDH11,ALDH5A1,EHHADH,HMGCS1,HSD17B10,SDHD,ILVBL,DBT,ELOVL2,PRDX6,HMGCL,SDHA,PDHA2,AUH,BDH1,ACAT2,PDHA1,HSD17B8,ALDH9A1,ALDH1A1,ACADS,SDS,L2HGDH,SDHB
UBIQUINONE_BIOSYNTHESIS	1.46	0	0.116	6427	NDUFS3,NDUFA9,NDUFB9,NDUFB7,NDUFS1,BCKDHA,NDUFC1,NDUFS8,NDUFV1,NDUFA7,NDUFAB1,MGMT,NDUFA8,NDUFA11,NDUFB11,PRHOXNB,NDUFA4L2,NDUFS4,UFSP2,NDUFA13,COQ3,NDUFB10,PRMT5,NDUFS7,NDUFA10,NDUFB2,BCKDHB,NDUFB3,NDUFB6,NDUFB8,UFSP1
ROLE_OF_BRCA1_IN_DNA_DAMAGE_RESPONSE	1.43	0	0.137	5990	BARD1,MSH6,E2F3,FANCF,FANCE,GADD45A,CDKN1A,FANCD2,RPA1,C17orf70,RFC3,TP53,RBL1,RFC5,PMS2,E2F6,FANCG,FANCC,ATF1,E2F1,SMARCA2,C19orf40,CHEK1,BLM,PLK1,RAD50,RBBP8,MRE11A
VALINE_LEUCINE_AND_ISOLEUCINE_DEGRADATION	1.43	0	0.132	5634	ACAA1,PCCB,BCKDHA,ACAA2,ECH1,ECHS1,EHHADH,HMGCS1,IVD,HSD17B10,ACAD10,BCAT1,DBT,ELOVL2,HMGCL,ACAD8,BCAT2,AUH,ACAT2,ACADSB,MCCC1,PCCA,MCEE,MUT,HSD17B8,ALDH9A1,ALDH1A1,ACAD11,ACADS,SDS,OXCT1
MITOCHONDRIAL_DYSFUNCTION	1.41	0	0.154	5816	COX10,NDUFS3,NDUFA9,NDUFB9,NDUFB7,NDUFS1,UQCRC1,SNCA,NDUFS8,COX5B,NDUFV1,GPX7,COX8A,NDUFA7,NDUFAB1,COX4I1,TRAK1,COX17,CYC1,HSD17B10,SDHD,NDUFA8,NCSTN,APP,NDUFA11,NDUFB11,TXNRD2,SDHA,COX15,BACE2,NDUFA4L2,UQCRFS1,MAPK8,NDUFS4,GLRX2,PDHA1,NDUFA13,PINK1,APH1B,NDUFB10,COX7A2L,NDUFS7,NDUFA10,COX4I2,APH1A,CASP8,NDUFB2,SDHB,NDUFB3
OXIDATIVE_PHOSPHORYLATION	1.41	0	0.143	5921	COX10,NDUFS3,NDUFA9,NDUFB9,NDUFB7,ATP5G2,NDUFS1,UQCRC1,ATP6V0A1,NDUFC1,NDUFS8,COX5B,NDUFV1,COX8A,NDUFA7,NDUFAB1,ATP6V0E2,COX4I1,COX17,CYC1,SDHD,NDUFA8,NDUFA11,NDUFB11,SDHA,COX15,ATP6V1E2,NDUFA4L2,UQCRFS1,NDUFS4,ATP5G1,ATP6V0D2,ATP6V1A,ATP5O,ATP6V0D1,NDUFA13,ATP6V1F,PPA1,NDUFB10,COX7A2L,NDUFS7,NDUFA10,COX4I2,NDUFB2,SDHB,NDUFB3,NDUFB6
SMALL_CELL_LUNG_CANCER_SIGNALING	1.39	0	0.164	4706	CDK2,APAF1,MYC,SIN3A,SUV39H1,TFDP1,NFKBIA,CCNE1,HDAC3,E2F3,HDAC1,PIK3C2A,TRAF5,CYC1,TRAF4,HDAC2,FHIT,RXRB,MAX,PIAS3,CCNE2,HDAC4,HDAC11,PIK3R2,TP53,RBL1,NFKB1,BCL2,PIK3R1,PA2G4,PTGS2,PIK3CA,CCND2,E2F6,NFKBIE,BCL2L1,E2F1
HEREDITARY_BREAST_CANCER_SIGNALING	1.39	0	0.164	6117	BARD1,GADD45B,MSH6,KRAS,HDAC3,POLR2F,FANCF,POLR2C,FANCE,WEE1,HDAC1,PIK3C2A,POLR2B,GADD45A,CDKN1A,FANCD2,POLR2K,XPC,HDAC2,RPA1,POLR2J3,HDAC4,C17orf70,POLR2J2,HDAC11,RFC3,PIK3R2,TP53,RFC5,PMS2,PIK3R1,PIK3CA,CCND2,FANCG,FANCC,UBB,E2F1,CCND3,SMARCA2,C19orf40,PIK3C2B,HDAC9,CHEK1,POLR2G,AKT1,BLM,RAD50,CDK4,MRE11A,MLH1
NON-SMALL_CELL_LUNG_CANCER_SIGNALING	1.37	0	0.169	5847	SIN3A,SUV39H1,TFDP1,KRAS,RASSF1,HDAC3,E2F3,PDPK1,HDAC1,PIK3C2A,ERBB2,BAD,HDAC2,FHIT,RXRB,HDAC4,HDAC11,PIK3R2,TP53,STK4,RBL1,PIK3R1,PA2G4,PIK3CA,CCND2,FOXO3,E2F6,MAPK1,E2F1,CCND3,MAP2K1,PIK3C2B,HDAC9,RAF1,AKT1
AMINOACYL-TRNA_BIOSYNTHESIS	1.47	0.001	0.117	6968	SARS2,MTFMT,YARS2,QARS,VARS,NARS,HARS2,LARS,AARS,RARS2,FARSA,GARS,TARS,DARS,CARS2,HARS,CARS,PARS2,EARS2,FARS2
GLUCOCORTICOID_RECEPTOR_SIGNALING	1.24	0.001	0.319	5533	HSPA1B,SGK1,HSPA1L,NFKBIA,FKBP4,KRAS,H3F3B,HSPA1A,SHC1,GTF2H5,ERCC3,SLPI,IL1R2,POLR2F,POLR2C,TNF,ADRB2,JUN,ELK1,TSG101,SCGB1A1,HSPA5,PIK3C2A,HSPA4,GTF2E1,TAF6L,NCOA3,TAB1,POLR2B,HSPA14,CDKN1A,NRIP1,PPP3R1,GTF2B,GTF2H1,POLR2K,C20orf191,IL8,MAPK14,MAP3K1,FKBP5,PPP3CA,POLR2J3,RAC1,MAPK8,HSP90B1,TAF5L,POLR2J2,PCK2,PRKAB1,FCGR1A,KRT36,KAT2B,PIK3R2,NFATC2,NFKB1,DUSP1,BCL2,TAF13,MAPK13,PIK3R1,PTGS2,YWHA…
P53_SIGNALING	1.31	0.002	0.246	5847	CDK2,GADD45B,APAF1,ADCK3,PMAIP1,JUN,HDAC1,PIK3C2A,TP53BP2,GML,GADD45A,CDKN1A,MAPK14,PML,MAPK8,BBC3,RRM2B,KAT2B,PIK3R2,TP53,TOPBP1,BCL2,PIK3R1,PIK3CA,CCND2,CCNG1,C12orf5,BCL2L1,E2F1,CCNK,TP53AIP1,PIK3C2B,DRAM1,SIRT1,CHEK1,WT1,AKT1
ONE_CARBON_POOL_BY_FOLATE	1.6	0.00202	0.042	2397	EHD4,MTFMT,AMT,ATIC,GART,MTHFS
HUNTINGTONS_DISEASE_SIGNALING	1.22	0.003	0.343	7362	HSPA1B,SGK1,APAF1,SIN3A,HSPA1L,HSPA1A,SHC1,PRKCD,HDAC3,PRKCZ,SNCA,POLR2F,POLR2C,CASP2,GLS,STX1A,JUN,NAPB,PDPK1,HDAC1,STX16,HSPA5,PIK3C2A,HSPA4,POLR2B,HSPA14,CAPN8,DNAJC5,CAPNS1,POLR2K,C20orf191,SDHA,HDAC2,POLR2J3,MAPK8,HDAC4,PLCB3,POLR2J2,IGF1R,HDAC11,PIK3R2,TP53,NEUROD1,RCOR2,PIK3R1,TCERG1,PIK3CA,GNA11,CREB1,CASP14,PLCB2,GNG11,GNG10,MAPK1,DNAJB1,UBB,BCL2L1,SNAP25,ZDHHC17,HTT,NGF,CASQ1,DNM2,PIK3C…
PROTEIN_UBIQUITINATION_PATHWAY	1.23	0.004	0.336	4570	USP38,HSPA1B,UBE2D4,HSPA1L,CDC23,HSPA1A,DNAJC30,ANAPC5,PSMB10,PSMB8,USP42,HSPD1,PSMB6,ANAPC11,PSMC5,HSPH1,PSMC3,DNAJC14,PSMB5,DNAJC10,DNAJB11,HSPA5,HSPA4,DNAJB6,UBE2Q1,USP1,USP37,PAN2,HLA-C,HSPA14,CBL,THOP1,MED20,DNAJC7,DNAJC5,USP46,PSMC6,CUL1,SKP1,PSMD8,USP34,XIAP,DNAJC17,UBE2A,DNAJB12,UCHL3,HSP90B1,PSMB3,DNAJC9,PSMD6,PSMB7,DNAJC27,DNAJC22,USP32,USP5,DNAJC19,UBE2H,PSMD14,PSMC2,UBE2G1,UCHL5,DNAJC…
CYCLINS_AND_CELL_CYCLE_REGULATION	1.34	0.006	0.216	6284	CDK2,SIN3A,SUV39H1,CDKN2D,TFDP1,CCNE1,HDAC3,E2F3,WEE1,HDAC1,CDKN1A,CUL1,SKP1,PPP2R1A,HDAC2,CCNE2,HDAC4,HDAC11,TP53,RBL1,CDC25A,PA2G4,CCND2,E2F6,PPP2R2A,LOC728622,E2F1,CCND3,HDAC9,PPP2R5A,RAF1,PPP2R4,PPP2R1B,CDK4,PPP2R2C,PPP2R5C
PROSTATE_CANCER_SIGNALING	1.28	0.007	0.288	5753	CDK2,SIN3A,SUV39H1,TFDP1,NFKBIA,KRAS,CCNE1,HDAC3,E2F3,PDPK1,HDAC1,PIK3C2A,CDKN1A,BAD,HDAC2,CCNE2,HDAC4,HSP90B1,HDAC11,PIK3R2,TP53,RBL1,NFKB1,BCL2,GSTP1,PIK3R1,PA2G4,PIK3CA,CREB1,E2F6,NFKBIE,MAPK1,E2F1,MAP2K1,PIK3C2B,HDAC9,RAF1
GLIOMA_SIGNALING	1.25	0.007	0.307	5847	SIN3A,SUV39H1,CDKN2D,TFDP1,KRAS,SHC1,PRKCD,HDAC3,CALM3,PRKCZ,E2F3,HDAC1,PIK3C2A,CDKN1A,HDAC2,HDAC4,IGF2R,IGF1R,HDAC11,PIK3R2,TP53,RBL1,PIK3R1,PA2G4,PIK3CA,CCND2,E2F6,CAMK1D,CAMK2G,CALML5,MAPK1,E2F1,CCND3,MAP2K1,CAMK1,PIK3C2B,HDAC9,IGF2,RAF1,AKT1
ESTROGEN_RECEPTOR_SIGNALING	1.27	0.008	0.296	6943	MED6,SPEN,KRAS,H3F3B,SHC1,GTF2H5,HDAC3,ERCC3,POLR2F,POLR2C,CTBP1,GTF2E1,TAF6L,NR0B1,NCOA3,POLR2B,MED20,CDK8,NRIP1,GTF2B,MED31,MED30,GTF2H1,POLR2K,POLR2J3,TAF5L,POLR2J2,PCK2,MED15,KAT2B,TAF13,MED16,CARM1,TAF10,G6PC3,MED24,MAPK1,HIST2H3C,TAF1L,MAP2K1,GTF2E2,SRC,TAF9B,RAF1,POLR2G,RBFOX2,GTF2F1,POLR2I,SRA1,NCOR2,GTF2A2,MNAT1
NUR77_SIGNALING_IN_T_LYMPHOCYTES	1.38	0.01	0.165	4582	APAF1,SIN3A,HLA-DRB5,CALM3,CABIN1,HDAC1,HLA-DQB1,HLA-DRB1,PPP3R1,HDAC2,PPP3CA,SIN3B,BCL2,HLA-DRA,CALML5,MEF2D,MAP2K5
NUCLEOTIDE_EXCISION_REPAIR_PATHWAY	1.38	0.013	0.161	2815	GTF2H5,ERCC3,ERCC1,POLR2F,POLR2C,POLR2B,GTF2H1,POLR2K,XPC,RPA1,POLR2J3,RPA2
LYSINE_DEGRADATION	1.32	0.013	0.239	8236	SUV39H1,SETDB1,SUV420H1,ECH1,ECHS1,SETD8,RDH11,EHHADH,HSD17B10,DBT,ELOVL2,AASDH,AUH,KAT2B,ACAT2,HSD17B8,ALDH9A1,ALDH1A1,DLST,AASDHPPT,SDS,WHSC1,SMYD3,SHMT2,PIPOX,ALDH4A1,AASS,SETD7,PLOD3,ALDH7A1,DOT1L,NSD1,ALDH1A3
BREAST_CANCER_REGULATION_BY_STATHMIN1	1.19	0.013	0.413	7767	CDK2,PPP1R11,KRAS,TUBB,ADCY3,CCNE1,SHC1,PRKCD,CALM3,PRKCZ,E2F3,STMN1,TUBA4A,ARHGEF18,ARHGEF2,TSG101,PIK3C2A,PPP1R3D,CDKN1A,PPP2R1A,RAC1,TUBA3E,CCNE2,PLCB3,TUBA1A,ARHGEF10,PIK3R2,TP53,ADCY10,TUBB2B,PIK3R1,LIMK1,PPP1CA,PIK3CA,E2F6,CAMK1D,PLCB2,CAMK2G,PPP2R2A,TUBB1,CALML5,GNG11,GNG10,MAPK1,ARHGEF19,TUBB6,E2F1,ADCY1,MAP2K1,CAMK1,UHMK1,CDC42,PPP1R14B,PAK1,PIK3C2B,PPP2R5A,ARHGEF12,RAF1,ADCY2,PPP2R4,PPP…
P38_MAPK_SIGNALING	1.27	0.016	0.29	5592	MYC,DUSP10,SRF,DDIT3,H3F3B,TIFA,IRAK1,IL1R2,TNF,RPS6KA4,ELK1,MAPKAPK2,TAB1,MKNK1,MKNK2,MAPK14,IL1RL2,MAX,DUSP1,MAP2K3,MAP4K1,MAPK13,CREB1,HMGN1,MEF2D,HIST2H3C,ATF1,TNFRSF1A,PLA2G10,IRAK4,IL1R1
PURINE_METABOLISM	1.17	0.016	0.426	6248	NME6,PPAT,NT5C,POLE4,ADCY3,ATP5G2,POLB,APRT,INO80,PICK1,BCKDHA,HSPD1,DCK,ERCC3,PAPD7,ATIC,GMPS,PSMC5,POLR2F,POLR3E,POLR2C,PAICS,ATP5S,POLR3B,HSPA5,GMPR,PAPD5,MPP1,POLR2B,ITPA,GART,NUDT9,DGUOK,POLG2,DCTPP1,PSMC6,MPP5,CANT1,PRUNE,POLR2K,POLR3C,ADK,ENPP5,PFAS,IMPDH2,NT5C2,PRHOXNB,FHIT,ATF7IP,POLD4,NT5C3,VCP,ATP5G1,RRM2B,POLR3H,POLR1E,ADCY10,RFC5,PDE8A,PSMC2,POLA2,POLD2,GUCY1A3,POLE3,RRM1,WRNIP1,KIF2…
N-GLYCAN_BIOSYNTHESIS	1.36	0.017	0.179	3602	MAN1B1,DOLPP1,DDOST,ALG1,B4GALT4,MAN1A1,B4GALT5,FUT7,MGAT1,ALG5,ALG3
BETA-ALANINE_METABOLISM	1.34	0.017	0.211	6998	ECH1,ECHS1,DPYSL3,EHHADH,AOC3,ACAD10,SMS,ACAD8,AUH,SRM,ACADSB,CRMP1,ALDH9A1,DPYD,ALDH1A1,ACAD11,ACADS,SDS,ALDH4A1,DPYSL2,ALDH6A1,MLYCD
PANTOTHENATE_AND_COA_BIOSYNTHESIS	1.47	0.0171	0.123	6295	PPCS,DPYSL3,BCAT1,ILVBL,ENPP5,BCAT2,CRMP1,DPYD,PANK2,COASY,PANK4,DPYSL2
BIOSYNTHESIS_OF_STEROIDS	1.44	0.0201	0.148	3876	COX10,SQLE,HMGCR,PMVK,GGPS1,FNTB,IDI1,FDPS
CALCIUM-INDUCED_T_LYMPHOCYTE_APOPTOSIS	1.3	0.022	0.254	4582	PRKCD,HLA-DRB5,CALM3,PRKCZ,CABIN1,HDAC1,ORAI1,HLA-DQB1,HLA-DRB1,PPP3R1,HDAC2,PPP3CA,ZAP70,NFATC2,HLA-DRA,CALML5,MEF2D
ACTIVATION_OF_IRF_BY_CYTOSOLIC_PATTERN_RECOGNITION_RECEPTORS	1.28	0.023	0.285	7426	IRF9,LTA,NFKBIA,RIPK1,TNF,JUN,PIN1,TANK,MAPK8,IFNA6,IRF7,IFNA1,NFKB1,TBK1,IFNA8,STAT2,NFKBIE,IFIT2,DHX58,IFNA2,PPIB,CD40,DDX58,IFNA4,ATF2,ISG15,NFKB2,MAVS,IFNAR1
RAR_ACTIVATION	1.17	0.023	0.423	9269	ADCY3,GTF2H5,PRKCD,ERCC3,PRKCZ,PARP1,PSMC5,JUN,RDH11,PDPK1,SMAD5,MAPKAPK2,NRIP1,PRMT2,GTF2H1,RARA,RDH13,MAPK14,ZBTB16,MAP3K1,DHRS9,RXRB,PML,RAC1,MAPK8,CSK,RDH10,LRAT,NR2F6,RDH5,KAT2B,PIK3R2,ADCY10,NFKB1,DUSP1,MAPK13,PIK3R1,RPL7A,PIK3CA,CARM1,ALDH1A1,SDR9C7,MAPK1,ADCY1,MAP2K1,NRIP2,SMARCA2,SRC,ADCY2,PRKAR2A,AKT1,RDH16,NR2F2,SMAD6,RDH8,RBP2,PRKCB,SRA1,NCOR2,SMAD7,SMAD1,PRKCI,MNAT1,NFKB2,PIK3CB,SMAR…
MECHANISMS_OF_VIRAL_EXIT_FROM_HOST_CELLS	1.32	0.024	0.234	6883	PRKCD,PRKCZ,LMNB1,VPS37C,VPS4A,TSG101,CHMP6,CHMP4A,LMNB2,XPO1,VPS25,CHMP2B,VPS24,ACTG1,VPS28,SH3GLB1,CHMP4B,PRKCB
PYRIMIDINE_METABOLISM	1.2	0.026	0.402	4164	EHD4,NME6,NT5C,POLE4,POLB,UNG,DCK,PAPD7,POLR2F,POLR3E,POLR2C,DPYSL3,POLR3B,PAPD5,POLR2B,ITPA,POLG2,DCTPP1,DCTD,CANT1,POLR2K,POLR3C,TXNRD2,NT5C2,POLD4,NT5C3,RRM2B,POLR3H,POLR1E,RFC5,UPP1,CTPS,POLA2,POLD2,CRMP1,POLE3,DPYD,RRM1
TNFR2_SIGNALING	1.36	0.027	0.183	4211	LTA,NFKBIA,TNF,JUN,TNFAIP3,MAP3K1,XIAP,TANK,MAPK8,NFKB1,TBK1
CELL_CYCLE_REGULATION_BY_BTG_FAMILY_PROTEINS	1.33	0.027	0.225	7767	CDK2,CCNE1,E2F3,BTG2,PPP2R1A,CCNE2,HOXB9,CNOT7,E2F6,CCRN4L,PPP2R2A,E2F1,PPP2R5A,PPP2R4,PPP2R1B,CDK4,PPP2R2C,PPP2R5C,PPM1J,E2F4,PPP2R5D
PROPANOATE_METABOLISM	1.31	0.027	0.239	8784	SLC27A3,PCCB,ECH1,ECHS1,EHHADH,ACAD10,LDHAL6A,AASDH,DHCR24,ACSS1,ACAD8,AUH,ACAT2,ACADSB,PCCA,MCEE,MUT,ALDH9A1,ALDH1A1,LDHA,ACSL1,ACAD11,ACADS,SDS,ALDH4A1,ACSL3,ALDH6A1,MLYCD,SUCLG1,ALDH7A1,SRD5A3,ACADM,ALDH1A3,LDHC,ACSF3
ATM_SIGNALING	1.28	0.029	0.289	8849	CDK2,GADD45B,NFKBIA,SMC3,JUN,GADD45A,CDKN1A,FANCD2,MAPK14,RAD9A,MAPK8,TP53,CDC25A,MAPK13,CREB1,TP53BP1,CHEK1,RAD50,MRE11A,ATF2,CREB5,MDM4,ABL1,CCNB1,CHEK2,CREB3,BID,CREB3L4,MAP2K4,SMC2
CHRONIC_MYELOID_LEUKEMIA_SIGNALING	1.22	0.03	0.35	5847	MYC,SIN3A,SUV39H1,TFDP1,KRAS,HDAC3,E2F3,CTBP1,HDAC1,PIK3C2A,CDKN1A,CRKL,BAD,HDAC2,HDAC4,HDAC11,PIK3R2,TP53,RBL1,NFKB1,PIK3R1,PA2G4,PIK3CA,CCND2,E2F6,PTPN11,MAPK1,BCL2L1,E2F1,CCND3,MAP2K1,PIK3C2B,HDAC9,RAF1,AKT1
FATTY_ACID_ELONGATION_IN_MITOCHONDRIA	1.4	0.0303	0.148	5846	ACAA1,ACAA2,ECH1,ECHS1,EHHADH,HSD17B10,AUH,HSD17B8,SDS
GLUTATHIONE_METABOLISM	1.29	0.031	0.293	4004	IDH1,GSTM1,GPX7,MGST1,GGT6,MGST2,GSS,GSTK1,PRDX6,GLRX,GSTM2,GPX1,GSTM5,GSTP1,OPLAH
B_CELL_DEVELOPMENT	1.37	0.0332	0.171	7833	HLA-DRB5,CD79B,HLA-DQB1,CD79A,HLA-DRB1,CD19,HLA-DRA,CD86,CD40,IL7R,RAG2,HLA-DOA,PTPRC
MITOTIC_ROLES_OF_POLO-LIKE_KINASE	1.28	0.034	0.289	8849	PTTG1,CDC23,ANAPC5,ANAPC11,ANAPC13,WEE1,PRC1,PPP2R1A,HSP90B1,CDC25A,KIF11,PPP2R2A,CDC16,PPP2R5A,CDC25B,PKMYT1,PPP2R4,PPP2R1B,PLK1,PPP2R2C,ESPL1,PPP2R5C,PPM1J,PPP2R5D,CDC7,PPM1L,CCNB1,CHEK2,CDC20,ANAPC4
MYC_MEDIATED_APOPTOSIS_SIGNALING	1.27	0.04	0.292	3788	APAF1,MYC,KRAS,SHC1,PRKCZ,PIK3C2A,BAD,MAPK8,IGF1R,YWHAG,PIK3R2,TP53,BCL2,PIK3R1,YWHAH
ASSEMBLY_OF_RNA_POLYMERASE_II_COMPLEX	1.27	0.041	0.289	6943	GTF2H5,ERCC3,POLR2F,POLR2C,GTF2E1,TAF6L,POLR2B,GTF2B,GTF2H1,POLR2K,POLR2J3,TAF5L,POLR2J2,TAF13,TAF10,TAF1L,DR1,GTF2E2,TAF9B,POLR2G,GTF2F1,POLR2I,GTF2A2,MNAT1
NF-KAPPAB_SIGNALING	1.18	0.041	0.418	8497	LTA,FGFRL1,NFKBIA,KRAS,TLR7,TLR1,RIPK1,IRAK1,IL1R2,PRKCZ,NTRK2,TNF,HDAC1,PIK3C2A,TRAF5,MALT1,TAB1,LTBR,TLR4,TNFAIP3,HDAC2,TANK,TLR6,ZAP70,MAPK8,IGF2R,CD40LG,IGF1R,PIK3R2,MAP3K8,NFKB1,SIGIRR,TBK1,PIK3R1,PIK3CA,NFKBIE,TLR3,UBE2V1,TNFRSF1A,NGF,TLR5,FGFR4,IRAK4,FLT1,PIK3C2B,CASP8,IL1R1,AKT1,CD40,TLR8,TIRAP,PRKCB,BMPR1B,TLR10,NFKB2,PIK3CB,PDGFRB,CARD11,TRAF3,INS,GH1,PIK3R6,CD247,BMP4,BCL10,TRAF2,CSNK2B
ALDOSTERONE_SIGNALING_IN_EPITHELIAL_CELLS	1.17	0.044	0.432	4407	HSPA1B,SGK1,HSPA1L,KRAS,HSPA1A,DNAJC30,PRKCD,HSPD1,PRKCZ,HSPH1,DNAJC14,PDPK1,DNAJC10,DNAJB11,HSPA5,PIK3C2A,HSPA4,DNAJB6,HSPA14,DNAJC7,DNAJC5,DNAJC17,SLC9A1,DNAJB12,PLCB3,HSP90B1,DNAJC9,DNAJC27,PIK3R2,DNAJC22,AHCY,DUSP1,DNAJC19,PIK3R1,DNAJC11,PIK3CA,HSPA4L,PLCB2,ICMT,MAPK1
GLYCINE_SERINE_AND_THREONINE_METABOLISM	1.25	0.045	0.305	6000	SARS2,GLYCTK,AMT,GOT1,DLD,RDH11,PISD,AOC3,PEMT,DBT,PHGDH,ELOVL2,CHKA,CHKB,PLCB3,GARS,PLCB2,ALAS2,SDS,TARS,GCAT,SHMT2
CD28_SIGNALING_IN_T_HELPER_CELLS	1.19	0.047	0.408	9068	NFKBIA,HLA-DRB5,CALM3,JUN,LAT,PDPK1,PIK3C2A,MALT1,HLA-DQB1,ARPC5L,HLA-DRB1,PPP3R1,MAP3K1,PPP3CA,ZAP70,RAC1,MAPK8,CSK,PIK3R2,NFATC2,ARPC4,NFKB1,ARPC3,PIK3R1,PIK3CA,HLA-DRA,NFKBIE,PTPN11,CALML5,PPP3CB,MAP2K1,ARPC1B,LCP2,CDC42,PAK1,PIK3C2B,CD86,AKT1,SYK,ARPC5,CALM1,ITPR3,HLA-DOA,NFAT5,NFKB2,PIK3CB,CARD11,PTPRC,CTLA4,HLA-DOB,PIK3R6,NFATC4,CD247,REL,BCL10,MAP2K4,FOS,PIK3CG,NFATC1,WAS
RANK_SIGNALING_IN_OSTEOCLASTS	1.19	0.048	0.405	5753	NFKBIA,CALM3,MAP3K9,JUN,ELK1,PIK3C2A,TRAF5,MAP3K6,CBL,PPP3R1,MAPK14,MAP3K1,PPP3CA,XIAP,MAPK8,PIK3R2,MAP3K8,NFATC2,NFKB1,MAPK13,PIK3R1,MAP3K11,PIK3CA,NFKBIE,CALML5,MAPK1,PPP3CB,MAP2K1,SRC,PIK3C2B,RAF1,MAP3K15
GERM_CELL-SERTOLI_CELL_JUNCTION_SIGNALING	1.16	0.048	0.443	5963	AXIN1,KRAS,KEAP1,TUBB,MAP3K9,WASL,TUBA4A,TNF,RHOU,RAB8B,PDPK1,PIK3C2A,MAP3K6,PVRL2,FNBP1,ACTN4,MAPK14,CLINT1,MAP3K1,CTNNA1,RAC1,TUBA3E,MAPK8,TUBA1A,RHOC,PIK3R2,MAP3K8,TUBB2B,RHOB,MAP2K3,SORBS1,PIK3R1,MAP3K11,LIMK1,PIK3CA,TUBB1,ITGB1,MAPK1,ACTG1,PVRL3,TUBB6,MAP2K1,TNFRSF1A,CDC42,PAK1,SRC,A2M,PIK3C2B,RHOQ,MAP3K15,AKT1,ZYX,AGGF1
