# Supplementary material for: Activation of HIV Transcription with Short-Course Vorinostat in HIV-Infected Patients on Suppressive Antiretroviral Therapy
Source: PLoS Pathog. 2014 Nov 13;10(11):e1004473. doi: 10.1371/journal.ppat.1004473 (PMC4231123; doi:10.1371/journal.ppat.1004473)
Supplement: Dataset S1 — Complete gene set enrichment lists. (ZIP) [file ppat.1004473.s010.zip › Venn/Genes_D7+2hrvsD7and2hours_CommonList.xls]

X11
1	HSPA1B
2	PHF13
3	SGK1
4	FAM53C
5	SLC25A25
6	ING2
7	TNF
8	RASSF7
9	CBX6
10	GIMAP8
11	ZNF689
12	GADD45B
13	MSH6
14	DUSP6
15	PGRMC2
16	BRPF1
17	SLC25A28
18	CSRNP1
19	BAG3
20	TUBA4A
21	SLC2A3
22	BARD1
23	FLJ38717
24	C16orf61
25	NFIL3
26	CEBPD
27	TUBB
28	PDXP
29	CKS2
30	LMO4
31	MYC
32	SRF
33	CCDC56
34	CD69
35	MRPL54
36	RBM22
37	C9orf23
38	ProbeID: 540747
39	RINL
40	ProbeID: 3180541
41	VPS26A
42	ProbeID: 1510673
43	C20orf4
44	ProbeID: 6280750
45	USP42
46	SLBP
47	ZNF324
48	CCL4L2
49	IER5
50	SPATA2L
51	FBXO33
52	AMD1
53	PLEKHO2
54	ProbeID: 6560201
55	PPCS
56	SERTAD3
57	GIMAP6
58	PAICS
59	EHD4
60	KDSR
61	ProbeID: 4120538
62	SYVN1
63	NPAT
64	CCDC59
65	HSPD1
66	ProbeID: 6900520
67	C8orf55
68	H3F3B
69	LAX1
70	CNOT8
71	PELO
72	USP38
73	ProbeID: 3170286
74	ARID3B
75	C14orf102
76	VAMP1
77	BRD3
78	MED6
79	STX6
80	SIN3A
81	RAB33A
82	PITPNM1
83	PIK3IP1
84	MMADHC
85	TIGD5
86	C7orf40
87	TNFAIP8L1
88	IL1R2
89	TIPARP
90	CCR2
91	SYT11
92	GMCL1
93	TMED1
94	S1PR4
95	ZC3H12A
96	ZNF791
97	ZC3HC1
98	ProbeID: 2760719
99	BAG4
100	ProbeID: 4060086
101	RPUSD2
102	IL27RA
103	RAB8B
104	PTTG1IP
105	KRT10
106	ZBED1
107	NARF
108	GRAMD1A
109	ARID4B
110	BTG3
111	PTGER4
112	PDHB
113	RNF114
114	PAPD7
115	SPEN
116	PHF23
117	ELK1
118	UNG
119	CP110
120	FOXJ2
121	ING3
122	SAP30
123	MANBAL
124	RNASEL
125	PIGC
126	SNHG1
127	ProbeID: 3310288
128	RBM14
129	ProbeID: 7100376
130	ADRB2
131	SLFN11
132	ERF
133	GLS
134	ANAPC13
135	TPRG1L
136	CCDC94
137	TSSC4
138	IKBIP
139	NAGPA
140	ASCL2
141	ATG14
142	ARID4A
143	RCC2
144	SGK223
145	COPS7A
146	GPN3
147	NIPAL3
148	MCOLN2
149	ZNF362
150	RBM23
151	ProbeID: 1660008
152	PAFAH2
153	TESK1
154	FHOD1
155	PTTG1
156	MAP1LC3B
157	TCP1
158	LOC728431
159	IDH1
160	ELMO2
161	HSPH1
162	ANKRD34A
163	CHD4
164	EIF4E2
165	TACO1
166	PFDN1
167	ZBED5
168	KIAA0240
169	GABARAPL1
170	RDH11
171	MED29
172	MLEC
173	KDM5B
174	SLAIN1
175	COIL
176	MTFMT
177	TERF2IP
178	LBR
179	MKL1
180	TPMT
181	MRPL45
182	PSMD12
183	FAM82A2
184	SLC35A2
185	CEP68
186	KLHL28
187	REV1
188	ASH2L
189	PRR14
190	MICB
191	FAM131A
192	C9orf89
193	ZNF593
194	PTCD1
195	ARF4
196	RPP21
197	SNN
198	LOC146880
199	HAVCR2
200	GVINP1
201	AP3M2
202	MAPRE2
203	SPSB2
204	FAM89A
205	URM1
206	CASP2
207	POLR2C
208	B3GALT6
209	FAM113B
210	C4orf14
211	TNFRSF10B
212	MRPL37
213	FANCE
214	FAM108B1
215	TINF2
216	ATXN2
217	ITGB1
218	ProbeID: 840156
219	BCORL1
220	MRPL27
221	LOC93622
222	KLHDC5
223	SMARCB1
224	ZNF641
225	RAB11FIP5
226	WIPI1
227	C1orf55
228	C17orf91
229	MCRS1
230	DCP1A
231	PTTG3P
232	KLHL24
233	ZBED4
234	ProbeID: 5870605
235	GLTSCR1
236	KDM3A
237	GTF3C2
238	NR1H2
239	ELL
240	LOC644563
241	ProbeID: 3130520
242	C3orf19
243	RNF19A
244	SDHA
245	HBP1
246	TMED3
247	ESD
248	RAP1A
249	OBFC2B
250	MRPS24
251	ZNF828
252	CDR2
253	AZIN1
254	UBE2G1
255	ARHGEF2
256	INSIG1
257	WHAMM
258	TRIM56
259	CTDSP1
260	COQ9
261	ProbeID: 6330343
262	HDAC1
263	B3GALT4
264	SLC35B2
265	SPOP
266	C19orf70
267	MT1F
268	RRAGC
269	MRPL21
270	DDIT3
271	SMARCD1
272	ASTE1
273	AXIN2
274	CCDC45
275	SSBP1
276	AKTIP
277	ZNF654
278	C12orf11
279	C20orf177
280	CDC14A
281	CCL4L1
282	ProbeID: 7610309
283	TMEM194A
284	PPM1B
285	LOC100132439
286	GMEB2
287	DUSP10
288	ProbeID: 270398
289	SMC4
290	RNF216L
291	ZNF250
292	CHMP1A
293	FGFR1OP2
294	GTF2H5
295	KLF11
296	ProbeID: 1430288
297	CHCHD7
298	ZCCHC9
299	STK19
300	NCOA5
301	LOC729799
302	SNRNP35
303	ASB8
304	C9orf156
305	ZSCAN2
306	PDK4
307	ProbeID: 2030180
308	DDX42
309	DNASE2
310	SNRNP40
311	TSG101
312	UQCRC1
313	NSMAF
314	DNAJB6
315	VPS25
316	RASGRP2
317	GPN1
318	B9D2
319	ITPA
320	DCTN5
321	FKBP4
322	SETDB1
323	FBXL18
324	LRR1
325	C2orf47
326	FAM108A3P
327	STK17B
328	C12orf43
329	CBY1
330	WEE1
331	PURB
332	SSSCA1
333	TADA2B
334	C15orf57
335	PARL
336	BMF
337	ProbeID: 3370102
338	ProbeID: 3310450
339	TMEM185B
340	STAMBP
341	ACAA1
342	TP53RK
343	ASF1A
344	PHF15
345	MLL5
346	TTC5
347	TMEM99
348	C7orf26
349	ZNHIT6
350	DHX30
351	CCDC28B
352	COMMD9
353	TSC22D2
354	ST3GAL5
355	KATNB1
356	ERCC1
357	LUZP1
358	NME6
359	ProbeID: 1850474
360	TCF20
361	RFXANK
362	JUN
363	SLC25A36
364	RABGGTB
365	ProbeID: 5810465
366	SNRPC
367	KRAS
368	NOL12
369	ELAVL1
370	MRPS11
371	TOB2
372	SS18L1
373	CYB561D2
374	TMEM216
375	ProbeID: 510332
376	RAB3IP
377	RRBP1
378	SP2
379	TMEM85
380	POP4
381	BCOR
382	LSM10
383	FAM171A1
384	KPNA2
385	LRRC42
386	GMNN
387	CDK2
388	SMUG1
389	MRPL43
390	MTMR14
391	COMMD7
392	STX12
393	2-Sep
394	MARS2
395	BRWD1
396	ProbeID: 5080630
397	RAB11FIP2
398	EFTUD2
399	METTL13
400	PPAT
401	PPM1D
402	CKAP2
403	SEC24B
404	R3HCC1
405	NAIF1
406	ProbeID: 20441
407	BRF2
408	BRD9
409	FAM158A
410	ADO
411	ZCCHC11
412	ALKBH3
413	ANKLE2
414	HMGXB4
415	CYB561D1
416	URGCP
417	ZBTB3
418	DCK
419	STARD5
420	PCCB
421	PSRC1
422	TMF1
423	C3orf75
424	CHCHD4
425	ZNF585A
426	RBM4B
427	TJAP1
428	ZNF615
429	PSMC1
430	BECN1
431	CSDE1
432	DYRK4
433	KIF2A
434	TEX2
435	HDAC3
436	SLC2A14
437	FAM50B
438	RAE1
439	ELP3
440	MAN1B1
441	TSHZ1
442	SETD8
443	MAP3K9
444	EPC1
445	CTCF
446	CCNE1
447	MRPS18B
448	GMPPA
449	WDR8
450	CHCHD5
451	APEX2
452	FAM105A
453	ProbeID: 1110286
454	PDPK1
455	ProbeID: 4830014
456	LOC400464
457	MRPS9
458	KEAP1
459	TTC1
460	SREBF1
461	SLC25A15
462	ZDHHC4
463	CD83
464	B4GALT4
465	PI4K2B
466	ANKRA2
467	ETFDH
468	ZNF562
469	MTPAP
470	SESN2
471	ProbeID: 7320296
472	ALKBH8
473	AIP
474	GATS
475	AARS2
476	NUBP1
477	FKRP
478	SNUPN
479	LOC100133760
480	SQLE
481	MPV17L2
482	ProbeID: 6350075
483	FGF9
484	MRPL46
485	PGM2L1
486	PMAIP1
487	RPS6KA3
488	GMPS
489	EDEM3
490	PIGA
491	FGFRL1
492	RPP40
493	MORF4L2
494	LOC100133312
495	ASB1
496	CCDC77
497	CTSO
498	OTUD6B
499	COX10
500	C21orf91
501	ADORA2A
502	MTM1
503	SUV420H1
504	ProbeID: 1010082
505	DCTN3
506	CCNH
507	HSF2
508	ARMC7
509	RIPK1
510	ProbeID: 3520296
511	FAM165B
512	ZMYM5
513	ZNF274
514	DUSP14
515	PSMG1
516	SF3B1
517	LFNG
518	CUEDC2
519	C14orf147
520	HIATL1
521	ZCCHC14
522	ZNF706
523	SIAH1
524	GPR155
525	LOC100129566
526	USP1
527	FCRL3
528	CDC42EP3
529	TMEM75
530	STX1A
531	LIPT1
532	ProbeID: 5090221
533	TMOD2
534	PCGF1
535	FAM27E3
536	UBTF
537	ZNF823
538	AHDC1
539	APAF1
540	PNMA1
541	RAB27A
542	C10orf35
543	LOC440895
544	LONRF1
545	ZNF20
546	C20orf29
547	ProbeID: 1690414
548	CASP10
549	ZNF655
550	ANKRD20A1
551	TERF1
552	C17orf96
553	NPEPPS
554	ProbeID: 130414
555	RABIF
556	ATXN7L2
557	RORC
558	SDCCAG3
559	WBSCR16
560	MYADM
561	PRKCZ
562	ATP5G2
563	ProbeID: 2360605
564	METTL1
565	ProbeID: 1500386
566	LOC441481
567	EVI2A
568	PAIP1
569	RCN1
570	CYLD
571	NUS1
572	GJB7
573	ProbeID: 2260243
574	MAD1L1
575	CDK10
576	FAM20C
577	TNFRSF8
