# Supplementary material for: Activation of HIV Transcription with Short-Course Vorinostat in HIV-Infected Patients on Suppressive Antiretroviral Therapy
Source: PLoS Pathog. 2014 Nov 13;10(11):e1004473. doi: 10.1371/journal.ppat.1004473 (PMC4231123; doi:10.1371/journal.ppat.1004473)
Supplement: Dataset S1 — Complete gene set enrichment lists. (ZIP) [file ppat.1004473.s010.zip › Venn/HR2_D7vsD7+2HR_CommonpathwayList.xls]

X11
1	HUNTINGTONS_DISEASE_SIGNALING
2	AMINOACYL-TRNA_BIOSYNTHESIS
3	HEREDITARY_BREAST_CANCER_SIGNALING
4	GLUCOCORTICOID_RECEPTOR_SIGNALING
5	ALDOSTERONE_SIGNALING_IN_EPITHELIAL_CELLS
6	NUCLEOTIDE_EXCISION_REPAIR_PATHWAY
7	TNFR2_SIGNALING
8	P38_MAPK_SIGNALING
9	DNA_METHYLATION_AND_TRANSCRIPTIONAL_REPRESSION_SIGNALING
10	ATM_SIGNALING
11	ASSEMBLY_OF_RNA_POLYMERASE_II_COMPLEX
12	CHRONIC_MYELOID_LEUKEMIA_SIGNALING
13	CYCLINS_AND_CELL_CYCLE_REGULATION
14	ESTROGEN_RECEPTOR_SIGNALING
15	ONE_CARBON_POOL_BY_FOLATE
16	CELL_CYCLE:_G1_S_CHECKPOINT_REGULATION
17	RANK_SIGNALING_IN_OSTEOCLASTS
18	GLIOMA_SIGNALING
19	CELL_CYCLE_REGULATION_BY_BTG_FAMILY_PROTEINS
20	SMALL_CELL_LUNG_CANCER_SIGNALING
21	PROSTATE_CANCER_SIGNALING
